# Supplementary material for: Unraveling metal effects on CO2 uptake in pyrene-based metal-organic frameworks
Source: Nat Commun. 2025 Feb 11;16:1516. doi: 10.1038/s41467-025-56296-w (PMC11814143; doi:10.1038/s41467-025-56296-w)
Supplement: Supplementary file 3 — Source Data [file 41467_2025_56296_MOESM3_ESM.zip › SourceCode/SuppInf/FigureS5_Ga-TBAPy_InSitu_VariableT_PXRD/Data/GaTBAPy_0136p.dat]

0.002613777476707968 22.498898137173633 5.339088138200362
0.007841332430123905 21.288192001180665 5.131895630671683
0.01306888738353984 19.681190632644313 4.341166245986228
0.018296442336955775 21.582290557972545 3.7309028105584594
0.02352399729037171 18.90509998405828 3.263106241282573
0.028751552243787646 20.23949397316406 3.264669212684588
0.03397910719720358 20.616670058151552 2.6497576321075846
0.03920666215061952 21.04277273626131 2.5490856638928325
0.04443421710403546 22.977944978470006 2.5432166850616067
0.0496617720574514 22.973751677954205 2.264947343714127
0.054889327010867336 23.687297274844767 2.2475955811452
0.060116881964283275 20.030287944269524 2.0375697288522683
0.06534443691769921 18.63767439634052 1.7554489827008188
0.07057199187111515 17.251617166485268 1.6220082678912318
0.07579954682453109 18.4200136210524 1.5747918199732491
0.08102710177794703 18.638765064148632 1.5261165201456828
0.08625465673136297 18.505221196493434 1.5799510890132875
0.09148221168477891 19.02136661822206 1.5384617973121353
0.09670976663819485 15.347371476757687 1.31597794574967
0.10193732159161079 14.169839404606856 1.2562265532434445
0.10716487654502672 14.402570633396905 1.2642184730084196
0.11239243149844266 15.739757288654834 1.3037516420265367
0.1176199864518586 17.338328749130525 1.3916290855270463
0.12284754140527454 18.438380265736217 1.3796264867241959
0.12807509635869047 19.207489337850895 1.3416255670282715
0.1333026513121064 19.455159062198213 1.3169505285133167
0.13853020626552232 19.63441535979627 1.230499570561521
0.14375776121893824 19.12688950550083 1.1910465517198894
0.14898531617235417 19.232258060575887 1.214210201329525
0.1542128711257701 18.739462968624846 1.192698787335571
0.15944042607918602 18.43506382581943 1.1692224841436414
0.16466798103260194 18.29087909020278 1.1683279042312193
0.16989553598601786 17.28294452934486 1.073060155110744
0.1751230909394338 18.073872439684695 1.060028504264233
0.18035064589284971 18.85327662911922 1.0745130963705285
0.18557820084626564 21.298123665511532 1.0855848143627904
0.19080575579968156 21.714598077039774 1.0845047525738116
0.1960333107530975 20.138306338119225 1.0425601883375135
0.20126086570651341 19.660652713094805 1.0297707049730631
0.20648842065992934 19.729674833565454 1.0387620763664716
0.21171597561334526 20.309086682971436 1.0492373919694844
0.2169435305667612 21.4634009874516 1.05652655277988
0.22217108552017711 21.561869918756745 1.0422086148184448
0.22739864047359304 20.780739431727202 1.0563637820293663
0.23262619542700896 20.982942444669344 1.0352187495991396
0.2378537503804249 19.912874136431125 0.9765389617244447
0.2430813053338408 19.86596860448837 0.9500148009238226
0.24830886028725674 20.281423677784602 0.9369732006282493
0.25353641524067266 21.0941820135472 0.9393996702910853
0.2587639701940886 20.875703409576644 0.9245787322003859
0.2639915251475045 20.61998916948072 0.9153839612429983
0.26921908010092044 20.040965997528755 0.8843183487476721
0.27444663505433636 19.728442100750105 0.8923468930682434
0.2796741900077523 20.18233639872722 0.9006208250529932
0.2849017449611682 19.51511269311772 0.8854909685055317
0.29012929991458414 18.982101154317178 0.887549578708042
0.29535685486800006 17.043740650054378 0.8216962212333738
0.300584409821416 16.732228876919052 0.7991696788297388
0.3058119647748319 16.737107134650074 0.8180820242787865
0.31103951972824784 16.643524066509435 0.7906745976632248
0.31626707468166376 16.859259491547324 0.795876128374193
0.3214946296350797 16.26457844661652 0.7867542672603929
0.3267221845884956 15.984374708383575 0.7802472784530385
0.33194973954191154 16.94466636621582 0.8123604591899377
0.33717729449532746 17.337337890866714 0.8264581870334771
0.3424048494487434 18.19800148657182 0.8601167455543627
0.3476324044021593 18.349982369679978 0.8548422874900405
0.35285995935557524 18.151382331105303 0.8355708918241207
0.35808751430899116 18.459727993822145 0.8173206064290703
0.3633150692624071 18.49485664916989 0.799126384777949
0.368542624215823 18.413434481562636 0.7869956984839083
0.37377017916923894 18.109747623676938 0.7813698356407704
0.37899773412265486 17.85905073628876 0.7931765824615031
0.3842252890760708 17.962729723376242 0.8158336297744234
0.3894528440294867 17.693868286135086 0.8221870101206589
0.39468039898290264 17.803057380316645 0.8287130283155419
0.39990795393631856 18.659834747499293 0.811189512247554
0.4051355088897345 20.12366937878556 0.8277196616451302
0.4103630638431504 20.623394080985793 0.8163364951802752
0.41559061879656634 21.211318725975076 0.8230270689062106
0.42081817374998226 21.85898758154334 0.848389870313825
0.4260457287033982 21.278673655882788 0.8354788886784926
0.4312732836568141 21.51268280346573 0.8347086629604695
0.43650083861023004 21.711982460153543 0.8316109976487118
0.44172839356364596 20.46090594510636 0.7987394778471647
0.4469559485170619 20.305896471046143 0.7869651848954959
0.4521835034704778 20.765755017741544 0.8226172651068063
0.45741105842389373 20.89605994884666 0.8243135531735722
0.46263861337730966 19.85204308986072 0.8087717350203054
0.4678661683307256 19.182078931211567 0.7818970820219103
0.4730937232841415 19.0952433538395 0.7706282985167807
0.47832127823755743 19.03505098831116 0.769269024029961
0.48354883319097336 19.595587895465172 0.7693268810501642
0.4887763881443893 18.727403563852555 0.7528404346066324
0.4940039430978052 18.453530921996492 0.729656133416385
0.49923149805122113 18.054192768162302 0.7155380785273664
0.5044590530046371 18.54656493457117 0.7490245783400807
0.5096866079580531 18.883650351821405 0.7634029707522829
0.5149141629114691 18.237822730254784 0.7471140792358728
0.5201417178648851 19.331568287330985 0.7613269854281882
0.525369272818301 20.07098544632843 0.7641335794961034
0.530596827771717 19.897477431505664 0.7634268371168826
0.535824382725133 20.105253264680908 0.780570284776833
0.541051937678549 20.338357424950228 0.7893605381239883
0.546279492631965 19.744592622537585 0.7749684226869042
0.5515070475853809 19.059648396244736 0.7613748063804907
0.5567346025387969 18.40201046528922 0.7488040864203122
0.5619621574922129 18.14193534524579 0.7284302328939313
0.5671897124456289 17.71429770174659 0.7036031296937797
0.5724172673990449 18.873484366325513 0.7178057105598629
0.5776448223524608 19.770572531708186 0.7268838430754658
0.5828723773058768 19.69434024285809 0.7248746624695653
0.5880999322592928 20.521786929948313 0.7536795615065722
0.5933274872127088 19.18567116259423 0.7353110219672379
0.5985550421661248 18.951382661782525 0.7370278296533717
0.6037825971195407 18.168364675832247 0.7195820955113171
0.6090101520729567 18.828601424232303 0.7225504378659668
0.6142377070263727 19.157087491302498 0.7048620145742547
0.6194652619797887 19.569005829764833 0.7094137318288549
0.6246928169332047 19.757020807406903 0.7306264948025232
0.6299203718866206 20.127092608157433 0.7480659393287795
0.6351479268400366 19.683411652459732 0.7579328585157764
0.6403754817934526 20.70969156908476 0.7597319351693714
0.6456030367468686 19.626789798699864 0.709134732117462
0.6508305917002846 19.881105154205276 0.7033173840134341
0.6560581466537005 20.223016874255425 0.7111103064522079
0.6612857016071165 20.647466812190117 0.7466655254512222
0.6665132565605325 20.844953442382565 0.7427823168858343
0.6717408115139485 21.085565254205957 0.7478015137030127
0.6769683664673645 21.936107210986876 0.7329267109475451
0.6821959214207804 22.27357617973635 0.7267669701347322
0.6874234763741964 22.04334167670274 0.7172736148815779
0.6926510313276124 21.5838255196525 0.6976388301644493
0.6978785862810284 21.315532816654045 0.6892275493439346
0.7031061412344444 20.47889001722456 0.6886611865818876
0.7083336961878604 21.11754377770718 0.7114245891561184
0.7135612511412763 20.187042943408272 0.7033633848105241
0.7187888060946923 20.290817502819248 0.7015597640358652
0.7240163610481083 20.478424313243426 0.7089593944009481
0.7292439160015243 20.304195699399198 0.7138265372352426
0.7344714709549403 20.49011252982073 0.7153938444271185
0.7396990259083562 21.332610762483434 0.728401488246191
0.7449265808617722 21.84771477516652 0.7295216009028315
0.7501541358151882 22.81573408989325 0.7461412437690801
0.7553816907686042 24.752520483892305 0.7835765455056131
0.7606092457220202 26.914688060193484 0.7914078571600008
0.7658368006754361 30.456820982743974 0.8215678150922593
0.7710643556288521 31.493098175397314 0.8027418182854817
0.7762919105822681 31.724619384517812 0.7971715529770831
0.7815194655356841 31.63877835106142 0.8061475799215277
0.7867470204891001 31.147722366791164 0.8098982829657517
0.791974575442516 31.176463748071495 0.8236238954504226
0.797202130395932 31.215064839013532 0.8167723661755283
0.802429685349348 33.35073347674132 0.8681250705738727
0.807657240302764 35.882086472468956 0.9077369761886566
0.81288479525618 38.31542872276106 0.944300587586748
0.8181123502095959 39.39396931852231 0.9504886465125747
0.8233399051630119 40.762312700277754 0.9612065789842633
0.8285674601164279 40.8144181017146 0.9772055307026951
0.8337950150698439 43.89285045343419 1.0255738462736226
0.8390225700232599 50.085469825719834 1.113154338363194
0.8442501249766758 52.57968901787838 1.1352697000719905
0.8494776799300918 56.64646204687762 1.187196631029881
0.8547052348835078 58.20441739542641 1.2092686162029975
0.8599327898369238 61.537575709294366 1.2566316432461193
0.8651603447903398 65.2471680043209 1.303116927258517
0.8703878997437557 69.48908029416594 1.3382469977366318
0.8756154546971717 72.01467613749772 1.333599956147179
0.8808430096505877 74.2069072495538 1.336978005314803
0.8860705646040037 77.42932858400025 1.358601287025338
0.8912981195574197 80.66760312183834 1.3977098891677564
0.8965256745108356 83.6636355743582 1.4360150727050822
0.9017532294642516 82.8882041398874 1.4222034422286804
0.9069807844176676 80.12798078960213 1.382080167834784
0.9122083393710836 77.59224240278047 1.3723528955701012
0.9174358943244996 79.81220346203541 1.3941525814675773
0.9226634492779155 86.17130585868347 1.4404727927380023
0.9278910042313315 88.74043646274251 1.4566603663471969
0.9331185591847475 88.18029839037976 1.4274771461558613
0.9383461141381635 86.00450923781843 1.387366056671064
0.9435736690915795 83.64153785922024 1.3618602514012552
0.9488012240449955 85.76632299885398 1.3780748648506784
0.9540287789984114 95.72500121292877 1.4628284106304956
0.9592563339518274 100.83890095126046 1.5054560900193705
0.9644838889052434 103.46148043659537 1.5198305707246125
0.9697114438586594 109.20713015065037 1.5654097267160547
0.9749389988120754 107.29004282327699 1.5542875741816904
0.9801665537654913 104.75202013928599 1.5525426502248971
0.9853941087189073 104.53116211146337 1.5314659077507893
0.9906216636723233 103.86855718645522 1.4930535282209045
0.9958492186257393 110.93562502965321 1.5237676308887398
1.0010767735791553 116.65066345511053 1.5599991683420786
1.0063043285325712 116.74930541102228 1.5588752895144116
1.0115318834859872 115.96484731922071 1.5777357910397904
1.0167594384394032 114.13976383412427 1.552840069523631
1.0219869933928192 114.45482982403267 1.5493202498532004
1.0272145483462352 116.78610648623558 1.573011803182341
1.0324421032996511 122.57399226491556 1.6106717598739884
1.0376696582530671 123.1209137558077 1.622003505558741
1.042897213206483 124.13647907007501 1.626714722362576
1.048124768159899 124.47111434085767 1.6295524984521073
1.053352323113315 122.61693254687616 1.5959161773266206
1.058579878066731 125.78421201555628 1.6057770955403872
1.063807433020147 127.34580884460013 1.6170200341639922
1.069034987973563 126.48426764263623 1.5970879125167763
1.074262542926979 127.84448354490564 1.6157923180502933
1.079490097880395 125.50693495256179 1.5884064984920234
1.084717652833811 125.60501975601224 1.591444524271644
1.089945207787227 128.61571388672508 1.6200168900321943
1.095172762740643 130.11704639505652 1.6367091697397336
1.1004003176940589 133.18087803616075 1.656155476887996
1.1056278726474749 136.69971843467883 1.6732524962555988
1.1108554276008908 139.82695743419885 1.7016361832174256
1.1160829825543068 140.49395339636865 1.7107772881682066
1.1213105375077228 140.0768770604132 1.6932612614829567
1.1265380924611388 137.1045970779815 1.6622333994523326
1.1317656474145548 137.68238901421637 1.6781091004092712
1.1369932023679707 139.88706017750317 1.6852095839660077
1.1422207573213867 141.74353485340973 1.7065872184889572
1.1474483122748027 146.07387697032618 1.7445106237552324
1.1526758672282187 144.829882638309 1.703859351720108
1.1579034221816347 145.21331044558158 1.7184718780605752
1.1631309771350506 144.3998283957035 1.7062131010532786
1.1683585320884666 143.15260001017606 1.6845651429989275
1.1735860870418826 141.32002661236962 1.6760455049171095
1.1788136419952986 141.5947382981978 1.6792290838317898
1.1840411969487146 137.7281595409464 1.6254916246559437
1.1892687519021305 137.58087718028509 1.6231686816929762
1.1944963068555465 143.18083828830544 1.6650021405760538
1.1997238618089625 146.38303156016244 1.6754970947571726
1.2049514167623785 147.19069401240424 1.7034715418018787
1.2101789717157945 147.22793992868785 1.7066523415383006
1.2154065266692105 150.2198756010934 1.7394378056464024
1.2206340816226264 147.3528142182672 1.7185615080795777
1.2258616365760424 141.847812590204 1.6774108976340583
1.2310891915294584 147.6352686541945 1.700893453334173
1.2363167464828744 147.59086458834832 1.686367621550357
1.2415443014362904 149.6691713745312 1.706755758611691
1.2467718563897063 150.3591812831342 1.7107750986361001
1.2519994113431223 148.1933573695719 1.7072156842393733
1.2572269662965383 145.54723965917904 1.6776216151583803
1.2624545212499543 150.2920888779067 1.7123661279752338
1.2676820762033703 152.07195083498962 1.7196520846022727
1.2729096311567862 150.42775388588677 1.7099029820250042
1.2781371861102022 147.0963849118643 1.6826645443101127
1.2833647410636182 142.64824391402917 1.6438122949646514
1.2885922960170342 140.51431062774003 1.6280038080246957
1.2938198509704502 144.4859378905051 1.6365825144817479
1.2990474059238661 145.13721913073604 1.6450813871960055
1.3042749608772821 141.62346515297304 1.6109742438000854
1.309502515830698 141.3120882489283 1.605781688646474
1.314730070784114 143.6185543661638 1.6395963565024254
1.31995762573753 148.41594149251887 1.682976280977599
1.325185180690946 146.76971164184275 1.6887015791851885
1.330412735644362 146.56313825283488 1.694431022901972
1.335640290597778 147.00435577998385 1.6835554599068225
1.340867845551194 147.0537896313135 1.679981379011795
1.34609540050461 145.5562917219504 1.6683104452296944
1.351322955458026 144.31002615511088 1.6461973822371794
1.356550510411442 138.28666664443887 1.6083674564111152
1.361778065364858 135.78229386575148 1.6124590809505033
1.3670056203182739 133.93782353763925 1.59654268238654
1.3722331752716899 133.31632726661292 1.6033099847503296
1.3774607302251058 138.16228582490402 1.6306335237243585
1.3826882851785218 143.0056271462655 1.647175440446997
1.3879158401319378 143.9858959859295 1.6348426808887826
1.3931433950853538 144.15096185753626 1.6270694841387912
1.3983709500387698 141.33293688344608 1.6012944099160111
1.4035985049921857 140.07455700401226 1.5952869047298026
1.4088260599456017 136.4736097881586 1.5955738386903704
1.4140536148990177 139.36417351049425 1.6270202966402958
1.4192811698524337 142.9509852929229 1.6837545530821048
1.4245087248058497 144.43731779004355 1.7014385395777698
1.4297362797592656 146.51879833456414 1.7184276545226924
1.4349638347126816 140.2369503612386 1.6744342245086232
1.4401913896660976 134.89936080354883 1.627286515895313
1.4454189446195136 135.0773661315108 1.6178768239360337
1.4506464995729296 134.84651923604122 1.6236253864623937
1.4558740545263456 130.92787610473792 1.568863943683047
1.4611016094797615 139.00732216568073 1.6402161305459058
1.4663291644331775 138.07290836990148 1.6533309690439077
1.4715567193865935 141.35077277736605 1.6741070377334932
1.4767842743400095 141.95915754637196 1.6888628529301797
1.4820118292934255 138.17673012096944 1.6820750958327817
1.4872393842468414 140.51159208695717 1.6913833027524507
1.4924669392002574 141.00692982496722 1.68453609021503
1.4976944941536734 137.59056424283503 1.6584804977203649
1.5029220491070894 136.02489102858127 1.629462569695168
1.5081496040605054 136.07602344461165 1.614946854344746
1.5133771590139213 135.20739558413703 1.6144862470611467
1.5186047139673373 136.75041752456116 1.6224064058867258
1.5238322689207533 137.20800293785797 1.628780066966823
1.5290598238741693 136.4221642675586 1.6130382425486995
1.5342873788275853 138.33154971672298 1.6385963469062175
1.5395149337810012 131.50261513145531 1.5872240993986722
1.5447424887344172 130.4579737687775 1.5959613236846548
1.5499700436878332 127.26017499862405 1.5637600565176162
1.5551975986412492 124.28115884910156 1.55348638080942
1.5604251535946652 130.48713185535016 1.6077265860298189
1.5656527085480811 137.99016858679894 1.661111602618234
1.5708802635014971 147.02396952137494 1.7122400196341239
1.576107818454913 157.0698445108312 1.7832157181716735
1.581335373408329 155.89286398700432 1.7642608259933472
1.586562928361745 156.75335683587954 1.7537551846147914
1.591790483315161 147.2193971609949 1.6806695797536717
1.597018038268577 139.57609254355467 1.6118180371748416
1.602245593221993 144.5448240036614 1.6413018718525787
1.607473148175409 145.12325692531675 1.6369676377268103
1.612700703128825 153.72189496224425 1.6838515084706789
1.617928258082241 150.40950109295463 1.6577423618950096
1.623155813035657 153.4274228774351 1.686795699769362
1.628383367989073 156.04581930892644 1.6954441526910113
1.6336109229424889 160.76115582289998 1.725849224142577
1.6388384778959049 166.81674135687965 1.7649130538717592
1.6440660328493208 172.12503300924794 1.7944135040678264
1.6492935878027368 177.3700568575683 1.8038612382513106
1.6545211427561528 180.69810324134085 1.8083060136385631
1.6597486977095688 179.1943126279111 1.7900397117526456
1.6649762526629848 185.28053666362905 1.8328622233614293
1.6702038076164007 194.15630165079062 1.8826720725557273
1.6754313625698167 197.48816933990506 1.8933085918185473
1.6806589175232327 201.78802538878205 1.9127838611838728
1.6858864724766487 202.24852436865964 1.9081951071724081
1.6911140274300647 204.78163148979667 1.9207989804692356
1.6963415823834807 206.9906997948871 1.9122527754404677
1.7015691373368966 200.82345090748086 1.865214514095152
1.7067966922903126 199.44002621085173 1.8552083129118575
1.7120242472437286 203.91658387874875 1.917854988217501
1.7172518021971446 204.92542998996018 1.9439449321401112
1.7224793571505606 218.78692816356732 1.9927600213661407
1.7277069121039765 225.9347146296182 1.996016995779084
1.7329344670573925 225.35102353638743 1.9517949638331766
1.7381620220108085 221.98365635449437 1.9020078326551306
1.7433895769642245 220.33366805208544 1.903489664576
1.7486171319176405 221.52981144391325 1.9033274717094186
1.7538446868710564 238.39283645500052 1.9946430321248303
1.7590722418244724 239.22102795084683 1.9848658639240584
1.7642997967778884 242.26595395138966 2.018123654202451
1.7695273517313044 235.87529865718838 1.9659348454216894
1.7747549066847204 230.34860278094803 1.9256449141303025
1.7799824616381363 229.15702418096635 1.9192125828182405
1.7852100165915523 235.32405029122566 1.9227930417888526
1.7904375715449683 242.54727509356786 1.955462295032698
1.7956651264983843 245.69813722246937 1.9723872004038028
1.8008926814518003 241.5569986963873 1.9169736359903267
1.8061202364052162 238.5253148395849 1.893019962774974
1.8113477913586322 235.1265733768335 1.8554370802038769
1.8165753463120482 233.567372286928 1.8387484490903245
1.8218029012654642 238.3159689774705 1.867912602867144
1.8270304562188802 244.92036981595868 1.908430195306155
1.8322580111722961 249.33017008479277 1.9117270206420713
1.8374855661257121 246.69392079031047 1.895156303893368
1.842713121079128 250.58229131303528 1.8993603438715299
1.847940676032544 243.66676174099874 1.8432822720420594
1.85316823098596 246.76131139504335 1.8515262851644483
1.858395785939376 243.66111036784437 1.8284283888637787
1.863623340892792 241.6759087118656 1.8353317298120733
1.868850895846208 244.014859549583 1.8532446387258248
1.874078450799624 238.82514727461827 1.817823826026311
1.87930600575304 241.38577916259862 1.8165747450621081
1.884533560706456 246.69385939846515 1.8357548498634682
1.889761115659872 242.00743533606854 1.798193044967814
1.894988670613288 245.63609971187532 1.8126679159043741
1.9002162255667039 251.2482915732269 1.822685942780628
1.9054437805201199 251.41281845891422 1.8005384129286173
1.9106713354735358 249.54083890948996 1.7817228221159194
1.9158988904269518 251.89196981152068 1.7977004451238086
1.9211264453803678 245.5412118318099 1.7733826854891115
1.9263540003337838 243.26235310032428 1.7520830463818753
1.9315815552871998 248.3815686091715 1.7833864771530326
1.9368091102406157 241.33242005274656 1.7485417970820138
1.9420366651940317 244.60968326980873 1.769266509779051
1.9472642201474477 239.73309287979214 1.7467965618277255
1.9524917751008637 236.157735244452 1.7076843446618344
1.9577193300542797 240.76101532359394 1.7226980016171873
1.9629468850076957 241.49418936865746 1.7282186043865966
1.9681744399611116 247.53143923849365 1.7354688925821922
1.9734019949145276 248.56685364554667 1.7310099473756042
1.9786295498679436 242.5107760511563 1.6941790316147236
1.9838571048213596 236.44355275848736 1.6364268012470766
1.9890846597747756 231.14900849811417 1.6250958507838837
1.9943122147281915 233.8371838510983 1.6481421297082701
1.9995397696816075 235.82826113582038 1.6678815930039237
2.0047673246350235 232.97746335470075 1.6814017266182812
2.0099948795884393 229.86170233572213 1.6737896855647971
2.015222434541855 231.06479478039535 1.6720271966887346
2.0204499894952708 230.356340311431 1.6509469014981977
2.0256775444486865 234.29523861994255 1.6447933179542245
2.0309050994021023 234.50580144821677 1.6336699709941584
2.036132654355518 236.4230482357365 1.6345675338684806
2.041360209308934 229.64304637430797 1.6054682519657748
2.0465877642623496 228.3189489347729 1.6190698997671877
2.0518153192157653 226.21883235803898 1.6174000914281146
2.057042874169181 222.2664481457258 1.6066566417738153
2.062270429122597 228.13319321902358 1.6288577495532819
2.0674979840760126 225.3108885471174 1.6174545665579814
2.0727255390294284 229.49906647156075 1.6467839692634685
2.077953093982844 236.94958954152534 1.677543127588993
2.08318064893626 232.92427489972147 1.6689918671253505
2.0884082038896756 226.74688540932908 1.6370072581240447
2.0936357588430914 218.19648878929797 1.586517374961256
2.098863313796507 225.59615851859814 1.6355005699875227
2.104090868749923 227.39449669447905 1.6471669277944383
2.1093184237033387 227.9118412747657 1.649046031286864
2.1145459786567544 226.11694615913248 1.6377035644548805
2.11977353361017 217.0117077100278 1.5829013144647428
2.125001088563586 217.72480419024507 1.5804704181918388
2.1302286435170017 217.48727090891435 1.5757292857783356
2.1354561984704175 216.76085235594914 1.5845129406080964
2.140683753423833 216.73825209757385 1.5891836372798214
2.145911308377249 217.6838605482508 1.585765670457905
2.1511388633306647 211.9594499386285 1.5561083093930437
2.1563664182840805 220.41634932785195 1.5921377465974218
2.1615939732374962 225.49801216939514 1.6297359357879975
2.166821528190912 225.1003641262851 1.6351425225694238
2.1720490831443278 236.1180120190084 1.6974091650811474
2.1772766380977435 230.9793639433564 1.6690087833747103
2.1825041930511593 234.19274487987633 1.6746447100601245
2.187731748004575 234.25887711423803 1.6626473966051931
2.192959302957991 236.4293177404858 1.6832421668162825
2.1981868579114066 224.73518255626138 1.6187699522278143
2.2034144128648223 220.3069996524562 1.5996214288400754
2.208641967818238 218.13215328025274 1.589831538343546
2.213869522771654 218.42935288979047 1.5729410997911575
2.2190970777250696 227.4880267717491 1.6239653198651052
2.2243246326784853 229.59374762836674 1.628948587182913
2.229552187631901 230.18012567407948 1.6307829857417726
2.234779742585317 232.29061471633446 1.6410258590585867
2.2400072975387326 227.56265477276435 1.607910748586108
2.2452348524921484 223.12705526048217 1.5744696603171096
2.250462407445564 226.1809016364282 1.6011328753878633
2.25568996239898 220.85896784746524 1.5936766466561043
2.2609175173523957 218.11251330753464 1.5807397987725087
2.2661450723058114 216.33467119288065 1.5752185717128582
2.271372627259227 214.90926034158662 1.5805583681743445
2.276600182212643 217.03874335084166 1.5924879794352131
2.2818277371660587 221.14790125590238 1.6240756121027662
2.2870552921194744 220.1956892020971 1.6165802542371517
2.29228284707289 219.5983026455999 1.5994436615709
2.297510402026306 219.16719435750937 1.5964035199380595
2.3027379569797217 214.51402006284542 1.557725567045563
2.3079655119331375 211.70293970385455 1.5414016913703459
2.3131930668865532 203.776705316122 1.5054924942223573
2.318420621839969 201.46269130334207 1.5022851099574426
2.3236481767933848 203.13236448069975 1.5083436702963071
2.3288757317468005 205.41643171637168 1.5328096478229993
2.3341032867002163 210.17462756736748 1.5479848082251002
2.339330841653632 213.693770177993 1.5554114487648363
2.344558396607048 217.86191364733395 1.5752207640367117
2.3497859515604635 220.0334876666574 1.5761252238706402
2.3550135065138793 220.25514935107654 1.566764433356374
2.360241061467295 221.0810349392351 1.5764174877038892
2.365468616420711 217.73247305679604 1.5519953508834305
2.3706961713741266 220.33729468381546 1.5507792684236807
2.3759237263275423 236.77331674757966 1.6075188474872446
2.381151281280958 240.3113103963623 1.6093051143230037
2.386378836234374 242.6479244608909 1.6314633909844212
2.3916063911877896 253.1422076305201 1.6686344118376626
2.3968339461412054 246.44207265486776 1.633051575772161
2.402061501094621 253.4315873026778 1.6614913820720159
2.407289056048037 239.48329654785877 1.598595828657368
2.4125166110014526 227.3623383006421 1.5613892732320078
2.4177441659548684 222.64119763350686 1.5430787820884655
2.422971720908284 218.57153554326106 1.5098430492889443
2.4281992758617 219.82870121099205 1.5127656705276809
2.4334268308151157 220.86869617303492 1.5054556166815316
2.4386543857685314 216.632167989454 1.476929264169482
2.443881940721947 216.01846082503573 1.4737669699823792
2.449109495675363 219.15878780895756 1.470685297060378
2.4543370506287787 230.06231882444084 1.4919701218719323
2.4595646055821945 231.29413962344464 1.445634324417053
2.4647921605356102 245.6328926040749 1.431888236968196
2.470019715489026 272.5816744569909 1.4240104937526175
2.4752472704424417 349.8494390098267 1.5388388994540263
2.4804748253958575 498.28059573605384 1.7527562692626975
2.4857023803492733 746.7346591909067 2.0758131956287995
2.490929935302689 1084.4633865097978 2.461305291911933
2.496157490256105 1509.764091433397 2.8952000912325895
2.5013850452095205 1940.487129166356 3.2840251898436885
2.5066126001629363 2281.3473268517 3.5558028712421312
2.511840155116352 2530.9302761964373 3.7449048063034702
2.517067710069768 2712.972996397461 3.872231190175836
2.5222952650231836 2893.6575919161273 3.9942324367298716
2.5275228199765993 3180.396181261672 4.187494623985275
2.532750374930015 3578.176826873079 4.42640366404955
2.537977929883431 4193.023127645408 4.786464637140308
2.5432054848368466 4970.88630619153 5.214185537935876
2.5484330397902624 5791.832439168889 5.627168975407477
2.553660594743678 6421.764663369335 5.929467700287989
2.558888149697094 6732.17103278289 6.0640850153076595
2.5641157046505096 6630.200987008307 6.003788280091241
2.5693432596039254 6202.019920241162 5.792892955565563
2.574570814557341 5612.078536176259 5.499245798433893
2.579798369510757 5032.925598405137 5.202959863967595
2.5850259244641727 4609.06431183983 4.986901106983183
2.5902534794175884 4285.849232431308 4.801699921124118
2.595481034371004 4084.4518535951493 4.700334322465333
2.60070858932442 3825.2023637764614 4.544462708295428
2.6059361442778357 3463.721156311654 4.3279978654854006
2.6111636992312515 2979.067588465375 4.001857954277454
2.6163912541846672 2414.8303507649453 3.5915563306563367
2.621618809138083 1845.3081016061958 3.1345776580809392
2.6268463640914987 1339.2504216256527 2.6656695928344365
2.6320739190449145 939.9181146174524 2.2420348332953997
2.6373014739983303 673.2041269689994 1.9315685827883113
2.642529028951746 501.4895459577404 1.7105041872863707
2.6477565839051618 380.90299541565014 1.5399791248140384
2.6529841388585775 315.99055307603584 1.4517263603855504
2.6582116938119933 281.4473981987915 1.4128837532635667
2.663439248765409 259.4383944088935 1.3977026238891441
2.668666803718825 251.89671118765236 1.4183232166752855
2.6738943586722406 243.8968300684521 1.4205315579353863
2.6791219136256563 239.78135941201785 1.4321255642415927
2.684349468579072 232.49693288932525 1.4278923022365313
2.689577023532488 233.76293827044216 1.4524450159463593
2.6948045784859036 233.5378652115521 1.4658220533028796
2.7000321334393194 227.635497460588 1.4582667888848446
2.705259688392735 224.83953726999098 1.4550632246826853
2.710487243346151 224.67494098769342 1.466736315897013
2.7157147982995666 232.27108919917742 1.5083459297001687
2.7209423532529824 236.06218471599678 1.5323306206876182
2.726169908206398 236.2535679195876 1.557774605017167
2.731397463159814 229.27477503299124 1.5455949919370655
2.7366250181132297 217.58613503253628 1.4951456509806782
2.7418525730666454 215.24635335321008 1.4929687139161318
2.747080128020061 214.10394625995397 1.4921328316362859
2.752307682973477 212.94602815777824 1.4896024526655622
2.7575352379268927 215.7109030383197 1.5057564064370013
2.7627627928803085 212.80590461162416 1.5050152714854625
2.767990347833724 211.273418517564 1.5089157672261497
2.77321790278714 206.41890963987635 1.4949110179945684
2.7784454577405557 205.64722413164745 1.4998771522628909
2.7836730126939715 206.17314313600613 1.4964116386176913
2.7889005676473873 204.3062564699725 1.4937158318304633
2.794128122600803 205.55077902830553 1.4951901442490219
2.7993556775542188 207.21583324743776 1.480432103320091
2.8045832325076345 211.67537743690832 1.4862425473207683
2.8098107874610503 213.70732758073586 1.4885967859166305
2.815038342414466 218.8177440855277 1.5191121301146087
2.820265897367882 222.78687979772334 1.5513345029362429
2.8254934523212976 222.43187079265056 1.5502125703242773
2.8307210072747133 221.94948593090862 1.5478356309035626
2.835948562228129 216.61584270657852 1.5169040935828346
2.841176117181545 208.23239616203836 1.4821246732302151
2.8464036721349606 210.00237375299736 1.4959074634309437
2.8516312270883764 213.87184460298369 1.5225727161797367
2.856858782041792 217.81226215658089 1.5443019374225995
2.862086336995208 218.78218581475937 1.5523017622370237
2.8673138919486236 213.48891017869553 1.5449526288772455
2.8725414469020394 211.54460728702114 1.5366032170187927
2.877769001855455 209.17669755016908 1.5295185960437174
2.882996556808871 206.6166533023985 1.521146333543967
2.8882241117622867 196.73766939821004 1.4533675455177406
2.8934516667157024 196.08102527094647 1.4398144678737332
2.898679221669118 200.9524453393604 1.4445955916709923
2.903906776622534 206.15649080542886 1.4526165228705072
2.9091343315759497 216.76045238028894 1.505466711930205
2.9143618865293655 217.40922706651364 1.5046227836773585
2.919589441482781 212.27780098899328 1.487307229184447
2.924816996436197 206.356411443446 1.4605935736929103
2.9300445513896127 207.65040281515024 1.472617694578713
2.9352721063430285 212.7481778525315 1.4962756905268848
2.9404996612964442 217.20021654427856 1.509575281198229
2.94572721624986 226.01553742670842 1.5598902934893442
2.9509547712032758 229.0164354011991 1.579099988429792
2.9561823261566915 230.0351939284505 1.5857040428781752
2.9614098811101073 222.10288417518572 1.552578059242066
2.966637436063523 219.83350469731351 1.5445257387364713
2.971864991016939 216.36641173476303 1.5238426122326278
2.9770925459703546 214.09312973639084 1.5089094982693914
2.9823201009237703 217.19633034484272 1.5155525087162134
2.987547655877186 217.33126477661463 1.5030044528997772
2.992775210830602 213.6803108940089 1.4697346935497761
2.9980027657840176 207.3005762689717 1.4392853708225404
3.0032303207374333 208.6450661871192 1.4332074781424071
3.008457875690849 205.6538989351205 1.4253010598280391
3.013685430644265 207.13183981902174 1.4143497796222109
3.0189129855976806 209.36619470759737 1.4316638273475895
3.0241405405510964 209.2122706075201 1.4369555680168393
3.029368095504512 214.46634484882335 1.4508676934687386
3.034595650457928 215.33036174621645 1.44774559069171
3.0398232054113437 217.51244055763175 1.4467963604711374
3.0450507603647594 220.26385935101115 1.4564838299068767
3.050278315318175 220.19621350981458 1.4679492358344106
3.055505870271591 220.6100621514885 1.471455340156354
3.0607334252250067 214.69513511916887 1.4389001236801258
3.0659609801784224 220.28496786006338 1.4489001209296142
3.071188535131838 220.1610895516279 1.450204685710877
3.076416090085254 216.9393526386651 1.4232149192219083
3.0816436450386697 210.11584450529534 1.3832779744666983
3.0868711999920855 209.93876835461128 1.3710126426613256
3.0920987549455012 213.15010561370698 1.3782194402064116
3.097326309898917 218.80824767599412 1.4004646669329404
3.1025538648523328 222.52497870851533 1.4102452852507399
3.1077814198057485 223.46101310626608 1.4015453665165378
3.1130089747591643 227.5148897843146 1.4054039716907762
3.11823652971258 228.0570746166595 1.4114581777113073
3.123464084665996 230.80484861325732 1.400653578890026
3.1286916396194115 230.835153226339 1.381842962138103
3.1339191945728273 231.1382481401084 1.3565999034703273
3.139146749526243 232.1213572757641 1.3335089859134637
3.144374304479659 238.53716664726318 1.3409368556823367
3.1496018594330746 240.6472012843055 1.3385926618196549
3.1548294143864903 240.52328700445346 1.3345531679228844
3.160056969339906 236.35347594109038 1.3023189376399276
3.165284524293322 237.96893432932185 1.2782476046493627
3.1705120792467376 245.70895298559606 1.2693425725111036
3.1757396342001534 254.2926216210559 1.2531716162928388
3.180967189153569 268.3954241134643 1.2683042955644637
3.186194744106985 282.55283943955686 1.283202841952243
3.1914222990604006 301.5420492688641 1.306266746076693
3.1966498540138164 313.9427079427851 1.3069027613198199
3.201877408967232 331.0628677616683 1.3279599788997054
3.207104963920648 351.13225257535817 1.356387517733947
3.2123325188740637 370.4300074643408 1.3831115921534543
3.2175600738274794 394.78897284501915 1.420306815239302
3.222787628780895 418.81081496399406 1.4542701480856863
3.228015183734311 446.3412568411193 1.4937489840787925
3.2332427386877267 474.13751755940314 1.5311533547466465
3.2384702936411425 505.668166414693 1.5744447996969084
3.2436978485945582 535.6880958554099 1.6145823506289896
3.248925403547974 566.5144718943012 1.6616897969752509
3.2541529585013897 604.692367859221 1.714651388103668
3.2593805134548055 632.9493641925892 1.752960780956294
3.2646080684082213 659.4212769986024 1.7897952771592782
3.269835623361637 677.0896964659565 1.8100893074617845
3.275063178315053 693.2035784456496 1.8310455879541798
3.2802907332684685 707.3981926667935 1.8451648277009336
3.2855182882218843 718.2540063046432 1.8571961033574838
3.2907458431753 718.5255356920674 1.856375908665519
3.295973398128716 717.390684464091 1.8529058964639151
3.3012009530821316 717.53749709127 1.8480621770166445
3.3064285080355473 715.8334331582263 1.84332256686875
3.311656062988963 713.5216327808624 1.8358416066931929
3.316883617942379 713.317281769315 1.8364852723936576
3.3221111728957946 721.9971958059758 1.853519936184964
3.3273387278492104 728.4575683688934 1.8631666765427095
3.332566282802626 725.8430308414006 1.851966147879337
3.337793837756042 723.442567363177 1.843878951239151
3.3430213927094576 703.94715972264 1.8132609469531287
3.3482489476628734 689.7498146003638 1.799281679037464
3.353476502616289 666.932232172128 1.7690466634328386
3.358704057569705 631.7625857718715 1.7197890593338574
3.3639316125231207 582.5770348677456 1.6496782593145451
3.3691591674765364 528.4314782117058 1.5704793246151618
3.374386722429952 474.40372929062164 1.4966066772483264
3.379614277383368 420.1258176012552 1.4136388020384372
3.3848418323367837 376.8035831809255 1.3534273409389543
3.3900693872901995 343.8753893334763 1.309285523426612
3.3952969422436152 317.2019285718393 1.274385587543253
3.400524497197031 296.57959614474123 1.2527816511576202
3.4057520521504467 276.0510929058276 1.228708800325341
3.4109796071038625 259.95649104188936 1.224645458115391
3.4162071620572783 252.81930586763704 1.2203752648559487
3.421434717010694 243.39713882489443 1.2169939142237947
3.4266622719641098 239.62124788869534 1.2257944012600983
3.4318898269175255 234.4271596926737 1.2260681725776879
3.4371173818709413 224.7262828644898 1.222597216962581
3.442344936824357 221.06907242496857 1.2156765519716894
3.447572491777773 219.6177967518531 1.2196362888697896
3.4528000467311886 219.19078327039088 1.2312895920248472
3.4580276016846043 218.95753367239436 1.2379666840342063
3.46325515663802 216.02422443761887 1.2313959097809741
3.468482711591436 212.89089339398845 1.2164619275357473
3.4737102665448516 203.98314784146407 1.1878064620066955
3.4789378214982674 202.45141285558108 1.1723656781916405
3.484165376451683 203.64937738364438 1.1743136838602801
3.489392931405099 214.66328387648966 1.2236575010489188
3.4946204863585146 220.07624204758213 1.2356978871089412
3.4998480413119304 226.02707694336559 1.2523663791784714
3.505075596265346 223.77673603788935 1.2323822411536698
3.510303151218762 227.2210127889998 1.2282189354713342
3.5155307061721777 231.96098225446738 1.2274004705307362
3.5207582611255934 238.01757023464668 1.23492129918344
3.525985816079009 247.95042523778173 1.2354335139491626
3.531213371032425 255.07861694029214 1.2254954448569841
3.5364409259858407 264.91840201733925 1.2158703769456212
3.5416684809392565 277.9275522035931 1.2130720329339155
3.546896035892672 295.68430034873836 1.2179274494330279
3.552123590846088 332.5846401286344 1.2728845675529017
3.5573511457995037 401.1219443167386 1.3794459453261125
3.5625787007529195 526.6116792455465 1.564273667731829
3.5678062557063353 752.4234439184585 1.86177225485313
3.573033810659751 1163.3753577525097 2.308854242355194
3.5782613656131668 1889.7075555487377 2.9429082480821513
3.5834889205665825 3186.7578773075056 3.8228766032037966
3.5887164755199983 5366.4322783849075 4.960573619466625
3.593944030473414 8617.775370750182 6.254339342197658
3.59917158542683 12389.807719575188 7.472575896832345
3.6043991403802456 16167.905327463921 8.507102102161708
3.6096266953336613 18595.737935787496 9.081600942105581
3.614854250287077 19091.0778429636 9.18409248717576
3.620081805240493 17577.26483931388 8.80368762126503
3.6253093601939086 14603.709354448456 8.03752413969567
3.6305369151473244 11233.835892132343 7.0367872485808975
3.63576447010074 7882.104016876755 5.8778395743465275
3.640992025054156 5305.093886458963 4.801682034929621
3.6462195800075716 3390.4025157197193 3.823737675793431
3.6514471349609874 2157.0223341984006 3.0470807438880816
3.656674689914403 1378.5682004411476 2.4347206309692466
3.661902244867819 942.3743207988804 2.0138582547316095
3.6671297998212347 689.6410350679777 1.7238423777170437
3.6723573547746504 559.1743871300318 1.5620629191780837
3.677584909728066 466.3381027138811 1.4329751600402323
3.682812464681482 409.3477768201161 1.3500412105966304
3.6880400196348977 370.04142450970005 1.2907344058218708
3.6932675745883135 341.8596792184995 1.2496842042043257
3.698495129541729 319.2389443004485 1.216220124792083
3.703722684495145 301.7233895121104 1.1914635835124538
3.7089502394485607 292.69218393150106 1.1819422925245417
3.7141777944019765 285.95413953549524 1.1656877943062243
3.7194053493553922 282.35511224823506 1.15874892313242
3.724632904308808 278.58061440103626 1.155072709629834
3.7298604592622238 272.725175010305 1.1555517280185894
3.7350880142156395 262.99857889232715 1.1409997118403827
3.7403155691690553 252.29911030643967 1.12165141324251
3.745543124122471 253.17983352479894 1.1271977354610876
3.750770679075887 253.96179670665722 1.1381445381166426
3.7559982340293026 255.9852646068202 1.1465553237053687
3.7612257889827183 253.34210469268635 1.1468741455655613
3.766453343936134 244.15546906348987 1.1206841854640206
3.77168089888955 239.9694656529124 1.1043630063827594
3.7769084538429656 234.2904851497362 1.090010413208362
3.7821360087963813 231.35071939413316 1.0816170762855697
3.787363563749797 233.30040357294106 1.0924915610451713
3.792591118703213 236.06408141023624 1.1043620491971817
3.7978186736566286 235.64141967828542 1.1020205808701358
3.8030462286100444 240.75646291331017 1.1076440150893456
3.80827378356346 245.2151104620201 1.0983045684200186
3.813501338516876 245.95623400547146 1.085422719361165
3.8187288934702917 254.40532586949647 1.0988612486161782
3.8239564484237074 261.26862134525936 1.1100915671463871
3.829184003377123 275.30223625291086 1.1319036818598542
3.834411558330539 288.9572021145325 1.1519921251109597
3.8396391132839547 305.06068330513796 1.1697657840816351
3.8448666682373704 322.1143487689252 1.1905504808684741
3.850094223190786 338.6390411286039 1.2108050477466645
3.855321778144202 351.7555657397627 1.225521799497921
3.8605493330976177 363.52081765348095 1.242349895593011
3.8657768880510335 373.8007982182068 1.2553200128766253
3.8710044430044492 376.99841912931396 1.2564040286900149
3.876231997957865 392.2663886691969 1.2813353962296148
3.8814595529112808 408.92098349624916 1.3104377835587584
3.8866871078646965 443.1856432601992 1.3717693809326894
3.8919146628181123 496.1183538774712 1.4556785153252996
3.897142217771528 551.1036047052269 1.5378542536261595
3.902369772724944 632.4671826236215 1.6500632294049964
3.9075973276783595 716.5116984002126 1.750302557603848
3.9128248826317753 727.2992332010253 1.764782483524551
3.918052437585191 673.321962744632 1.6947929266616883
3.923279992538607 543.8519237132296 1.52071929783853
3.9285075474920226 447.59084307585096 1.3837047931713415
3.9337351024454383 390.638683636406 1.2979846185593047
3.938962657398854 353.42649778295055 1.2374291490013418
3.94419021235227 332.24341848316 1.1939940358839307
3.9494177673056856 329.4849755320074 1.185655320695188
3.9546453222591014 327.85174018110547 1.1732881867429827
3.959872877212517 327.0093493792731 1.1593070980695093
3.965100432165933 329.83814665172196 1.157615046214997
3.9703279871193486 335.33682196480135 1.1640992453383565
3.9755555420727644 346.72423198790295 1.1776956073508833
3.98078309702618 363.26997045176876 1.2060900626169753
3.986010651979596 384.01629295201747 1.236026480849139
3.9912382069330117 400.3359287374529 1.2553819162153872
3.9964657618864274 418.5855520576233 1.2785703345296642
4.001693316839844 442.6719351854808 1.313036639570835
4.00692087179326 467.81801723632435 1.3490367497955122
4.012148426746676 499.2107838411284 1.4005606959355608
4.017375981700092 525.5998528053861 1.4528965870872501
4.0226035366535084 561.2020514067982 1.5063812681555862
4.027831091606925 610.0018572759722 1.5729633098281819
4.033058646560341 667.3380373602008 1.6492294048047287
4.038286201513757 733.874246648162 1.729171089795778
4.043513756467173 803.1742869076307 1.8122937691270247
4.0487413114205895 882.423855570538 1.8997255928434447
4.053968866374006 975.8096998256824 1.993350984799921
4.059196421327422 1082.8197672545082 2.1037881635516764
4.064423976280838 1212.8357474005406 2.229052815586118
4.069651531234254 1371.0250950792795 2.3713369441135526
4.0748790861876705 1541.3454474871328 2.5205845453682807
4.080106641141087 1734.7795752712927 2.6722308745722163
4.085334196094503 1949.3989479472598 2.8267207265245347
4.090561751047919 2183.4091768958133 2.993451236932957
4.095789306001335 2467.907508805167 3.184473702827951
4.1010168609547515 2807.220088684717 3.408571761729202
4.106244415908168 3126.322655379359 3.597801732282723
4.111471970861584 3479.7292360213555 3.7896555432545824
4.116699525815 3837.6718156919187 3.9730962214724137
4.121927080768416 4199.077152829359 4.108703048702039
4.1271546357218325 4578.639973892137 4.251834679567083
4.132382190675249 4948.923409554004 4.402560458164523
4.137609745628665 5337.6386692513615 4.557476900334461
4.142837300582081 5722.187662159357 4.704133079842568
4.148064855535497 6043.9307620759255 4.824958175789052
4.1532924104889135 6335.550329896032 4.920686805478471
4.15851996544233 6594.107122696831 5.009182041359328
4.163747520395746 6755.79607270864 5.061661929374359
4.168975075349162 6878.948483478113 5.107218635916703
4.174202630302578 6881.645049101176 5.1015633027281115
4.1794301852559945 6789.005360362243 5.0765374841695605
4.184657740209411 6557.477688306211 4.976112383307908
4.189885295162827 6218.092442224177 4.843178315477656
4.195112850116243 5817.602663014602 4.680740901238072
4.200340405069659 5352.788242671591 4.48340432414996
4.2055679600230755 4840.953825329639 4.256077142061014
4.210795514976492 4339.926171799357 4.022890897625317
4.216023069929908 3864.8275718153277 3.7956895721112716
4.221250624883324 3402.6752849435125 3.554660522217233
4.22647817983674 3011.5385030063608 3.3467630425291985
4.2317057347901565 2638.7422882997334 3.1297141965065274
4.236933289743573 2316.619037234927 2.930654249304296
4.242160844696989 2036.9314959009384 2.7453381958541176
4.247388399650405 1782.6248881446618 2.562488327165137
4.252615954603821 1558.623104795745 2.3957797080271708
4.257843509557238 1387.0618831057993 2.261717464523708
4.263071064510654 1226.4288753148371 2.127671231048977
4.26829861946407 1083.1430640057347 1.994573963309785
4.273526174417486 970.2430593719979 1.882526622257221
4.278753729370902 876.949364436399 1.787261108356063
4.283981284324319 790.6246165630519 1.699127959528591
4.289208839277735 722.70654983522 1.628458576228131
4.294436394231151 650.7494231683264 1.5461026714943285
4.299663949184567 590.4948070504169 1.4695915696537676
4.304891504137983 542.7376000005055 1.4064323084386792
4.3101190590914 496.93796473137706 1.344148613591042
4.315346614044816 457.8820919557591 1.2916809226050483
4.320574168998232 425.9134263090515 1.2474128029803482
4.325801723951648 395.9939295699728 1.2077204591425277
4.331029278905064 377.71885754353815 1.1876220352010904
4.336256833858481 359.430649898264 1.160986320665937
4.341484388811897 344.67164415204275 1.1402380010545963
4.346711943765313 330.5411824840474 1.117605938797409
4.351939498718729 322.2642935604932 1.1087618564187056
4.357167053672145 312.6599010851078 1.097760901837183
4.362394608625562 298.7339884603851 1.0813483952598997
4.367622163578978 287.04506450773215 1.0615864115144713
4.372849718532394 272.844983815293 1.0407689374782432
4.37807727348581 265.67145052696316 1.0294179368516565
4.383304828439226 263.4500952085012 1.032411914592552
4.388532383392643 260.41939794579133 1.0373375862530538
4.393759938346059 255.09160959432197 1.03371947930364
4.398987493299475 241.8628304356652 1.0135951023115168
4.404215048252891 232.17551223925534 1.0026683292016707
4.409442603206307 223.52894751809436 0.9862115169611584
4.414670158159724 216.76353891903045 0.9814686757110831
4.41989771311314 213.03821315295562 0.9825280269630318
4.425125268066556 208.6174187642337 0.9842856372431051
4.430352823019972 203.4495899442972 0.9809825066194672
4.435580377973388 200.69419081717504 0.9777010908606842
4.440807932926805 200.77154941114247 0.9835229459734821
4.446035487880221 196.46493195277927 0.9803434504922393
4.451263042833637 193.6936584611354 0.9874967900753551
4.456490597787053 188.14544042401909 0.9770878931480733
4.4617181527404695 182.8771348827445 0.9711129040686852
4.466945707693886 179.77005148799145 0.9703677438483914
4.472173262647302 177.23059865841503 0.9612771352531073
4.477400817600718 178.72552822312127 0.9687176009071111
4.482628372554134 175.8806925370184 0.95834267298662
4.4878559275075505 176.69594081880535 0.9663553739909883
4.493083482460967 176.42391695592735 0.9713255594242279
4.498311037414383 174.98259000932114 0.9830080077398561
4.503538592367799 179.12892968097196 1.00493986304908
4.508766147321215 177.4749621625998 1.0047378933151787
4.5139937022746315 169.22725620207896 0.97623865673111
4.519221257228048 166.22153298974646 0.9705990141267252
4.524448812181464 165.19429932311283 0.9726816574214235
4.52967636713488 165.69566060663038 0.9803559304647476
4.534903922088296 167.35148172186112 0.9918696505913722
4.5401314770417125 169.50491499678836 0.9961203180137385
4.545359031995129 168.7540707234437 1.005197377189241
4.550586586948545 175.60649923691105 1.0379911909226116
4.555814141901961 174.82877500669449 1.0310353762595887
4.561041696855377 170.1512773268106 1.008616661132183
4.5662692518087935 169.56398335180722 0.9976964083254892
4.57149680676221 164.47056798786605 0.9781706848233803
4.576724361715626 158.8490942640612 0.9655583282269178
4.581951916669042 160.70705949310204 0.9700792991342293
4.587179471622458 154.44678494165044 0.9516099117705201
4.5924070265758745 155.22438439148254 0.9558049294492612
4.597634581529291 159.5797715694919 0.9737449361141323
4.602862136482707 158.0881939275617 0.9726192367819559
4.608089691436123 163.00572535867607 0.9977283079156646
4.613317246389539 159.32176312411596 0.9917871070090626
4.6185448013429555 160.81508328332043 1.0013078672809024
4.623772356296372 162.14461077270724 1.002283529109881
4.628999911249788 164.12538460029126 1.0037838908470054
4.634227466203204 164.20143969844494 1.0050209145009188
4.63945502115662 161.54147125058793 0.9941654130001326
4.6446825761100365 153.93893724759283 0.9652677548639814
4.649910131063453 151.0082318282457 0.9481250991219579
4.655137686016869 150.71227122645553 0.9488062889575382
4.660365240970285 152.7721536577354 0.9576878903248414
4.665592795923701 154.2897333778245 0.9722996591980942
4.6708203508771176 156.81716774683179 0.9916189751077973
4.676047905830534 158.21814589846957 1.0042013663674727
4.68127546078395 159.3333649762521 1.0118263119684574
4.686503015737366 162.31049871482904 1.0321710643386104
4.691730570690782 159.9078918970051 1.01794755073422
4.696958125644199 155.81947306432414 0.9945793652473577
4.702185680597615 152.9647173705409 0.9728218298543733
4.707413235551031 150.8648554543034 0.9524378355214824
4.712640790504447 154.40840991066898 0.9608051461737048
4.717868345457863 153.64487307590446 0.9588340718686585
4.72309590041128 152.921765342431 0.9673932148246994
4.728323455364696 156.75147121571777 0.991024662589876
4.733551010318112 155.00991260561636 0.9828748264722474
4.738778565271528 159.69878415083957 0.9912207599293626
4.744006120224944 156.15977481567143 0.9702773464922667
4.749233675178361 156.01274418147153 0.9811929372098686
4.754461230131777 158.25312730168721 0.9966506477172207
4.759688785085193 156.80050520857435 1.0060478971329516
4.764916340038609 150.31739950016723 0.9805514000362888
4.770143894992025 142.14903969086046 0.9332076615098132
4.775371449945442 141.56879877432357 0.9177847311432599
4.780599004898858 146.00581858433176 0.9259527528605798
4.785826559852274 150.84640243128246 0.944430691143242
4.79105411480569 150.35634192031657 0.948413553456764
4.796281669759106 146.0642282043443 0.9436307389391273
4.801509224712523 147.76378854731144 0.9537838704428016
4.806736779665939 151.24001470693597 0.9709170482924793
4.811964334619355 158.1296631212878 0.9987829678672699
4.817191889572771 157.7393642578277 1.0007429662156737
4.822419444526187 159.6524748586382 1.0091793917736387
4.827646999479604 159.08320074987518 1.00367601554574
4.83287455443302 156.0854903548488 0.9887504779937796
4.838102109386436 153.95005061239954 0.9687590070070312
4.843329664339852 154.24696228724585 0.9775114417092312
4.848557219293268 152.62669152218805 0.9692783667473117
4.853784774246685 152.95085922542393 0.9676193386898202
4.859012329200101 155.3261093765309 0.9723523997010355
4.864239884153517 150.5882517893343 0.953754722229024
4.869467439106933 148.71109981034596 0.9357104856388966
4.8746949940603495 145.78829403631642 0.9251475098207765
4.879922549013766 147.40522331948299 0.9251880857933144
4.885150103967182 148.9561717078387 0.9298576414145107
4.890377658920598 155.35537931560896 0.9554133240885408
4.895605213874014 151.78780329100033 0.9437823132893233
4.9008327688274305 152.74248525948232 0.9461997386464075
4.906060323780847 151.30349547871106 0.9385381470221401
4.911287878734263 149.57494418756536 0.940282862443447
4.916515433687679 150.9046406873693 0.9513161520659579
4.921742988641095 150.45869949751219 0.95396442972114
4.9269705435945115 148.6695514437769 0.9403704860297666
4.932198098547928 147.15324527668682 0.9275800673437828
4.937425653501344 148.70498225264504 0.9262673023466588
4.94265320845476 148.17979640232144 0.9218359822977944
4.947880763408176 149.81619992394974 0.9202351203034281
4.9531083183615925 150.04934548659202 0.9241614615695033
4.958335873315009 151.04110710212117 0.9328771979647325
4.963563428268425 155.82862128262062 0.9524837288247345
4.968790983221841 153.98744056334976 0.9439600757566358
4.974018538175257 152.9297145874253 0.9391096585445996
4.9792460931286735 154.54514113877374 0.939381509603695
4.98447364808209 155.8198641970084 0.9407024905785714
4.989701203035506 161.74828731352642 0.9494755976684627
4.994928757988922 162.05070055304202 0.9203491093007453
5.000156312942338 164.5995123222473 0.9010272598259945
5.0053838678957545 167.09855832344746 0.8875510054360857
5.010611422849171 175.50800675300945 0.8862138970643482
5.015838977802587 181.4381772790973 0.8896853397234634
5.021066532756003 183.93779415881198 0.8845985060478552
5.026294087709419 182.52609693273368 0.8745778811386999
5.0315216426628355 180.44527187978738 0.8730957126517296
5.036749197616252 180.5970156760296 0.8850291178367279
5.041976752569668 180.9611961259532 0.8912870130545356
5.047204307523084 177.10326281646184 0.8909938753991746
5.0524318624765 172.98854643594422 0.8735226904495512
5.0576594174299165 172.24124475672113 0.8634311902902084
5.062886972383333 173.36059970160932 0.864688133984133
5.068114527336749 179.55921695447253 0.8752625158883006
5.073342082290165 189.33583142893613 0.8825258344346825
5.078569637243581 199.6765652681924 0.8813563494954965
5.0837971921969975 208.47498630724252 0.8782868995757511
5.089024747150414 221.0118684786475 0.8890397044529236
5.09425230210383 233.40980972921778 0.9058842587672407
5.099479857057246 251.18211094719751 0.9266551182520217
5.104707412010662 272.98346857906074 0.9531876827126158
5.109934966964079 297.51267656778487 0.9766555911724948
5.115162521917495 315.21410583826855 0.9920971870186324
5.120390076870911 331.97302299362514 1.0093676712289956
5.125617631824327 344.5982912263667 1.0224375244337804
5.130845186777743 347.49247642221343 1.0258958746669589
5.13607274173116 345.7335879407487 1.0294791691326486
5.141300296684576 328.3064461543663 1.0148348750958827
5.146527851637992 307.2904807647244 0.9979925821541266
5.151755406591408 286.49415108929895 0.9858362062954595
5.156982961544824 257.8277562141968 0.9577189836965048
5.162210516498241 240.43424117126224 0.9513653630850604
5.167438071451657 216.4602982327774 0.9220622785230937
5.172665626405073 201.99579786687778 0.9145116400785958
5.177893181358489 191.32266104344632 0.9039078912360528
5.183120736311905 181.42846436770506 0.8971379861792563
5.188348291265322 173.0701498044543 0.88392067681165
5.193575846218738 170.46773388299718 0.8785276783322088
5.198803401172154 166.40384614063404 0.8719671951353506
5.20403095612557 169.58871104945564 0.8824743231304236
5.209258511078986 170.0974641573329 0.8948885683743091
5.214486066032403 166.00075007401244 0.8908860205720918
5.219713620985819 163.70284568169438 0.8858236272544524
5.224941175939235 163.36206735833372 0.8835213535000709
5.230168730892651 160.343561396905 0.8723208730927428
5.235396285846067 158.81371014390191 0.8652484906537018
5.240623840799484 157.14884546915815 0.8662753033044722
5.2458513957529 157.35233340084304 0.8736805163594213
5.251078950706316 154.8787849725095 0.8699014489898955
5.256306505659732 157.1019430008938 0.8893494782882572
5.261534060613148 157.62594997030544 0.902933961435397
5.266761615566565 157.7872538076046 0.8973460253603273
5.271989170519981 156.00105411414586 0.8964133597014912
5.277216725473397 157.37128025092312 0.8948211688775148
5.282444280426813 154.12220068139257 0.8895289997840325
5.2876718353802294 154.5514658386802 0.9013137544374048
5.292899390333646 152.26995917160002 0.8954196927622076
5.298126945287062 149.32365960223956 0.890304278585123
5.303354500240478 152.56658305227214 0.8939366628940334
5.308582055193894 150.8847562993674 0.8823791486627947
5.3138096101473105 148.75595200214624 0.8709084211852413
5.319037165100727 151.25856468260426 0.8719294565037357
5.324264720054143 146.8647849699563 0.867353854899271
5.329492275007559 148.7422173010547 0.8862590548446589
5.334719829960975 149.02242525500486 0.8947561601678974
5.3399473849143915 150.3495095689818 0.8985573722279506
5.345174939867808 150.8904308463644 0.8939880876589622
5.350402494821224 148.12419479571201 0.8806670104848093
5.35563004977464 145.88467602328427 0.8747750923331236
5.360857604728056 148.90147987462066 0.8835586321769316
5.3660851596814725 154.80038501695566 0.9015453996591617
5.371312714634889 157.86157166335923 0.9080045112055911
5.376540269588305 159.31578753967935 0.905389302044413
5.381767824541721 157.6989638350901 0.8873945586230015
5.386995379495137 152.74387948945082 0.8746003084766055
5.3922229344485535 151.5071071238396 0.8650586009305251
5.39745048940197 151.3350633307853 0.8659376334767576
5.402678044355386 150.84243329890165 0.8539866953288859
5.407905599308802 150.65713324242338 0.8365093400439554
5.413133154262218 154.08578272693396 0.8321744069962013
5.4183607092156345 158.2802986597914 0.8343016636011378
5.423588264169051 164.86049243106723 0.8444482366381754
5.428815819122467 168.67209687313618 0.8424314110440541
5.434043374075883 171.8354369002408 0.8427078876511683
5.439270929029299 172.6248160031099 0.8352773124863258
5.4444984839827155 178.11262847255495 0.8472079042081884
5.449726038936132 181.25551589481907 0.8567159480770022
5.454953593889548 185.18693842829066 0.8702297693884857
5.460181148842964 186.5868166061149 0.8827209316098559
5.46540870379638 180.3035697015998 0.8677373469130558
5.4706362587497965 175.39381879548966 0.8599451334406694
5.475863813703213 170.35867771559813 0.8563712726423908
5.481091368656629 166.09121523055398 0.8531894617765591
5.486318923610045 161.45909343043496 0.8430689092581795
5.491546478563461 159.23153751920586 0.8321883842242525
5.4967740335168775 156.76760771970706 0.8218434314765442
5.502001588470294 157.08816406454744 0.8252442659927401
5.50722914342371 154.65186861889632 0.8275809722438887
5.512456698377126 156.1936750782853 0.8397977947570594
5.517684253330542 158.77453420495056 0.8513578965778235
5.522911808283959 156.92893311580198 0.8469929253146142
5.528139363237375 158.34560576943525 0.8516632025650209
5.533366918190791 158.20133957496938 0.8534618067814974
5.538594473144207 158.87666037850167 0.8617782500913147
5.543822028097623 160.29127258277936 0.8612340184081948
5.54904958305104 161.84510530600681 0.8633536563445623
5.554277138004456 159.91386417122706 0.8496303051735068
5.559504692957872 159.87286734661143 0.8423415497370825
5.564732247911288 162.46903462713078 0.8509394863554685
5.569959802864704 161.0163147849645 0.8429843822488072
5.575187357818121 162.58268547765977 0.8426090444720498
5.580414912771537 164.6728405762647 0.84013275501484
5.585642467724953 164.98665871424546 0.8356863513612653
5.590870022678369 164.40703068839215 0.8330166569640534
5.596097577631785 163.20619771060814 0.8236175632970766
5.601325132585202 162.17738477026288 0.817405494749161
5.606552687538618 168.81971298803904 0.8238610337403295
5.611780242492034 173.92605098460623 0.8205812453878578
5.61700779744545 181.80217311733094 0.8276520443610156
5.622235352398866 195.5394281606845 0.8324631663360845
5.627462907352283 214.1763288806264 0.8400457321698457
5.632690462305699 250.0249632623153 0.8774694231524363
5.637918017259115 307.194613157702 0.9451492837248388
5.643145572212531 391.38300458608256 1.045570294163832
5.648373127165947 491.9938531764174 1.156857501523233
5.653600682119364 591.8558940904986 1.2604460588286583
5.65882823707278 675.794471098257 1.3403299451573023
5.664055792026196 737.5864851219617 1.3984640078105666
5.669283346979612 773.9862759890435 1.4315480254555126
5.674510901933028 783.7881534307337 1.4382255594350277
5.679738456886445 778.3272357649546 1.4312938335133656
5.684966011839861 764.3216237068768 1.4170222316608605
5.690193566793277 753.4621524090173 1.4059337010259916
5.695421121746693 748.5064919537914 1.4019324562928988
5.700648676700109 745.2886965287651 1.3985146138403706
5.705876231653526 750.2152769919571 1.4018863881540589
5.711103786606942 746.7887749052545 1.3958399174075105
5.716331341560358 748.881385429068 1.3966092662824514
5.721558896513774 749.3334751072774 1.3957467255516596
5.7267864514671905 748.284878583825 1.3947150179552708
5.732014006420607 755.6090444052157 1.4015877788673612
5.737241561374023 762.2373466148103 1.4079533583138948
5.742469116327439 779.2554193853149 1.4238515829479088
5.747696671280855 808.3538550658357 1.449313071993538
5.7529242262342715 848.3465243957439 1.4824252638269642
5.758151781187688 905.924940596986 1.5288326663458682
5.763379336141104 975.5410106714413 1.5863102071004451
5.76860689109452 1056.0504552578461 1.651487013232138
5.773834446047936 1135.7972468651142 1.7127384073175247
5.7790620010013525 1198.8829658521822 1.7586570720931647
5.784289555954769 1233.2927215137656 1.7816341132552602
5.789517110908185 1238.3532144066364 1.784473264110838
5.794744665861601 1184.2004058078467 1.743395128547758
5.799972220815017 1081.4426511802417 1.6647535602897254
5.8051997757684335 945.7274479717643 1.5558611449288509
5.81042733072185 793.7141059254797 1.4263774830785294
5.815654885675266 649.9955053517259 1.2939068565329714
5.820882440628682 519.5117090259614 1.1622308596991506
5.826109995582098 420.9837777148402 1.0562106277422245
5.8313375505355145 351.2168172575722 0.977239589037209
5.836565105488931 297.777992463097 0.9159529740905672
5.841792660442347 263.16735660915924 0.8788108357230501
5.847020215395763 239.08800585565416 0.8528472254228757
5.852247770349179 224.20893016992414 0.837027800017772
5.8574753253025955 213.94646950047957 0.821793310827798
5.862702880256012 205.14107550576526 0.8115777982449985
5.867930435209428 202.15545478146805 0.8081725821559769
5.873157990162844 198.43825572684707 0.8029613239649758
5.87838554511626 198.38069132598088 0.8051130558797716
5.8836131000696765 198.93467729618084 0.802074291356296
5.888840655023093 196.6340841500982 0.7955501550626184
5.894068209976509 198.04386441906732 0.8014317493987302
5.899295764929925 197.39876842195633 0.7991529857031108
5.904523319883341 195.56528251976064 0.7965187368213208
5.9097508748367575 198.23694399142875 0.8017464333472822
5.914978429790174 199.07066142538255 0.7994369173875031
5.92020598474359 200.44533825339602 0.7983382159007244
5.925433539697006 203.0682683117904 0.8025018251622054
5.930661094650422 204.20782761370262 0.7985744178342523
5.9358886496038386 206.07592007387166 0.7988112724432204
5.941116204557255 210.5365333269581 0.8004049692880265
5.946343759510671 215.68564447128193 0.8088726443742081
5.951571314464087 218.59803241085163 0.8195967885454126
5.956798869417503 223.68152820248116 0.8275001779755445
5.96202642437092 228.7022459977108 0.8385617906418228
5.967253979324336 234.00915851283006 0.846298529969495
5.972481534277752 247.36298618151034 0.863962783902154
5.977709089231168 256.3200659823827 0.8758265540624763
5.982936644184584 265.69420295271306 0.8824083924263783
5.988164199138001 281.84704801739366 0.9008689924765311
5.993391754091417 299.3821665368522 0.922873645619272
5.998619309044833 320.54287207856123 0.9528330180496021
6.003846863998249 353.4221679530619 0.9987510056188379
6.009074418951665 388.3464810200457 1.0449117027824646
6.014301973905082 428.57096830660197 1.0966405296281114
6.019529528858498 481.5010041699531 1.1594421396585557
6.024757083811914 541.9383262026264 1.2286557946137289
6.02998463876533 618.2913148622583 1.3119845431637798
6.035212193718746 711.0156785159268 1.4074576222173916
6.040439748672163 821.2835136228587 1.5140374877715987
6.045667303625579 953.3604633920742 1.631518763687527
6.050894858578995 1119.8795042810443 1.769909100946095
6.056122413532411 1291.6139531551737 1.9017211173684987
6.061349968485827 1468.7877210500458 2.02947901632114
6.066577523439244 1626.9626739395042 2.1357038979233263
6.07180507839266 1743.6969404249417 2.2145338744581586
6.077032633346076 1817.1687268562603 2.264873506393463
6.082260188299492 1837.287560506553 2.2812064283208793
6.087487743252908 1809.54781610353 2.2643827836107744
6.092715298206325 1743.5306966380556 2.2236793377022512
6.097942853159741 1648.7096760301959 2.164403822228193
6.103170408113157 1539.0289171201912 2.09478671051258
6.108397963066573 1410.1994426871195 2.0050749636835064
6.113625518019989 1273.2150319325185 1.9067460279395645
6.118853072973406 1151.5019031212535 1.8171908503224485
6.124080627926822 1026.811235250966 1.716278085236003
6.129308182880238 911.2984371510734 1.618020283386132
6.134535737833654 807.3681043703742 1.5214524893630952
6.1397632927870704 714.4557086132156 1.4332063601543636
6.144990847740487 634.7469283043234 1.3540319168506405
6.150218402693903 566.8450987516862 1.286655586692188
6.155445957647319 505.4607239573707 1.2180647263474387
6.160673512600735 454.2029783535472 1.1586103775420495
6.1659010675541515 411.5239073607265 1.1075789708719208
6.171128622507568 383.9774152748349 1.0754599627440105
6.176356177460984 359.0861583595054 1.0451740617026253
6.1815837324144 336.47338556492906 1.016415832336874
6.186811287367816 317.0666935837484 0.9933878127228891
6.1920388423212325 299.6663621975477 0.9719565962401026
6.197266397274649 290.1659423526973 0.9642371849216388
6.202493952228065 282.0407282287452 0.9575846516517036
6.207721507181481 265.82273542933547 0.922782874339771
6.212949062134897 258.6836882453535 0.9044194174114166
6.2181766170883135 247.74162578674333 0.8872760475095922
6.22340417204173 242.65916916736444 0.8775172864736162
6.228631726995146 236.97810386988454 0.869969867467179
6.233859281948562 233.1244492642471 0.8671920997814909
6.239086836901978 228.1958610475949 0.8607247065727431
6.2443143918553945 225.92954421315332 0.8570375072685973
6.249541946808811 222.29203502977927 0.8450863852657433
6.254769501762227 217.46537237573347 0.832114743731809
6.259997056715643 218.63114928227148 0.834115178733606
6.265224611669059 214.57418240094134 0.8300036920781695
6.2704521666224755 209.75876909823847 0.8248555965858585
6.275679721575892 205.4541923118597 0.815714662807026
6.280907276529308 205.8140807531833 0.8204615881520804
6.286134831482724 206.2353923209295 0.8257179096600387
6.29136238643614 203.8829642909648 0.8245621678685707
6.2965899413895565 202.0264397759245 0.8209868927705342
6.301817496342973 198.8946735252246 0.8113139000745204
6.307045051296389 198.796306008845 0.8087575894017969
6.312272606249805 198.74240734615202 0.8065940934187199
6.317500161203221 196.0753792985166 0.7999837105656986
6.3227277161566375 196.61517249360756 0.7967844019215037
6.327955271110054 196.04566750995176 0.796675838865245
6.33318282606347 198.01077231338462 0.8025748815350103
6.338410381016886 197.4700994414478 0.809039563448696
6.343637935970302 198.70523515649342 0.8130148252091872
6.3488654909237185 198.27251037236954 0.811288580701095
6.354093045877135 199.30464030107154 0.813230150920034
6.359320600830551 197.78173513134976 0.8008454373470585
6.364548155783967 198.13945793354625 0.8000172774498222
6.369775710737383 199.8686926336914 0.8019691308794002
6.3750032656908 197.8381634843277 0.8034856743289729
6.380230820644216 197.27213907449823 0.8088725597704478
6.385458375597632 197.5739258823077 0.8071186124182588
6.390685930551048 197.284578243902 0.7996893788810229
6.395913485504464 197.63051668160082 0.7950779214785596
6.401141040457881 197.470275944743 0.7954403715102586
6.406368595411297 198.32282998371315 0.7992865760509448
6.411596150364713 200.29594911548156 0.8033355046145035
6.416823705318129 205.7508603484106 0.8152584626004716
6.422051260271545 206.99994335568093 0.8145831216576609
6.427278815224962 203.83293555831057 0.8066094496785567
6.432506370178378 203.05261678710167 0.8054549587150875
6.437733925131794 199.03312327683796 0.7964106637162832
6.44296148008521 198.07397612612706 0.790588228611461
6.448189035038626 198.8501136859047 0.7869025410210607
6.453416589992043 198.29924701607388 0.7818104936469477
6.458644144945459 202.25197740372553 0.7900753717026593
6.463871699898875 205.3571919626152 0.7912403417639106
6.469099254852291 207.1543740993221 0.7976532462086672
6.474326809805707 209.54678529056048 0.7989044968274329
6.479554364759124 213.94510887419293 0.8062445041144751
6.48478191971254 211.36507312034522 0.7974777600356242
6.490009474665956 211.58655758720596 0.7906166034602089
6.495237029619372 213.88201712462143 0.7901862531056557
6.500464584572788 218.96272259637973 0.7941514731512447
6.505692139526205 224.4979365135362 0.7997101140536054
6.510919694479621 231.3623013791097 0.8049670361919118
6.516147249433037 239.13402678141 0.8130350579652746
6.521374804386453 244.93603904121122 0.8169146255613429
6.526602359339869 254.02721372889133 0.8249588131391383
6.531829914293286 268.85225132189015 0.8445282623941468
6.537057469246702 287.93497073487646 0.8693631369836414
6.542285024200118 318.1205718797314 0.9067973891370701
6.547512579153534 348.5418079619065 0.9404289715550604
6.55274013410695 375.6239758320126 0.9698157516164891
6.557967689060367 406.4714150437524 1.003441250003938
6.563195244013783 433.88789417347516 1.0326910782331233
6.568422798967199 461.63811035084944 1.062730018443557
6.573650353920615 482.89641101248225 1.0825366451383545
6.5788779088740315 495.7994504438139 1.0947948673611054
6.584105463827448 497.26489072401176 1.0963232555174631
6.589333018780864 485.4433057741395 1.0837381579079788
6.59456057373428 473.8206308898279 1.0700936928588578
6.599788128687696 451.68623123849017 1.0437781095466072
6.6050156836411125 429.3148343813654 1.018965250133151
6.610243238594529 407.3085869717267 0.9968013820356887
6.615470793547945 379.79146230130715 0.9663508761608681
6.620698348501361 356.11666595466704 0.9378179108685257
6.625925903454777 336.4364544756749 0.913825448570671
6.6311534584081935 318.0850291136359 0.891200057856419
6.63638101336161 304.92951914674984 0.8778545454887542
6.641608568315026 292.24265867286016 0.8619974312948226
6.646836123268442 283.5807448848503 0.8513366385845851
6.652063678221858 272.49927358257713 0.8375805602994697
6.6572912331752745 264.41272048437145 0.8292763046811639
6.662518788128691 258.39606917671153 0.8222136007591401
6.667746343082107 256.22847959694104 0.8219283365429247
6.672973898035523 253.1080648592175 0.8197409464488262
6.678201452988939 244.36309075177377 0.8062821787330906
6.6834290079423555 238.56606012887346 0.7975179493143502
6.688656562895772 235.31262820497895 0.7951320436963191
6.693884117849188 232.4844933529992 0.7888049270481085
6.699111672802604 232.75225163440126 0.789109336966722
6.70433922775602 228.63219323369273 0.7825357882000473
6.7095667827094365 229.50131777808392 0.7839604613432541
6.714794337662853 230.63288667276242 0.7883724526539989
6.720021892616269 232.4069702598375 0.7958653390956022
6.725249447569685 231.24244806449664 0.7946640729381437
6.730477002523101 228.40103741501687 0.7895080315646478
6.7357045574765175 227.41468198001007 0.7894222078796297
6.740932112429934 226.48037136446393 0.7881188954387444
6.74615966738335 226.509612301044 0.7933558587180571
6.751387222336766 226.38325330711217 0.7964254695130191
6.756614777290182 225.3515826328247 0.7928501006192561
6.7618423322435985 222.90958072012765 0.7865539881962573
6.767069887197015 222.6599249092922 0.7792839490772073
6.772297442150431 223.91710310549465 0.7827005276357737
6.777524997103847 224.77444291330195 0.7836126873432139
6.782752552057263 223.34531605356426 0.7784873799364788
6.7879801070106796 221.06958788599863 0.7748020871179511
6.793207661964096 218.81789288319177 0.7677587083199613
6.798435216917512 220.5172311727405 0.7687770633058942
6.803662771870928 223.87819796988566 0.7735837677454126
6.808890326824344 225.74070706324423 0.7751004678760863
6.814117881777761 227.69944732467692 0.7795528809515629
6.819345436731177 227.8446988876084 0.779624417580626
6.824572991684593 228.8740555003983 0.7823969409797815
6.829800546638009 229.6950214204365 0.7841738863020389
6.835028101591425 228.1147464086175 0.7818749308163363
6.840255656544842 231.3360753726357 0.7847550017866621
6.845483211498258 233.68252055696058 0.7901787803056081
6.850710766451674 237.9400045062491 0.7965450774553111
6.85593832140509 243.0314527436153 0.805996130922974
6.861165876358506 245.30386152528 0.8077077938233159
6.866393431311923 247.2277207957963 0.8054197824785602
6.871620986265339 248.88610541252163 0.8017618114155812
6.876848541218755 248.18884184495514 0.794764288396343
6.882076096172171 246.43399146771725 0.7905314460351788
6.887303651125587 246.4715834246401 0.7866323969475525
6.892531206079004 247.2023291710036 0.7863771282499369
6.89775876103242 248.5887948284098 0.7876510752865412
6.902986315985836 252.11419703505555 0.7916609493110284
6.908213870939252 255.783692442457 0.7976336558762581
6.913441425892668 258.8976715329189 0.7976872738472733
6.918668980846085 261.8057479055162 0.8010459473431201
6.923896535799501 260.5978320162262 0.7980308050347051
6.929124090752917 266.9348574758959 0.8047858597257669
6.934351645706333 269.2338592858599 0.8042273189993222
6.939579200659749 278.502659747168 0.8141556043372526
6.944806755613166 287.59470132625796 0.8252046474253976
6.950034310566582 296.29846914947933 0.8368110691634476
6.955261865519998 305.3667598497397 0.8477229807617938
6.960489420473414 310.416735621236 0.8502753133905466
6.96571697542683 318.8103000998679 0.8585941074797737
6.970944530380247 327.28738173220535 0.8660679722769722
6.976172085333663 343.91978860056815 0.8840165776112145
6.981399640287079 365.96312751043433 0.9086941077390397
6.986627195240495 390.5548514895286 0.935988092508376
6.9918547501939114 419.0550318241722 0.9684677204933799
6.997082305147328 458.5567402689087 1.0094617508299153
7.002309860100744 515.0471211214611 1.0660755512976356
7.00753741505416 600.2510603312344 1.1470733167823304
7.012764970007576 722.5352537306466 1.2567209028233945
7.0179925249609925 876.0778387850501 1.3835792710615704
7.023220079914409 1041.0780295851976 1.5073173905666197
7.028447634867825 1190.3409752179741 1.6094697271462333
7.033675189821241 1301.3597837246539 1.6808608342145064
7.038902744774657 1361.5802574136187 1.7177606828033478
7.0441302997280735 1358.3553552136805 1.714455459537081
7.04935785468149 1308.139527525108 1.6822423355698772
7.054585409634906 1220.9947024018759 1.6230447340422407
7.059812964588322 1117.722177944441 1.5521210396432958
7.065040519541738 1009.834492216297 1.4735933116048128
7.0702680744951545 910.838157415876 1.400256123821587
7.075495629448571 821.4647544175557 1.329887227278257
7.080723184401987 746.8816630036757 1.2681882475012844
7.085950739355403 687.5888237621094 1.2165386204147497
7.091178294308819 647.897590686238 1.1805852324172024
7.0964058492622355 617.1616864259734 1.152529712625994
7.101633404215652 591.8296174505108 1.1287400668996161
7.106860959169068 574.0372679761754 1.1126292670187758
7.112088514122484 556.1051185161784 1.0959505471192554
7.1173160690759 540.4924056127661 1.0800981936525
7.1225436240293165 526.5065011905949 1.0652568727762104
7.127771178982733 510.6249818480468 1.049066391469045
7.132998733936149 498.17117813776014 1.0352854022725329
7.138226288889565 481.2595780120937 1.0181081174337017
7.143453843842981 469.3721031111395 1.0068334000036077
7.1486813987963975 459.3933314528844 0.9970472734091366
7.153908953749814 452.0046775718276 0.988939782616764
7.15913650870323 445.8085496934848 0.9793499783012297
7.164364063656646 442.589542359707 0.9755054009671097
7.169591618610062 448.36546651194635 0.9823483981623554
7.1748191735634785 457.0002183838236 0.9916685112954575
7.180046728516895 474.82733315615326 1.0095064860835343
7.185274283470311 503.61238917700257 1.0375698503017243
7.190501838423727 550.7143382120701 1.0832142573902581
7.195729393377143 624.969211014928 1.151862768284331
7.2009569483305595 724.9128583814891 1.2384237532977154
7.206184503283976 860.9024999405466 1.3487139844275646
7.211412058237392 1037.7344952545764 1.4802378904357119
7.216639613190808 1261.5496399711951 1.6333394675841517
7.221867168144224 1548.8831488649942 1.8078408823975718
7.227094723097641 1879.0352162106474 1.9888375546757784
7.232322278051057 2217.1931136134126 2.1575258781681614
7.237549833004473 2489.658354413647 2.2830462912238625
7.242777387957889 2623.148357635534 2.3398570456230905
7.248004942911305 2589.1657790293584 2.3214737762421156
7.253232497864722 2396.020009687324 2.232122853131968
7.258460052818138 2077.283510589825 2.0794662277105544
7.263687607771554 1725.844139293955 1.895079054755477
7.26891516272497 1377.017115737973 1.6921289287181853
7.274142717678386 1083.6510979266416 1.502799971532017
7.279370272631803 847.1204266012833 1.3283051821156244
7.284597827585219 663.9981960551481 1.1774967200053894
7.289825382538635 548.2097973543814 1.0720281296464722
7.295052937492051 474.16516802774015 1.0001608601275611
7.300280492445467 425.0707378123174 0.9499976721688176
7.305508047398884 390.0965172748303 0.911075720824954
7.3107356023523 367.41737799308174 0.8845224237959273
7.315963157305716 352.30420856980857 0.8680877498578277
7.321190712259132 339.12792479784247 0.8546314456861124
7.326418267212548 332.3724151136634 0.8466492452977653
7.331645822165965 323.3055251893392 0.8364893262980627
7.336873377119381 315.1578912123562 0.8254119037561128
7.342100932072797 313.02002715547565 0.8233433083476946
7.347328487026213 313.3925924534587 0.8250389559028986
7.352556041979629 311.7855143816839 0.8230459862854983
7.357783596933046 309.0360949396438 0.8188234010493814
7.363011151886462 307.88833112628214 0.8165741578901815
7.368238706839878 306.66134333426083 0.8170065729842342
7.373466261793294 311.9651795478451 0.8257468298997921
7.37869381674671 310.4829364705104 0.8244204223239046
7.383921371700127 309.56279108437053 0.8219722077089897
7.389148926653543 305.2584453681584 0.816252890020366
7.394376481606959 301.48441890755856 0.8095280403678189
7.399604036560375 305.39185301874886 0.8155002255294215
7.4048315915137914 306.16077447375 0.8153853448610976
7.410059146467208 306.28885665668287 0.8154267446675215
7.415286701420624 307.3988123648268 0.8164497538225818
7.42051425637404 304.92850626676295 0.8133249381404345
7.425741811327456 305.96148678129 0.81739142508075
7.4309693662808725 307.7696361851604 0.8181873426255925
7.436196921234289 311.3147082454681 0.8222551250404251
7.441424476187705 315.6936636468659 0.8259671657376154
7.446652031141121 319.0851026866985 0.8267464028651278
7.451879586094537 323.5706888272325 0.8337517075730232
7.4571071410479535 325.2483183862384 0.8354305599314515
7.46233469600137 328.9189281746059 0.8383873391231655
7.467562250954786 335.7293180646105 0.8448010775583163
7.472789805908202 339.5369973770844 0.8464681504387146
7.478017360861618 346.19220982340363 0.8529574362290587
7.4832449158150345 353.57284576527826 0.8598491578296887
7.488472470768451 361.2925686471814 0.868103600364987
7.493700025721867 372.6704041577427 0.8818628890009503
7.498927580675283 386.29860404108933 0.8956833658242391
7.504155135628699 398.8995186651502 0.9079996911866073
7.5093826905821155 413.6788632493146 0.9218706274671743
7.514610245535532 432.2476464900936 0.9396069529377847
7.519837800488948 449.22596324899934 0.9564711245200654
7.525065355442364 468.12337512455406 0.9749673087160441
7.53029291039578 482.3670926089379 0.9879602749813652
7.5355204653491965 491.22867888907024 0.9965577390592734
7.540748020302613 499.53251082125087 1.0055323586600196
7.545975575256029 503.0631850613419 1.0083073542413452
7.551203130209445 498.4983618682054 1.0029293182652328
7.556430685162861 493.54326672744304 0.9973998751029274
7.5616582401162775 486.2639146799528 0.9893089779813347
7.566885795069694 477.80013522973326 0.9819875441492478
7.57211335002311 467.7971846401304 0.972807404795091
7.577340904976526 454.7989673133385 0.9595195411789164
7.582568459929942 440.6980586817379 0.9443277227745028
7.5877960148833585 431.3565951879404 0.9340982499213499
7.593023569836775 419.95857485952473 0.920879356923962
7.598251124790191 413.3827497667468 0.912916803665713
7.603478679743607 405.8088875701727 0.9057295721047499
7.608706234697023 403.3816989861206 0.9042127855856134
7.6139337896504395 401.2318385261165 0.9032337479747771
7.619161344603856 398.9221572217305 0.9019826603615169
7.624388899557272 398.6938129561903 0.9012759875692006
7.629616454510688 400.83182119973344 0.9032139355058563
7.634844009464104 405.02435192428254 0.9069822812218843
7.6400715644175206 407.9458097509388 0.9085190516960907
7.645299119370937 415.2604714497322 0.9156107795792631
7.650526674324353 422.89755728400746 0.9213891358552093
7.655754229277769 429.93591194961994 0.9293904949023366
7.660981784231185 437.28226631191563 0.9360941917317173
7.666209339184602 450.1488965242214 0.9487614648554656
7.671436894138018 460.3790803995252 0.9573237820680514
7.676664449091434 472.03529674714423 0.9675653936898455
7.68189200404485 482.7207930623048 0.9769549664226213
7.687119558998266 495.93203062211745 0.9896522561651488
7.692347113951683 508.1809874177579 1.0015189987737094
7.697574668905099 519.4588347435378 1.0128354660362058
7.702802223858515 530.1842426583933 1.0221495114719588
7.708029778811931 536.4031951428024 1.0275669840766675
7.713257333765347 540.2530888982419 1.0292859248724513
7.718484888718764 534.9458753766434 1.0238882753181453
7.72371244367218 529.5291104691023 1.0193819962206243
7.728939998625596 525.2814737955545 1.0148534265930533
7.734167553579012 523.0326724177453 1.0127121369669376
7.739395108532428 520.9652800179886 1.009430739519067
7.744622663485845 520.1146980437983 1.0062333667159862
7.749850218439261 519.8384512982278 1.0064387885562802
7.755077773392677 522.2360565708717 1.0088376413597495
7.760305328346093 523.7256225096835 1.011436313660624
7.765532883299509 516.5106395717435 1.0048909109578195
7.770760438252926 508.5532118952257 0.9965220164260213
7.775987993206342 495.51527935476247 0.9820579208207841
7.781215548159758 486.93233226277795 0.9734501116275778
7.786443103113174 478.9429352770145 0.9649646543479912
7.79167065806659 471.9777237663756 0.959190887978907
7.796898213020007 464.932328852794 0.9525622977060734
7.802125767973423 456.5048023555437 0.9441894372183499
7.807353322926839 449.50513319112355 0.9361810108206836
7.812580877880255 439.9716584881309 0.9257965084255365
7.817808432833671 432.07568793087023 0.9166753603325863
7.823035987787088 427.6200173302562 0.9132113796702579
7.828263542740504 422.1664217052219 0.9074031625565637
7.83349109769392 420.19230211127064 0.9053354509415241
7.838718652647336 421.00492707561966 0.9067401183609906
7.8439462076007525 416.94022938571766 0.9009283837763408
7.849173762554169 421.0728586334206 0.9067506576885652
7.854401317507585 423.5656961512439 0.9081094439521488
7.859628872461001 425.83926492997574 0.9096773838734425
7.864856427414417 430.7008121902662 0.9130237473055235
7.8700839823678335 433.94317448808715 0.9152659117388336
7.87531153732125 438.93401637936813 0.9204545317111624
7.880539092274666 441.68860183656113 0.9218980360656851
7.885766647228082 447.66280220629693 0.9276902765966617
7.890994202181498 452.49208544767976 0.9316365648035895
7.8962217571349145 462.0843794699814 0.942058752649706
7.901449312088331 469.58923422900233 0.9498500689277671
7.906676867041747 472.95498502487675 0.9535943952400231
7.911904421995163 475.061514815957 0.9554034124718918
7.917131976948579 482.69944842028104 0.9624728536853501
7.9223595319019955 497.95298633690754 0.9762637711811433
7.927587086855412 509.8360302873435 0.9862920602434496
7.932814641808828 522.9046578930846 0.997415422679799
7.938042196762244 532.9557901570772 1.0060108206583918
7.94326975171566 542.0964726193503 1.0148696270723327
7.9484973066690765 551.5296392230694 1.0227682859211449
7.953724861622493 563.6994452719443 1.0329779461511481
7.958952416575909 581.8263026499022 1.0479777602317757
7.964179971529325 603.6412063607471 1.0666769761028148
7.969407526482741 617.7015070102539 1.0777703530685545
7.9746350814361575 637.2985010792527 1.0946191591995746
7.979862636389574 651.3583783270955 1.1077352563962264
7.98509019134299 663.4405600163287 1.1170426428089149
7.990317746296406 674.3449345630581 1.1247152081636056
7.995545301249822 683.4914282525104 1.1317011184035863
8.000772856203238 688.7430715333586 1.1348429392483395
8.006000411156654 692.9791093729799 1.1395630697327506
8.01122796611007 693.2924089326025 1.1394952981044333
8.016455521063486 689.566884801395 1.1354712225270407
8.021683076016902 686.178366752655 1.1324237499457546
8.026910630970319 679.5436473410973 1.1262842249128495
8.032138185923735 676.25749840384 1.124366806097153
8.037365740877151 674.5165486046078 1.1225825429702794
8.042593295830567 673.7502657019133 1.120703184906907
8.047820850783983 670.1337532348713 1.1173812806734662
8.0530484057374 664.6310819376455 1.1116019932336094
8.058275960690816 655.856889004394 1.1040373918729924
8.063503515644232 648.8472727542373 1.0979666175112597
8.068731070597648 641.0819235428332 1.090589510505468
8.073958625551064 638.0844776067095 1.0871190180630899
8.07918618050448 628.6685541365102 1.0782360783616614
8.084413735457897 623.122873146582 1.0738041347180893
8.089641290411313 621.5422037578427 1.0733261027440497
8.09486884536473 617.6443704060587 1.0702248557515732
8.100096400318145 617.1446299455413 1.0693393506601419
8.105323955271562 610.3220686367258 1.0626797873913607
8.110551510224978 598.1833836958366 1.0512624479585506
8.115779065178394 592.2576587080953 1.0459206662644795
8.12100662013181 584.3338612065472 1.0378423042381495
8.126234175085226 584.1135131385255 1.03697169539636
8.131461730038643 585.5213758675782 1.0378755172329568
8.136689284992059 592.6387718946343 1.0434008203660108
8.141916839945475 604.249226466199 1.0538027646315058
8.147144394898891 617.6569852568479 1.0649954509923443
8.152371949852308 637.1540750000181 1.0817434620432902
8.157599504805724 660.2371788430969 1.100844710898166
8.16282705975914 685.6449278626839 1.1208021684507448
8.168054614712556 709.4026620517036 1.1399115761604872
8.173282169665972 729.0671297837349 1.155129159690339
8.178509724619389 737.1278657870137 1.161408613324322
8.183737279572805 742.1120209696888 1.165357891228897
8.188964834526221 735.4976325354933 1.157947016444612
8.194192389479637 728.3380160945612 1.1511800859182797
8.199419944433053 716.3110409933427 1.1406692500077962
8.20464749938647 706.3060216008654 1.1326172706908062
8.209875054339886 700.1055128285172 1.1278167269983346
8.215102609293302 692.3739617079483 1.1214515687691053
8.220330164246718 684.6514125513827 1.1150748350580164
8.225557719200134 680.4372546566909 1.1117186033954083
8.23078527415355 679.5470779655973 1.111028172442995
8.236012829106967 676.8522366872087 1.109123189249281
8.241240384060383 674.1894617086269 1.1060935113906751
8.2464679390138 669.0085916163903 1.1006606029565587
8.251695493967215 663.8064579518965 1.0955501251171438
8.256923048920632 661.4580489914514 1.0922971385745894
8.262150603874048 655.4324818428179 1.0870170247786648
8.267378158827464 649.404081606131 1.0818627487870864
8.27260571378088 646.499962575818 1.0788034979516383
8.277833268734296 647.0860499083384 1.0790190682351346
8.283060823687713 646.3554399500998 1.0782223195477931
8.288288378641129 640.4820474574096 1.0734110296691364
8.293515933594545 636.8065545595407 1.0715499300403615
8.298743488547961 635.9962585990575 1.0701371196338292
8.303971043501377 637.8186084321068 1.0722283793654062
8.309198598454794 642.2990255449519 1.0753238102242397
8.31442615340821 640.0269366033905 1.0724970688266517
8.319653708361626 638.5795910272248 1.0708083326252327
8.324881263315042 638.7677426170471 1.0702154821064112
8.330108818268458 642.241249100774 1.072921109200385
8.335336373221875 645.7201449210697 1.0746345953352872
8.34056392817529 654.2608913603196 1.080359793213296
8.345791483128707 663.5203281192837 1.0872203370773994
8.351019038082123 665.3225490088038 1.0886869792323441
8.35624659303554 670.4634597795749 1.093132850266387
8.361474147988956 671.6157279786104 1.093444411911643
8.366701702942372 673.373966055201 1.0946024592880172
8.371929257895788 680.3511038626483 1.099126608336902
8.377156812849204 686.8744582153413 1.10424348959205
8.38238436780262 693.339661601803 1.1089552300869705
8.387611922756037 693.1438056055073 1.1092374700344245
8.392839477709453 688.9972921264991 1.1048077405933172
8.398067032662869 683.7921183502067 1.100394060112613
8.403294587616285 676.0065078235691 1.094246823128849
8.408522142569701 670.579754503215 1.0894694356631172
8.413749697523118 662.0670018575418 1.0820475990809473
8.418977252476534 650.3050458841867 1.0716443386220946
8.42420480742995 638.4072923833678 1.0611271388708772
8.429432362383366 627.8557925425703 1.052181534555295
8.434659917336782 620.8074709945292 1.0464258174916203
8.439887472290199 615.7747518779954 1.0427761510926108
8.445115027243615 608.239209453626 1.0366398568118438
8.450342582197031 595.8222680805889 1.0251977826794683
8.455570137150447 584.975465030057 1.0147678598472993
8.460797692103863 578.0044858230093 1.0088417265226022
8.46602524705728 572.7123572481566 1.0042966686055843
8.471252802010696 566.321753409224 0.9991298930575737
8.476480356964112 558.7165429881929 0.9917182534880604
8.481707911917528 552.7193722025784 0.9854251433770973
8.486935466870944 543.3635595188316 0.9764806734866746
8.49216302182436 539.9981505652376 0.9728881415461297
8.497390576777777 538.0702964911447 0.971462222868411
8.502618131731193 540.3983005785266 0.9737392515664466
8.50784568668461 539.9193882936207 0.9729800149428742
8.513073241638025 539.130060459185 0.9715383901465794
8.518300796591442 534.2490578741242 0.9671272118846349
8.523528351544858 529.8554391143981 0.9633067038363771
8.528755906498274 523.7774182909554 0.9565572703151669
8.53398346145169 514.290111272847 0.9459965498462151
8.539211016405106 512.2226860305888 0.9447973298300814
8.544438571358523 510.07817680773775 0.9437180055798786
8.549666126311939 504.7171584826737 0.9394907921385687
8.554893681265355 506.9532465898969 0.9416351447295903
8.560121236218771 507.88823812635434 0.940087030862005
8.565348791172188 513.7298449979911 0.9447513034226125
8.570576346125604 517.522418413297 0.947419556845164
8.57580390107902 513.8868629587168 0.9442059207239019
8.581031456032436 515.4305776580178 0.9461609475550362
8.586259010985852 514.2357671507148 0.9458634960439769
8.591486565939269 519.1025445308288 0.9511511412203393
8.596714120892685 522.2824886683934 0.9533044721023523
8.601941675846101 521.3056819531616 0.9525487575129109
8.607169230799517 520.1096607112346 0.9513109008931905
8.612396785752933 520.8243203056369 0.9518654521384984
8.61762434070635 523.6857677292562 0.9546046552774116
8.622851895659766 526.5461827336594 0.9571879044234175
8.628079450613182 528.8568987520392 0.9577660993593385
8.633307005566598 532.2417822467149 0.9594192809642537
8.638534560520014 537.0145253878849 0.962469132954476
8.64376211547343 547.4344915625986 0.9713500001988236
8.648989670426847 555.459774677095 0.9775224040547086
8.654217225380263 562.7483741290888 0.9832652407615355
8.65944478033368 568.9943745824194 0.9878335241907273
8.664672335287095 571.3090210449056 0.9890093324735535
8.669899890240512 577.5303118600732 0.9943495965706048
8.675127445193928 589.0434009976475 1.0043990087820047
8.680355000147344 601.0058228069039 1.0143970569326017
8.68558255510076 611.9360573520652 1.0227584591033136
8.690810110054176 621.8563273834978 1.0294655099404861
8.696037665007593 634.4319127712714 1.0375276476279138
8.701265219961009 649.8449924637605 1.0498485613469666
8.706492774914425 667.8004516694402 1.0642040279228246
8.711720329867841 679.8392317385611 1.0750560323931202
8.716947884821257 690.4967991887245 1.0833077811422902
8.722175439774674 695.8942269270619 1.0868825179270425
8.72740299472809 696.2918475526038 1.0859795383522701
8.732630549681506 693.3769119249398 1.0834184437393584
8.737858104634922 687.612579592179 1.0789000471495733
8.743085659588338 680.9303534499644 1.0743219428192852
8.748313214541755 675.4168984692694 1.0719461325893451
8.75354076949517 672.2148138827424 1.070365701597694
8.758768324448587 663.6708228535005 1.0633153537119568
8.763995879402003 649.0086731858848 1.050228039319632
8.76922343435542 633.2198964954582 1.0358618620438043
8.774450989308836 618.5274286135143 1.0232729549342117
8.779678544262252 603.6026662342788 1.009336959845549
8.784906099215668 594.5297455714641 1.0010613783745133
8.790133654169084 591.8590947366769 0.9990361326744183
8.7953612091225 586.5674490232911 0.9951036597793422
8.800588764075917 584.1218440515978 0.9931512740487161
8.805816319029333 576.2123455731748 0.9853420968220644
8.811043873982749 574.3790282817492 0.9842014750358288
8.816271428936165 569.2069745976544 0.9786833410981606
8.821498983889581 568.1777144212649 0.9778222510538722
8.826726538842998 565.6275755683447 0.9752657421539477
8.831954093796414 560.6742843343673 0.9702294904598674
8.83718164874983 555.6376294866212 0.966029996081507
8.842409203703246 548.9044400984205 0.9595792056378752
8.847636758656662 542.1331225470904 0.9532300594892511
8.852864313610079 540.5435986823545 0.9518568318788424
8.858091868563495 545.3295598314892 0.9547226927678127
8.863319423516911 548.1924707687624 0.9569972690225099
8.868546978470327 550.4240763863663 0.9592260531807744
8.873774533423743 548.5247000038428 0.957543995704184
8.87900208837716 546.0271679702392 0.9554085438435415
8.884229643330576 548.0310242902633 0.9563575413436824
8.889457198283992 552.8033212809246 0.9603958505811069
8.894684753237408 550.5363183751591 0.9576271609276067
8.899912308190824 550.5811193300995 0.9576848561418019
8.90513986314424 548.688445732196 0.9548717847812096
8.910367418097657 549.1872793577667 0.9543530443579535
8.915594973051073 555.0972523610938 0.959389115064139
8.92082252800449 557.5053558976596 0.9602643277551971
8.926050082957905 563.598419168964 0.965618066522662
8.931277637911322 565.9964048061228 0.9680695737543313
8.936505192864738 567.4599877447583 0.968652932063575
8.941732747818154 571.0291569290183 0.9710628239037676
8.94696030277157 573.9385237184595 0.9727452171669762
8.952187857724986 577.5234111733463 0.9757412248732847
8.957415412678403 579.8527750094743 0.9775600716120415
8.962642967631819 585.3227067115855 0.98159544395366
8.967870522585235 589.8255101632657 0.9844793885932411
8.973098077538651 588.6521351037042 0.9829411789143964
8.978325632492067 590.2894340859854 0.9851476769044921
8.983553187445484 595.7699133216407 0.9902980368830714
8.9887807423989 602.8581998866862 0.9951479260960086
8.994008297352316 607.7493258564162 0.9985253974081939
8.999235852305732 611.2479934405577 1.0013722506454648
9.004463407259149 613.8107443603612 1.0034640238865888
9.009690962212565 617.3032405279096 1.0056225105063354
9.014918517165981 626.0310449196669 1.0116427551809102
9.020146072119397 633.7267754713074 1.0171949575555417
9.025373627072813 641.6722128264496 1.0229184436622138
9.03060118202623 654.5117457737409 1.0329441250207057
9.035828736979646 668.29456632162 1.0437878485182042
9.041056291933062 686.1104697534736 1.0568564937001228
9.046283846886478 705.8107988381348 1.071949974516555
9.051511401839894 723.0602983274671 1.0844851685513237
9.05673895679331 745.238949770151 1.1000065199423328
9.061966511746727 765.8684405000595 1.1140830646341395
9.067194066700143 790.5682974897366 1.13157128842911
9.07242162165356 817.8026327088453 1.1520176156495299
9.077649176606975 834.376844552125 1.163661321869418
9.082876731560392 850.2810503046586 1.1744009933624162
9.088104286513808 862.6809254081977 1.1816565015647502
9.093331841467224 870.0935627357861 1.1855892761890732
9.09855939642064 874.2012750596782 1.1875060223143394
9.103786951374056 868.0253205180375 1.1817250815031504
9.109014506327473 858.888726450029 1.174182286950066
9.114242061280889 850.2933851639049 1.1683933317218564
9.119469616234305 839.7747403153963 1.160202924064102
9.124697171187721 833.6259391963401 1.1554444033867068
9.129924726141137 829.5027094156845 1.1532680651558904
9.135152281094554 830.0257809775635 1.1551485934186578
9.14037983604797 839.0098466208367 1.1619868760995822
9.145607391001386 854.597266949576 1.1717681444912569
9.150834945954802 878.7274996013031 1.1872349163732652
9.156062500908218 911.8663944806532 1.2096803338159492
9.161290055861635 947.4025204775862 1.2432480408462243
9.16651761081505 985.91054392699 1.2745167060947982
9.171745165768467 1022.5147160552023 1.3028591114148675
9.176972720721883 1041.140009802731 1.317128732252065
9.1822002756753 1051.3740043336788 1.3277801870027648
9.187427830628716 1047.2690733369548 1.3284659870225983
9.192655385582132 1035.585626785596 1.3231729915601558
9.197882940535548 1020.4946867076022 1.3149294081290832
9.203110495488964 1004.3908027164741 1.3067083649194438
9.20833805044238 992.1961800480373 1.302256975961481
9.213565605395797 977.1343463482214 1.294268890480189
9.218793160349213 963.1780537764325 1.2871080935824923
9.224020715302629 949.6716414262594 1.2805180331423902
9.229248270256045 936.3243547675108 1.273060620056896
9.234475825209461 924.065756609483 1.266584803920679
9.239703380162878 912.8478860594684 1.259680088941764
9.244930935116294 907.4413276993504 1.2568940533555883
9.25015849006971 898.4666951973504 1.2523313653991257
9.255386045023126 893.079837523434 1.2502501629954468
9.260613599976542 892.7705839056439 1.251343978872485
9.265841154929959 896.1882809098092 1.2554746374662122
9.271068709883375 906.4919687635263 1.2630216313312312
9.276296264836791 925.6122772671949 1.2779909359378776
9.281523819790207 947.7055903508264 1.2958732312955765
9.286751374743623 972.5523620831406 1.312740521387812
9.29197892969704 998.5890677146343 1.3315557007506278
9.297206484650456 1023.8364522760083 1.3487714002030113
9.302434039603872 1045.166665836284 1.3639860274772535
9.307661594557288 1055.420267526698 1.3727042548485773
9.312889149510704 1051.4388672797368 1.3721786885291958
9.31811670446412 1031.2377908201615 1.3592198361891976
9.323344259417537 1001.4186387838816 1.3409762958648872
9.328571814370953 958.6591862147034 1.310940673841788
9.33379936932437 913.1857270571394 1.2806030583780157
9.339026924277785 866.4387793281302 1.2489312680191818
9.344254479231202 821.3884030569179 1.2180613366145383
9.349482034184618 780.3353549877969 1.1876882308656573
9.354709589138034 746.2776924666719 1.1630001780982113
9.35993714409145 725.8027660706795 1.148814737092513
9.365164699044866 707.0045104537966 1.135198010696714
9.370392253998283 691.2862437160486 1.1226808351679056
9.375619808951699 678.1563856893615 1.1129085085060921
9.380847363905115 668.2656712002666 1.105543825826825
9.386074918858531 659.3817946664167 1.1006983131352792
9.391302473811947 655.6685342137939 1.0979637421038935
9.396530028765364 654.0837444946916 1.097222025261189
9.40175758371878 650.5131102964832 1.0940971923017748
9.406985138672196 653.8046620602042 1.09683498776891
9.412212693625612 650.3807213945976 1.0928076040041317
9.417440248579029 646.6443289207907 1.0791960191711554
9.422667803532445 639.6815629700898 1.0674852316909182
9.427895358485861 638.9450849620235 1.0631188247927352
9.433122913439277 640.1639588779686 1.0609535918362496
9.438350468392693 639.4171120766074 1.0582763356029634
9.44357802334611 635.7035316527974 1.0534019144365692
9.448805578299526 635.8023741792177 1.051951986956196
9.454033133252942 640.3795322084048 1.053168344659766
9.459260688206358 643.0757778579124 1.0535331571126247
9.464488243159774 644.0554707161018 1.0526462320444605
9.46971579811319 638.3030455881021 1.0466613500075497
9.474943353066607 632.8145565050394 1.0410981147430742
9.480170908020023 634.6457711606813 1.0416057441571076
9.48539846297344 635.0731394412287 1.0407293728007374
9.490626017926855 635.058514213132 1.038238949198637
9.495853572880272 635.6371402454716 1.0382585536107227
9.501081127833688 633.3729569611342 1.0350230225962676
9.506308682787104 635.3367828409704 1.036578176394196
9.51153623774052 634.3378607767648 1.0345599524155566
9.516763792693936 635.4625287233725 1.0345222566386354
9.521991347647353 639.1469932039105 1.0356767355992476
9.527218902600769 641.611968359235 1.035901094164836
9.532446457554185 644.1729700153643 1.036862568093916
9.537674012507601 641.3380054702959 1.033689836363083
9.542901567461017 641.7630540118862 1.0326339591915072
9.548129122414434 638.6209412989678 1.0294418753132453
9.55335667736785 632.3122344995803 1.022639973307763
9.558584232321266 629.9426415967525 1.0207786677347324
9.563811787274682 633.0890264082793 1.0233164386024405
9.569039342228098 635.2801339107657 1.025953723994719
9.574266897181515 634.039299933402 1.0243525357940604
9.57949445213493 633.2832984700825 1.0218820830908775
9.584722007088347 631.5464582543137 1.0185036316585259
9.589949562041763 636.0146462748384 1.0218376112421557
9.59517711699518 635.5599482443773 1.020759321239619
9.600404671948596 636.1224659422587 1.0214159844821002
9.605632226902012 633.1886301087375 1.0183673902245054
9.610859781855428 633.0688840885596 1.0176413032237268
9.616087336808844 636.8527142589692 1.0205956628598287
9.62131489176226 638.0820346655541 1.0202121870129637
9.626542446715677 642.0862331368273 1.0221015802308313
9.631770001669093 642.7485740128776 1.0216875298476311
9.636997556622509 638.8325070542002 1.0175935579865665
9.642225111575925 638.2046651353069 1.0153711933985892
9.647452666529341 638.5550988445707 1.0152721266934495
9.652680221482758 641.408772722548 1.0176493103681667
9.657907776436174 645.1128681754395 1.0197943065830304
9.66313533138959 644.8737376022035 1.018477848040845
9.668362886343006 651.1065193876937 1.0234489224818468
9.673590441296422 652.1744868345004 1.0250433427643553
9.678817996249839 655.5092508580834 1.026535367225518
9.684045551203255 652.4904991111766 1.0243256821754876
9.689273106156671 653.2047091860221 1.0245841885001121
9.694500661110087 654.8624685549275 1.0249579891138643
9.699728216063503 661.7161174494453 1.0298793608416645
9.70495577101692 666.5407153655005 1.0330180533786488
9.710183325970336 671.5288173006035 1.0368450971942085
9.715410880923752 671.1877280472906 1.0353212832518421
9.720638435877168 669.0929948136992 1.0322901682034902
9.725865990830584 667.8493851962698 1.0311433281940767
9.731093545784 664.2883458274059 1.026602005693524
9.736321100737417 669.2463416940984 1.0295401437141778
9.741548655690833 674.6626849188565 1.033935392978756
9.74677621064425 677.0848577999041 1.035475577203981
9.752003765597665 679.135679833502 1.037010946223695
9.757231320551082 677.1584752664183 1.0352264084937632
9.762458875504498 677.0264114419931 1.0337323554351845
9.767686430457914 680.1170413203151 1.03543970534657
9.77291398541133 681.8454804028285 1.036780393182547
9.778141540364746 684.722771419127 1.0381471125265094
9.783369095318163 684.0020889406129 1.037303656558643
9.788596650271579 684.1996890882141 1.0370253107738208
9.793824205224995 687.7997045946815 1.039549951628884
9.799051760178411 688.8759202626038 1.0390116027461422
9.804279315131827 690.7468239132232 1.039320882771817
9.809506870085244 693.366034643214 1.0407541297037086
9.81473442503866 693.2592686695285 1.0401399735037062
9.819961979992076 693.8750932422749 1.0398801818505061
9.825189534945492 690.5105696783356 1.0366004509876852
9.830417089898909 688.4384998268018 1.0345119312471567
9.835644644852325 687.2682264450367 1.032203496350779
9.840872199805741 688.2287509083491 1.0322495993504548
9.846099754759157 691.3390500521059 1.034544750472053
9.851327309712573 690.7027758226185 1.032682477403104
9.85655486466599 688.9431090717558 1.0305074436377675
9.861782419619406 688.1508473556428 1.0296048957325508
9.867009974572822 686.2345810945254 1.0291624964567767
9.872237529526238 688.4225730034924 1.031529472059758
9.877465084479654 687.1549738349611 1.0306564661591855
9.88269263943307 694.229865589978 1.0358814519029598
9.887920194386487 700.0782548339116 1.0390590446005106
9.893147749339903 702.4383419977473 1.0406981507293243
9.89837530429332 702.609357345484 1.0378802384864454
9.903602859246735 698.5347376891301 1.0341068539498506
9.908830414200152 698.5115000385625 1.033695345810612
9.914057969153568 700.920339432598 1.035430254327958
9.919285524106984 705.4019824292478 1.0384180058181174
9.9245130790604 712.7837862371852 1.0434188388443644
9.929740634013816 715.8990742043823 1.0457360680350982
9.934968188967233 721.7990186966953 1.0494694812420045
9.940195743920649 721.0653315816002 1.0484622649399082
9.945423298874065 720.3030891120366 1.0476556659664438
9.950650853827481 720.1917007406565 1.0475424634136223
9.955878408780897 723.2460734855043 1.0501404897116853
9.961105963734314 729.3722713034114 1.0552648785385172
9.96633351868773 727.2766730998114 1.0537862569329355
9.971561073641146 721.869013204429 1.0475930041610702
9.976788628594562 721.6166912731667 1.046151119395123
9.982016183547978 715.225418663881 1.040838577463943
9.987243738501395 712.7101575807991 1.0381147846717091
9.99247129345481 712.7376224063421 1.0375334045272397
9.997698848408227 709.8382396529369 1.0349757683740193
10.002926403361643 709.0238728800572 1.033599664955907
10.00815395831506 704.1117789472959 1.0294350845144313
10.013381513268476 696.277709569321 1.0232594413879412
10.018609068221892 692.4516076180786 1.0202047374058525
10.023836623175308 690.9961001832228 1.018923030693167
10.029064178128724 694.5327565277532 1.0212680967228427
10.03429173308214 697.466646220103 1.0233046132895722
10.039519288035557 701.2184642563074 1.0258104841890023
10.044746842988973 701.2490202468914 1.0257159434758576
10.049974397942389 701.5055258354125 1.0253954300993386
10.055201952895805 697.887349513708 1.0224759379397936
10.060429507849221 699.3083990507623 1.023345065587195
10.065657062802638 699.8950460700275 1.0235964606469297
10.070884617756054 704.6906829823205 1.026931994397369
10.07611217270947 703.1009572812433 1.0252326346329506
10.081339727662886 701.6362699840876 1.024178522858678
10.086567282616302 698.5446929558476 1.0220616424367541
10.091794837569719 694.9052341481341 1.0182642253175613
10.097022392523135 692.676366163416 1.0156174449309618
10.102249947476551 696.4716667652644 1.0184243072974672
10.107477502429967 699.0147694157605 1.0206103523689578
10.112705057383383 697.4052453394659 1.0186485161809948
10.1179326123368 690.8412780316521 1.0136589603356458
10.123160167290216 685.9467627926986 1.0084017823825056
10.128387722243632 683.5521782670829 1.006248252241386
10.133615277197048 686.4354307327452 1.0077098648111098
10.138842832150464 689.6900613281078 1.0102216924407605
10.14407038710388 689.6227064171791 1.0101164213480356
10.149297942057297 689.7380884401337 1.0106834941100298
10.154525497010713 685.3926167029022 1.007099646950331
10.15975305196413 684.1310058841623 1.0061637759039201
10.164980606917545 683.6361938471216 1.0045645990799301
10.170208161870962 681.531278144152 1.0019995381280324
10.175435716824378 680.2019611117674 1.0012300799223663
10.180663271777794 680.6388840554158 1.001715970918189
10.18589082673121 679.7999085983885 1.0009347581715267
10.191118381684626 674.6926874427081 0.9974127658816772
10.196345936638043 671.1849925770332 0.9947177634804816
10.201573491591459 664.7661067687881 0.9898581046688304
10.206801046544875 660.2582338653983 0.9863107748813522
10.212028601498291 663.2163442805779 0.9873138875694744
10.217256156451707 665.3422830482307 0.988831488663654
10.222483711405124 666.763588088282 0.9898977165091376
10.22771126635854 669.1002371434975 0.991402538357046
10.232938821311956 667.515958530449 0.9901223216711142
10.238166376265372 666.105612289903 0.9885888642019816
10.243393931218788 664.4857445306499 0.987599151390681
10.248621486172205 656.5145333885359 0.9815435450652128
10.253849041125621 655.7919769073344 0.980273366781884
10.259076596079037 651.9254112517128 0.9776221592322109
10.264304151032453 651.9346056025721 0.9778672728595131
10.26953170598587 652.872807860502 0.97790089291429
10.274759260939286 649.8703213713388 0.9747160553699649
10.279986815892702 650.3461277908792 0.9747999086776483
10.285214370846118 647.3905061655377 0.9726970317009213
10.290441925799534 644.1959065321626 0.9691440485945155
10.29566948075295 638.6959581635336 0.9651747010886768
10.300897035706367 633.8282668523198 0.9612707112395817
10.306124590659783 634.0920147166064 0.9612989435300892
10.3113521456132 628.2712587712073 0.9566724684495832
10.316579700566615 627.8082968242722 0.9552992167832023
10.321807255520032 623.8154411832535 0.9515037341793398
10.327034810473448 624.9735153646521 0.9522261855375963
10.332262365426864 623.4360545152366 0.9504092306216497
10.33748992038028 625.7944882632169 0.9519765745918914
10.342717475333696 622.8968648964001 0.9488491748388717
10.347945030287113 624.1754940776798 0.9493292785402239
10.353172585240529 630.4651038512188 0.9538255263009785
10.358400140193945 635.0069452140204 0.9578676229403477
10.363627695147361 640.0046637615395 0.9612688020939876
10.368855250100777 641.6941112702724 0.9624565201438098
10.374082805054194 640.5760733705853 0.96091792473928
10.37931036000761 637.5097189399377 0.9578385012349114
10.384537914961026 634.6589413690552 0.9556558038572333
10.389765469914442 636.5346760264022 0.9566903046237859
10.394993024867858 643.5290114356817 0.962309568808866
10.400220579821275 647.789931554347 0.9653445767077816
10.40544813477469 643.6902556472339 0.9613760678074824
10.410675689728107 633.7371034670804 0.9537684535011005
10.415903244681523 630.9689670979492 0.9514065410044409
10.42113079963494 630.863273481598 0.9517940991066218
10.426358354588356 627.5076375720981 0.9490529262743737
10.431585909541772 622.2084844234704 0.945302488798938
10.436813464495188 615.8891312192698 0.940399120103489
10.442041019448604 606.5510458464925 0.9330368993449143
10.44726857440202 601.6505066353911 0.9285226475775716
10.452496129355437 600.7777170976034 0.9276348179118519
10.457723684308853 599.8850694697787 0.9272747539134162
10.462951239262269 597.2896248879383 0.9243727236110798
10.468178794215685 592.8236399824727 0.9199001173529159
10.473406349169101 584.9228623119511 0.9136383962469465
10.478633904122518 577.2419677446426 0.9069454353983195
10.483861459075934 577.5201571364905 0.907044843176817
10.48908901402935 571.1774212487876 0.9018782263218214
10.494316568982766 568.3485843379822 0.8991662410051788
10.499544123936182 564.4016120047381 0.8956854121232924
10.504771678889599 559.2486247037868 0.891875186510728
10.509999233843015 558.8823520646948 0.8927417034330523
10.515226788796431 553.2794516297382 0.8877938694475921
10.520454343749847 545.4411502202063 0.8799815026970422
10.525681898703263 542.426173839464 0.8760333025553083
10.53090945365668 543.0811666870394 0.8763492865402672
10.536137008610096 546.6444229170169 0.8795184300686741
10.541364563563512 547.975451443339 0.8800499944925891
10.546592118516928 550.3230208485993 0.881586679167325
10.551819673470344 544.6110696840153 0.8772327990118471
10.55704722842376 542.4227239838236 0.8763372813205081
10.562274783377177 537.3929179564127 0.8727059505880859
10.567502338330593 531.7062938481489 0.8677430279476644
10.57272989328401 531.2359217595812 0.8662981365810087
10.577957448237425 531.8663107532124 0.8668041651458479
10.583185003190842 533.495581817406 0.868204112816075
10.588412558144258 533.4834200988445 0.8681349455356402
10.593640113097674 536.0040625607394 0.8708216105921096
10.59886766805109 535.4954024038109 0.8687738287719224
10.604095223004506 532.6808252655397 0.865938630393697
10.609322777957923 529.1438678194754 0.8632443304306451
10.614550332911339 528.4785311756896 0.8626746384209732
10.619777887864755 524.5402047614167 0.8586758160202023
10.625005442818171 521.8718135365328 0.8572091330518566
10.630232997771587 516.4521627544729 0.8520111397323255
10.635460552725004 517.2968713749134 0.8524155753926803
10.64068810767842 520.2504440424564 0.8547479495102038
10.645915662631836 522.0814889624457 0.8551389032264188
10.651143217585252 523.6812176569198 0.8561599420888163
10.656370772538668 524.0882201489924 0.8559830777331385
10.661598327492085 522.4804852521418 0.8543723268165778
10.666825882445501 523.4217585506279 0.8552700587593436
10.672053437398917 527.3146585066547 0.8580515039046659
10.677280992352333 533.9472971307775 0.8635411285040182
10.68250854730575 536.6859980996861 0.8656553950477833
10.687736102259166 540.763034545965 0.867635381736482
10.692963657212582 541.8741490470898 0.8676374415406796
10.698191212165998 546.3096115096166 0.8708490549165397
10.703418767119414 552.0804359879248 0.8752679964491786
10.70864632207283 554.2589634809906 0.8766351869554233
10.713873877026247 562.7834632650566 0.8826760331283681
10.719101431979663 572.841257954251 0.8901473999684303
10.72432898693308 582.5368226335678 0.8972701944598488
10.729556541886495 593.7390183517687 0.9056496191614044
10.734784096839912 604.3830697525551 0.9132368940798248
10.740011651793328 612.1220036871367 0.918903116816917
10.745239206746744 615.2095118087901 0.9207324858996553
10.75046676170016 617.6573628932819 0.9218068593503418
10.755694316653576 620.0026900107675 0.9230439629780096
10.760921871606993 617.3126919054644 0.9208800794803662
10.766149426560409 617.8069257614 0.9208032280067072
10.771376981513825 613.3338991790148 0.9175179649213284
10.776604536467241 609.026264892619 0.9143566358066978
10.781832091420657 605.5318410853446 0.9120011086383208
10.787059646374074 602.7919112450182 0.9099097239659831
10.79228720132749 600.8332962741299 0.9080358728673344
10.797514756280906 597.9269729107692 0.9052256921297139
10.802742311234322 598.0260675737119 0.9050583033855923
10.807969866187738 595.5833967422082 0.9033918016413459
10.813197421141155 595.798499564711 0.90320941710757
10.81842497609457 599.0360877052296 0.9056809201493804
10.823652531047987 601.1276883627936 0.9064432975137044
10.828880086001403 606.696068503737 0.9098751271170435
10.83410764095482 610.4200921548485 0.9121788142226241
10.839335195908236 618.0056187853071 0.9179775239686593
10.844562750861652 626.7732392746938 0.9242955082951881
10.849790305815068 639.6154491405194 0.9331709256078866
10.855017860768484 656.1735275727408 0.9441041796114573
10.8602454157219 677.3363810273697 0.9592742703498952
10.865472970675317 701.9690685375267 0.9758113795252411
10.870700525628733 724.7309012576529 0.991215555959135
10.875928080582149 745.7635443444466 1.0053699150630457
10.881155635535565 756.3340483780238 1.0112824614723503
10.886383190488981 757.8508894876114 1.0119553077274495
10.891610745442398 749.1238309113568 1.0063786402370094
10.896838300395814 731.9844743356274 0.9941676500051322
10.90206585534923 710.622366708854 0.9794348885406173
10.907293410302646 691.1756132567443 0.9658320920793929
10.912520965256062 671.8170110809804 0.9528509614533963
10.917748520209479 655.3310153967275 0.9411918606062989
10.922976075162895 638.7970505820741 0.9288152528224354
10.928203630116311 623.4813679485258 0.9167004040502478
10.933431185069727 611.0376991092595 0.9074283641434175
10.938658740023143 602.6616477861581 0.9014406004252992
10.94388629497656 593.491122118974 0.8941319358608453
10.949113849929976 587.9291077817073 0.8895838440923506
10.954341404883392 583.8343445165198 0.8857992945435328
10.959568959836808 578.8510197991591 0.8819178520059526
10.964796514790224 576.1805441644356 0.8797228962500133
10.97002406974364 573.3127604402686 0.8789304795574419
10.975251624697057 563.939421124608 0.8736853834105476
10.980479179650473 557.7878391611928 0.8704083631894739
10.98570673460389 549.3054892999069 0.8653186611335784
10.990934289557305 546.2983876927608 0.8639364861940391
10.996161844510722 545.1704386363934 0.8644090625012577
11.001389399464138 542.8790657607736 0.8635363303898603
11.006616954417554 537.3857125392713 0.8594097759592038
11.01184450937097 531.4137718701434 0.8554494921296968
11.017072064324386 527.5403362773567 0.8530529486338188
11.022299619277803 524.6915763249593 0.8510802041978088
11.027527174231219 520.9861492500072 0.8486951787359677
11.032754729184635 517.3480962378709 0.8459214406027846
11.037982284138051 512.9934432963548 0.8431289495404405
11.043209839091467 509.1132126905385 0.8406044049283926
11.048437394044884 507.8005583515442 0.8399674873776142
11.0536649489983 509.0176381685925 0.8415561659198746
11.058892503951716 509.8614720655704 0.842144208247888
11.064120058905132 508.11388509410534 0.8403777619215247
11.069347613858548 505.67629836326734 0.83891752584882
11.074575168811965 501.75753597346363 0.8357733662425045
11.079802723765381 496.2151154984402 0.8312694432001796
11.085030278718797 494.2268391637337 0.8299072374085086
11.090257833672213 493.46087122076824 0.828891394893861
11.09548538862563 493.4108174950404 0.8292719506020871
11.100712943579046 493.16290132973097 0.8297673486919167
11.105940498532462 494.1406524028293 0.8307230822363069
11.111168053485878 495.27722455414437 0.8318972764326426
11.116395608439294 492.2697974488417 0.8299343490799378
11.12162316339271 491.6076669045734 0.8298059342090007
11.126850718346127 487.8185201059454 0.8269462700830402
11.132078273299543 487.24044905225173 0.8261072009278837
11.13730582825296 486.74748254104117 0.8259028030453391
11.142533383206375 484.7662239599446 0.824665134706441
11.147760938159792 485.50372095225333 0.8255081356307047
11.152988493113208 487.25388012786635 0.8267905566926382
11.158216048066624 485.18537101853457 0.8250038061821278
11.16344360302004 485.04818640976663 0.8246369632210214
11.168671157973456 484.3566158658902 0.823887216460405
11.173898712926873 488.97177199015516 0.8286085377928348
11.179126267880289 492.38708178700875 0.8316130058535292
11.184353822833705 495.30786616092706 0.8341371064891272
11.189581377787121 492.5860520591043 0.832545034573109
11.194808932740537 490.0116941878465 0.8305837765805468
11.200036487693954 485.4479278465632 0.8272072486519885
11.20526404264737 483.7999328099148 0.8255333847049628
11.210491597600786 485.92089769928594 0.8272477884855594
11.215719152554202 485.1521159857905 0.8272574003022092
11.220946707507618 490.0349758701244 0.8309815593965288
11.226174262461035 490.0489977894133 0.8303441166673805
11.23140181741445 487.56516260947467 0.8280793166732683
11.236629372367867 485.4170893793702 0.8256874035427958
11.241856927321283 481.14546858604166 0.8230078197283096
11.2470844822747 481.274167516382 0.823878757675145
11.252312037228116 482.19926957483574 0.8248901855795782
11.257539592181532 480.190852254201 0.8231241451060783
11.262767147134948 478.6452620181273 0.8216440569227604
11.267994702088364 477.3430361019949 0.8206533487459071
11.27322225704178 478.2007650575269 0.8225448485076331
11.278449811995197 473.92840858999267 0.8190826327482853
11.283677366948613 470.70802743442056 0.8158121631240383
11.288904921902029 473.06039769943766 0.8172245059069594
11.294132476855445 467.7690103351116 0.8125634947436771
11.299360031808861 465.68507196199283 0.8108633673518466
11.304587586762278 465.8502650276635 0.8105256288323086
11.309815141715694 467.3340411451626 0.8108459580338305
11.31504269666911 469.93185584919894 0.812571172556277
11.320270251622526 469.308899955712 0.8114393323354829
11.325497806575942 467.06795976747605 0.8090448107958836
11.330725361529359 466.9517466437255 0.8088201925738122
11.335952916482775 465.5463526484734 0.8081165276683062
11.341180471436191 464.8862379321796 0.808569294680168
11.346408026389607 462.05572824894784 0.80674887797935
11.351635581343023 459.4829696239713 0.8045319240066676
11.35686313629644 461.9026416055197 0.8066986598467975
11.362090691249856 460.00373707334086 0.8045080519143041
11.367318246203272 456.0978175187098 0.800636725227789
11.372545801156688 451.3872174050732 0.7971421937545227
11.377773356110104 444.8215837674892 0.7903135283810286
11.38300091106352 443.4538300038899 0.7885565162919106
11.388228466016937 443.6515613365617 0.7888820761154859
11.393456020970353 442.9035075252334 0.7879278230642017
11.39868357592377 440.93485285663695 0.7872153887952006
11.403911130877185 436.73282187335303 0.7838058350392717
11.409138685830602 435.6187706500079 0.7831534558230188
11.414366240784018 434.9502640572494 0.782801072906733
11.419593795737434 431.6135652266826 0.7801313082453197
11.42482135069085 428.95100507133037 0.778456926389464
11.430048905644266 424.6522790190805 0.7746491793577724
11.435276460597683 422.4777105243154 0.772848087919457
11.440504015551099 423.3783883631732 0.7743630170720693
11.445731570504515 423.70573843616796 0.7745700969966992
11.450959125457931 423.58212845357536 0.7735744574738812
11.456186680411347 422.857516627172 0.77267995124448
11.461414235364764 419.7849684523328 0.7689908753275017
11.46664179031818 415.52128170104913 0.7649509159838092
11.471869345271596 415.5142223568747 0.7652320631205722
11.477096900225012 415.4814066229733 0.766661283216839
11.482324455178428 416.35992340131145 0.7748715666428824
11.487552010131845 416.4673756219791 0.7778867784734441
11.49277956508526 414.9416040326138 0.7781305935496121
11.498007120038677 412.47881941174734 0.7765621609425254
11.503234674992093 410.5667931920874 0.7752632442508918
11.50846222994551 410.8026744649807 0.7772322403769044
11.513689784898926 408.5821827773381 0.7757531375102162
11.518917339852342 406.4206959814243 0.7744217512292614
11.524144894805758 402.3699354464663 0.7714735726131524
11.529372449759174 398.73200908915777 0.7685728980011197
11.53460000471259 400.17095522510726 0.7713045188515806
11.539827559666007 402.34695990006276 0.774650233102285
11.545055114619423 405.24570450764685 0.7780718203519242
11.550282669572839 407.5034701021137 0.7803959244265699
11.555510224526255 406.05020068336023 0.779207365984115
11.560737779479672 403.0275782122351 0.7760501010143298
11.565965334433088 401.4860913849223 0.774520092853304
11.571192889386504 400.8348508774912 0.7742032916858441
11.57642044433992 401.86409101635456 0.776314727934145
11.581647999293336 402.70001133769335 0.7781204553475809
11.586875554246753 403.9778621937019 0.7798300517720694
11.592103109200169 403.30222023824257 0.7792742435346168
11.597330664153585 403.61723167800125 0.7801843186209014
11.602558219107001 406.8367647216441 0.7845293515123895
11.607785774060417 405.63889631295496 0.7844231643595175
11.613013329013834 407.249917051834 0.7869104974705173
11.61824088396725 403.91007767107203 0.7831489564350829
11.623468438920666 404.1373079897133 0.7828992033420288
11.628695993874082 405.9414467280697 0.7854478920685459
11.633923548827498 408.3510434018831 0.789169527529289
11.639151103780915 408.74732645882176 0.7903280939760012
11.64437865873433 403.4347341209401 0.7860286796736691
11.649606213687747 399.2675759420885 0.7811213140236578
11.654833768641163 390.69901888512567 0.7731619763225219
11.66006132359458 387.29066398810295 0.7702115698767616
11.665288878547996 386.0182115518227 0.7690691787048992
11.670516433501412 386.3196809436858 0.7687576084775197
11.675743988454828 387.70637473468594 0.7707173143736625
11.680971543408244 386.5712508092399 0.7688766325815527
11.68619909836166 386.90195206710524 0.7698874048333959
11.691426653315077 386.33088964681554 0.77098085836833
11.696654208268493 385.7796217848609 0.7707107784734438
11.701881763221909 383.03786643755046 0.7682380774237432
11.707109318175325 380.50831192121086 0.7660462884253724
11.712336873128741 382.2452833667573 0.7681050153812274
11.717564428082158 382.8307377732489 0.7699384184378018
11.722791983035574 382.64183703713735 0.7701360498511538
11.72801953798899 379.9066832218523 0.7676627918448451
11.733247092942406 379.4199418259781 0.7682585090495135
11.738474647895822 383.3787194462809 0.7721613868630568
11.743702202849239 385.3028919940066 0.7739743177532048
11.748929757802655 387.5075520379846 0.7769887445523769
11.754157312756071 387.97538281008934 0.7768515582258672
11.759384867709487 389.6810404724931 0.7792596216416855
11.764612422662903 393.43600665813585 0.7837847511430234
11.76983997761632 393.6582710734014 0.7838368901401722
11.775067532569736 393.9368581658553 0.7843592353888073
11.780295087523152 396.18206567248967 0.7865377183512212
11.785522642476568 398.2697669842651 0.7881986547825225
11.790750197429984 398.2353314937297 0.7877719868100639
11.7959777523834 397.826273975945 0.7868606061297748
11.801205307336817 399.3941913566353 0.7876349573924575
11.806432862290233 402.6028479097903 0.7906090924944053
11.81166041724365 406.4863210167908 0.794045654281792
11.816887972197065 406.15883876404826 0.7943395110332524
11.822115527150482 407.6725146157486 0.796218203233712
11.827343082103898 404.5755052883969 0.7941908869025701
11.832570637057314 404.15062586818283 0.7944871184062383
11.83779819201073 400.5451066101615 0.7907002827975448
11.843025746964146 393.96348078768705 0.7844134979155106
11.848253301917563 391.09745293418246 0.7808193583649653
11.853480856870979 389.86377049715355 0.7792218353707325
11.858708411824395 388.2933823196949 0.7774124700469084
11.863935966777811 384.30133441208403 0.7745634470630972
11.869163521731227 382.4655516027656 0.7742811201469408
11.874391076684644 377.405488932998 0.770313068138322
11.87961863163806 375.69655691061354 0.7693628401242206
11.884846186591476 375.12569161518945 0.7689662994806313
11.890073741544892 369.0241439064715 0.7627427429019389
11.895301296498308 370.47113324084097 0.7650826623941374
11.900528851451725 366.1979776788986 0.7609428594418378
11.90575640640514 365.11288809732474 0.7593540668995026
11.910983961358557 362.4187355205871 0.757707111757717
11.916211516311973 361.59092754549636 0.7567910973431541
11.92143907126539 362.3697581426854 0.759033800632086
11.926666626218806 362.1559046687427 0.760118387142637
11.931894181172222 362.8460628999634 0.7609099094368543
11.937121736125638 362.5482455784738 0.7611928526543617
11.942349291079054 354.93298396426866 0.7526666479803031
11.94757684603247 353.10728288614524 0.7497543487382846
11.952804400985887 351.65956784848464 0.7479697256994996
11.958031955939303 352.03630319344444 0.7488539203836516
11.963259510892719 351.7805965739072 0.7490243420992554
11.968487065846135 350.9675558836811 0.7482975002442341
11.973714620799552 349.57499486612505 0.7466046885846643
11.978942175752968 353.8128072225241 0.7509884033566965
11.984169730706384 353.48385372421046 0.7503418500802171
11.9893972856598 353.9264290823514 0.7511891388450467
11.994624840613216 349.6317425115235 0.7463776369362352
11.999852395566633 346.0942765344014 0.7430083334793066
12.005079950520049 346.7801336526858 0.7433554408213932
12.010307505473465 347.1580304505042 0.7445565621831147
12.015535060426881 352.21946207025746 0.7505969064220565
12.020762615380297 353.4065748156712 0.7522649129536927
12.025990170333714 352.5839394196307 0.7527023345597539
12.03121772528713 349.4340740229884 0.7485565610724829
12.036445280240546 350.5508230782878 0.7501238634905213
12.041672835193962 349.86597792734136 0.7491828089566224
12.046900390147378 349.28305740012075 0.7483610884466952
12.052127945100795 352.7095125477967 0.7529227512030066
12.05735550005421 355.50733024641954 0.7550895245633128
12.062583055007627 360.2912815380576 0.7605704196785674
12.067810609961043 361.0321745394542 0.7613990365205476
12.07303816491446 362.1382587748781 0.7623188654341871
12.078265719867876 361.66737097091345 0.7617589686864628
12.083493274821292 364.5011085340636 0.765774156182205
12.088720829774708 370.67059984745447 0.7729211442285691
12.093948384728124 374.64915373332735 0.7767454590621933
12.09917593968154 380.004209431256 0.7816885267919338
12.104403494634957 385.674663409171 0.785774496173997
12.109631049588373 394.0762282985767 0.7929367107455055
12.114858604541789 402.86879535010246 0.8012448327263583
12.120086159495205 418.4602100327188 0.8168742571360266
12.125313714448621 431.8049533189171 0.8297714324937381
12.130541269402038 444.95901764209924 0.8429918995087127
12.135768824355454 460.3864065144052 0.8569101394317418
12.14099637930887 476.00274275119756 0.8706255245008027
12.146223934262286 493.99862809215756 0.8866866108950399
12.151451489215702 507.68677278247884 0.8984302659442714
12.156679044169119 517.6505485695584 0.9069904881966546
12.161906599122535 524.0851638394496 0.9130326187178941
12.167134154075951 522.7825614993849 0.9115622796406033
12.172361709029367 519.5908677743757 0.9090890895249202
12.177589263982783 512.2505739634852 0.9035972097381304
12.1828168189362 504.07377678655604 0.8963345452243692
12.188044373889616 494.1571817970555 0.8883112644298163
12.193271928843032 484.85270572805547 0.8801359816206031
12.198499483796448 476.2287690320893 0.8718908624118787
12.203727038749864 469.40577749044854 0.8662241642269475
12.20895459370328 459.1227222245073 0.8572230635950996
12.214182148656697 449.50872641540985 0.848938102323561
12.219409703610113 439.1593968104631 0.8401257950795136
12.22463725856353 433.4506838271558 0.8348971704346582
12.229864813516945 424.82710761945293 0.827224419804754
12.235092368470362 416.9406095404672 0.8199912107009371
12.240319923423778 407.08496812030904 0.8106171859882569
12.245547478377194 397.82072745308 0.8011784775913869
12.25077503333061 392.6732319527436 0.7956307097536409
12.256002588284026 387.3514564593889 0.790232085184319
12.261230143237443 385.49467250405814 0.790201742303589
12.266457698190859 383.9588483439619 0.7902880539653359
12.271685253144275 382.2905185024447 0.7891821051293296
12.276912808097691 375.1370680936714 0.783144478120286
12.282140363051107 369.96457233464605 0.7772524988352627
12.287367918004524 364.791703863105 0.7716692172482016
12.29259547295794 358.799662569883 0.7666446199036685
12.297823027911356 356.86850386611786 0.7644875232445751
12.303050582864772 351.85826342978146 0.7598816322269801
12.308278137818188 351.6908677697135 0.7599627288161431
12.313505692771605 352.6240296907172 0.7637896408376106
12.31873324772502 352.87146375752593 0.7717712593769358
12.323960802678437 356.01335552798946 0.7806278135297567
12.329188357631853 354.0007283028697 0.78242001736264
12.33441591258527 350.0599090128722 0.7815035277184096
12.339643467538686 349.166276128879 0.7831219159265959
12.344871022492102 343.2209183729126 0.7784696542052882
12.350098577445518 341.9113458680171 0.7795750877097788
12.355326132398934 341.4703175059196 0.7814573835913304
12.36055368735235 340.84494678427257 0.7830129749601921
12.365781242305767 340.3062240398616 0.7846753956107091
12.371008797259183 338.96823171731853 0.7838739684601956
12.376236352212599 336.59211529645614 0.7832963978863331
12.381463907166015 332.49086260036245 0.7811095422368004
12.386691462119432 333.98210241550476 0.7854591818486979
12.391919017072848 331.187021746475 0.7844280725463443
12.397146572026264 331.07474171957904 0.7862192584188991
12.40237412697968 331.2282318136981 0.788645177838367
12.407601681933096 326.8673568664547 0.7849540499530924
12.412829236886513 329.26654430209874 0.7912322152546805
12.418056791839929 328.00572706973736 0.7898870852041118
12.423284346793345 328.5587947618672 0.7907878571732183
12.428511901746761 325.8262312584581 0.7884093434662602
12.433739456700177 323.6186407232388 0.7858144665885112
12.438967011653594 324.6443852795957 0.7899678025424571
12.44419456660701 326.45712964930465 0.794870096417958
12.449422121560426 326.8621519772018 0.7965351664470953
12.454649676513842 325.74585287042544 0.7961648565251686
12.459877231467258 326.4047951269388 0.7983341397167901
12.465104786420675 326.02606255164443 0.7984748820487741
12.47033234137409 325.46049559891907 0.7991969694041173
12.475559896327507 324.40883498584486 0.7980693589518034
12.480787451280923 321.54690178907725 0.7955604808873928
12.48601500623434 320.0463715170662 0.795604474832239
12.491242561187756 317.6729754235332 0.7934300485920345
12.496470116141172 318.2488486851256 0.7960435126692367
12.501697671094588 318.8125872803251 0.797481242371114
12.506925226048004 321.0984564354192 0.7997845621425096
12.51215278100142 318.7815017900058 0.7979979152093193
12.517380335954837 314.00007542096404 0.793107545013389
12.522607890908253 314.150810719226 0.7947344138848748
12.527835445861669 311.237656488952 0.7926093562117434
12.533063000815085 314.80813489635057 0.7984552139667322
12.538290555768501 315.53894125833176 0.8015915485485537
12.543518110721918 313.6510722837013 0.8009155610196907
12.548745665675334 312.5781449020883 0.8016411017997173
12.55397322062875 306.95551558451274 0.7958746959208209
12.559200775582166 304.9857694715728 0.7937528878329978
12.564428330535582 305.1592488345517 0.7886144264031035
12.569655885488999 305.94340058382886 0.7816688785434256
12.574883440442415 308.76724994239663 0.7826435842770066
12.580110995395831 309.914668540193 0.7817350208094294
12.585338550349247 307.81160945397784 0.7786635098867066
12.590566105302663 309.3285691338859 0.7803978862403608
12.59579366025608 310.7615741287419 0.7801690753075027
12.601021215209496 312.0904452576854 0.7795432696799219
12.606248770162912 313.80424740615797 0.7786514787684045
12.611476325116328 312.7566838996359 0.7743499810198197
12.616703880069744 313.21764539871197 0.7731479554117141
12.62193143502316 316.049073099101 0.7761361466942373
12.627158989976577 316.31824821704447 0.7758470589565114
12.632386544929993 315.6339328604749 0.7736315975029101
12.63761409988341 315.4158265866879 0.7718599973734315
12.642841654836825 314.4069938481842 0.7689135195132433
12.648069209790242 316.8041710195173 0.7715305248783055
12.653296764743658 318.0424604143269 0.7723543933173497
12.658524319697074 319.5742237408448 0.7729819794244893
12.66375187465049 323.58269356806045 0.7775937854191773
12.668979429603906 326.64909281122306 0.779535648277459
12.674206984557323 332.35922621648666 0.7853188564714355
12.679434539510739 339.1383918833304 0.7926280034961425
12.684662094464155 342.1373648661838 0.7945476289260379
12.689889649417571 342.4688617887837 0.7948705066126789
12.695117204370987 345.1576255312551 0.7965478878655158
12.700344759324404 351.9493005204375 0.80322215206252
12.70557231427782 362.74348203349916 0.8141401185083929
12.710799869231236 372.31758957270563 0.8235873700751227
12.716027424184652 381.085792739213 0.8322454397939604
12.721254979138068 387.4647097025181 0.8390265471528636
12.726482534091485 394.8933822730052 0.8466875233340787
12.7317100890449 402.8001951685328 0.8548047470710545
12.736937643998317 411.0818365006578 0.8636661145841226
12.742165198951733 414.3252623153291 0.8663580278020443
12.74739275390515 420.48562870597624 0.8717550222508746
12.752620308858566 424.87314604005337 0.8757708700516147
12.757847863811982 426.4780133341005 0.876432110192864
12.763075418765398 424.4258491680897 0.8738549047728859
12.768302973718814 420.14923653887155 0.8693832272137199
12.77353052867223 413.96486908164246 0.8629067887243203
12.778758083625647 405.4184010513665 0.8540517032137932
12.783985638579063 400.2436411942943 0.8482491229873877
12.789213193532479 396.03965684491936 0.843522505582463
12.794440748485895 388.67658698775995 0.834901117160082
12.799668303439312 384.18605822292653 0.8294325477626293
12.804895858392728 379.4285530310333 0.824546815442883
12.810123413346144 372.6272491435641 0.8178744410811563
12.81535096829956 365.27855740656867 0.8110879915695604
12.820578523252976 359.06622007432736 0.804774136892685
12.825806078206393 356.45549125865995 0.8011104252511881
12.831033633159809 356.46614713897134 0.8004932902762454
12.836261188113225 355.02005270790204 0.7987691831345891
12.841488743066641 359.21235750167466 0.8034344701744112
12.846716298020057 362.2895884015931 0.8068573840596995
12.851943852973474 369.83897770165834 0.813893133414583
12.85717140792689 373.73659162680093 0.8175402465411363
12.862398962880306 377.6541517855836 0.8214021098268387
12.867626517833722 377.8415788041139 0.8221699089362262
12.872854072787138 380.3781561484 0.8249398472464838
12.878081627740555 391.0339423591901 0.8360338323086965
12.88330918269397 394.64507625345874 0.8389649434968501
12.888536737647387 403.2271916876786 0.8473041740305111
12.893764292600803 405.65833289439564 0.8494130631220829
12.89899184755422 407.2040866885788 0.8498418914420088
12.904219402507636 407.90421193628623 0.849286510042624
12.909446957461052 404.96864438749395 0.8456844994115224
12.914674512414468 399.1570644596835 0.8394881215886989
12.919902067367884 390.3528905989194 0.8304160660606505
12.9251296223213 378.16280537586715 0.817960791446076
12.930357177274717 366.0286471809763 0.8049034627013767
12.935584732228133 355.53256177556244 0.7927596685954867
12.940812287181549 344.18085026230375 0.7804628377244218
12.946039842134965 336.88835147720283 0.7724484979930395
12.951267397088381 329.3496216913765 0.7647644762923088
12.956494952041798 321.979339330258 0.7576003619799407
12.961722506995214 321.57469667592903 0.7571549647958434
12.96695006194863 320.69067821405014 0.7554933884522734
12.972177616902046 320.65064061149945 0.7546354169078996
12.977405171855462 320.7228681259708 0.7533331480644837
12.982632726808879 320.5335354817409 0.7523402674436154
12.987860281762295 319.84986742157014 0.7506311752433568
12.993087836715711 321.89368542815987 0.7539633291907776
12.998315391669127 323.96614845986977 0.7568547775298122
13.003542946622543 321.8850040792329 0.7550192532420765
13.00877050157596 323.2135774605007 0.7567158804072678
13.013998056529376 326.71975468354526 0.762304341054283
13.019225611482792 329.22493836094844 0.7657382924691295
13.024453166436208 330.66805804905965 0.767538514347464
13.029680721389624 330.37989129607143 0.7669157371219373
13.03490827634304 329.9790370186317 0.7647331426270668
13.040135831296457 333.31949190820177 0.7679413011677755
13.045363386249873 336.81335009673046 0.7722648139130703
13.05059094120329 337.48401476712684 0.7726041171597273
13.055818496156705 338.55858857047514 0.7747975552800163
13.061046051110122 336.9998923388668 0.7726125335712464
13.066273606063538 342.7082380696817 0.7792135245459839
13.071501161016954 342.35540718476256 0.7788660273324605
13.07672871597037 345.69033357852334 0.7824980746213461
13.081956270923786 345.3492221284143 0.7820235025282216
13.087183825877203 342.1326856363354 0.7782476280013283
13.092411380830619 338.5728245432496 0.7737971494990716
13.097638935784035 333.2678849244952 0.768023804215145
13.102866490737451 328.00132585360717 0.7636229466090786
13.108094045690867 323.3123137285144 0.7591274749488679
13.113321600644284 323.10943572645317 0.7598886635487969
13.1185491555977 322.6895107458929 0.7611190816563007
13.123776710551116 324.52332505806356 0.7635561930591429
13.129004265504532 323.0794468384818 0.7620777952947625
13.134231820457948 323.3292972295824 0.7603969200778541
13.139459375411365 326.5745314541851 0.7623698925341283
13.14468693036478 330.1082156061518 0.7662444392148791
13.149914485318197 334.198415078101 0.7712039383782071
13.155142040271613 335.1943067057134 0.7729282694429924
13.16036959522503 335.88951303323205 0.7729757481828659
13.165597150178446 337.803974249483 0.7738717582481093
13.170824705131862 341.3160726359629 0.7772840011663873
13.176052260085278 346.733541725854 0.7827446429837859
13.181279815038694 348.1221215659896 0.7850679018175617
13.18650736999211 349.3132524271458 0.7869983496057813
13.191734924945527 347.66384070942036 0.7864936229552957
13.196962479898943 348.0381167290998 0.7875645403443418
13.202190034852359 347.04900417127124 0.7859705220850972
13.207417589805775 346.8797421524747 0.786210781865566
13.212645144759191 345.4961813771403 0.7840420643173661
13.217872699712608 341.94557922083044 0.7802679509648098
13.223100254666024 344.9154984686755 0.7834851734317295
13.22832780961944 342.6441308481321 0.7796199570582183
13.233555364572856 340.6495148615262 0.7770800019040227
13.238782919526273 338.3180435239464 0.7738117954086108
13.244010474479689 331.0003515417899 0.7660210879322333
13.249238029433105 328.2364792114485 0.7640465279850134
13.254465584386521 330.69025580709985 0.7670309319213485
13.259693139339937 333.0076363166118 0.7691981420248641
13.264920694293354 332.5822909943008 0.7684724870419269
13.27014824924677 329.0085279024104 0.7638486864902384
13.275375804200186 327.63956258769275 0.7626558064620002
13.280603359153602 324.10348197386924 0.7592024150051719
13.285830914107018 322.18255592349374 0.7575914537565488
13.291058469060435 321.31475885976585 0.7577592030107243
13.29628602401385 322.17717318463554 0.7604802746813818
13.301513578967267 322.3989462255618 0.7614960164994917
13.306741133920683 318.46329021823624 0.7575106692503343
13.3119686888741 312.49072563172155 0.7498442799138612
13.317196243827516 307.8901646406183 0.7445914066494864
13.322423798780932 305.50876432265517 0.7414322250890545
13.327651353734348 305.6122616834594 0.7401567535626274
13.332878908687764 304.20159116183083 0.7380213188470524
13.33810646364118 303.38328254464284 0.7363683409893885
13.343334018594597 304.49848915022346 0.7392582091516933
13.348561573548013 303.89559469244335 0.7399497383414145
13.353789128501429 303.44682671701725 0.7395172675438096
13.359016683454845 301.302396045697 0.7367182777693414
13.364244238408261 300.4549554663888 0.7351270470053735
13.369471793361678 303.19676452271204 0.7387841730679436
13.374699348315094 304.06960289933363 0.7412806690738446
13.37992690326851 304.23388254455523 0.7414410235981027
13.385154458221926 306.14810051374985 0.7431185601660835
13.390382013175342 306.8384210759133 0.7426067973949684
13.395609568128759 307.8917125141187 0.7431999798344258
13.400837123082175 308.6478085055413 0.7430127478476564
13.406064678035591 307.3178912326781 0.7412025691833363
13.411292232989007 307.27509829141184 0.7412332814234731
13.416519787942423 308.7742128153666 0.742671432059733
13.42174734289584 314.15191813600063 0.7499177666171861
13.426974897849256 319.8299229626043 0.7563565544692282
13.432202452802672 320.4942874310699 0.7564951406373909
13.437430007756088 322.12546853985407 0.7577374052457477
13.442657562709504 321.20972334753907 0.7566113995911666
13.44788511766292 323.89907290830206 0.759838728564527
13.453112672616337 328.6479450200257 0.7663495825771562
13.458340227569753 331.8993387703184 0.7693596901187122
13.46356778252317 329.9505908612218 0.7668901078469347
13.468795337476585 328.27119487983566 0.7660619614586949
13.474022892430002 327.3821947692068 0.7650328738459417
13.479250447383418 328.83669894364556 0.7674393028120257
13.484478002336834 336.01313207684325 0.7760622570814462
13.48970555729025 337.4038523377829 0.7762344138444527
13.494933112243666 333.9496054292554 0.7730619182023448
13.500160667197083 331.06387018389074 0.7688935692978829
13.505388222150499 326.1026568574499 0.763879132062245
13.510615777103915 324.83566858602734 0.7621896356330025
13.515843332057331 321.95949622195076 0.7586430986344308
13.521070887010747 319.85561651090376 0.7566687746723813
13.526298441964164 318.76037681963203 0.7563901666216857
13.53152599691758 314.34175483632856 0.7518203836559522
13.536753551870996 312.16164328301795 0.749988514355875
13.541981106824412 307.34596113998697 0.7462607430352934
13.547208661777828 305.7456358476282 0.7425074074766538
13.552436216731245 304.605584133838 0.7407129217360202
13.55766377168466 300.2635395223761 0.7348401985322591
13.562891326638077 294.65595288364403 0.7278279492943938
13.568118881591493 291.3331529388951 0.7256172193094474
13.57334643654491 287.0882664537777 0.7210732652040087
13.578573991498326 286.7917355934062 0.7211909650957811
13.583801546451742 285.3583369468212 0.7201838780714
13.589029101405158 283.1476009306355 0.7185050762826708
13.594256656358574 280.4643723873648 0.7145421350177207
13.59948421131199 277.72896531082523 0.7117959666324888
13.604711766265407 275.3895552967352 0.7076635931206245
13.609939321218823 273.9464713825886 0.7067854837691182
13.615166876172239 273.97626893334314 0.7084272818191123
13.620394431125655 273.9326331208541 0.7104385098626371
13.625621986079071 274.40222949979216 0.7124752347745027
13.630849541032488 272.26253177307177 0.7098159669910621
13.636077095985904 267.8422243784318 0.7032935711675454
13.64130465093932 266.83859081373953 0.7011162318580713
13.646532205892736 265.4176639844007 0.698643518251007
13.651759760846153 264.81463338395895 0.6978523164303502
13.656987315799569 265.6861371637417 0.6989899853225339
13.662214870752985 267.25349244348183 0.701237098857833
13.667442425706401 266.72294144980174 0.7006924360441569
13.672669980659817 266.3328470916828 0.6999666403450293
13.677897535613234 266.57038406075156 0.7006873498874642
13.68312509056665 265.4544350195764 0.6980217931866811
13.688352645520066 268.8438342426397 0.7021514208443987
13.693580200473482 267.13846416699073 0.700201139616873
13.698807755426898 266.4974738072497 0.6986410816815273
13.704035310380315 269.00562193223266 0.7018763332155507
13.70926286533373 266.48245865260884 0.7000001289107087
13.714490420287147 265.5703392137168 0.6999763373467479
13.719717975240563 265.65396699180894 0.7020219105915685
13.72494553019398 264.4068078470993 0.7002022446213666
13.730173085147396 264.00535238832754 0.6997095182001636
13.735400640100812 266.1102559516927 0.7027420746761915
13.740628195054228 265.42682568330076 0.7015713765655966
13.745855750007644 267.9395752893239 0.7043371232788962
13.75108330496106 271.9064626090638 0.7089894550754997
13.756310859914477 266.6735389392468 0.7001061002967605
13.761538414867893 264.5549452885255 0.6990639481066685
13.766765969821309 262.2048347019141 0.6958171137712678
13.771993524774725 261.2459211273502 0.6932974169802457
13.777221079728141 260.30775681305954 0.6906253781714491
13.782448634681558 261.45629213223776 0.691112079477221
13.787676189634974 261.13939327802103 0.6925240558553154
13.79290374458839 266.395060214226 0.7020373633296683
13.798131299541806 268.79899446318024 0.706173436486364
13.803358854495222 265.88931730404266 0.7020868326118243
13.808586409448639 263.6107590387715 0.6983517998660331
13.813813964402055 263.126499119643 0.6972546821591595
13.819041519355471 263.47713783285053 0.6988589313519997
13.824269074308887 264.006010963391 0.6985803099596345
13.829496629262303 264.552945004882 0.6991916467236025
13.83472418421572 263.37352638777367 0.6976480670622832
13.839951739169136 267.7532231439715 0.702014197141142
13.845179294122552 268.7811768220832 0.7034215943328582
13.850406849075968 271.70062335549125 0.7059628655972311
13.855634404029384 274.33459217402947 0.709198248575549
13.8608619589828 272.12782908198136 0.7067144706857577
13.866089513936217 274.2663083806665 0.7096251602127112
13.871317068889633 274.85345247438255 0.7120087347875307
13.87654462384305 275.6800532938679 0.7131142134983903
13.881772178796465 273.7361749118472 0.7095387732215098
13.886999733749882 275.4103277451752 0.7100868621311333
13.892227288703298 274.9417999784344 0.7084795980942008
13.897454843656714 276.55657505027915 0.7103135783159851
13.90268239861013 278.74693739969257 0.7136906273607944
13.907909953563546 280.03732762167056 0.7146603533119611
13.913137508516963 284.3843598214824 0.7187880897619476
13.918365063470379 284.2706136693012 0.7190810539221566
13.923592618423795 284.3800390346377 0.7192531005189416
13.928820173377211 284.3953732225856 0.7194383291602848
13.934047728330627 282.73904300143784 0.716735255006292
13.939275283284044 283.66663149148667 0.7175483068709735
13.94450283823746 287.5431440769352 0.7221801204384972
13.949730393190876 287.6671174529368 0.7229401139763241
13.954957948144292 288.23351677221183 0.7230173296045549
13.960185503097708 289.3907331650978 0.7246868668825523
13.965413058051125 288.67039383424003 0.7235483565485888
13.97064061300454 287.1118936385383 0.7216809832805772
13.975868167957957 284.5250600699777 0.7188085410847268
13.981095722911373 280.67116747789254 0.7146080877124618
13.98632327786479 277.934383678136 0.7114268165666867
13.991550832818206 277.28420405348993 0.711598259271289
13.996778387771622 275.42407572212676 0.7091659524518427
14.002005942725038 273.39096792187433 0.7076573185144079
14.007233497678454 272.4536394677475 0.7074435729342451
14.01246105263187 274.8530707579981 0.7095431324266006
14.017688607585287 276.09390131874346 0.7107195498981896
14.022916162538703 277.12040888398553 0.712143028371534
14.028143717492119 275.49951420012644 0.7090257212131712
14.033371272445535 276.4252267874336 0.709823537558801
14.038598827398951 277.47168592090543 0.7109032483958703
14.043826382352368 279.4962423885307 0.7139790438868736
14.049053937305784 279.5174388520632 0.7155716458789557
14.0542814922592 278.53268203656313 0.7135946643477723
14.059509047212616 277.5715842796293 0.7111781390820628
14.064736602166032 280.3929546586402 0.7139576611115984
14.069964157119449 280.14955658004203 0.7134057875649343
14.075191712072865 281.74354492033257 0.7155219454041231
14.080419267026281 283.2595332307184 0.7170745584082963
14.085646821979697 287.3112877399513 0.7218635971766434
14.090874376933114 292.76630421102567 0.7275008355409225
14.09610193188653 295.2501774375978 0.7301914196351726
14.101329486839946 298.9315869425436 0.7342080257115391
14.106557041793362 299.4972067460385 0.7357385582190749
14.111784596746778 301.6791219176617 0.7382775738934717
14.117012151700195 305.0253777113306 0.7424606178415464
14.12223970665361 305.9344405738371 0.7438179052558057
14.127467261607027 304.6703742267649 0.7434294855310939
14.132694816560443 300.33742986899364 0.7384659674064578
14.13792237151386 294.98291876351686 0.7319847534298975
14.143149926467276 293.44772900901097 0.7299278137973879
14.148377481420692 295.9619644897986 0.7330166263484047
14.153605036374108 294.94949380364653 0.7316482956070749
14.158832591327524 292.29409333897775 0.728290619190616
14.16406014628094 292.81523545588726 0.7301323645441418
14.169287701234357 292.96281995165145 0.7305862935412598
14.174515256187773 293.5943424573635 0.7308662771488371
14.179742811141189 292.49144318694056 0.7287791425670075
14.184970366094605 290.6775838819803 0.7252460898839966
14.190197921048021 288.852322371837 0.7242990255967933
14.195425476001438 284.7725018813704 0.7188852878178055
14.200653030954854 283.5602583083626 0.717319204282157
14.20588058590827 285.5632837603104 0.7189440970968666
14.211108140861686 288.0810823100871 0.7207939438940685
14.216335695815102 291.52814922027176 0.7242949304648254
14.221563250768519 293.16308189224003 0.7268069778067331
14.226790805721935 292.7173959813443 0.726319298602061
14.232018360675351 292.2997654587344 0.7256198606748532
14.237245915628767 292.0044979382388 0.7247683780349504
14.242473470582183 291.0961203203275 0.7232011047270949
14.2477010255356 290.428176721043 0.7222209008937814
14.252928580489016 292.0867130824486 0.7250720487489964
14.258156135442432 290.17051857100205 0.7225570135708921
14.263383690395848 293.21849576178835 0.7258542536788376
14.268611245349264 296.0641137944158 0.7284166141855025
14.27383880030268 297.31635392775934 0.7284083267960084
14.279066355256097 297.54956332025847 0.7294747644172748
14.284293910209513 299.77176016643887 0.7333759768801135
14.28952146516293 301.946557058146 0.7357723840874618
14.294749020116345 305.4683672592063 0.7400606361422025
14.299976575069762 305.78573304041157 0.740012474850659
14.305204130023178 306.0855497185238 0.7390494728818611
14.310431684976594 308.7762549943344 0.7426180251360006
14.31565923993001 309.644796117505 0.7429475546280038
14.320886794883426 311.41944518205503 0.7438551835572551
14.326114349836843 313.91801321592175 0.7466623558078336
14.331341904790259 316.37502474565775 0.7481819582137739
14.336569459743675 318.93417836140793 0.7516555254381646
14.341797014697091 319.1239368200488 0.7527647269882518
14.347024569650507 321.2464317321204 0.755012215859609
14.352252124603924 321.727687077859 0.7551195678633067
14.35747967955734 321.47066941604345 0.7553217966780598
14.362707234510756 320.39987533575487 0.7538009412844733
14.367934789464172 318.85787855544396 0.7525074997103
14.373162344417588 319.999900886593 0.7534434981639598
14.378389899371005 320.2108717883512 0.7536796437311305
14.38361745432442 321.9984496900434 0.7556328906632613
14.388845009277837 323.22067749792234 0.7563895394003882
14.394072564231253 318.9700855798799 0.7516420581522917
14.39930011918467 318.2766704329143 0.7497384404561641
14.404527674138086 319.0356377452528 0.7508132504372788
14.409755229091502 319.7708057194152 0.7517187322338706
14.414982784044918 321.2655142359747 0.7534790637230185
14.420210338998334 322.3893843601451 0.755278670054895
14.42543789395175 322.2198687278689 0.7547996186894623
14.430665448905167 324.67808147785735 0.7575518621785753
14.435893003858583 322.9337148932603 0.7558888155151653
14.441120558811999 323.17429891378833 0.7566215582772402
14.446348113765415 324.7016218492349 0.7580588571649206
14.451575668718831 324.30353854535196 0.7576629322194184
14.456803223672248 325.52135886427027 0.7587325773586879
14.462030778625664 327.5589038852342 0.7611451755866814
14.46725833357908 330.7653925787472 0.7655897845261103
14.472485888532496 338.6668864153152 0.7748107589179172
14.477713443485912 341.70585598336106 0.7777633930313211
14.482940998439329 345.22448515302693 0.7812927737818487
14.488168553392745 347.39734186033934 0.7835910439406717
14.493396108346161 350.6926541588657 0.7878838333582443
14.498623663299577 357.4484882334443 0.7948582884046049
14.503851218252994 362.8900426798324 0.7997549287535545
14.50907877320641 371.989931115013 0.8090021487804233
14.514306328159826 380.9193739678344 0.8180955556923666
14.519533883113242 386.76002986898715 0.8237983129378982
14.524761438066658 388.09088068478206 0.8250609447869809
14.529988993020075 382.95602935502745 0.8201518972986881
14.53521654797349 376.4464924122392 0.8133920633240894
14.540444102926907 368.5589617420079 0.8050446568126098
14.545671657880323 357.11283363367625 0.7928771044221506
14.55089921283374 342.0992999064828 0.7759603571577609
14.556126767787156 329.9334515402654 0.7631908747189274
14.561354322740572 316.96414668754113 0.7483494089692581
14.566581877693988 309.38055153700765 0.7406836157251513
14.571809432647404 307.5316469064144 0.7393515170585683
14.57703698760082 305.8841238627617 0.7379223376399751
14.582264542554237 306.9892770559954 0.7389429459234285
14.587492097507653 307.102979200008 0.7385967768222306
14.592719652461069 310.3912682761761 0.7423871217759305
14.597947207414485 315.19716679502926 0.7480224744430828
14.603174762367901 318.62085518890353 0.7519791565719416
14.608402317321318 323.7095289402738 0.7578508765054318
14.613629872274734 325.9804091996077 0.7597702077192279
14.61885742722815 327.9075418190009 0.7600235227466116
14.624084982181566 332.991048201427 0.7644135842010756
14.629312537134982 337.9507262918987 0.7695334937497489
14.634540092088399 345.82059769840606 0.7776970553012074
14.639767647041815 350.2691342904283 0.7829124170911549
14.644995201995231 352.36137230525935 0.7857819119312616
14.650222756948647 354.2046324875731 0.7871881010730536
14.655450311902063 355.24537780093874 0.7881366747179736
14.66067786685548 353.6068451149225 0.7860673171758188
14.665905421808896 354.255599679029 0.7866451273894136
14.671132976762312 353.688178704058 0.7858368334987212
14.676360531715728 352.7009235035961 0.7842146234938709
14.681588086669144 351.04614388998834 0.7815855940670943
14.68681564162256 349.80212648073655 0.7806528283546889
14.692043196575977 347.70914743053396 0.7782082227574352
14.697270751529393 347.1131055156121 0.7774692579814144
14.70249830648281 347.9019281146089 0.7787213880304928
14.707725861436225 350.47007789473986 0.7816337975424603
14.712953416389642 355.42481201830236 0.7879636315813328
14.718180971343058 357.4079991407607 0.7904139534710698
14.723408526296474 356.4326556931818 0.7887628438768705
14.72863608124989 357.10176131557756 0.7898339431268194
14.733863636203306 355.1553070686471 0.7872941845884582
14.739091191156723 354.92911695161933 0.7865069277477641
14.744318746110139 352.8378497064056 0.7846978228650837
14.749546301063555 346.7781214091453 0.7774337164758012
14.754773856016971 340.97938192665805 0.7722679083948608
14.760001410970387 336.3603867638019 0.7679902775311473
14.765228965923804 332.53729138886735 0.7633472452510734
14.77045652087722 327.7644813558971 0.7582032151210749
14.775684075830636 321.98224735105936 0.7500275377809511
14.780911630784052 318.1405359172983 0.745753829190298
14.786139185737468 318.335296483822 0.7461617105444669
14.791366740690885 320.7373429482295 0.7501038244381839
14.7965942956443 321.0225893631753 0.7506187747433797
14.801821850597717 320.396184536824 0.749849908701516
14.807049405551133 318.5298672779275 0.7466803580023794
14.81227696050455 319.7818689709675 0.7482929092622562
14.817504515457966 322.6975119309206 0.7516713974254587
14.822732070411382 327.32767479601426 0.7562680369120593
14.827959625364798 331.80619993295164 0.7614121492644191
14.833187180318214 334.6752889386807 0.76483703103886
14.83841473527163 339.7357555382319 0.7704598335893378
14.843642290225047 342.60291267400476 0.7732807876018437
14.848869845178463 346.6468545632096 0.7773125402313067
14.854097400131879 351.0465040125225 0.7815472437933129
14.859324955085295 353.56895076253204 0.7847363800341639
14.864552510038711 356.4572998314474 0.7880316243963903
14.869780064992128 356.4381959998857 0.7883250446231287
14.875007619945544 356.3274498319182 0.7888645036909264
14.88023517489896 357.1846490316695 0.7892149402824473
14.885462729852376 359.3195509211033 0.7915534633410285
14.890690284805792 361.22954203186316 0.793639662611621
14.895917839759209 362.68900394930836 0.795423600365885
14.901145394712625 362.8845061381364 0.7958228077345776
14.906372949666041 364.2583106006625 0.7973753186379595
14.911600504619457 363.0794513906491 0.7968048834294589
14.916828059572873 363.99773647555025 0.7975066917071748
14.92205561452629 355.94187914200893 0.7885875183917316
14.927283169479706 347.29218682024964 0.7793603065832768
14.932510724433122 341.30992448760867 0.773002978444494
14.937738279386538 339.9471893690953 0.7720073762318592
14.942965834339955 335.96810493159904 0.7678271770554166
14.94819338929337 332.2966908031555 0.7639332132571727
14.953420944246787 321.8318334864077 0.7522638208422776
14.958648499200203 316.0259544453921 0.7459777270108191
14.96387605415362 313.6952764324758 0.7430327683027936
14.969103609107036 307.9501001357706 0.7367815035607608
14.974331164060452 306.8528215637144 0.7356329703494149
14.979558719013868 306.08137952345686 0.7352559273951068
14.984786273967284 304.5573358987477 0.7339095876288646
14.9900138289207 306.3378622367046 0.7359557608515335
14.995241383874117 306.67698388124205 0.7355965647603674
15.000468938827533 304.27768629476793 0.7332562910527125
15.005696493780949 301.67537660856175 0.7295881840113638
15.010924048734365 301.3260454331219 0.7300310282559777
15.016151603687781 302.7577031184818 0.7319277018171025
15.021379158641198 307.17571035418865 0.7362925161379233
15.026606713594614 308.7234933964727 0.7373223228586443
15.03183426854803 311.20495971085506 0.7395849127172397
15.037061823501446 314.954317866967 0.7436802587058927
15.042289378454862 315.50153000010806 0.7437945364523484
15.047516933408279 315.0643381522846 0.7436324333746551
15.052744488361695 315.73178986713316 0.7454283706805162
15.057972043315111 316.5794119057873 0.7470133368850881
15.063199598268527 315.45182043186537 0.7462162445894523
15.068427153221943 318.8942987192497 0.750674853437049
15.07365470817536 323.0118171335165 0.7548092885528963
15.078882263128776 326.90179527466836 0.7591373467550134
15.084109818082192 324.69332784268664 0.7553814967223754
15.089337373035608 320.84812865386067 0.7503799642541583
15.094564927989024 318.12354436404036 0.7470808865740467
15.09979248294244 317.24123457791353 0.7454032677491648
15.105020037895857 318.6017116818339 0.7479887584213589
15.110247592849273 316.2222799745574 0.7454852359146135
15.11547514780269 313.9350822033321 0.74229649830103
15.120702702756105 314.04844590795864 0.742511936915084
15.125930257709522 313.73852316288736 0.7410154999017909
15.131157812662938 312.38480100204885 0.7395188950553347
15.136385367616354 308.8711040349125 0.7360411182792684
15.14161292256977 303.7203541029805 0.731013306681151
15.146840477523186 297.53737989140177 0.7241893005013108
15.152068032476603 294.4760037965835 0.7207742125728912
15.157295587430019 294.63591743394016 0.7209523320934099
15.162523142383435 296.31711297686996 0.7233553645273021
15.167750697336851 294.03814630429196 0.7209416961651174
15.172978252290267 291.3915965460557 0.7176354726796869
15.178205807243684 285.8570547294228 0.7120613123826545
15.1834333621971 280.7182004658969 0.7062399952137822
15.188660917150516 276.0749184785439 0.7014270992877207
15.193888472103932 275.8098892674752 0.7023401221277211
15.199116027057348 276.04446908788435 0.7023130975859259
15.204343582010765 276.81593987526355 0.7031141534855702
15.20957113696418 278.61904633951235 0.704561284540777
15.214798691917597 279.313289942793 0.7058394879993095
15.220026246871013 279.78241677634276 0.70711716924497
15.22525380182443 278.386943627557 0.7056370488704857
15.230481356777846 277.35104553884673 0.7045641199004091
15.235708911731262 275.96380202461114 0.7035286863059291
15.240936466684678 274.7223914915588 0.7023344534033807
15.246164021638094 276.6605908352874 0.7062839985031857
15.25139157659151 277.51194494955587 0.7073712375940829
15.256619131544927 276.0213212104336 0.7048818144060177
15.261846686498343 273.29323373197997 0.7008623173627355
15.267074241451759 269.57477332301323 0.6941073957005325
15.272301796405175 268.47162106124574 0.6922832354841647
15.277529351358591 268.0655677133142 0.6915380236713355
15.282756906312008 269.9485900356234 0.6930744320250083
15.287984461265424 270.1268255203747 0.6935017551918826
15.29321201621884 270.1944542027005 0.6947977552446725
15.298439571172256 273.2268898245169 0.6991743938689552
15.303667126125672 277.6131134146276 0.7048234848459282
15.308894681079089 279.95951900129336 0.7070709666179765
15.314122236032505 280.47777737458273 0.7073153814313072
15.319349790985921 277.0951177408396 0.7027842584982157
15.324577345939337 278.2294604438782 0.7034352583323804
15.329804900892753 280.3645811496634 0.705897293154172
15.33503245584617 284.1312651092266 0.7105921475216652
15.340260010799586 285.9603024189453 0.7143255005176746
15.345487565753002 287.24880745039997 0.718148241024206
15.350715120706418 290.2949829030406 0.7211978652593061
15.355942675659835 291.57358455701507 0.7208948805130251
15.36117023061325 293.78566294849304 0.7221569913160482
15.366397785566667 292.6531052570884 0.7196433144028491
15.371625340520083 294.0667976865408 0.7212666573410148
15.3768528954735 294.449481214469 0.7211441011081414
15.382080450426916 297.1745230656189 0.7239555749613948
15.387308005380332 298.54900333992873 0.725291641693003
15.392535560333748 299.28162038066597 0.7264578997400497
15.397763115287164 298.58705445067494 0.7352947111812643
15.40299067024058 299.83339595429635 0.7439176551284794
15.408218225193997 297.7895704280246 0.7471854439847418
15.413445780147413 295.67998990554105 0.7482340346466573
15.418673335100829 292.4820204216573 0.7472464833908341
15.423900890054245 292.54798674771183 0.7496649938257026
15.429128445007661 294.6455735536929 0.7551292562507635
15.434355999961078 296.9958002021759 0.7609098962519167
15.439583554914494 298.32737197665716 0.7659101953703429
15.44481110986791 297.25245008427845 0.7671105030817783
15.450038664821326 297.07678847017996 0.7695557967841962
15.455266219774742 294.28168695929315 0.7680886889518334
15.460493774728159 293.5431356905222 0.7702025821928598
15.465721329681575 293.2923685154545 0.7711802812203169
15.470948884634991 297.56296616090333 0.7789004206406006
15.476176439588407 300.42388101830545 0.7841585016203365
15.481403994541823 302.29912344850936 0.7884867003985251
15.48663154949524 302.7904533105806 0.7925676978920992
15.491859104448656 301.984338170178 0.7940545443112498
15.497086659402072 301.6028563725896 0.7956086086471442
15.502314214355488 299.9860321171822 0.7940013056709789
15.507541769308904 299.6046872619436 0.7950595909898247
15.51276932426232 297.10822736188123 0.7942524227174679
15.517996879215737 299.33011977311094 0.7994433623972863
15.523224434169153 299.2029706235011 0.8015543130100795
15.52845198912257 300.52624993989554 0.8032203061987092
15.533679544075985 299.450717144799 0.8021768191907818
15.538907099029402 301.2966719608357 0.8054191139850041
15.544134653982818 303.13771299997677 0.8098800714817408
15.549362208936234 303.34873840620213 0.8123083143257244
15.55458976388965 299.7705523337221 0.8108900006781318
15.559817318843066 298.99410676157055 0.8126822363399787
15.565044873796483 295.77667556895517 0.8100967543605662
15.570272428749899 295.4841639295798 0.8110531081259091
15.575499983703315 294.03367088765026 0.8101492481973336
15.580727538656731 294.5771987888389 0.8131949496389136
15.585955093610147 294.46261439241965 0.814796375585762
15.591182648563564 293.78019452390487 0.8151311143440594
15.59641020351698 292.2118666249831 0.8138217422342567
15.601637758470396 291.6510146205917 0.8133053532974828
15.606865313423812 290.21553131289863 0.8133617279065214
15.612092868377228 288.91994399700667 0.813785519817058
15.617320423330645 289.12796048441425 0.8157881870483635
15.62254797828406 286.74527082557626 0.8147868035078175
15.627775533237477 286.175819303486 0.816361411644849
15.633003088190893 282.3443989577837 0.8131350337458086
15.63823064314431 280.1429099210741 0.8074590294046591
15.643458198097726 275.9040560736196 0.789005241559383
15.648685753051142 273.37233918790935 0.7785587814246077
15.653913308004558 272.04293712983326 0.7730315192973172
15.659140862957974 271.73346443370264 0.7695096136474331
15.66436841791139 272.08416761211924 0.7676588447877267
15.669595972864807 274.9610028137324 0.7685889262882899
15.674823527818223 274.9809619272577 0.7661198797721855
15.680051082771639 276.05883997847417 0.7644294178923523
15.685278637725055 275.34665453194174 0.7613925561137571
15.690506192678471 275.0647311123507 0.7596727049546103
15.695733747631888 273.90661424814454 0.7566652576390461
15.700961302585304 270.9996357250928 0.7528373779461908
15.70618885753872 270.7798163532501 0.753862715315237
15.711416412492136 269.3540553158443 0.7508136710650325
15.716643967445552 269.8863411466368 0.7511364638942473
15.721871522398969 269.74536396703286 0.7495659597034476
15.727099077352385 270.2974262903532 0.7489939543813833
15.732326632305801 270.25351979276536 0.7477116572992424
15.737554187259217 273.43536804593214 0.7514314575788528
15.742781742212633 279.150563014038 0.7562964821707535
15.74800929716605 284.9482245304713 0.7632803080068687
15.753236852119466 285.3976368490426 0.7621089338511041
15.758464407072882 286.47164577976645 0.7611446359058146
15.763691962026298 283.13921715403274 0.756308467318399
15.768919516979715 281.6679993360431 0.7530647765831496
15.77414707193313 280.3263941731909 0.7517877857223005
15.779374626886547 278.15382718603195 0.7481354429568895
15.784602181839963 280.33481244134055 0.7504308691761817
15.78982973679338 282.5066721951423 0.7530666579885548
15.795057291746796 284.69548701633823 0.7547487840585706
15.800284846700212 288.8469261817938 0.7603634305412067
15.805512401653628 288.7169929815043 0.7601781696329082
15.810739956607044 290.98962309989486 0.7622857515772804
15.81596751156046 293.0255299500781 0.7645025715343025
15.821195066513877 291.90123822658694 0.7626797865596305
15.826422621467293 292.1006499211722 0.7612737467660198
15.831650176420709 290.3735618614276 0.7582637602571438
15.836877731374125 289.66477597072907 0.7575489426602662
15.842105286327541 288.5218553896797 0.7559814958859229
15.847332841280958 289.17103022146256 0.7569400675343566
15.852560396234374 289.9793793053786 0.7588859193863801
15.85778795118779 288.8404673249074 0.7567968763846055
15.863015506141206 287.88916493835234 0.7556970659351393
15.868243061094622 283.6337800939106 0.7496392299755186
15.873470616048039 280.97643432712175 0.7458229695092504
15.878698171001455 280.10679340016776 0.7437151771808038
15.883925725954871 281.4793262535276 0.7436708197078157
15.889153280908287 281.07303784256544 0.7410707557106107
15.894380835861703 282.18475604634807 0.7419690262887292
15.89960839081512 281.9438754114162 0.7417448670307045
15.904835945768536 281.7381959348786 0.7414313710961424
15.910063500721952 280.30534763682357 0.738841420523175
15.915291055675368 276.89074681560635 0.7344733195543123
15.920518610628784 276.3563097980401 0.734310025784363
15.9257461655822 276.4421587539057 0.7356303980384425
15.930973720535617 276.5954851984474 0.7359021514350435
15.936201275489033 273.58782913196694 0.7320598536153271
15.94142883044245 274.9855289590062 0.7326314262202095
15.946656385395865 278.8933577521635 0.7372442169821591
15.951883940349282 280.0533198050033 0.7383855270693177
15.957111495302698 282.8919250056522 0.7410089441688208
15.962339050256114 282.3087535354826 0.7400841960285591
15.96756660520953 283.53809213352537 0.7410462972827596
15.972794160162946 282.93599001091957 0.7398682202155268
15.978021715116363 285.2196457274193 0.742999623261798
15.983249270069779 284.9097997540061 0.7422336881318946
15.988476825023195 285.95236671619676 0.7444552788340654
15.993704379976611 285.9261620374015 0.7446856246035336
15.998931934930027 287.95771761294475 0.7466824143407967
16.004159489883442 287.536669443768 0.7467929731858979
16.009387044836856 290.20103150336905 0.7494275125204982
16.01461459979027 291.11814254190165 0.7507829661969951
16.019842154743685 292.48542949719615 0.7523731283887919
16.0250697096971 291.54683242037015 0.7501618881216504
16.030297264650514 290.72286095335437 0.7497345783421638
16.03552481960393 289.978905851772 0.7478103535498781
16.040752374557343 293.46656310207766 0.7523281523740463
16.045979929510757 294.8212017789691 0.753302474327968
16.05120748446417 296.4616063525727 0.7546285045851868
16.056435039417586 298.65535608720353 0.7576613161578262
16.061662594371 301.51633624359647 0.7608892476993611
16.066890149324415 306.65005986034026 0.7667566509789063
16.07211770427783 312.72629532232435 0.774640520360514
16.077345259231244 316.85761176799895 0.7801972987134386
16.08257281418466 319.37339746185967 0.783262553194911
16.087800369138073 321.57192891856823 0.7850497272912305
16.093027924091487 322.63407503725995 0.7865077890495592
16.0982554790449 322.07319943669273 0.7842286328713076
16.103483033998316 326.1893217552403 0.789390802282703
16.10871058895173 326.30538940716536 0.788321088811238
16.113938143905145 327.98236100163336 0.7902182393741252
16.11916569885856 324.9411704218601 0.7865152173930938
16.124393253811974 324.3181219484623 0.7866938099942333
16.129620808765388 323.2224398293908 0.7862366044670499
16.134848363718802 322.60833053608235 0.7859611704354831
16.140075918672217 323.9174436528373 0.7877594400526753
16.14530347362563 323.1640387008499 0.7867776513952129
16.150531028579046 322.0568926097989 0.7846387027435814
16.15575858353246 323.9624961659474 0.7863404555085171
16.160986138485875 323.5749550300056 0.7857375650742288
16.16621369343929 323.1541426716747 0.7852615353503805
16.171441248392703 316.94138308928 0.7778592263385636
16.176668803346118 310.77093690173996 0.7699811487689486
16.181896358299532 306.16822737344904 0.7641555348664086
16.187123913252947 304.9414929284923 0.7635626554112561
16.19235146820636 302.89476788851897 0.7626449340462929
16.197579023159776 297.79192118965153 0.7575166457047119
16.20280657811319 291.9877492694929 0.7498544813735467
16.208034133066604 287.5734695568691 0.7452365637253993
16.21326168802002 284.58792863144066 0.7413051514570251
16.218489242973433 279.0978772140373 0.733788802641513
16.223716797926848 274.59551059409296 0.7269013008456008
16.228944352880262 272.8554491263133 0.7236046516385118
16.234171907833677 270.0095461250817 0.7210032236536433
16.23939946278709 265.99765986082156 0.7168516374943387
16.244627017740505 262.20616083037595 0.7115826529046667
16.24985457269392 257.8610203681189 0.7052937990555516
16.255082127647334 258.37178935629163 0.7055585372006562
16.26030968260075 255.7803710582133 0.7035329951615739
16.265537237554163 254.67287896279166 0.7041832261198191
16.270764792507578 253.2038481386243 0.7024775698489395
16.275992347460992 252.65396452944236 0.7030775173901221
16.281219902414406 250.6657181901888 0.7002915210467524
16.28644745736782 251.40096794357305 0.7011444706203077
16.291675012321235 252.93776519270384 0.7019514877368777
16.29690256727465 254.80728928204792 0.7020150341681501
16.302130122228064 254.2739552974274 0.6997371566360263
16.30735767718148 253.74347447037195 0.6985266775002305
16.312585232134893 251.79340269452197 0.6958360146235314
16.317812787088307 253.47205521005898 0.6986640536092517
16.323040342041722 252.70355710971452 0.6988064737688405
16.328267896995136 253.90139925498443 0.7014873511618945
16.33349545194855 251.49285216046047 0.6960050279453
16.338723006901965 250.8314889661209 0.6937733772098028
16.34395056185538 253.41419791310094 0.6948608075198205
16.349178116808794 255.1254683488413 0.6968392482381877
16.35440567176221 260.8049095181179 0.7056943045517008
16.359633226715623 266.2926766596072 0.7143723297441392
16.364860781669037 269.7879784172624 0.7195287361368793
16.37008833662245 274.32059165706914 0.7239464578254713
16.375315891575866 275.4460258897356 0.7238204751258578
16.38054344652928 277.20894614107476 0.7238454274173893
16.385771001482695 280.3186932156446 0.7262858874751545
16.39099855643611 282.73030421673667 0.72790663875456
16.396226111389524 286.33303586710923 0.7326861595771125
16.401453666342938 287.0729890777521 0.7329262827665696
16.406681221296353 287.3234837668213 0.7338695789625337
16.411908776249767 286.31100785246787 0.7319067858743457
16.41713633120318 283.3259500785143 0.7288570272068109
16.422363886156596 282.8110181293366 0.7296475023508922
16.42759144111001 279.98992231548476 0.7258729045865053
16.432818996063425 278.461357101401 0.7242735285923774
16.43804655101684 278.79252424122 0.7243062428357528
16.443274105970254 277.2598618608783 0.7223284118589138
16.448501660923668 277.6588958584007 0.723179673050905
16.453729215877082 273.67257166782815 0.7171586426112172
16.458956770830497 273.0856431482883 0.7171326189362314
16.46418432578391 270.2926241436814 0.712483925228878
16.469411880737326 268.24757247428124 0.7084776538481874
16.47463943569074 269.17630541388786 0.7100963957943689
16.479866990644155 267.3392100594727 0.7070280869988078
16.48509454559757 267.40028238420916 0.7084334146715315
16.490322100550983 269.1865033236297 0.7101729940028623
16.495549655504398 273.5341636118123 0.7165203167557253
16.500777210457812 277.84957905862944 0.7225183940496247
16.506004765411227 281.58144064156704 0.7258280316367012
16.51123232036464 282.41486385265847 0.7255661436225004
16.516459875318056 281.66796368907427 0.7245924130591261
16.52168743027147 280.5594924343284 0.7241927491067436
16.526914985224884 278.5023157725049 0.7216695835429244
16.5321425401783 278.25476289473676 0.7216873598743008
16.537370095131713 278.37711588657413 0.7204275682879872
16.542597650085128 275.29322811936106 0.7164943036659006
16.547825205038542 274.0292841783061 0.7150288576432642
16.553052759991957 272.17768752809127 0.713050843328357
16.55828031494537 269.9076791236572 0.7117674328031701
16.563507869898785 265.39902537641694 0.7065312998967207
16.5687354248522 259.161243604647 0.6992330543757972
16.573962979805614 255.24638344594783 0.6958013656513659
16.57919053475903 252.69738314991173 0.6912750569758028
16.584418089712443 254.10708905959305 0.6939878538683364
16.589645644665858 253.41169693764613 0.6926146025792628
16.594873199619272 256.1820190519944 0.6955236010193445
16.600100754572686 257.48354448673854 0.6975312598839295
16.6053283095261 257.65736346307256 0.6979259744851144
16.610555864479515 255.03767247274013 0.6933590496317129
16.61578341943293 252.73679258077937 0.6910049623062963
16.621010974386344 252.48504612877645 0.6892663873961111
16.62623852933976 251.73649824464985 0.6876482862869548
16.631466084293173 252.07343203251463 0.6868798647568404
16.636693639246587 253.47200219402342 0.6872771795596408
16.641921194200002 253.71986545716626 0.687085932985097
16.647148749153416 255.62095305093987 0.6898710676685691
16.65237630410683 253.57099054668564 0.6874905049065118
16.657603859060245 255.28703895105622 0.6903623461605306
16.66283141401366 251.49219363120753 0.6847050348813362
16.668058968967074 249.67903243156766 0.6830866449114129
16.67328652392049 246.4195707867535 0.6783594798061093
16.678514078873903 247.58987999355236 0.6800726340403563
16.683741633827317 251.78076927624969 0.6863901250865798
16.68896918878073 251.36011267971912 0.6852697370431078
16.694196743734146 247.45962610041173 0.6795474024354489
16.69942429868756 243.30371589503434 0.6732772107182519
16.704651853640975 243.28530112118173 0.6736627443503782
16.70987940859439 243.73554729314375 0.6745629031136576
16.715106963547804 245.77238518851286 0.6785538211489446
16.720334518501218 245.46032155709244 0.6785369253559288
16.725562073454633 245.1605631368884 0.677744983545517
16.730789628408047 241.40804258166222 0.6710907330186539
16.73601718336146 239.45453152945967 0.6678291169717318
16.741244738314876 237.2648369027326 0.6655265526994892
16.74647229326829 234.45841219293902 0.6606814817113738
16.751699848221705 235.04008372791338 0.661663308580481
16.75692740317512 232.5948675744974 0.6585228222876265
16.762154958128534 234.16224346995313 0.6622804349108039
16.767382513081948 234.8953135934539 0.6635220379052458
16.772610068035362 233.7400639117765 0.6615417448729664
16.777837622988777 232.10265501516147 0.6591195994248835
16.78306517794219 229.8873613096692 0.6561560004142172
16.788292732895606 227.92498162896882 0.6529801963083743
16.79352028784902 225.32323414950375 0.6505292709951807
16.798747842802435 225.4688207478188 0.6506027531594174
16.80397539775585 226.61630914033077 0.6525284083265692
16.809202952709263 226.68286447053396 0.6522247016808163
16.814430507662678 225.383093163967 0.6507158827132392
16.819658062616092 224.85380137086028 0.6510563467221275
16.824885617569507 223.22373915169067 0.6489536415559138
16.83011317252292 223.1906248630559 0.6489725533273805
16.835340727476336 224.20658118108963 0.6509957092752998
16.84056828242975 220.79713997325086 0.6459982623899789
16.845795837383164 221.1651726890441 0.6458877674102163
16.85102339233658 217.10144333670473 0.6386789044749449
16.856250947289993 220.54259525165142 0.6446358455014196
16.861478502243408 222.99770010534297 0.6501894183405958
16.866706057196822 224.7467460114182 0.6537156581016751
16.871933612150237 222.5171072088821 0.6498516213028457
16.87716116710365 221.71661841488756 0.6494052068192615
16.882388722057065 218.26335190018915 0.6445844601728632
16.88761627701048 219.30510540504812 0.6473951861954219
16.892843831963894 217.49420148193764 0.6438116871804411
16.89807138691731 217.7439860238771 0.6439461945133247
16.903298941870723 217.36236369914076 0.6416387665744459
16.908526496824138 219.95585691141085 0.6461664947364125
16.913754051777552 221.775316726777 0.6489348051387921
16.918981606730966 221.17871181455175 0.6480927363567395
16.92420916168438 217.55141666669908 0.6418155094694186
16.929436716637795 214.1305078438831 0.6350840212377529
16.93466427159121 214.28950188648528 0.6351939511167849
16.939891826544624 214.99686707467845 0.6362229527864744
16.94511938149804 214.21932221550793 0.634736641471522
16.950346936451453 213.4566225677264 0.6322823354553886
16.955574491404867 214.37649109224674 0.6339389794547761
16.960802046358282 215.75347463829237 0.63672907014897
16.966029601311696 215.75157710116125 0.6380848637873742
16.97125715626511 214.8361445183688 0.6362249659072738
16.976484711218525 215.0778776501016 0.6363553744916385
16.98171226617194 215.9790980072948 0.6383233044110935
16.986939821125354 218.81676211335315 0.6456393774530385
16.99216737607877 219.46906075120023 0.6465493531110943
16.997394931032183 220.73510827687105 0.6456837169593481
17.002622485985597 219.08941651120637 0.6404928833024682
17.00785004093901 219.44021047155692 0.6387951952675166
17.013077595892426 219.85721881923703 0.6410448159274246
17.01830515084584 220.88150393853832 0.6429738593417482
17.023532705799255 221.2875495238367 0.6432495378175921
17.02876026075267 221.02205404591277 0.6424852113180465
17.033987815706084 221.80162380674057 0.6432945529390961
17.039215370659498 220.56195189648054 0.6413703154857798
17.044442925612913 220.0072871798067 0.6418316534985847
17.049670480566327 220.4783089318635 0.6430497522604127
17.05489803551974 221.8156518731906 0.6456848472601436
17.060125590473156 223.8297846353568 0.6477032606745161
17.06535314542657 222.78536405742508 0.6466593061875169
17.070580700379985 223.35599967404966 0.6485554884658548
17.0758082553334 222.7883427212803 0.648919440350752
17.081035810286814 221.6540043188357 0.6463579987179686
17.086263365240228 223.7202045065539 0.6480007843310623
17.091490920193642 225.6395155655601 0.6515132785896613
17.096718475147057 226.53936782985664 0.6527547417892117
17.10194603010047 225.7604010427815 0.6523717701707992
17.107173585053886 222.09881689938823 0.6467099213307721
17.1124011400073 220.15656342507344 0.6433863657190687
17.117628694960715 222.39258991889207 0.646321644313371
17.12285624991413 223.6638964950775 0.6460200022632431
17.128083804867543 226.26545699908502 0.6479955731484376
17.133311359820958 225.5767545971464 0.6440921302783797
17.138538914774372 225.24711741548163 0.6441781724528608
17.143766469727787 227.47757907893708 0.6479427244376109
17.1489940246812 230.394096522249 0.6538772841904974
17.154221579634616 232.93330999822004 0.6578737033173527
17.15944913458803 232.32046101258928 0.656371317295093
17.164676689541444 232.2710332582186 0.6555200787805943
17.16990424449486 233.74344673557658 0.6573123198581309
17.175131799448273 237.51369320802948 0.6624050640512783
17.180359354401688 238.3220482189009 0.6642764086294397
17.185586909355102 239.08669664673883 0.6642627387936719
17.190814464308517 240.5892289576666 0.6652390362492595
17.19604201926193 244.82591896383298 0.6704607960993743
17.201269574215345 247.4479961299152 0.673420927191651
17.20649712916876 246.4208568310637 0.6736836546984497
17.211724684122174 246.25164054869575 0.674418940157153
17.21695223907559 246.58508102764102 0.6741183612254901
17.222179794029003 249.886570274075 0.6770275053346252
17.227407348982418 253.5807861954201 0.6816346223303179
17.232634903935832 252.54452476656903 0.6794099646314438
17.237862458889246 250.70603686974354 0.6781732523866747
17.24309001384266 246.8557558516967 0.6736847503918354
17.248317568796075 246.29280369204565 0.6744262129349214
17.25354512374949 245.07524008082436 0.6714329063420128
17.258772678702904 245.46231198907898 0.6714238840298448
17.26400023365632 245.27372291998233 0.6725072250480436
17.269227788609733 246.15395584170295 0.6744328249161723
17.274455343563147 241.06866570431228 0.6684818143614424
17.279682898516562 239.16172481243856 0.6651790274753431
17.284910453469976 239.0763940087895 0.6639574391255827
17.29013800842339 241.80825018828892 0.6667745594777201
17.295365563376805 245.3266383408906 0.671605447676765
17.30059311833022 245.12482610303914 0.6722075571559994
17.305820673283634 242.88011193359063 0.6697607902478554
17.31104822823705 239.1659200016456 0.6639289467696595
17.316275783190463 241.29041530649798 0.6647334728322369
17.321503338143877 242.75326775504453 0.6662550517576553
17.32673089309729 242.8178929120648 0.6681884101590028
17.331958448050706 240.39975788722904 0.6663644069272069
17.33718600300412 241.2003618510436 0.6676227861072113
17.342413557957535 241.74726951134613 0.6674087940690462
17.34764111291095 242.39869861945985 0.6666160351245786
17.352868667864364 240.41432698634165 0.6636467681424115
17.358096222817778 241.3790654603624 0.665821663008592
17.363323777771193 242.91160829423268 0.6693899873426388
17.368551332724607 244.17076065290118 0.6730232954551165
17.37377888767802 241.59477357089222 0.6678178477976304
17.379006442631436 240.46723565145157 0.6667548898739671
17.38423399758485 242.01130807290377 0.6690456053726832
17.389461552538265 241.337736018077 0.6692631260418562
17.39468910749168 240.08497477544898 0.6674470579614747
17.399916662445094 237.73577988794005 0.6625076295891152
17.405144217398508 236.9579801990861 0.6605949650842909
17.410371772351922 235.9151300967512 0.6601954786921839
17.415599327305337 235.40030893491385 0.6594084429784752
17.42082688225875 235.87298622803894 0.6601006297120644
17.426054437212166 234.08126407067496 0.6577232119847449
17.43128199216558 234.39144953324566 0.6569633680132775
17.436509547118995 234.94557838136757 0.6578427920598102
17.44173710207241 238.73436889357123 0.6617051982006985
17.446964657025823 238.96399013203555 0.6623999683458945
17.452192211979238 237.72139313957695 0.6597855445098868
17.457419766932652 236.549416150238 0.6576461820059586
17.462647321886067 236.92588484157096 0.6589369840697976
17.46787487683948 237.1891889106024 0.6599936496428176
17.473102431792896 236.24549971346954 0.6591184405832645
17.47832998674631 236.2568755617642 0.6592028470109323
17.483557541699724 237.25655788107372 0.6604536909012321
17.48878509665314 238.1104950495569 0.6622375536963864
17.494012651606553 238.22050412221913 0.6615845329753463
17.499240206559968 242.63437249150786 0.6668770675022904
17.504467761513382 246.77793016010392 0.6727005236620351
17.509695316466797 250.72630791849997 0.6791103341594438
17.51492287142021 248.56642393293768 0.6767531645660216
17.520150426373625 245.3892019232259 0.6720351467154106
17.52537798132704 243.44714109416287 0.6676175733376922
17.530605536280454 245.10596151350907 0.6698142321823216
17.53583309123387 248.5016058050648 0.6751951677124722
17.541060646187283 247.09253242245617 0.6725999081491683
17.546288201140698 246.12101122785978 0.6709836996964109
17.551515756094112 243.3199394593706 0.6683158040135425
17.556743311047526 244.0011470761362 0.6683844006490008
17.56197086600094 244.84642329071156 0.6688773812492642
17.567198420954355 244.1670913840907 0.6672324234997713
17.57242597590777 244.13310049013145 0.6661226149511289
17.577653530861184 243.80426206463528 0.6670841137251399
17.5828810858146 245.84241207691548 0.6706565129318641
17.588108640768013 244.7888862608652 0.6687693161331061
17.593336195721427 246.58906166066598 0.6712500179630015
17.598563750674842 247.27007969004384 0.6727533424788914
17.603791305628256 250.5274054359055 0.6767666095390525
17.60901886058167 252.3357491043596 0.6784029642023129
17.614246415535085 252.40816425309035 0.6767995705497065
17.6194739704885 251.60993107901902 0.6743307480300442
17.624701525441914 252.23331789034728 0.675367295932477
17.62992908039533 255.40475576052808 0.6802260837004804
17.635156635348743 258.6168215156742 0.6851983067113144
17.640384190302157 259.52785408487864 0.686505736063591
17.64561174525557 257.9830264319128 0.6846153361828266
17.650839300208986 258.6928270290742 0.6860733749234895
17.6560668551624 259.9279495218955 0.6875715079752256
17.661294410115815 263.8572701745172 0.692563569524685
17.66652196506923 265.9642706998016 0.6948230762748127
17.671749520022644 268.2866719934622 0.6970844270217268
17.676977074976058 272.15041455320755 0.7016602177725418
17.682204629929473 275.7967916238525 0.7061534403633234
17.687432184882887 283.1503048137757 0.714497477436076
17.6926597398363 287.2014438404498 0.7182148888128275
17.697887294789716 293.6614502687768 0.7267323389230308
17.70311484974313 293.96139637715703 0.72711376354149
17.708342404696545 297.2771411615696 0.7314006388990446
17.71356995964996 299.88012188770387 0.7341715965701303
17.718797514603374 302.77201678660873 0.7372681979852986
17.724025069556788 307.9243935053894 0.7428180077639576
17.729252624510202 310.12271858884964 0.7448171042500011
17.734480179463617 313.59808416794453 0.7492694135021378
17.73970773441703 313.5430459649441 0.7487193617383932
17.744935289370446 315.2358527056211 0.751164583149341
17.75016284432386 315.5511943501184 0.7512249119649221
17.755390399277275 321.7963930331677 0.7582570567106668
17.76061795423069 323.45197244338175 0.760727534452821
17.765845509184103 326.81945074038725 0.7640936878523746
17.771073064137518 327.29394210072314 0.7643189532251218
17.776300619090932 326.6229993757303 0.7630979705772809
17.781528174044347 324.0329104084213 0.7596813917542689
17.78675572899776 320.2579699490948 0.7561241120469951
17.791983283951176 317.4558240654281 0.7525799189953785
17.79721083890459 310.5108383265782 0.7444550939394444
17.802438393858004 305.1102097797952 0.7379824141503472
17.80766594881142 300.9452618165243 0.7331402461068277
17.812893503764833 295.83255801372655 0.7282142446207505
17.818121058718248 292.4089780058468 0.7252284063747628
17.823348613671662 286.76469368702334 0.7177692104213249
17.828576168625077 287.11732482723414 0.717881195069763
17.83380372357849 284.0526079675322 0.7141263927802766
17.839031278531905 282.9474268075403 0.7126838817147975
17.84425883348532 278.68660171304754 0.7081523228149934
17.849486388438734 277.9282114955156 0.7067948487882363
17.85471394339215 278.21882967573634 0.7077873924181747
17.859941498345563 276.56987615432615 0.7061618659045557
17.865169053298978 275.8650953221488 0.7061429424187786
17.870396608252392 275.6755613489271 0.7059440305913401
17.875624163205806 278.5193209823238 0.7088405372199549
17.88085171815922 280.421194215582 0.710226229186986
17.886079273112635 282.3348057985645 0.7130067383787431
17.89130682806605 284.018288655748 0.7148253024309922
17.896534383019464 284.84492333249847 0.7153709957625786
17.90176193797288 292.6485423960829 0.7238406154046698
17.906989492926293 298.9188943678038 0.730887422881833
17.912217047879707 307.378931834983 0.7421040849297754
17.917444602833122 312.8221936360406 0.7485411180762336
17.922672157786536 316.5435158025361 0.7529895422226199
17.92789971273995 319.0561477049411 0.7553004007203372
17.933127267693365 320.9457987877366 0.7563824151045933
17.93835482264678 321.73650664176967 0.7578848128999349
17.943582377600194 318.4049738872446 0.7534887964119906
17.94880993255361 316.04782849418103 0.750548115674246
17.954037487507023 311.4460402615449 0.745320983556652
17.959265042460437 308.16868109352185 0.7413051582809655
17.96449259741385 303.35832669773777 0.7360149079458987
17.969720152367266 299.14106589349115 0.7314025313118965
17.97494770732068 293.91509911251376 0.7250437785984952
17.980175262274095 287.37766907198005 0.7176484913021701
17.98540281722751 280.93480492427636 0.708989178336561
17.990630372180924 274.4788459532182 0.7012585172635788
17.995857927134338 272.10806843869 0.6993399779455126
18.001085482087753 272.02628222547116 0.6996006840555267
18.006313037041167 270.6330773266178 0.7001276253529313
18.01154059199458 266.0182090080875 0.6939041920658715
18.016768146947996 262.96640478561494 0.6905009110460838
18.02199570190141 262.4168394343887 0.6894191732897863
18.027223256854825 259.3828396703534 0.6838210807562953
18.03245081180824 256.43850708836226 0.6805553730142303
18.037678366761654 253.56035740093196 0.6768250886676918
18.042905921715068 254.83840041468977 0.6782314443028101
18.048133476668482 253.34018417077544 0.676441862096324
18.053361031621897 254.6462302493815 0.6773704838406028
18.05858858657531 253.07503547261405 0.6759915667661571
18.063816141528726 253.17916864650277 0.6773633475102224
18.06904369648214 251.83842428426004 0.6770697004812407
18.074271251435555 254.24774658894546 0.6802086370849698
18.07949880638897 256.56386247360064 0.6819754465460692
18.084726361342383 261.25551460289284 0.687168897757343
18.089953916295798 263.35861266050694 0.6902170477901619
18.095181471249212 264.2538701487154 0.6908440937588519
18.100409026202627 266.02921293620363 0.6920574604059493
18.10563658115604 269.5210759507906 0.6953583827544045
18.110864136109456 274.55640009891056 0.7010079063317757
18.11609169106287 278.2337694782466 0.7053907491874474
18.121319246016284 282.1503365731176 0.710592559010634
18.1265468009697 282.87374347166997 0.7109668906937638
18.131774355923113 286.96204572488233 0.7161199426704978
18.137001910876528 290.9401129900399 0.7214545020545868
18.142229465829942 297.4037382803875 0.7299694536928916
18.147457020783357 306.860413828134 0.7415501165104966
18.15268457573677 315.2040137638799 0.7511639835033889
18.157912130690185 321.8551071699247 0.7581262404909376
18.1631396856436 326.385985957279 0.7630060758865764
18.168367240597014 335.28742071541876 0.7724346112369089
18.17359479555043 346.63577116577466 0.7848045557509098
18.178822350503843 358.73829939559135 0.7976229677491791
18.184049905457258 367.9996331896269 0.8076970055966045
18.189277460410672 375.6946772418098 0.8157596094362448
18.194505015364086 384.0651150972725 0.8244488469172055
18.1997325703175 387.32102561605825 0.8285468806202831
18.204960125270915 386.366385664795 0.8276037709506616
18.21018768022433 383.460393740099 0.8245686705893547
18.215415235177744 380.5700986925014 0.8215076604041979
18.22064279013116 380.17479153934994 0.821098228963235
18.225870345084573 379.7670123138394 0.8206025935815673
18.231097900037987 381.097410078662 0.8215004232254257
18.236325454991402 382.6857594136313 0.8228075640701119
18.241553009944816 385.4037295951363 0.825985113028731
18.24678056489823 386.56523961418793 0.8271305590080729
18.252008119851645 386.9448300516779 0.827934677649753
18.25723567480506 384.2692965788324 0.8248879029805541
18.262463229758474 381.36325508161434 0.8219795398693507
18.26769078471189 376.44924444694357 0.8166005150236522
18.272918339665303 368.58640492719303 0.8081389749907676
18.278145894618717 359.68753477861134 0.7982732844519236
18.28337344957213 347.69286033921026 0.7853695931314126
18.288601004525546 338.6861361763846 0.7754578332534249
18.29382855947896 330.4825942240474 0.7664427493442727
18.299056114432375 324.01627075551227 0.7584992698704188
18.30428366938579 318.8740437737243 0.7529525921347973
18.309511224339204 313.99977175494655 0.7474033541592717
18.314738779292618 307.12667035789525 0.7398103936782495
18.319966334246033 301.39123684838245 0.7342792360117049
18.325193889199447 294.4304049109892 0.7257919488668254
18.33042144415286 291.452839803918 0.7228163145421712
18.335648999106276 289.9842809289902 0.7198754732697997
18.34087655405969 289.67396562194773 0.7193015662064716
18.346104109013105 285.33199438010723 0.713911230994279
18.35133166396652 284.18565133919515 0.7131971407842082
18.356559218919934 281.88545578771897 0.7108342063621258
18.361786773873348 282.0422893936251 0.710508536025327
18.367014328826762 281.76628663670135 0.7105108225787911
18.372241883780177 281.31873233003637 0.7100706254758274
18.37746943873359 283.30256404587135 0.7128625234392844
18.382696993687006 286.2597065941443 0.7157391760868235
18.38792454864042 292.74635191001585 0.7252076189166748
18.393152103593835 297.82895680840176 0.7420503362110445
18.39837965854725 304.3975727092 0.7565765437407771
18.403607213500663 309.41273752343034 0.7678565813236893
18.408834768454078 318.0782375303838 0.782706856287404
18.414062323407492 327.13129306862345 0.7984915499137665
18.419289878360907 336.0251577415303 0.8128254865575998
18.42451743331432 340.6726560810853 0.8219398829086276
18.429744988267736 341.01440060451677 0.8258289097241887
18.43497254322115 340.5423617402293 0.8279223246300029
18.440200098174564 338.8961099131327 0.829415408781864
18.44542765312798 333.34187755078483 0.8262449019676512
18.450655208081393 328.1857430267664 0.8229214360899879
18.455882763034808 320.0537698705822 0.8156965650388855
18.461110317988222 317.1527237741483 0.8148706163599204
18.466337872941637 314.0063908911751 0.8139899148022871
18.47156542789505 314.7687630566405 0.8190207687558505
18.476792982848465 310.66407744062616 0.816389687784087
18.48202053780188 308.4882641493414 0.8160511285864598
18.487248092755294 307.1092170656714 0.8150763432208095
18.49247564770871 305.3755153004874 0.8139382837269826
18.497703202662123 302.12018754807195 0.812519758681375
18.502930757615538 299.1657908298293 0.8104143255165336
18.508158312568952 296.80219349188565 0.8110840362200427
18.513385867522366 297.4167295149876 0.8147059539475687
18.51861342247578 299.53816257954134 0.8194055887099234
18.523840977429195 299.5762597667462 0.8209328360688711
18.52906853238261 298.7344373942527 0.8213194459969667
18.534296087336024 297.83088894335657 0.8224457753172648
18.53952364228944 292.6077317201543 0.8185181880957476
18.544751197242853 291.26435862472346 0.8183151440528216
18.549978752196267 286.1817884149567 0.812674552667047
18.555206307149682 283.09808408442063 0.8104865489016961
18.560433862103096 282.98231626376673 0.8121116714513835
18.56566141705651 284.04946988879766 0.8166217851530274
18.570888972009925 285.5642872668085 0.8202121913024756
18.57611652696334 285.6654852337408 0.8225693339216373
18.581344081916754 287.60665276040135 0.8271255206194301
18.58657163687017 287.1189301956587 0.8268693011091085
18.591799191823583 289.0770261742626 0.8317052951200714
18.597026746776997 290.4981790468124 0.8346879723001526
18.60225430173041 292.7012118306256 0.840358477612887
18.607481856683826 292.078986093332 0.8417368913273184
18.61270941163724 292.55470839501976 0.8449898935159535
18.617936966590655 292.6172357112204 0.8473431051932693
18.62316452154407 297.38004736816384 0.8536367210802649
18.628392076497484 304.24004507345654 0.8454773980498459
18.633619631450898 307.96600460162193 0.8400796502830301
18.638847186404313 311.7035866119985 0.8380892208729309
18.644074741357727 317.8512691301989 0.8420530677186023
18.64930229631114 320.52131645839785 0.8420332227844641
18.654529851264556 323.2376542309634 0.8410459568690715
18.65975740621797 327.88825624972236 0.8438859846246242
18.664984961171385 332.88077213765234 0.8461641284913308
18.6702125161248 338.7986457928167 0.8504451661958778
18.675440071078214 341.4845448024215 0.8515376162783188
18.680667626031628 345.8880040842398 0.8536571772723651
18.685895180985042 349.19929772034214 0.8558848455890254
18.691122735938457 354.20300980489355 0.8602170690315808
18.69635029089187 356.51980370037086 0.8607069770080087
18.701577845845286 357.79788566398895 0.8605770598338986
18.7068054007987 360.7605385052228 0.862045572470296
18.712032955752115 361.4232197603529 0.8611468722289031
18.71726051070553 363.11302995360063 0.8621169568836899
18.722488065658943 363.58879332521957 0.8611232694254247
18.727715620612358 359.3920907656552 0.8555925855229253
18.732943175565772 358.89101999600194 0.8537472118551467
18.738170730519187 359.1835527035152 0.8525178864398234
18.7433982854726 360.8357397058514 0.8531192115747036
18.748625840426016 363.5626730903005 0.8554074257427693
18.75385339537943 362.9471628526751 0.8538816146352682
18.759080950332844 359.7790976282334 0.8493671454225409
18.76430850528626 357.4072777123553 0.8447529467628259
18.769536060239673 354.212714170404 0.8403579674854615
18.774763615193088 350.99435911546806 0.8357928625622499
18.779991170146502 346.2887897474433 0.8285296441080916
18.785218725099917 339.3607044620469 0.8194285596299498
18.79044628005333 339.4808175556707 0.8186755062893132
18.795673835006745 336.9237750460995 0.8143188194955999
18.80090138996016 332.0229179087275 0.8070911099238145
18.806128944913574 328.2350019698067 0.8014526413839432
18.81135649986699 321.7380180480818 0.7931639839323423
18.816584054820403 319.77525902519056 0.7912363484752247
18.821811609773818 320.1767072354855 0.7902024839608289
18.827039164727232 319.4925127603959 0.7887553791491729
18.832266719680646 318.8756692595849 0.7872739269186163
18.83749427463406 314.0934867295996 0.78186969762674
18.842721829587475 311.44837231325664 0.7787447073913348
18.84794938454089 306.32417927938894 0.7725251843384642
18.853176939494304 307.3831842755237 0.7745407913553402
18.85840449444772 308.5384536280224 0.7767142493856728
18.863632049401133 309.5779545813715 0.7769465985501419
18.868859604354547 307.6406028893233 0.773176218129905
18.87408715930796 304.9836441649967 0.7683365759226666
18.879314714261376 301.2104993394942 0.7627103253794386
18.88454226921479 299.494810726017 0.7615293865218766
18.889769824168205 295.6009753026477 0.7567865799516353
18.89499737912162 293.5023783848674 0.7547551692347895
18.900224934075034 293.8769476192278 0.7549045809678705
18.90545248902845 290.25859918795123 0.7495544188040741
18.910680043981863 289.2265095809888 0.7488529807962255
18.915907598935277 285.239674418384 0.7425210065158588
18.92113515388869 283.1744564269784 0.7396485733294328
18.926362708842106 283.29863228925944 0.7396510553718048
18.93159026379552 279.66369540389707 0.7364845745762488
18.936817818748935 277.0496771238946 0.7328910539455297
18.94204537370235 273.96132087609584 0.7273819058362716
18.947272928655764 277.9782530524974 0.7309576481430499
18.952500483609178 281.33701653727775 0.7339761519539756
18.957728038562593 280.9614213408273 0.7341619731162723
18.962955593516007 277.71214320703217 0.7301198950213292
18.96818314846942 274.91651975423775 0.7261652782048763
18.973410703422836 274.6535584152709 0.7247316834318118
18.97863825837625 274.7615769282997 0.7242769363284767
18.983865813329665 275.1122209777032 0.724773006394527
18.98909336828308 277.3263482632024 0.7285197194656595
18.994320923236494 276.84445206742816 0.7283285262329712
18.999548478189908 276.06425668301415 0.7276230272384472
19.004776033143322 272.4854780335851 0.7235340084102109
19.010003588096737 274.82353727582773 0.7262655781009121
19.01523114305015 276.3964035573105 0.7260888590510177
19.020458698003566 274.46018333834473 0.7228304189046255
19.02568625295698 271.37588277410856 0.71837172948753
19.030913807910395 273.295404401608 0.7215104258394388
19.03614136286381 277.8966219363819 0.7263631748790127
19.041368917817223 279.9930879254383 0.7272885071507103
19.046596472770638 282.37803142982597 0.7298841661956482
19.051824027724052 283.44107030091976 0.7314671928757416
19.057051582677467 285.43583019504126 0.7334481318872641
19.06227913763088 282.3545561450373 0.7295841639227034
19.067506692584296 280.9797070562806 0.727538557905168
19.07273424753771 278.6871199100792 0.7237250331324434
19.077961802491124 278.9421332471081 0.7242832853599209
19.08318935744454 277.76316066705095 0.7228851684033446
19.088416912397953 277.7474810059042 0.7234055864877428
19.093644467351368 278.0959631432901 0.7246965508960843
19.098872022304782 277.52901786125767 0.7247494193628904
19.104099577258197 272.57768092395264 0.718346522425621
19.10932713221161 270.16675049672693 0.7136724815177644
19.114554687165025 268.6360293988421 0.7106801302733984
19.11978224211844 267.8371225717583 0.7084708225526987
19.125009797071854 269.1728840355147 0.7099711371801616
19.13023735202527 268.76084374636434 0.7102947786299366
19.135464906978683 267.69908574179357 0.7100166893019101
19.140692461932098 265.62460667784 0.7070736719539409
19.145920016885512 264.5742831313057 0.7058614537074577
19.151147571838926 264.67792258214257 0.706922669395868
19.15637512679234 265.8271153614995 0.7076559655529023
19.161602681745755 265.14801896075375 0.7073192353920359
19.16683023669917 265.4443291092187 0.7071597477876139
19.172057791652584 262.55571700689563 0.7039773227138232
19.177285346606 260.409723580968 0.6999669002785387
19.182512901559413 263.56308796975225 0.7021949592695922
19.187740456512827 266.03894931087524 0.7057281248532333
19.19296801146624 266.0263310614708 0.7060701398394953
19.198195566419656 264.5601698707679 0.7040777061934995
19.20342312137307 263.15630293213127 0.7012720308928837
19.208650676326485 262.712929386755 0.6998384309072886
19.2138782312799 262.23435127088186 0.6989468867990103
19.219105786233314 260.9242876407869 0.6971934656835246
19.22433334118673 262.3113349699944 0.6994801976874742
19.229560896140143 263.2722218067142 0.7018098524435507
19.234788451093557 266.3225518955092 0.7058218300708157
19.24001600604697 267.43993449562987 0.7089652201819108
19.245243561000386 269.07109571143934 0.7104463353092008
19.2504711159538 269.6930681954583 0.7100704609307947
19.255698670907215 268.56824045225085 0.7076135328408484
19.26092622586063 266.8926719849054 0.7050881326505571
19.266153780814044 267.34447603049387 0.705444016203148
19.271381335767458 270.20940559089274 0.7092781172848558
19.276608890720873 274.0824988866076 0.7127405889795393
19.281836445674287 278.126355863457 0.7180865455113843
19.2870640006277 277.8417651744733 0.7186062275738999
19.292291555581116 280.1028645504219 0.7220449275836357
19.29751911053453 279.8789000094812 0.7221960375636658
19.302746665487945 280.0168848832024 0.7206764441419795
19.30797422044136 281.55885191329025 0.7222020271310899
19.313201775394774 287.8715991878698 0.729777274784969
19.318429330348188 292.0541468137375 0.735035847054705
19.323656885301602 296.3563291317479 0.739857452020227
19.328884440255017 295.55059915564857 0.7377147735465073
19.33411199520843 297.7488697922587 0.7400466583240223
19.339339550161846 297.65842708145675 0.7398239056489551
19.34456710511526 299.62639094711136 0.7422855459630151
19.349794660068675 303.48200044474794 0.7466381301726291
19.35502221502209 306.34932340114005 0.7495979136899431
19.360249769975503 308.2577564473818 0.751800044926229
19.365477324928918 311.0776535323971 0.7557483884711538
19.370704879882332 313.7788910444513 0.7584895107215077
19.375932434835747 317.59223057570364 0.7627285284915898
19.38115998978916 319.18985342978567 0.7644014799579888
19.386387544742576 321.7247456133612 0.7678140890227534
19.39161509969599 324.6835694590416 0.772033639299385
19.396842654649404 326.1088400010086 0.7741106937723957
19.40207020960282 326.97687448455974 0.774340053276811
19.407297764556233 326.34520125202124 0.7735624332665529
19.412525319509648 326.52977162848146 0.7719051960791525
19.417752874463062 327.58643915555314 0.7731818626371679
19.422980429416477 327.6390618803803 0.7733519109398089
19.42820798436989 328.1828187605875 0.7741184841792457
19.433435539323305 326.8772746772947 0.7735157027354044
19.43866309427672 327.16573571038515 0.7739156114649105
19.443890649230134 328.2339202559846 0.7756178613635106
19.44911820418355 327.93495626467194 0.7748211221313738
19.454345759136963 328.79727684766243 0.7749562065139577
19.459573314090377 331.2066396170722 0.7774774119563197
19.464800869043792 332.9306178638603 0.7787433829059964
19.470028423997206 332.4514240876144 0.7781069281567686
19.47525597895062 332.5354447949427 0.7781683632573787
19.480483533904035 330.89626190310486 0.7757777819954743
19.48571108885745 330.7299980887742 0.776268184851775
19.490938643810864 333.5556070719684 0.7798394745680329
19.49616619876428 334.7509188127069 0.78139631916326
19.501393753717693 333.39956944085833 0.7796978908849498
19.506621308671107 331.99216370515774 0.7771134046509216
19.51184886362452 333.1805924677776 0.7782362885181249
19.517076418577936 334.4987724889326 0.780020788503616
19.52230397353135 335.76149726397 0.7809538770130827
19.527531528484765 338.0325761252213 0.7840330141896285
19.53275908343818 339.4485143714015 0.785164891595118
19.537986638391594 340.27319890451577 0.785858065063053
19.54321419334501 341.03269334352143 0.7866477871294469
19.548441748298423 343.5702750434771 0.7895337892439519
19.553669303251837 347.7366346094993 0.7943777929978586
19.55889685820525 353.2033570690398 0.8008445589269981
19.564124413158666 355.6882847146489 0.802926812810531
19.56935196811208 357.8128573598135 0.8054141977908601
19.574579523065495 360.8060231795273 0.8083185089621737
19.57980707801891 361.78959458243804 0.8097797135626955
19.585034632972324 361.05390729904065 0.8090676973281471
19.590262187925738 363.97772508503226 0.8120521324074097
19.595489742879153 365.9224242782777 0.8141030009101098
19.600717297832567 370.57608105082 0.8192420253670109
19.60594485278598 374.2140674444539 0.8228920162733652
19.611172407739396 379.1966318780425 0.8280499922081667
19.61639996269281 382.8759161147323 0.8318480754756278
19.621627517646225 387.0766951578416 0.836644239965922
19.62685507259964 383.9652828945643 0.8333633694781077
19.632082627553054 381.3720382972046 0.8301709854342969
19.637310182506468 381.4237132808691 0.829729110020819
19.642537737459882 385.8569161680356 0.8344650259409242
19.647765292413297 390.95736749851847 0.8398471861898767
19.65299284736671 392.9500307768606 0.8426373539459596
19.658220402320126 393.049452575538 0.8425327869265689
19.66344795727354 393.17693263287964 0.8424297774477654
19.668675512226955 391.48382120870224 0.839992788262592
19.67390306718037 392.1604432615079 0.8405796269395949
19.679130622133783 390.5401808883169 0.8391489843659663
19.684358177087198 393.3874524871617 0.8424149742449661
19.689585732040612 399.747242995458 0.8489699380368558
19.694813286994027 404.3840704499163 0.8536347314362868
19.70004084194744 406.46130764463106 0.8555328086054194
19.705268396900856 404.39482574252065 0.8532571234825211
19.71049595185427 401.54121666962726 0.8508750988506896
19.715723506807684 396.70080848005705 0.8455273541185067
19.7209510617611 392.711871322839 0.8415709642402454
19.726178616714513 387.1167327207947 0.8353057831205073
19.731406171667928 383.1625580588797 0.8305551730826822
19.736633726621342 379.4988785974459 0.8268264892231219
19.741861281574757 374.3566243377133 0.8212517596796018
19.74708883652817 369.35454360143706 0.816191294872993
19.752316391481585 365.6506975661553 0.8123627395036076
19.757543946435 362.610438647786 0.8086480140896711
19.762771501388414 359.1006076513657 0.8046689628082475
19.76799905634183 357.15076953255397 0.8021178507760177
19.773226611295243 355.53738957271037 0.8001341153485055
19.778454166248657 353.6264504005182 0.7983099933862683
19.783681721202072 349.75490075067535 0.7936639708041884
19.788909276155486 346.0558235613486 0.790232910716917
19.7941368311089 344.7084957106021 0.7883856117829109
19.799364386062315 338.5143724674715 0.7813766163286763
19.80459194101573 336.7372656702676 0.7795684420133594
19.809819495969144 334.8965362897054 0.7775713788637238
19.81504705092256 334.2359911368355 0.7770905461511223
19.820274605875973 331.1491288068218 0.7734109443908253
19.825502160829387 328.14126332428305 0.76882350940946
19.8307297157828 325.3465588437747 0.7650876210883155
19.835957270736216 320.0281363502821 0.758429981550531
19.84118482568963 320.29140472070833 0.7586863501541115
19.846412380643045 321.44746735705553 0.7612319690212613
19.85163993559646 323.10973733632824 0.7629123934310328
19.856867490549874 320.2870606745279 0.7600773352478553
19.86209504550329 316.50844671384334 0.7554573568596958
19.867322600456703 313.7501320098857 0.7525048640579214
19.872550155410117 312.0570437522444 0.7508027343691307
19.87777771036353 314.8269169942054 0.7534129212166254
19.883005265316946 317.608310145627 0.7569007051581541
19.88823282027036 317.85155344084535 0.7583963433059137
19.893460375223775 312.97015533032845 0.7523568599156183
19.89868793017719 309.555572329157 0.7480949330065256
19.903915485130604 309.7959220671519 0.7474843796559746
19.909143040084018 309.9219790419899 0.7474238202900911
19.914370595037433 312.3483411775997 0.7505117830882201
19.919598149990847 311.3065505136326 0.7484114596568243
19.92482570494426 310.5729394873029 0.7476678415860949
19.930053259897676 305.68818550467375 0.7418507143564744
19.93528081485109 304.36461695745686 0.7405087068000562
19.940508369804505 301.8101012430697 0.7380763396662429
19.94573592475792 302.5403513147859 0.7384844062149327
19.950963479711334 301.9166168259573 0.7377070954349992
19.956191034664748 302.1727427072131 0.7387040728677489
19.961418589618162 305.97640438653616 0.743377642888837
19.966646144571577 305.5982988731685 0.7430965658418321
19.97187369952499 306.8769015571459 0.7435140759778717
19.977101254478406 307.2476541006895 0.7435020674076391
19.98232880943182 307.1474035192666 0.7436324989999273
19.987556364385235 303.4674895942045 0.7392933466099023
19.99278391933865 302.5886982809812 0.7382140941453439
19.998011474292063 301.1792002862467 0.7360973927530106
20.003239029245478 303.15246273507165 0.7377973051469697
20.008466584198892 304.59558011976685 0.7399146416036797
20.013694139152307 307.92684364101257 0.743464224726636
20.01892169410572 310.97469813584496 0.7471203189448283
20.024149249059136 315.1561994938363 0.7523813158297317
20.02937680401255 321.581692265579 0.7601571869379722
20.034604358965964 328.2918548938461 0.7685116263497669
20.03983191391938 335.29645913452777 0.7758547720479534
20.045059468872793 337.23244782062136 0.7771045784571959
20.050287023826208 339.66471277092666 0.7799622351096709
20.055514578779622 338.5597298884795 0.7790773885410177
20.060742133733036 337.43483543638325 0.7783978336432607
20.06596968868645 334.6835057806985 0.7751558403984479
20.071197243639865 330.7194009544064 0.7704337994323862
20.07642479859328 326.01223102112266 0.7650248750359567
20.081652353546694 322.09937174502676 0.760268054080545
20.08687990850011 316.01440444772487 0.75266957409817
20.092107463453523 313.9873372497521 0.7501577132748738
20.097335018406937 311.75476034756616 0.7470493538122835
20.102562573360352 313.18480756150973 0.7491708146481958
20.107790128313766 312.8831144958068 0.7484625114404795
20.11301768326718 314.33630698377266 0.7504079092291792
20.118245238220595 312.48184430977506 0.7485032880267876
20.12347279317401 312.8769339161889 0.748649097924974
20.128700348127424 312.54855087966996 0.7482877510050803
20.13392790308084 313.55864402784005 0.7497598616035479
20.139155458034253 314.0025350465283 0.7497753682851381
20.144383012987667 311.9343884268364 0.7468352706550145
20.14961056794108 312.0264387643699 0.7465968669126347
20.154838122894496 311.75148501457386 0.7464872666041057
20.16006567784791 315.89193874340873 0.7519894052000416
20.165293232801325 316.6117952095746 0.7532609959903767
20.17052078775474 317.9063974381421 0.7551670446700268
20.175748342708154 315.3821262950798 0.7518490572941899
20.18097589766157 316.70794081348384 0.7528870380489293
20.186203452614983 319.8845227205048 0.7565775931276256
20.191431007568397 322.07570013238615 0.7586665981487127
20.19665856252181 320.76724492802697 0.7580004133150967
20.201886117475226 316.19467294652816 0.7524362433267618
20.20711367242864 312.8355734893391 0.748493812036063
20.212341227382055 310.09364040977596 0.7451763788309298
20.21756878233547 305.08275557035336 0.739480312710911
20.222796337288884 300.0064927646332 0.7334540302439124
20.228023892242298 295.59939846380826 0.7283235030683067
20.233251447195713 294.40403827540365 0.7265144089296781
20.238479002149127 294.2994156606678 0.7269310840428801
20.24370655710254 292.64657768246633 0.7255474847591972
20.248934112055956 292.0002475945627 0.7249011388280056
20.25416166700937 290.8079205472364 0.723191582969242
20.259389221962785 293.29907017069314 0.7253107730106768
20.2646167769162 295.93648115457387 0.7288796517395425
20.269844331869614 294.805787720251 0.7267862517228275
20.275071886823028 293.79344394683443 0.7255531151684713
20.280299441776442 289.00629856032657 0.7191497062932124
20.285526996729857 286.2445072341002 0.7158787386949667
20.29075455168327 287.2369471752685 0.7184170370952375
20.295982106636686 290.23101529448894 0.7222030457379434
20.3012096615901 293.83577797763746 0.7258751341242765
20.306437216543515 294.4699698691709 0.7257126442427889
20.31166477149693 296.42293712342433 0.7279212416675053
20.316892326450343 295.12553637936844 0.7264460543574974
20.322119881403758 290.722007488709 0.7220615264797732
20.327347436357172 287.2625330282859 0.7178744784554016
20.332574991310587 284.1960161845757 0.7140432726009861
20.337802546264 289.60706146615956 0.7203004431523231
20.343030101217416 294.323957105831 0.7259550812426268
20.34825765617083 298.5477863851979 0.7303806440722671
20.353485211124244 297.1604137466019 0.729186821455083
20.35871276607766 292.9601694097408 0.7231381553383588
20.363940321031073 291.10641097423485 0.721967947207829
20.369167875984488 290.99518258454657 0.7217389583394183
20.374395430937902 292.59172254325205 0.7237828112620561
20.379622985891316 295.1164496474488 0.72708747319255
20.38485054084473 294.0822593473664 0.72631684840559
20.390078095798145 292.7149998377932 0.725483224027427
20.39530565075156 288.5415694526824 0.7196268008536698
20.400533205704974 290.40682835148465 0.7215212626654259
20.40576076065839 293.5901505112237 0.72554995016534
20.410988315611803 297.7699329111957 0.7308297907900765
20.416215870565217 298.70167077761823 0.7318186144849302
20.421443425518632 291.83008456570093 0.7225917774886447
20.426670980472046 289.3112555028949 0.720099564580485
20.43189853542546 288.86100027461924 0.7194759415742353
20.437126090378875 290.24069706896415 0.7212885317991381
20.44235364533229 290.3406693755347 0.7209235144116596
20.447581200285704 289.374110710658 0.7198324019094076
20.45280875523912 290.061801247292 0.7204304779111985
20.458036310192533 288.77572338001323 0.7190303151356735
20.463263865145947 288.40097745741065 0.7178724346791229
20.46849142009936 287.8186253987993 0.7186776959725288
20.473718975052776 288.42256003523187 0.7206517775632061
20.47894653000619 289.83611474927113 0.7230384641619829
20.484174084959605 287.5158008672491 0.71925299002497
20.48940163991302 288.5722371387265 0.7189300590534907
20.494629194866434 288.6623139112055 0.7188788455422032
20.49985674981985 290.76891144246963 0.7213433574151267
20.505084304773263 288.8347762090043 0.7190467080192086
20.510311859726677 290.77959388060725 0.7224026676936003
20.51553941468009 291.590179050055 0.7226406463774332
20.520766969633506 291.2678917370305 0.7225154042263303
20.52599452458692 289.7077387177144 0.7208160181325001
20.531222079540335 287.32981858960153 0.7166194920659053
20.53644963449375 286.5230278800287 0.7154645040130277
20.541677189447164 284.11424024976225 0.7115739942118143
20.546904744400578 283.5513482247711 0.7114222720638931
20.552132299353993 285.0432887422985 0.7134857820661901
20.557359854307407 286.39088263764745 0.7147280735068628
20.56258740926082 288.6305799026641 0.7181630998621085
20.567814964214236 286.0267972664738 0.7152645645452821
20.57304251916765 284.84635294474475 0.7148906750532972
20.578270074121065 284.6579778949956 0.7142964314889914
20.58349762907448 283.53835506996785 0.7114554153919416
20.588725184027894 283.4883651760445 0.7101356935189503
20.593952738981308 283.3540797151255 0.7097855207031926
20.599180293934722 281.78055823671383 0.7076121910769841
20.604407848888137 281.20933802396416 0.7078926023720664
20.60963540384155 283.4515636336997 0.7113306110952341
20.614862958794966 284.36994898827675 0.7124274840134325
20.62009051374838 283.05133075287443 0.71123439236913
20.625318068701795 282.0847723119514 0.709854697877412
20.63054562365521 283.16591778889443 0.7117873628022375
20.635773178608623 282.34861914101225 0.7101504086779845
20.641000733562038 280.97336457050255 0.7080231476568938
20.646228288515452 280.6601062759693 0.7081812644442453
20.651455843468867 282.5863219585489 0.7106256949056752
20.65668339842228 281.06567973168876 0.7084835283553291
20.661910953375695 281.7428493248106 0.708510584086959
20.66713850832911 279.87388699029844 0.7064126009262808
20.672366063282524 281.0046996415782 0.7080134343861244
20.67759361823594 283.35081988717565 0.7115864717418315
20.682821173189353 284.71061347131104 0.7131015633631409
20.688048728142768 284.2751457535744 0.7130891666384583
20.693276283096182 285.73034469346914 0.7142982728991111
20.698503838049596 284.66692699439585 0.7152350901303097
20.70373139300301 285.1748039577005 0.7155938943780904
20.708958947956425 287.62638376295547 0.7185719425997302
20.71418650290984 288.9599510138243 0.718174743216969
20.719414057863254 290.9488300255012 0.7196026379009534
20.72464161281667 288.82851949160806 0.7177820220200322
20.729869167770083 286.8862712161531 0.7161012587981866
20.735096722723497 286.5430153140997 0.7157339179014386
20.740324277676912 288.1001643849846 0.7166717371426831
20.745551832630326 290.9710998679291 0.7193549753037384
20.75077938758374 292.3439977515766 0.7211578247549808
20.756006942537155 292.8899259746156 0.7217525887737136
20.76123449749057 294.9981353562249 0.7245182105373615
20.766462052443984 296.9374004310321 0.7266286015781013
20.7716896073974 300.89450826977566 0.7312660429578207
20.776917162350813 301.79458159156405 0.7325090838893343
20.782144717304227 300.56288457269267 0.7304869846383503
20.78737227225764 295.7595298941038 0.7242029768310305
20.792599827211056 293.4935222919346 0.7212381975759456
20.79782738216447 298.4260466553586 0.7272949714695061
20.803054937117885 301.40020462992106 0.7304455511371416
20.8082824920713 305.3297373928403 0.7348191153125281
20.813510047024714 304.1129414233322 0.733269882026632
20.81873760197813 305.06659840601907 0.7347994427207931
20.823965156931543 301.408449814659 0.7304771998859415
20.829192711884957 299.7373624752288 0.7283101765321597
20.83442026683837 299.5421401170431 0.7285909694114041
20.839647821791786 303.7302091651446 0.7330951656619562
20.8448753767452 304.27180061082095 0.7337314868949599
20.850102931698615 304.0746450210795 0.7337199491447173
20.85533048665203 302.85103321454363 0.7330549898003773
20.860558041605444 302.4294814610382 0.7326642129461296
20.865785596558858 301.2935580581523 0.7309705459689245
20.871013151512273 300.36179340078996 0.7296332494572273
20.876240706465687 299.99062418076636 0.7296188204521641
20.8814682614191 299.99532765785244 0.7295923198006937
20.886695816372516 299.12440402895425 0.7283436160990258
20.89192337132593 300.70787394708736 0.7294910008494877
20.897150926279345 300.8934677975499 0.7290291090118967
20.90237848123276 298.183830766024 0.726139439562057
20.907606036186174 294.39296093665007 0.7224090753294065
20.912833591139588 292.12005712471716 0.7208645766948527
20.918061146093002 290.10431116736737 0.7187249674347961
20.923288701046417 291.4199796609727 0.7201728745126122
20.92851625599983 293.68952817645396 0.7227621102960864
20.933743810953246 292.93570920182503 0.721909277882299
20.93897136590666 292.7881909461241 0.7217332052370163
20.944198920860075 289.2476538797764 0.7177091683058058
20.94942647581349 286.42209498628085 0.7134982745913391
20.954654030766903 285.2964382824698 0.7116294461428113
20.959881585720318 285.47150866611054 0.7113149236196294
20.965109140673732 286.8972170362417 0.7120883586013175
20.970336695627147 287.75792797421434 0.7140672018688113
20.97556425058056 285.599467772103 0.7111478378187382
20.980791805533975 285.16059078115285 0.7111619852207719
20.98601936048739 282.8590936757026 0.7084188804547039
20.991246915440804 280.1077693452268 0.7063717775849379
20.99647447039422 273.2300050612306 0.6981532594880705
21.001702025347633 272.4456024703697 0.6970483485925689
21.006929580301048 276.9431543005231 0.7019422596237107
21.012157135254462 281.73443091278193 0.7079052392602622
21.017384690207876 281.50005086980883 0.7090350158816958
21.02261224516129 278.0781679102613 0.7051004674029389
21.027839800114705 275.86924785233737 0.7023051193342342
21.03306735506812 274.0946542490472 0.6990568285357683
21.038294910021534 271.9354454353834 0.6956398531613557
21.04352246497495 272.5570233670578 0.6965151334092182
21.048750019928363 274.27738745515467 0.6986366800577676
21.053977574881777 276.1525194216149 0.7005328504355031
21.059205129835192 278.274460704666 0.7027640216859655
21.064432684788606 279.69319621762213 0.704669100506706
21.06966023974202 279.9038296662954 0.7046063584455088
21.074887794695435 277.10139436310124 0.7000476457077712
21.08011534964885 272.55065469610315 0.6933505525389989
21.085342904602264 270.838235345485 0.6915378453161111
21.09057045955568 271.1000938560397 0.6913070472692313
21.095798014509093 272.9821107516656 0.6933801699748561
21.101025569462507 275.5673111611781 0.6951393652036312
21.10625312441592 276.3853241903445 0.6971211104076868
21.111480679369336 274.18509368699483 0.6951538263254371
21.11670823432275 270.51530567422344 0.6912799472157105
21.121935789276165 268.36387664100243 0.688467892586043
21.12716334422958 269.2568407095633 0.6882184026711148
21.132390899182994 269.28986001245414 0.6887330821307477
21.13761845413641 271.2174004469953 0.6900057661634397
21.142846009089823 273.28253775438117 0.6927837392809953
21.148073564043237 274.949322224423 0.6944936394871275
21.15330111899665 275.08950530922186 0.6940445805083112
21.158528673950066 273.5418251450943 0.6920097850560575
21.16375622890348 270.98804605594165 0.687832577351183
21.168983783856895 271.2107675358262 0.6879135742220113
21.17421133881031 270.35533692292245 0.6880070015278236
21.179438893763724 270.9972214303042 0.6895222712499948
21.184666448717138 269.5965361628545 0.6880639775477002
21.189894003670553 269.1484227369511 0.6865606898927044
21.195121558623967 269.4784593140353 0.686113885804684
21.20034911357738 271.6312647987037 0.6879691191589337
21.205576668530796 269.90273808894773 0.6860683823970097
21.21080422348421 270.94070336409084 0.6882230235029149
21.216031778437625 270.01299449261535 0.68774420333849
21.22125933339104 271.5614736809815 0.6894318810093837
21.226486888344454 271.0172007348883 0.6883802575984297
21.231714443297868 270.9705622923092 0.6869134167517111
21.236941998251282 272.7166136966893 0.688638491151301
21.242169553204697 272.23013720310513 0.68713375828734
21.24739710815811 270.58066142092497 0.68454675675006
21.252624663111526 267.4519186400565 0.6801059946649177
21.25785221806494 270.1170491613351 0.6828898335052066
21.263079773018355 271.8083818305043 0.6852188179552915
21.26830732797177 273.71062724539763 0.6883865534865147
21.273534882925183 272.7929168940883 0.6878760346941805
21.278762437878598 271.1764602839885 0.6868021384921028
21.283989992832012 269.7266793356572 0.6927163489312965
21.289217547785427 269.0204612650082 0.702232299233805
21.29444510273884 268.661112890664 0.7083200098343073
21.299672657692255 264.2850630827395 0.7064123849302217
21.30490021264567 267.0419276682012 0.713208174561886
21.310127767599084 265.0382566996137 0.7130481281637666
21.3153553225525 264.9926856448154 0.717076530873188
21.320582877505913 262.8891274132744 0.718517781349249
21.325810432459328 264.22355226827096 0.723732858887507
21.331037987412742 267.4296241785436 0.7311654828823755
21.336265542366156 268.61660875405295 0.7355928269345832
21.34149309731957 266.2020337882173 0.7358483507289957
21.346720652272985 263.70760832132265 0.7344453658424707
21.3519482072264 260.4134131651125 0.7318603120101641
21.357175762179814 259.67151790956103 0.7334969987911631
21.36240331713323 259.36273541106067 0.735497557708479
21.367630872086643 259.04633258053684 0.7375489826111362
21.372858427040057 260.08994748845197 0.7410663217520304
21.378085981993472 259.3432282549671 0.7415640423640519
21.383313536946886 255.39465774580967 0.7378767933915212
21.3885410919003 257.4645838811451 0.7432393224836852
21.393768646853715 260.3239936269527 0.7486252359302634
21.39899620180713 265.0145153870025 0.757811334541091
21.404223756760544 267.6363170726537 0.7625991978742416
21.40945131171396 265.7654367108001 0.7631764817509391
21.414678866667373 264.4541156048127 0.7631435208222551
21.419906421620787 264.95168002955097 0.7653979224046603
21.4251339765742 262.5966444257463 0.7643580685072063
21.430361531527616 261.0922269193807 0.7631011757848145
21.43558908648103 259.9542994847952 0.762919535259482
21.440816641434445 260.34284875947395 0.7648174429847129
21.44604419638786 261.63411664482095 0.7682553855276839
21.451271751341274 262.98766998947224 0.7737622954119371
21.45649930629469 269.1469448178387 0.7847264138091715
21.461726861248103 270.99486761991744 0.7875701669468536
21.466954416201517 271.03386284998794 0.7888710487644421
21.47218197115493 266.5809212533137 0.783755816733209
21.477409526108346 265.99904185492915 0.7856840985791638
21.48263708106176 265.0684763378646 0.7878039648456532
21.487864636015175 267.40401730253154 0.7924493333667642
21.49309219096859 265.9957049968938 0.791942093484904
21.498319745922004 269.02741772531635 0.7989156547274457
21.503547300875418 268.82450746895023 0.801190048031296
21.508774855828833 270.947590270048 0.8045513046763484
21.514002410782247 269.59415365503196 0.7838095921138878
21.51922996573566 272.2716579385348 0.7775309767962075
21.524457520689076 271.03590664566116 0.7686205661498249
21.52968507564249 272.1448343854618 0.7658242672946196
21.534912630595905 273.46532256120867 0.7641536247295017
21.54014018554932 276.17805021581563 0.766112425588346
21.545367740502734 278.70099104353454 0.766310070101592
21.550595295456148 278.0300953394042 0.7639796502076076
21.555822850409562 277.93914103757623 0.7613988094825542
21.561050405362977 279.1133918164883 0.7602087651782448
21.56627796031639 281.6475434641328 0.7602460852197703
21.571505515269806 285.0861755448893 0.7624856323246969
21.57673307022322 288.01645348081126 0.7655742093740718
21.581960625176634 285.5913084686358 0.7604700871083633
21.58718818013005 282.8458983836374 0.756730153857672
21.592415735083463 279.87560884913665 0.7514965172190282
21.597643290036878 281.65735753191666 0.7519869718124245
21.602870844990292 281.98761282971657 0.7499375233672184
21.608098399943707 285.8169319708562 0.7523622210746882
21.61332595489712 286.0289097105442 0.7517543026027999
21.618553509850535 286.84141136191414 0.7514156851103261
21.62378106480395 285.5961259347871 0.7496119015921074
21.629008619757364 286.7275796148717 0.7501884868133342
21.63423617471078 287.83050840953996 0.750851101343358
21.639463729664193 287.59803348830417 0.7493889438994977
21.644691284617608 287.39048417168107 0.7487904879785898
21.649918839571022 286.5939622921649 0.7470326309546459
21.655146394524436 285.77063892890345 0.7461579071239713
21.66037394947785 284.2819262899292 0.7426430045129292
21.665601504431265 287.58547326707634 0.7472970526391991
21.67082905938468 292.4175699210115 0.7530813818099551
21.676056614338094 294.29571545876524 0.7544189643335973
21.68128416929151 291.79139866849096 0.750183180544438
21.686511724244923 288.96746506233666 0.7449366482933488
21.691739279198337 286.4972174242353 0.7416121857829661
21.696966834151752 287.57208576788656 0.7419956335457116
21.702194389105166 288.45585532198913 0.7425104004496066
21.70742194405858 288.80747626682773 0.7425804875682753
21.712649499011995 289.5646598221477 0.7448031885141778
21.71787705396541 291.2163926923041 0.7460004915786363
21.723104608918824 293.06032940874144 0.7469317182164822
21.72833216387224 295.96021662351677 0.7490746203199048
21.733559718825653 295.7774346976923 0.7497306994595573
21.738787273779067 296.1512261841549 0.7502295015684037
21.74401482873248 296.86418515856207 0.7507188745860653
21.749242383685896 298.16759594253773 0.7514192384368092
21.75446993863931 301.72393392473975 0.7549417609141438
21.759697493592725 300.9775201693548 0.7541696167829477
21.76492504854614 298.70690883800614 0.7505339894742319
21.770152603499554 299.94569925508245 0.7525062484649783
21.77538015845297 299.0135584193274 0.7506862682453772
21.780607713406383 304.10251746065023 0.756523998754917
21.785835268359797 308.96116067982206 0.7616717401957298
21.79106282331321 310.226351265863 0.7629518283235761
21.796290378266626 311.7411261928332 0.7650119910669014
21.80151793322004 311.7102650573313 0.76529584980127
21.806745488173455 314.2643910271173 0.7679512081927999
21.81197304312687 315.2087632339656 0.7686852601932755
21.817200598080284 316.6639469169864 0.7702896434469334
21.822428153033698 320.26870694677245 0.7742593264843058
21.827655707987113 323.2114301469199 0.7777069067060658
21.832883262940527 325.5146706861866 0.780819733901104
21.83811081789394 327.1591978470215 0.7836175680250346
21.843338372847356 325.3603504435433 0.7807294927676153
21.84856592780077 323.72223164694105 0.7781877682732693
21.853793482754185 321.51476871234456 0.774843534805335
21.8590210377076 323.88721653387023 0.777833932415262
21.864248592661014 324.44828258794917 0.7780903657531121
21.869476147614428 325.38986780007735 0.7783497915942171
21.874703702567842 322.4969948158023 0.7746080804631101
21.879931257521257 321.45367582126374 0.7729737374487043
21.88515881247467 322.3387612591097 0.7745637564917149
21.890386367428086 321.58076577277234 0.7733354757472379
21.8956139223815 318.7933536592961 0.7706350735013082
21.900841477334914 316.3854099831619 0.7673154781955681
21.90606903228833 313.63537902610426 0.7644155993388958
21.911296587241743 312.59159382712005 0.7639920683912487
21.916524142195158 311.7514533222679 0.7634087763616544
21.921751697148572 311.58676528579764 0.7629969137649324
21.926979252101987 311.06334920514735 0.760774920572142
21.9322068070554 308.0071763561451 0.756941411929747
21.937434362008815 308.42353166850273 0.7558822611461595
21.94266191696223 308.94467036352376 0.7557796177964841
21.947889471915644 308.3689823810899 0.7544238923709977
21.95311702686906 304.73577748597256 0.7504647350922231
21.958344581822473 303.3924106210901 0.7486149628746804
21.963572136775888 307.7650919014002 0.753361058170782
21.968799691729302 309.6261766434598 0.7558077472865945
21.974027246682716 309.66442159258753 0.7569912567879278
21.97925480163613 309.29086122542765 0.7560866581578947
21.984482356589545 309.70391205141874 0.7561183879549278
21.98970991154296 306.7076343337657 0.7519628918604399
21.994937466496374 305.1939719283128 0.74941539896005
22.00016502144979 304.4671601292804 0.7487306677705409
22.005392576403203 304.4299195117285 0.7485660517157049
22.010620131356617 306.01339134298655 0.7512845885797813
22.015847686310032 309.2283947306985 0.7547400214099022
22.021075241263446 312.70029412859884 0.7583574702594763
22.02630279621686 314.7943627608341 0.7605205064333217
22.031530351170275 316.14917236552867 0.7621222807204622
22.03675790612369 313.94511284602083 0.7588245348592685
22.041985461077104 314.3578273283516 0.7593403616564954
22.04721301603052 315.8621678779671 0.7603071688759969
22.052440570983933 319.44404500254586 0.7646403014943067
22.057668125937347 318.3589489637199 0.762837549401423
22.06289568089076 318.04262963550985 0.7621633872184257
22.068123235844176 317.89540560330465 0.7621440831998342
22.07335079079759 316.8092939015575 0.7604367943039829
22.078578345751005 316.5964980468314 0.7603793716456321
22.08380590070442 316.15453430939147 0.7599855697607445
22.089033455657834 315.8354525066738 0.7609890954764748
22.09426101061125 315.5300946574088 0.760452214329084
22.099488565564663 312.4464378419736 0.7558068507978156
22.104716120518077 311.9388567124052 0.7540777624834849
22.10994367547149 314.11695103096713 0.7564496146131343
22.115171230424906 316.5190849276624 0.7593041586562612
22.12039878537832 318.3294990813942 0.7612095859232736
22.125626340331735 315.5304180520067 0.7571015080391416
22.13085389528515 311.6650490259086 0.7526558608228082
22.136081450238564 308.9987928901545 0.750249892390262
22.141309005191978 307.76695313044297 0.7488514576949555
22.146536560145393 306.2061091738271 0.7477524533402665
22.151764115098807 304.81053912286404 0.7447766389926239
22.15699167005222 305.07057156600763 0.7449881636995778
22.162219225005636 306.2979163106396 0.7461499178566017
22.16744677995905 306.3042626007322 0.7457777113493728
22.172674334912465 307.6446924092618 0.7472008864919562
22.17790188986588 307.5804094676649 0.7459947264590253
22.183129444819293 307.35694921867446 0.7467653396618921
22.188356999772708 310.1646562484423 0.7502253767387155
22.193584554726122 311.64222604722687 0.7520022559857525
22.198812109679537 312.3220271883319 0.7523249242777506
22.20403966463295 314.8378833346613 0.7552592587140778
22.209267219586366 315.64269894584066 0.7567186967125303
22.21449477453978 314.49384405417396 0.7566066399694276
22.219722329493194 314.06653486469446 0.7556108459636729
22.22494988444661 311.15402986847363 0.7523708862111348
22.230177439400023 312.5727389786625 0.7528999516652262
22.235404994353438 313.910716389285 0.7552196080017988
22.240632549306852 315.3657366191063 0.756620680817776
22.245860104260267 314.4969043177833 0.7544685415325757
22.25108765921368 313.2421467743342 0.7535013860989959
22.256315214167095 313.0586943987304 0.7525183808057893
22.26154276912051 311.2403558229924 0.750474954072691
22.266770324073924 313.7723433878442 0.7529268132387931
22.27199787902734 316.0746737015901 0.7557725379937348
22.277225433980753 317.99118365739355 0.7588983043909823
22.282452988934168 316.54608949139526 0.7569980476701578
22.287680543887582 311.8441994421829 0.7517106535048089
22.292908098840996 308.4092315499193 0.7469232514452335
22.29813565379441 306.3891210985603 0.7433394952894298
22.303363208747825 304.60691797156176 0.741174400840134
22.30859076370124 306.5821990801466 0.743134379474378
22.313818318654654 309.7757744057271 0.7471191712266397
22.31904587360807 313.5091640534237 0.7513024282554074
22.324273428561483 313.8060396674585 0.7514381039530048
22.329500983514897 312.06016143562226 0.7496819606523524
22.334728538468312 308.7027918537468 0.7450738948096889
22.339956093421726 305.59806389685355 0.741550865614102
22.34518364837514 304.4566461241899 0.7399554183110315
22.350411203328555 302.26158246500034 0.7375327969610345
22.35563875828197 301.7197650801524 0.7371602325609219
22.360866313235384 299.85377089360827 0.7346303750832278
22.3660938681888 299.51470173040974 0.7347121000201591
22.371321423142213 298.73331582796385 0.7338746313442548
22.376548978095627 296.62916006129666 0.730807409428631
22.38177653304904 295.41987817454196 0.7297717479983148
22.387004088002456 291.30549179607607 0.7246372967012787
22.39223164295587 289.9054770306826 0.7239612562610699
22.397459197909285 288.2519043028334 0.721506090531067
22.4026867528627 288.7265179294817 0.7215376714680845
22.407914307816114 290.07616315976645 0.7230902809394608
22.41314186276953 290.7594142210141 0.7234899019104873
22.418369417722943 292.07048402161365 0.7241418068123835
22.423596972676357 288.06273218069265 0.7199935814430807
22.42882452762977 284.6892606434408 0.7147741034941445
22.434052082583186 281.30649196631293 0.7110936243047752
22.4392796375366 284.93665698195053 0.7153300379831455
22.444507192490015 283.5830532748633 0.7139458809322152
22.44973474744343 281.31423029140325 0.7116794112303026
22.454962302396844 277.5524096183005 0.7057045415787248
22.460189857350258 277.40679523871586 0.7056919574749559
22.465417412303673 276.7685914634466 0.7041604712805699
22.470644967257087 278.09613913663094 0.7067374425181431
22.4758725222105 278.46444679008437 0.7079088350074438
22.481100077163916 280.1113602630116 0.7104559750841432
22.48632763211733 284.7856102810592 0.7161808884821452
22.491555187070745 285.28543284815873 0.7168955842680674
22.49678274202416 284.2544666912422 0.7158940428030238
22.502010296977573 278.3388452013943 0.7085153794122498
22.507237851930988 273.6274655227869 0.7026083539247873
22.512465406884402 271.9116321451651 0.6998831657289615
22.517692961837817 273.53265724534805 0.7013385104144284
22.52292051679123 274.83741228287784 0.703279024867181
22.528148071744646 276.9439758986841 0.7064837384666708
22.53337562669806 277.7204483149221 0.7062419324792117
22.538603181651474 278.60711620460063 0.7064330523202409
22.54383073660489 276.97419019174606 0.7036829317274143
22.549058291558303 273.87930414085 0.7006631731274161
22.554285846511718 273.7654601998826 0.7007778720422589
22.559513401465132 275.13590623290384 0.7027245097500662
22.564740956418547 272.5016455271028 0.6997563161158256
22.56996851137196 270.41763161571396 0.6967433694461196
22.575196066325375 268.26760688528253 0.6938485896495191
22.58042362127879 269.33526758461323 0.6964318303486697
22.585651176232204 272.7699688284155 0.7013041377629387
22.59087873118562 275.07984553369783 0.7046038433911632
22.596106286139033 275.68020569433065 0.7052739142141411
22.601333841092448 273.6358081414751 0.7026928753166324
22.606561396045862 275.97411435973635 0.705323722746541
22.611788950999276 274.3273407665889 0.7026610195924439
22.61701650595269 275.16144031290105 0.7038282145704028
22.622244060906105 271.76441096493846 0.699714696621788
22.62747161585952 273.4065005306483 0.702082292444773
22.632699170812934 273.01249674949077 0.7015604877902426
22.63792672576635 276.94443248788696 0.7069550611082549
22.643154280719763 280.1111686728967 0.7101038272551575
22.648381835673177 280.82261196843376 0.710318111987088
22.653609390626592 276.14324224378026 0.7046159122000833
22.658836945580006 269.67549936372586 0.6955518859838441
22.66406450053342 264.648069558872 0.6887571602374286
22.669292055486835 266.0994842099801 0.6898849456269024
22.67451961044025 271.1051435638729 0.6975514168662347
22.679747165393664 275.2131141089546 0.7029766426545045
22.68497472034708 278.48046770657106 0.7078768388684898
22.690202275300493 276.7746805601894 0.7056458183900635
22.695429830253907 275.35266492923364 0.7041515702345756
22.70065738520732 271.2909314862988 0.6980331770013456
22.705884940160736 270.8821781719544 0.6964837298838135
22.71111249511415 272.1112836388368 0.6978013779005424
22.716340050067565 274.6972339358156 0.7012508429131532
22.72156760502098 276.2313184006172 0.7027450378406614
22.726795159974394 275.64789926422725 0.7015222260113989
22.73202271492781 275.92708402313787 0.7009443651758959
22.737250269881223 275.5476053575794 0.7002381170124349
22.742477824834637 276.7027868087281 0.7018292786682898
22.74770537978805 278.4547652987679 0.7044350164197194
22.752932934741466 280.86549068400046 0.7069974875176328
22.75816048969488 283.0580376766474 0.710496967559905
22.763388044648295 283.532902779406 0.7107866805334181
22.76861559960171 285.72407261262003 0.7129838794796285
22.773843154555124 288.50980241625746 0.7161892729641032
22.779070709508538 287.8396227500945 0.7159444031069899
22.784298264461952 285.614225566071 0.7132489425560248
22.789525819415367 281.7139113422761 0.7080417941258905
22.79475337436878 283.0493374238458 0.7091035517916003
22.799980929322196 287.651530468082 0.7142670603008785
22.80520848427561 292.0805499939302 0.7198324752541394
22.810436039229025 294.6623558688506 0.7227709405825414
22.81566359418244 292.9626418134362 0.7212972144275709
22.820891149135853 294.4100751480053 0.723989688611417
22.826118704089268 290.0793796598725 0.7181991457718206
22.831346259042682 289.19229234515 0.7170965155200714
22.836573813996097 286.84133491192597 0.7137666364143668
22.84180136894951 291.29763408223454 0.7192489289547002
22.847028923902926 291.4836272053823 0.7195201661674775
22.85225647885634 290.4158933574178 0.7171877286232199
22.857484033809754 290.6121201930877 0.7167858222317011
22.86271158876317 290.9315480654465 0.7159280165188013
22.867939143716583 292.18687674547357 0.7174128512535752
22.873166698669998 291.11695068320364 0.7166738627380834
22.878394253623412 291.57949531304564 0.7177573045208299
22.883621808576827 290.28410655155864 0.7167011517462609
22.88884936353024 292.41376914861434 0.7195744438296207
22.894076918483655 292.4318011045865 0.7199032054460458
22.89930447343707 292.23412084045475 0.719431183202486
22.904532028390484 291.0037635441253 0.7164073480375726
22.9097595833439 289.62561205399703 0.7152657900461855
22.914987138297313 288.15674323209925 0.7134525650808281
22.920214693250728 290.4200809814433 0.7168576363150936
22.925442248204142 291.25070689486347 0.7174338124662816
22.930669803157556 291.0822933643514 0.7165853967402617
22.93589735811097 288.67280441264376 0.7148397609977016
22.941124913064385 290.408207555378 0.7166498030487225
22.9463524680178 292.028153891643 0.7186859906561843
22.951580022971214 290.6789247080531 0.7164027903017574
22.95680757792463 289.24910142639027 0.7142503833620575
22.962035132878043 284.40236362993767 0.7085047298068486
22.967262687831457 283.4360964194427 0.7061918956370797
22.972490242784872 287.56625831000747 0.7117612309237693
22.977717797738286 293.81957533628685 0.7206271841892653
22.9829453526917 293.4851336469716 0.7210704462106367
22.988172907645115 290.4907695668385 0.7173269586206087
22.99340046259853 288.2396825424198 0.7133969873739004
22.998628017551944 287.9390489697131 0.7134153482919936
23.00385557250536 288.15981214480865 0.7146144054652404
23.009083127458773 288.4615266352618 0.7141096460399416
23.014310682412187 288.21146840822377 0.713026535862242
23.0195382373656 287.4994255061923 0.7118093441043977
23.024765792319016 285.76796383362307 0.7096557709271087
23.02999334727243 282.8076921688277 0.7059342733721737
23.035220902225845 280.68915421260783 0.7034674508444926
23.04044845717926 281.08377608423376 0.7043495450274768
23.045676012132674 285.6703789107432 0.7094541384746731
23.05090356708609 286.62073073312564 0.7107009141112546
23.056131122039503 286.10554777599015 0.7097639629469878
23.061358676992917 284.22692574404516 0.7075234156350345
23.06658623194633 281.94581496948143 0.7057258048111157
23.071813786899746 280.7298452264034 0.7049535457613443
23.07704134185316 281.46034626222394 0.7068845294126532
23.082268896806575 281.735754200476 0.7063321676824629
23.08749645175999 281.44786302673066 0.7050978269648925
23.092724006713404 281.67501429064436 0.7057460537185759
23.097951561666818 282.01764021886646 0.7051813713090892
23.103179116620232 283.1784097248948 0.7061601329784859
23.108406671573647 284.48010053942164 0.7067997931044843
23.11363422652706 287.3220338310626 0.7109629897315665
23.118861781480476 286.10073117932774 0.7113406815801484
23.12408933643389 284.7764674663748 0.7096104594072743
23.129316891387305 288.2648433734495 0.7144307587900808
23.13454444634072 289.50778639113366 0.714659874936131
23.139772001294133 285.7113935952242 0.7091966982214722
23.144999556247548 283.62843210970533 0.7059228846148777
23.150227111200962 285.3749897675344 0.7070526523100606
23.155454666154377 288.42591846617427 0.710759229160875
23.16068222110779 287.81410499576754 0.7114178874084166
23.165909776061206 290.60412609840665 0.7169189806450197
23.17113733101462 293.5444226072649 0.7215247120420494
23.176364885968034 295.6734321403137 0.7222556437249765
23.18159244092145 293.61274382583366 0.7188250793122329
23.186819995874863 288.66510900629936 0.7121712189290917
23.192047550828278 285.79007533873477 0.7096123560503982
23.197275105781692 285.68882351484524 0.708939571283496
23.202502660735107 285.4484604576458 0.7088465536785767
23.20773021568852 286.8685900770079 0.7106043133512802
23.212957770641935 288.9113738109138 0.7136652880679467
23.21818532559535 291.1055713012435 0.7165255374415948
23.223412880548764 291.2988410466652 0.7174013761723623
23.22864043550218 289.77219439497605 0.7160675162595531
23.233867990455593 286.21157337930345 0.7101969003691365
23.239095545409008 285.8170427584034 0.7084804654476826
23.244323100362422 287.26414877329614 0.7100820265782293
23.249550655315836 286.9213890323526 0.7110908083192768
23.25477821026925 286.06093728732776 0.7110087420742219
23.260005765222665 286.8997291621527 0.712359636769068
23.26523332017608 287.15445507631455 0.711477175648997
23.270460875129494 286.82476615068526 0.7096602489540333
23.27568843008291 285.91050861792 0.7074288591428803
23.280915985036323 284.0745402903287 0.7055906692886962
23.286143539989737 282.4628723188536 0.7050984288378752
23.291371094943152 287.59975939016033 0.7109842386347388
23.296598649896566 289.1882321756869 0.7122388316566944
23.30182620484998 290.891370629578 0.7138978293862976
23.307053759803395 285.79520698667585 0.7074098207554659
23.31228131475681 284.0033994333694 0.7056666142337386
23.317508869710224 284.62343594130294 0.705884760134179
23.32273642466364 287.89106294328576 0.709630061687765
23.327963979617053 288.108754892785 0.7105670413905103
23.333191534570467 285.54223053214747 0.7073703803729628
23.33841908952388 282.0889037258184 0.7032978518610253
23.343646644477296 280.9104649793255 0.7006951445247352
23.34887419943071 285.89640250887135 0.707737049816908
23.354101754384125 287.35679785383206 0.7098403866580206
23.35932930933754 291.48812633732166 0.7158884520993378
23.364556864290954 289.452274195856 0.712727865068259
23.369784419244368 288.21750479268286 0.7103459375850982
23.375011974197783 286.12206664558295 0.7072371793863989
23.380239529151197 285.4721764586415 0.7065655755450976
23.38546708410461 286.91916983037123 0.7081509971850419
23.390694639058026 290.2097113524561 0.7116822269066424
23.39592219401144 291.7663533204733 0.7132070942716607
23.401149748964855 290.27213004120034 0.7124858040336663
23.40637730391827 288.7267035793035 0.7106107785515963
23.411604858871684 288.48356483784147 0.710426530546072
23.416832413825098 289.2837177674355 0.7118144707172923
23.422059968778512 286.75902978196723 0.7089749759051376
23.427287523731927 286.2303739909319 0.7087754666412882
23.43251507868534 286.4516733774981 0.7086539961990186
23.437742633638756 287.683479499308 0.7098928547118636
23.44297018859217 285.6429812727833 0.7068807105012308
23.448197743545585 287.24333059491136 0.7079794276117785
23.453425298499 290.79517774201196 0.7123637211158415
23.458652853452413 293.6554765095466 0.716010002793362
23.463880408405828 293.32159038920673 0.714726296789023
23.469107963359242 293.2551277611618 0.7148469902619785
23.474335518312657 294.3350013729559 0.7170793957300808
23.47956307326607 294.8411394724555 0.7178619886790634
23.484790628219486 292.7722237896736 0.7152482911924366
23.4900181831729 291.92392286116365 0.712986595190571
23.495245738126314 291.853659785363 0.7139451472041727
23.50047329307973 292.3278840875194 0.7150602921614589
23.505700848033143 294.3247803373036 0.7180259851937141
23.510928402986558 295.041942516568 0.7180060564153639
23.516155957939972 294.9756097348214 0.7164930530850264
23.521383512893387 294.2452792470577 0.7153779998414502
23.5266110678468 294.3411366693664 0.7155524831424313
23.531838622800215 295.37946521906366 0.7170412046766137
23.53706617775363 295.37822778151553 0.7173918880242285
23.542293732707044 297.0392520052507 0.7182521811705128
23.54752128766046 297.6819885604194 0.7180372135258498
23.552748842613873 298.1218352389355 0.7166598685644586
23.557976397567288 299.60513677794694 0.7187469759776175
23.563203952520702 300.5249150465291 0.7201840614021363
23.568431507474116 301.6741522224935 0.7220058025988717
23.57365906242753 302.6410431854918 0.7233798785743327
23.578886617380945 303.37721027041107 0.7233648400569932
23.58411417233436 302.6228298702519 0.7225376004566983
23.589341727287774 301.8883569596358 0.7220460646761101
23.59456928224119 304.0834223208784 0.7247879462807357
23.599796837194603 302.1171671133484 0.7219376129284477
23.605024392148017 298.105735563141 0.7157909934419838
23.610251947101432 297.56295861228347 0.7148207974656151
23.615479502054846 300.1021485702446 0.7188270284043917
23.62070705700826 304.4320161645923 0.7236646202359674
23.625934611961675 302.2730744121028 0.7197007074358818
23.63116216691509 298.2230684750171 0.7136463131168863
23.636389721868504 293.49586463844923 0.7077654748865184
23.64161727682192 292.20745435159563 0.7061078880963125
23.646844831775333 292.45473235951494 0.7064737329131121
23.652072386728747 296.834307059359 0.7125465407502859
23.65729994168216 298.75581776623744 0.7144582951198012
23.662527496635576 299.2584333816471 0.714777717686695
23.66775505158899 297.73049327711 0.7126233083360244
23.672982606542405 295.8325986517264 0.7103498698562871
23.67821016149582 296.20358560739055 0.7114096712945334
23.683437716449234 293.59768866845576 0.707761358638032
23.688665271402648 293.9367519787544 0.7079267697688472
23.693892826356063 296.3941218281196 0.7098117187388258
23.699120381309477 296.66692923105404 0.710674526221157
23.70434793626289 298.23910534966427 0.7118095435299585
23.709575491216306 300.5650231742009 0.7127770664068583
23.71480304616972 303.8370016659922 0.7155309467234923
23.720030601123135 302.701125508351 0.7135129389276443
23.72525815607655 302.7469925109264 0.7137264971899809
23.730485711029964 303.2968235348893 0.7149219981796214
23.735713265983378 305.3876989557555 0.7176090276526916
23.740940820936792 303.32676809197426 0.7153771513799349
23.746168375890207 305.68915523043444 0.7167328147334531
23.75139593084362 304.1549975588529 0.7143762687961739
23.756623485797036 302.3675949233872 0.7125084827806342
23.76185104075045 300.3273017118672 0.7105903031202487
23.767078595703865 298.09898641396944 0.7083888616189755
23.77230615065728 299.36753015625425 0.7094129423808531
23.777533705610693 299.6447329836079 0.7099408013787478
23.782761260564108 305.7298954813027 0.7175415254413313
23.787988815517522 309.98380142872657 0.7226703996439628
23.793216370470937 309.07782165803906 0.7201581987217541
23.79844392542435 306.0946825931137 0.714759335285169
23.803671480377766 306.60045836837566 0.7156485978607072
23.80889903533118 307.98856272041445 0.7178678181683685
23.814126590284594 309.22199257432356 0.7189247482930704
23.81935414523801 308.93654581399255 0.7173417110895011
23.824581700191423 308.1944461078335 0.7150384159576482
23.829809255144838 307.42753092622746 0.7143523672278046
23.835036810098252 306.69415575965536 0.713592794313929
23.840264365051667 308.55133797692145 0.7151443127381621
23.84549192000508 311.73219239037314 0.7189758861030654
23.850719474958495 312.73527225832936 0.7194260999959826
23.85594702991191 313.2185662352243 0.7198844058699709
23.861174584865324 313.4263537189583 0.7197911437229687
23.86640213981874 314.7827366312866 0.7213161336173814
23.871629694772153 315.3592722081705 0.7220452226746472
23.876857249725568 313.6051293517513 0.7193646429899423
23.882084804678982 310.7830602219685 0.7152765241638478
23.887312359632396 306.7170152881313 0.7102042306566739
23.89253991458581 306.0741149226935 0.7092860814370621
23.897767469539225 306.78364048575304 0.7108279818933413
23.90299502449264 306.53370334105 0.7100689178135715
23.908222579446054 306.8755524268777 0.7102093985401778
23.91345013439947 306.11545566015036 0.7087034783820008
23.918677689352883 306.22224550748115 0.709016086259649
23.923905244306297 306.41346930370884 0.7100383557775966
23.929132799259712 308.8366724950446 0.7132067060557397
23.934360354213126 308.4521185304672 0.7130776902890908
23.93958790916654 308.13459302042145 0.7127903204449176
23.944815464119955 305.53972814104685 0.7097478894193457
23.95004301907337 304.24798775581684 0.707761224329176
23.955270574026784 302.66164582423477 0.7054391535500838
23.9604981289802 299.3408466680786 0.7015959818667681
23.965725683933613 298.15523569695534 0.6995314158366388
23.970953238887027 297.36026809397634 0.6984853246249396
23.97618079384044 299.0308496037557 0.7003956530862235
23.981408348793856 301.82422450119805 0.7047884673001926
23.98663590374727 301.4409970654077 0.7055055341686995
23.991863458700685 302.956419854744 0.7069873605984044
23.9970910136541 302.87753369638006 0.7062331044531471
24.002318568607514 304.91020746092096 0.708738952034447
24.007546123560928 303.21675957970587 0.7066018292460077
24.012773678514343 302.110511924143 0.7053220394151899
24.018001233467757 301.8688779612484 0.7040321818163254
24.02322878842117 300.734940182742 0.7022402745109996
24.028456343374586 301.61367555652845 0.7031160007953641
24.033683898328 307.08173059602666 0.7091490435982636
24.038911453281415 306.0677665301747 0.7090888027141486
24.04413900823483 302.91842986566513 0.7046507519169783
24.049366563188244 298.11300584150877 0.6997696218656068
24.054594118141658 300.7124161226941 0.7027454286299748
24.059821673095072 303.8376523079313 0.7064258662968096
24.065049228048487 303.8898992030845 0.707457686770633
24.0702767830019 302.2228046833395 0.7191248951343857
24.075504337955316 303.0515087763513 0.7294979295249914
24.08073189290873 302.1702823349686 0.7339865398429709
24.085959447862145 304.24852635180406 0.7414979055400988
24.09118700281556 302.8594061673054 0.7448231489933583
24.096414557768973 301.3038184652875 0.7482936223782755
24.101642112722388 297.1736140892084 0.7470577215705444
24.106869667675802 298.3705528474031 0.7521651696753281
24.112097222629217 300.079684035394 0.7572922700225493
24.11732477758263 303.07093262996733 0.7642326043206275
24.122552332536046 299.9085427036751 0.7638777900919005
24.12777988748946 299.48605633624004 0.7670517560873856
24.133007442442874 300.9120183237485 0.7741317189541392
24.13823499739629 303.8266512048405 0.7812732270634367
24.143462552349703 303.4786062196281 0.7829905579887563
24.148690107303118 301.27901671006015 0.7816702021841372
24.153917662256532 303.6305382632373 0.7881235419993415
24.159145217209947 306.13157339915887 0.7942615491406506
24.16437277216336 305.43295637446226 0.7967444789421037
24.169600327116775 305.6593552376432 0.8001608525991196
24.17482788207019 302.6073384546463 0.7992967677141194
24.180055437023604 305.99073790899695 0.8063449923806388
24.18528299197702 304.0748891051862 0.8055141214655382
24.190510546930433 305.1752901402819 0.8091874767915386
24.195738101883848 302.8135917848708 0.8086506305583241
24.200965656837262 304.3762911399337 0.8143121292837616
24.206193211790676 305.28378321297885 0.8178818662333815
24.21142076674409 307.8737520654595 0.8231558909471759
24.216648321697505 307.0850946450485 0.8238783818060181
24.22187587665092 309.30985633153307 0.829188645871906
24.227103431604334 305.25856395015757 0.8267708212621422
24.23233098655775 302.7022107215301 0.8258130187431889
24.237558541511163 301.2422679430623 0.8263397660890675
24.242786096464577 304.236168742785 0.8335316640833457
24.248013651417992 306.994758367437 0.8398700545425613
24.253241206371406 305.32136617531586 0.8411809322875079
24.25846876132482 304.90502031346216 0.8440976543999859
24.263696316278235 302.4567470419237 0.8438911465861073
24.26892387123165 301.86792012734156 0.8437098391732799
24.274151426185064 300.2084415524057 0.8411185969037541
24.27937898113848 300.1242004085752 0.8413474034070975
24.284606536091893 301.65709946681056 0.8447826041887803
24.289834091045307 301.2036495463217 0.8475101524377859
24.29506164599872 298.4440875947633 0.8469731557928671
24.300289200952136 295.1419315624044 0.8456659397773637
24.30551675590555 295.84674771586003 0.8496818548773843
24.310744310858965 295.74751997296363 0.8514734834777881
24.31597186581238 298.60629960827856 0.8594579955737981
24.321199420765794 298.51505682658836 0.8621609800240018
24.326426975719208 300.0038501060663 0.8666374774001946
24.331654530672623 300.4721810385901 0.8688021591577573
24.336882085626037 299.9053397361529 0.8668884950875069
24.34210964057945 301.2913253249976 0.8694236505219151
24.347337195532866 298.9776285423001 0.8672775366039508
24.35256475048628 293.2981773651358 0.8625583562415312
24.357792305439695 292.2035036515495 0.8641631100906858
24.36301986039311 291.1568862966317 0.8658239801914525
24.368247415346524 295.51919556880097 0.874607362972106
24.373474970299938 297.3945807102431 0.8791707485427798
24.378702525253352 298.0375772242255 0.8823763346789112
24.383930080206767 295.8188199623577 0.8802729067672156
24.38915763516018 299.168161539053 0.887024531266441
24.394385190113596 305.1022130095833 0.8959154043232567
24.39961274506701 303.8021356183572 0.8960277670199812
24.404840300020425 297.56448699868514 0.8877686990877225
24.41006785497384 295.4931136909708 0.8866637639815067
24.415295409927253 296.04734302110154 0.8905182886827363
24.420522964880668 295.9275034798371 0.8937171434588482
24.425750519834082 293.3027231702863 0.8930617502384725
24.430978074787497 295.0380116643654 0.8982601237370242
24.43620562974091 299.1432090339245 0.9061361725182443
24.441433184694326 297.8664201774382 0.9056186656531414
24.44666073964774 298.3163724665895 0.907266896857522
24.451888294601154 298.9880194143979 0.9106423078124138
24.45711584955457 302.2288013660099 0.917610599261104
24.462343404507983 303.6297157391077 0.9217329862894074
24.467570959461398 305.1731638999744 0.9266916797981594
24.472798514414812 309.63948815574577 0.9353137776918601
24.478026069368227 310.6934526172314 0.9415207798048052
24.48325362432164 307.86830286743714 0.9399436884632891
24.488481179275055 304.6163735974716 0.9386823526959156
24.49370873422847 302.6644879382879 0.9369091480810677
24.498936289181884 304.41576561279 0.941099295533912
24.5041638441353 304.34196171893535 0.9428981982320296
24.509391399088713 307.55780985195577 0.9496870129818393
24.514618954042128 308.26260677684184 0.9536338966275586
24.519846508995542 309.3980095934802 0.9583687398465589
24.525074063948956 308.6248561188663 0.9595465611761274
24.53030161890237 306.41696485404486 0.9588510664611292
24.535529173855785 305.13347405929534 0.959053722197322
24.5407567288092 304.88846018615436 0.9608624825526306
24.545984283762614 308.59923599511245 0.968367724051517
24.55121183871603 312.28460165378397 0.9767890689080556
24.556439393669443 311.5010624292102 0.977781013451401
24.561666948622857 310.85939002790883 0.979588795471966
24.566894503576272 306.3137608642666 0.9736605957936979
24.572122058529686 305.17485560592377 0.9740748803440491
24.5773496134831 303.68317985303077 0.9746386582235799
24.582577168436515 303.29912996726574 0.9763713964141953
24.58780472338993 306.1290835214778 0.9836030841945821
24.593032278343344 311.50016655746884 0.9941045491988348
24.59825983329676 317.70917212545953 1.0064255382758536
24.603487388250173 316.8808181753596 1.0077567514044343
24.608714943203587 311.43612622934836 0.9999501111012548
24.613942498157 309.64317956766547 0.9992093613885644
24.619170053110416 310.0118537778558 1.0023403627828988
24.62439760806383 306.5133192318172 1.00090091044751
24.629625163017245 304.09483467549586 1.000190001929169
24.63485271797066 302.9888137534441 0.9994326805875835
24.640080272924074 303.1680043830805 1.001452438410002
24.645307827877488 305.10225607689637 1.0064876711565136
24.650535382830903 302.0660244199816 1.005241928467715
24.655762937784317 300.9636177996529 1.0071664614814215
24.66099049273773 297.7716447917613 1.004927744654085
24.666218047691146 296.5558247013793 1.0056641401642927
24.67144560264456 295.56434095245817 1.0051974902496963
24.676673157597975 295.49818324496607 1.009374563835295
24.68190071255139 296.74310286095766 1.0147527502370164
24.687128267504804 298.75649931325165 1.0214507625803597
24.692355822458218 298.62331855648677 1.0224709985781664
24.697583377411632 296.49877827128296 1.0204536084026519
24.702810932365047 295.45608032953663 1.0211927804444498
24.70803848731846 293.63684316754006 1.0211540939905683
24.713266042271876 291.7099220416564 1.0215645335567891
24.71849359722529 292.529218631976 1.0247393555768978
24.723721152178705 290.0809007515676 1.0208048381219421
24.72894870713212 292.48895541192206 1.0267589586210615
24.734176262085533 291.3071974162148 1.0287093326263306
24.739403817038948 296.67225295474964 1.0419849739871374
24.744631371992362 297.6118320234279 1.0477448685980517
24.749858926945777 301.861839751534 1.056620247297386
24.75508648189919 302.9477595237004 1.0609550833998345
24.760314036852606 305.8970548440831 1.0661556932747287
24.76554159180602 301.2626196977231 1.0612553920301948
24.770769146759434 298.5932383819379 1.0613518476062065
24.77599670171285 296.67041651709985 1.0619453266657575
24.781224256666263 298.85410605151293 1.0690531708774262
24.786451811619678 298.63556519463833 1.0706121195724345
24.791679366573092 293.4163473794766 1.0635919927143875
24.796906921526507 289.69204406931215 1.0598624114962012
24.80213447647992 288.0569184033253 1.0579456188093663
24.807362031433335 289.1090313438494 1.0608020625392045
24.81258958638675 294.546759873567 1.073263478645745
24.817817141340164 295.7604289857224 1.0789838958678875
24.82304469629358 296.5186393731371 1.085267668339233
24.828272251246993 295.9491216400292 1.085010828146308
24.833499806200408 299.2260662969838 1.0929629847676132
24.838727361153822 302.8167456114621 1.1022099450443306
24.843954916107236 303.6811901167534 1.1081425147915782
24.84918247106065 302.92842935875854 1.1094808810662662
24.854410026014065 299.8974334950994 1.1061238780835068
24.85963758096748 298.9617425054417 1.1057419103304582
24.864865135920894 299.762006727506 1.1095548588364488
24.87009269087431 299.76502792593925 1.113146612095294
24.875320245827723 303.14703668829327 1.1227707462213539
24.880547800781137 301.1888026729033 1.1243126177653096
24.885775355734552 300.44461865925524 1.127310247586248
24.891002910687966 299.55415868359427 1.130313280496987
24.89623046564138 304.01125510633483 1.1431690442519562
24.901458020594795 304.78142374247864 1.1484785687182058
24.90668557554821 302.41120473643576 1.1462689095314198
24.911913130501624 296.85682603112144 1.1373402779232527
24.91714068545504 295.54060700608375 1.1352194607130184
24.922368240408453 300.2683724271363 1.1488833544870123
24.927595795361867 300.6269205589172 1.1532754339458569
24.93282335031528 302.70249676700905 1.1593359537551373
24.938050905268696 302.8843866408593 1.1606517176750977
24.94327846022211 309.7255474058361 1.1790347564985937
24.948506015175525 313.95286790288486 1.1929320721107977
24.95373357012894 315.8232590200541 1.200042385176126
24.958961125082354 311.8444457217711 1.1948906135895305
24.964188680035768 310.8783482580499 1.1966625680981529
24.969416234989183 305.06348011143064 1.187286353748063
24.974643789942597 303.309072959417 1.1865629903731778
24.97987134489601 302.9472436827649 1.1877875915454386
24.985098899849426 306.6241197807999 1.2012808077250847
24.99032645480284 311.06186603150604 1.2116101840285312
24.995554009756255 306.93293153179894 1.205431720370173
25.00078156470967 306.21968765269344 1.2058985334654169
25.006009119663084 307.5297665573637 1.2128797926557422
25.011236674616498 310.43015042504896 1.2218037657333893
25.016464229569912 308.72110594855315 1.2200383982794698
25.021691784523327 302.46925585193736 1.2112975262866879
25.02691933947674 301.71031144409386 1.2131735073371939
25.032146894430156 306.4390623180171 1.229337849159129
25.03737444938357 313.27147928890747 1.2471427078760409
25.042602004336985 312.0919409850302 1.2498165030905148
25.0478295592904 314.3642310264264 1.258751119462049
25.053057114243813 312.2397874975249 1.2595373021404608
25.058284669197228 312.8211276204716 1.2642868018627806
25.063512224150642 308.60465969154643 1.2598679618150832
25.068739779104057 305.05127482476087 1.2538767455816604
25.07396733405747 305.92597945607173 1.2607817483470092
25.079194889010886 305.13762860565504 1.2618092406917447
25.0844224439643 305.58645513617284 1.2668557062759604
25.089649998917714 310.66970712031826 1.2790895729982366
25.09487755387113 309.93377211371893 1.2808896580274145
25.100105108824543 312.3481961174174 1.2911599929285686
25.105332663777958 306.8810424397277 1.288204753991473
25.110560218731372 310.6349987600101 1.3002733999074014
25.115787773684787 312.534421251778 1.3073884468501848
25.1210153286382 307.8892989604262 1.299211769754743
25.126242883591615 308.9979851046746 1.3061360132126179
25.13147043854503 308.0576469129592 1.310475028545323
25.136697993498444 315.3924579750304 1.3300617974065556
25.14192554845186 311.77857937523925 1.3238371437198577
25.147153103405273 307.1027634790379 1.3192172485111398
25.152380658358688 308.39696595488596 1.326541436409668
25.157608213312102 310.8685385168917 1.3369325328753447
25.162835768265516 316.4789671033181 1.3510350298796512
25.16806332321893 317.1579925443178 1.3545276729412417
25.173290878172345 318.8749259448254 1.3640331481849306
25.17851843312576 318.1156749127896 1.3694023233690995
25.183745988079174 315.16090604269243 1.368267040951039
25.18897354303259 313.8764624209833 1.369313504127323
25.194201097986003 316.00475279293556 1.378208880523956
25.199428652939417 313.9152252787198 1.3782788803933195
25.204656207892832 314.43840164032514 1.3839219054125182
25.209883762846246 315.7689299590827 1.3909263418156508
25.21511131779966 316.35350659463364 1.4009760868474792
25.220338872753075 312.00210823437914 1.398326597700719
25.22556642770649 310.5779397943551 1.3994819740982847
25.230793982659904 313.6706415371061 1.408195507858201
25.23602153761332 326.5167099234155 1.443313252105109
25.241249092566733 329.5348226794025 1.457761760795196
25.246476647520147 330.6551898726548 1.4663280067321203
25.25170420247356 324.9900493541794 1.457592024638382
25.256931757426976 326.7518832239417 1.4639612104394764
25.26215931238039 324.4170408234119 1.4626548921188824
25.267386867333805 327.31870757677166 1.4698667286454807
25.27261442228722 322.3274159840741 1.4628644637951185
25.277841977240634 323.6373913550627 1.4712907340500625
25.283069532194048 323.85262967753 1.4760368022082682
25.288297087147463 324.2733475606489 1.4851001978234417
25.293524642100877 327.02642790342577 1.4964231369220322
25.29875219705429 320.8086986365696 1.4900744882004964
25.303979752007706 319.27495272011936 1.490070826853994
25.30920730696112 317.82620218608605 1.4923452364276968
25.314434861914535 318.14688873185275 1.4966370879807551
25.31966241686795 318.71146555183276 1.5044878936337984
25.324889971821364 317.14874867453307 1.5080659786831643
25.330117526774778 315.2311326850286 1.511003840093425
25.335345081728192 318.2240961972785 1.5262895429522618
25.340572636681607 316.8917307470336 1.5295628034352047
25.34580019163502 320.6089789246085 1.5449363319452105
25.351027746588436 313.48106232560326 1.5337519048019628
25.35625530154185 311.58017372973273 1.5357718243998364
25.361482856495265 308.81549492428326 1.5344699176874375
25.36671041144868 314.2202745677849 1.5551832956912544
25.371937966402093 319.5561060594387 1.5764354403492133
25.377165521355508 321.6791001208765 1.588099214273689
25.382393076308922 321.8633164504421 1.5963627316310578
25.387620631262337 316.50399049499913 1.584996002148471
25.39284818621575 314.6894701428906 1.5877858259087538
25.398075741169166 316.8447394852221 1.6000308785276527
25.40330329612258 313.81718541866064 1.6010415791713541
25.408530851075994 314.7394955361877 1.6097706131125094
25.41375840602941 318.01350449472073 1.6257185062758077
25.418985960982823 315.81661936412553 1.624931885605648
25.424213515936238 313.11040199904505 1.6250370972508443
25.429441070889652 307.7866395793325 1.6175145193049405
25.434668625843067 315.08534157245236 1.6442864830728057
25.43989618079648 324.83259396562215 1.6789638610098896
25.445123735749895 326.40663157681666 1.688452932413933
25.45035129070331 324.7061939062608 1.6912531282380077
25.455578845656724 324.3456602833693 1.699062623543957
25.46080640061014 323.6666767873352 1.7069914140796092
25.466033955563553 327.00000455250915 1.7225052464530457
25.471261510516968 333.80770377836416 1.7471815907645785
25.476489065470382 337.35899177971146 1.7649401771959046
25.481716620423796 334.88042761798846 1.7712684045480709
25.48694417537721 323.6702467783882 1.7469416536143112
25.492171730330625 320.9124672988701 1.7479273180112127
25.49739928528404 319.6890150420827 1.7500515348040568
25.502626840237454 324.9470686591638 1.775979929623118
25.50785439519087 320.1700458490162 1.7691462920760161
25.513081950144283 321.8926839663096 1.7856619805447755
25.518309505097697 318.06192071012265 1.784520050132763
25.523537060051112 321.4107576913899 1.8050115629597792
25.528764615004526 317.5704815933322 1.8085126935628895
25.53399216995794 321.306994679431 1.8267676899724503
25.539219724911355 326.8265442401592 1.8528033069733745
25.54444727986477 334.459366308212 1.8761818970413389
25.549674834818184 337.0541877677159 1.8935638187614312
25.5549023897716 334.5869481031155 1.8995097366547435
25.560129944725013 328.08430480179294 1.8962596841787411
25.565357499678427 324.87056878204567 1.8957225380673566
25.57058505463184 324.07169930978733 1.9036339955048833
25.575812609585256 323.67512635951874 1.9093021544494826
25.58104016453867 326.22799130925875 1.9270759742253798
25.586267719492085 324.67796935728927 1.932104530252914
25.5914952744455 326.09972065573237 1.9474347900055107
25.596722829398914 328.4182018438235 1.9735465242594064
25.601950384352328 329.19874649835464 1.9856784821732625
25.607177939305743 331.18460824246563 2.014838308685498
25.612405494259157 323.6801598461063 2.0033688959964215
25.61763304921257 317.12915725579415 2.0004248360651196
25.622860604165986 318.14851167849497 2.0064195393727484
25.6280881591194 321.59775051476475 2.0234654343562832
25.633315714072815 330.48663333865534 2.060203884741193
25.63854326902623 330.42965165542347 2.0777005998268656
25.643770823979644 334.0607713233004 2.104024761630257
25.648998378933058 337.34761582060815 2.1265463220726057
25.654225933886472 339.5120965712518 2.1463682009893117
25.659453488839887 335.37677842539955 2.1485764793447384
25.6646810437933 332.6951225480113 2.159271876054991
25.669908598746716 324.8952925580297 2.144930062107811
25.67513615370013 317.8946992268955 2.137582028837571
25.680363708653545 311.40573757180914 2.1271941869489783
25.68559126360696 320.97295511407157 2.177714853000964
25.690818818560373 332.38370231902474 2.2354750351123607
25.696046373513788 333.75705890185486 2.2585533641873563
25.701273928467202 324.8134888171077 2.2457500416291523
25.706501483420617 317.2758627358833 2.2314578594355483
25.71172903837403 322.1279469184028 2.2721118831902483
25.716956593327446 333.5804904385239 2.3346475348454296
25.72218414828086 338.682542918799 2.3769549781734263
25.727411703234274 336.1374693715983 2.3787229078847023
25.73263925818769 326.89916362151615 2.3621150415442767
25.737866813141103 318.7886186540852 2.347767618222708
25.743094368094518 317.8173045618337 2.3685176205635736
25.748321923047932 315.80467590419596 2.3789237956955875
25.753549478001347 325.5621768049551 2.438786278959675
25.75877703295476 331.36078375640454 2.48236933707426
25.764004587908175 338.1687684511513 2.5383647735226114
25.76923214286159 334.9278311771868 2.557618665530813
25.774459697815004 329.9441982815987 2.563103856659755
25.77968725276842 325.4004021699031 2.5755368211836753
25.784914807721833 320.214581620209 2.5728638301595304
25.790142362675248 322.7151476441709 2.609679073993459
25.795369917628662 320.80118767438165 2.618025293699721
25.800597472582076 327.5576992800904 2.68251858544169
25.80582502753549 321.7904527089256 2.6854778604679783
25.811052582488905 322.2646728262873 2.721595337463991
25.81628013744232 320.6697598992287 2.7380120800193297
25.821507692395734 319.0284450032982 2.759774208022471
25.82673524734915 320.17126309688064 2.799088732390914
25.831962802302563 332.88785106183815 2.8977299777610455
25.837190357255977 336.2946901481837 2.9673804301045776
25.84241791220939 340.8174843808651 3.0309735138136547
25.847645467162806 334.66947041227104 3.0408858768544174
25.85287302211622 340.219942200792 3.0888246673925495
25.858100577069635 334.0164567295108 3.1056045546635653
25.86332813202305 332.12889713086844 3.1386822393707017
25.868555686976464 321.4554944750168 3.1468993543747428
25.87378324192988 328.06048223493843 3.2250877601118617
25.879010796883293 332.93102464030886 3.3160480357372046
25.884238351836707 343.8365380241466 3.4123585967460794
25.88946590679012 334.471678216377 3.4048710976144037
25.894693461743536 344.58610746078506 3.5031252943813147
25.89992101669695 340.7279808669785 3.5325440656037745
25.905148571650365 331.8224313134018 3.5591257677139163
25.91037612660378 331.33001881053957 3.6136705030071834
25.915603681557194 332.28188004062497 3.700051009226279
25.920831236510608 335.90809705884004 3.8016346662427307
25.926058791464023 328.14668407167363 3.8713403943988918
25.931286346417437 324.3173964221842 3.940927773843776
25.93651390137085 337.1893842235088 4.111558260935834
25.941741456324266 349.7603807192423 4.254577882064251
25.94696901127768 342.1182553561543 4.293301196739244
25.952196566231095 326.49520951924194 4.329736390710404
25.95742412118451 320.05533621887776 4.421968284670424
25.962651676137924 315.51619797528025 4.4972290430344595
25.967879231091338 326.25675104465074 4.633530551474322
25.973106786044752 315.58682017286196 4.599686226658154
25.978334340998167 316.7221283791951 4.679727547570517
25.98356189595158 295.2126100750287 4.604500189994217
25.988789450904996 301.4886389616067 4.719478464527726
25.99401700585841 306.1041069822733 4.8627759907812305
25.999244560811825 315.49028549824436 5.001808724799746
26.00447211576524 322.2430688596198 5.1892138663112055
26.009699670718653 303.482849666915 5.106895920887448
26.014927225672068 301.8838479560044 5.229184741916013
26.020154780625482 287.55257732120435 5.193659018471399
26.025382335578897 282.02652919514816 5.303900049478673
26.03060989053231 293.65150766854737 5.598553583915914
26.035837445485726 312.11347377298824 5.928524546093824
26.04106500043914 328.68032554004634 6.24125120252075
26.046292555392554 318.8920040760776 6.207040812858581
26.05152011034597 312.55897766651117 6.354914750498741
26.056747665299383 280.9703838977942 6.179271258920425
26.061975220252798 274.5270583128082 6.368696065800434
26.067202775206212 240.9544786949786 6.116275605318235
26.072430330159627 252.01445077660168 6.592581609747363
26.07765788511304 268.2719340640739 7.001601680827897
26.082885440066455 293.23143791000587 7.7497917109072505
26.08811299501987 302.8137029934952 8.199131694717414
26.093340549973284 285.9197945414453 8.488702546496796
26.0985681049267 303.3588431457421 9.26021509717027
26.103795659880113 275.56826673639455 9.548786024939293
26.109023214833528 268.81182125429757 10.918858611758761
26.114250769786942 171.36275630158852 9.689324000680179
26.119478324740356 169.52152250310948 11.461850814452456
26.12470587969377 159.47022709367792 11.450621637474168
26.129933434647185 152.7226024926185 15.392620315515526
26.1351609896006 121.33377228536837 19.408150972956424
