# Supplementary material for: Unraveling metal effects on CO2 uptake in pyrene-based metal-organic frameworks
Source: Nat Commun. 2025 Feb 11;16:1516. doi: 10.1038/s41467-025-56296-w (PMC11814143; doi:10.1038/s41467-025-56296-w)
Supplement: Supplementary file 3 — Source Data [file 41467_2025_56296_MOESM3_ESM.zip › SourceCode/SuppInf/FigureS5_Ga-TBAPy_InSitu_VariableT_PXRD/Data/GaTBAPy_0137p.dat]

0.002613777476707968 4.700874000991403 2.440482911159021
0.007841332430123905 9.127572394106462 3.421763693110246
0.01306888738353984 12.188510732087046 3.163777502706584
0.018296442336955775 18.26668325097952 2.8991588415987737
0.02352399729037171 19.06248013697779 2.721581883912935
0.028751552243787646 18.772188261469246 2.558730761387428
0.03397910719720358 18.134223131097656 2.2384163032761917
0.03920666215061952 17.450351496981238 2.1318038109850064
0.04443421710403546 16.548233798749404 1.9882427210657074
0.0496617720574514 15.919739881179986 1.8311258565102864
0.054889327010867336 15.179012287117962 1.8006005205549904
0.060116881964283275 17.2617392723157 1.8963604608340734
0.06534443691769921 17.487567058811564 1.8609532794972536
0.07057199187111515 18.798283120412957 1.8461213212711542
0.07579954682453109 13.703359911169462 1.623063564400868
0.08102710177794703 12.347216019601614 1.4301185686558164
0.08625465673136297 13.35039220859286 1.4919345351602533
0.09148221168477891 13.769441634145558 1.3274099800924317
0.09670976663819485 16.04979993649076 1.3739896263827251
0.10193732159161079 15.556852564863945 1.3184380522637382
0.10716487654502672 14.733184669465297 1.2630304547096727
0.11239243149844266 16.165518773134064 1.357343441149544
0.1176199864518586 17.92548318186807 1.4497053134380957
0.12284754140527454 21.433787219998656 1.5097150085699633
0.12807509635869047 20.804143258243446 1.381068554169282
0.1333026513121064 20.42912635229079 1.3161816727023725
0.13853020626552232 17.189549397395282 1.1601941753668814
0.14375776121893824 16.23077062589312 1.1472302088192938
0.14898531617235417 16.60803926742344 1.2295985783313057
0.1542128711257701 18.307310823509727 1.337893584784424
0.15944042607918602 17.68790700837615 1.3470884284069133
0.16466798103260194 18.06541027607054 1.2624604043457508
0.16989553598601786 17.453969366317978 1.1377155422208038
0.1751230909394338 18.097246893118683 1.0894113305949478
0.18035064589284971 19.695875062353633 1.0988065178199198
0.18557820084626564 20.676762735938865 1.1246434012413007
0.19080575579968156 19.88220154814941 1.0713997784912985
0.1960333107530975 19.180896769201254 1.0198430347873317
0.20126086570651341 18.50940719230345 0.9519347577952922
0.20648842065992934 17.555014583566436 0.9156215051738217
0.21171597561334526 17.720215420317786 0.9167386822565138
0.2169435305667612 17.516735592843688 0.904463908002525
0.22217108552017711 16.012733780679604 0.8706123674976234
0.22739864047359304 16.277751406606388 0.9049412766471391
0.23262619542700896 16.622836253667035 0.9114599998105003
0.2378537503804249 18.050101515716605 0.979824236773929
0.2430813053338408 19.037971195001916 1.006345486639779
0.24830886028725674 19.183684615977732 0.9763821106649337
0.25353641524067266 18.846063856090524 0.9331710166613466
0.2587639701940886 18.195905921106725 0.8824547719212829
0.2639915251475045 18.068308200177267 0.8702852028034126
0.26921908010092044 17.251305803823396 0.8494425495727215
0.27444663505433636 16.399944295527202 0.8256927433499506
0.2796741900077523 16.0740208625416 0.8161209291632133
0.2849017449611682 16.64870764028128 0.8156825392566885
0.29012929991458414 17.605484503293884 0.8151022873522076
0.29535685486800006 18.486445208588716 0.8189974377290666
0.300584409821416 18.17146524111702 0.7921517947233652
0.3058119647748319 17.21199058910859 0.7747967329132432
0.31103951972824784 17.872532564713726 0.8104249440971305
0.31626707468166376 17.465168513582885 0.7994866842036428
0.3214946296350797 18.31673910767557 0.8318745549333971
0.3267221845884956 19.397837084143788 0.8552249848343707
0.33194973954191154 20.75123241179331 0.9002523508728356
0.33717729449532746 20.833637786520974 0.8855873010520422
0.3424048494487434 20.96204303087502 0.8980034272583068
0.3476324044021593 21.138661152086293 0.8846562817224125
0.35285995935557524 20.328091269450656 0.8525595898626191
0.35808751430899116 19.419518501894032 0.8272913260532768
0.3633150692624071 18.30048093264115 0.801571520709492
0.368542624215823 17.215899388404445 0.788326725095554
0.37377017916923894 16.752144957160578 0.784870306934871
0.37899773412265486 15.63603173831451 0.7611535465379179
0.3842252890760708 15.78219471805552 0.7605826424052134
0.3894528440294867 16.78143605038982 0.8053362949246569
0.39468039898290264 18.01774326254379 0.838173180209126
0.39990795393631856 19.042302247243438 0.831011567813531
0.4051355088897345 19.323370152761324 0.8139434610970919
0.4103630638431504 19.93426912413739 0.798162055480097
0.41559061879656634 19.691156322708046 0.7943276330275565
0.42081817374998226 19.42892888491469 0.7894088624817374
0.4260457287033982 17.96243715954028 0.7712418754153286
0.4312732836568141 17.51899049812722 0.7723033967125329
0.43650083861023004 18.653294340328706 0.7969505983220554
0.44172839356364596 19.3057525063669 0.8094928459411193
0.4469559485170619 20.444541382565284 0.8273766306280202
0.4521835034704778 19.451399292059186 0.7983578009542371
0.45741105842389373 19.412666828702985 0.8101281506898509
0.46263861337730966 19.299272853081035 0.8182974530698697
0.4678661683307256 19.169667881983578 0.8101842047780761
0.4730937232841415 18.855704528754842 0.7908363051674222
0.47832127823755743 18.099606983616486 0.7510112292808778
0.48354883319097336 18.444288562151243 0.7407217870880716
0.4887763881443893 19.308173246007215 0.7626157532113582
0.4940039430978052 20.74424907116221 0.7894962143389543
0.49923149805122113 20.386393473266043 0.7830572026300767
0.5044590530046371 20.11462400716974 0.7983993605569143
0.5096866079580531 19.70025631579481 0.7957847455009018
0.5149141629114691 18.370784396874186 0.7805484909073366
0.5201417178648851 18.991183651703572 0.7872949479214767
0.525369272818301 18.748662630398147 0.7568681808594164
0.530596827771717 19.625189609648807 0.7523150378834861
0.535824382725133 19.18094808762084 0.7325700927145365
0.541051937678549 18.47115029394057 0.7213625136181787
0.546279492631965 18.08877864696825 0.7366189983999236
0.5515070475853809 16.494293797943612 0.7095220801109707
0.5567346025387969 17.393465102333963 0.7229433075455491
0.5619621574922129 17.88891367322093 0.7168395729612735
0.5671897124456289 18.08017338241656 0.7152756976728911
0.5724172673990449 18.72460536163524 0.7202526978404888
0.5776448223524608 18.26866465224344 0.7028913012783129
0.5828723773058768 18.44596598327117 0.7029538018200274
0.5880999322592928 17.71971655636177 0.6982639180844185
0.5933274872127088 17.70725182218616 0.7121219544247839
0.5985550421661248 16.76515965626598 0.7040355621358062
0.6037825971195407 16.564903417357524 0.7090266232828663
0.6090101520729567 15.97580706876174 0.6812722485518099
0.6142377070263727 17.021086870273514 0.7032197842347288
0.6194652619797887 18.36640399556594 0.7329648867577636
0.6246928169332047 19.822334831416164 0.7531358757624221
0.6299203718866206 20.339315723736362 0.7543328830090104
0.6351479268400366 20.181178102993677 0.745388546782273
0.6403754817934526 20.38455089688381 0.7298218338350497
0.6456030367468686 20.286327093543598 0.7129516608498712
0.6508305917002846 20.179470719244264 0.7044396021638805
0.6560581466537005 20.316287447442814 0.693821084175933
0.6612857016071165 19.124548288146727 0.6738327533283607
0.6665132565605325 19.902611749973932 0.673979206681185
0.6717408115139485 19.64869796859431 0.6666013593351704
0.6769683664673645 20.846945715867204 0.6893617832810557
0.6821959214207804 21.571571041093268 0.7111423925236449
0.6874234763741964 21.280663038241993 0.7190444172799252
0.6926510313276124 20.445970950794543 0.6993005266918468
0.6978785862810284 20.36539548171839 0.6888491962101949
0.7031061412344444 20.87330170003711 0.6842633178330236
0.7083336961878604 21.645749735107653 0.6994601940710897
0.7135612511412763 22.27426408163525 0.7160589882158024
0.7187888060946923 21.71328990644102 0.7219954700256654
0.7240163610481083 21.76044409763504 0.7391574689217877
0.7292439160015243 21.777538175230717 0.7319255550728765
0.7344714709549403 23.423277776417663 0.755153412954599
0.7396990259083562 24.648282821684017 0.7767825747894911
0.7449265808617722 25.348053635738584 0.7911998971340498
0.7501541358151882 26.43841061769558 0.8088785136321712
0.7553816907686042 26.618534633009336 0.8253582167776933
0.7606092457220202 27.137486922737068 0.8163140900357029
0.7658368006754361 26.50867174430395 0.7906683326743986
0.7710643556288521 27.657794167954307 0.782570164278639
0.7762919105822681 28.23378392878146 0.7732758122824112
0.7815194655356841 27.4385142373407 0.7651738129729321
0.7867470204891001 29.41294566667679 0.7999820268901836
0.791974575442516 29.19670678937572 0.8105288955165104
0.797202130395932 28.828297826605432 0.8025384686930348
0.802429685349348 29.55102374698037 0.8198136014904123
0.807657240302764 31.127349022381168 0.8360067380749935
0.81288479525618 33.77399881561914 0.8855298786060747
0.8181123502095959 36.88679739484191 0.9147511290046401
0.8233399051630119 40.19177962375877 0.9590629688824533
0.8285674601164279 44.37348533299891 1.0370641311273296
0.8337950150698439 48.89404232211015 1.1052398202689728
0.8390225700232599 53.27401593099362 1.1615378250424584
0.8442501249766758 55.97738720056548 1.173091483951275
0.8494776799300918 58.824208647816455 1.2165967374283
0.8547052348835078 61.0579178461474 1.230882175840139
0.8599327898369238 66.41725905027327 1.3216301610990777
0.8651603447903398 69.64717776011997 1.355968036592126
0.8703878997437557 71.61054960211138 1.364100368592245
0.8756154546971717 71.13084278004749 1.3357469040682008
0.8808430096505877 71.5921394937854 1.3332671007075947
0.8860705646040037 74.56079046864494 1.3599165362828447
0.8912981195574197 75.04290837444564 1.3694209563340807
0.8965256745108356 76.99032713661016 1.399806469744719
0.9017532294642516 81.36660082081285 1.4519469348127432
0.9069807844176676 82.26027333673872 1.4342995906501674
0.9122083393710836 82.48025100166737 1.4312605852715485
0.9174358943244996 83.39405345307318 1.390939177930341
0.9226634492779155 83.84692661703299 1.3871224426031485
0.9278910042313315 87.80973303393635 1.4220489718136708
0.9331185591847475 88.60932369091124 1.4442034988476973
0.9383461141381635 93.05777386040738 1.4833150104689252
0.9435736690915795 91.31108940392367 1.4651421342133333
0.9488012240449955 92.54581371429977 1.4507220721347602
0.9540287789984114 96.0348338929933 1.4792435018904964
0.9592563339518274 98.94531637642747 1.5064965577216836
0.9644838889052434 101.46407649360047 1.5240667517858468
0.9697114438586594 102.31391079312961 1.51729366762754
0.9749389988120754 102.51955803357554 1.5089543498266247
0.9801665537654913 101.50591658007916 1.4895956024534573
0.9853941087189073 104.74581903066722 1.5035191448505374
0.9906216636723233 104.74582692421163 1.4909044062434724
0.9958492186257393 107.93828536808346 1.5081975867036472
1.0010767735791553 106.54109769973378 1.496984182507466
1.0063043285325712 105.87053849945929 1.4908360898280186
1.0115318834859872 107.87524027132872 1.5209762601936272
1.0167594384394032 107.03208547654768 1.5262218949584214
1.0219869933928192 116.80203074322446 1.6089435088976596
1.0272145483462352 119.90790266675342 1.6102543910648033
1.0324421032996511 122.97212148317755 1.6308356970981712
1.0376696582530671 123.39980918613045 1.6150780459180767
1.042897213206483 124.29297108672435 1.6255771049371424
1.048124768159899 123.80344677114073 1.6449158168890148
1.053352323113315 125.23780538449053 1.6592530526600777
1.058579878066731 129.00969366686272 1.6707385799671075
1.063807433020147 129.82505951986656 1.6774252342888973
1.069034987973563 135.39421843185985 1.698512497315977
1.074262542926979 141.05431062847475 1.7457384464574508
1.079490097880395 139.88989609634802 1.7321650573408411
1.084717652833811 134.54780743327606 1.6852187679582318
1.089945207787227 133.6325627769242 1.6918548398364088
1.095172762740643 129.84836289717794 1.6417297235707309
1.1004003176940589 127.97734185697178 1.6175088723050124
1.1056278726474749 129.91572834241973 1.6237612547686984
1.1108554276008908 128.5471519255829 1.6077394921558996
1.1160829825543068 127.50501049275186 1.6005266620180778
1.1213105375077228 131.532721628508 1.64152083427281
1.1265380924611388 131.33421277772774 1.6512028741791012
1.1317656474145548 130.45684066866508 1.656692977938709
1.1369932023679707 132.2165632094258 1.6499019845641316
1.1422207573213867 133.7750170031774 1.6611563946058576
1.1474483122748027 134.6610940224114 1.6623215266774625
1.1526758672282187 137.41128139949114 1.6615642558644559
1.1579034221816347 138.6696846032116 1.6853955617840313
1.1631309771350506 137.77452764532458 1.6820094963243573
1.1683585320884666 141.77274022898257 1.683405352653351
1.1735860870418826 141.274436555271 1.711447667385628
1.1788136419952986 141.42629673065977 1.704792218922724
1.1840411969487146 138.53167757783768 1.6789142805731943
1.1892687519021305 139.54658423774356 1.6899084243005076
1.1944963068555465 138.48113608785752 1.6654353539442355
1.1997238618089625 136.5966246731648 1.6163880958807921
1.2049514167623785 136.10624556878926 1.6167405228135607
1.2101789717157945 138.14435853189255 1.63553734397121
1.2154065266692105 142.4590976253003 1.6664167066121598
1.2206340816226264 141.94766747868076 1.6659643919119294
1.2258616365760424 143.35609949618816 1.6589819080281276
1.2310891915294584 151.22861141554606 1.709413277441153
1.2363167464828744 148.87615324019887 1.678321357564162
1.2415443014362904 150.6720447866802 1.6983301483729698
1.2467718563897063 147.34801693412473 1.6953892395948023
1.2519994113431223 143.59024361886054 1.6707975368564054
1.2572269662965383 144.17710670896554 1.6584005606061647
1.2624545212499543 148.91096433073207 1.6849061417328712
1.2676820762033703 148.68635848117853 1.6964816214605591
1.2729096311567862 140.56989686223653 1.641044053599781
1.2781371861102022 138.63479305945523 1.6376598433989331
1.2833647410636182 135.27278139045404 1.6140285471688771
1.2885922960170342 139.81169724104151 1.654382553938772
1.2938198509704502 143.05951853174568 1.6759655750952358
1.2990474059238661 151.70546823957312 1.7403969908996126
1.3042749608772821 154.05889914679926 1.7450037338070452
1.309502515830698 156.08639321671973 1.7388340228498447
1.314730070784114 154.86631181855495 1.7336915870403904
1.31995762573753 157.29513012988613 1.7590510610079504
1.325185180690946 153.14845776954166 1.7499982304193888
1.330412735644362 151.80926090033174 1.7627187525851324
1.335640290597778 146.2574687949847 1.723922982119741
1.340867845551194 149.18377693275667 1.7613247538721006
1.34609540050461 148.41033396210557 1.7429996762737068
1.351322955458026 147.91580942387225 1.7039800907171738
1.356550510411442 142.49651225150518 1.6545844241407894
1.361778065364858 135.03764574402697 1.5870107967052627
1.3670056203182739 127.92383428248453 1.5508173879056886
1.3722331752716899 130.4766728279235 1.5888575017942856
1.3774607302251058 132.7391713404685 1.6124581666283102
1.3826882851785218 139.45315253180553 1.6665307133493352
1.3879158401319378 146.7805738475023 1.6807723917554098
1.3931433950853538 143.42183789293443 1.6493107798699878
1.3983709500387698 144.01107384757634 1.6444687420427082
1.4035985049921857 144.74851502458125 1.65551626957042
1.4088260599456017 140.44664475880123 1.6556570023769648
1.4140536148990177 140.80078645778664 1.6549665119235641
1.4192811698524337 145.29026996959516 1.684672737692174
1.4245087248058497 140.16275969239982 1.6352757629192889
1.4297362797592656 145.911207254619 1.6600966214644555
1.4349638347126816 142.41338239692297 1.6499726612607686
1.4401913896660976 136.9871753294486 1.6170444130346653
1.4454189446195136 138.48167326780583 1.6151054582452853
1.4506464995729296 135.8193364439987 1.5991080098183559
1.4558740545263456 138.6004058485564 1.626534825220531
1.4611016094797615 134.38910407722184 1.6143187309791949
1.4663291644331775 130.78964205636834 1.6383948636760741
1.4715567193865935 126.80805658207719 1.5988640447873572
1.4767842743400095 129.8839262624716 1.612918926188112
1.4820118292934255 133.22052813661148 1.6306699168767422
1.4872393842468414 136.6668188129338 1.651805385392954
1.4924669392002574 138.31908980368823 1.6676639213220832
1.4976944941536734 136.41820419147354 1.6511177109285333
1.5029220491070894 134.77502587379075 1.6355920964851898
1.5081496040605054 136.53901304953416 1.6270988189787081
1.5133771590139213 137.21193761013683 1.6454193020772248
1.5186047139673373 135.22656331051385 1.6462573668635083
1.5238322689207533 131.65440131429824 1.6260067036087513
1.5290598238741693 132.5132842901031 1.6421270227107525
1.5342873788275853 131.82086978950332 1.6252033417737224
1.5395149337810012 131.94161255852546 1.651429184836697
1.5447424887344172 132.3539740075229 1.6625271673418363
1.5499700436878332 133.10278509162896 1.6491805764531515
1.5551975986412492 133.53145823417552 1.6321326552601656
1.5604251535946652 134.9288606464146 1.627889154803485
1.5656527085480811 141.7585802015304 1.6540900700296302
1.5708802635014971 144.74242595745025 1.6684789870609853
1.576107818454913 147.26815869381997 1.6931781929754794
1.581335373408329 151.6049714013537 1.729942160911509
1.586562928361745 152.9031182815542 1.7355482096097483
1.591790483315161 150.6934818347666 1.7189266756669843
1.597018038268577 152.40315906093733 1.7083781980309702
1.602245593221993 155.44736558263816 1.71255045906807
1.607473148175409 157.42479626020616 1.7141190453837714
1.612700703128825 160.67080283147544 1.7142968611796539
1.617928258082241 163.99943728073083 1.7373020359331564
1.623155813035657 165.24956393026804 1.7584763195033835
1.628383367989073 168.11759250257225 1.792886937542443
1.6336109229424889 169.34935487808139 1.7958937852346561
1.6388384778959049 170.12690501585465 1.7784795358414174
1.6440660328493208 173.3856191117393 1.7907281549610017
1.6492935878027368 181.7932079786207 1.822840077399671
1.6545211427561528 180.41788196700816 1.8017531978263772
1.6597486977095688 185.47677654997946 1.8202485213644082
1.6649762526629848 193.39137510352776 1.8495728047902982
1.6702038076164007 197.72276546548028 1.8748076921561332
1.6754313625698167 200.05701285153233 1.8772111290672249
1.6806589175232327 198.92957006010738 1.8768354875904858
1.6858864724766487 196.63367074291355 1.8824380187322065
1.6911140274300647 200.18817293948723 1.9123042159664514
1.6963415823834807 202.82250259357065 1.9127181333825547
1.7015691373368966 194.85507571997778 1.846653520287326
1.7067966922903126 192.87446104161774 1.8068411017705899
1.7120242472437286 194.92303628263687 1.8157090476478566
1.7172518021971446 196.51997971178247 1.8272072113187678
1.7224793571505606 199.59327241058207 1.8257590076383412
1.7277069121039765 206.50393294946588 1.8694342385824525
1.7329344670573925 209.312280965011 1.8701579352770994
1.7381620220108085 215.05079812927488 1.8708445961119038
1.7433895769642245 217.80861403714624 1.8891368507240476
1.7486171319176405 220.10175442128173 1.8921716513630713
1.7538446868710564 229.69862815697817 1.9304893096477131
1.7590722418244724 236.56741151688414 1.976897720762809
1.7642997967778884 239.95295601972836 2.000483431339702
1.7695273517313044 244.98331011710317 2.0081923169516696
1.7747549066847204 249.74207008495605 2.0153150381640526
1.7799824616381363 248.8485782584261 1.9949765509920936
1.7852100165915523 248.49256396591213 1.9581395389051548
1.7904375715449683 253.12059640520806 1.9808363578102617
1.7956651264983843 254.09145651631974 2.0138170168339298
1.8008926814518003 250.45577637590276 1.9691183042115497
1.8061202364052162 243.438649113901 1.9346803197823814
1.8113477913586322 234.9590222958158 1.8615175404282545
1.8165753463120482 239.6709297974769 1.8713833631474508
1.8218029012654642 240.89698403692128 1.8854608181758181
1.8270304562188802 250.44123110256837 1.9427537041896725
1.8322580111722961 253.547450552309 1.9629204125635542
1.8374855661257121 246.72148289623428 1.9216033592530681
1.842713121079128 239.8543986198276 1.8664973260861222
1.847940676032544 232.95120735456243 1.810961957948913
1.85316823098596 236.50845354381678 1.8106402905557268
1.858395785939376 247.89081489825645 1.8772974781246379
1.863623340892792 255.0975609561594 1.91400021289963
1.868850895846208 252.2395794628834 1.891481738641036
1.874078450799624 248.90378390127276 1.8854837103787943
1.87930600575304 255.21219722428185 1.9073091903689647
1.884533560706456 259.6182382229209 1.9093025954359952
1.889761115659872 253.87378584353257 1.863236022266557
1.894988670613288 255.72363379586878 1.8645737171296521
1.9002162255667039 254.19939996852975 1.8438165655750745
1.9054437805201199 249.60057687918408 1.8280620032603951
1.9106713354735358 244.91264853822355 1.7961856487685572
1.9158988904269518 242.2688214200289 1.784779215611981
1.9211264453803678 236.13697214033806 1.7415292292615525
1.9263540003337838 245.76629656084197 1.7770842674355813
1.9315815552871998 251.06553916267606 1.8114637818354034
1.9368091102406157 247.33026482830644 1.7859043714120386
1.9420366651940317 244.2480572206545 1.7809637168205203
1.9472642201474477 241.94340061067436 1.772740232317518
1.9524917751008637 235.92524994201634 1.7203297569345133
1.9577193300542797 236.924099525933 1.7289874890395378
1.9629468850076957 240.23313636680922 1.749570407516551
1.9681744399611116 246.01948492867896 1.7627913364096217
1.9734019949145276 251.34926866750078 1.7881714032038725
1.9786295498679436 245.41998300912687 1.7489969487923451
1.9838571048213596 243.42030479246682 1.7266046510079063
1.9890846597747756 241.6518012181893 1.7120163818283087
1.9943122147281915 233.0137306483792 1.6654766251894548
1.9995397696816075 232.0748518900225 1.644294810136153
2.0047673246350235 227.54272592992422 1.6220480522203968
2.0099948795884393 219.39091879864546 1.5767760529179866
2.015222434541855 216.23093799743225 1.5644479320492222
2.0204499894952708 218.03633690260725 1.578107397515409
2.0256775444486865 219.30408096236798 1.6054273833854968
2.0309050994021023 221.81324471975807 1.6223898279875257
2.036132654355518 225.76396917060933 1.6337247353999846
2.041360209308934 219.6253695312336 1.5963295314324282
2.0465877642623496 219.51568612816476 1.5773785376231402
2.0518153192157653 210.75052399077288 1.5428218443135084
2.057042874169181 206.1984146586356 1.5361718092921812
2.062270429122597 215.14228615696047 1.5850451826713656
2.0674979840760126 220.70660612599505 1.6063195201031368
2.0727255390294284 224.54658685474087 1.6181409719626785
2.077953093982844 226.49628886730306 1.6084287865698834
2.08318064893626 226.4944161996305 1.6201103867628484
2.0884082038896756 219.27491466758545 1.6111656492535442
2.0936357588430914 219.36984397424592 1.6138435148359274
2.098863313796507 222.51412510057872 1.6365689349472212
2.104090868749923 223.18502987071477 1.623219359748143
2.1093184237033387 221.7289502976893 1.6011484065336135
2.1145459786567544 216.56120710340457 1.5652859913276524
2.11977353361017 210.19351443692443 1.5258008970330388
2.125001088563586 213.59478262265958 1.5471434440593037
2.1302286435170017 218.3168435226507 1.5858448213700513
2.1354561984704175 221.95893929156856 1.6260230257958896
2.140683753423833 217.25662427160617 1.5978647035042222
2.145911308377249 215.30632018957252 1.586415086573619
2.1511388633306647 214.3043039847864 1.5993380627687734
2.1563664182840805 214.909472121509 1.5933403684399159
2.1615939732374962 219.10109415574632 1.6174087048106198
2.166821528190912 216.14394361813387 1.6012708513227436
2.1720490831443278 218.95939438270958 1.6131119352488101
2.1772766380977435 211.16654742500629 1.581804218393841
2.1825041930511593 215.20055699665443 1.5925564815577176
2.187731748004575 218.31496884718717 1.5937645583210058
2.192959302957991 220.28366552971852 1.587228296752987
2.1981868579114066 219.68218366942727 1.5774497938204455
2.2034144128648223 215.73886710306078 1.5707880395494014
2.208641967818238 213.96611751381465 1.5968649363026728
2.213869522771654 214.68348620622527 1.6254212305812776
2.2190970777250696 213.76965075695227 1.6280121188573111
2.2243246326784853 210.45053456701072 1.5932953084351307
2.229552187631901 218.77510245696973 1.6301165438322625
2.234779742585317 223.37632636592272 1.6429449457674414
2.2400072975387326 230.9196762472179 1.686059613169678
2.2452348524921484 234.18619164498605 1.70393970708204
2.250462407445564 228.176315182328 1.6595237200865678
2.25568996239898 215.7288236936998 1.5812634223807331
2.2609175173523957 210.36781397500246 1.5534166476349773
2.2661450723058114 213.11673901416438 1.571371735940767
2.271372627259227 217.6724487937112 1.6105411195063193
2.276600182212643 223.2580629870905 1.6595164376501963
2.2818277371660587 228.83738500664205 1.6765994770584014
2.2870552921194744 226.99035383795297 1.6617052369323124
2.29228284707289 226.79366582458525 1.648739868423077
2.297510402026306 226.22208764710595 1.6402997429430786
2.3027379569797217 220.07976708420796 1.6075737081690311
2.3079655119331375 223.8992708102652 1.6162747197798772
2.3131930668865532 222.80668467051999 1.6112806568007365
2.318420621839969 215.9634097790327 1.5760559387114517
2.3236481767933848 212.45902804998053 1.5557424987887774
2.3288757317468005 212.13121967447094 1.5759507202048708
2.3341032867002163 212.05732728005708 1.5756881327088572
2.339330841653632 225.1196643769434 1.6390897527761883
2.344558396607048 233.25847171440267 1.7024322193182788
2.3497859515604635 234.52411110823186 1.6969005723510415
2.3550135065138793 233.0180675087527 1.6920787327931814
2.360241061467295 232.94879771144565 1.7038495943491703
2.365468616420711 225.07945882413046 1.6504724812381346
2.3706961713741266 220.568389700017 1.603475104264748
2.3759237263275423 222.38595035538455 1.6077984654346684
2.381151281280958 216.20391641280574 1.5489093188193748
2.386378836234374 212.14095952054092 1.5233889433413659
2.3916063911877896 217.37092871562953 1.5410142592349476
2.3968339461412054 217.38670310944414 1.5576720543404659
2.402061501094621 222.4311314789189 1.599691970908528
2.407289056048037 219.46334678576073 1.6050215002874229
2.4125166110014526 212.8773695222694 1.5727876516110386
2.4177441659548684 217.3810870205294 1.570853911840946
2.422971720908284 217.34586040015188 1.5427691663751082
2.4281992758617 218.16332679602561 1.5177380272575562
2.4334268308151157 226.2424955224028 1.5261912187035964
2.4386543857685314 231.2913229988629 1.541132787180529
2.443881940721947 231.4941185379563 1.5203601142911916
2.449109495675363 228.74629123746956 1.503116569093739
2.4543370506287787 224.446663731458 1.4591992083056633
2.4595646055821945 226.217740127483 1.4237236952527794
2.4647921605356102 246.06185198428207 1.442817320679124
2.470019715489026 271.90157761138937 1.434370759067026
2.4752472704424417 354.97853927922574 1.567645831973468
2.4804748253958575 507.21883564038126 1.7903009187129484
2.4857023803492733 744.9642972384531 2.0804205530495388
2.490929935302689 1074.091836200804 2.449091850608852
2.496157490256105 1499.2028380408676 2.8857972765226862
2.5013850452095205 1936.385016538536 3.2912500964940006
2.5066126001629363 2282.466579466138 3.5706701181769405
2.511840155116352 2524.0927470770007 3.7471001620138304
2.517067710069768 2689.6084485390643 3.851308968721458
2.5222952650231836 2874.463228433868 3.98357606692265
2.5275228199765993 3167.4504218345537 4.1868059368590265
2.532750374930015 3565.75947124464 4.435605502418779
2.537977929883431 4181.90115256801 4.8016929247063835
2.5432054848368466 4982.491596186078 5.2534163966951954
2.5484330397902624 5784.932877837132 5.649878767858163
2.553660594743678 6361.122520447588 5.902570080820328
2.558888149697094 6635.869073706018 6.0013528564949885
2.5641157046505096 6550.938699423717 5.947006481947182
2.5693432596039254 6189.115437892509 5.78449148988748
2.574570814557341 5630.310207369226 5.517369733862528
2.579798369510757 5047.093354436289 5.221266449903924
2.5850259244641727 4587.9029379001495 4.980286917942208
2.5902534794175884 4265.2562542286605 4.797320923103268
2.595481034371004 4050.7136467061764 4.675918635680919
2.60070858932442 3806.308462645005 4.538137049573977
2.6059361442778357 3439.150058357723 4.31303622888361
2.6111636992312515 2965.4013800699295 3.9990354576228784
2.6163912541846672 2405.1662263633716 3.590499673566095
2.621618809138083 1848.5169976725767 3.146497503418798
2.6268463640914987 1355.0938097231829 2.6995263977415855
2.6320739190449145 953.3421499861261 2.2759869709101257
2.6373014739983303 686.0905799106861 1.9696936206900304
2.642529028951746 505.22985205268895 1.7312516299842222
2.6477565839051618 380.9032222167191 1.5541629940180934
2.6529841388585775 314.2498544052587 1.4547995152837336
2.6582116938119933 279.5838990907025 1.4100975299976384
2.663439248765409 258.7171461726354 1.393295626972982
2.668666803718825 244.58068540164018 1.3935176322405847
2.6738943586722406 232.32564473833605 1.3759482900057778
2.6791219136256563 226.54162579689088 1.3898132743718326
2.684349468579072 229.9288140136166 1.4471205811977885
2.689577023532488 230.16022250494524 1.4823075874763003
2.6948045784859036 221.58295217408158 1.4650300681650283
2.7000321334393194 219.19687295507802 1.4547744653151942
2.705259688392735 210.74941952006373 1.4179704825738455
2.710487243346151 210.57234125205528 1.422053830453051
2.7157147982995666 213.10157265223444 1.4416527731772177
2.7209423532529824 207.66033755861747 1.432288550072239
2.726169908206398 205.47821523618902 1.4357214213198564
2.731397463159814 208.42334581327904 1.4521332883370257
2.7366250181132297 214.4389128114472 1.5087377593272582
2.7418525730666454 221.20391740043328 1.5411703887826091
2.747080128020061 227.39564574499488 1.5891889064615163
2.752307682973477 229.30771569722074 1.611129994494539
2.7575352379268927 222.14199136044527 1.5601826627538324
2.7627627928803085 213.48590104894865 1.5200629609037049
2.767990347833724 208.19363085310022 1.494377155043878
2.77321790278714 204.40267598607468 1.4719304532470012
2.7784454577405557 205.61856647274743 1.4910711996703967
2.7836730126939715 211.71833565586897 1.5286942016049394
2.7889005676473873 209.06219849905676 1.5160222731413706
2.794128122600803 208.84146158660573 1.5137796329981879
2.7993556775542188 208.38392645138939 1.4882302079368634
2.8045832325076345 208.06077316623032 1.4577536673996658
2.8098107874610503 210.57969159926796 1.4737333473724916
2.815038342414466 216.36184404096176 1.5119531396075674
2.820265897367882 212.91342053400697 1.517399567908413
2.8254934523212976 208.05458201971717 1.5112608741612055
2.8307210072747133 208.08625762878478 1.503336945285966
2.835948562228129 214.99195792400292 1.5273404597767284
2.841176117181545 216.04722527476838 1.53657238169212
2.8464036721349606 219.24762495278804 1.54187278649717
2.8516312270883764 217.1670512463993 1.5359580553515315
2.856858782041792 210.62237042539286 1.5054905857778702
2.862086336995208 217.1925066699495 1.5417995296362546
2.8673138919486236 216.3363346140557 1.5576042333687472
2.8725414469020394 210.73830344905824 1.5137572984782677
2.877769001855455 211.85425051254916 1.516126622929179
2.882996556808871 209.37585713542833 1.489217337728941
2.8882241117622867 207.25004166512898 1.4893216885036116
2.8934516667157024 213.10440566984852 1.5179649790957601
2.898679221669118 217.71944065361112 1.5452895866144152
2.903906776622534 218.5499735033333 1.5468982707677004
2.9091343315759497 229.4293328622174 1.613211679444614
2.9143618865293655 221.47573317749678 1.5961004041489164
2.919589441482781 213.8992906338136 1.5485561032048432
2.924816996436197 208.35441233599596 1.5102944564965337
2.9300445513896127 206.2053256023912 1.4788881428464271
2.9352721063430285 212.09828041377966 1.4974680866587173
2.9404996612964442 210.89936650144332 1.5060109691155397
2.94572721624986 208.0454250804927 1.5047786992273169
2.9509547712032758 209.44272446713157 1.5106701099706166
2.9561823261566915 212.04533791720033 1.5166601383450276
2.9614098811101073 209.56202769461692 1.498355205107104
2.966637436063523 213.14644797832548 1.5254086671614633
2.971864991016939 209.5447570358755 1.519945294969062
2.9770925459703546 208.28658967340377 1.501966671823041
2.9823201009237703 212.69707873239307 1.5235696096153644
2.987547655877186 217.13272453801775 1.5289422439008404
2.992775210830602 216.3340743078086 1.5172626962193152
2.9980027657840176 215.42120402171173 1.5099283847269016
3.0032303207374333 218.8483559014138 1.5147350693363852
3.008457875690849 218.01885099877032 1.5010874273331989
3.013685430644265 217.41665439136779 1.4803763185996532
3.0189129855976806 216.3615042250891 1.4588254454207967
3.0241405405510964 207.19222587028045 1.4238586591278888
3.029368095504512 203.11805070872256 1.3974841530212916
3.034595650457928 207.3083489165245 1.4217922499266966
3.0398232054113437 207.9404043191456 1.4363779648633919
3.0450507603647594 211.52793969499461 1.4424235072195524
3.050278315318175 207.76755229069343 1.418887786950431
3.055505870271591 210.9863052295917 1.423801421691468
3.0607334252250067 219.46157050370596 1.4534301198090422
3.0659609801784224 226.95596001747083 1.4802419738100494
3.071188535131838 226.91265657240965 1.4977383632890993
3.076416090085254 217.68871376959245 1.4598449768296378
3.0816436450386697 209.0506079194673 1.4136776303254213
3.0868711999920855 203.3745765053279 1.36474114990534
3.0920987549455012 211.61766364474633 1.3814754753672804
3.097326309898917 218.26852994357867 1.402261053586827
3.1025538648523328 222.1859688718895 1.4096543220991142
3.1077814198057485 229.89513023642257 1.4449664994485718
3.1130089747591643 230.8554458585117 1.4451247083685708
3.11823652971258 227.802210308382 1.4172909994837937
3.123464084665996 224.70856366607435 1.3826145434595882
3.1286916396194115 222.99493118360274 1.3456764306980402
3.1339191945728273 227.35531238852704 1.336852210016704
3.139146749526243 232.90731889696463 1.3366306417144478
3.144374304479659 237.12313662293533 1.3443313130452605
3.1496018594330746 239.72316539877332 1.3419138679809741
3.1548294143864903 236.9454790006904 1.317521904992475
3.160056969339906 233.74374771112704 1.2846202413302463
3.165284524293322 235.03847189877885 1.2688990128642652
3.1705120792467376 244.53892410807526 1.2773270735656461
3.1757396342001534 260.31899326876584 1.2959724838290523
3.180967189153569 272.19336976234877 1.2994641306059018
3.186194744106985 281.3478160539283 1.2942029957697454
3.1914222990604006 293.4659393568692 1.2961184634173621
3.1966498540138164 307.62642447386895 1.3070920660775303
3.201877408967232 325.44092296575286 1.330483987923975
3.207104963920648 345.1427146637686 1.3521750807018726
3.2123325188740637 359.75390913260895 1.366265534512546
3.2175600738274794 382.7312218266951 1.3959573817416522
3.222787628780895 407.18117197845817 1.4346268158089865
3.228015183734311 431.5047896391999 1.472220584773204
3.2332427386877267 465.78941598145445 1.5255310186399174
3.2384702936411425 502.599116660944 1.5788296769447008
3.2436978485945582 535.490152198153 1.6257275202617791
3.248925403547974 572.3935883396523 1.680236446889882
3.2541529585013897 602.1777074130212 1.7218863817248837
3.2593805134548055 625.5177078522737 1.749826290792981
3.2646080684082213 648.8955499381925 1.7757721038880163
3.269835623361637 668.2523083683421 1.799021311360214
3.275063178315053 687.5175067852384 1.8258427956139283
3.2802907332684685 704.3341910542738 1.8454134530291195
3.2855182882218843 707.393435174227 1.8438972229631234
3.2907458431753 704.6619777946554 1.8373380541712618
3.295973398128716 707.2316339993296 1.8373612173987472
3.3012009530821316 712.4278234907728 1.8452682134399425
3.3064285080355473 707.2978212872933 1.8406039020694152
3.311656062988963 709.7155663691864 1.844170638780666
3.316883617942379 702.391559788416 1.8278404167392723
3.3221111728957946 704.8200201769383 1.8306891018757665
3.3273387278492104 713.682781821291 1.8402695815921088
3.332566282802626 715.6909072214236 1.8384579414577733
3.337793837756042 716.7338702437322 1.83794257323581
3.3430213927094576 705.6963743804537 1.8200730671542935
3.3482489476628734 688.0020379261412 1.797273483056825
3.353476502616289 658.0096975163426 1.7523436454500545
3.358704057569705 618.7451469561526 1.6939759186675531
3.3639316125231207 570.6849898998778 1.6225573997614087
3.3691591674765364 526.7365409084059 1.5642594805800751
3.374386722429952 475.1570830513518 1.4926950298663249
3.379614277383368 422.24152293231543 1.4184286008893539
3.3848418323367837 382.05515822495147 1.3643651877662628
3.3900693872901995 346.89287775261903 1.32090704311513
3.3952969422436152 319.75701199505176 1.2962814082481067
3.400524497197031 299.25756843166516 1.2759187047129377
3.4057520521504467 278.66802671218136 1.2480935250759477
3.4109796071038625 264.3305782485403 1.2469076716406349
3.4162071620572783 250.17790801376174 1.2256537669555552
3.421434717010694 242.6298785532449 1.2233474757636802
3.4266622719641098 240.5136159732747 1.2364588630163778
3.4318898269175255 238.4556063514459 1.2334564193296502
3.4371173818709413 235.01640787513287 1.2463432996730093
3.442344936824357 232.9226491598945 1.256071701082657
3.447572491777773 227.10329587842244 1.255078903070867
3.4528000467311886 220.98950694755274 1.2565347691994075
3.4580276016846043 210.2819591389947 1.2243708732579546
3.46325515663802 205.06687502225628 1.2057127680988078
3.468482711591436 206.67501470250127 1.2012680156956288
3.4737102665448516 207.13470925084846 1.2074196608703476
3.4789378214982674 213.9289417059087 1.2337762928378602
3.484165376451683 214.87333818074495 1.239806192236275
3.489392931405099 220.8248992034939 1.2687500384288302
3.4946204863585146 223.79639685249617 1.2666630615236474
3.4998480413119304 228.05656538830124 1.269998371511685
3.505075596265346 228.1576517285093 1.256888415684326
3.510303151218762 229.4551530290167 1.2514915450210917
3.5155307061721777 229.57948665445156 1.2318094931867094
3.5207582611255934 231.56507305562903 1.2193253198874558
3.525985816079009 240.73885810659 1.2135875460336447
3.531213371032425 250.39987902391437 1.2155410577791625
3.5364409259858407 258.15794683606566 1.2027882216192516
3.5416684809392565 274.8630433274836 1.2174484288440799
3.546896035892672 295.50106105436333 1.2312013169941136
3.552123590846088 336.68171220449557 1.2886259617175353
3.5573511457995037 407.0592393738348 1.392261583260306
3.5625787007529195 530.5831325554965 1.5699528900824875
3.5678062557063353 749.5221244752906 1.856557743361144
3.573033810659751 1165.2802972032719 2.310972905792938
3.5782613656131668 1893.7087346372502 2.9460221893062757
3.5834889205665825 3188.073677717813 3.8236657474802205
3.5887164755199983 5359.977444967663 4.957589391869028
3.593944030473414 8578.867324021763 6.2327108753171006
3.59917158542683 12321.46021049314 7.439927322841024
3.6043991403802456 16114.168896928424 8.485556555560638
3.6096266953336613 18667.233827402695 9.124001815456825
3.614854250287077 19178.11546719093 9.237149352747753
3.620081805240493 17654.15206727128 8.854982251986542
3.6253093601939086 14535.873217719838 8.018026016291678
3.6305369151473244 11199.591503966109 7.0342349919974785
3.63576447010074 7866.015777586745 5.88143828478283
3.640992025054156 5312.2407048134255 4.823359488607014
3.6462195800075716 3387.740021032804 3.835715353343409
3.6514471349609874 2148.55410094422 3.0485623373267323
3.656674689914403 1364.961785698881 2.424944036975215
3.661902244867819 932.3156236885474 2.0038171077794114
3.6671297998212347 681.4157423467585 1.714567325404571
3.6723573547746504 551.5806339587807 1.5507361255504726
3.677584909728066 464.87135235111634 1.4330526695729096
3.682812464681482 405.7909355656232 1.3451669383924496
3.6880400196348977 363.84250801405176 1.282939283537031
3.6932675745883135 331.4906452744469 1.2347943776965054
3.698495129541729 312.56517491221393 1.2105781458629425
3.703722684495145 305.768528607508 1.2071259436578976
3.7089502394485607 295.3432460455414 1.189744448552297
3.7141777944019765 291.725235239503 1.1835726012034746
3.7194053493553922 280.195135859757 1.1558238753124646
3.724632904308808 273.5552592110634 1.1454017231641869
3.7298604592622238 266.38787719772137 1.141106811438399
3.7350880142156395 255.05538250956832 1.1150290773693088
3.7403155691690553 251.42127064014332 1.1160470869436159
3.745543124122471 248.04476028378025 1.1185850089419431
3.750770679075887 251.02276654507207 1.1327062337153746
3.7559982340293026 251.30042124249422 1.13615188181789
3.7612257889827183 249.9748399640242 1.1309411309250692
3.766453343936134 246.89089179118892 1.1256695617700176
3.77168089888955 242.45383796517606 1.1069513887404168
3.7769084538429656 233.6507544912866 1.0826192222521436
3.7821360087963813 231.67264819591284 1.0782364699586042
3.787363563749797 232.35219906063446 1.083727220211926
3.792591118703213 235.32418122985098 1.0960394114034713
3.7978186736566286 232.44488716931133 1.0906042173231776
3.8030462286100444 232.7323207757123 1.0839609969268191
3.80827378356346 234.7026504048412 1.0766390257194427
3.813501338516876 240.68613532418118 1.074701342758095
3.8187288934702917 254.33508114956265 1.1013740688830105
3.8239564484237074 265.9838793450319 1.1195533033176466
3.829184003377123 285.0619199987142 1.1489350031784147
3.834411558330539 303.19127958937736 1.1769192337820418
3.8396391132839547 322.7667199272607 1.2033671421287748
3.8448666682373704 346.9634545589413 1.2434837132092262
3.850094223190786 362.7693202937775 1.267292240489112
3.855321778144202 374.3263346260335 1.2800748135341784
3.8605493330976177 380.97732801371745 1.2817803404752712
3.8657768880510335 394.1932660436455 1.2922671300603028
3.8710044430044492 412.1983016048508 1.3123209289981197
3.876231997957865 453.4828035854093 1.3787902810580854
3.8814595529112808 491.74815300254465 1.437563630164345
3.8866871078646965 554.4146603725858 1.5374499598033433
3.8919146628181123 633.2007252464856 1.6444466040475947
3.897142217771528 678.8532618124926 1.7004963928946257
3.902369772724944 687.7332132520877 1.713050714073674
3.9075973276783595 632.1362614673092 1.6384717050985966
3.9128248826317753 543.7632956870455 1.5221655504383138
3.918052437585191 467.69658274159946 1.4199833977107492
3.923279992538607 393.7934764108618 1.3060449018787086
3.9285075474920226 347.158363303197 1.2271123600703002
3.9337351024454383 323.2795783087027 1.17874737582074
3.938962657398854 312.45253055418397 1.1517598996323648
3.94419021235227 303.05107964553434 1.1308958312554795
3.9494177673056856 301.6018393709365 1.1278750093793488
3.9546453222591014 305.716167266288 1.1345762271715651
3.959872877212517 311.59491980597033 1.1422240033787612
3.965100432165933 320.1391327473756 1.148011061249381
3.9703279871193486 331.8741537229247 1.1615549704061998
3.9755555420727644 352.0414821260991 1.1869111559806462
3.98078309702618 365.9146515811775 1.2056656850851566
3.986010651979596 379.5840905347107 1.2245548316531558
3.9912382069330117 394.52385831820345 1.2463728671080316
3.9964657618864274 407.6210777888286 1.2635978633713578
4.001693316839844 427.89422593749197 1.2939730585489158
4.00692087179326 458.72495222528914 1.3353432648662846
4.012148426746676 487.0669633527267 1.3785506844923814
4.017375981700092 519.1990048422393 1.4392020946400383
4.0226035366535084 558.8415073832145 1.4984481938628502
4.027831091606925 601.210795045565 1.5591687038122974
4.033058646560341 657.6685688489235 1.6345591974365348
4.038286201513757 718.6164324806091 1.7079379113925472
4.043513756467173 792.3869505257758 1.7984630225413034
4.0487413114205895 873.2242896732772 1.888394989166711
4.053968866374006 970.1939385301793 1.9927553228592971
4.059196421327422 1078.8090098132284 2.104090690393962
4.064423976280838 1201.539968611312 2.2213333766469807
4.069651531234254 1343.0901904938162 2.3372030858911876
4.0748790861876705 1513.3262269397512 2.484247192428632
4.080106641141087 1704.8406563594542 2.6390633978175
4.085334196094503 1936.6251583365952 2.820326708218965
4.090561751047919 2179.7375849863247 2.9952822880320227
4.095789306001335 2455.274965069504 3.176996951704355
4.1010168609547515 2779.7812264288195 3.3885616320096323
4.106244415908168 3111.630109385633 3.5926181373557844
4.111471970861584 3470.6265727956575 3.793605984778586
4.116699525815 3840.8713573771884 3.984897434660957
4.121927080768416 4192.848180909756 4.1079999266446645
4.1271546357218325 4552.462649803478 4.234895113977063
4.132382190675249 4909.410947741356 4.375643577798991
4.137609745628665 5291.415946306883 4.52475619312776
4.142837300582081 5670.269297599399 4.672106148060209
4.148064855535497 6018.103948071729 4.810612228852854
4.1532924104889135 6349.956971003863 4.938695816352265
4.15851996544233 6616.181559439315 5.032664434243123
4.163747520395746 6755.858419740468 5.072319128956982
4.168975075349162 6836.2213154777 5.090945522021461
4.174202630302578 6823.046702412519 5.07478979038155
4.1794301852559945 6712.250673862388 5.034813936059301
4.184657740209411 6508.516840021657 4.947813008557709
4.189885295162827 6189.1604710195015 4.826010345725671
4.195112850116243 5820.017204655119 4.687145322516956
4.200340405069659 5357.412578013731 4.490123436987987
4.2055679600230755 4825.252437328234 4.25060308576195
4.210795514976492 4325.056894833733 4.0187226587541724
4.216023069929908 3841.843676372269 3.7854919911423828
4.221250624883324 3381.4118662262367 3.5492170398384824
4.22647817983674 2988.207010447953 3.336714456578235
4.2317057347901565 2612.6027097034307 3.114287921600816
4.236933289743573 2283.1728354307716 2.9038945143632175
4.242160844696989 2000.7332021624882 2.7119900715240055
4.247388399650405 1761.0589992364194 2.5432325699132576
4.252615954603821 1545.1417494709403 2.382677410516721
4.257843509557238 1377.1787088816457 2.2517383439719856
4.263071064510654 1216.963525051283 2.114500373850854
4.26829861946407 1080.172408311746 1.9887129228882865
4.273526174417486 965.5494543737236 1.8791131100901015
4.278753729370902 865.0472232486533 1.778512286730814
4.283981284324319 774.8320297495114 1.6818594862576761
4.289208839277735 696.2795988315246 1.59187524785831
4.294436394231151 632.1834549642895 1.515853876490418
4.299663949184567 576.0423456783963 1.4466404335685163
4.304891504137983 527.7383424752632 1.3865009687668233
4.3101190590914 488.8913764610141 1.3348767242610469
4.315346614044816 451.3854187980533 1.2813806394607934
4.320574168998232 419.5913948574997 1.2348035193748852
4.325801723951648 393.4677064979985 1.1970566776192286
4.331029278905064 367.65466953921253 1.1640137293735369
4.336256833858481 350.74039868942606 1.1435997954209383
4.341484388811897 336.3247590852289 1.1264446156815888
4.346711943765313 323.6955535974927 1.1050261023785881
4.351939498718729 311.6617615411149 1.0886771230725203
4.357167053672145 298.10550470019314 1.0692121326651296
4.362394608625562 286.71624053643274 1.0613597079457424
4.367622163578978 277.6279343182667 1.0527972770627239
4.372849718532394 268.38551318074974 1.0379464886756027
4.37807727348581 261.09075291406197 1.0270289764855336
4.383304828439226 253.4595612673199 1.0175002887490878
4.388532383392643 248.54845296593504 1.0242217915953564
4.393759938346059 247.3288049056092 1.034158492221002
4.398987493299475 238.2528443887057 1.019106656384365
4.404215048252891 229.64950340089848 1.0038151744950876
4.409442603206307 220.39479210442929 0.9831162831092651
4.414670158159724 215.8138120747477 0.9837511027026845
4.41989771311314 212.5152521766356 0.9904257421831988
4.425125268066556 207.36774231351404 0.989618844624954
4.430352823019972 199.9790118056649 0.980500327254001
4.435580377973388 196.54457284948927 0.9775759179707085
4.440807932926805 193.834305986919 0.9769116788776777
4.446035487880221 193.21901650600344 0.9862635621384369
4.451263042833637 190.16090518026985 0.9881391508989577
4.456490597787053 185.9198576586326 0.9781518506173374
4.4617181527404695 181.6369043977867 0.9759029331400895
4.466945707693886 178.42566652980796 0.9689142196627801
4.472173262647302 177.46310948131182 0.9651310624370883
4.477400817600718 178.65040511124735 0.9594715314653824
4.482628372554134 178.98825370309345 0.9525830494665178
4.4878559275075505 185.44793036774814 0.9832363056767862
4.493083482460967 184.72743133558376 0.989442561621876
4.498311037414383 184.574156847698 1.0120273155847186
4.503538592367799 179.55665133793067 1.0055525140920045
4.508766147321215 173.8312104205608 1.0005232269330846
4.5139937022746315 169.59299371445556 0.9962467122020058
4.519221257228048 171.52097429253973 1.0171235642306051
4.524448812181464 172.31207377023506 1.0211746010818605
4.52967636713488 172.21438961417857 1.0343921605444746
4.534903922088296 174.9848436074521 1.046961553910177
4.5401314770417125 171.85276353083808 1.035600098217903
4.545359031995129 170.9079932004207 1.0405187564633627
4.550586586948545 167.8968231536086 1.0210578587913814
4.555814141901961 160.5604286292548 0.9921183626204463
4.561041696855377 162.56880529760554 0.993734243831902
4.5662692518087935 161.60738680908065 0.9778611518825439
4.57149680676221 157.00502694263005 0.9596141821664493
4.576724361715626 157.9895194490119 0.9655791467623998
4.581951916669042 154.80308380231608 0.9496331158059692
4.587179471622458 155.0739821515737 0.9667475707616496
4.5924070265758745 156.7226410012945 0.9795589598267133
4.597634581529291 159.0283201513256 0.9993420411838344
4.602862136482707 158.53201161160496 0.9995425908598669
4.608089691436123 161.14119023751616 1.0082152285178652
4.613317246389539 155.5146401322483 0.9835795426704342
4.6185448013429555 150.05356202025928 0.9536481635593981
4.623772356296372 152.040237130098 0.9601775223473822
4.628999911249788 156.52716504452698 0.9853810243252804
4.634227466203204 156.47350370157287 0.9999371460330954
4.63945502115662 156.78686154999085 1.0032217327762494
4.6446825761100365 153.54709784013107 0.9872651730172148
4.649910131063453 154.2277336124551 0.9776429367617978
4.655137686016869 158.7722408865356 0.9947213345903303
4.660365240970285 159.84752267072065 1.0004015405786009
4.665592795923701 161.4216708597097 1.016222152607198
4.6708203508771176 161.9964647149332 1.025882060694219
4.676047905830534 163.11247797075538 1.0248632749319195
4.68127546078395 162.2546486803495 1.0241134469883977
4.686503015737366 160.17776137881924 1.0160775769048478
4.691730570690782 154.99642103602966 0.9997058287575996
4.696958125644199 152.95113287591846 0.9913672403649506
4.702185680597615 146.60456067948303 0.9601914239532026
4.707413235551031 147.23400198669157 0.9559819641801252
4.712640790504447 147.25679814684608 0.9550929635998605
4.717868345457863 151.34409129069377 0.9718991939341601
4.72309590041128 154.2954524058484 0.9899148140093837
4.728323455364696 154.923288217819 1.0082793089815416
4.733551010318112 158.37366116650787 1.0160571097289852
4.738778565271528 156.48439171180306 1.0110636628739214
4.744006120224944 157.09234109824618 1.015770340713513
4.749233675178361 155.36007081122537 1.007186186474809
4.754461230131777 154.32565826757897 1.0039004750586529
4.759688785085193 156.59337802955213 1.0160847883105124
4.764916340038609 154.65099438727637 0.9991764182098403
4.770143894992025 154.26501397698271 0.9880812906151681
4.775371449945442 153.30421925269414 0.9747649982908763
4.780599004898858 153.22755357204966 0.9711226466026247
4.785826559852274 148.37780567949474 0.9621001749552776
4.79105411480569 139.39775456675747 0.9261591768410316
4.796281669759106 138.19225192515597 0.9182329076336544
4.801509224712523 140.71950374427945 0.9228538391738657
4.806736779665939 146.74788689210047 0.9473999763295938
4.811964334619355 150.92269021027667 0.968374807649905
4.817191889572771 151.85711017390832 0.9774373344373141
4.822419444526187 147.5110002501386 0.959899222405719
4.827646999479604 148.3116184105446 0.9618198680083052
4.83287455443302 149.30285317449903 0.9651557758059253
4.838102109386436 150.55825546632653 0.9750056948684201
4.843329664339852 157.98795340185202 1.0001096028698926
4.848557219293268 154.40875576100447 0.9740737355006555
4.853784774246685 153.38736281410502 0.976065402845385
4.859012329200101 149.14873464823404 0.9563241885319846
4.864239884153517 144.5778487016362 0.9412960251452339
4.869467439106933 143.39520708794413 0.936647466463854
4.8746949940603495 144.1918355808619 0.9343707203375702
4.879922549013766 147.4638542861428 0.9367224933016426
4.885150103967182 148.72139680836466 0.9307448571206293
4.890377658920598 148.5781310113011 0.9206668773713502
4.895605213874014 146.43460076323808 0.9073426374325342
4.9008327688274305 146.06790021671438 0.9164429243843518
4.906060323780847 148.46098214015828 0.9388654259122828
4.911287878734263 148.74799713376686 0.9449435700165801
4.916515433687679 146.5111002840989 0.9348291885923836
4.921742988641095 148.46073224140932 0.945176249486251
4.9269705435945115 149.46732698221686 0.9412533556199691
4.932198098547928 145.99529030185494 0.9243185780912808
4.937425653501344 146.6387282089573 0.9263478080317137
4.94265320845476 143.0401923579267 0.9146059203555763
4.947880763408176 144.954554982241 0.9147521860702502
4.9531083183615925 148.26216593665188 0.9316943568730889
4.958335873315009 146.17648025637646 0.9353187399216928
4.963563428268425 148.18945956012058 0.9491099975463227
4.968790983221841 148.58096565432092 0.9435504317963466
4.974018538175257 148.20585414896217 0.9345410844755893
4.9792460931286735 151.119861516955 0.9339226099706534
4.98447364808209 152.93864592509448 0.9301189894096252
4.989701203035506 154.40691990270244 0.9191786410877507
4.994928757988922 157.2902473132402 0.9024488694316155
5.000156312942338 163.50793555007812 0.8999229346190567
5.0053838678957545 164.97285396180786 0.8764957696302961
5.010611422849171 175.1843057227533 0.8868536923224662
5.015838977802587 181.21206183781925 0.8888203308095344
5.021066532756003 182.59893106128985 0.8860182527098018
5.026294087709419 181.30654005729642 0.8776105737591329
5.0315216426628355 175.1938312454916 0.8645261800948839
5.036749197616252 174.21969210818148 0.8675744881795973
5.041976752569668 174.11886833247715 0.8714878177891413
5.047204307523084 172.54784599710743 0.8827449785556326
5.0524318624765 176.51871195394892 0.8971363259720325
5.0576594174299165 174.86694171736178 0.8885358334004874
5.062886972383333 177.46416792889275 0.8861550998653579
5.068114527336749 182.00335859446116 0.8828267625857873
5.073342082290165 184.81964254134635 0.8732612816550757
5.078569637243581 192.21086887077158 0.870297031557588
5.0837971921969975 203.2263751671738 0.8786834188591437
5.089024747150414 213.6689248109679 0.8858889131181978
5.09425230210383 227.17599224656865 0.9013965839233835
5.099479857057246 245.81786938284463 0.9240654972541081
5.104707412010662 265.8853949476128 0.9398365266703107
5.109934966964079 293.9465416863688 0.9711245069676355
5.115162521917495 315.5041022542474 0.9910546693055129
5.120390076870911 335.8938570238858 1.014207042904276
5.125617631824327 347.1844915220354 1.0268690646663223
5.130845186777743 346.4121004605304 1.0266372371644437
5.13607274173116 341.10533248161624 1.0235515463976148
5.141300296684576 322.58570588292434 1.0053973561370755
5.146527851637992 304.5152032142241 0.993342885943638
5.151755406591408 280.82436512017904 0.9741626144875228
5.156982961544824 258.4226833203552 0.9618760581037881
5.162210516498241 236.03776460553138 0.9415371431173384
5.167438071451657 213.1533337668268 0.9175228393066471
5.172665626405073 197.57063489776465 0.9028675427747146
5.177893181358489 188.11657112724416 0.900235439549379
5.183120736311905 183.17368791997131 0.9099341293317902
5.188348291265322 179.85493983107224 0.9102017197598884
5.193575846218738 174.18280719899576 0.903978157219417
5.198803401172154 167.33651911590533 0.8840361217557283
5.20403095612557 161.46472305855752 0.8756507598869739
5.209258511078986 155.47756212731852 0.8652133346887914
5.214486066032403 153.1512229663546 0.8536209196409503
5.219713620985819 151.86198529387954 0.8541042018411427
5.224941175939235 152.9985698379954 0.856097193946073
5.230168730892651 155.46149512954523 0.8700015911375747
5.235396285846067 157.79751631501136 0.8838246434554606
5.240623840799484 159.72776771631493 0.8952064259435917
5.2458513957529 156.3436534322422 0.8889986710329247
5.251078950706316 154.5901350001316 0.889649612591558
5.256306505659732 153.7963473713952 0.8923642838007766
5.261534060613148 155.52777018672654 0.9121393392898582
5.266761615566565 157.07594670050668 0.9205328300079302
5.271989170519981 156.98705963837003 0.9284337490145983
5.277216725473397 155.51120248240193 0.9291862707503304
5.282444280426813 154.0056060254769 0.9270326194015044
5.2876718353802294 150.27625436905845 0.9159381870549875
5.292899390333646 151.0408224251334 0.9180552095731306
5.298126945287062 152.9578830579203 0.9162393947625933
5.303354500240478 156.9859486308619 0.9271051747189243
5.308582055193894 156.1910061554134 0.9134874437115676
5.3138096101473105 154.37974473559171 0.9042736321338466
5.319037165100727 151.97690309529577 0.8888105329933256
5.324264720054143 151.0105997210935 0.8924825220511806
5.329492275007559 150.51113504894187 0.8946086150495616
5.334719829960975 147.28826079828565 0.8811020181943456
5.3399473849143915 146.23471475058383 0.882402180244519
5.345174939867808 144.28588510972045 0.8728130162100034
5.350402494821224 144.98852117140876 0.8671841243403954
5.35563004977464 146.63701520576024 0.8712814682252893
5.360857604728056 149.41904913185425 0.8748524907487787
5.3660851596814725 152.236562787226 0.8739316924901303
5.371312714634889 154.45955878161928 0.884511072273456
5.376540269588305 153.590646528545 0.8771440896967558
5.381767824541721 155.04122328361314 0.8964143715858794
5.386995379495137 153.003616063737 0.8890997057741811
5.3922229344485535 151.77276306687943 0.8828357575248371
5.39745048940197 151.88330829390216 0.8901289415377542
5.402678044355386 148.46722414458688 0.8598955650488465
5.407905599308802 150.39013164807014 0.8570531440405433
5.413133154262218 152.37485542755718 0.8490122882456328
5.4183607092156345 159.49552204001466 0.852197960698661
5.423588264169051 163.3082555236144 0.8427864801194599
5.428815819122467 167.5295845897701 0.8395145839897993
5.434043374075883 169.3582788114947 0.8327635899835472
5.439270929029299 169.1687480067996 0.826823146879639
5.4444984839827155 170.36145204157353 0.8289822310899977
5.449726038936132 170.48505928653992 0.8283022753332694
5.454953593889548 174.97625675596365 0.8439093562679636
5.460181148842964 178.8506006396927 0.8602086687976945
5.46540870379638 176.62941321065665 0.8643400628870845
5.4706362587497965 173.49637259004749 0.866228026334178
5.475863813703213 164.01538433561657 0.8464439483226981
5.481091368656629 161.27811272606104 0.8395990020164048
5.486318923610045 157.91663805456372 0.8338316829456314
5.491546478563461 158.12879586446132 0.8454537862395616
5.4967740335168775 155.83039643481064 0.838913993342287
5.502001588470294 156.33813357230034 0.8428492696517755
5.50722914342371 155.16154099712102 0.845065541256771
5.512456698377126 153.88498425999236 0.8397357663578557
5.517684253330542 152.81913079365268 0.842967763985194
5.522911808283959 154.1380304959628 0.8388471631187718
5.528139363237375 155.48918215609103 0.8440553982400404
5.533366918190791 160.0737517303383 0.8727771153620505
5.538594473144207 165.1828339331679 0.899995802779222
5.543822028097623 159.1337733149337 0.8776598276661818
5.54904958305104 159.0521128872411 0.8688310230313654
5.554277138004456 155.33422947779522 0.8468614695516817
5.559504692957872 154.7154813907272 0.8397334884428515
5.564732247911288 154.8027295190972 0.8364325667311611
5.569959802864704 155.51273163864542 0.8363921946151623
5.575187357818121 153.6613133204867 0.8247134322751093
5.580414912771537 155.27758072243998 0.8144283682888099
5.585642467724953 155.41971465864202 0.8115457022684373
5.590870022678369 158.14283459845154 0.8141264450676112
5.596097577631785 158.46985633483277 0.8143677925923019
5.601325132585202 161.71877769622571 0.8200063334352473
5.606552687538618 166.2371382483169 0.8158515901101212
5.611780242492034 169.25815462053438 0.8105326331823074
5.61700779744545 172.42099483189207 0.8023427640092424
5.622235352398866 182.67981712673077 0.8049306049086244
5.627462907352283 204.26380168471815 0.8263687219964236
5.632690462305699 243.84691874613495 0.8754998746724184
5.637918017259115 302.60466898563703 0.9467006937062269
5.643145572212531 385.32083437636595 1.0435582839831579
5.648373127165947 484.86704952940346 1.1519851556830782
5.653600682119364 585.7531578841734 1.256409850941621
5.65882823707278 674.464874422075 1.3414386853154103
5.664055792026196 731.0539094424432 1.3931270424177074
5.669283346979612 762.4433687980444 1.420739235095007
5.674510901933028 770.5029120598812 1.4242058026936826
5.679738456886445 761.1445201489101 1.4129672836632585
5.684966011839861 751.9719436430148 1.403627892326038
5.690193566793277 740.5287931355633 1.3927454758861197
5.695421121746693 734.8022276304548 1.3877537512421994
5.700648676700109 734.0264430362422 1.3856764065605784
5.705876231653526 735.5248001756847 1.3871321649227946
5.711103786606942 737.5932122598679 1.3878017345787939
5.716331341560358 739.4246773401895 1.388896106332007
5.721558896513774 743.501239680918 1.3915967628403991
5.7267864514671905 749.2336733438943 1.397986061981353
5.732014006420607 755.4974363762982 1.4040268413868389
5.737241561374023 763.2941364770793 1.4125918038295886
5.742469116327439 777.9790110033755 1.4245080173444091
5.747696671280855 805.4432501323358 1.4481660947960366
5.7529242262342715 844.2972442990176 1.4794891424376464
5.758151781187688 899.2374931063099 1.5261771815545102
5.763379336141104 968.6310318966401 1.5843496312185683
5.76860689109452 1041.2972345736393 1.6401391966707777
5.773834446047936 1121.1765187075823 1.7009658266264374
5.7790620010013525 1185.114120873526 1.7478531120797494
5.784289555954769 1229.3854782571827 1.7826562525874692
5.789517110908185 1232.0515692929293 1.7835206501730803
5.794744665861601 1178.9915498598873 1.7423368040724199
5.799972220815017 1073.3858607678915 1.6572348032726718
5.8051997757684335 938.6389929970675 1.5481325683597968
5.81042733072185 786.3470764018612 1.4175885366622498
5.815654885675266 643.2075256879475 1.2875439133672886
5.820882440628682 510.98286355077306 1.155620206894339
5.826109995582098 414.5530085020321 1.0526291889602726
5.8313375505355145 345.52366114054416 0.9760798036405054
5.836565105488931 294.98764450102266 0.9137091303270349
5.841792660442347 258.01983459938157 0.86737884224494
5.847020215395763 233.7956901252959 0.8336997054718172
5.852247770349179 215.46968941892592 0.8096701110430954
5.8574753253025955 207.02289980092183 0.8014781914981137
5.862702880256012 202.79615003152003 0.8059202224680755
5.867930435209428 199.60562075307394 0.8113028104702386
5.873157990162844 197.74502442589434 0.8101660382957967
5.87838554511626 197.59511481252898 0.8104331096395607
5.8836131000696765 193.44494886964415 0.8008897193982148
5.888840655023093 193.77577844891178 0.7990013609767219
5.894068209976509 192.43010703728092 0.795742619957323
5.899295764929925 191.2601858285842 0.793052770237845
5.904523319883341 190.73184149108047 0.7927553773788463
5.9097508748367575 193.68344897730705 0.7999481088819341
5.914978429790174 197.52755148577242 0.810166023772491
5.92020598474359 199.65642768974098 0.8087688344222448
5.925433539697006 202.96590379776995 0.8140463863435886
5.930661094650422 205.6442764882035 0.8138739249775945
5.9358886496038386 205.42593639532055 0.805832994625768
5.941116204557255 208.55435751586393 0.808333471106863
5.946343759510671 212.59472661393883 0.8106590993376976
5.951571314464087 215.2446041466757 0.8215347319005808
5.956798869417503 220.7397271925618 0.8308198630508706
5.96202642437092 226.53042359279797 0.8410480546295931
5.967253979324336 230.5587465192545 0.8479286244811155
5.972481534277752 242.02334121243732 0.858345162494758
5.977709089231168 253.06119888508238 0.8711801274067883
5.982936644184584 264.23759399715703 0.8840032961595085
5.988164199138001 282.3652980658878 0.9049215287819529
5.993391754091417 296.0991234627302 0.9225130427708182
5.998619309044833 313.46029929462264 0.9432730778436805
6.003846863998249 339.93165461152375 0.9793743128286169
6.009074418951665 373.60407136796425 1.0247910836170475
6.014301973905082 414.4882934316065 1.0794604904449216
6.019529528858498 468.5070682198226 1.1447210544254
6.024757083811914 530.4103733069253 1.2162448532061914
6.02998463876533 600.944250978093 1.293115717606139
6.035212193718746 696.4659214567167 1.393895184797695
6.040439748672163 814.5734540017211 1.5092590643395616
6.045667303625579 950.2945239231829 1.6304568955778211
6.050894858578995 1116.1757125310817 1.7671415211768908
6.056122413532411 1284.5441370253905 1.8996769927530122
6.061349968485827 1448.5399333725552 2.017546361519362
6.066577523439244 1605.6742856327749 2.125125144399757
6.07180507839266 1715.3632437235617 2.1971515152507894
6.077032633346076 1792.5039381107965 2.2517290640389134
6.082260188299492 1818.609703262362 2.2709101750058363
6.087487743252908 1792.819474899802 2.253993880976588
6.092715298206325 1725.7832245314241 2.21050100990905
6.097942853159741 1633.115904624966 2.152275918901381
6.103170408113157 1526.169642139919 2.086757756844564
6.108397963066573 1400.4212552755753 1.9997972313163157
6.113625518019989 1266.428494703687 1.9034534214060035
6.118853072973406 1145.6488810952608 1.8147265692854133
6.124080627926822 1023.5452834458476 1.7168588941915184
6.129308182880238 910.148132681295 1.6216046671503124
6.134535737833654 801.9415276722095 1.5204980846378002
6.1397632927870704 707.5700465048263 1.4305691094554993
6.144990847740487 627.2584576280375 1.3489544063894652
6.150218402693903 560.0750005432459 1.2768532180422512
6.155445957647319 500.3850720873162 1.2077685107202116
6.160673512600735 451.9164158895946 1.1510711659943489
6.1659010675541515 413.3999319132896 1.107108498467624
6.171128622507568 384.8462786439819 1.0743351313157234
6.176356177460984 357.9763756371688 1.0433631718098295
6.1815837324144 333.97743604738525 1.014215717882256
6.186811287367816 309.29329038506904 0.9799089345778446
6.1920388423212325 293.6739064265355 0.9608470263643373
6.197266397274649 283.981233085501 0.9524704984453349
6.202493952228065 278.49976854095115 0.9465147889203992
6.207721507181481 266.6231938735249 0.9201550790041627
6.212949062134897 258.0387247258642 0.9018771437833721
6.2181766170883135 248.39456821626803 0.8863923624768927
6.22340417204173 238.4567644146132 0.8741462149367685
6.228631726995146 231.07744836459693 0.8677497145134406
6.233859281948562 222.86667417934717 0.8555124324587153
6.239086836901978 217.77986757907428 0.8444994749167835
6.2443143918553945 216.77832932415356 0.8423226625156887
6.249541946808811 216.17143866654925 0.8395059608924533
6.254769501762227 210.845143001579 0.827803022366496
6.259997056715643 210.77507886938963 0.8253695344899576
6.265224611669059 206.6494400275516 0.8181892828612144
6.2704521666224755 204.5523218381383 0.8199480504975007
6.275679721575892 201.13270559171002 0.8124660348991721
6.280907276529308 199.570320677707 0.8143637849059223
6.286134831482724 198.852538894409 0.8143994703232605
6.29136238643614 200.77920740274934 0.8224965460136072
6.2965899413895565 200.03615969174768 0.8222894090799225
6.301817496342973 201.10012051394494 0.8249575144725888
6.307045051296389 203.94199071446945 0.8289798398375364
6.312272606249805 202.49807193206536 0.8261449822797577
6.317500161203221 199.19326056782543 0.8189711261082729
6.3227277161566375 194.15699203394612 0.8029399472595526
6.327955271110054 188.13367507422677 0.7871505379301036
6.33318282606347 189.40185466888323 0.7926959542338451
6.338410381016886 190.44231892576693 0.8065495060430098
6.343637935970302 191.1775398296891 0.8135095310895066
6.3488654909237185 192.75979032813794 0.8236089214188317
6.354093045877135 194.36512258964893 0.8260765677742622
6.359320600830551 193.85857426485458 0.8148274777871728
6.364548155783967 195.40814054044674 0.8119530646560186
6.369775710737383 195.77163094411392 0.8026140981656165
6.3750032656908 193.79608039454433 0.8020820308727041
6.380230820644216 192.08338564051667 0.8018510523364126
6.385458375597632 191.90401305297394 0.7998655547688723
6.390685930551048 190.69509897751956 0.7973185730839306
6.395913485504464 194.20824821741675 0.7966627936774797
6.401141040457881 194.6837453619775 0.7980064015127766
6.406368595411297 193.84428401249286 0.7967024842252752
6.411596150364713 195.28070878900454 0.7949410326744043
6.416823705318129 195.75411699503815 0.7969717178670969
6.422051260271545 200.04792901439944 0.8051813885000415
6.427278815224962 198.6792511409418 0.8035303287163967
6.432506370178378 197.53680835065728 0.8015715103457565
6.437733925131794 196.58929269627254 0.798596103683263
6.44296148008521 197.35624702369185 0.79595622912941
6.448189035038626 199.1529310136342 0.7969402074823706
6.453416589992043 198.01229694181396 0.7911595633565255
6.458644144945459 199.58893157031505 0.7930501844915383
6.463871699898875 200.99443111511988 0.7933042813291405
6.469099254852291 201.29757623687925 0.7879737767113504
6.474326809805707 201.98956976224517 0.7882934336507355
6.479554364759124 204.3762334360012 0.7894005071290893
6.48478191971254 206.9045974165342 0.7955616143884341
6.490009474665956 207.63880226948746 0.7927296606197721
6.495237029619372 209.39700755264604 0.7960299091134341
6.500464584572788 213.09196930837498 0.7938477846727979
6.505692139526205 219.37291744463658 0.7992505733462024
6.510919694479621 228.26705850034995 0.8086174751959124
6.516147249433037 235.2735008870578 0.813431907876332
6.521374804386453 244.83757541906488 0.8238973569430179
6.526602359339869 249.40495791847877 0.8246250126100905
6.531829914293286 262.56785550386246 0.8357376544241849
6.537057469246702 278.2468523688205 0.8490211290567681
6.542285024200118 305.1840675855268 0.8833192247982671
6.547512579153534 337.2773734077175 0.9206335412972098
6.55274013410695 364.6870240100475 0.9528942927187465
6.557967689060367 393.879166324061 0.9846944376126975
6.563195244013783 423.0357976169795 1.0180552106097924
6.568422798967199 451.67763204136 1.0498562815265848
6.573650353920615 475.2394880061013 1.0746866253679421
6.5788779088740315 487.25671373894073 1.0880450340068637
6.584105463827448 484.1065253992357 1.083898472074175
6.589333018780864 468.1458995544703 1.0632611870635473
6.59456057373428 453.347307857857 1.0457028940139672
6.599788128687696 434.73944502694985 1.0243395219202562
6.6050156836411125 416.0465158461883 1.005232754414106
6.610243238594529 392.9585016469592 0.9805750503972405
6.615470793547945 370.00663187097035 0.9518878694404688
6.620698348501361 349.35611282742076 0.9263176636758598
6.625925903454777 332.0667618576567 0.9054442807544166
6.6311534584081935 316.12691778051175 0.8893076853888013
6.63638101336161 301.2197719103279 0.873631903531362
6.641608568315026 290.1924626358437 0.8614615014077516
6.646836123268442 282.21894397696417 0.8533772199303807
6.652063678221858 270.89391639755485 0.8366919785459631
6.6572912331752745 259.9611193745993 0.8229095485841537
6.662518788128691 253.45309566959776 0.816098260239203
6.667746343082107 246.8642448902755 0.8078195100756895
6.672973898035523 245.67380150974142 0.809068927773698
6.678201452988939 241.54666952283856 0.8047182167000004
6.6834290079423555 231.19889393077156 0.7905985983954322
6.688656562895772 228.98500353456015 0.7902493449589533
6.693884117849188 228.08378819773822 0.7914825099555001
6.699111672802604 226.23820657766186 0.7858917113953132
6.70433922775602 224.56400152106147 0.7790254125059831
6.7095667827094365 222.34769404774548 0.7745211886309064
6.714794337662853 225.2370858065199 0.7812186233703902
6.720021892616269 228.26622442598207 0.7882640044499889
6.725249447569685 226.48800559332147 0.785632998820479
6.730477002523101 224.37031897712296 0.7806278903693716
6.7357045574765175 224.05447482141298 0.7791279533663014
6.740932112429934 225.37118414859205 0.7848969203368582
6.74615966738335 228.52550093801253 0.7939523968586409
6.751387222336766 225.59655315212265 0.7928392325453777
6.756614777290182 223.21384117002646 0.7886306002848795
6.7618423322435985 222.65407109315956 0.7869511830062509
6.767069887197015 222.2378306309571 0.7840224968018774
6.772297442150431 222.5873219496195 0.7880335852030844
6.777524997103847 223.0022145191914 0.7874416459636572
6.782752552057263 220.9506446593077 0.7823824160118465
6.7879801070106796 221.4193793868524 0.7785469313216306
6.793207661964096 220.6776353810304 0.7735093994904886
6.798435216917512 218.9620842388641 0.7718365795932108
6.803662771870928 222.03136011583976 0.7765843331336546
6.808890326824344 225.95282261434753 0.7828601526778328
6.814117881777761 230.65981223594918 0.787813341067387
6.819345436731177 229.3231000728454 0.7861607206541386
6.824572991684593 228.98853031126282 0.7843442185244301
6.829800546638009 226.96419150152107 0.7817427479366262
6.835028101591425 222.0804061706532 0.777881961739978
6.840255656544842 223.78892993125393 0.7799811028465039
6.845483211498258 224.2311833075733 0.7777499963162234
6.850710766451674 226.35758085629442 0.7741827916926558
6.85593832140509 229.16059822414672 0.7736598661614874
6.861165876358506 231.4479323227282 0.7784727490157585
6.866393431311923 234.6723084751041 0.7868540770830512
6.871620986265339 240.4954764890316 0.7962323920058124
6.876848541218755 243.5320699038408 0.800248755076394
6.882076096172171 245.28565121350562 0.8011224384632601
6.887303651125587 246.39187322491043 0.8001102049161839
6.892531206079004 245.7733959580361 0.7959382249814614
6.89775876103242 247.3012801890736 0.7962633728525998
6.902986315985836 248.72696369684516 0.7952216414882739
6.908213870939252 251.1250214668844 0.794006689509071
6.913441425892668 255.4375693668484 0.7987413302850027
6.918668980846085 259.48752274095625 0.8020238334073228
6.923896535799501 261.44983694278164 0.8025264177311359
6.929124090752917 262.5069625511185 0.8011449019341452
6.934351645706333 265.0395071350319 0.8018706443808871
6.939579200659749 272.7041357615019 0.809634315534383
6.944806755613166 280.3209076476105 0.8180613357691043
6.950034310566582 284.88311947752476 0.8212883452553036
6.955261865519998 293.8303955940414 0.8320764635251041
6.960489420473414 301.3723341720198 0.840300623742187
6.96571697542683 309.6336984330838 0.8485958235143078
6.970944530380247 317.61779682237915 0.8547895388948137
6.976172085333663 330.378707303793 0.8683108709480292
6.981399640287079 349.345352975706 0.8881551959546081
6.986627195240495 373.3863194768065 0.914160259400327
6.9918547501939114 406.28956585754526 0.95109141652278
6.997082305147328 449.80488496227474 0.9985180443150193
7.002309860100744 505.78841033379393 1.057008347429586
7.00753741505416 597.6513501141629 1.1460030616597863
7.012764970007576 718.8275601864136 1.255144560305831
7.0179925249609925 871.32656326927 1.3810943807379756
7.023220079914409 1033.5730216706327 1.5046898721406734
7.028447634867825 1183.2835205925298 1.6086072331712613
7.033675189821241 1299.709839763443 1.684288714019131
7.038902744774657 1361.3721338856035 1.7205657830573688
7.0441302997280735 1354.1549046347252 1.7132090390366097
7.04935785468149 1297.3013724888885 1.6748826301371982
7.054585409634906 1209.1118397129776 1.6155807190221951
7.059812964588322 1103.541942885538 1.5429040494398296
7.065040519541738 998.8088241749124 1.4679452217580706
7.0702680744951545 893.4936882615684 1.3874975086635184
7.075495629448571 802.8762616948386 1.3153509446147478
7.080723184401987 729.0937667277954 1.2535713497879823
7.085950739355403 677.2427776230552 1.2089148033212247
7.091178294308819 642.0768539637772 1.1770693739147466
7.0964058492622355 611.7602573635223 1.1487475835899867
7.101633404215652 587.5845216122071 1.1253294688498383
7.106860959169068 568.2647630787637 1.1061834903456935
7.112088514122484 547.3933057702659 1.0849873076387353
7.1173160690759 531.926791752971 1.070188966389914
7.1225436240293165 518.5724200742397 1.0575986434924927
7.127771178982733 503.2443195368512 1.0425304979018533
7.132998733936149 493.7745613940648 1.033729254956293
7.138226288889565 479.4440598830136 1.0188517346125665
7.143453843842981 467.06679724817127 1.006080744470327
7.1486813987963975 458.4520555401594 0.9963985814442827
7.153908953749814 450.39316486788044 0.9869468057823996
7.15913650870323 442.68966379244836 0.9790688543895281
7.164364063656646 440.7588863294116 0.9776797947495506
7.169591618610062 441.2498863306423 0.9780569582963563
7.1748191735634785 446.5790904404787 0.9820319612557138
7.180046728516895 463.2883901744535 0.998470280920957
7.185274283470311 490.72053371779464 1.024873734552357
7.190501838423727 538.1116773311833 1.0715555497408416
7.195729393377143 614.5260344825484 1.142747416241106
7.2009569483305595 718.8436923388645 1.2337138035576172
7.206184503283976 857.9218146880123 1.3457898457208517
7.211412058237392 1035.8712235101825 1.477823546456463
7.216639613190808 1255.9699433756407 1.6297530843694554
7.221867168144224 1538.8117809401465 1.8031633070365445
7.227094723097641 1864.9714211952012 1.9818134628048845
7.232322278051057 2192.2445110413605 2.1431066889867916
7.237549833004473 2457.9988444177693 2.26472976294814
7.242777387957889 2590.433823235926 2.323262052206697
7.248004942911305 2554.886721360257 2.3042246244331
7.253232497864722 2368.4507851776793 2.217702491294733
7.258460052818138 2053.7075795655583 2.065107051305052
7.263687607771554 1707.1532675879473 1.8842691520053116
7.26891516272497 1360.1813863644613 1.681563296656431
7.274142717678386 1062.9176574537667 1.4866412440429666
7.279370272631803 836.4056860127837 1.3202369268494756
7.284597827585219 661.0101658930976 1.175713130143489
7.289825382538635 545.8171430590909 1.0697597886902954
7.295052937492051 468.24705948064263 0.9932262694415829
7.300280492445467 414.253080827001 0.936799644509051
7.305508047398884 377.09632691089314 0.895834440770877
7.3107356023523 354.43071127099716 0.8690206620867218
7.315963157305716 339.66572579563626 0.8544307277143112
7.321190712259132 330.6366687879785 0.8467531971496656
7.326418267212548 324.70576944907486 0.8400908786042979
7.331645822165965 318.8965260205566 0.8326190902031639
7.336873377119381 313.5669176887851 0.8242763175934376
7.342100932072797 311.30599824719667 0.8211654664932945
7.347328487026213 309.28455047453053 0.8182323612711676
7.352556041979629 306.8776015692342 0.8157162906476467
7.357783596933046 305.3228691939019 0.8141662058859576
7.363011151886462 302.62582600494284 0.810903840222819
7.368238706839878 301.0074338992337 0.8093228573320078
7.373466261793294 305.87849791587996 0.8181820039781335
7.37869381674671 301.4439205111912 0.8134984945938969
7.383921371700127 299.880532246664 0.8112721639194812
7.389148926653543 295.7262664490446 0.80618291947524
7.394376481606959 296.67986742275116 0.8036726672616857
7.399604036560375 301.42184706282484 0.8096323917533174
7.4048315915137914 302.9035918607452 0.8117732137919683
7.410059146467208 301.6620298034572 0.8115956603136416
7.415286701420624 300.6654761787096 0.8114621907960368
7.42051425637404 301.8597571387656 0.8123546343695173
7.425741811327456 302.23817267449533 0.812532696591707
7.4309693662808725 305.8221632985458 0.8164406767830426
7.436196921234289 306.8514137941256 0.8180768452639692
7.441424476187705 308.52569468279887 0.8206659543314405
7.446652031141121 311.3639124693212 0.8217359121517067
7.451879586094537 313.02169083850464 0.8227951035254438
7.4571071410479535 317.3325254808036 0.8262857116565905
7.46233469600137 321.2290745192872 0.8289401755423549
7.467562250954786 327.52158412397864 0.8357147230956119
7.472789805908202 332.00826563719403 0.8397403456204293
7.478017360861618 337.6968717978734 0.8459491684851124
7.4832449158150345 346.6078385124914 0.8558942596716393
7.488472470768451 352.5834709858036 0.8602548921910173
7.493700025721867 362.9619307026772 0.8713858034872461
7.498927580675283 376.88424015715805 0.8853857584714806
7.504155135628699 390.83995983228107 0.9002335176937213
7.5093826905821155 408.5278417519215 0.9181575309607922
7.514610245535532 426.023936434914 0.9349803121747366
7.519837800488948 447.5153167402707 0.9564374650923311
7.525065355442364 458.6317374328511 0.9648153790181369
7.53029291039578 471.77667660467444 0.9760028289424921
7.5355204653491965 479.4010399314477 0.9847516420644276
7.540748020302613 485.3290898371606 0.9911948529740078
7.545975575256029 483.26929919260215 0.9893240148341816
7.551203130209445 484.1591358975855 0.9908118713417536
7.556430685162861 475.9417449128359 0.9823223906977137
7.5616582401162775 469.30395079606274 0.9746553740699169
7.566885795069694 459.8562826696713 0.9654639408994823
7.57211335002311 450.7054355875807 0.9551943439721676
7.577340904976526 443.43204364297526 0.946607703303234
7.582568459929942 433.5050716480285 0.9345811868038008
7.5877960148833585 427.7658546412533 0.9289900505042136
7.593023569836775 416.2830958317746 0.9174303296709646
7.598251124790191 407.6296208881886 0.9091320927484792
7.603478679743607 403.778437840177 0.9053460933502546
7.608706234697023 400.1793450808602 0.9017180016239454
7.6139337896504395 399.0232450654974 0.8997548950948875
7.619161344603856 398.1056875428295 0.8978492932909544
7.624388899557272 394.6067962872029 0.8939368909518501
7.629616454510688 394.43974658358627 0.8946392669066362
7.634844009464104 393.6242944407576 0.8939215009493976
7.6400715644175206 395.86001957819525 0.8962454432924657
7.645299119370937 402.7791116624536 0.9011995444393675
7.650526674324353 414.79469390377676 0.9118189596116805
7.655754229277769 422.68869649167294 0.9189159281074395
7.660981784231185 429.3712641483986 0.9251870240261383
7.666209339184602 438.7825075321777 0.93607658207074
7.671436894138018 452.44980008662077 0.9502953918698677
7.676664449091434 470.55770862481705 0.9674791448401608
7.68189200404485 480.70954605241053 0.9752774659251136
7.687119558998266 491.54332513174415 0.984411652882766
7.692347113951683 498.7745015429303 0.991068258519909
7.697574668905099 505.9135495324841 0.9982341479030805
7.702802223858515 516.5756219538974 1.0088899810870342
7.708029778811931 520.8580230192604 1.0126385817198003
7.713257333765347 530.420994009717 1.0210325629423573
7.718484888718764 526.5171254161114 1.016438719290384
7.72371244367218 519.4979818896671 1.0096671917564022
7.728939998625596 515.6098556623039 1.0050302677183938
7.734167553579012 511.01220136798844 1.0003353889437647
7.739395108532428 513.3415476667988 1.0030149348055912
7.744622663485845 515.6709737068625 1.0058863060047674
7.749850218439261 514.2866054236102 1.0042256902904052
7.755077773392677 511.090600461697 1.0002519058102155
7.760305328346093 504.9451494132298 0.9934028441368709
7.765532883299509 497.7806830141038 0.9859825976357257
7.770760438252926 490.8922040231951 0.9781259382627528
7.775987993206342 484.2270669233756 0.9706400547544829
7.781215548159758 477.46781239073886 0.9647415881482976
7.786443103113174 475.2498537097512 0.9632799799898336
7.79167065806659 468.14988560867783 0.9564841524490655
7.796898213020007 455.1567174718673 0.9438957549071677
7.802125767973423 444.97725624125115 0.932914085349876
7.807353322926839 435.50920250368307 0.9229487711913565
7.812580877880255 431.7152457620749 0.9199822274048935
7.817808432833671 428.4029040286962 0.915620121645578
7.823035987787088 424.65127607251725 0.9104551196858376
7.828263542740504 419.7982359154903 0.9045733125213877
7.83349109769392 413.9527632542484 0.8974820412160811
7.838718652647336 412.47920772548065 0.8972540642918162
7.8439462076007525 413.66143961303436 0.8997950529417394
7.849173762554169 415.73350536021337 0.9029026883819836
7.854401317507585 418.5454777880452 0.9052561400490338
7.859628872461001 419.1131780912295 0.905154835623763
7.864856427414417 420.3890090314437 0.904677789821803
7.8700839823678335 423.8983773026788 0.9078380665757473
7.87531153732125 432.7978486917317 0.915751864370393
7.880539092274666 439.46091902257075 0.9212349866131251
7.885766647228082 446.4830150343695 0.928540593537435
7.890994202181498 450.64803746260435 0.931334020746986
7.8962217571349145 453.66285773253674 0.9340967120008448
7.901449312088331 463.35552150498756 0.9431062406965568
7.906676867041747 470.49805909071665 0.9506642977147955
7.911904421995163 474.9743412921391 0.9549637155321772
7.917131976948579 482.7671929214377 0.9615542051280968
7.9223595319019955 492.93060822553383 0.9699026917708823
7.927587086855412 502.6687734180269 0.9783136271943168
7.932814641808828 512.1923222161806 0.9867006379603304
7.938042196762244 522.2722315785853 0.9959917768114522
7.94326975171566 532.1222404693567 1.004692329225708
7.9484973066690765 545.4588873825646 1.017159186567519
7.953724861622493 557.7448031824696 1.0275571580642282
7.958952416575909 573.7229061545978 1.0411160216960844
7.964179971529325 590.294658016829 1.055609766078527
7.969407526482741 603.5858354501271 1.066505232390161
7.9746350814361575 619.4730247551622 1.079398305424554
7.979862636389574 635.246953047027 1.0928252886262462
7.98509019134299 648.6380403913605 1.1033454088853072
7.990317746296406 664.4936016762081 1.1170437347776965
7.995545301249822 673.8659330260208 1.1248702137905906
8.000772856203238 676.8143209302316 1.1267696623992007
8.006000411156654 678.2168982194551 1.127957160379932
8.01122796611007 677.0933428936172 1.1266051616485857
8.016455521063486 676.6990212462713 1.1248696816382961
8.021683076016902 675.5478012619134 1.122969784014354
8.026910630970319 671.2862351616384 1.1182917491908335
8.032138185923735 672.3001414905691 1.1191319729693987
8.037365740877151 669.4459850882773 1.116879748901536
8.042593295830567 667.6046040092357 1.114379773444222
8.047820850783983 658.8047346816958 1.1068963473210178
8.0530484057374 653.6390694924468 1.1025000871170896
8.058275960690816 645.312733850236 1.0952916291498398
8.063503515644232 639.629461803493 1.090760308273009
8.068731070597648 633.4717746634846 1.0857441274130617
8.073958625551064 625.5039174575352 1.078589164792898
8.07918618050448 615.6723171698934 1.069028380137944
8.084413735457897 604.7278209282628 1.058089426741428
8.089641290411313 601.1035277776016 1.05501564852489
8.09486884536473 596.3138220547147 1.051290702274313
8.100096400318145 594.3686787433537 1.050258685511561
8.105323955271562 584.9169459899655 1.0412590713368075
8.110551510224978 577.2071678416091 1.0336928155277127
8.115779065178394 573.5535288588495 1.0294571831982577
8.12100662013181 571.8332391450324 1.02760796595356
8.126234175085226 573.4053562175202 1.0293395567711046
8.131461730038643 576.938787771497 1.0324633075309089
8.136689284992059 584.5346522528819 1.0373002194613634
8.141916839945475 593.8552566128399 1.043810436313467
8.147144394898891 605.9814202899854 1.0539157557779715
8.152371949852308 626.2367224385824 1.0699918678789564
8.157599504805724 647.0401850268722 1.0878056562549119
8.16282705975914 671.1611030465208 1.1076699132056054
8.168054614712556 689.7311244510432 1.123198635233145
8.173282169665972 701.897344811916 1.131627825016876
8.178509724619389 709.3232710936362 1.1368595299748308
8.183737279572805 718.8472829240173 1.1446934999117646
8.188964834526221 721.0683420094853 1.146042454479809
8.194192389479637 716.2758369649946 1.141483205260846
8.199419944433053 707.576725162782 1.1335404386978818
8.20464749938647 697.0915252893652 1.1249887607910727
8.209875054339886 689.1022404969261 1.118852390224621
8.215102609293302 680.7400254690004 1.1132598908224929
8.220330164246718 672.290728533536 1.1057999828622174
8.225557719200134 668.4866266650574 1.1030738177189385
8.23078527415355 664.9057075112474 1.0998776408276154
8.236012829106967 664.6874575232516 1.099970493627061
8.241240384060383 661.7062238177293 1.0961268430501252
8.2464679390138 656.4368577452739 1.0902184552869398
8.251695493967215 653.6650765451088 1.0878468949664089
8.256923048920632 653.9132052604773 1.086540402838818
8.262150603874048 653.5024408473125 1.0853343552586083
8.267378158827464 649.9011690901636 1.081818249441909
8.27260571378088 648.9327695798895 1.081699175262428
8.277833268734296 644.5739471818267 1.078401929402138
8.283060823687713 637.320013119198 1.0723693048013672
8.288288378641129 629.1562459832452 1.0639240415593587
8.293515933594545 627.427548938927 1.062217773943134
8.298743488547961 624.6165538092954 1.0591949931888962
8.303971043501377 628.3695323440447 1.061718060105484
8.309198598454794 628.5656981586917 1.0619530367455607
8.31442615340821 626.947428070283 1.0597975969687976
8.319653708361626 628.0668337671301 1.0606749818786614
8.324881263315042 628.9133000144119 1.0612588779860819
8.330108818268458 634.0137332709714 1.065193447996762
8.335336373221875 639.0712759443778 1.0689794886067439
8.34056392817529 645.7029929817048 1.0730648055227874
8.345791483128707 647.6041923500907 1.0737364916097683
8.351019038082123 648.133638413647 1.0729212090134153
8.35624659303554 651.3876551325824 1.0755306752410922
8.361474147988956 655.7012337623496 1.0791204027963752
8.366701702942372 664.6997812121455 1.0876557261145243
8.371929257895788 672.9978368177051 1.0938566891576809
8.377156812849204 678.7892969781283 1.0984213579874391
8.38238436780262 685.8627606835314 1.1035102725179264
8.387611922756037 685.2852852221376 1.1023784249936401
8.392839477709453 680.6235259486654 1.0972263433005724
8.398067032662869 670.6092870386966 1.0895518043199832
8.403294587616285 660.6849066240869 1.0816637212880715
8.408522142569701 655.349635234943 1.0786771704433222
8.413749697523118 652.1119715027937 1.0749735403029468
8.418977252476534 645.6973954343641 1.0693979016591975
8.42420480742995 633.6490928188986 1.0582115053836718
8.429432362383366 622.0033830994813 1.0485192735737676
8.434659917336782 604.8680184310067 1.0342493225769922
8.439887472290199 594.4981230154009 1.024404902163903
8.445115027243615 587.0842773228552 1.018064201190088
8.450342582197031 580.4479852632987 1.012004923887905
8.455570137150447 575.708607371326 1.007145010842564
8.460797692103863 566.2635596741079 0.9985808663970407
8.46602524705728 557.3213219512601 0.9902117742631878
8.471252802010696 548.2830495863107 0.9828214994890871
8.476480356964112 543.6751432363516 0.9787300720648751
8.481707911917528 538.7475783350842 0.9737565168399247
8.486935466870944 532.7533190837768 0.967467923711175
8.49216302182436 531.5778961623438 0.9660282644323941
8.497390576777777 531.9005676388355 0.9659285206298134
8.502618131731193 528.9014583881117 0.9633002070071524
8.50784568668461 525.8305405527354 0.9599125753802173
8.513073241638025 518.403796820411 0.9524252453969922
8.518300796591442 513.9575235780516 0.9486278213867179
8.523528351544858 512.4596789148612 0.9473851996270111
8.528755906498274 509.4688636840859 0.9436304235136073
8.53398346145169 503.2079283838247 0.9375409535080018
8.539211016405106 498.2236256811746 0.9333210669173537
8.544438571358523 497.5689392973726 0.9333145901392439
8.549666126311939 497.9246516772121 0.9348929729778112
8.554893681265355 503.0768805255946 0.9389949281730099
8.560121236218771 504.85663703522647 0.9398779584816443
8.565348791172188 503.86550608203584 0.937433451267826
8.570576346125604 505.67719309710947 0.9387666647684676
8.57580390107902 502.4635564077537 0.9343535370477307
8.581031456032436 502.7130496303628 0.9349640535380976
8.586259010985852 500.6165854801114 0.9330033983390195
8.591486565939269 503.9855608823108 0.9366035393664438
8.596714120892685 504.88543197825607 0.9361911862048791
8.601941675846101 506.3047374831741 0.9365459476143175
8.607169230799517 512.2901732880499 0.9414039700837922
8.612396785752933 518.0153730607241 0.9471571819389921
8.61762434070635 522.1983851038192 0.9523256880148528
8.622851895659766 524.0457742244445 0.9542724859033108
8.628079450613182 520.8354497982311 0.9497959417121319
8.633307005566598 520.7417516445329 0.9479777668420807
8.638534560520014 523.8274303906458 0.9501764662492039
8.64376211547343 527.5982084257867 0.9532710998443742
8.648989670426847 536.3071147400296 0.9610547882720984
8.654217225380263 545.4933598965282 0.9686868069830982
8.65944478033368 557.8243691554402 0.978884859567228
8.664672335287095 564.7226405258813 0.9837519169833316
8.669899890240512 574.2162123584936 0.9913824080262054
8.675127445193928 583.8508550126102 0.9989515890409634
8.680355000147344 592.0010141098703 1.0062643148107242
8.68558255510076 601.2569219991175 1.013623135165664
8.690810110054176 608.3833817215285 1.019613034451863
8.696037665007593 620.5258472086464 1.0286224936857717
8.701265219961009 636.8328898590312 1.0420733576511443
8.706492774914425 656.0353204463986 1.0569539602543783
8.711720329867841 668.9862326117932 1.06721809983447
8.716947884821257 675.7609080665883 1.0714997645827038
8.722175439774674 680.2752418041667 1.0744337502244294
8.72740299472809 677.943115880583 1.0708057597668017
8.732630549681506 675.645555389556 1.068949831714507
8.737858104634922 672.7692667490418 1.0674791808006303
8.743085659588338 668.0642780781126 1.0652997734809133
8.748313214541755 662.1713963950295 1.0606192267016417
8.75354076949517 654.1415319691124 1.054162376985237
8.758768324448587 647.692745665751 1.0485086808138653
8.763995879402003 631.9639263153115 1.0351335125385606
8.76922343435542 618.6655004236236 1.0240746376275527
8.774450989308836 606.0993990798926 1.013221105300146
8.779678544262252 594.1290606725179 1.0023601719271285
8.784906099215668 583.4079782431537 0.9911350003722682
8.790133654169084 580.5088647145185 0.9891442995777397
8.7953612091225 576.1404253846397 0.9850221854387974
8.800588764075917 573.8637321045505 0.983712801575446
8.805816319029333 566.7785508283155 0.9770494012716348
8.811043873982749 562.0798789592478 0.9732706554583802
8.816271428936165 556.0433604399072 0.9674209552422152
8.821498983889581 552.6329110191364 0.963986369527396
8.826726538842998 548.1689779427682 0.9595332553608746
8.831954093796414 545.0299026034235 0.9556005157366693
8.83718164874983 541.8144773582601 0.95245149563235
8.842409203703246 536.8355337309515 0.9476932224789298
8.847636758656662 532.7925630429662 0.944796381122772
8.852864313610079 529.3171546154048 0.9421783867495814
8.858091868563495 532.2121642522195 0.9447866877170302
8.863319423516911 534.8926176124058 0.947363539442662
8.868546978470327 536.6688987906952 0.948831203622375
8.873774533423743 534.9515551083146 0.9459340936817731
8.87900208837716 532.7215334770088 0.9436643024458288
8.884229643330576 533.5676886000657 0.9437074325151161
8.889457198283992 539.272232827647 0.9491263431692089
8.894684753237408 543.257687862926 0.9524222383756432
8.899912308190824 545.6362934123839 0.9546453456098699
8.90513986314424 542.4287495615839 0.9497625766926194
8.910367418097657 544.7234448262803 0.9513309330442433
8.915594973051073 546.9794896793845 0.9524776415029738
8.92082252800449 551.6545527253987 0.9565922148585124
8.926050082957905 556.743643463481 0.9615385053413251
8.931277637911322 557.0247200244139 0.9612600785640699
8.936505192864738 559.9824533574597 0.962458810325615
8.941732747818154 560.5370437592258 0.9624023788832028
8.94696030277157 564.4899953128638 0.9655229457408265
8.952187857724986 566.5446427243942 0.9678002826757615
8.957415412678403 567.8770585450952 0.9680837971931232
8.962642967631819 573.9573643536128 0.9733513342551884
8.967870522585235 580.4570817352263 0.9792975212453613
8.973098077538651 582.0701731689294 0.9810102848217039
8.978325632492067 582.4845922467264 0.9816532775439138
8.983553187445484 582.1517337177646 0.9803659700822256
8.9887807423989 587.3280618052854 0.9829675163663919
8.994008297352316 591.4850091992357 0.9858525111096665
8.999235852305732 593.3564373405464 0.9880439408154787
9.004463407259149 594.3481992546114 0.9877934673921293
9.009690962212565 601.3323112365093 0.9934084042817836
9.014918517165981 611.8874434598131 1.0010253948315706
9.020146072119397 623.869124074466 1.0103704969166933
9.025373627072813 635.979620950675 1.0193570113408228
9.03060118202623 642.4834326064615 1.0238408307333793
9.035828736979646 657.8772095809433 1.0359517529737392
9.041056291933062 672.451949464609 1.046761021778124
9.046283846886478 689.5756274328631 1.0599227724981701
9.051511401839894 705.9140554826348 1.0718269828840759
9.05673895679331 723.2700038122459 1.0831967622304446
9.061966511746727 749.133864159108 1.1013345707550142
9.067194066700143 772.9300691429917 1.118515508755995
9.07242162165356 800.3515035396723 1.1380355451198572
9.077649176606975 818.2077966878068 1.1501959365016543
9.082876731560392 831.1183595887346 1.1592134906123603
9.088104286513808 845.9015822826755 1.1699938606993303
9.093331841467224 852.6356294806146 1.174653829188314
9.09855939642064 855.9516113697028 1.1761576998613275
9.103786951374056 850.7175113462907 1.171696403849594
9.109014506327473 842.0542441569759 1.164241337271239
9.114242061280889 834.2806740704003 1.1584407963085617
9.119469616234305 824.4654086922036 1.1502034007352582
9.124697171187721 822.6554939394711 1.1484623527650222
9.129924726141137 816.5783862509295 1.1440421247141126
9.135152281094554 816.3593370211261 1.1439394167119585
9.14037983604797 821.2712512726288 1.1477423623731426
9.145607391001386 836.8992783817514 1.1580867622428097
9.150834945954802 864.841312314061 1.1771287288711552
9.156062500908218 896.5295790588954 1.1988019473876992
9.161290055861635 931.2064406443516 1.2314829626104689
9.16651761081505 970.3138755219221 1.264585636396502
9.171745165768467 999.2839889827169 1.2883455768530339
9.176972720721883 1027.1521005233374 1.3110519419972713
9.1822002756753 1039.1529829599756 1.321348793649043
9.187427830628716 1038.3353986106745 1.3237410815151305
9.192655385582132 1027.672733235661 1.3178435213242863
9.197882940535548 1012.8911202366465 1.3102797527523937
9.203110495488964 996.7455785411279 1.302049278048912
9.20833805044238 981.4610135615114 1.2951037001511172
9.213565605395797 968.9792270744141 1.2881707625759873
9.218793160349213 950.2421083154703 1.2779297244029773
9.224020715302629 935.7218948348144 1.2709909440498188
9.229248270256045 922.9459978723548 1.2643006303963837
9.234475825209461 906.3076167638982 1.2545689142370138
9.239703380162878 893.7665761457556 1.2460242042950702
9.244930935116294 887.134541823714 1.2420158164771538
9.25015849006971 884.0987979920042 1.2416653468568144
9.255386045023126 884.3114371104317 1.244974001177383
9.260613599976542 884.0217228203672 1.246297609329611
9.265841154929959 886.3986188306997 1.249781426918096
9.271068709883375 894.9069649813965 1.2552594328081483
9.276296264836791 913.7149622873562 1.2697579767958274
9.281523819790207 935.3740029298541 1.2859380464963313
9.286751374743623 955.426709754304 1.2997928349961652
9.29197892969704 981.1933839766891 1.3187831048479155
9.297206484650456 1009.4113400623512 1.338705680351788
9.302434039603872 1032.0245506563697 1.3537208628136497
9.307661594557288 1046.2388420548662 1.365114935293617
9.312889149510704 1042.6707578587718 1.3656383117810011
9.31811670446412 1017.4313938773499 1.3501103456582413
9.323344259417537 989.6827620469918 1.3331862911208343
9.328571814370953 946.2522460321753 1.3035537777655957
9.33379936932437 902.5497477970702 1.2742062776126197
9.339026924277785 853.2036072372277 1.239805869034013
9.344254479231202 807.0163367473939 1.2073285375418787
9.349482034184618 766.5812502641002 1.1774888476524619
9.354709589138034 734.8538674391122 1.1544789927117003
9.35993714409145 708.5311186615579 1.1344493683980752
9.365164699044866 689.3014956648407 1.1198634586929364
9.370392253998283 671.7315491249262 1.1065826504981078
9.375619808951699 661.8592565460499 1.0998803857016977
9.380847363905115 653.3283919698821 1.0932478802746592
9.386074918858531 648.8099015147301 1.090655178204844
9.391302473811947 642.1163304904388 1.0850362341125253
9.396530028765364 638.6055075612946 1.0829005212737217
9.40175758371878 637.5286210233521 1.083304426216801
9.406985138672196 636.3793671455664 1.083719268993183
9.412212693625612 638.3946432325397 1.0850431775912104
9.417440248579029 633.2260817976954 1.068759641709745
9.422667803532445 628.1894019824522 1.0586678400071758
9.427895358485861 626.1204797012691 1.0531423553106531
9.433122913439277 624.8615618733853 1.049308828085819
9.438350468392693 621.9951684866958 1.0440353457952196
9.44357802334611 621.8837069033659 1.041382423713836
9.448805578299526 620.44260553054 1.0367085254024004
9.454033133252942 620.800667145657 1.0348348920106525
9.459260688206358 621.4058513392326 1.0341220986629371
9.464488243159774 621.497105435479 1.0356186249654253
9.46971579811319 621.2174016275262 1.0338027771762814
9.474943353066607 618.2792137126667 1.0300635621492085
9.480170908020023 616.2564201045012 1.0254263051891275
9.48539846297344 617.6123851612251 1.02495190328719
9.490626017926855 617.3998477546886 1.0229803676271951
9.495853572880272 623.3276259751983 1.02732756872878
9.501081127833688 627.3072575616109 1.029731752803458
9.506308682787104 627.972339676958 1.0298008370455907
9.51153623774052 627.5299187362657 1.0291191968733975
9.516763792693936 622.6291191559808 1.0246575164046923
9.521991347647353 622.5889557740134 1.0228084683508876
9.527218902600769 626.382480975713 1.0246930815704836
9.532446457554185 630.3303742830694 1.0267613997396625
9.537674012507601 628.6125784134897 1.0247738961132156
9.542901567461017 630.4889165470688 1.0244877178198386
9.548129122414434 629.8756001606858 1.0233133265213148
9.55335667736785 629.8035978704547 1.021930229564106
9.558584232321266 627.0125788871542 1.0196160512276065
9.563811787274682 627.0596118436661 1.01964167137534
9.569039342228098 625.8178470404987 1.0190151882536187
9.574266897181515 620.2460176720741 1.0139962591652634
9.57949445213493 621.5724015795989 1.0140736865833864
9.584722007088347 619.7703277388251 1.0102453750964302
9.589949562041763 623.822644827168 1.0128001763561456
9.59517711699518 625.6088283503402 1.0125779064131317
9.600404671948596 625.150902564023 1.0114180521831229
9.605632226902012 622.1954880703114 1.0079389412758228
9.610859781855428 622.5586093716402 1.0083489296455665
9.616087336808844 625.3092868983128 1.0102163089009546
9.62131489176226 628.0100181715035 1.0119163403654046
9.626542446715677 629.5694277099957 1.0131460472705422
9.631770001669093 630.9475392909156 1.0143691357547047
9.636997556622509 630.3530395891919 1.013033927396077
9.642225111575925 632.0213881637732 1.012440299880391
9.647452666529341 631.5624140855082 1.0119885477099935
9.652680221482758 632.0011082373383 1.0122834417623159
9.657907776436174 629.3922683988883 1.0098870525384354
9.66313533138959 629.2623647243784 1.0078697226028077
9.668362886343006 634.2793511346528 1.011453608599913
9.673590441296422 632.6923843792317 1.010301412364608
9.678817996249839 634.2040108738485 1.0106354720910422
9.684045551203255 632.9007889248196 1.0091698394870277
9.689273106156671 631.7238940182053 1.0074297679964412
9.694500661110087 633.7937734153757 1.0073128262222746
9.699728216063503 636.6338808783124 1.0088234853103795
9.70495577101692 641.3499988146905 1.011695592196023
9.710183325970336 651.4140037766252 1.0199602633201281
9.715410880923752 654.2136230593837 1.0214233644172763
9.720638435877168 658.0537289451034 1.02333955741926
9.725865990830584 657.493320623575 1.022604603550881
9.731093545784 653.1445554894269 1.0181089189505543
9.736321100737417 657.7553707324098 1.0210361328664128
9.741548655690833 660.4101611031797 1.0225883836420373
9.74677621064425 662.8902793873561 1.023558335673961
9.752003765597665 664.0517822724589 1.0247210140450391
9.757231320551082 660.2597644107487 1.0216096282509057
9.762458875504498 659.5465236630416 1.0201181064499578
9.767686430457914 664.0109716759576 1.0231870230177988
9.77291398541133 670.4033977753145 1.0276779500320223
9.778141540364746 679.5225360263166 1.0335973883120673
9.783369095318163 680.8825816985283 1.033577036679663
9.788596650271579 678.0801929722263 1.0309813507793362
9.793824205224995 676.1729456293801 1.0299001665759884
9.799051760178411 675.1496226457372 1.0281190024676583
9.804279315131827 675.4110239122186 1.0277510184174807
9.809506870085244 673.3122078791358 1.0250143825619966
9.81473442503866 675.2214728959482 1.0256391148980304
9.819961979992076 676.7259785600617 1.0260029397046082
9.825189534945492 677.161447510187 1.0260234278594331
9.830417089898909 679.1324797819669 1.0275148828270138
9.835644644852325 677.9168964354129 1.0255772253136208
9.840872199805741 677.7861169051015 1.024771823928792
9.846099754759157 678.4450876320564 1.0247056553632548
9.851327309712573 678.4089726341547 1.024611618944483
9.85655486466599 677.4440985804529 1.023115682638737
9.861782419619406 675.2233382376356 1.021251599323852
9.867009974572822 672.7581787821929 1.019053513725432
9.872237529526238 673.5338199076981 1.018838630533526
9.877465084479654 673.0313772128516 1.018437197063291
9.88269263943307 678.7196735056328 1.0231960151988775
9.887920194386487 681.6993076492791 1.025441729805037
9.893147749339903 680.2826620021987 1.0242652119167963
9.89837530429332 677.5128195041372 1.020002026839159
9.903602859246735 680.2111955435172 1.0218397314622465
9.908830414200152 683.4990574027354 1.0236918238462613
9.914057969153568 694.3517289612591 1.0317048907363717
9.919285524106984 697.4071093937954 1.0335224704532195
9.9245130790604 699.2678975933095 1.0341303327962572
9.929740634013816 701.369529967886 1.0358396788881188
9.934968188967233 702.7403853479215 1.0362598107335013
9.940195743920649 702.1628684220934 1.0357503831206467
9.945423298874065 706.201214342551 1.0383531442526917
9.950650853827481 706.9093769174194 1.0388997496261638
9.955878408780897 710.3207159816262 1.0407157094770623
9.961105963734314 712.0794783685988 1.0414935338477116
9.96633351868773 709.4717705015723 1.0393410915103258
9.971561073641146 709.4536075484718 1.0386700543887668
9.976788628594562 709.2708425945834 1.0375606861657805
9.982016183547978 705.3096484271905 1.034323967272439
9.987243738501395 702.420684604894 1.0314465585445984
9.99247129345481 699.188847805703 1.028491216677082
9.997698848408227 694.2829556672133 1.0243460735672514
10.002926403361643 693.9446572412538 1.022227962701892
10.00815395831506 690.7586069792553 1.0192549443702172
10.013381513268476 686.5179900730878 1.0158014192943416
10.018609068221892 682.7192272322759 1.0135124412946601
10.023836623175308 679.7620246994476 1.0108287236300237
10.029064178128724 679.0208529731602 1.010006941773347
10.03429173308214 682.3197017649424 1.0120780592365926
10.039519288035557 686.0625587629372 1.0148858104471816
10.044746842988973 693.5307015247745 1.0198435257676706
10.049974397942389 697.2165028474631 1.022369949084138
10.055201952895805 693.2544620024346 1.0191546974281327
10.060429507849221 685.8064991157794 1.0131072469700044
10.065657062802638 678.9137831852942 1.0075795983288396
10.070884617756054 679.4374255485757 1.0078918944477206
10.07611217270947 682.833088341215 1.010493801748089
10.081339727662886 686.1451978834065 1.0127316895582348
10.086567282616302 684.2416099808426 1.0112497261511952
10.091794837569719 680.6394303076829 1.00764822499019
10.097022392523135 677.9438753745112 1.0042619706207168
10.102249947476551 679.4104022840531 1.0051451390022228
10.107477502429967 682.2824303970208 1.0074312764348898
10.112705057383383 682.1580685426167 1.0071027575010882
10.1179326123368 677.2874342149098 1.003282017586807
10.123160167290216 673.3088850167197 0.9995912596534966
10.128387722243632 669.6812181665396 0.996234416629058
10.133615277197048 671.4573481436743 0.9974467974927179
10.138842832150464 677.5561678762523 1.0015748255923547
10.14407038710388 678.7946547534599 1.0024230248631694
10.149297942057297 680.1913333103023 1.003231737973792
10.154525497010713 674.925569342015 0.9998656163158461
10.15975305196413 673.2257148702813 0.9984461973496952
10.164980606917545 673.148250795191 0.9976273187053387
10.170208161870962 672.0707525532684 0.9962761899904738
10.175435716824378 672.0593273004014 0.9961184237042634
10.180663271777794 674.9027610583303 0.9982087155327808
10.18589082673121 671.9002846030492 0.9957196826721351
10.191118381684626 666.6270390240286 0.9914996333892858
10.196345936638043 663.2841260380594 0.9884113326677195
10.201573491591459 657.2038020985559 0.9836783905579795
10.206801046544875 652.6551718956105 0.980498155651582
10.212028601498291 652.0213967136598 0.9795421379753141
10.217256156451707 649.4155784587495 0.9769945527837138
10.222483711405124 652.1167550238004 0.9791771044543998
10.22771126635854 650.3827697514374 0.978693236422539
10.232938821311956 646.7127213839278 0.9760770613161843
10.238166376265372 647.9249782039523 0.9757626675917616
10.243393931218788 648.5479037989143 0.97536990043917
10.248621486172205 643.9557242812999 0.9711212373444302
10.253849041125621 641.6964847569606 0.9695853938464711
10.259076596079037 635.7800908684452 0.9661136590231535
10.264304151032453 630.5430282107752 0.9624543494773484
10.26953170598587 631.0629169640437 0.9619527307038105
10.274759260939286 627.2719426038329 0.9580594690510283
10.279986815892702 630.496195894695 0.9601385745634232
10.285214370846118 630.875312202546 0.9611012926947151
10.290441925799534 632.5005864050888 0.9623098667615789
10.29566948075295 632.4182913624517 0.9618984162232073
10.300897035706367 626.73806007414 0.9566104675556545
10.306124590659783 627.6816374082491 0.9558747680757561
10.3113521456132 623.5174581562761 0.9527708870447275
10.316579700566615 622.1041882480225 0.9516048444390857
10.321807255520032 617.0373995232603 0.9472870085023275
10.327034810473448 612.8095395799436 0.944061843327282
10.332262365426864 610.786140419885 0.9420727828944251
10.33748992038028 613.5664270862419 0.9437860686686604
10.342717475333696 607.8240653186509 0.9389233501714169
10.347945030287113 605.4356626904746 0.9356457673381903
10.353172585240529 611.132113591539 0.9400255473928644
10.358400140193945 613.3438355108968 0.9416249784426066
10.363627695147361 620.136084922572 0.9462854907169302
10.368855250100777 625.0141421239017 0.9498558849275728
10.374082805054194 627.701256515014 0.9518232746590906
10.37931036000761 627.8635719166608 0.9519286461786861
10.384537914961026 626.306202083873 0.9506633531994284
10.389765469914442 625.9407230915399 0.9494860232509212
10.394993024867858 630.1996728503649 0.9518697010289279
10.400220579821275 630.5349246810114 0.9526518663266906
10.40544813477469 624.4568814648572 0.946756445993358
10.410675689728107 617.8187347851648 0.9416589630637613
10.415903244681523 613.9738217395096 0.9383937901928614
10.42113079963494 610.3442671966591 0.9351181267458234
10.426358354588356 602.5636183323884 0.928826786614029
10.431585909541772 595.9880599279115 0.9238712796568558
10.436813464495188 595.4422780526662 0.9249318498178912
10.442041019448604 595.2103462376184 0.9249912350287139
10.44726857440202 593.4765129629895 0.9228613252765565
10.452496129355437 590.3398599263453 0.9194469593199569
10.457723684308853 587.8141585389815 0.9173202395669007
10.462951239262269 582.4583532877776 0.9129246258155785
10.468178794215685 575.9273916685596 0.9079130536695423
10.473406349169101 570.9376863150711 0.9036540049624865
10.478633904122518 567.1735940372606 0.899478227218966
10.483861459075934 566.6197846461248 0.8980172076034719
10.48908901402935 562.8914021618762 0.894842335758269
10.494316568982766 558.660204898056 0.891122533186548
10.499544123936182 553.7263493584156 0.8880548897101823
10.504771678889599 546.6018514671476 0.8822165491155884
10.509999233843015 547.0134263457842 0.8829639098553054
10.515226788796431 546.8512438225112 0.8818404936332017
10.520454343749847 541.431336874984 0.876814086664702
10.525681898703263 538.1002872794729 0.8738631969964374
10.53090945365668 532.2348489236839 0.8682895591157074
10.536137008610096 530.592824322294 0.8669370524191474
10.541364563563512 533.917772681502 0.8697204672808253
10.546592118516928 535.5189765828326 0.8704761165154344
10.551819673470344 533.4276111588405 0.8690423655389349
10.55704722842376 530.4645408014886 0.8666095264480109
10.562274783377177 525.697715162309 0.8622403772971136
10.567502338330593 524.3237993912151 0.8606815391160645
10.57272989328401 523.0500775617459 0.8594203475428714
10.577957448237425 520.71054506097 0.8582547100151603
10.583185003190842 520.015577569768 0.8575525566062268
10.588412558144258 518.0415091903046 0.8550561706412056
10.593640113097674 519.4611649979499 0.8564552033937042
10.59886766805109 518.0627648947673 0.8537171945482328
10.604095223004506 516.1066575279707 0.8518041436502506
10.609322777957923 513.6961088547505 0.8497792632591207
10.614550332911339 512.3217681353894 0.8478045027048927
10.619777887864755 513.5021456486488 0.8485816732280601
10.625005442818171 512.9928478128201 0.8488485978391872
10.630232997771587 512.2951185577555 0.8485046535965811
10.635460552725004 511.40690730252663 0.8474014266892643
10.64068810767842 507.0129203394116 0.8430025082255204
10.645915662631836 506.0768480843457 0.8412399216586443
10.651143217585252 507.34304533952803 0.8424412557139794
10.656370772538668 511.3006721693131 0.8457903514725665
10.661598327492085 512.8465561338958 0.847435757330821
10.666825882445501 514.4650925171527 0.8482946165930316
10.672053437398917 514.5838618128906 0.8466490121954318
10.677280992352333 521.9314878389174 0.8519118357495385
10.68250854730575 526.9255665186954 0.8554730146482321
10.687736102259166 531.2178266414581 0.8588791804752197
10.692963657212582 536.9928177325666 0.863927180867548
10.698191212165998 541.134809715754 0.8673913167757632
10.703418767119414 544.0278434104335 0.8691894351593128
10.70864632207283 547.413550195436 0.8712633631844191
10.713873877026247 554.9581565889895 0.8767702815819355
10.719101431979663 564.5863714452641 0.8839192906936528
10.72432898693308 577.1737556198891 0.8932897684158096
10.729556541886495 590.2535777890223 0.9029339594229646
10.734784096839912 600.9837649354613 0.9110613095642031
10.740011651793328 604.4474168745285 0.9133762193123226
10.745239206746744 606.0410278629665 0.9139569868099384
10.75046676170016 606.6481688683815 0.9140066433157845
10.755694316653576 605.8987082752438 0.9130059415137809
10.760921871606993 601.6544794627937 0.9094317728166393
10.766149426560409 601.3186694802192 0.908936258366032
10.771376981513825 596.6352671221179 0.9049563423953009
10.776604536467241 594.4672823949022 0.9035522504057856
10.781832091420657 596.6341817459031 0.9050532166824141
10.787059646374074 593.9961284866897 0.9027595745473533
10.79228720132749 595.1433157929256 0.9028693864071708
10.797514756280906 591.1511548824301 0.8989951649312877
10.802742311234322 588.1973122605986 0.8969011449063404
10.807969866187738 586.4873661794649 0.895867659014396
10.813197421141155 585.5415548321502 0.8949992424944028
10.81842497609457 586.7072612189634 0.8958820889228618
10.823652531047987 587.8226158467457 0.8964311079985995
10.828880086001403 588.5072422009455 0.8964762012967705
10.83410764095482 590.2582386929747 0.8975384670701498
10.839335195908236 598.4382161765711 0.9030396749810661
10.844562750861652 607.8786273278604 0.9100845477697073
10.849790305815068 623.3195353329287 0.9208913305593354
10.855017860768484 644.3825884019499 0.9351908625078769
10.8602454157219 666.4466708017345 0.9511322981844509
10.865472970675317 694.1698834670046 0.9703510609134155
10.870700525628733 716.4995784811623 0.9854621008078939
10.875928080582149 733.4225804056393 0.9971339398601177
10.881155635535565 739.9182368338602 1.0004349682298894
10.886383190488981 740.3297949887881 1.0001927401983677
10.891610745442398 732.4290016004227 0.9949614184933397
10.896838300395814 717.6959029650436 0.984157381424981
10.90206585534923 699.3292420244145 0.9713610036924889
10.907293410302646 679.3112021994087 0.957244743377218
10.912520965256062 661.4166481541502 0.9438637833613673
10.917748520209479 646.6292496814839 0.933138819890645
10.922976075162895 630.0795162178831 0.9210420392014633
10.928203630116311 617.7940547552862 0.9118895980927887
10.933431185069727 604.8812045561399 0.9024617724751421
10.938658740023143 594.9492107675319 0.8946603584642783
10.94388629497656 588.2969707697425 0.8900219207740425
10.949113849929976 580.9573978732745 0.8844187634589942
10.954341404883392 574.7310097386076 0.8793451798555841
10.959568959836808 568.1456203649082 0.8740830989197316
10.964796514790224 564.5746838244024 0.8718700675294133
10.97002406974364 561.2071327463498 0.8708973690712214
10.975251624697057 551.651536683175 0.8651855817098557
10.980479179650473 541.0780902620401 0.858560436477301
10.98570673460389 535.6333827814624 0.8555909491635048
10.990934289557305 533.0300528195255 0.8546083681667269
10.996161844510722 531.1764961724841 0.8540487005057983
11.001389399464138 526.7008484978921 0.8507354409718091
11.006616954417554 521.2019821577638 0.8461522555363489
11.01184450937097 518.1021818653552 0.8442040889179498
11.017072064324386 515.7789555471388 0.8435404587890414
11.022299619277803 514.2305668630885 0.8428962476937208
11.027527174231219 510.67187105381646 0.8400754210534476
11.032754729184635 507.3411531529759 0.8379828738098363
11.037982284138051 502.093492680149 0.8335226607701091
11.043209839091467 499.44155901786223 0.8318713577639204
11.048437394044884 496.3845003895873 0.8300418965071177
11.0536649489983 496.7811217005398 0.8308819922386725
11.058892503951716 497.9781216892913 0.8323988029155697
11.064120058905132 495.4626873202138 0.8302615627075309
11.069347613858548 491.4127033515265 0.8272877753567505
11.074575168811965 485.92643823180686 0.8227075701084796
11.079802723765381 482.5206304336874 0.8199898635924872
11.085030278718797 482.1319883658813 0.8204794164282023
11.090257833672213 483.1222437347677 0.821330304922998
11.09548538862563 483.56283982894485 0.8213085748696518
11.100712943579046 484.307347243742 0.8226203659339745
11.105940498532462 483.27057758376856 0.8220802434273127
11.111168053485878 483.9106106845972 0.822931709504554
11.116395608439294 478.24548062558625 0.818779925454957
11.12162316339271 473.6810907665311 0.8146206827168514
11.126850718346127 475.42137361424363 0.8167522361213287
11.132078273299543 478.0180226654983 0.8190653159933642
11.13730582825296 476.07154816140763 0.8169571612937391
11.142533383206375 478.3943326014042 0.8191545866382117
11.147760938159792 475.2571192304579 0.8169885698793674
11.152988493113208 475.41658785126026 0.8173661921162301
11.158216048066624 475.5852884414074 0.8178157887582472
11.16344360302004 473.2343891981352 0.8153629246843136
11.168671157973456 471.6278106056924 0.8136928015643229
11.173898712926873 477.3445649940957 0.8192519058237415
11.179126267880289 477.3312408841623 0.8192732254806319
11.184353822833705 478.07596568718685 0.8201509847280113
11.189581377787121 476.9282259752499 0.8191652924528672
11.194808932740537 478.42706488289735 0.8199945844236148
11.200036487693954 476.13884544405454 0.8182497660848044
11.20526404264737 474.98312800929926 0.8179747071028673
11.210491597600786 473.86014919447535 0.8175872033845012
11.215719152554202 472.0532605701105 0.8169206414823337
11.220946707507618 474.319539056716 0.8188472172267663
11.226174262461035 475.3682361091003 0.8185066794380608
11.23140181741445 476.22665334220403 0.8196875145490268
11.236629372367867 477.7243663016962 0.8204618341986977
11.241856927321283 478.70512299104075 0.8220092850990353
11.2470844822747 477.7126607901861 0.8223099910053019
11.252312037228116 476.18725404212006 0.8207524588373354
11.257539592181532 472.66896137648024 0.817518817916206
11.262767147134948 470.87629377806167 0.8156809281409768
11.267994702088364 468.3217348708643 0.8126686401010984
11.27322225704178 467.2455161409849 0.8116389409072475
11.278449811995197 465.67901279431265 0.8105068412963823
11.283677366948613 465.72180293268417 0.8107144196700805
11.288904921902029 466.7777048882066 0.8121079711839052
11.294132476855445 465.9292245387533 0.811284826137707
11.299360031808861 460.9033327866491 0.8074666073397095
11.304587586762278 457.3062716207709 0.8036796780563665
11.309815141715694 454.17017217131485 0.8006642696444062
11.31504269666911 455.9766036908647 0.8024944736295933
11.320270251622526 461.3914897810579 0.8063491624393074
11.325497806575942 461.78151313686516 0.8058379535029954
11.330725361529359 461.9357954476756 0.8049139950832718
11.335952916482775 460.9536912702204 0.8035326601268635
11.341180471436191 458.5214543482991 0.8017339060979765
11.346408026389607 454.7971271086028 0.7987805043604564
11.351635581343023 454.90249175714825 0.7990115794200175
11.35686313629644 454.4528838931891 0.7988699840757568
11.362090691249856 451.3764006675628 0.7956762974537711
11.367318246203272 446.5952624907541 0.7919667167276615
11.372545801156688 445.1835205643577 0.791295617060456
11.377773356110104 443.86623811001186 0.7900723015370864
11.38300091106352 443.31062491028933 0.7897296622026342
11.388228466016937 439.5971876167792 0.7863245270898049
11.393456020970353 435.5593238545786 0.7827751645935211
11.39868357592377 430.91794475458533 0.7799043183300438
11.403911130877185 429.08798516789983 0.7789074954391171
11.409138685830602 426.2053484131776 0.7769783622782975
11.414366240784018 422.71301311729485 0.7735621649289622
11.419593795737434 419.39572026361253 0.7705375271571472
11.42482135069085 416.49878836792936 0.7681817509409248
11.430048905644266 416.4525669635476 0.7675514163803792
11.435276460597683 413.86681002706445 0.7652269620368277
11.440504015551099 414.18322354917314 0.7656466541650843
11.445731570504515 412.7811689097568 0.7641021699641787
11.450959125457931 413.5888978934481 0.7640765714060986
11.456186680411347 413.5607237107455 0.7640202239119451
11.461414235364764 416.4257733886742 0.76787371574468
11.46664179031818 410.9244230295145 0.7628515242937508
11.471869345271596 407.91799334867636 0.7603137769819138
11.477096900225012 403.7034554209881 0.7565705489601761
11.482324455178428 400.14867528367995 0.7595369911884184
11.487552010131845 402.5986065384925 0.7644458213012252
11.49277956508526 402.9111297284751 0.7664127993360585
11.498007120038677 401.9437188090704 0.7673721419566408
11.503234674992093 402.7803694449757 0.7688927426404206
11.50846222994551 405.12516537864326 0.7717948926270746
11.513689784898926 404.78274248683437 0.7721961761165889
11.518917339852342 404.789171383161 0.7736839008968125
11.524144894805758 400.13119010473883 0.770357788739691
11.529372449759174 393.8929486058922 0.7655887864405736
11.53460000471259 391.90691025109044 0.7635509917395253
11.539827559666007 394.07295497091604 0.7661972778081951
11.545055114619423 398.90404609887486 0.7707188410660307
11.550282669572839 398.00321414643764 0.7699489528832376
11.555510224526255 398.0137602281427 0.7712969816599108
11.560737779479672 394.7659111934305 0.7688172496074663
11.565965334433088 396.28951293738993 0.7703645927924903
11.571192889386504 396.4200933964933 0.7711310612593734
11.57642044433992 395.8764573016154 0.7711947747613512
11.581647999293336 393.7521344750856 0.7698209073789379
11.586875554246753 392.7463602066094 0.7693647810122037
11.592103109200169 392.71432726890737 0.7700917885138203
11.597330664153585 392.17837512918777 0.7693335516415368
11.602558219107001 394.443327483812 0.7723134929829049
11.607785774060417 394.05860567768235 0.7716863890524348
11.613013329013834 396.87699768984567 0.7741484503648115
11.61824088396725 397.8169139688884 0.7768432748701921
11.623468438920666 398.6558907714862 0.7785067275946271
11.628695993874082 397.40079181814394 0.7782655211174435
11.633923548827498 396.6305528616017 0.7783486580465789
11.639151103780915 395.3601309867411 0.7765493016630028
11.64437865873433 393.0092844712249 0.7742085500951076
11.649606213687747 394.18945781239785 0.7758703598181717
11.654833768641163 387.89791682959054 0.7700556070447866
11.66006132359458 384.3996468287354 0.7679689504752822
11.665288878547996 385.81477414188834 0.7698724878849066
11.670516433501412 382.0168001553378 0.7656474599576977
11.675743988454828 380.88977691516675 0.7648448435386392
11.680971543408244 378.71010921659126 0.7634501391732088
11.68619909836166 380.08414422118244 0.7657229007857561
11.691426653315077 381.46876193367456 0.7687938592393612
11.696654208268493 381.40319313898874 0.7687662601623395
11.701881763221909 376.20671893544784 0.7638784202457433
11.707109318175325 372.8443248026463 0.7608449877614695
11.712336873128741 375.03589049938506 0.7632293408846883
11.717564428082158 380.2124921386852 0.7693035637447504
11.722791983035574 382.04960637509686 0.7702583912343228
11.72801953798899 378.56136060990264 0.7662500284338823
11.733247092942406 376.78778232737193 0.7646712644928403
11.738474647895822 376.16551789674253 0.7646514742959748
11.743702202849239 378.0838917078092 0.7685999320226597
11.748929757802655 378.6761700599617 0.7691951623726655
11.754157312756071 377.488685992174 0.7681287881294034
11.759384867709487 377.6812524401605 0.7685016692613426
11.764612422662903 379.1134775947269 0.7694477815166146
11.76983997761632 384.4011776212706 0.774880468797986
11.775067532569736 386.0096587049555 0.7773999668663577
11.780295087523152 390.46277032443237 0.7819988208538801
11.785522642476568 393.88595957879164 0.7854051026690724
11.790750197429984 393.587132078216 0.7849323894658338
11.7959777523834 393.75344945634185 0.7842032171426856
11.801205307336817 393.6373774294761 0.7837711579193973
11.806432862290233 395.5951658527282 0.785063704552002
11.81166041724365 396.1551973782853 0.7849887094284826
11.816887972197065 395.2288390298595 0.784011534896984
11.822115527150482 393.8397380269651 0.7823884664031707
11.827343082103898 394.2031438973034 0.7828066511702734
11.832570637057314 397.6247368928633 0.7861543716747984
11.83779819201073 396.6396458047372 0.7848295706735324
11.843025746964146 391.3342903832016 0.7798374153337049
11.848253301917563 387.4149413134842 0.7764989208034669
11.853480856870979 385.73108994716046 0.7757484333807643
11.858708411824395 382.184852971685 0.7726468035378925
11.863935966777811 378.76594405797215 0.7698661256534196
11.869163521731227 372.31374111398856 0.7639882529732219
11.874391076684644 365.55725636013705 0.7575771255116814
11.87961863163806 361.2561945852558 0.7547453561571624
11.884846186591476 360.1520183684838 0.7542087434001186
11.890073741544892 357.9416848310776 0.7531457065069421
11.895301296498308 359.27284575710854 0.754578398801806
11.900528851451725 360.3226470510289 0.7568831318967087
11.90575640640514 361.5720913964045 0.7577019542387731
11.910983961358557 362.3952707379613 0.7588635399177708
11.916211516311973 359.1182495358356 0.7555969309243236
11.92143907126539 354.2027560556442 0.7507108497810808
11.926666626218806 350.19694972335503 0.747376026315522
11.931894181172222 345.8459329446578 0.7427197757027254
11.937121736125638 344.8840359483436 0.7423793416283098
11.942349291079054 344.88283662030346 0.7419145093148048
11.94757684603247 347.5550744600112 0.745608599442166
11.952804400985887 349.12249519075425 0.7478666249277083
11.958031955939303 349.84563718770147 0.7494981244044147
11.963259510892719 349.48572769730146 0.7497174241841559
11.968487065846135 347.5940974843676 0.7474317971335681
11.973714620799552 343.80163786965795 0.742458402643203
11.978942175752968 343.4487328511229 0.7403734183014513
11.984169730706384 344.7214913606897 0.7421307691064112
11.9893972856598 343.42010696609856 0.7409614890971447
11.994624840613216 347.3866804229938 0.7455868958060188
11.999852395566633 346.28719670563356 0.7464387518848861
12.005079950520049 349.4842920478528 0.7502289004620436
12.010307505473465 347.9068548317362 0.7493442748614901
12.015535060426881 345.4556434095647 0.7478887404287804
12.020762615380297 344.4396631361403 0.74603870674671
12.025990170333714 342.04982290340894 0.7430620868760187
12.03121772528713 342.664143112405 0.7429999099193757
12.036445280240546 343.4666035673014 0.7428879495058807
12.041672835193962 341.1845925477224 0.7402292464485788
12.046900390147378 339.75741680898653 0.738591634247049
12.052127945100795 341.5865168804663 0.7412021774273337
12.05735550005421 346.90040213805855 0.7474243674763176
12.062583055007627 353.6985987262291 0.755020417057138
12.067810609961043 355.4180025113077 0.7562870279345393
12.07303816491446 354.8265138618196 0.7551450656427553
12.078265719867876 355.5832316497612 0.7556861792600845
12.083493274821292 354.8319304126224 0.7547996120917894
12.088720829774708 358.03671854667334 0.7579157425643411
12.093948384728124 361.64974105078136 0.762200679625349
12.09917593968154 364.956228870523 0.7657878222807565
12.104403494634957 371.8043589822856 0.7738595511197178
12.109631049588373 380.6118384980533 0.7828745006369466
12.114858604541789 390.06736197691356 0.7917525474214512
12.120086159495205 402.4814281621676 0.8035870825259189
12.125313714448621 414.93220734907896 0.8151639318573487
12.130541269402038 434.0968764291461 0.8328243982413921
12.135768824355454 453.47664535647743 0.8509479042800013
12.14099637930887 470.1764147319129 0.8656009190193069
12.146223934262286 487.537781693081 0.8812268483125606
12.151451489215702 496.9035755098941 0.8892936190404115
12.156679044169119 502.96419438884794 0.8944297392235983
12.161906599122535 507.8857886245733 0.8992945053092256
12.167134154075951 508.92064920661716 0.8998254370856065
12.172361709029367 506.08103232686796 0.8978618460119866
12.177589263982783 504.86264367670486 0.8975323798080005
12.1828168189362 497.27780043616565 0.8904928497301456
12.188044373889616 487.4541327284179 0.8818990398981025
12.193271928843032 478.519981273369 0.8739909028200524
12.198499483796448 467.1259705619182 0.8632027217857379
12.203727038749864 459.5446922578143 0.8570403835146337
12.20895459370328 451.9096802060337 0.8503829119429687
12.214182148656697 442.65182705944153 0.8416884369631009
12.219409703610113 434.6744369375506 0.8349966301482399
12.22463725856353 425.35395577241553 0.8264800569939259
12.229864813516945 416.6080902700756 0.818255657928291
12.235092368470362 411.0762743702795 0.8132375978477447
12.240319923423778 402.4299426740089 0.8050584741087842
12.245547478377194 394.8717260192073 0.7983742461288094
12.25077503333061 388.9432087792976 0.793590088389361
12.256002588284026 381.84399449184684 0.7865920744863149
12.261230143237443 376.7346863116746 0.7821382500524698
12.266457698190859 371.701299541149 0.7774066142465768
12.271685253144275 368.4836845010999 0.7735604596205913
12.276912808097691 363.7697726582815 0.7691618548046615
12.282140363051107 357.0405601116303 0.7629654876447665
12.287367918004524 352.4677326181126 0.7591754860683747
12.29259547295794 347.2041339709698 0.754636569188244
12.297823027911356 342.73311327040176 0.748480093430815
12.303050582864772 341.75509244044997 0.7472981079328188
12.308278137818188 343.67163658228037 0.7494174006337967
12.313505692771605 347.19417911973784 0.756097987959372
12.31873324772502 349.8143463443584 0.7676285082039623
12.323960802678437 349.7880010758369 0.772341779915726
12.329188357631853 348.4446020100331 0.7742424649186945
12.33441591258527 344.25371895194763 0.7743032093229368
12.339643467538686 341.88314793544663 0.7758169875864515
12.344871022492102 338.2137021872162 0.7760149431781801
12.350098577445518 336.61213497550597 0.777207388049609
12.355326132398934 334.79727230791184 0.7776730797878244
12.36055368735235 333.36065146839877 0.775908164366149
12.365781242305767 332.78811337733555 0.776111378416916
12.371008797259183 328.8819704023232 0.7727712682395583
12.376236352212599 326.5371568485482 0.770434811812259
12.381463907166015 323.4916594154149 0.7699563785484227
12.386691462119432 321.4837098659722 0.7699737245232713
12.391919017072848 320.0556026669741 0.771353820365393
12.397146572026264 319.65525622455925 0.773742290053679
12.40237412697968 320.894277915256 0.7769626509940073
12.407601681933096 323.65898465338574 0.7831421496661564
12.412829236886513 325.4057556720887 0.7867074352072686
12.418056791839929 324.2641299277755 0.7867607052882198
12.423284346793345 321.1748996851572 0.7831197301859666
12.428511901746761 317.7673887916141 0.780497768630654
12.433739456700177 317.13933085894644 0.7807682787216236
12.438967011653594 320.46456926691116 0.7861477188482606
12.44419456660701 320.01869306294293 0.7854944916144985
12.449422121560426 320.1148678172419 0.7849325213912075
12.454649676513842 321.4280101220949 0.7887467716523094
12.459877231467258 320.5517860587804 0.7880409002530874
12.465104786420675 321.97046236135384 0.7918751443796684
12.47033234137409 322.08402110898254 0.793823474902346
12.475559896327507 319.22103762497466 0.7914578204634133
12.480787451280923 318.11918006954573 0.7926960006178104
12.48601500623434 315.91747770866084 0.7917371339969204
12.491242561187756 315.30592501629883 0.7913299249443629
12.496470116141172 314.98479029461106 0.7925581694921101
12.501697671094588 313.8047837024804 0.7916672683450325
12.506925226048004 316.48271534781696 0.7960973530863221
12.51215278100142 312.44226297101125 0.7925806862721334
12.517380335954837 312.1807002240739 0.7926820382720284
12.522607890908253 312.34092262316767 0.7943175222871587
12.527835445861669 307.5805002392555 0.7891638605024883
12.533063000815085 309.775903589798 0.79252544806878
12.538290555768501 305.21427410275146 0.7889073523428277
12.543518110721918 304.2464803921627 0.7874525141859321
12.548745665675334 305.33309889915256 0.7913319726120462
12.55397322062875 302.87239704818404 0.7904696207209734
12.559200775582166 303.9692953961066 0.7934125009166303
12.564428330535582 303.59728195549263 0.7907047727189017
12.569655885488999 299.04816215615296 0.7765438915402577
12.574883440442415 299.3121352944984 0.7729717514840239
12.580110995395831 299.34712606736804 0.7689835504664169
12.585338550349247 299.8716089565601 0.7671364612683004
12.590566105302663 299.3862285370377 0.7657958830278851
12.59579366025608 298.42624496492743 0.7637207309084632
12.601021215209496 300.17416536896843 0.7637860516347499
12.606248770162912 301.55843298291853 0.7630144694125812
12.611476325116328 304.90414015212684 0.7660257157592378
12.616703880069744 305.3832705673766 0.7661002630032305
12.62193143502316 308.09512448474794 0.7695887099273101
12.627158989976577 309.07011795489115 0.7684066724316778
12.632386544929993 308.2246438368552 0.7651859929611576
12.63761409988341 310.84559225878115 0.7663718178531173
12.642841654836825 309.5542098305388 0.7631704179852881
12.648069209790242 311.9530760297612 0.7669722963503917
12.653296764743658 311.8623560306375 0.7669541937264478
12.658524319697074 312.6962844363985 0.7667515108054357
12.66375187465049 316.2611862679179 0.770051510478825
12.668979429603906 320.30472588196005 0.7717519424875477
12.674206984557323 325.73243934945845 0.7777668559313367
12.679434539510739 330.6103621617731 0.782997055507386
12.684662094464155 336.5882739240792 0.7884947117563325
12.689889649417571 340.8635687639922 0.7930763319836345
12.695117204370987 347.86157292849816 0.7999507521390987
12.700344759324404 354.5985259454526 0.8061416433574136
12.70557231427782 361.5216048116508 0.8137788884751513
12.710799869231236 368.64196731688196 0.8213163479992044
12.716027424184652 375.30274503263325 0.8275823064816616
12.721254979138068 382.6822267060701 0.8358603531246783
12.726482534091485 387.78510923098537 0.8396655955567035
12.7317100890449 391.94704700514296 0.8430747332300091
12.736937643998317 397.06925456676777 0.8477744432572124
12.742165198951733 399.59702697207837 0.8494142689339576
12.74739275390515 404.95107782454033 0.8549737948329014
12.752620308858566 410.9450997018162 0.8609264391588541
12.757847863811982 416.3709135703997 0.8664841812927676
12.763075418765398 415.602587887647 0.8658005291936814
12.768302973718814 413.4634257594693 0.8630961277361343
12.77353052867223 404.84239771606434 0.8537288788914433
12.778758083625647 399.5689873010831 0.8487371225312162
12.783985638579063 392.56955701218953 0.8416906920909987
12.789213193532479 385.80175439141254 0.8344296076228529
12.794440748485895 378.33411327145785 0.8260370864157898
12.799668303439312 370.47341296855274 0.8166436217909633
12.804895858392728 366.6318946737198 0.8128638268500926
12.810123413346144 363.6277973507436 0.8100106493081308
12.81535096829956 363.3005285338993 0.8096629198601867
12.820578523252976 361.98349260937283 0.8075886467625512
12.825806078206393 361.1714283924195 0.8070289867192811
12.831033633159809 359.1469085970785 0.8042099271231653
12.836261188113225 357.87000782025586 0.8025417648386752
12.841488743066641 357.87097303882746 0.8024157390306895
12.846716298020057 359.84049629894724 0.8038402632183739
12.851943852973474 361.58030525062 0.8055151724792454
12.85717140792689 361.4622249514992 0.8055660530792087
12.862398962880306 365.7925278570954 0.8102418616107749
12.867626517833722 367.0096041043488 0.8118783834205374
12.872854072787138 373.4689461402968 0.8180641592268685
12.878081627740555 383.9687582731115 0.8283029402677726
12.88330918269397 390.3584501014563 0.8339959403841773
12.888536737647387 393.4589364117442 0.8358199854872224
12.893764292600803 395.280330302242 0.8373718931726218
12.89899184755422 396.1146677534282 0.8380813408021195
12.904219402507636 399.6267091505029 0.8411042727243049
12.909446957461052 395.5495775839046 0.8367121283749998
12.914674512414468 388.6400769616687 0.8292684574656296
12.919902067367884 377.9047369832124 0.8172317398823608
12.9251296223213 366.1557175987499 0.8048967907659258
12.930357177274717 357.56592031172494 0.795817020314941
12.935584732228133 348.22918369237055 0.786142812215246
12.940812287181549 341.75453418054764 0.7794347410769552
12.946039842134965 337.33319608054984 0.7747726201687869
12.951267397088381 330.38216293059827 0.766789332209238
12.956494952041798 324.86582983913496 0.7599517698361056
12.961722506995214 320.23608968172096 0.7533712724519884
12.96695006194863 317.4667324487944 0.751130118426927
12.972177616902046 318.4992233570924 0.7533541740654361
12.977405171855462 318.16744107911444 0.7531583042020507
12.982632726808879 316.04121194053886 0.7506539198753388
12.987860281762295 312.4179697565965 0.7454137582521287
12.993087836715711 311.06406648751727 0.7439729798591777
12.998315391669127 311.4803749228917 0.7448671040693972
13.003542946622543 312.12296612449654 0.7464535646035212
13.00877050157596 317.5293971720189 0.7532325211942742
13.013998056529376 320.8211315390035 0.7558920856242631
13.019225611482792 322.636720236734 0.7576751895803442
13.024453166436208 323.81338919463496 0.7590176669008721
13.029680721389624 322.88002768070635 0.7587153826662133
13.03490827634304 324.1805023732312 0.760123859757072
13.040135831296457 326.0305211676113 0.7617723298586996
13.045363386249873 332.884337262906 0.7703858147992718
13.05059094120329 334.92115109130344 0.7718251032903374
13.055818496156705 334.7369696218637 0.7710368440803385
13.061046051110122 331.28442930373956 0.7662749786088536
13.066273606063538 331.08415111045446 0.7655930967933783
13.071501161016954 330.46784487114286 0.7646518658786926
13.07672871597037 334.4658889821258 0.7705009695341863
13.081956270923786 335.21921012522347 0.7715059947793333
13.087183825877203 333.7896116912307 0.7702437660010429
13.092411380830619 333.2703303131508 0.7695694367553361
13.097638935784035 331.4939216521038 0.7678204275722131
13.102866490737451 329.04881342775536 0.7672738852728849
13.108094045690867 326.2867424933694 0.7633020352998245
13.113321600644284 323.94745318908457 0.7607711315806288
13.1185491555977 321.60377510199606 0.7578683979576848
13.123776710551116 323.21006041720926 0.759397551212547
13.129004265504532 319.81657879953167 0.7555956545331474
13.134231820457948 320.2567238579246 0.7557354075204573
13.139459375411365 319.9358474059979 0.7550091678032422
13.14468693036478 320.88794888694963 0.7566507952738029
13.149914485318197 322.50815206264656 0.7587141794782639
13.155142040271613 326.5146823518358 0.7630510817321253
13.16036959522503 333.024145441403 0.7709722708278456
13.165597150178446 336.0628450176149 0.7759690714048016
13.170824705131862 336.9915255578415 0.7763764902146252
13.176052260085278 338.63202869603793 0.7780393035748994
13.181279815038694 339.32932424009664 0.7786033859611059
13.18650736999211 340.5602389138602 0.7793440865131577
13.191734924945527 337.4277514456498 0.7764993581000826
13.196962479898943 337.05793179346426 0.7753629994502993
13.202190034852359 337.68129392552885 0.7756419928904376
13.207417589805775 339.03079248520424 0.7764331079246966
13.212645144759191 340.71511876508447 0.7777236759249445
13.217872699712608 339.24651260394074 0.7764972353392381
13.223100254666024 339.26212409679283 0.7761284570250332
13.22832780961944 339.7618857770788 0.778154382597958
13.233555364572856 338.0965419420898 0.777034342325547
13.238782919526273 335.71486142130817 0.7747204494350513
13.244010474479689 330.74861943141076 0.769679241732525
13.249238029433105 325.5033599737683 0.7629249059869654
13.254465584386521 326.70527441194264 0.7639025438700722
13.259693139339937 325.36335253675054 0.7624059958937637
13.264920694293354 324.1260823934586 0.7607595599551227
13.27014824924677 322.6254975118375 0.7578653315786174
13.275375804200186 321.3987818248888 0.7574287459259444
13.280603359153602 318.8333449279741 0.7555139599560236
13.285830914107018 315.9785679506244 0.7526869480421251
13.291058469060435 312.3517367232471 0.7495833175049205
13.29628602401385 310.19553312344345 0.7472331934960695
13.301513578967267 307.53326860492774 0.7445404329558971
13.306741133920683 307.34529826427826 0.745558792067512
13.3119686888741 306.9457124079425 0.7464697591115375
13.317196243827516 305.38568859567283 0.7438311271569717
13.322423798780932 306.4778136081133 0.7442938536812045
13.327651353734348 305.2490597698094 0.7407116176349174
13.332878908687764 302.84990892768747 0.736854293675217
13.33810646364118 301.7016112485222 0.7353133413884041
13.343334018594597 300.85987172100573 0.7364833276981981
13.348561573548013 297.80857890967496 0.7344694670811731
13.353789128501429 298.17106828339047 0.7366959636534728
13.359016683454845 296.2296094707393 0.7337935605626379
13.364244238408261 294.46890467146073 0.7295153187701109
13.369471793361678 294.77696366420673 0.7290731691197495
13.374699348315094 295.3477022829935 0.7284830483380677
13.37992690326851 297.7662545695744 0.7322468453575475
13.385154458221926 299.9463405523165 0.7336251842043625
13.390382013175342 300.7384052976175 0.7344073135751731
13.395609568128759 300.1034155308132 0.7337869806260444
13.400837123082175 303.0969094535735 0.7366875339319892
13.406064678035591 303.1551761047861 0.7384840719624474
13.411292232989007 308.60731034833304 0.7453130114621697
13.416519787942423 311.6028089190675 0.7487454063456221
13.42174734289584 312.18670066797097 0.7501852100366251
13.426974897849256 313.7189384362075 0.7510340053852449
13.432202452802672 314.9491854734494 0.7517710707502081
13.437430007756088 317.29233446604303 0.7550881610036362
13.442657562709504 317.81043326303114 0.7547565916482872
13.44788511766292 317.01340429374545 0.7538738539518309
13.453112672616337 318.25606432000563 0.7552595150818556
13.458340227569753 317.54724142175735 0.75378998598831
13.46356778252317 318.11569073061656 0.7542770419885475
13.468795337476585 318.31178520495826 0.7547443953417329
13.474022892430002 319.7799042427599 0.756222717917813
13.479250447383418 323.84829357092406 0.7610410975571924
13.484478002336834 327.5871644264344 0.7662485188868462
13.48970555729025 324.9541505272202 0.7627088607693712
13.494933112243666 321.1367906704452 0.7589029903407307
13.500160667197083 315.5792213482031 0.752554220339959
13.505388222150499 314.02130397936645 0.750687096516369
13.510615777103915 314.9517479285681 0.7521514751228953
13.515843332057331 314.46855231443016 0.7511962318481268
13.521070887010747 315.49181259610424 0.7526243188349874
13.526298441964164 312.07921064916474 0.7486534096280688
13.53152599691758 310.08153454297025 0.7470840716925133
13.536753551870996 306.86947535238926 0.7446301854285508
13.541981106824412 302.5839114195952 0.7401258738560781
13.547208661777828 298.09084886181375 0.7336522790367318
13.552436216731245 295.99209127427696 0.7309446254853984
13.55766377168466 293.12709409578264 0.7261894253058261
13.562891326638077 290.38460720515536 0.724312015194401
13.568118881591493 288.46401244341433 0.7239358228867844
13.57334643654491 284.0503982685621 0.7206996136084658
13.578573991498326 279.7371280456049 0.7174220372859728
13.583801546451742 275.06894201836263 0.7114479288343739
13.589029101405158 270.95300148875776 0.704640275163794
13.594256656358574 268.5541659714262 0.7015117551057056
13.59948421131199 268.0882544732244 0.7017750745821248
13.604711766265407 268.8271489147879 0.7025400134921269
13.609939321218823 265.6893104099479 0.6990216119161903
13.615166876172239 264.13999788636767 0.6976553489960496
13.620394431125655 264.22812628211193 0.6963028868611804
13.625621986079071 264.38753166011765 0.695997174549393
13.630849541032488 264.6220346596304 0.695564909277661
13.636077095985904 264.13700422727607 0.6957422647791779
13.64130465093932 263.0168978733483 0.6949883081267263
13.646532205892736 262.33341162870653 0.6952249181658652
13.651759760846153 262.82161069760195 0.6959830246773006
13.656987315799569 262.23359709597526 0.6955584873687308
13.662214870752985 262.41920843634983 0.6957777146809778
13.667442425706401 261.0270031939663 0.6929590711145545
13.672669980659817 258.19547133111587 0.6878170216363296
13.677897535613234 256.42925249304284 0.6846377884669955
13.68312509056665 257.92477038800894 0.6883401950299443
13.688352645520066 259.16735695800367 0.6909569390526938
13.693580200473482 259.40811954471707 0.6924103057316896
13.698807755426898 259.7401633679367 0.6930039646406213
13.704035310380315 259.6776827978796 0.6908519933087023
13.70926286533373 259.2587765998204 0.6910081951964315
13.714490420287147 259.029086333522 0.6910665107974262
13.719717975240563 258.16692502736475 0.6916961825489765
13.72494553019398 257.3803703041727 0.6913067619389188
13.730173085147396 255.97420202077882 0.6880752755392732
13.735400640100812 257.4549614137008 0.6896499687090422
13.740628195054228 258.08728954137246 0.6901843885442274
13.745855750007644 260.52045214204736 0.6938761827034295
13.75108330496106 261.389732223042 0.6946085612438586
13.756310859914477 259.97951141167647 0.6911230733798197
13.761538414867893 258.88349431103586 0.6902887555454615
13.766765969821309 258.831279315246 0.6901749837527125
13.771993524774725 259.587487672974 0.6919411733598977
13.777221079728141 260.7036247658373 0.6934219213350603
13.782448634681558 261.6673305591756 0.6956191425004933
13.787676189634974 258.65064845071817 0.6940572231353098
13.79290374458839 256.4958522243016 0.6915714757572076
13.798131299541806 255.49548538328705 0.689153570665074
13.803358854495222 253.90631601874753 0.6857123060381392
13.808586409448639 252.65025820652124 0.6829426385036548
13.813813964402055 256.08366472904777 0.6884721600585509
13.819041519355471 259.3505830318622 0.6953707919074693
13.824269074308887 262.89765806461514 0.700665928945461
13.829496629262303 265.2825532568247 0.7038810816706585
13.83472418421572 264.2954986533684 0.7015748996030715
13.839951739169136 264.4246131559223 0.6992478820918302
13.845179294122552 264.2790450300506 0.6976319239575252
13.850406849075968 266.9997366048012 0.6999787658458441
13.855634404029384 267.79629208941367 0.70160569450813
13.8608619589828 265.8523761973957 0.6991910097997922
13.866089513936217 263.9918342899436 0.6973966182665363
13.871317068889633 264.75955636273835 0.6994154086067463
13.87654462384305 267.3939131953831 0.7018079969345775
13.881772178796465 264.833561799105 0.6987636090858761
13.886999733749882 266.25334714836293 0.7007513621062439
13.892227288703298 266.44495191538385 0.7006218401388142
13.897454843656714 267.86903123745293 0.7005422845699947
13.90268239861013 271.94868322594596 0.7052820948665356
13.907909953563546 272.9871017541264 0.7045686883284927
13.913137508516963 275.16086729139835 0.707285063677347
13.918365063470379 276.4859908773674 0.710946396199502
13.923592618423795 278.16768908724697 0.7119366996675942
13.928820173377211 280.3320012322502 0.7142660429683189
13.934047728330627 281.2124440206547 0.714288803631537
13.939275283284044 283.0767421165081 0.7161677314365213
13.94450283823746 285.95804781928 0.7207217641849863
13.949730393190876 285.0359476091026 0.7202947531690801
13.954957948144292 284.0073509926104 0.7188914769155988
13.960185503097708 284.650275241584 0.7194144286914795
13.965413058051125 282.59555206174286 0.7166304413646499
13.97064061300454 281.86178004285097 0.7152534202709714
13.975868167957957 279.0038535562036 0.7126274129279465
13.981095722911373 275.36738639537185 0.7082210337395328
13.98632327786479 274.4478062090695 0.7076723873696179
13.991550832818206 271.5711060357455 0.7037752632801821
13.996778387771622 270.20404537060176 0.7035562215999209
14.002005942725038 266.6843286214493 0.7005440821847728
14.007233497678454 265.6629824047745 0.7006102865843788
14.01246105263187 267.9547957888267 0.703146143321221
14.017688607585287 269.9978488763083 0.703713029275939
14.022916162538703 272.77097812776515 0.705615866531917
14.028143717492119 270.8973737578988 0.7014650038388198
14.033371272445535 269.11283374052624 0.6999759674577299
14.038598827398951 268.6458968918817 0.6991225620250162
14.043826382352368 270.1563581645006 0.7013220381519568
14.049053937305784 273.09603936950305 0.7052849469850118
14.0542814922592 273.21460688838687 0.7065490538536041
14.059509047212616 275.6390596771281 0.711035011453562
14.064736602166032 275.89783476844656 0.710997113355086
14.069964157119449 276.45098331961844 0.7113135905337231
14.075191712072865 277.77847342155746 0.7123153990118973
14.080419267026281 281.44806310989566 0.7170291234343394
14.085646821979697 287.32041094213884 0.7241370759877832
14.090874376933114 291.1147455223177 0.7284555232179087
14.09610193188653 293.55603425583877 0.7302561235196873
14.101329486839946 295.6951540668238 0.7317667243274781
14.106557041793362 297.60749903783324 0.7338709424706958
14.111784596746778 298.4687209549635 0.7338453338622167
14.117012151700195 300.5597835587449 0.73616274254488
14.12223970665361 302.2382606605854 0.739349200156504
14.127467261607027 299.2439504400166 0.7376115955151419
14.132694816560443 297.3934804501761 0.736131389420426
14.13792237151386 293.78599875165787 0.731852410887004
14.143149926467276 291.23178333998146 0.7272390415458647
14.148377481420692 290.9934408630771 0.72547414858327
14.153605036374108 288.64998905351086 0.7226889623348578
14.158832591327524 288.11920905751475 0.7217365963645668
14.16406014628094 289.06640168943295 0.7234913246329034
14.169287701234357 289.2191110611983 0.7239074302986697
14.174515256187773 290.82821938231007 0.7262412780433422
14.179742811141189 288.1202603212082 0.7224248578355472
14.184970366094605 287.40094629762973 0.7210465874624511
14.190197921048021 284.03216243816723 0.7168546023180926
14.195425476001438 280.52561404526676 0.7138383423051458
14.200653030954854 281.3776966849284 0.7142766550738947
14.20588058590827 282.57855306476887 0.7159413144121899
14.211108140861686 284.38901630158546 0.7176260697590983
14.216335695815102 285.94500447716786 0.7189555339795265
14.221563250768519 284.8080135080379 0.7167272320496636
14.226790805721935 284.3019047874292 0.71652299369652
14.232018360675351 283.7658686529584 0.7148530061727305
14.237245915628767 287.5666285938089 0.7200621898671066
14.242473470582183 288.7659853490307 0.7211361076807105
14.2477010255356 289.71809152613724 0.7216564643650476
14.252928580489016 287.832586895072 0.7199337565114524
14.258156135442432 287.8440708161322 0.7202054807602837
14.263383690395848 289.0984797367641 0.7215223445485505
14.268611245349264 291.34001445779256 0.7247471626942269
14.27383880030268 293.9442730797753 0.7269224113678576
14.279066355256097 296.3920761977913 0.7292767997679684
14.284293910209513 297.97126315985133 0.7305889512089663
14.28952146516293 298.07075448997534 0.7296935447367662
14.294749020116345 296.5504688555301 0.7274994291471782
14.299976575069762 296.47399953374367 0.727339256006336
14.305204130023178 299.43146071807024 0.730672141102407
14.310431684976594 300.11069083273446 0.7307250956991251
14.31565923993001 305.3052935084871 0.7358645104418149
14.320886794883426 304.8494504857574 0.7354703597748846
14.326114349836843 305.8571730848195 0.7370488372865758
14.331341904790259 308.45781558882754 0.7398822143748056
14.336569459743675 310.1230329533646 0.7420060773061714
14.341797014697091 311.7812914194547 0.7430091297744745
14.347024569650507 313.6762247330669 0.7450229636912862
14.352252124603924 312.4495257102253 0.7431911973364901
14.35747967955734 312.2509315767049 0.7435022363932537
14.362707234510756 309.8351804644329 0.7405867217743
14.367934789464172 310.35670199058404 0.7414491518141085
14.373162344417588 313.78399840543636 0.7456331758599628
14.378389899371005 314.4279267118734 0.7456687939196696
14.38361745432442 315.35318148525073 0.7470549092256746
14.388845009277837 315.3416102878687 0.747044135759392
14.394072564231253 311.59946795153996 0.7446860934974147
14.39930011918467 313.7791396488634 0.7486611281315296
14.404527674138086 314.55905529948296 0.7496317357280983
14.409755229091502 316.4546628251563 0.7508492125268306
14.414982784044918 318.8104331918217 0.7526978919844484
14.420210338998334 319.0683910087253 0.7515977680451864
14.42543789395175 319.52956288951464 0.7517956369216264
14.430665448905167 319.46828758426966 0.7515677985140592
14.435893003858583 319.0411564339542 0.7508658830342845
14.441120558811999 321.4971931418338 0.7542178261184743
14.446348113765415 321.0113398515174 0.7545996126503008
14.451575668718831 321.01306462255263 0.7546428214746697
14.456803223672248 323.26369479623133 0.7566576003643898
14.462030778625664 326.36597825320985 0.759772147010013
14.46725833357908 327.0649000975909 0.7599151915410363
14.472485888532496 331.65307522701715 0.7651885025833501
14.477713443485912 333.789806199157 0.7678644937665698
14.482940998439329 339.7728701728913 0.7746925097614099
14.488168553392745 344.03459263718315 0.7792712194795928
14.493396108346161 349.6658220978885 0.7856108199019417
14.498623663299577 356.6379755780702 0.793160077319275
14.503851218252994 361.0323034182666 0.796933636177254
14.50907877320641 368.5205221528362 0.8050600962409844
14.514306328159826 371.511418024347 0.8077890369721278
14.519533883113242 373.6272000184442 0.8100101093594004
14.524761438066658 377.6148095238409 0.814873741211208
14.529988993020075 375.08758819946496 0.8133343143040869
14.53521654797349 372.644104809509 0.8104235230598837
14.540444102926907 364.67347148373636 0.8024334150289769
14.545671657880323 354.01946864260844 0.7909316306269035
14.55089921283374 341.0515780217465 0.7761866917006726
14.556126767787156 328.2290713490026 0.7619892524266342
14.561354322740572 319.8252324885243 0.7527724443990989
14.566581877693988 311.17697885638097 0.7438383152139189
14.571809432647404 308.8698719323398 0.741705024870892
14.57703698760082 303.0736068308917 0.7354343484541662
14.582264542554237 302.14553678635616 0.734028235222096
14.587492097507653 302.1942968345036 0.7334719537190488
14.592719652461069 301.0656071470286 0.7314953358517721
14.597947207414485 303.51611399701306 0.7341571042919238
14.603174762367901 309.12912177866684 0.7408952961483718
14.608402317321318 313.76147374784983 0.7464325904903747
14.613629872274734 316.8282848304938 0.7489544611020963
14.61885742722815 320.2712483634796 0.7517055034602995
14.624084982181566 322.9241712583283 0.7537776860111963
14.629312537134982 326.265845286043 0.7577675328209595
14.634540092088399 335.22145989528 0.767585047644387
14.639767647041815 341.4224899269226 0.774055832859884
14.644995201995231 342.01146893526817 0.7744554174813435
14.650222756948647 342.13544398490484 0.7730907275107843
14.655450311902063 339.9463470969994 0.7711877690306334
14.66067786685548 339.0567950087443 0.7698337971973911
14.665905421808896 340.59640388246606 0.7716553996792345
14.671132976762312 341.6830531980026 0.7724694026892212
14.676360531715728 341.5703689750477 0.7718172583110416
14.681588086669144 341.5816569389942 0.7713066329330011
14.68681564162256 342.3293574382511 0.772814348855474
14.692043196575977 341.9425793222853 0.772120796221331
14.697270751529393 341.8590571389053 0.7722466396415817
14.70249830648281 342.45340058305845 0.7735102829828089
14.707725861436225 345.53708118839705 0.7764458861396492
14.712953416389642 349.21549432145275 0.7806582823234475
14.718180971343058 348.17340443661936 0.7792762632047708
14.723408526296474 348.3159963531063 0.778579487599531
14.72863608124989 350.43198277448414 0.7813876793237414
14.733863636203306 351.12477926752433 0.7819240248812308
14.739091191156723 350.4471838490312 0.780976717921809
14.744318746110139 344.73326908187147 0.7748707570676139
14.749546301063555 338.67082866350205 0.7677183917454513
14.754773856016971 330.4749545935127 0.7591198122483205
14.760001410970387 325.44601583934684 0.7544547008548161
14.765228965923804 322.50413921247997 0.7513282122570158
14.77045652087722 320.5629775071983 0.7493424415018177
14.775684075830636 318.68534905848475 0.7468541949797391
14.780911630784052 315.0881672830142 0.7433777094748931
14.786139185737468 312.5810586875536 0.7410153107294953
14.791366740690885 311.7610533544608 0.7401704695268654
14.7965942956443 309.76447674987315 0.7373709858280473
14.801821850597717 311.2947011516298 0.7392920186809061
14.807049405551133 313.4112509006589 0.7419151876812575
14.81227696050455 315.3892733596104 0.744539526627026
14.817504515457966 319.7712323461601 0.7495365185570653
14.822732070411382 322.8948590492884 0.751879226506493
14.827959625364798 327.9450815851679 0.7578900874512017
14.833187180318214 333.68528785973626 0.7640469107360837
14.83841473527163 339.5346184083732 0.770417288584965
14.843642290225047 341.3983937032796 0.7732215336592062
14.848869845178463 346.07814435388514 0.7783789638008453
14.854097400131879 346.52058907980506 0.7782690556261143
14.859324955085295 346.7580303644995 0.7782370334193067
14.864552510038711 348.67196932760845 0.7789168425579691
14.869780064992128 350.7275205882492 0.7816445880591467
14.875007619945544 355.08494047684025 0.7865100317424435
14.88023517489896 356.75819836452575 0.7883798602567638
14.885462729852376 355.79998797486934 0.7884135715002977
14.890690284805792 357.4100850647376 0.7908198274283297
14.895917839759209 357.7004819128336 0.7905758623751865
14.901145394712625 357.1895640151494 0.7902643099142037
14.906372949666041 358.25277515378997 0.7906195182532091
14.911600504619457 353.5830742115841 0.7854668112896673
14.916828059572873 352.35168620625353 0.7841032093089557
14.92205561452629 345.9544450126922 0.7764434804706137
14.927283169479706 339.7331459552344 0.7705098244568127
14.932510724433122 335.96297244858425 0.767423977957142
14.937738279386538 331.6065149763772 0.7625847891172488
14.942965834339955 327.8388956070946 0.758785466460699
14.94819338929337 323.8896386908996 0.7539381578013441
14.953420944246787 315.8579588738528 0.7444795307701043
14.958648499200203 310.76533956238774 0.73847350325609
14.96387605415362 305.93219422267504 0.7331531198515525
14.969103609107036 301.9317217435886 0.728807241954771
14.974331164060452 302.6188254781093 0.7305581664445542
14.979558719013868 299.79941616705605 0.7272692754495822
14.984786273967284 298.9724904220083 0.7263169768835754
14.9900138289207 295.5592782664986 0.7231311025046633
14.995241383874117 297.60076405010795 0.7251931636009625
15.000468938827533 299.4470374138665 0.7287572169360604
15.005696493780949 299.9993420652986 0.7292358431890309
15.010924048734365 300.7296487572963 0.7299251671184005
15.016151603687781 301.89311911239065 0.7317398063544617
15.021379158641198 301.7757084210579 0.7297079390563552
15.026606713594614 300.87986326250274 0.727742530110657
15.03183426854803 302.90592741663767 0.729828116268161
15.037061823501446 307.2189004338484 0.7352610177083623
15.042289378454862 309.9278353944699 0.7385453051645348
15.047516933408279 312.9055992748587 0.7423969655794254
15.052744488361695 313.72106768979745 0.7425120652755908
15.057972043315111 315.18619795598977 0.7450936516461543
15.063199598268527 315.5742715599321 0.7465008125290858
15.068427153221943 316.1775852441111 0.7471903635091103
15.07365470817536 317.8933268521272 0.7489119203885733
15.078882263128776 315.78726813060143 0.7460246696530624
15.084109818082192 313.74464611082186 0.7422656077312596
15.089337373035608 314.07597536341535 0.742966447667654
15.094564927989024 316.27783773934846 0.7457105100317541
15.09979248294244 316.1038059545449 0.7461816710105511
15.105020037895857 313.8084598789686 0.7435155144011057
15.110247592849273 310.0297004582186 0.7393247617148451
15.11547514780269 309.56798697846875 0.7394408482881741
15.120702702756105 313.05839066713907 0.7442761279761129
15.125930257709522 312.44805005412513 0.7428413458556083
15.131157812662938 307.69974817372406 0.7366028868809238
15.136385367616354 301.503861766674 0.729273961269717
15.14161292256977 294.9903345785338 0.7215321737700401
15.146840477523186 291.2762038273977 0.7185640726027487
15.152068032476603 291.36781951666586 0.7180995675706494
15.157295587430019 290.1613478432422 0.716614334539991
15.162523142383435 288.3108069117083 0.7137162174852608
15.167750697336851 283.6998985681152 0.7075858917041966
15.172978252290267 279.9596220308715 0.7033063229078514
15.178205807243684 277.78551386869856 0.7016028757738009
15.1834333621971 276.7067664467134 0.7013951222798388
15.188660917150516 273.36491186733326 0.6983642176635025
15.193888472103932 271.0421601512811 0.6975548943165158
15.199116027057348 267.320899335157 0.6929758553424749
15.204343582010765 267.5724460818673 0.6932942730649055
15.20957113696418 268.96445911998444 0.6936402920090632
15.214798691917597 270.83241304470727 0.6950063249612524
15.220026246871013 272.32161192682696 0.697381774261343
15.22525380182443 270.71584929950507 0.6948755720447584
15.230481356777846 267.9302443055512 0.6918528412225612
15.235708911731262 264.4134045366828 0.6868060746958053
15.240936466684678 264.0463390093269 0.6873918823257876
15.246164021638094 265.3658983329254 0.6903044818301859
15.25139157659151 268.95752033960986 0.6953106180655337
15.256619131544927 267.44348375461544 0.6926236081379644
15.261846686498343 264.5289447341246 0.6886896974317513
15.267074241451759 264.3912282992075 0.688198175939476
15.272301796405175 262.93307180628807 0.6871183716062936
15.277529351358591 264.86197905074823 0.6905504651638628
15.282756906312008 265.9945297310149 0.6907731116537082
15.287984461265424 263.89066114639866 0.6872629977864844
15.29321201621884 267.34358723297515 0.6907440567114207
15.298439571172256 268.3313895672597 0.6908983542604533
15.303667126125672 271.53548299736826 0.6960267295139542
15.308894681079089 273.1004831063595 0.6984002684315348
15.314122236032505 273.8448585769599 0.6994540856409586
15.319349790985921 273.44443863149894 0.6993256367621464
15.324577345939337 278.52372913681666 0.7054002280802014
15.329804900892753 281.4321494292811 0.7091213525943829
15.33503245584617 282.00151131741274 0.7094899787752349
15.340260010799586 281.1467016428999 0.7073278383706328
15.345487565753002 281.4000516423923 0.7069616965659484
15.350715120706418 282.06875054759047 0.70731323430268
15.355942675659835 285.4978579907966 0.7116347610528054
15.36117023061325 285.95240132885215 0.7129341437854401
15.366397785566667 287.4354121891445 0.7140726934449211
15.371625340520083 288.2626849245319 0.7148284869750395
15.3768528954735 286.65766195123433 0.7126999746639103
15.382080450426916 289.5232765712011 0.7157511635795388
15.387308005380332 291.80544650732674 0.7192890814472375
15.392535560333748 293.3511626504897 0.7214387793832208
15.397763115287164 293.5639535863104 0.7309916695958977
15.40299067024058 292.2132819586528 0.7364232211825601
15.408218225193997 290.3975245460315 0.7391792574480998
15.413445780147413 291.06277456193834 0.7434808776618035
15.418673335100829 294.14854824853927 0.7510171812336457
15.423900890054245 295.3977587398866 0.755691143004118
15.429128445007661 298.03237342244574 0.7617203341365453
15.434355999961078 296.3094810319854 0.7631103453929762
15.439583554914494 296.1882364877616 0.7652863179566556
15.44481110986791 293.7240686087159 0.7640164975088087
15.450038664821326 290.86154454406784 0.7627691431608009
15.455266219774742 288.51664737644086 0.761947312948831
15.460493774728159 285.88565656248164 0.7615328873664154
15.465721329681575 288.6670663979612 0.7669607430028508
15.470948884634991 292.04771721963726 0.7726302433071155
15.476176439588407 293.91053276333383 0.7760081509742088
15.481403994541823 295.95908772580896 0.7816271287203805
15.48663154949524 293.45586171659824 0.782651019646084
15.491859104448656 294.3151041727444 0.7859990259258061
15.497086659402072 294.1696117068436 0.7875170395037858
15.502314214355488 296.1302243442783 0.7905574669391271
15.507541769308904 295.1946998518492 0.7898536860489351
15.51276932426232 291.92490316270624 0.7874261225640498
15.517996879215737 292.3154222528858 0.7891925017194914
15.523224434169153 289.23954557558193 0.7854500195339863
15.52845198912257 293.28458232471365 0.7931450992768084
15.533679544075985 294.66214420225674 0.7966761610408439
15.538907099029402 295.83218954801924 0.7997240443686386
15.544134653982818 297.32559477292165 0.803886119112695
15.549362208936234 297.0158315787628 0.8050773376377814
15.55458976388965 296.8257652453196 0.8063335814773189
15.559817318843066 298.07404838063894 0.8098927603870284
15.565044873796483 296.64993708890114 0.8096847408652146
15.570272428749899 294.29601160950125 0.8085243110444826
15.575499983703315 293.8928329907788 0.8108705748296844
15.580727538656731 292.9817651525236 0.8110970199840881
15.585955093610147 290.942214612092 0.8104826836506699
15.591182648563564 289.66669327570133 0.8102684673073373
15.59641020351698 285.90317747727295 0.8058844522199569
15.601637758470396 284.6298989599502 0.8057315326122279
15.606865313423812 281.622647532469 0.8031738626842323
15.612092868377228 280.96843564900024 0.8038405428547866
15.617320423330645 280.729492973383 0.8056495930063382
15.62254797828406 278.36166397756455 0.8030357922445214
15.627775533237477 276.7240166004349 0.8026146115669973
15.633003088190893 270.4210544795212 0.7947209780736953
15.63823064314431 269.84452102721264 0.791020114854376
15.643458198097726 269.4293431695313 0.7798094097714441
15.648685753051142 268.3843689971681 0.7719844834796349
15.653913308004558 268.9600826880517 0.7685998569083266
15.659140862957974 265.95688285186066 0.7615319987672567
15.66436841791139 265.06152301520456 0.7570844830018948
15.669595972864807 267.46903592522466 0.7578709410848846
15.674823527818223 267.7758625542728 0.7563790338626272
15.680051082771639 269.6751540369088 0.7574437760986233
15.685278637725055 270.468138642447 0.7563236977377522
15.690506192678471 271.08557339931497 0.7557064796358772
15.695733747631888 272.0643440319245 0.7554516677857404
15.700961302585304 271.0177062692145 0.7533570468774019
15.70618885753872 270.5884814437258 0.7527426519440433
15.711416412492136 269.4466440953424 0.7499855110483193
15.716643967445552 269.17340872689573 0.7474982819838488
15.721871522398969 271.1188507770611 0.7488146982831908
15.727099077352385 272.7040513522906 0.7497487711355383
15.732326632305801 274.3903212410074 0.7515414005167993
15.737554187259217 272.70615378724796 0.7496550381063583
15.742781742212633 271.5166132548947 0.7481394564667423
15.74800929716605 273.10420581994475 0.7486570875566976
15.753236852119466 272.15885313437985 0.744672095823886
15.758464407072882 275.53507779507885 0.7481015302698323
15.763691962026298 277.3404259425891 0.7500090789282637
15.768919516979715 278.0667376355331 0.7509967109013888
15.77414707193313 282.27025172948254 0.755831909716453
15.779374626886547 284.3524754480009 0.7574298170123656
15.784602181839963 284.1230237207961 0.756246336549019
15.78982973679338 282.60999957286504 0.7538450309739626
15.795057291746796 278.7704077601731 0.7479379502024458
15.800284846700212 277.96583508911044 0.7468321211214788
15.805512401653628 277.04409548849236 0.7461785860179639
15.810739956607044 280.31090511142673 0.7498410542340077
15.81596751156046 282.92751382861024 0.7525814374219495
15.821195066513877 281.7687924985348 0.7507893868531834
15.826422621467293 282.85739199692676 0.7503092921767336
15.831650176420709 284.52712967029845 0.7519700294001871
15.836877731374125 284.5698739505136 0.7513217194116614
15.842105286327541 284.77379632546746 0.7528342352775659
15.847332841280958 285.02948458809607 0.7528223861504791
15.852560396234374 281.8127420964736 0.7483857534782162
15.85778795118779 281.00357314820263 0.7462277996820209
15.863015506141206 280.28963366763486 0.7451743998316336
15.868243061094622 278.6411395467789 0.7407653733688746
15.873470616048039 277.30294920168575 0.738604994383508
15.878698171001455 276.1178142506848 0.735780709583687
15.883925725954871 277.2945877041625 0.7375641124994954
15.889153280908287 278.38612029434813 0.7394037245207835
15.894380835861703 276.9114024498582 0.7366673720525376
15.89960839081512 278.06090222513615 0.7376581422532611
15.904835945768536 280.67051431633644 0.7412754857645288
15.910063500721952 281.0197620881952 0.7423333756420486
15.915291055675368 280.0130243367852 0.741136162694287
15.920518610628784 273.9563749250639 0.7327431621465462
15.9257461655822 271.4498064090053 0.7283525231048061
15.930973720535617 271.5085328981273 0.7277795958409476
15.936201275489033 272.6710981653487 0.7291885346284981
15.94142883044245 276.34352362346743 0.7337536047698431
15.946656385395865 276.90705653175786 0.734806897731572
15.951883940349282 274.5547212878913 0.7326069495177333
15.957111495302698 275.2361917143022 0.7327279234820433
15.962339050256114 277.1215499140302 0.736354778711344
15.96756660520953 279.9848174619152 0.7400206065809133
15.972794160162946 281.35913498887334 0.7419105739580889
15.978021715116363 282.7358916031346 0.7445980405497078
15.983249270069779 283.8234333183843 0.7445106398800024
15.988476825023195 284.951082848639 0.7459939973641502
15.993704379976611 283.95933995126984 0.7421982465448274
15.998931934930027 279.0878470441157 0.7343045850800616
16.004159489883442 274.29479154067053 0.7272614126189583
16.009387044836856 275.0068130957009 0.7275885462603686
16.01461459979027 276.126269376331 0.7304644274336912
16.019842154743685 280.12649901861596 0.7381635780574359
16.0250697096971 282.54967597698607 0.7417442295962842
16.030297264650514 285.4670218193522 0.7455969810023045
16.03552481960393 284.4207853043108 0.7426850961844945
16.040752374557343 285.245879154655 0.7426984682890432
16.045979929510757 286.99613633202466 0.7454735607843215
16.05120748446417 290.82327204140137 0.7500810640851242
16.056435039417586 298.57497340129794 0.758725490510037
16.061662594371 301.57189006000675 0.7616707327555468
16.066890149324415 305.29100840991083 0.7651006173078236
16.07211770427783 306.61108949366 0.7672272841830563
16.077345259231244 309.0411260954239 0.7693563141484944
16.08257281418466 313.758237512796 0.7746816023280287
16.087800369138073 317.0739928679043 0.7780555037921426
16.093027924091487 317.198416863224 0.7777119281639335
16.0982554790449 317.2403156469253 0.7775144804966961
16.103483033998316 319.56470202898447 0.781230975455367
16.10871058895173 323.3793693846142 0.7859347406628515
16.113938143905145 324.9139464080077 0.788229219131237
16.11916569885856 322.1421981634417 0.7853903699846412
16.124393253811974 319.2391321512454 0.7813672790562304
16.129620808765388 318.85310606025007 0.7807568189409649
16.134848363718802 319.5402712939598 0.7816752824757345
16.140075918672217 319.21073712601367 0.7814257819460306
16.14530347362563 319.74600245852406 0.7827982399985578
16.150531028579046 320.87563618321616 0.7836568479250715
16.15575858353246 324.6877556390198 0.7871367563371614
16.160986138485875 322.380627345582 0.7839183090594134
16.16621369343929 319.5833600807402 0.7796997989589197
16.171441248392703 311.90661063317464 0.7715343208024367
16.176668803346118 307.30670860897516 0.7660097587224292
16.181896358299532 302.22950838858617 0.7598978294934963
16.187123913252947 298.0299572699781 0.7550786117226741
16.19235146820636 296.04865929180113 0.7526139097513598
16.197579023159776 293.8608322390507 0.7501276108534009
16.20280657811319 288.68544090771104 0.7434283690158424
16.208034133066604 282.68808361936937 0.7360805744057474
16.21326168802002 275.1267120305775 0.7281562413948086
16.218489242973433 271.6491142489491 0.723771404562962
16.223716797926848 270.54516656341485 0.722955107530273
16.228944352880262 271.2508097798743 0.7233795994480557
16.234171907833677 270.15056268045623 0.7217634147171182
16.23939946278709 267.8804524881994 0.718757942126226
16.244627017740505 264.5119347790299 0.7156996928422107
16.24985457269392 259.6221400744566 0.7090757694005679
16.255082127647334 254.3603383379998 0.7036082629616353
16.26030968260075 249.69483364896763 0.6973344557900116
16.265537237554163 250.06876026916285 0.6976318781887171
16.270764792507578 249.30318368706702 0.695249612543471
16.275992347460992 248.45155077938514 0.694900161892885
16.281219902414406 244.86039245051714 0.6906604636112663
16.28644745736782 241.93596492377802 0.6859881556697422
16.291675012321235 244.9902857708455 0.6920981120777886
16.29690256727465 249.12317154283622 0.6967800587455091
16.302130122228064 249.16493411059096 0.6970773301471619
16.30735767718148 250.35039017781804 0.697356651279898
16.312585232134893 248.9955143808377 0.6935596560528392
16.317812787088307 250.33955772347878 0.6956916763358011
16.323040342041722 250.41186440606768 0.6963910253419
16.328267896995136 251.4114144887421 0.6990720410592962
16.33349545194855 250.28303894935152 0.6974277333563397
16.338723006901965 247.62826939157526 0.6924205685040706
16.34395056185538 250.56931118815302 0.6933906686778658
16.349178116808794 250.51586717451968 0.6925801007233475
16.35440567176221 252.39882099481113 0.6929586318726927
16.359633226715623 255.20816629765415 0.6967982884291837
16.364860781669037 259.42256819552983 0.7031580824304988
16.37008833662245 266.6407186253873 0.7118526589205793
16.375315891575866 270.9306336083067 0.7179478109984443
16.38054344652928 274.7776259789801 0.7212640319098177
16.385771001482695 279.3925215723812 0.7263975282910698
16.39099855643611 283.80366988385066 0.7316973998066376
16.396226111389524 286.7723030354394 0.7330070509338407
16.401453666342938 288.2077400675829 0.7342504857813746
16.406681221296353 288.54253580915156 0.7351747530120217
16.411908776249767 287.4616766053314 0.7346965417144375
16.41713633120318 284.40078449916274 0.7305948685406568
16.422363886156596 280.92314164684944 0.7267331609806581
16.42759144111001 278.64608088406703 0.7227562339781729
16.432818996063425 279.87372532673976 0.724582085945949
16.43804655101684 279.1138649893281 0.7243447080001155
16.443274105970254 276.37838676191456 0.7221620831008837
16.448501660923668 272.6403282598715 0.7169767571720502
16.453729215877082 267.38212024644446 0.7086910247884115
16.458956770830497 265.1543198334549 0.705387174653513
16.46418432578391 265.4527347623917 0.7066559032728256
16.469411880737326 268.65457553762366 0.710990561674972
16.47463943569074 270.78523297805066 0.7146157347006534
16.479866990644155 269.9227961514826 0.7132086877390553
16.48509454559757 271.22866925328196 0.7141243106109831
16.490322100550983 272.62132514158856 0.7153888559316924
16.495549655504398 274.14251272692957 0.7167152328015007
16.500777210457812 274.44487083937196 0.7173854428233586
16.506004765411227 276.645533364574 0.7205036262832905
16.51123232036464 275.7750984057159 0.718615792056179
16.516459875318056 276.011315820153 0.7180045209195968
16.52168743027147 275.54960643817276 0.7175094401015665
16.526914985224884 276.35875105826983 0.7185249347263973
16.5321425401783 278.2706319408638 0.721374346281346
16.537370095131713 275.83846272243017 0.7175265194739231
16.542597650085128 272.3483052806318 0.7132725740625075
16.547825205038542 266.6996425573622 0.7073102445862046
16.553052759991957 263.07691866109917 0.7025925269042353
16.55828031494537 258.2835352803624 0.6963134883402152
16.563507869898785 255.1759376275439 0.6918115798467528
16.5687354248522 251.99572158887327 0.6873591079559331
16.573962979805614 251.33926156893173 0.6873600894875986
16.57919053475903 250.33331269819567 0.6868237485342286
16.584418089712443 248.29881868273262 0.6846418619930648
16.589645644665858 247.69049681530782 0.6838404416618666
16.594873199619272 247.32587205177794 0.6818415092455818
16.600100754572686 247.82670253789428 0.68234062277056
16.6053283095261 247.74046979108508 0.6821939637665891
16.610555864479515 248.62800239868704 0.6839273316670831
16.61578341943293 247.90924388386648 0.683967131074054
16.621010974386344 248.31894152177375 0.6853948381784266
16.62623852933976 250.93262372991015 0.6892137004988965
16.631466084293173 251.42186171024997 0.6894304225417629
16.636693639246587 250.7050167595691 0.6863970108196573
16.641921194200002 251.61914322044842 0.6856102519237975
16.647148749153416 253.28226631491893 0.6878680360018606
16.65237630410683 253.25680140426516 0.6873220723280641
16.657603859060245 253.8318627834843 0.6886791058921224
16.66283141401366 250.5020577756717 0.6842362737255062
16.668058968967074 248.15016721023505 0.6805813469588186
16.67328652392049 246.5794899083064 0.6789568080835267
16.678514078873903 244.1480392238672 0.6756322022080828
16.683741633827317 244.9581347631253 0.6780684922569461
16.68896918878073 244.64639654725406 0.6772617804729318
16.694196743734146 242.0657619876114 0.6730244042830946
16.69942429868756 240.35362779980915 0.6696038174951205
16.704651853640975 238.10555602734627 0.6654322539503397
16.70987940859439 238.63490705130064 0.6672735981760093
16.715106963547804 237.79428533013206 0.6675506520077742
16.720334518501218 235.18520576385194 0.6653315704332129
16.725562073454633 235.4940226103609 0.6664360122900111
16.730789628408047 235.67533496350353 0.6660984056045104
16.73601718336146 236.9485765524641 0.6679554006556004
16.741244738314876 237.91693340928015 0.6683480122174782
16.74647229326829 233.23713274747942 0.6598896038155891
16.751699848221705 229.70249156619926 0.6543626788613948
16.75692740317512 225.75046194088145 0.6495020908734407
16.762154958128534 226.14478263997128 0.6507136384969061
16.767382513081948 224.62576258010367 0.6495152450485955
16.772610068035362 225.16548115297223 0.6501999123323746
16.777837622988777 225.92000931552997 0.6514666108338608
16.78306517794219 225.66019638733806 0.6510115768288517
16.788292732895606 226.69573525124176 0.6531647150849834
16.79352028784902 227.2225931474894 0.654209892197561
16.798747842802435 224.7155741901468 0.6498982988544023
16.80397539775585 221.12951312982713 0.6458092119266896
16.809202952709263 219.20038118850138 0.6433021019789241
16.814430507662678 217.79480072474936 0.6411468342954773
16.819658062616092 219.98758986669804 0.6438974898820776
16.824885617569507 219.04495992414812 0.6411637335905616
16.83011317252292 220.61923061655114 0.6464781165297703
16.835340727476336 222.30818675295964 0.6485548473124485
16.84056828242975 221.60394586801868 0.6470424906280553
16.845795837383164 222.6403225548024 0.6464461188789955
16.85102339233658 219.95070096790158 0.6432600398155954
16.856250947289993 218.75069447661542 0.6420226466459206
16.861478502243408 217.03375506128813 0.639549630192556
16.866706057196822 217.26054199828803 0.6411419579351649
16.871933612150237 218.24712653618633 0.6446037060990791
16.87716116710365 219.09265388195217 0.6465828568541367
16.882388722057065 216.66485047985475 0.6439827460241417
16.88761627701048 215.0072688289657 0.6406527421583007
16.892843831963894 214.76971607498163 0.638685996587706
16.89807138691731 216.74525292708037 0.6420403397054707
16.903298941870723 217.78886254943853 0.6432151816142716
16.908526496824138 218.51671360803888 0.6450784544291662
16.913754051777552 216.43028628406805 0.6423080145546755
16.918981606730966 213.66630054604772 0.6373170592472708
16.92420916168438 211.6165744244071 0.6341446510464029
16.929436716637795 212.41759090499363 0.6339426454130439
16.93466427159121 212.0142638011666 0.6338864873158528
16.939891826544624 211.6226050148972 0.6324565886714818
16.94511938149804 209.7300187725614 0.6289171786692851
16.950346936451453 210.06776829025804 0.6299289940533176
16.955574491404867 212.8272495979955 0.6344721318561016
16.960802046358282 215.11420180710286 0.6394763789561597
16.966029601311696 216.485770060889 0.6408093648178081
16.97125715626511 216.9736160360358 0.6408319165598296
16.976484711218525 214.4625499060428 0.6362251441727992
16.98171226617194 213.070548177002 0.6342070223198931
16.986939821125354 211.25337504766065 0.6336473415843443
16.99216737607877 210.54033917735063 0.633549596543609
16.997394931032183 213.42786280612097 0.6385316456800233
17.002622485985597 215.04338431444725 0.6397374666828177
17.00785004093901 217.79088594734705 0.6415085527068863
17.013077595892426 218.16008843574065 0.6416779044686962
17.01830515084584 217.66663692267267 0.6405577141771934
17.023532705799255 216.44299316616397 0.6375606431050377
17.02876026075267 215.118286217732 0.6349751741358044
17.033987815706084 215.38860523799363 0.6353841296361871
17.039215370659498 215.9693803433238 0.6370003466620435
17.044442925612913 216.72407169676674 0.6386143174191062
17.049670480566327 216.564893552752 0.6384174950608594
17.05489803551974 216.12464563361695 0.6379324187466261
17.060125590473156 217.6880442313647 0.639629289563397
17.06535314542657 216.69397845454972 0.6388297761807429
17.070580700379985 219.64535699687173 0.6423902621729998
17.0758082553334 219.82715834998487 0.6423662515550096
17.081035810286814 219.90449482538784 0.6414334706132471
17.086263365240228 220.78239037133588 0.642581727032148
17.091490920193642 219.87347136918189 0.6416194899812614
17.096718475147057 220.17338506255595 0.6419615187722518
17.10194603010047 217.73993314448862 0.6381673935938967
17.107173585053886 215.90018588335025 0.635548731756881
17.1124011400073 214.2333121675787 0.6331500231109068
17.117628694960715 213.84379630104377 0.6322383683589625
17.12285624991413 217.25690843307765 0.6372783742312256
17.128083804867543 221.7126566687793 0.6429578389940566
17.133311359820958 224.214324399691 0.6445056199762312
17.138538914774372 223.87102620636892 0.643568442203438
17.143766469727787 223.28470187896264 0.6422900663899355
17.1489940246812 226.10785833555232 0.6475140735285552
17.154221579634616 227.6585404623065 0.6497143461921886
17.15944913458803 228.82443383655223 0.6508057059837342
17.164676689541444 228.48098277525244 0.6504471924717259
17.16990424449486 229.1297168221371 0.6497383450417893
17.175131799448273 231.2636678087933 0.6519801284811935
17.180359354401688 231.65109434492283 0.6516432138558188
17.185586909355102 232.47859858537169 0.6524219167540127
17.190814464308517 235.74410040692098 0.6586906229300109
17.19604201926193 240.8910902861561 0.667150162066462
17.201269574215345 244.35796225475576 0.6716476123629564
17.20649712916876 243.3245460163249 0.6691259284165991
17.211724684122174 242.12274020780086 0.6679851511876312
17.21695223907559 240.4838411823667 0.6664425062795215
17.222179794029003 241.9432128757295 0.6682820552594553
17.227407348982418 242.88276625855067 0.6691666156889304
17.232634903935832 245.358587021816 0.6713951199230354
17.237862458889246 247.88237632466513 0.6748077962710154
17.24309001384266 246.9689881650072 0.6733033079227786
17.248317568796075 245.81580443075592 0.6721618545591901
17.25354512374949 247.63588149598704 0.6756426339745959
17.258772678702904 247.40187712865415 0.6754204294362324
17.26400023365632 245.3831806677138 0.6729641908533598
17.269227788609733 243.02986570376368 0.6695481852176541
17.274455343563147 238.2808048941776 0.6621486885439894
17.279682898516562 235.88357793567772 0.6622390233548028
17.284910453469976 234.14964360887382 0.659730842047714
17.29013800842339 234.16942872182958 0.6602882500822066
17.295365563376805 235.90910869551948 0.660070472304567
17.30059311833022 238.81491632504154 0.6619278550398948
17.305820673283634 242.53729233561253 0.6670540070610896
17.31104822823705 245.16659144880032 0.6722764448501666
17.316275783190463 244.63826540348228 0.6728708735426682
17.321503338143877 241.66073040033328 0.6684166611839798
17.32673089309729 237.6427955142177 0.6617613745195429
17.331958448050706 236.3169560159231 0.6588256194750461
17.33718600300412 236.7366303555796 0.6590667681998557
17.342413557957535 238.18589307636626 0.6616654406614272
17.34764111291095 239.27081803055856 0.6633409804321805
17.352868667864364 239.10463285581358 0.6639424645437225
17.358096222817778 235.49442798121243 0.6586208027559448
17.363323777771193 234.02400162819055 0.6571307576610539
17.368551332724607 230.24133355835744 0.6519009750680184
17.37377888767802 228.63657972451603 0.6492791421597678
17.379006442631436 227.95986347590636 0.649213366324958
17.38423399758485 228.23659790047572 0.6492867078950313
17.389461552538265 226.67617574054674 0.648345997000454
17.39468910749168 225.57019611100762 0.6467780942634563
17.399916662445094 228.09287843086818 0.6496677998362863
17.405144217398508 230.68966975870592 0.6528574764241308
17.410371772351922 231.36446375742577 0.6545077615405955
17.415599327305337 232.45990990143102 0.656404758584913
17.42082688225875 231.8506957614958 0.6564523621966694
17.426054437212166 234.62167603003854 0.6603652037738253
17.43128199216558 235.05378376608172 0.6604116638850762
17.436509547118995 234.67948591864297 0.6579373969749174
17.44173710207241 238.28451352259464 0.6614547455247166
17.446964657025823 236.70080403169106 0.6580916643355808
17.452192211979238 236.31106166636994 0.6588991339469011
17.457419766932652 233.87352746126348 0.6549134759635998
17.462647321886067 234.23636363311218 0.6553477226021787
17.46787487683948 232.84856574774503 0.6543715731651254
17.473102431792896 229.66866756332834 0.6512539421555356
17.47832998674631 229.35729518978687 0.6533654728538337
17.483557541699724 231.4718073822947 0.655491659191187
17.48878509665314 234.2109309839247 0.657481719035415
17.494012651606553 236.59805790063737 0.6602690403830219
17.499240206559968 237.72213153375347 0.6599517132194265
17.504467761513382 238.4248682142313 0.6608011301248314
17.509695316466797 239.56829931913748 0.662311298643733
17.51492287142021 237.6853032317371 0.6618087120650082
17.520150426373625 236.20161253092564 0.6617750380154294
17.52537798132704 236.02795510948823 0.6608843724016261
17.530605536280454 236.3446415182803 0.6607227437175703
17.53583309123387 237.88776395454246 0.6611980031719897
17.541060646187283 238.87906278991292 0.6627081001260383
17.546288201140698 239.113096991015 0.6633930724006221
17.551515756094112 238.7495570861707 0.6628592696124184
17.556743311047526 240.67504508688472 0.663812427925306
17.56197086600094 240.4492046408683 0.6639788136443173
17.567198420954355 243.08166256827602 0.6680257232326654
17.57242597590777 243.30153505146478 0.6687475206476192
17.577653530861184 240.76414627749756 0.6654370406005292
17.5828810858146 239.27967523545132 0.6643818646922927
17.588108640768013 237.03006443078263 0.6612206419511585
17.593336195721427 239.22565236659963 0.6645179699922248
17.598563750674842 243.91215798726662 0.6694398543622645
17.603791305628256 246.5776873136481 0.6726577583343075
17.60901886058167 248.9960161540334 0.6744375222581039
17.614246415535085 248.71398736165173 0.6728549827260951
17.6194739704885 247.8982492055692 0.6715301641367248
17.624701525441914 247.34135176415154 0.6705053114870287
17.62992908039533 248.67156993073698 0.6720130684837828
17.635156635348743 250.25669764031508 0.6733433767672821
17.640384190302157 254.43565420172314 0.6797240531959349
17.64561174525557 253.91460916378986 0.6795799651225296
17.650839300208986 253.68467646779425 0.6795629193079769
17.6560668551624 256.7155208122792 0.6828201047956162
17.661294410115815 257.98443291757445 0.6844125652915125
17.66652196506923 262.24561041291213 0.6896390787685823
17.671749520022644 264.9071361984274 0.6922627397752545
17.676977074976058 270.1333646800634 0.6986532975425557
17.682204629929473 274.5769818937822 0.7031493953759473
17.687432184882887 278.16576923697914 0.7071241689867216
17.6926597398363 279.8844033780795 0.7090611626192761
17.697887294789716 282.8033130541296 0.7125893701661478
17.70311484974313 286.68454862901484 0.7180173503184014
17.708342404696545 293.0983291049035 0.7266219910784436
17.71356995964996 299.42736027465617 0.7333587720593213
17.718797514603374 305.28577721702766 0.740527983339015
17.724025069556788 307.3058010935931 0.7419900345276031
17.729252624510202 310.41176772677807 0.7458543463476779
17.734480179463617 312.3061181609074 0.7485862545274623
17.73970773441703 314.7804748676359 0.7502376084146584
17.744935289370446 315.5963073545917 0.7513282842228631
17.75016284432386 318.96463827373503 0.7542086130311828
17.755390399277275 319.29659709821453 0.7539099622731676
17.76061795423069 319.586973689412 0.7541585603920232
17.765845509184103 317.70296060644023 0.7515347938331752
17.771073064137518 318.4460332933739 0.7529417841370869
17.776300619090932 318.8959406687105 0.7542013881692218
17.781528174044347 316.9497991283571 0.7522476285553785
17.78675572899776 314.7031883352561 0.7514313246740549
17.791983283951176 314.1463258524921 0.7513224393109863
17.79721083890459 308.73950640704044 0.7447393815357153
17.802438393858004 303.2522089200283 0.7381173732544927
17.80766594881142 297.94080079274676 0.7306371519690641
17.812893503764833 292.7433973415427 0.7248424085848185
17.818121058718248 288.7898764790855 0.7203353099782108
17.823348613671662 284.515453605024 0.7146835179844762
17.828576168625077 282.352520787004 0.7139812151810101
17.83380372357849 277.75421417235344 0.7082823239302274
17.839031278531905 272.90352481586245 0.7032557382542854
17.84425883348532 270.2587018272892 0.69919058503669
17.849486388438734 270.34257979377185 0.6976093519575735
17.85471394339215 269.5343297064467 0.697318007731443
17.859941498345563 268.9172716623698 0.6970564395056973
17.865169053298978 268.72264874738437 0.6971159132125524
17.870396608252392 269.05467275776886 0.6980497638593691
17.875624163205806 271.4137175796311 0.6998166416805557
17.88085171815922 273.52959006463044 0.7020944861695989
17.886079273112635 275.9550530405773 0.704750292734516
17.89130682806605 280.403052975846 0.7089506037038539
17.896534383019464 284.50587863024344 0.7140202540829366
17.90176193797288 293.23525275935344 0.7245760544022035
17.906989492926293 299.910849675923 0.7324434598639536
17.912217047879707 305.67905916188147 0.7399123074221231
17.917444602833122 310.40599563506794 0.7445379038293584
17.922672157786536 312.29820397783607 0.7467327486264451
17.92789971273995 311.8718191706531 0.7459910813035655
17.933127267693365 312.686960232194 0.7460616803222493
17.93835482264678 313.5973745939503 0.7478537685101
17.943582377600194 313.81590412783237 0.7479041156347951
17.94880993255361 314.2451303906712 0.7485440929640476
17.954037487507023 311.12432549102556 0.7456072021101137
17.959265042460437 304.57226613100306 0.737455403023878
17.96449259741385 299.22291682341177 0.7313721870603951
17.969720152367266 293.3637582898538 0.7245927953127281
17.97494770732068 287.70119411317626 0.7170962153714583
17.980175262274095 282.7358997639187 0.7115288539070059
17.98540281722751 275.3155311113632 0.7037737346062777
17.990630372180924 268.23277479581424 0.6963727107927256
17.995857927134338 265.60193540554184 0.6947577371578223
18.001085482087753 264.50771305881597 0.691909384468894
18.006313037041167 263.0739404481108 0.6898986507574526
18.01154059199458 261.50173363519986 0.6876737390418368
18.016768146947996 258.7244862785426 0.6839301996522039
18.02199570190141 256.7436958380121 0.6818095971272514
18.027223256854825 254.83969314601123 0.6786802606969368
18.03245081180824 252.80948662958593 0.6757502393286097
18.037678366761654 252.06915700038076 0.6752441312708006
18.042905921715068 253.580040775345 0.6770241101126477
18.048133476668482 251.97989076584668 0.6765019555489992
18.053361031621897 253.69511892880126 0.6789748443574426
18.05858858657531 252.22806365371633 0.6771400452910348
18.063816141528726 252.93615530620437 0.6791764327447644
18.06904369648214 253.2946152196769 0.6794789927149355
18.074271251435555 254.40498394634056 0.6802122803046748
18.07949880638897 256.07034320418705 0.6823185641265981
18.084726361342383 259.3860894277781 0.6858431176628366
18.089953916295798 257.95273688072973 0.6847886817425829
18.095181471249212 257.89976217321936 0.6838560140020447
18.100409026202627 258.22378873121494 0.6830462494408406
18.10563658115604 260.3729823070817 0.6853719102968304
18.110864136109456 265.4959016625877 0.6911172758560566
18.11609169106287 271.55250283769 0.6990546913806931
18.121319246016284 276.5740996452579 0.7045142074390602
18.1265468009697 280.76216141743487 0.708894856796331
18.131774355923113 281.9419717120982 0.7104913330374728
18.137001910876528 285.53837082605514 0.7146029575158579
18.142229465829942 291.3971413502457 0.7216855215937475
18.147457020783357 298.68529725609136 0.729825286781944
18.15268457573677 305.8855930504826 0.7380585212720697
18.157912130690185 316.03860946028504 0.7504906069886169
18.1631396856436 322.0612769944612 0.7572960123765942
18.168367240597014 334.2287813504567 0.7706306879462149
18.17359479555043 342.56938056831615 0.7798594322142591
18.178822350503843 354.0477326084703 0.7923453235235783
18.184049905457258 362.034922873646 0.8014509665219474
18.189277460410672 371.60717263919685 0.8116763292328161
18.194505015364086 379.1335015796129 0.8195939855090238
18.1997325703175 382.392848944754 0.8234086280914602
18.204960125270915 384.97655809111575 0.8256330273069661
18.21018768022433 379.9111136208148 0.8203442263496273
18.215415235177744 377.4979976406775 0.8180554615099592
18.22064279013116 374.3831328766738 0.8145070182483671
18.225870345084573 374.1152337542246 0.8143582007064769
18.231097900037987 372.2888505856772 0.8121053443522604
18.236325454991402 373.6041888558772 0.8135554910808311
18.241553009944816 374.87549914751924 0.8151723681773326
18.24678056489823 377.3809496747478 0.8175775774026858
18.252008119851645 378.82416800388484 0.8190119596939144
18.25723567480506 380.8079209953877 0.8206330089303401
18.262463229758474 379.77285364342237 0.8196362246028135
18.26769078471189 374.6393526191523 0.8144805868553969
18.272918339665303 367.8636889559866 0.8070957591819528
18.278145894618717 357.5396985779265 0.7954501727345195
18.28337344957213 344.67927570841977 0.7814951308981463
18.288601004525546 334.5342326449689 0.7707016931420598
18.29382855947896 327.28153040233263 0.7627654143598915
18.299056114432375 322.0325876920606 0.7569584915455548
18.30428366938579 317.6434339804031 0.7519637444663181
18.309511224339204 310.60808402512504 0.7446090527521828
18.314738779292618 304.41618000353566 0.7375550778535972
18.319966334246033 298.02964715584085 0.7296684916378994
18.325193889199447 292.65157159350946 0.7230442844776299
18.33042144415286 286.55921083485055 0.7159426539332002
18.335648999106276 284.82092550359704 0.7138211694926587
18.34087655405969 281.4270820256923 0.7094067215312514
18.346104109013105 278.823692634268 0.7055006548814858
18.35133166396652 278.3518289740729 0.705101657937543
18.356559218919934 277.5429495279433 0.7039269332372341
18.361786773873348 277.38749963137013 0.7039942297536906
18.367014328826762 277.4252781481118 0.7041291952647255
18.372241883780177 275.24189785453376 0.7019333776670693
18.37746943873359 274.539896704794 0.7011509983093106
18.382696993687006 276.49311962028196 0.703157329897706
18.38792454864042 283.4116842386836 0.7132908135725451
18.393152103593835 293.19001962180727 0.7365896392611656
18.39837965854725 301.04625436183466 0.7530301795882217
18.403607213500663 305.2518553772019 0.7642413487246366
18.408834768454078 312.21133605316635 0.7774326926006435
18.414062323407492 319.95949891743084 0.7902958451423368
18.419289878360907 332.4936149353196 0.809594947807702
18.42451743331432 337.7425949119608 0.8190461532651007
18.429744988267736 341.8235033203685 0.8275279402267836
18.43497254322115 338.27603970143855 0.8254526501135497
18.440200098174564 332.88073978064654 0.8219317226692013
18.44542765312798 328.66122583818697 0.8204796160442197
18.450655208081393 324.0438219956281 0.8176280848345887
18.455882763034808 317.80821880623773 0.8147136235212584
18.461110317988222 314.11434557078036 0.8130581906502479
18.466337872941637 310.9192297226075 0.8112536161098719
18.47156542789505 309.0659083544895 0.8115056039567717
18.476792982848465 305.1979335106769 0.8087976014635615
18.48202053780188 299.88821602674005 0.8038555679974593
18.487248092755294 297.98902338540455 0.8027945021809053
18.49247564770871 297.9386169507508 0.8037526898560368
18.497703202662123 295.5023235054701 0.8035700141581047
18.502930757615538 295.5303407712212 0.8068498212721897
18.508158312568952 291.2359984340065 0.8036158685981498
18.513385867522366 290.617534852767 0.8059709043620791
18.51861342247578 289.70404121345564 0.8075079925563923
18.523840977429195 288.64354719160383 0.8092572419406892
18.52906853238261 288.4817561293913 0.811111513224091
18.534296087336024 288.727687263378 0.8122610038274631
18.53952364228944 286.559678299885 0.8110092959594725
18.544751197242853 284.82772189113035 0.8094953520432442
18.549978752196267 283.42445799447376 0.8093827511116187
18.555206307149682 281.9866459304153 0.8089912267704089
18.560433862103096 283.8459875177259 0.8130255791971944
18.56566141705651 284.01531205600037 0.816319693484032
18.570888972009925 284.5564953110944 0.8177623372139169
18.57611652696334 284.2486387293578 0.8200601341133671
18.581344081916754 281.21967399328264 0.8185898545538016
18.58657163687017 284.6677868947022 0.8248505319905213
18.591799191823583 286.5944998931134 0.8308070849685187
18.597026746776997 289.25988817955397 0.8360541085061391
18.60225430173041 291.03278885201763 0.8404670754819745
18.607481856683826 294.3603545558387 0.8463425529931712
18.61270941163724 294.8695831827967 0.8475507343666502
18.617936966590655 297.0724227406722 0.8515823167001275
18.62316452154407 299.04083442937156 0.8539106697346155
18.628392076497484 301.9019163894712 0.8411880479557062
18.633619631450898 306.0644337937686 0.8375859601492339
18.638847186404313 305.52647465816807 0.8300747224142512
18.644074741357727 310.1682807781055 0.8312248516444718
18.64930229631114 312.13222982587695 0.8305029742876051
18.654529851264556 317.9893079078095 0.8334861532798811
18.65975740621797 323.36223402822344 0.8383059827615524
18.664984961171385 327.000622482871 0.8393592178631951
18.6702125161248 330.67683171956713 0.841596978233351
18.675440071078214 334.3801593593887 0.844520823163835
18.680667626031628 340.27668721379894 0.8489267486159794
18.685895180985042 344.1665652802703 0.8511189784904157
18.691122735938457 347.3519701284665 0.852395277230172
18.69635029089187 351.84061757899036 0.8548966663230041
18.701577845845286 352.7716821185047 0.8542252750834527
18.7068054007987 356.81732550901955 0.8577183270968648
18.712032955752115 360.11242314854627 0.8600560135569776
18.71726051070553 360.51782886149044 0.8594959638477564
18.722488065658943 358.5884326932391 0.8550839477260115
18.727715620612358 354.3959213899976 0.8490258887957801
18.732943175565772 355.0872735599418 0.848668038425952
18.738170730519187 358.3412430556192 0.8515852224604005
18.7433982854726 360.8966748368733 0.8538521435234647
18.748625840426016 360.59303117724755 0.8522875195217079
18.75385339537943 359.01615173289457 0.8491919129387122
18.759080950332844 357.9844939857963 0.8474235750161322
18.76430850528626 354.2833712862573 0.8414349079564931
18.769536060239673 350.0623299629612 0.8355312572371967
18.774763615193088 344.0572145486239 0.8263506299073895
18.779991170146502 339.8418722499127 0.8199448571717515
18.785218725099917 335.56477734823443 0.8134221276039362
18.79044628005333 333.48119675636167 0.810018918982891
18.795673835006745 332.4579997930513 0.8078539999828311
18.80090138996016 328.8875383924456 0.8030783714085717
18.806128944913574 323.93107359055784 0.7964814113273812
18.81135649986699 318.57449728501393 0.7892018483040701
18.816584054820403 315.3754238065514 0.7862595395445843
18.821811609773818 314.80694806720567 0.7854754058095555
18.827039164727232 315.8048220186511 0.7866524898729803
18.832266719680646 313.62582906569696 0.7829428714154254
18.83749427463406 310.13303856203333 0.7781121396872644
18.842721829587475 308.31498717380043 0.775846634739507
18.84794938454089 307.45792541583955 0.774193618600506
18.853176939494304 305.26573049899343 0.7712651786612056
18.85840449444772 302.20711690012314 0.7666367815445319
18.863632049401133 299.23197190439055 0.7623864673922214
18.868859604354547 296.5318198915277 0.7588230105479399
18.87408715930796 300.10827911484864 0.7626118126700521
18.879314714261376 300.3069803056475 0.7629024485464433
18.88454226921479 299.2476531537344 0.7616898620040647
18.889769824168205 294.70250976192847 0.7555202417530109
18.89499737912162 291.04512082135847 0.7508843401759134
18.900224934075034 290.46304250016675 0.7494988738202722
18.90545248902845 288.26647525173667 0.746606835118919
18.910680043981863 286.8736873750515 0.7449789126911385
18.915907598935277 282.41448404505 0.7383805949992058
18.92113515388869 278.77937796221187 0.7339849839526899
18.926362708842106 277.1347855893246 0.7319142772436675
18.93159026379552 275.2572518616763 0.729663847185786
18.936817818748935 273.256858655963 0.7275778717131791
18.94204537370235 271.8987261070843 0.7252131272444574
18.947272928655764 272.80904821276107 0.7255965106030858
18.952500483609178 273.37837030530756 0.7254553087097894
18.957728038562593 273.28733471035076 0.7248675583938426
18.962955593516007 273.74491652639847 0.7256861014198908
18.96818314846942 272.23393116387643 0.7234007156269041
18.973410703422836 268.2395855444097 0.718269119977343
18.97863825837625 266.0946019006001 0.7135585048786546
18.983865813329665 266.74036943839445 0.7132550410236159
18.98909336828308 268.6724872176138 0.7148704728101067
18.994320923236494 269.0411282086075 0.7154243715181073
18.999548478189908 269.7622827481183 0.7172535158232028
19.004776033143322 266.97567392060876 0.7140625573651073
19.010003588096737 269.24122767902264 0.7169180663531461
19.01523114305015 266.8805738378666 0.7126670958362366
19.020458698003566 269.5460470540559 0.7161955580949306
19.02568625295698 270.26355539920587 0.7168605002918078
19.030913807910395 273.60241181609166 0.7211689267272946
19.03614136286381 279.1020042620221 0.7282652638249688
19.041368917817223 279.35867020133423 0.728379350216642
19.046596472770638 275.73217688150515 0.7229221713302939
19.051824027724052 272.4947580793259 0.7182453740254129
19.057051582677467 273.4637355286564 0.7184242059772807
19.06227913763088 276.66481546263276 0.7230491941713747
19.067506692584296 279.73061980077466 0.7266546520691767
19.07273424753771 277.90028984286454 0.7228796573456403
19.077961802491124 274.43527519926874 0.718069122832903
19.08318935744454 270.43868235820906 0.7128662994195812
19.088416912397953 269.1630962251973 0.7117160480331246
19.093644467351368 271.1483350601762 0.7158203514197519
19.098872022304782 268.7459044075704 0.7115711836625216
19.104099577258197 267.7495655921549 0.7106817672632466
19.10932713221161 266.13675853576825 0.7072849085523067
19.114554687165025 265.11367006970846 0.7057897829338339
19.11978224211844 265.3067893572411 0.7063151957354326
19.125009797071854 265.6900031191423 0.7060062338431875
19.13023735202527 266.2437990212705 0.7064588345392844
19.135464906978683 264.38203816037657 0.7037563955680685
19.140692461932098 260.945974357884 0.6988712208902205
19.145920016885512 262.78078476516373 0.7023552672829333
19.151147571838926 264.015777657924 0.7048497848940775
19.15637512679234 264.4648436774944 0.705015418266274
19.161602681745755 259.96595408146374 0.6991883838770097
19.16683023669917 255.73638943834473 0.6921215940448948
19.172057791652584 255.59987803653647 0.6925341753240033
19.177285346606 259.219316861848 0.6982387941054534
19.182512901559413 262.90511397941435 0.7026969863481145
19.187740456512827 263.12298035218384 0.7031572065508125
19.19296801146624 260.07280940681886 0.6995967117161082
19.198195566419656 257.0070129268237 0.695504931169887
19.20342312137307 256.06258215646443 0.6944675076374778
19.208650676326485 257.30871805927376 0.6950849212983277
19.2138782312799 260.38787216036155 0.6986961722760715
19.219105786233314 261.8574603644953 0.7008532322696479
19.22433334118673 261.62821561857294 0.7013633782588904
19.229560896140143 263.41209765496063 0.7045852016828115
19.234788451093557 265.1431303681961 0.7060326556585195
19.24001600604697 265.2500873280278 0.7055832089093992
19.245243561000386 263.51809723851625 0.7011276220714474
19.2504711159538 261.674155465326 0.6975544460296259
19.255698670907215 260.84435342353373 0.6975193807732069
19.26092622586063 259.9203743064782 0.6967928902954204
19.266153780814044 258.9278810862374 0.695578713901198
19.271381335767458 260.23469421584576 0.6973964721182772
19.276608890720873 262.6875162057389 0.7003791407894131
19.281836445674287 265.6897866246165 0.7037655519666137
19.2870640006277 270.44549173984524 0.7089750917039889
19.292291555581116 273.8948748113374 0.7141440989094896
19.29751911053453 274.0146980813034 0.7151671377527039
19.302746665487945 275.43392358595617 0.7170795030721809
19.30797422044136 276.32532536395945 0.7162940021450426
19.313201775394774 280.46537908309745 0.7207593948907148
19.318429330348188 285.39025760954047 0.7269515323954451
19.323656885301602 287.81003598285116 0.7305633247456663
19.328884440255017 290.0957804865243 0.733231893981258
19.33411199520843 292.0045946281893 0.7348645639036882
19.339339550161846 293.6149709616069 0.7362680750685365
19.34456710511526 296.95488546410246 0.7393907832556472
19.349794660068675 299.9790439285168 0.7431817745134155
19.35502221502209 303.7090376488252 0.7474469496361844
19.360249769975503 305.3510953253009 0.7492510944989564
19.365477324928918 307.47228782553304 0.751559152998799
19.370704879882332 309.49586167232553 0.7534587346563443
19.375932434835747 312.8892591983813 0.7581030202906541
19.38115998978916 313.58902364558367 0.7584585367697807
19.386387544742576 314.30492608813506 0.7584395050020716
19.39161509969599 315.83789236235486 0.759799567549539
19.396842654649404 316.74518800517814 0.7606212773124729
19.40207020960282 323.30700197794545 0.7685359967321214
19.407297764556233 324.48477360519684 0.7707562766443049
19.412525319509648 327.6628631118147 0.7740166255772104
19.417752874463062 327.8331506448953 0.7742436175614928
19.422980429416477 327.48592401759174 0.773346322542222
19.42820798436989 328.25155844612726 0.7742595614163373
19.433435539323305 328.0797094979712 0.7758817603111693
19.43866309427672 321.63620961165213 0.7676430729439699
19.443890649230134 318.36353563495055 0.7634552877174801
19.44911820418355 314.50713600158394 0.7585263490874381
19.454345759136963 317.5140288991066 0.7617784464244809
19.459573314090377 322.4382235399336 0.7684963596347445
19.464800869043792 325.79453865874126 0.7716481098165704
19.470028423997206 329.1431679305622 0.7745553012812443
19.47525597895062 328.351556236592 0.7730993091668101
19.480483533904035 322.5254453288 0.765948849553359
19.48571108885745 319.27834676213246 0.7632151011308389
19.490938643810864 322.5911919293993 0.7671647065481937
19.49616619876428 327.78073528088487 0.773205737445145
19.501393753717693 331.72769478190224 0.7771327988041397
19.506621308671107 329.9998426829142 0.7747530434702661
19.51184886362452 329.08427011107955 0.7735755924858487
19.517076418577936 329.4594797140567 0.7739423270216484
19.52230397353135 332.6351455912955 0.7770604768170556
19.527531528484765 335.31245099867294 0.7802472405071263
19.53275908343818 335.11107061829694 0.7799172399345001
19.537986638391594 337.8637873740049 0.7834398281890659
19.54321419334501 340.77705568726185 0.7867951216677634
19.548441748298423 345.04848338008554 0.7911647331126327
19.553669303251837 346.90077643711055 0.7933691777924866
19.55889685820525 351.6069169148189 0.7992979680550312
19.564124413158666 354.737838606121 0.8028527469909689
19.56935196811208 356.46813518365394 0.8047502261916212
19.574579523065495 356.84676800401917 0.8046124964624117
19.57980707801891 355.05736371460887 0.802097722425778
19.585034632972324 357.5366062920774 0.8050968684477342
19.590262187925738 360.04876248397 0.8077099609459716
19.595489742879153 364.40598557546986 0.8124456752206158
19.600717297832567 368.3962531210478 0.8166562893526362
19.60594485278598 373.9684255280905 0.8224799449800589
19.611172407739396 372.9982325441924 0.8212141351872875
19.61639996269281 374.6269832360359 0.8226399366897768
19.621627517646225 378.36977348825155 0.8267414615765223
19.62685507259964 380.59281521116304 0.8293503243614612
19.632082627553054 381.02716144109104 0.8298135082850963
19.637310182506468 376.9345369550538 0.8254604939491061
19.642537737459882 377.4340141637979 0.8259822014710033
19.647765292413297 379.4443270516096 0.8277381169677257
19.65299284736671 382.3727945544666 0.8306043799420391
19.658220402320126 382.0775427814974 0.8299637631759953
19.66344795727354 385.9454407735455 0.8345085722818881
19.668675512226955 388.1127820894944 0.8369230855903643
19.67390306718037 390.35104806756715 0.8391120196513149
19.679130622133783 391.40144185587246 0.8402016344857326
19.684358177087198 391.98029505232404 0.8405239985592258
19.689585732040612 393.8630712549099 0.8425636687844584
19.694813286994027 395.12163255230774 0.8439660248171628
19.70004084194744 394.800887150821 0.8434532707302316
19.705268396900856 395.3732368468932 0.8438914349945624
19.71049595185427 397.92421132886756 0.8467654498403414
19.715723506807684 393.54774886526235 0.8416913474062861
19.7209510617611 392.02090885980346 0.8402923370069372
19.726178616714513 384.63968667207155 0.8319229056478095
19.731406171667928 383.3194993780954 0.8303091100835803
19.736633726621342 378.17697675764157 0.8254069258770742
19.741861281574757 373.80723916104387 0.8203400867874016
19.74708883652817 369.8733413112137 0.816371876589424
19.752316391481585 367.62288315814277 0.8139752563636318
19.757543946435 362.34745986123835 0.808129941411582
19.762771501388414 356.21491529765046 0.8012793295906828
19.76799905634183 351.5031753742486 0.7957210050996112
19.773226611295243 347.93493109345536 0.791434460542305
19.778454166248657 345.6393440386961 0.7890227669805197
19.783681721202072 340.7101742282524 0.783300115842216
19.788909276155486 339.34640725023877 0.7826170249897458
19.7941368311089 336.7796856131245 0.7798573463979103
19.799364386062315 336.33784465088036 0.7795871232226824
19.80459194101573 332.6555071210948 0.7751941629541587
19.809819495969144 333.38095490096373 0.7757162773754458
19.81504705092256 329.5798246844518 0.7712520149987243
19.820274605875973 327.8228216814474 0.7691794154125764
19.825502160829387 321.019101022886 0.7607220455086402
19.8307297157828 319.8063318687146 0.7589910696728014
19.835957270736216 319.3122861363108 0.7584081649686767
19.84118482568963 316.72428284328134 0.7550663339662353
19.846412380643045 317.38160166299735 0.7566701898418806
19.85163993559646 316.60522188626123 0.7554643903987136
19.856867490549874 314.81533842834045 0.7539021058279473
19.86209504550329 314.50205318861833 0.7538265558169909
19.867322600456703 311.2871964722166 0.7492034843547405
19.872550155410117 313.7051690703319 0.7523415235773567
19.87777771036353 314.7132585284371 0.7540857281285209
19.883005265316946 316.0761615173237 0.7557206127711426
19.88823282027036 313.62583351081116 0.752640846216093
19.893460375223775 307.3900752835121 0.7445323103584047
19.89868793017719 303.2150766087889 0.7395577879925124
19.903915485130604 301.7001555787525 0.7383691636277444
19.909143040084018 299.9869038831314 0.7362924027424851
19.914370595037433 303.58181362550334 0.7411582454515989
19.919598149990847 302.330123821336 0.7388591871229019
19.92482570494426 300.58562907314905 0.7367286984261391
19.930053259897676 299.179385102491 0.7345066084151991
19.93528081485109 298.480242888337 0.7332036085085785
19.940508369804505 297.02219929524875 0.7317403615596272
19.94573592475792 296.35332555043203 0.7319866975351558
19.950963479711334 295.37783368228054 0.7314885201611483
19.956191034664748 295.926725613443 0.7308372553383258
19.961418589618162 299.1635306387456 0.7338265415309019
19.966646144571577 300.0398491972785 0.7352796562821786
19.97187369952499 300.3656773802351 0.7355582319908536
19.977101254478406 299.8139370123885 0.734969867724026
19.98232880943182 300.6337793430071 0.7356543982179004
19.987556364385235 302.16637079967353 0.7384085818907327
19.99278391933865 303.45657554785566 0.7410208972371443
19.998011474292063 303.492367004766 0.7422415011245566
20.003239029245478 302.80693146347903 0.7407143863384856
20.008466584198892 303.07733850247155 0.7403131168081442
20.013694139152307 305.7105596243065 0.74178753073579
20.01892169410572 310.64955298674545 0.747783375220819
20.024149249059136 317.2428874288058 0.7559746109406503
20.02937680401255 324.96357024588843 0.7654685659639212
20.034604358965964 329.56771476165056 0.7709990507752189
20.03983191391938 332.5158732359349 0.7734212883268061
20.045059468872793 336.4210955809027 0.7763208189410861
20.050287023826208 337.61284220592427 0.7771409386205805
20.055514578779622 338.15879640361635 0.7776549400988976
20.060742133733036 335.3692228590852 0.7749038470986778
20.06596968868645 330.9468770173513 0.7702060963291001
20.071197243639865 327.74825585648347 0.7669195122481275
20.07642479859328 322.40915707668813 0.7610261945163361
20.081652353546694 319.5561568411803 0.7580219437546947
20.08687990850011 317.39770261351293 0.7555839602824572
20.092107463453523 313.7845110651178 0.7504552648734073
20.097335018406937 311.35475242716535 0.7471799487712197
20.102562573360352 311.7407137903313 0.7485354807674066
20.107790128313766 312.85838128049875 0.7513523439422198
20.11301768326718 310.8637204678182 0.7491539411876899
20.118245238220595 307.5305892030142 0.7446134386670082
20.12347279317401 304.76963497061416 0.7400287780493524
20.128700348127424 304.5212439852881 0.7394268633652659
20.13392790308084 305.4711585151531 0.7403764686737395
20.139155458034253 307.42164005397234 0.7422146709931026
20.144383012987667 309.14173167553486 0.7441774545731604
20.14961056794108 312.2490540024673 0.7483799990788269
20.154838122894496 314.14050998297415 0.7509237916842425
20.16006567784791 315.7078922418389 0.7527862640850618
20.165293232801325 312.7622372640278 0.7483485680178344
20.17052078775474 312.4966350307601 0.7487433546554486
20.175748342708154 313.5062845266688 0.7501850687866911
20.18097589766157 316.9076502828731 0.7539362617683043
20.186203452614983 319.8162535803434 0.7564913265847817
20.191431007568397 319.62961948335226 0.7555648866514649
20.19665856252181 316.3632510161047 0.7522456419594225
20.201886117475226 312.5135618972752 0.7484192918145373
20.20711367242864 307.57275945633825 0.7427415112459562
20.212341227382055 304.59762044719827 0.7396660166968576
20.21756878233547 299.65506657678503 0.7340695603515434
20.222796337288884 294.3444484218708 0.7277221078372083
20.228023892242298 291.8056744250586 0.7247898982719991
20.233251447195713 289.96118311645165 0.7213601912444104
20.238479002149127 290.7918357568194 0.7223766649042441
20.24370655710254 289.31415563085017 0.7202845812697252
20.248934112055956 287.99755288200106 0.7192700656838067
20.25416166700937 289.64501932983444 0.7216639820876593
20.259389221962785 289.7580967988502 0.7212316885448745
20.2646167769162 292.3729529569489 0.7247400890452241
20.269844331869614 292.68311024840693 0.725651362031957
20.275071886823028 292.6652210720569 0.7256467354105358
20.280299441776442 288.2793582628787 0.7198378962454484
20.285526996729857 284.81314950161203 0.7149143338855353
20.29075455168327 284.1922287339074 0.7138771222561658
20.295982106636686 288.07935197678165 0.7193798728072127
20.3012096615901 290.9831662507052 0.7230015048725195
20.306437216543515 290.05648131143096 0.7220995547588014
20.31166477149693 288.9637046515914 0.7204429681719459
20.316892326450343 287.32434524995955 0.7178058748345676
20.322119881403758 284.7057004050176 0.7152248193242341
20.327347436357172 282.41178251513344 0.7127132679792961
20.332574991310587 281.9638295685361 0.7124013550185674
20.337802546264 283.257538018726 0.7134663480040068
20.343030101217416 286.0604750742701 0.7158935946686088
20.34825765617083 288.4177038980759 0.718727462249442
20.353485211124244 288.7586238188611 0.7206464944835016
20.35871276607766 288.36002315093947 0.7200639309361853
20.363940321031073 289.4019696105485 0.7218318603596834
20.369167875984488 291.98439657641586 0.7239501657769473
20.374395430937902 289.75972979271836 0.7205175679337972
20.379622985891316 286.23483409713623 0.716424696471558
20.38485054084473 282.78366843722205 0.7116685988250284
20.390078095798145 283.080782383529 0.7114810437003966
20.39530565075156 285.3501605975251 0.7133076454891825
20.400533205704974 287.7062452621791 0.7159546742121603
20.40576076065839 288.8945214839364 0.7174631616775907
20.410988315611803 288.80987766910084 0.7177716262258295
20.416215870565217 284.3806206015862 0.7127784865348129
20.421443425518632 282.1687387148814 0.7104185205319737
20.426670980472046 280.83006017376937 0.7094927253732808
20.43189853542546 282.7346147171015 0.7120536394488597
20.437126090378875 284.52064987389235 0.7147560681861511
20.44235364533229 284.23416142985474 0.7143691273979835
20.447581200285704 280.913430999673 0.7098101159785393
20.45280875523912 279.62639178471824 0.7069574598385918
20.458036310192533 283.63913073194175 0.7136003388251959
20.463263865145947 286.1276304952682 0.7168060501413276
20.46849142009936 288.2226518431991 0.719834590315494
20.473718975052776 286.9656271884258 0.7168635035614412
20.47894653000619 287.60491369935266 0.7169860587714912
20.484174084959605 288.40278364307125 0.7179778501127286
20.48940163991302 291.5779705919913 0.7216416665130656
20.494629194866434 289.3639889590236 0.7200616681589749
20.49985674981985 285.4610023219561 0.7158164188401788
20.505084304773263 284.18322200283643 0.7142258890184091
20.510311859726677 286.29477047718933 0.7169967247932297
20.51553941468009 288.10027353811336 0.7184198995779171
20.520766969633506 289.0557889439387 0.7188721731593039
20.52599452458692 287.51313378637286 0.7169323525662631
20.531222079540335 286.36355899041814 0.7140695431097925
20.53644963449375 283.19410468210384 0.711438875166156
20.541677189447164 280.52344746483783 0.708427006917764
20.546904744400578 280.1397543937432 0.7082391295267794
20.552132299353993 280.5722161619549 0.7099147529471378
20.557359854307407 282.96686380473085 0.712852553332044
20.56258740926082 284.4658462648008 0.7143098200379463
20.567814964214236 282.14937368344295 0.7109650226254695
20.57304251916765 281.8488801654976 0.7107997360582501
20.578270074121065 280.35009662870345 0.7096925982874337
20.58349762907448 281.71055622412075 0.7118313638259873
20.588725184027894 282.1120110405206 0.7103520046000126
20.593952738981308 282.91345793689214 0.7106094836715847
20.599180293934722 285.1385404265573 0.7133305326156506
20.604407848888137 282.2723384988747 0.7107232090573495
20.60963540384155 281.822446600797 0.7097260354194481
20.614862958794966 277.0481159357502 0.703483562169611
20.62009051374838 276.1001619633412 0.7019658229607906
20.625318068701795 277.4311344081206 0.703008664065046
20.63054562365521 279.2826315194303 0.7065442134474077
20.635773178608623 280.3341189921844 0.7082818191552316
20.641000733562038 280.7418907033438 0.7088349691822848
20.646228288515452 278.1029398846767 0.7043075760727064
20.651455843468867 277.6944058322497 0.7032535193838004
20.65668339842228 277.2829229874884 0.7035059723757435
20.661910953375695 281.17614038969543 0.7098042486974362
20.66713850832911 280.26985601556606 0.708201247942281
20.672366063282524 279.8869392817629 0.7080827809539105
20.67759361823594 281.9358215983569 0.710126309216533
20.682821173189353 283.61602010141314 0.7141925961715635
20.688048728142768 281.83744139710575 0.7120161307994975
20.693276283096182 279.5612076892156 0.708744331636621
20.698503838049596 278.86110434705137 0.7069369782470337
20.70373139300301 279.5505537961561 0.707139643702812
20.708958947956425 280.14395684507593 0.708417094934354
20.71418650290984 280.74555016380873 0.7088688440071781
20.719414057863254 284.348733195164 0.7119637653056735
20.72464161281667 285.88011463601987 0.7133426640994788
20.729869167770083 288.8629617535658 0.7168810338382392
20.735096722723497 288.2329510623407 0.7162512936245417
20.740324277676912 286.74928145382546 0.7143889016997581
20.745551832630326 285.3427682661105 0.7125466698644775
20.75077938758374 284.67283865537286 0.7125417220934339
20.756006942537155 286.53316893662725 0.7148205754361601
20.76123449749057 288.48898571778614 0.716806278511958
20.766462052443984 286.7406401802529 0.7140540963646128
20.7716896073974 288.22918443914983 0.7157228109249889
20.776917162350813 292.284044161984 0.7206045083124962
20.782144717304227 293.6125275407242 0.7228688737867972
20.78737227225764 291.9229076765266 0.7202283676849617
20.792599827211056 287.3283840093724 0.7145152983103055
20.79782738216447 288.53286970750827 0.7153307984429487
20.803054937117885 290.4647236574488 0.7177663617250022
20.8082824920713 295.0109089867233 0.7230681185946961
20.813510047024714 300.6166063544319 0.7304692790603787
20.81873760197813 302.45207684978317 0.7326641428869947
20.823965156931543 302.2090657640695 0.7323280453041827
20.829192711884957 300.82281804495625 0.7304474333538716
20.83442026683837 299.8497612730294 0.7300521391377117
20.839647821791786 299.03484435621795 0.7293006566988113
20.8448753767452 296.8185460404396 0.7260167722483892
20.850102931698615 297.2816036192422 0.7265226755501092
20.85533048665203 297.86546208739657 0.7277657510977323
20.860558041605444 295.25168884638884 0.7244570518878508
20.865785596558858 293.6365372041186 0.7220175914176395
20.871013151512273 290.428004144141 0.7168378280702504
20.876240706465687 289.21187200625354 0.7148251931441751
20.8814682614191 290.44391292568054 0.7161867259564526
20.886695816372516 292.70804990225514 0.7195218883951271
20.89192337132593 295.24671539940346 0.7226293197186706
20.897150926279345 292.8292532699732 0.7198054878162607
20.90237848123276 290.2242341503946 0.717502843220426
20.907606036186174 289.51582501917784 0.717729798955501
20.912833591139588 290.8661073018553 0.719579652509293
20.918061146093002 289.71358043146535 0.7179095354759915
20.923288701046417 289.99342904300477 0.7192026060433815
20.92851625599983 290.60115813964035 0.7202987727839203
20.933743810953246 292.29094844612285 0.7219106180417296
20.93897136590666 292.08741897295846 0.7203441197509647
20.944198920860075 287.22853544660194 0.7145173136804223
20.94942647581349 283.31111781772154 0.7109861070439073
20.954654030766903 283.4747773540303 0.7114068355271694
20.959881585720318 286.3271132857701 0.7147019428191337
20.965109140673732 288.52869867043694 0.7160355852371852
20.970336695627147 287.60242331511665 0.7141246775304558
20.97556425058056 282.4845600701966 0.7080056972303861
20.980791805533975 280.05836084081244 0.7052363508440204
20.98601936048739 280.6028483152971 0.706929366792269
20.991246915440804 280.0091165635975 0.7058617606586793
20.99647447039422 277.37199549390243 0.7025990605202489
21.001702025347633 274.3707473351575 0.6989870038678507
21.006929580301048 272.9913307950038 0.6970483248245812
21.012157135254462 274.2941103058424 0.6987232501273354
21.017384690207876 276.31932813530136 0.7007345650011455
21.02261224516129 276.4065951860508 0.7007609605624857
21.027839800114705 275.46647440332885 0.7001024125996798
21.03306735506812 273.2135017720459 0.6965969527742414
21.038294910021534 269.45137162089713 0.6923085738910355
21.04352246497495 268.2805957178956 0.6909762106928956
21.048750019928363 270.2539648171002 0.6943440553983605
21.053977574881777 273.09834491440915 0.6991497927351799
21.059205129835192 275.5522093454768 0.7013448623878734
21.064432684788606 278.82659588770525 0.7056500122329836
21.06966023974202 278.1710347896649 0.7045091410718316
21.074887794695435 273.87317640373584 0.6975293536039779
21.08011534964885 266.7134324998604 0.6884910465663794
21.085342904602264 263.4661118753332 0.6842939430752695
21.09057045955568 263.99409322746436 0.6853182051879381
21.095798014509093 265.5610024103783 0.6874232497048652
21.101025569462507 267.87180385536 0.6896022355949734
21.10625312441592 270.44200852060476 0.6929177292039268
21.111480679369336 270.1966798071204 0.6922061824417353
21.11670823432275 268.3675671597471 0.6903604204727712
21.121935789276165 266.81900489919593 0.6894990993247759
21.12716334422958 266.3122620862455 0.6878741890521534
21.132390899182994 267.72451951924546 0.6885867292448168
21.13761845413641 268.7987901715839 0.6875824107446934
21.142846009089823 268.51658125511267 0.6874330713919797
21.148073564043237 267.2953284573578 0.6859279917527372
21.15330111899665 265.8168465501372 0.6834797177141635
21.158528673950066 266.5809495090407 0.6840674158158899
21.16375622890348 265.4640357339814 0.683701355118547
21.168983783856895 267.90934197549797 0.6872254355719098
21.17421133881031 267.3936254254321 0.6859400257273339
21.179438893763724 269.0192914277086 0.6864578183503293
21.184666448717138 268.6170764213388 0.6857557888380611
21.189894003670553 269.72712963536947 0.687167457385045
21.195121558623967 270.80184559916864 0.6885416148696101
21.20034911357738 274.3677673373893 0.6934418668567555
21.205576668530796 272.0744878848687 0.6897412467791032
21.21080422348421 270.51051164502746 0.6872548765404415
21.216031778437625 268.3068990562285 0.6837578251299575
21.22125933339104 269.98962413760063 0.6854946142836505
21.226486888344454 270.02138608710925 0.6859342598125678
21.231714443297868 270.4012983639799 0.6857963483327493
21.236941998251282 269.15378585917284 0.6836158780413987
21.242169553204697 268.12002089457053 0.68344183654152
21.24739710815811 268.3303790154242 0.6837533522776431
21.252624663111526 267.4279191510869 0.6830710116611881
21.25785221806494 271.8602304478445 0.6872070118416462
21.263079773018355 272.93870486524673 0.6874493706959518
21.26830732797177 271.5776609332356 0.6863497149422305
21.273534882925183 267.4637708633591 0.6812710013065801
21.278762437878598 262.8665328647219 0.6755117440763263
21.283989992832012 262.7484818514516 0.6823943289830927
21.289217547785427 265.0440544547249 0.6962732341307406
21.29444510273884 265.88514465960026 0.7039908627311662
21.299672657692255 262.37700199921574 0.7032404919453936
21.30490021264567 260.7577241449899 0.7049548006329002
21.310127767599084 261.0018984576632 0.7087391815266977
21.3153553225525 261.24675510293724 0.7139769671810458
21.320582877505913 262.7757633177305 0.7199832936973358
21.325810432459328 263.6923642007621 0.7238547591512962
21.331037987412742 265.12501737216394 0.7284662272724466
21.336265542366156 262.26577320436263 0.7272754369357487
21.34149309731957 259.67057555861476 0.7261026034414708
21.346720652272985 256.7207813666992 0.7242723305255186
21.3519482072264 256.01119596614853 0.7255253185909544
21.357175762179814 254.49855394328904 0.7259319645639474
21.36240331713323 255.36914762727804 0.7309944776841865
21.367630872086643 257.63691941858116 0.7374180121349263
21.372858427040057 260.2096040206113 0.743792946112107
21.378085981993472 260.578784998956 0.746393510275323
21.383313536946886 258.0962097713663 0.7446143266693961
21.3885410919003 255.6656115894228 0.7431875001303749
21.393768646853715 257.193024076574 0.7474822362150055
21.39899620180713 257.2609826904956 0.7497072648945076
21.404223756760544 259.6746825696987 0.7541181965560788
21.40945131171396 257.99184884684075 0.753391403933989
21.414678866667373 257.57340953831135 0.754866652806777
21.419906421620787 257.61548292824745 0.7573919271250059
21.4251339765742 257.1070505486075 0.7584546478096267
21.430361531527616 255.81553066809562 0.7577554832274433
21.43558908648103 256.4673686028462 0.7593140686157962
21.440816641434445 256.50523651128003 0.7617318664901859
21.44604419638786 258.3143139054439 0.7651219861433094
21.451271751341274 258.00272591192066 0.7659627097270588
21.45649930629469 261.8047405166156 0.773636974272901
21.461726861248103 266.6324597996815 0.7832069708535538
21.466954416201517 268.8841997454211 0.7889506461491401
21.47218197115493 266.55344183285297 0.7856235960830857
21.477409526108346 265.7209732364791 0.787705455796929
21.48263708106176 266.93197770739107 0.7909654890425015
21.487864636015175 269.7959015982371 0.7982253572693702
21.49309219096859 269.3368980562611 0.7987678127201389
21.498319745922004 265.977365269722 0.7940175687892539
21.503547300875418 263.3241727067638 0.7936496418172201
21.508774855828833 264.6380398329083 0.7949999368913916
21.514002410782247 264.64038847215903 0.778540909563159
21.51922996573566 267.09549256160756 0.7719159609789085
21.524457520689076 267.5668806687926 0.7643123553407895
21.52968507564249 268.0619003123342 0.7597930567877672
21.534912630595905 267.92693026388565 0.7546865161717377
21.54014018554932 269.07685707765063 0.7536232829709035
21.545367740502734 273.11776256687017 0.7572730351383764
21.550595295456148 272.6393637478189 0.7553041431881058
21.555822850409562 275.02408371004907 0.7569445831262493
21.561050405362977 277.3467531993791 0.7571856235707596
21.56627796031639 279.3928888493808 0.7576602967426302
21.571505515269806 281.22464826282976 0.7586652880710208
21.57673307022322 282.61588248973396 0.7599678163544368
21.581960625176634 283.49939401137397 0.7606611847610734
21.58718818013005 281.3041274509321 0.7561546609807227
21.592415735083463 276.0520865453222 0.7465492310796649
21.597643290036878 275.37708409405366 0.742892032623171
21.602870844990292 273.80831143482675 0.7387590612028491
21.608098399943707 277.9747851627272 0.7431186868475899
21.61332595489712 278.5585595884416 0.7430034288166842
21.618553509850535 280.8625648526968 0.74542220950566
21.62378106480395 280.71172618435753 0.7447326637987348
21.629008619757364 281.0563042973205 0.744361819956927
21.63423617471078 281.6156698947354 0.7441321230010511
21.639463729664193 281.477707537592 0.7431047479941582
21.644691284617608 281.0707597200723 0.7417324897696299
21.649918839571022 281.2425781901083 0.7401059581844299
21.655146394524436 282.21412766685995 0.74047843608286
21.66037394947785 282.2988226756249 0.7390688978805612
21.665601504431265 284.54281731726286 0.7420255317453381
21.67082905938468 287.9085232367342 0.7464043415082035
21.676056614338094 290.3003734844881 0.749155307801695
21.68128416929151 290.88066018433904 0.7487019009470991
21.686511724244923 289.8827160881332 0.745942425096714
21.691739279198337 288.8812479013064 0.7438855763604485
21.696966834151752 288.61192444161566 0.7425880806206787
21.702194389105166 286.4282605862744 0.7392644136119266
21.70742194405858 284.3980521942691 0.7360813436298297
21.712649499011995 283.6040993863399 0.7349436353881008
21.71787705396541 287.56617616306494 0.739528573920867
21.723104608918824 290.2839422727723 0.7432826967405587
21.72833216387224 291.6604770544115 0.7445005804228454
21.733559718825653 290.8179761615657 0.742758380483125
21.738787273779067 292.9595507399669 0.7438048162366183
21.74401482873248 292.70432362628304 0.7436004240617972
21.749242383685896 294.1057234794091 0.7456074285879221
21.75446993863931 295.78681484841576 0.7481322160754256
21.759697493592725 297.87528492926026 0.7505452942463976
21.76492504854614 298.1088717559543 0.7497025301416914
21.770152603499554 297.1287638671985 0.7484721345067553
21.77538015845297 295.81226250945446 0.7465782782775977
21.780607713406383 299.92604200506173 0.7517831356284111
21.785835268359797 305.9986402877004 0.7584700530996545
21.79106282331321 310.1601700804453 0.7626841193215246
21.796290378266626 310.05441787927884 0.7618694158461982
21.80151793322004 309.97554895943296 0.7620853280543104
21.806745488173455 310.69291306250716 0.7632491769106236
21.81197304312687 311.4476266198459 0.7640701923206324
21.817200598080284 310.99787343458377 0.7636010009096227
21.822428153033698 315.3096054358544 0.7697536130067001
21.827655707987113 318.01653445369834 0.7737375995378613
21.832883262940527 319.65767945432 0.7754164388101527
21.83811081789394 319.2321866661952 0.7744974178036025
21.843338372847356 318.9667725031338 0.7730632952902251
21.84856592780077 316.3856594716394 0.7694885815224197
21.853793482754185 315.70238774813015 0.7679493721913331
21.8590210377076 315.8656068764332 0.7679388474962892
21.864248592661014 319.9683113773485 0.7726150101208044
21.869476147614428 320.98713041836885 0.7737028346111401
21.874703702567842 319.0729479361234 0.7710643967275048
21.879931257521257 316.78082258111743 0.768963005823478
21.88515881247467 317.844326113039 0.7707232966878476
21.890386367428086 319.49494274695644 0.7727705320630202
21.8956139223815 316.95451807914503 0.7691489035449238
21.900841477334914 312.0084678496048 0.761688497855693
21.90606903228833 307.9030416709573 0.7569180920158213
21.911296587241743 307.80063917877624 0.7566744043158081
21.916524142195158 307.2447606806556 0.7562502234168313
21.921751697148572 306.17889874602935 0.7552123960785121
21.926979252101987 303.6004769344489 0.7510944640629399
21.9322068070554 303.0637966047992 0.7506861268968291
21.937434362008815 300.75813573239674 0.747027117296146
21.94266191696223 301.5222596083061 0.7483895035177539
21.947889471915644 302.05623962932924 0.7483329650736167
21.95311702686906 302.09890671970163 0.7477355053514705
21.958344581822473 302.12707101591167 0.7467847303566375
21.963572136775888 301.80598444215025 0.7455717435253579
21.968799691729302 301.07259349696534 0.7447156294977867
21.974027246682716 301.9648020830917 0.7459203005806848
21.97925480163613 301.4570756987839 0.745774902747767
21.984482356589545 300.92117758609146 0.7453968371239253
21.98970991154296 299.6741164894792 0.7433944191026594
21.994937466496374 296.96925271531217 0.7392392163350151
22.00016502144979 298.20168137816313 0.7404502535429641
22.005392576403203 300.90956564900523 0.7432186725316609
22.010620131356617 303.862042333577 0.7468467902428482
22.015847686310032 304.44622463128724 0.7476852109239179
22.021075241263446 304.4344452882423 0.7472389435845684
22.02630279621686 303.51988009563354 0.7467066921869562
22.031530351170275 304.4087877358471 0.7480136089460198
22.03675790612369 305.9111352996908 0.7505972483985667
22.041985461077104 306.9645993836319 0.7515719998648097
22.04721301603052 311.40639476585545 0.755918062912329
22.052440570983933 316.6677623050929 0.7618833560255338
22.057668125937347 319.1086733570674 0.7643223284209396
22.06289568089076 320.59081194199416 0.7660565652944055
22.068123235844176 320.3947401933994 0.7654518169964281
22.07335079079759 315.8310974275648 0.7602625603389224
22.078578345751005 311.1131990410483 0.7547669548099364
22.08380590070442 306.5099662054014 0.7493661278897374
22.089033455657834 308.3849385393587 0.7511847713986162
22.09426101061125 309.1037537773078 0.7530587484465074
22.099488565564663 309.5665224141775 0.753524770537832
22.104716120518077 308.7330016362728 0.7520415184303958
22.10994367547149 310.802494062315 0.753038373470951
22.115171230424906 312.6181932171384 0.7541234944581462
22.12039878537832 312.89571928531905 0.7546110572587621
22.125626340331735 312.66411929057807 0.7543852906470918
22.13085389528515 311.05220345522224 0.753722551204224
22.136081450238564 309.4418548714738 0.7516807190548461
22.141309005191978 308.81918137860185 0.7512008790765086
22.146536560145393 307.75632955772835 0.7496736437015405
22.151764115098807 307.5161883436828 0.7485556895493268
22.15699167005222 304.015477713793 0.7439124960491581
22.162219225005636 301.6589321307859 0.7411764318941824
22.16744677995905 302.31709545656383 0.7423742933258083
22.172674334912465 306.84045436072364 0.7484714323186695
22.17790188986588 311.56679420792256 0.7529509158566956
22.183129444819293 311.51599706082095 0.7526163534938652
22.188356999772708 310.12912807551834 0.7507404439293712
22.193584554726122 309.4670519586445 0.749954247954367
22.198812109679537 311.2682922181588 0.7513378528537908
22.20403966463295 312.94822240385076 0.7525962032469721
22.209267219586366 313.2831313901162 0.7534810197456915
22.21449477453978 312.5956496011861 0.7535553077870222
22.219722329493194 311.6340623103336 0.7520119030094011
22.22494988444661 307.4676765222134 0.7463587445603594
22.230177439400023 306.4271374649383 0.7441140927929764
22.235404994353438 306.53469454124763 0.7444362442749403
22.240632549306852 310.99744818386114 0.7500114363576856
22.245860104260267 314.75868524930416 0.7543730871322054
22.25108765921368 316.33147207670123 0.7567442836860584
22.256315214167095 315.05984120233967 0.7550233564541908
22.26154276912051 313.8704456641079 0.754155727986263
22.266770324073924 313.4404450958341 0.7529524704405192
22.27199787902734 311.81559208908754 0.7501078043742848
22.277225433980753 310.6971194088799 0.7484788801051394
22.282452988934168 309.8437740700397 0.7467119568709022
22.287680543887582 306.48787834778375 0.743061996892143
22.292908098840996 304.7126233922363 0.740976257475863
22.29813565379441 303.7559023402341 0.7400449416633019
22.303363208747825 304.19512901878204 0.7413550011773715
22.30859076370124 303.1296956670846 0.7398347069738694
22.313818318654654 305.66673462739226 0.7426495804064345
22.31904587360807 306.0552655534595 0.7421693490559719
22.324273428561483 304.90090528376965 0.7401595212376502
22.329500983514897 302.6412488400844 0.7381284144953059
22.334728538468312 299.91925082169763 0.7346444964204587
22.339956093421726 298.3251623282637 0.7328597629168777
22.34518364837514 297.3320701814831 0.732003804513679
22.350411203328555 298.82930970218626 0.7345037606176117
22.35563875828197 297.94581240104964 0.7340142758489078
22.360866313235384 296.8376574962327 0.7315618411836885
22.3660938681888 295.07206819453006 0.7285368445736051
22.371321423142213 293.8696242054977 0.7268091545983296
22.376548978095627 290.17829114542286 0.7229258163640442
22.38177653304904 288.77256462221493 0.7215198245509971
22.387004088002456 286.4061129770663 0.7187489082565903
22.39223164295587 287.33065387362734 0.7207350156759716
22.397459197909285 287.17764665380764 0.720945255959735
22.4026867528627 287.32733828783796 0.7206450021456787
22.407914307816114 285.33300296172337 0.7179178171168654
22.41314186276953 283.39963176971116 0.7148232704030482
22.418369417722943 284.78918401522793 0.7151039545235032
22.423596972676357 285.385995528534 0.7162192237461824
22.42882452762977 283.32170700512546 0.7129398829548542
22.434052082583186 281.20699898655744 0.7105100260553746
22.4392796375366 282.7238181672895 0.7130511933400601
22.444507192490015 282.6359620037241 0.7140229101889309
22.44973474744343 281.36501106188274 0.7141325014974754
22.454962302396844 276.06486951466445 0.7066519027367258
22.460189857350258 274.6729111903921 0.7052149971558381
22.465417412303673 274.28218952175416 0.7038712252645377
22.470644967257087 276.359610008303 0.7068435866586101
22.4758725222105 278.8340702033871 0.7109023917761396
22.481100077163916 279.8392993489966 0.7128983543344668
22.48632763211733 280.6416799668938 0.7140771916219552
22.491555187070745 276.8395329814546 0.7087379635039642
22.49678274202416 274.02717098839065 0.7037288445569129
22.502010296977573 271.8203722028043 0.7011515439324151
22.507237851930988 271.14859603717633 0.6990030669609882
22.512465406884402 272.755770944237 0.7010002357804677
22.517692961837817 272.21005823804535 0.6995472290193506
22.52292051679123 271.65439089750447 0.6995721361621202
22.528148071744646 272.7384378533978 0.7015213505912617
22.53337562669806 273.0853626856705 0.7015668777904773
22.538603181651474 275.7309861864066 0.704867574330804
22.54383073660489 273.08010104066443 0.701009510912385
22.549058291558303 270.2617902163964 0.6971001173918311
22.554285846511718 268.1762952861839 0.6942677872749574
22.559513401465132 269.0479768360828 0.6950709787726148
22.564740956418547 267.8192110477552 0.6946912769382574
22.56996851137196 266.1104538885509 0.6933569629109765
22.575196066325375 266.10709623829 0.6928963429563846
22.58042362127879 268.12856820077724 0.6957240980746492
22.585651176232204 268.1586131699219 0.6958574396277697
22.59087873118562 266.96311516182357 0.6942004417845226
22.596106286139033 266.67470847596775 0.6926393901962625
22.601333841092448 267.49330569815606 0.6938013758256865
22.606561396045862 268.9993404644114 0.6959253787923729
22.611788950999276 268.56990493745525 0.696206293104831
22.61701650595269 268.43410343689186 0.6955314418011088
22.622244060906105 267.7978355476831 0.6946488061131538
22.62747161585952 266.55338063742636 0.6937908028197323
22.632699170812934 264.7526808805633 0.6922298350102972
22.63792672576635 265.3520411040851 0.6914428262714758
22.643154280719763 267.12738978578636 0.6916099130990614
22.648381835673177 269.65327413488745 0.6939573242843649
22.653609390626592 267.6792140608619 0.6930181382482864
22.658836945580006 266.50155253670783 0.6919767846621888
22.66406450053342 263.2602767677171 0.6885893485748166
22.669292055486835 264.96446528026485 0.6903804255749358
22.67451961044025 267.12763265016287 0.6939089024871765
22.679747165393664 267.6029113758336 0.6945744116451864
22.68497472034708 266.4967622401966 0.6935154872535052
22.690202275300493 264.7650453868931 0.6900946461006316
22.695429830253907 265.6340808145595 0.6905915998083101
22.70065738520732 267.37416539989846 0.6916589223341235
22.705884940160736 268.8708369220573 0.6929640601868708
22.71111249511415 271.5026359012603 0.6972118335145171
22.716340050067565 272.9356434740372 0.6996344853263841
22.72156760502098 273.75890534603457 0.7007270236972437
22.726795159974394 271.1662380672344 0.6964297037053108
22.73202271492781 271.55228209855636 0.696018424379569
22.737250269881223 271.30244157096126 0.6952989934940533
22.742477824834637 272.9204628265783 0.6988232614804413
22.74770537978805 274.84662952423474 0.7024737582242669
22.752932934741466 277.7307312346192 0.7072296605475155
22.75816048969488 278.2952698180735 0.7068275831727103
22.763388044648295 278.08928662485596 0.70502035167303
22.76861559960171 279.50321408553935 0.7051548773869403
22.773843154555124 280.84587173256045 0.7064563457110505
22.779070709508538 280.19262907585244 0.7056172856090943
22.784298264461952 279.8951561682565 0.705242295761143
22.789525819415367 278.8659566559212 0.704490312187714
22.79475337436878 280.56639348101135 0.7069637826570948
22.799980929322196 284.21692703754775 0.7107564523391139
22.80520848427561 287.3937915431308 0.7141222257448874
22.810436039229025 288.4640668181507 0.715861636675772
22.81566359418244 286.7472811855822 0.7143801526961711
22.820891149135853 287.448594510043 0.7155904835965999
22.826118704089268 285.8150732122038 0.7129027503685242
22.831346259042682 285.947338672635 0.7130541013567856
22.836573813996097 285.11277475105396 0.7116137966171072
22.84180136894951 286.5176440666182 0.7131148903443596
22.847028923902926 287.3618276482697 0.7139239398604852
22.85225647885634 288.6093925869085 0.7153445888392461
22.857484033809754 291.3347424851525 0.7187741508635381
22.86271158876317 292.0745529286415 0.7203068980287218
22.867939143716583 291.0238035571561 0.7186810440849613
22.873166698669998 289.16926692873443 0.7162211518322759
22.878394253623412 288.52800267709074 0.714484291536549
22.883621808576827 288.64607263735564 0.7153129092775758
22.88884936353024 286.77676977422755 0.7128559443073635
22.894076918483655 287.76653746130665 0.7139720678306738
22.89930447343707 287.0105220943576 0.7132270613591893
22.904532028390484 287.57946757505124 0.7132901628231855
22.9097595833439 284.9340327938034 0.7102911305594617
22.914987138297313 284.9321176429282 0.7090080383219549
22.920214693250728 288.41411658513715 0.7138034928126094
22.925442248204142 291.75660180683064 0.7188226352013293
22.930669803157556 289.8024077634552 0.7160003233642654
22.93589735811097 284.2408138852554 0.7094401902292774
22.941124913064385 285.0004474584821 0.7093097430900102
22.9463524680178 286.9641128538557 0.711914758723648
22.951580022971214 289.15822225817845 0.7148151903478716
22.95680757792463 286.7738195454487 0.7129487707817228
22.962035132878043 282.524643348649 0.708107932921199
22.967262687831457 282.06996787304746 0.7066941676313874
22.972490242784872 284.1804278702164 0.7091506280683891
22.977717797738286 287.0033357599262 0.712706220664715
22.9829453526917 282.115768384121 0.7068982679523972
22.988172907645115 280.3117946693223 0.7048544555489816
22.99340046259853 279.1730720129518 0.70375586123688
22.998628017551944 281.41944713496423 0.7072774587233673
23.00385557250536 282.05838789282484 0.7079388037389586
23.009083127458773 282.2721957804539 0.7075844193482619
23.014310682412187 283.02818659112233 0.7075743224668559
23.0195382373656 283.2802985941389 0.7070163450066334
23.024765792319016 284.6862128003482 0.7086015539874215
23.02999334727243 285.73192934821367 0.7100663348155373
23.035220902225845 286.82329613815523 0.710757161742865
23.04044845717926 285.83603339036165 0.709394726567436
23.045676012132674 284.54334022299844 0.7082203029451023
23.05090356708609 284.21117220605095 0.7093482037444561
23.056131122039503 285.61078142181856 0.7111598362747534
23.061358676992917 286.90904707617125 0.7114277022922362
23.06658623194633 285.6453855295508 0.7097359245341659
23.071813786899746 282.4308817334996 0.7056173495707644
23.07704134185316 281.4954786555157 0.7056854629600796
23.082268896806575 278.4895737837048 0.7019199420311588
23.08749645175999 280.23602405958565 0.7040078575163302
23.092724006713404 281.5223529514055 0.7061818441342409
23.097951561666818 285.899785501547 0.711798997915219
23.103179116620232 286.6862161417251 0.7131647167489553
23.108406671573647 285.5935004466471 0.7109777489969794
23.11363422652706 285.76351751389853 0.7116136178464147
23.118861781480476 283.8813239378894 0.7099964933298465
23.12408933643389 280.67761089390916 0.705500090616082
23.129316891387305 282.0471897380279 0.7060935111847074
23.13454444634072 282.2937144620832 0.7054758234825892
23.139772001294133 282.38803374207623 0.7045127233786529
23.144999556247548 282.28359420547685 0.704303576486137
23.150227111200962 282.3168759532655 0.7038494696520619
23.155454666154377 284.1181373280262 0.7072227467715474
23.16068222110779 278.49993863112644 0.6998703238751688
23.165909776061206 276.6731577411318 0.6971794508870609
23.17113733101462 275.0802450895382 0.6954143689204495
23.176364885968034 280.81752949215064 0.7031238448115217
23.18159244092145 282.7799889521871 0.7057836432904876
23.186819995874863 282.18880450095315 0.7039248369691886
23.192047550828278 281.66813109154845 0.7033114466486425
23.197275105781692 282.70986863378613 0.7046316524142935
23.202502660735107 281.194585844194 0.703319756664633
23.20773021568852 281.28821367130706 0.7031993714224556
23.212957770641935 279.94465689669266 0.7017483674149162
23.21818532559535 281.72576876651596 0.7047011259076702
23.223412880548764 284.44055427057975 0.708524538544534
23.22864043550218 286.1859991313484 0.7104088874535868
23.233867990455593 284.2739298032456 0.7083032365192823
23.239095545409008 282.01015625744736 0.7050599736529807
23.244323100362422 282.3716067778313 0.7055406700740735
23.249550655315836 284.82649199767076 0.7091568652489537
23.25477821026925 287.70528291543 0.7122717151142017
23.260005765222665 285.074108752098 0.7100190517586008
23.26523332017608 283.75684094332837 0.7067095966310827
23.270460875129494 282.46780520866616 0.7044509465347636
23.27568843008291 282.93004129150364 0.7043279029661561
23.280915985036323 284.2647925171053 0.7061953374200617
23.286143539989737 285.07472544339817 0.7079965147003938
23.291371094943152 285.3606184482207 0.7072403480329342
23.296598649896566 283.82031470932156 0.7050878083259319
23.30182620484998 280.90831156300436 0.7016122878406795
23.307053759803395 279.4975422429336 0.7002883004183544
23.31228131475681 283.26394282833746 0.7053645216552723
23.317508869710224 283.9421666307051 0.7059939220755499
23.32273642466364 285.36040819376336 0.7066635650150542
23.327963979617053 283.365218796826 0.7044609648973824
23.333191534570467 280.50461120097606 0.700232918108894
23.33841908952388 278.56578988454754 0.69783097066254
23.343646644477296 279.8510907517236 0.6992679544633718
23.34887419943071 282.72036919059303 0.7032729755967101
23.354101754384125 283.9322445994219 0.70575065264325
23.35932930933754 285.9192360386571 0.7080516808870833
23.364556864290954 284.9682319181095 0.7076899923973899
23.369784419244368 284.8373538441243 0.7068667033733738
23.375011974197783 284.70812729130364 0.7071717109165598
23.380239529151197 286.39609225273887 0.7085568950319299
23.38546708410461 286.3902446834824 0.7081281516053771
23.390694639058026 286.86240021156704 0.707665219228272
23.39592219401144 285.31240012068906 0.7053041289736796
23.401149748964855 284.66221239562856 0.7040511453957904
23.40637730391827 284.26844972436356 0.703866502599181
23.411604858871684 283.8679362953319 0.7039912424939698
23.416832413825098 281.73593325919444 0.7018078462175925
23.422059968778512 279.4345635977494 0.6996682324879276
23.427287523731927 278.09060702631024 0.6986228394025076
23.43251507868534 278.520511872751 0.6990323556754798
23.437742633638756 280.2254999385419 0.7003858474106947
23.44297018859217 281.6234254945382 0.7024018340714016
23.448197743545585 285.8422422651537 0.7075136642157106
23.453425298499 287.8626931015023 0.7095087529357087
23.458652853452413 288.1548613351987 0.7103051708288239
23.463880408405828 289.33139828541033 0.7112553483602561
23.469107963359242 290.4754075974663 0.7129800368670729
23.474335518312657 289.1326089653283 0.710837310316639
23.47956307326607 287.6042938705877 0.709286096724392
23.484790628219486 287.1286385192947 0.708355986508346
23.4900181831729 289.81887812910804 0.7118944432867157
23.495245738126314 293.16125777704474 0.7160572821902378
23.50047329307973 295.0378433154976 0.7180172131377112
23.505700848033143 294.1063548171895 0.7164846212715048
23.510928402986558 294.8926817395342 0.716761787733994
23.516155957939972 296.1196930844753 0.7188023366548681
23.521383512893387 293.9374091441176 0.716181975082595
23.5266110678468 290.6890354622424 0.7122743125738763
23.531838622800215 288.79670527870735 0.7097726885404952
23.53706617775363 288.98767561837536 0.7099522293201544
23.542293732707044 290.20505918774967 0.7106263245789888
23.54752128766046 291.33082407110624 0.7113057198119757
23.552748842613873 293.3294247576396 0.7132458039765575
23.557976397567288 298.6318517443117 0.7194401925303299
23.563203952520702 299.7591186294812 0.7202957486240915
23.568431507474116 299.38030034195504 0.7192225138094973
23.57365906242753 296.65709524239855 0.7158036172759528
23.578886617380945 296.56632245280815 0.7144443056028669
23.58411417233436 296.51105949825444 0.7143278870241002
23.589341727287774 295.54942249908504 0.7130694603138257
23.59456928224119 294.48856922746705 0.7119430927602199
23.599796837194603 293.16215481651403 0.7104413599439647
23.605024392148017 294.2164350217328 0.7110597414140041
23.610251947101432 295.20397283125817 0.7120374453700822
23.615479502054846 295.42110405880857 0.7120564160763305
23.62070705700826 293.13771005507647 0.7086032514584202
23.625934611961675 293.8328706082409 0.709687509921897
23.63116216691509 292.57900427032337 0.706833635034937
23.636389721868504 294.33837408546384 0.7090886661921877
23.64161727682192 291.56785961084444 0.7056374207003475
23.646844831775333 292.0917261970328 0.7062522825326919
23.652072386728747 291.0166706027334 0.7046435677058336
23.65729994168216 292.9189839031097 0.7071667157694007
23.662527496635576 292.9113766498931 0.7082122040922747
23.66775505158899 291.7694429806884 0.7061752613310921
23.672982606542405 292.6206402873655 0.7060742427952937
23.67821016149582 292.56090439244906 0.7045688153089054
23.683437716449234 293.06472574650775 0.7052175705781478
23.688665271402648 296.15823095245725 0.7090872956156907
23.693892826356063 299.0439638491561 0.7132589554114399
23.699120381309477 295.55213415095625 0.7094245899046415
23.70434793626289 296.2549738444124 0.7096305207834578
23.709575491216306 297.27779118424104 0.709087687058078
23.71480304616972 299.8091142158797 0.7113486409539335
23.720030601123135 297.80561587190346 0.7091347284747479
23.72525815607655 295.43234426906406 0.707094279630183
23.730485711029964 296.7813133842653 0.7084567787269997
23.735713265983378 297.9433365816651 0.7103361574587329
23.740940820936792 298.6677524562013 0.710907211610764
23.746168375890207 301.8332040792253 0.7132214875918328
23.75139593084362 304.4000201067148 0.7149428522980913
23.756623485797036 303.6374397607126 0.7143317763544119
23.76185104075045 301.8838910322785 0.71259128171612
23.767078595703865 299.2801842558144 0.7093176106483868
23.77230615065728 299.20911365801095 0.7089157924121136
23.777533705610693 295.84644979383876 0.7043739446150445
23.782761260564108 300.32684303536826 0.7098126343231312
23.787988815517522 305.4613494065089 0.7150645931183831
23.793216370470937 305.22971860918335 0.7149407307505857
23.79844392542435 304.19964839553234 0.7140628809236721
23.803671480377766 302.16486635645043 0.7118568656438171
23.80889903533118 300.3058397330038 0.7092415832261789
23.814126590284594 300.2579138295713 0.708160575340619
23.81935414523801 300.4716986543907 0.7080245624667947
23.824581700191423 301.8559231019322 0.7085893612654283
23.829809255144838 301.47463379618546 0.7079308287031786
23.835036810098252 301.9559734467503 0.7074839933382112
23.840264365051667 304.108213783758 0.7100927260839371
23.84549192000508 303.63114298081945 0.7093972864701408
23.850719474958495 306.9425938932266 0.7126576718340288
23.85594702991191 306.27872857975154 0.7110952187780379
23.861174584865324 306.506946671893 0.7113056091357781
23.86640213981874 305.31658184339545 0.7103031197790991
23.871629694772153 307.2338092708576 0.7127840744239327
23.876857249725568 307.90516941260614 0.7129906204161387
23.882084804678982 305.0778739506878 0.7092187072611302
23.887312359632396 302.56565331830916 0.706849855955187
23.89253991458581 302.1623380246764 0.705397222472318
23.897767469539225 304.43277684642703 0.7082685204566135
23.90299502449264 306.9103016835178 0.7109443647105983
23.908222579446054 305.278951335695 0.7096003077744555
23.91345013439947 302.4499833407787 0.7062762206842527
23.918677689352883 299.26043988823693 0.7016480701729271
23.923905244306297 299.6501210926431 0.7021518130535136
23.929132799259712 304.5302746506494 0.7072687434724011
23.934360354213126 303.229937098431 0.706337635807451
23.93958790916654 300.92343597449513 0.7037217554763419
23.944815464119955 297.8058871257477 0.7002698503981482
23.95004301907337 299.42310434077837 0.7019147596938176
23.955270574026784 298.7121142724417 0.7005743931878468
23.9604981289802 296.9487902098086 0.6988957122162656
23.965725683933613 297.41517629025816 0.6996052716935699
23.970953238887027 298.89034608249267 0.7018298514429302
23.97618079384044 301.08850434992974 0.7050057376258243
23.981408348793856 302.28164981438624 0.7053211429584036
23.98663590374727 300.2960610255028 0.7030491612737846
23.991863458700685 299.35524955013454 0.7015847729641277
23.9970910136541 299.9011928766851 0.7026074830083742
24.002318568607514 299.0190416449646 0.7018138167640894
24.007546123560928 294.55474714083465 0.6972589320496514
24.012773678514343 291.43931757857894 0.6927786839643597
24.018001233467757 293.4135307200111 0.6937741047332336
24.02322878842117 296.1492799909392 0.6963378227051871
24.028456343374586 297.938215827565 0.6988966367951459
24.033683898328 301.07357730605554 0.7030666274262938
24.038911453281415 301.85746403166985 0.7045741919184525
24.04413900823483 303.902241771286 0.7069310200282994
24.049366563188244 300.48209631724075 0.7037157201112889
24.054594118141658 301.61640845599993 0.7047605623638714
24.059821673095072 301.7931565323711 0.7045109498234546
24.065049228048487 299.80657002078243 0.7027689556267044
24.0702767830019 298.058358563909 0.7138377522524652
24.075504337955316 300.23978045876663 0.7261469898118794
24.08073189290873 303.6329080157906 0.7362009992491172
24.085959447862145 303.89042869379637 0.7416321801596975
24.09118700281556 302.4566522074441 0.7446422890493698
24.096414557768973 300.17322927016124 0.7462077387300293
24.101642112722388 301.3760428104685 0.7524139560335983
24.106869667675802 300.0653283186969 0.7548032515665514
24.112097222629217 298.3788383181486 0.7573028592519792
24.11732477758263 295.9914069209908 0.7576490086926155
24.122552332536046 294.20786460032934 0.7582667975595896
24.12777988748946 296.75807981399043 0.7633438621959997
24.133007442442874 299.1059670463969 0.7694520782468262
24.13823499739629 302.4523806650358 0.77694753697646
24.143462552349703 302.37428427706925 0.7799513638890859
24.148690107303118 298.17630976581097 0.7778448256565123
24.153917662256532 298.92012389877215 0.7828536951255995
24.159145217209947 299.98277114041286 0.7873254352522944
24.16437277216336 303.36315580559574 0.7945981614497691
24.169600327116775 301.09878129200007 0.7936616901710155
24.17482788207019 297.85091421060963 0.7914283421139616
24.180055437023604 297.0443173990283 0.7928982805839607
24.18528299197702 297.9548915073749 0.7971717451611006
24.190510546930433 299.53212727592023 0.8029661189181133
24.195738101883848 297.81965083673697 0.8033414779743308
24.200965656837262 299.54434644868286 0.8081799398859972
24.206193211790676 301.6277096388258 0.8130880116777369
24.21142076674409 304.84835876908215 0.820358590410126
24.216648321697505 304.5971133921527 0.8217113013674262
24.22187587665092 302.513771219825 0.8211684700413507
24.227103431604334 301.79070754317354 0.8221295032132232
24.23233098655775 297.2243693135217 0.8188695538733812
24.237558541511163 295.6526204352274 0.8192873706314279
24.242786096464577 292.91971856796175 0.8186777497032166
24.248013651417992 297.4778606075204 0.8277519376788156
24.253241206371406 297.8696280897959 0.8299179577141163
24.25846876132482 298.2627126978087 0.8329120772370666
24.263696316278235 292.4093146024292 0.8277100649623594
24.26892387123165 289.63871573094934 0.8272556281224402
24.274151426185064 293.61930290220783 0.8340688351782435
24.27937898113848 297.6787178862625 0.8399812773064396
24.284606536091893 300.1130307072238 0.8430485222099992
24.289834091045307 296.03089533134613 0.8392974405991054
24.29506164599872 291.75200018004017 0.8362254630520275
24.300289200952136 289.4446329388759 0.8355976420203993
24.30551675590555 288.7751170248298 0.838538777431507
24.310744310858965 291.0099720879206 0.844649566340529
24.31597186581238 291.46247083627895 0.8481492884721995
24.321199420765794 292.3257524824613 0.8505233103382018
24.326426975719208 291.6405192834068 0.8522931343080627
24.331654530672623 294.3633544935745 0.8580505967217713
24.336882085626037 296.3843492189078 0.8608173016102426
24.34210964057945 296.5802188153139 0.8620231131054878
24.347337195532866 293.85882756017423 0.8608079525141397
24.35256475048628 290.76213843389735 0.8591362468560595
24.357792305439695 292.13938136799237 0.862528962431842
24.36301986039311 292.55663147447916 0.8640997984701646
24.368247415346524 291.7458943753002 0.8654958052217551
24.373474970299938 292.39361489025566 0.8686766569680725
24.378702525253352 294.53316764813286 0.8731394131355809
24.383930080206767 296.7952004411102 0.8785329506141654
24.38915763516018 298.53424449043723 0.8839670755634943
24.394385190113596 298.56073416334357 0.8863199722059509
24.39961274506701 294.3408382518407 0.8819358765281162
24.404840300020425 294.78293317068665 0.8843135556695702
24.41006785497384 298.3518969059058 0.8919503515950652
24.415295409927253 299.5038433860663 0.8971549017511182
24.420522964880668 295.36726094490604 0.895008780393956
24.425750519834082 291.01753579244803 0.8902677614364348
24.430978074787497 292.8346757541986 0.894502630884761
24.43620562974091 300.44605231666765 0.908793851566482
24.441433184694326 302.46467515666455 0.9159842210911525
24.44666073964774 305.0578560957197 0.9219562186050816
24.451888294601154 302.0727102182421 0.9185028117062615
24.45711584955457 302.29878772931244 0.9194193462086662
24.462343404507983 298.7463288531819 0.9154398406976847
24.467570959461398 298.8935333685342 0.9172897102855384
24.472798514414812 298.2202580054215 0.9180419477845018
24.478026069368227 298.18318007986625 0.9214834008272623
24.48325362432164 294.9296940824058 0.9191205128372364
24.488481179275055 297.7705609572913 0.9267116085920528
24.49370873422847 298.66704845425426 0.9313167359854776
24.498936289181884 300.54404889269983 0.9367808561071336
24.5041638441353 297.6745102358054 0.9348333081142131
24.509391399088713 299.0382699871147 0.936332224821357
24.514618954042128 297.2163337646395 0.9345961821146349
24.519846508995542 297.5281154002275 0.9368371231820368
24.525074063948956 298.4149454796832 0.9421638984605549
24.53030161890237 300.40556171664815 0.9482716455223884
24.535529173855785 301.83964560142897 0.9525924840881271
24.5407567288092 300.9797027601023 0.9532542461126294
24.545984283762614 299.77574324077176 0.9543716192682593
24.55121183871603 299.06808394674476 0.9564261244967037
24.556439393669443 301.678709566991 0.9630813708995359
24.561666948622857 306.3248290178927 0.9718174570268437
24.566894503576272 306.1609788575956 0.9730689352075064
24.572122058529686 302.24100693963624 0.9680913231229347
24.5773496134831 299.44150774393006 0.9670133826832359
24.582577168436515 299.00960586730713 0.9701627515345457
24.58780472338993 305.2036686431149 0.9845628263070219
24.593032278343344 307.9693923008185 0.9920486840123258
24.59825983329676 309.0368159611814 0.9942441740331339
24.603487388250173 304.69789967088315 0.9891626125831505
24.608714943203587 304.38087399214993 0.9903034579729878
24.613942498157 304.62454286901885 0.9934530477503736
24.619170053110416 305.82953123483117 0.9965900803715657
24.62439760806383 304.55614154003257 0.99584486182487
24.629625163017245 306.61618368691836 1.002472404513659
24.63485271797066 308.16632393962936 1.0079253707784022
24.640080272924074 304.0225264742758 1.0047410553363243
24.645307827877488 301.46281677986985 1.003807050636931
24.650535382830903 297.48933679451295 1.0005217925137846
24.655762937784317 299.85118613892223 1.0074813197124879
24.66099049273773 299.7174743077532 1.009620854220615
24.666218047691146 298.4826477979646 1.0106300935598553
24.67144560264456 299.0642702948928 1.0134331149028015
24.676673157597975 301.5719250884615 1.0186973541570967
24.68190071255139 305.22239942896147 1.0257565572096443
24.687128267504804 303.1244426258704 1.0250821168277289
24.692355822458218 300.4554023283894 1.0257185199146552
24.697583377411632 295.8665849702971 1.0224392415177603
24.702810932365047 291.40053548798494 1.0158414112921044
24.70803848731846 288.981342348119 1.0125625087621977
24.713266042271876 287.7754618985951 1.014167179447823
24.71849359722529 293.79019995425716 1.0280814165076069
24.723721152178705 295.4105488975993 1.0327263819427839
24.72894870713212 299.68077797089563 1.0414999870695112
24.734176262085533 296.81176493866565 1.041176689491376
24.739403817038948 297.27599809485037 1.0468769169585346
24.744631371992362 297.2497048743022 1.0477573729339287
24.749858926945777 299.328870641936 1.05222636990484
24.75508648189919 300.1549711805014 1.0561428414811953
24.760314036852606 296.2779084241652 1.0526272501345366
24.76554159180602 293.6341741725082 1.0489242175167106
24.770769146759434 294.1429195326219 1.0510007787756956
24.77599670171285 294.5514476210594 1.054364008698346
24.781224256666263 292.60786992436346 1.0562831209849852
24.786451811619678 290.06536953897813 1.0546036685507945
24.791679366573092 288.87004672163357 1.0551078199623263
24.796906921526507 291.0853533291965 1.0610231840718218
24.80213447647992 296.0873204477644 1.0733278804161435
24.807362031433335 296.89917551830865 1.078138647363254
24.81258958638675 298.88329247583766 1.0838631715067657
24.817817141340164 295.9613215166085 1.0811388389686902
24.82304469629358 293.6219316953742 1.0805182068027406
24.828272251246993 293.04051595933197 1.085046558438453
24.833499806200408 291.45204000134123 1.0848436872320182
24.838727361153822 295.11209378239477 1.0933866065792743
24.843954916107236 296.8867456610205 1.0955595638620894
24.84918247106065 296.43340146106294 1.0971832312962144
24.854410026014065 296.78178886292204 1.101504425618171
24.85963758096748 292.3920556800854 1.0974977922587554
24.864865135920894 290.0001906521794 1.094828278264792
24.87009269087431 289.1072502597016 1.09508904000702
24.875320245827723 292.4388539849229 1.1047226306689337
24.880547800781137 298.59639282494595 1.1223582148210907
24.885775355734552 300.4021792872878 1.1293635418770738
24.891002910687966 301.13834648185656 1.131796038837872
24.89623046564138 301.1524083415931 1.1331003502046455
24.901458020594795 301.5619274820188 1.1375586057049059
24.90668557554821 296.0907215295516 1.1312783551302217
24.911913130501624 292.2633263704828 1.1265385656402862
24.91714068545504 290.3761357457747 1.126220676564465
24.922368240408453 291.08706616148737 1.1317257607783078
24.927595795361867 294.75224502225177 1.14240362009717
24.93282335031528 295.1293242892036 1.1437057985163062
24.938050905268696 300.76994273133124 1.1550330758512568
24.94327846022211 300.73987618923525 1.158978808657143
24.948506015175525 301.5214197167606 1.1649435746112784
24.95373357012894 298.6873532527047 1.1648743335538947
24.958961125082354 298.4248791008166 1.1674340900753497
24.964188680035768 299.63278021606686 1.172517295533535
24.969416234989183 299.99687744802645 1.1749098750614992
24.974643789942597 302.20691495575676 1.1818723896713126
24.97987134489601 301.44630204011264 1.1840247361404947
24.985098899849426 301.14453877024187 1.1911873650077167
24.99032645480284 300.9708571470476 1.193864861684366
24.995554009756255 299.3956526731629 1.1938507522416983
25.00078156470967 302.3017714827075 1.200048090246364
25.006009119663084 303.8587400962535 1.20578190551803
25.011236674616498 305.1153548153378 1.2132573816878307
25.016464229569912 301.2504348626766 1.2098244874272213
25.021691784523327 299.5177729729613 1.2100633917932813
25.02691933947674 301.8717797642458 1.218023746823915
25.032146894430156 304.9123402772874 1.227272364129597
25.03737444938357 309.60886303053803 1.2411533986747596
25.042602004336985 310.02733038652883 1.2460140154889645
25.0478295592904 311.9207931985282 1.252141387095488
25.053057114243813 311.1004105499764 1.253849043118111
25.058284669197228 304.69118786030646 1.247937379881987
25.063512224150642 301.6421790181385 1.246260616068358
25.068739779104057 297.739154138923 1.2413222109865267
25.07396733405747 304.1302853436827 1.2551885137190963
25.079194889010886 308.49820064244733 1.2691633880198416
25.0844224439643 307.7813475498559 1.276444419413032
25.089649998917714 304.40320215300903 1.273165057812499
25.09487755387113 302.76770254590457 1.272310640155958
25.100105108824543 310.6988408003765 1.2895046263688903
25.105332663777958 309.9544633600387 1.2944585742739079
25.110560218731372 309.26469240759525 1.2980886832077136
25.115787773684787 302.5805853764027 1.2875729189021878
25.1210153286382 300.30656309516945 1.2831220451934555
25.126242883591615 306.26927961790983 1.2984881281870087
25.13147043854503 302.63447566592214 1.2952258207946783
25.136697993498444 302.8426706406999 1.300220810461764
25.14192554845186 300.9206837721545 1.2991777065836008
25.147153103405273 305.20292324347986 1.315190937735983
25.152380658358688 312.88625669202696 1.335344473036874
25.157608213312102 311.47198744802034 1.3380058062485014
25.162835768265516 314.7014441322351 1.3486277111887122
25.16806332321893 313.4283168156394 1.3491826569115062
25.173290878172345 316.20646687703703 1.35942094791535
25.17851843312576 312.51386824451197 1.3544730783732197
25.183745988079174 307.3826824665933 1.3468499814000354
25.18897354303259 306.5293657131196 1.3483519239029726
25.194201097986003 303.5171417858604 1.345517563629268
25.199428652939417 305.7241478805262 1.354781430908701
25.204656207892832 302.17908226253815 1.3540973404098202
25.209883762846246 307.7948217645562 1.3726844627766952
25.21511131779966 308.15841549986175 1.3796404440038286
25.220338872753075 307.3724559501422 1.3833851490974374
25.22556642770649 307.57745519331576 1.3881137580740988
25.230793982659904 309.1774563757206 1.3972313366020552
25.23602153761332 315.9595483674586 1.414081928330413
25.241249092566733 315.4555362812192 1.4183336800777548
25.246476647520147 316.28903989964505 1.422132577495171
25.25170420247356 317.50573061867544 1.4338557636459572
25.256931757426976 323.40103189500746 1.4550577888004765
25.26215931238039 321.28443433940055 1.4569747285646368
25.267386867333805 318.77667550242523 1.452843721641624
25.27261442228722 310.2965542494774 1.43541977625988
25.277841977240634 313.9637853890503 1.4501006032804291
25.283069532194048 312.5987539092032 1.453312561008475
25.288297087147463 315.2366277402258 1.4649775182479483
25.293524642100877 316.3504915746913 1.469957200528435
25.29875219705429 320.50720307459585 1.4846282885355002
25.303979752007706 318.6342368988867 1.4858274426729068
25.30920730696112 316.5609177712099 1.4916973860311267
25.314434861914535 313.7227042517411 1.492668953754882
25.31966241686795 310.7649658103693 1.4922029125155163
25.324889971821364 310.5968462915286 1.496784259048114
25.330117526774778 310.5280818895944 1.5021802526420618
25.335345081728192 314.9527689198605 1.5201908643899231
25.340572636681607 311.78939609829587 1.5197264003521709
25.34580019163502 317.17253669454385 1.539273682740206
25.351027746588436 311.394928275812 1.531109116823166
25.35625530154185 312.0989640587758 1.537796032685687
25.361482856495265 305.6387596941388 1.527117076322223
25.36671041144868 313.0865245376685 1.5537525772767522
25.371937966402093 317.48368327975544 1.570426812811482
25.377165521355508 320.6163718512776 1.5822440115881076
25.382393076308922 312.92927944406966 1.5685741065058696
25.387620631262337 310.34010845064506 1.5736954851782177
25.39284818621575 308.9350728428288 1.5806765214857914
25.398075741169166 316.73618202051483 1.6059712806802484
25.40330329612258 319.532700169303 1.6137850922013268
25.408530851075994 319.92389369271405 1.6161874143825865
25.41375840602941 323.4381850126163 1.6341878467884057
25.418985960982823 322.1324255232906 1.6375690573874464
25.424213515936238 321.1883015084104 1.6443598618637454
25.429441070889652 306.0318035836771 1.6085624053504939
25.434668625843067 301.9282324800624 1.60509586534576
25.43989618079648 298.30997840830867 1.6030515872770565
25.445123735749895 308.4153568094291 1.637924451262305
25.45035129070331 313.8355711043142 1.6618990284955562
25.455578845656724 320.0600498516558 1.6869937196585818
25.46080640061014 315.6231965618027 1.6880139759184911
25.466033955563553 314.4141400220671 1.6911305578670348
25.471261510516968 314.9708223613804 1.7018764848314687
25.476489065470382 319.482131635305 1.7181901460366689
25.481716620423796 312.20907346964947 1.7088491568172788
25.48694417537721 315.86695819757045 1.7242187680028893
25.492171730330625 316.5574730123495 1.7350934125427016
25.49739928528404 319.12572767210725 1.7555525591525496
25.502626840237454 317.267693055144 1.7627513313385204
25.50785439519087 316.8821496003564 1.7710319392329006
25.513081950144283 321.3475304078443 1.789282401560584
25.518309505097697 320.71369046566093 1.7944613613219973
25.523537060051112 319.24225998936214 1.7962371034704143
25.528764615004526 321.67975561088156 1.8139735837501423
25.53399216995794 324.0913628973596 1.8255890523697687
25.539219724911355 325.4199917250893 1.843581473619921
25.54444727986477 320.71464351322373 1.8362983500900252
25.549674834818184 320.0504438458207 1.8513646850430832
25.5549023897716 322.6208935282196 1.8703848522160167
25.560129944725013 317.79832741016156 1.8662805329094865
25.565357499678427 322.7526825584138 1.8866775510171325
25.57058505463184 326.75781902136265 1.9047271959833578
25.575812609585256 337.4810011067145 1.946090765961342
25.58104016453867 338.9264465991075 1.960676819254238
25.586267719492085 332.9742368069494 1.9563195306678316
25.5914952744455 325.21542950644965 1.9459167042787606
25.596722829398914 317.11468981363777 1.9359255594144062
25.601950384352328 311.48296157150986 1.9290010068562469
25.607177939305743 311.83466787072905 1.9447215736029966
25.612405494259157 306.94905337839634 1.9377911554361285
25.61763304921257 306.512111985799 1.9506305697281434
25.622860604165986 316.5104294278265 1.9931145159206467
25.6280881591194 323.79016645260384 2.0299635772806925
25.633315714072815 333.77952432879124 2.0742492201074736
25.63854326902623 331.67059314222837 2.0776279564380578
25.643770823979644 331.6279255891103 2.091963425535896
25.648998378933058 342.4793209951494 2.1381252080025743
25.654225933886472 342.64554416783807 2.1571658676300083
25.659453488839887 341.1389581579066 2.1671283853545584
25.6646810437933 329.13282806737226 2.147637762631816
25.669908598746716 316.3598264289628 2.1160328110311357
25.67513615370013 308.05668083978514 2.1046335973773926
25.680363708653545 312.1470630076542 2.134657276980509
25.68559126360696 322.04869566697437 2.186498619958366
25.690818818560373 334.65766010406855 2.246912945839763
25.696046373513788 328.1220859121578 2.239397578765871
25.701273928467202 320.2990699022719 2.230080533083349
25.706501483420617 318.82719440477416 2.2379408478352576
25.71172903837403 324.21403349593476 2.2743681821753476
25.716956593327446 322.5964006638445 2.284037666825962
25.72218414828086 320.281032224504 2.300558447316325
25.727411703234274 315.0144424468041 2.3006406603437863
25.73263925818769 320.97291199923524 2.352033663956628
25.737866813141103 324.2618747826442 2.3805024986937595
25.743094368094518 324.47088475211183 2.404066057070448
25.748321923047932 325.09170229615495 2.4343772169343842
25.753549478001347 336.38956904369877 2.506636782895717
25.75877703295476 334.82304071472896 2.5266001079974925
25.764004587908175 337.3203065621447 2.5543769572036967
25.76923214286159 331.46952631557036 2.55099960316495
25.774459697815004 328.87669047672927 2.556355073175027
25.77968725276842 328.79657790144745 2.574478418660669
25.784914807721833 312.3215468077671 2.527416469829075
25.790142362675248 314.91280335701146 2.569305795208999
25.795369917628662 309.8963859116555 2.5697246529289006
25.800597472582076 320.77827733592727 2.647970842990743
25.80582502753549 318.40073154607444 2.6618308287581933
25.811052582488905 327.35322125690385 2.7330316633792737
25.81628013744232 335.25040222350174 2.795142947520153
25.821507692395734 337.9280411637626 2.8403441433615977
25.82673524734915 329.30360535577944 2.8387276905956225
25.831962802302563 327.2764012541522 2.860911692469074
25.837190357255977 331.2364024293927 2.919602891106145
25.84241791220939 336.77780714900894 2.975037005772875
25.847645467162806 346.4305437703008 3.063982726347581
25.85287302211622 343.75569619455814 3.091080555075285
25.858100577069635 343.4363676650163 3.148507202068814
25.86332813202305 324.9061345188511 3.098575122252817
25.868555686976464 329.2676550423521 3.1691207613384487
25.87378324192988 338.9400868347222 3.2455862640093676
25.879010796883293 359.93653987336745 3.4005453844168
25.884238351836707 365.0400389637071 3.4789181576295585
25.88946590679012 357.9033451529294 3.500319632933605
25.894693461743536 355.8262559752663 3.55529388686488
25.89992101669695 343.1729314838127 3.545195590786766
25.905148571650365 322.2328441193175 3.5073197961178932
25.91037612660378 309.9941934767267 3.4953843525196606
25.915603681557194 303.14964037479547 3.5341331727052507
25.920831236510608 310.6838504703607 3.6404143443979438
25.926058791464023 324.42445824652907 3.8099401245386124
25.931286346417437 339.34025981989106 3.971298928507073
25.93651390137085 347.3343871228513 4.123114335242511
25.941741456324266 336.6980931711159 4.150316000142199
25.94696901127768 323.6779287554367 4.175993137781318
25.952196566231095 313.0705254215099 4.220981402078495
25.95742412118451 315.9144146194237 4.351263441536883
25.962651676137924 321.6493021229885 4.495207930324187
25.967879231091338 330.86753672804855 4.634341662915724
25.973106786044752 329.5967758219792 4.7006753226179
25.978334340998167 331.41249962714886 4.78702623778865
25.98356189595158 315.39262484524494 4.75927510788311
25.988789450904996 309.0295225638581 4.7781361282214
25.99401700585841 309.0771574130359 4.886333896613868
25.999244560811825 300.15189692432966 4.878705808093474
26.00447211576524 317.06808659309036 5.147377778933757
26.009699670718653 297.35614450024866 5.0550841419974555
26.014927225672068 311.8767881930452 5.3150282022322015
26.020154780625482 303.4103786738873 5.334945869996724
26.025382335578897 322.128524271706 5.642489831518021
26.03060989053231 325.6306438393756 5.798323233078424
26.035837445485726 323.58837595572624 5.931663660081273
26.04106500043914 319.97882280580296 6.060455428947369
26.046292555392554 323.9226696714082 6.255808669818097
26.05152011034597 345.1095298089022 6.677627916878336
26.056747665299383 338.7290005273517 6.78473951098514
26.061975220252798 318.53537635567284 6.860200063555479
26.067202775206212 298.78246382745334 6.810783849175415
26.072430330159627 287.84644339707745 7.045685057658868
26.07765788511304 299.3241440029025 7.395723306886301
26.082885440066455 293.50470042838936 7.753401887337978
26.08811299501987 326.34838051567345 8.511788641978297
26.093340549973284 313.31014956272094 8.886002602635584
26.0985681049267 295.8813478045394 9.145375440699652
26.103795659880113 249.348093682121 9.034833395868105
26.109023214833528 260.6663494214339 10.067000656047268
26.114250769786942 282.66926150397006 11.485903815625354
26.119478324740356 334.8930853612222 14.432671914316233
26.12470587969377 299.2324411380193 15.586189752615688
26.129933434647185 278.40938121622406 20.782741289136627
26.1351609896006 174.4167873935695 23.26952152317202
