# Supplementary material for: Unraveling metal effects on CO2 uptake in pyrene-based metal-organic frameworks
Source: Nat Commun. 2025 Feb 11;16:1516. doi: 10.1038/s41467-025-56296-w (PMC11814143; doi:10.1038/s41467-025-56296-w)
Supplement: Supplementary file 3 — Source Data [file 41467_2025_56296_MOESM3_ESM.zip › SourceCode/SuppInf/FigureS5_Ga-TBAPy_InSitu_VariableT_PXRD/Data/GaTBAPy_0138p.dat]

0.002613777476707968 19.151839847734188 4.925969474640693
0.007841332430123905 20.82711609389862 5.076016148397636
0.01306888738353984 18.02276792621393 4.094886451722534
0.018296442336955775 17.6208454915059 3.1001235257456297
0.02352399729037171 18.933835881632643 3.084633276234739
0.028751552243787646 15.529493774188248 2.6597667251103325
0.03397910719720358 18.343928637392903 2.3657554809243164
0.03920666215061952 21.300511063959178 2.3908909292206486
0.04443421710403546 21.469702768575573 2.1630636740943765
0.0496617720574514 23.23019752685603 2.0750961885278074
0.054889327010867336 23.249966930189537 2.1848090578594532
0.060116881964283275 21.735275696379972 2.1086616587466396
0.06534443691769921 22.33609924034089 1.9549087338972033
0.07057199187111515 20.131731384496565 1.7763291674882737
0.07579954682453109 18.35445670312168 1.5927985780339422
0.08102710177794703 17.466929375040657 1.489183876751167
0.08625465673136297 16.100943978377373 1.497410081675442
0.09148221168477891 17.123040138396657 1.439178944883071
0.09670976663819485 19.334432404890638 1.5510693492920942
0.10193732159161079 20.9753823932625 1.5731637337665585
0.10716487654502672 21.512840731146934 1.5597752385537125
0.11239243149844266 19.555361367826357 1.4475335738206372
0.1176199864518586 17.359007726808283 1.3261654119620454
0.12284754140527454 19.077272355681615 1.3148160351279465
0.12807509635869047 19.625844135500035 1.2901663698368087
0.1333026513121064 19.851735721513396 1.2928090917607842
0.13853020626552232 19.03510476081062 1.279919051885841
0.14375776121893824 17.23946558736448 1.2471256073001538
0.14898531617235417 15.617595568732424 1.1765946327070234
0.1542128711257701 14.653493438962505 1.1423899285393864
0.15944042607918602 17.401315910175324 1.1507059387265353
0.16466798103260194 18.23866932298662 1.1706549917956377
0.16989553598601786 20.369438768702018 1.188330737604598
0.1751230909394338 21.11342963214559 1.1678915032851547
0.18035064589284971 20.061078956370938 1.1307854827533217
0.18557820084626564 20.458994512019203 1.135660735073076
0.19080575579968156 19.891314815193805 1.0897242497922042
0.1960333107530975 18.40096922264952 1.03249594494421
0.20126086570651341 18.426356692272623 1.0035668982479085
0.20648842065992934 19.948643446188647 1.0186938550778388
0.21171597561334526 19.9381554624842 1.021056589462237
0.2169435305667612 20.674707502996927 1.0125482335948477
0.22217108552017711 20.390791593242504 0.981855210920235
0.22739864047359304 19.000589380671467 0.9767688732182312
0.23262619542700896 18.677087348563074 0.9535806879385976
0.2378537503804249 18.122200145563333 0.957172366555225
0.2430813053338408 17.48058368678759 0.9377557433710472
0.24830886028725674 19.974992041991893 0.9664904471786876
0.25353641524067266 21.84503144635331 0.9749346893659099
0.2587639701940886 22.54656137141155 0.9887096757411045
0.2639915251475045 21.85103917432416 0.978025724112966
0.26921908010092044 18.878078669816226 0.8977753595940084
0.27444663505433636 17.012904168595547 0.8351651145783379
0.2796741900077523 15.885338032893529 0.7726399106928236
0.2849017449611682 15.869456464197093 0.761780893670456
0.29012929991458414 16.18173391346524 0.7658824611641069
0.29535685486800006 16.41880681318967 0.7796535592567025
0.300584409821416 16.610165722143964 0.7736093597753176
0.3058119647748319 16.045478730254935 0.7593208690927684
0.31103951972824784 16.967992944866847 0.800837914728387
0.31626707468166376 17.216187757132456 0.8061801649912249
0.3214946296350797 17.091955036369228 0.8114278428629885
0.3267221845884956 17.489540096553352 0.8273737220613436
0.33194973954191154 17.533056941654042 0.84096615362038
0.33717729449532746 17.66881213601879 0.8403775313039877
0.3424048494487434 17.934360540988934 0.8595144618870978
0.3476324044021593 17.045525718182834 0.8350706739645658
0.35285995935557524 16.632892886387488 0.8096034123198936
0.35808751430899116 17.106844780909455 0.8185240674713281
0.3633150692624071 16.292324298023676 0.7827879459930543
0.368542624215823 15.775396430107406 0.7546312293023144
0.37377017916923894 16.683085799483994 0.7693046196445152
0.37899773412265486 18.047506290945208 0.8141790403743273
0.3842252890760708 18.089389200845478 0.8505184740893049
0.3894528440294867 18.422200083459096 0.8474027288705834
0.39468039898290264 16.99756910814585 0.7929574929119566
0.39990795393631856 17.894203707174135 0.7856049184073097
0.4051355088897345 18.300767669132657 0.7719580893929758
0.4103630638431504 20.175418531924223 0.8181414154824082
0.41559061879656634 22.052486676474523 0.8677379892005532
0.42081817374998226 22.896044093040597 0.9016817691057558
0.4260457287033982 21.182235942177908 0.8428593648879383
0.4312732836568141 21.08098537096599 0.818096205937081
0.43650083861023004 19.842060112403765 0.7922051125225319
0.44172839356364596 19.73670342220196 0.7957829710144313
0.4469559485170619 19.983795105608557 0.7916434276098009
0.4521835034704778 19.09513510237493 0.790490133917694
0.45741105842389373 19.708260788642765 0.7940218325939633
0.46263861337730966 19.52265870090374 0.7834007038852387
0.4678661683307256 18.402089916246883 0.7681965054646721
0.4730937232841415 17.36850442001433 0.7279448690488926
0.47832127823755743 16.31189744734573 0.6957049076642073
0.48354883319097336 16.822842279346663 0.7043807717780072
0.4887763881443893 17.188956604139026 0.718870085352152
0.4940039430978052 18.322032616600293 0.7455442941878346
0.49923149805122113 18.436204187709404 0.7521294369169439
0.5044590530046371 18.94622962157923 0.7669702034960664
0.5096866079580531 19.87726697200022 0.7914596957054031
0.5149141629114691 18.912454793351838 0.7721742010326466
0.5201417178648851 19.952716057722384 0.7870121683821925
0.525369272818301 20.336829166724563 0.782905243231085
0.530596827771717 19.140215103263277 0.7411276385272028
0.535824382725133 18.322142579736816 0.7290844434466566
0.541051937678549 18.100469780016468 0.7236600911741656
0.546279492631965 18.038664435642072 0.7423277980454698
0.5515070475853809 18.75932431119339 0.7634054833300404
0.5567346025387969 18.952015449611316 0.7650498856227795
0.5619621574922129 18.349252355978024 0.7396634629119356
0.5671897124456289 18.726311677139655 0.7376562536548964
0.5724172673990449 19.00447352986999 0.7362511546134987
0.5776448223524608 19.78635163129191 0.7356138642400131
0.5828723773058768 19.493657062240953 0.7308086445748387
0.5880999322592928 18.457889841809884 0.7250091581850155
0.5933274872127088 17.309234545441026 0.7008465749846063
0.5985550421661248 18.362836768711563 0.7206027051438699
0.6037825971195407 17.97131604322824 0.7106821645202362
0.6090101520729567 18.96311756381858 0.7363150178303112
0.6142377070263727 18.768529749037462 0.7256450118080613
0.6194652619797887 19.71979509254378 0.7297149767792301
0.6246928169332047 21.19896594431276 0.7652430319967684
0.6299203718866206 21.903081479083493 0.7621648752409197
0.6351479268400366 22.32055579592556 0.7824071490257718
0.6403754817934526 21.95789213502003 0.7883160712669185
0.6456030367468686 21.119793734068367 0.7624949674324855
0.6508305917002846 20.50586167302712 0.7467800948975843
0.6560581466537005 20.903783257552185 0.7334331366285196
0.6612857016071165 20.825062228799663 0.7288068291558085
0.6665132565605325 20.6985501972512 0.7196756006954285
0.6717408115139485 20.36030314485689 0.6973519870707746
0.6769683664673645 21.578754220829758 0.7145802487140142
0.6821959214207804 19.912374027929207 0.6806498762020822
0.6874234763741964 20.457222445723993 0.6936739396482678
0.6926510313276124 20.330963116431192 0.6743240292382454
0.6978785862810284 19.82631301798136 0.6646441488563454
0.7031061412344444 20.085430536384955 0.6577199989503136
0.7083336961878604 20.483980797654034 0.6806919503716155
0.7135612511412763 20.778677840140276 0.697792721112428
0.7187888060946923 22.57965485470561 0.7472843554106845
0.7240163610481083 24.775897919666832 0.7862452990564412
0.7292439160015243 25.674090636033636 0.8104472549540424
0.7344714709549403 26.63454968858135 0.8212596674917045
0.7396990259083562 26.392856118008307 0.8131374135701839
0.7449265808617722 24.97708689746799 0.7876208295588877
0.7501541358151882 23.881570427702908 0.7486048250668844
0.7553816907686042 24.150302920370088 0.7483130793580115
0.7606092457220202 25.417864082326542 0.7521120795113658
0.7658368006754361 26.34851532479673 0.75205163257218
0.7710643556288521 28.27612707680044 0.7770481980021497
0.7762919105822681 29.228266297712818 0.7864021318137169
0.7815194655356841 30.68819219650493 0.8230713960419557
0.7867470204891001 32.79855073183767 0.8610024055731851
0.791974575442516 32.74557116244602 0.8634539404929529
0.797202130395932 32.90153343743597 0.8529638355586343
0.802429685349348 34.43826332503069 0.8722225244838427
0.807657240302764 34.98801840253877 0.8851621298752209
0.81288479525618 38.07296972462951 0.9209104504080474
0.8181123502095959 40.81608261364166 0.956494523311609
0.8233399051630119 41.80777305957015 0.9708949218655373
0.8285674601164279 43.40982772046155 1.0356334087669898
0.8337950150698439 47.65790448095639 1.1203971378449153
0.8390225700232599 51.252433326696014 1.1735052877190062
0.8442501249766758 52.40871026373088 1.1743130095167964
0.8494776799300918 58.20424531184344 1.2280154513859736
0.8547052348835078 61.110575713748695 1.254022003339468
0.8599327898369238 66.18638364229129 1.2764716569698067
0.8651603447903398 71.33979463224568 1.3059185562351154
0.8703878997437557 76.2541116014275 1.3318758316865027
0.8756154546971717 75.06608828505486 1.3114831198184767
0.8808430096505877 76.85552438343194 1.354618822773048
0.8860705646040037 79.39729954585155 1.3865184797787555
0.8912981195574197 79.48743861153172 1.407630213147
0.8965256745108356 83.88668837854232 1.4551001196468933
0.9017532294642516 83.75615682360187 1.4373621468176265
0.9069807844176676 86.52514746076757 1.4408316211869854
0.9122083393710836 89.41116582911017 1.4649985300656374
0.9174358943244996 84.71826428069876 1.423475235165536
0.9226634492779155 85.42892695265441 1.4249912084350718
0.9278910042313315 86.34055454318138 1.4363675576198445
0.9331185591847475 87.11916414553566 1.4307159726673284
0.9383461141381635 88.08367496438954 1.4323698363736475
0.9435736690915795 89.188255943867 1.4362038845534544
0.9488012240449955 91.10102151322197 1.4198188996469412
0.9540287789984114 93.58620278189404 1.4355209902655017
0.9592563339518274 94.83152851643342 1.4351857826652514
0.9644838889052434 95.02501789776161 1.4393168328040162
0.9697114438586594 97.35243767533343 1.4513544331118748
0.9749389988120754 103.04245976962382 1.4920781200339843
0.9801665537654913 106.29204206008379 1.533476802290291
0.9853941087189073 111.34881881551946 1.5949717671082548
0.9906216636723233 111.91174884078117 1.5985761909821028
0.9958492186257393 106.82286646453191 1.5500591494268658
1.0010767735791553 106.95638736762696 1.548639923929304
1.0063043285325712 106.44413276199951 1.5214721155958963
1.0115318834859872 107.75588429315201 1.5218480023951138
1.0167594384394032 114.1345146428079 1.5550698291407135
1.0219869933928192 120.47730478045274 1.5962061069866307
1.0272145483462352 123.3319090807284 1.6146322170338612
1.0324421032996511 124.63991734697974 1.632121870269264
1.0376696582530671 123.29175235244972 1.6136573160040155
1.042897213206483 127.56082160479079 1.6294662486882174
1.048124768159899 130.0197992897424 1.6376257358280697
1.053352323113315 132.64518358351683 1.6613800504932816
1.058579878066731 132.30077862729175 1.6715577882322878
1.063807433020147 123.48006777423439 1.617207577679399
1.069034987973563 120.43360937257287 1.5852720485186729
1.074262542926979 118.15328789424979 1.5640202405290753
1.079490097880395 117.92264293692497 1.5454964338564021
1.084717652833811 118.9849278553339 1.5534384651433062
1.089945207787227 114.74493990208906 1.5192284984626103
1.095172762740643 119.02681651368835 1.5432358434401894
1.1004003176940589 122.63254905620154 1.5466024213272116
1.1056278726474749 127.19343624484615 1.5817887454075086
1.1108554276008908 131.7181112192204 1.6338382891823484
1.1160829825543068 130.72848560616495 1.652516751188448
1.1213105375077228 130.6463846608375 1.6475462413707065
1.1265380924611388 132.59414011565246 1.6503968853808917
1.1317656474145548 133.37475237474592 1.6452973671611755
1.1369932023679707 135.73618534427536 1.6527800574671816
1.1422207573213867 130.06361268803758 1.6171117855866126
1.1474483122748027 124.99995042853257 1.5759107863789195
1.1526758672282187 126.98265976580012 1.5661394902155792
1.1579034221816347 130.07462413881885 1.5931122664719124
1.1631309771350506 134.49760914583902 1.6156772253238127
1.1683585320884666 141.3483792299817 1.6457548522338057
1.1735860870418826 143.10843155854425 1.6828363969091698
1.1788136419952986 143.07275972243787 1.6986149618696937
1.1840411969487146 136.8339287095375 1.6560118485701312
1.1892687519021305 132.59136895124112 1.642234576622952
1.1944963068555465 133.53286515551244 1.6354437292476134
1.1997238618089625 134.92952819899526 1.6152722091772642
1.2049514167623785 139.09935743924635 1.6407594111262593
1.2101789717157945 141.99885722775886 1.645942502851351
1.2154065266692105 144.6552971485907 1.663853588645759
1.2206340816226264 143.96103504223808 1.6602104695180837
1.2258616365760424 140.38033637840294 1.6280656629915728
1.2310891915294584 147.49670859496226 1.6728698567579738
1.2363167464828744 146.62409325183893 1.672854436000701
1.2415443014362904 145.1565674534617 1.6868074844312506
1.2467718563897063 138.87230589665285 1.6460800209843547
1.2519994113431223 137.05201638885433 1.647095684816309
1.2572269662965383 138.83200566968156 1.6516129554063954
1.2624545212499543 146.40670198205643 1.7049824802261433
1.2676820762033703 147.94394108677358 1.7199340966818304
1.2729096311567862 142.14633472494086 1.6519603088607748
1.2781371861102022 137.41276381768716 1.6071173214697612
1.2833647410636182 137.29201105599589 1.6169157958941875
1.2885922960170342 138.9321149049703 1.6456115918365666
1.2938198509704502 149.40701774427006 1.712616074827254
1.2990474059238661 147.3861149113745 1.7019262364295362
1.3042749608772821 146.78491175144632 1.6797193040644762
1.309502515830698 151.33874739642857 1.7172973403464697
1.314730070784114 150.28631925131737 1.7124806239803263
1.31995762573753 154.02170043391376 1.736281208712355
1.325185180690946 150.75580930503173 1.719875802715188
1.330412735644362 146.5419884251562 1.6785860489933402
1.335640290597778 146.83141026019015 1.6772617317763294
1.340867845551194 141.8130394280949 1.660476164791021
1.34609540050461 144.86413229747012 1.6838787767776142
1.351322955458026 145.80822978075201 1.705148484987607
1.356550510411442 143.24223129629175 1.6713853601354116
1.361778065364858 143.22414458444848 1.667132636242993
1.3670056203182739 136.59426779527678 1.6173185548609255
1.3722331752716899 133.16058703289204 1.5900720701868092
1.3774607302251058 139.22964580506877 1.616643083230001
1.3826882851785218 145.7773835118924 1.6449498981146147
1.3879158401319378 154.02661440368726 1.6916940586674125
1.3931433950853538 155.5064973558713 1.7050180220395719
1.3983709500387698 147.3507319607933 1.636748784408409
1.4035985049921857 145.27277664485155 1.6152680026745012
1.4088260599456017 137.95082267326822 1.5757860624862468
1.4140536148990177 138.67445145337706 1.6166814977418584
1.4192811698524337 139.9942066524619 1.6468189242405171
1.4245087248058497 140.53450788540195 1.6565544620088708
1.4297362797592656 141.76298446541307 1.6321161561749715
1.4349638347126816 140.58673515766571 1.6285554840660956
1.4401913896660976 142.58281078396507 1.65020211244841
1.4454189446195136 140.46302531481498 1.6475226630257462
1.4506464995729296 139.2033150928267 1.6759355010323875
1.4558740545263456 135.77385054775127 1.6543212897686692
1.4611016094797615 129.47577538389686 1.5971189996331718
1.4663291644331775 127.46931935000822 1.5707101238826138
1.4715567193865935 125.13671078853461 1.5232286123056165
1.4767842743400095 128.55004585230992 1.544517568635873
1.4820118292934255 130.25720232054388 1.5788935817507022
1.4872393842468414 137.54909584748194 1.638574440357103
1.4924669392002574 141.19891765628105 1.664170245956719
1.4976944941536734 138.32743802184876 1.6384911861445812
1.5029220491070894 139.04053459737247 1.6420022215168852
1.5081496040605054 135.61571346076877 1.6193999517400162
1.5133771590139213 135.8951622421314 1.6232662887743368
1.5186047139673373 136.69305922526183 1.6380654440188325
1.5238322689207533 135.8998646797314 1.6409458924207356
1.5290598238741693 138.85054837804825 1.6491158667427541
1.5342873788275853 135.94767579347962 1.6013450720090732
1.5395149337810012 134.8279306692531 1.6099774737787977
1.5447424887344172 135.96391717411038 1.629742573929787
1.5499700436878332 132.32400809617437 1.6346810305122328
1.5551975986412492 134.62323373152014 1.6479710632971494
1.5604251535946652 134.5668456023552 1.6390212068302346
1.5656527085480811 137.56568223128323 1.664076137753951
1.5708802635014971 141.2067852338706 1.6814799400774048
1.576107818454913 144.32827226703347 1.7284728628836366
1.581335373408329 146.78250341242673 1.7424996136315467
1.586562928361745 149.64604471979516 1.7448567991157236
1.591790483315161 146.54307865739707 1.7203483420167325
1.597018038268577 146.71772475432155 1.6955172353956154
1.602245593221993 150.54984608872638 1.7090985112203725
1.607473148175409 161.7651183202143 1.75951546778226
1.612700703128825 168.54081115593578 1.8052420707812735
1.617928258082241 165.53312400620842 1.784060096609507
1.623155813035657 163.28584942115904 1.769708160583316
1.628383367989073 161.61552688897018 1.7596134484785706
1.6336109229424889 158.7311421307423 1.738760684247111
1.6388384778959049 159.42768164950576 1.7314554867796577
1.6440660328493208 169.31354434936677 1.7891348075622835
1.6492935878027368 171.30017121160898 1.785899313836682
1.6545211427561528 178.91746793189034 1.8389742446930386
1.6597486977095688 184.416611136591 1.869927519684877
1.6649762526629848 191.6636093357899 1.9151295139144349
1.6702038076164007 198.30190558903044 1.928635081826335
1.6754313625698167 196.46020807729343 1.900041224564606
1.6806589175232327 199.2100656601372 1.913330967784038
1.6858864724766487 193.7529324266321 1.8777083623388737
1.6911140274300647 197.9915129140624 1.9099360410305437
1.6963415823834807 202.73370161953585 1.9140853813986551
1.7015691373368966 199.64056313689483 1.8942702991752347
1.7067966922903126 200.4356902991635 1.8799745134714188
1.7120242472437286 200.01927342592762 1.862711153712146
1.7172518021971446 197.18744694320714 1.8380141991216656
1.7224793571505606 204.721671714672 1.870735859977712
1.7277069121039765 212.4714352758151 1.9207206752216648
1.7329344670573925 213.42780853524238 1.9141461529744568
1.7381620220108085 221.90140542937925 1.936255931501734
1.7433895769642245 229.13661791556112 1.9567397884932582
1.7486171319176405 230.74277306966994 1.9470951081987444
1.7538446868710564 241.95495250065312 1.9857707691516637
1.7590722418244724 242.00526153358032 1.9889741759703135
1.7642997967778884 239.99209597449973 1.9898987876539556
1.7695273517313044 234.78021796797364 1.9755167993590403
1.7747549066847204 229.22308243011142 1.9467398606092217
1.7799824616381363 228.57659668947045 1.9535164371422762
1.7852100165915523 240.44287613148626 1.981933170305906
1.7904375715449683 252.3701747284013 2.0250019319561448
1.7956651264983843 252.04067642950446 2.0155813116482197
1.8008926814518003 250.05297640832623 1.9734260781670026
1.8061202364052162 246.59360954688003 1.9522325621067764
1.8113477913586322 237.25058821076527 1.893552956603486
1.8165753463120482 240.89437018957398 1.9011091621581906
1.8218029012654642 240.8451812732437 1.8995781437583725
1.8270304562188802 241.34599032422864 1.8913381835228271
1.8322580111722961 250.73776646524874 1.931222875076878
1.8374855661257121 249.74442771431646 1.9249655097584273
1.842713121079128 246.27740879253736 1.8989269227648555
1.847940676032544 241.20628131565502 1.865718227762463
1.85316823098596 243.74959372788075 1.8722437407070784
1.858395785939376 247.57471948739203 1.8830620064443704
1.863623340892792 258.2838474733025 1.939603123098999
1.868850895846208 253.33169953875077 1.9071926710936624
1.874078450799624 248.28066991377227 1.887777445587164
1.87930600575304 250.29339060034042 1.8824457933985201
1.884533560706456 246.2049104176909 1.8436804901001786
1.889761115659872 240.5095645878244 1.7912611941932426
1.894988670613288 244.54390526749873 1.7931265088038104
1.9002162255667039 247.6736943826508 1.8113998393939583
1.9054437805201199 251.02692575282262 1.817257783807162
1.9106713354735358 253.89831116249772 1.804099781757401
1.9158988904269518 250.67486062204716 1.7872038844104252
1.9211264453803678 246.8131634444325 1.761605760733134
1.9263540003337838 246.8872423916896 1.759336847188648
1.9315815552871998 247.08369885350382 1.7716480429703254
1.9368091102406157 246.22611800281265 1.7754248824701624
1.9420366651940317 254.36433752488205 1.8045551888195084
1.9472642201474477 247.43781963793714 1.770533876217284
1.9524917751008637 244.87003472792063 1.733769825263922
1.9577193300542797 248.75888767992663 1.749690667048456
1.9629468850076957 248.53006786966495 1.756243119591213
1.9681744399611116 254.5079993552073 1.7750364482879415
1.9734019949145276 256.580405331932 1.7884367993948593
1.9786295498679436 248.60848563278503 1.7550928148629281
1.9838571048213596 239.42173594980457 1.6938051149580085
1.9890846597747756 235.81001587564378 1.6656346313968549
1.9943122147281915 233.6986117607664 1.6595820987792866
1.9995397696816075 235.73093069132807 1.6682917993766482
2.0047673246350235 223.8410895679325 1.6184720962431611
2.0099948795884393 223.53502590623077 1.6314525408729676
2.015222434541855 224.97689495335894 1.6248062155836278
2.0204499894952708 228.02888262964257 1.6338023586443724
2.0256775444486865 235.9774250275592 1.6595151517416153
2.0309050994021023 231.69578716544783 1.6473528919006968
2.036132654355518 231.06721019628512 1.657971909795957
2.041360209308934 223.7119989736765 1.6226362741575164
2.0465877642623496 224.77905314007836 1.6167556057344357
2.0518153192157653 220.3691385459561 1.5961964893142475
2.057042874169181 213.91877730347346 1.548295593805438
2.062270429122597 219.01315791363166 1.5748070862620207
2.0674979840760126 217.30940613917411 1.5754475598687754
2.0727255390294284 222.14571247686246 1.6120160652892004
2.077953093982844 226.98664209508007 1.6411948526771838
2.08318064893626 229.5103719068698 1.6721042513488316
2.0884082038896756 234.4417527720446 1.6981490913235144
2.0936357588430914 227.87932550315426 1.6601876011023122
2.098863313796507 234.269152632491 1.7005190400745411
2.104090868749923 228.9487592278369 1.6584316577675162
2.1093184237033387 227.13724086880453 1.6339422597334883
2.1145459786567544 221.4483370427068 1.5968552655578563
2.11977353361017 217.15103025091847 1.5660017675963844
2.125001088563586 216.3108648430216 1.5744453110346277
2.1302286435170017 214.80039554556788 1.5724787896212278
2.1354561984704175 214.03106222895465 1.5649163908636108
2.140683753423833 214.34597755009256 1.5698402769547235
2.145911308377249 213.3708838032104 1.5521625814602509
2.1511388633306647 212.74530367735392 1.5517836674879675
2.1563664182840805 216.19678926636686 1.5699847092821733
2.1615939732374962 212.6704474595946 1.5496978457715773
2.166821528190912 219.26638303068907 1.6015624677533276
2.1720490831443278 225.0801764031388 1.630078068859163
2.1772766380977435 226.37703298134198 1.6526495311538492
2.1825041930511593 229.72962313929347 1.6669907423283874
2.187731748004575 227.96424932583108 1.647926180948791
2.192959302957991 230.58565241221268 1.6725512489481074
2.1981868579114066 227.3367969911358 1.6630711236060773
2.2034144128648223 226.8392897693943 1.669444120081665
2.208641967818238 223.52747535572647 1.6536914345489429
2.213869522771654 217.60799109267305 1.604985668738225
2.2190970777250696 218.00784652439856 1.6063718683945551
2.2243246326784853 218.86437301290147 1.6048941548734845
2.229552187631901 223.3174427057973 1.6202920220649248
2.234779742585317 226.85141486994885 1.6216969338620157
2.2400072975387326 227.53056531367466 1.6173131002138825
2.2452348524921484 222.3607114237258 1.5805143362989307
2.250462407445564 228.36955306503268 1.622102466702871
2.25568996239898 224.4238934882534 1.6176798571801314
2.2609175173523957 223.41928579685597 1.6218175534897121
2.2661450723058114 223.91649143410245 1.6332883144249488
2.271372627259227 220.73902947921266 1.6204691446335724
2.276600182212643 226.56715433011908 1.6506939658880775
2.2818277371660587 233.42222527658618 1.6866775046388955
2.2870552921194744 232.36035692836 1.6781949065414885
2.29228284707289 230.22636416069992 1.6529247362520063
2.297510402026306 223.76413088548804 1.6235296492950717
2.3027379569797217 216.5562902232558 1.5782626800327793
2.3079655119331375 216.59191215085824 1.57176777293818
2.3131930668865532 220.66018474607566 1.5846108872389228
2.318420621839969 223.29428502222234 1.5982990265811994
2.3236481767933848 218.96823592658524 1.589441461859113
2.3288757317468005 213.09784773511277 1.5812391449622243
2.3341032867002163 209.99546760559505 1.5601995529617672
2.339330841653632 220.26347731224018 1.6099027206474728
2.344558396607048 227.60635869843466 1.6584434085808348
2.3497859515604635 232.96686868413647 1.6880222860037293
2.3550135065138793 227.39625853032967 1.6564850499666148
2.360241061467295 221.03780560924932 1.6233023388321466
2.365468616420711 210.9396561519579 1.5409493556859777
2.3706961713741266 209.59459390381014 1.5224101503068186
2.3759237263275423 212.1665719888181 1.5356210843097817
2.381151281280958 212.0736036108388 1.5399547957107773
2.386378836234374 218.45000539711722 1.5909102754225262
2.3916063911877896 216.36297743459778 1.5851786719742473
2.3968339461412054 213.1621930619919 1.5703617620456216
2.402061501094621 219.38914383610705 1.5959842650017264
2.407289056048037 220.86344181834414 1.5918274686803622
2.4125166110014526 220.60802183686738 1.5815413178442645
2.4177441659548684 217.73792714705613 1.5473550651467094
2.422971720908284 212.68904284344947 1.513840076306449
2.4281992758617 215.7353992914515 1.5246963422515558
2.4334268308151157 218.1271862412919 1.5193883896704345
2.4386543857685314 228.4679621316526 1.5515892094985826
2.443881940721947 231.3277122995411 1.5462525793538964
2.449109495675363 238.47887168070332 1.5477143441136392
2.4543370506287787 242.72721076983674 1.5394896498228294
2.4595646055821945 240.94231199533462 1.4796844798401971
2.4647921605356102 258.11263072042766 1.478554527949061
2.470019715489026 282.58318133656616 1.4701903195108457
2.4752472704424417 360.45500070920764 1.572533445495835
2.4804748253958575 516.9987705041078 1.8047470938099137
2.4857023803492733 755.5948271325185 2.0936203418784283
2.490929935302689 1080.2402764562482 2.452131042900518
2.496157490256105 1509.427888901115 2.8929757004854486
2.5013850452095205 1928.0772151980887 3.2645139902883824
2.5066126001629363 2268.571392745814 3.5391235697970616
2.511840155116352 2520.89626354979 3.7290742507098815
2.517067710069768 2696.306879746841 3.856390309437062
2.5222952650231836 2886.9636230944047 3.9988717540912613
2.5275228199765993 3147.2032770018395 4.168340823628133
2.532750374930015 3527.1132058649287 4.3985378687104335
2.537977929883431 4130.610480609157 4.752785096921714
2.5432054848368466 4898.537939420553 5.171615533769944
2.5484330397902624 5693.915844080453 5.560314516589877
2.553660594743678 6320.217027953114 5.851351536031341
2.558888149697094 6646.170896981965 5.989920573084324
2.5641157046505096 6584.195310670022 5.958729531312699
2.5693432596039254 6178.504449682142 5.762996226722091
2.574570814557341 5604.419234174496 5.486741668381579
2.579798369510757 5013.874296746333 5.18788085570512
2.5850259244641727 4564.779224813839 4.946494104656237
2.5902534794175884 4241.036661718158 4.766706245254578
2.595481034371004 3987.437667819321 4.609896795959413
2.60070858932442 3746.396123318077 4.473423305509903
2.6059361442778357 3385.717011777553 4.251502048931147
2.6111636992312515 2973.272275938813 4.0010466933865265
2.6163912541846672 2428.905175756771 3.6129859877477615
2.621618809138083 1862.3793108537961 3.157599870341112
2.6268463640914987 1347.189767954749 2.677175879003853
2.6320739190449145 938.002715675959 2.23720725129106
2.6373014739983303 672.2011988359313 1.9260740116874133
2.642529028951746 498.29806048057293 1.700615410550097
2.6477565839051618 379.39477847184276 1.5420979269676525
2.6529841388585775 315.51583740979873 1.4585965663316423
2.6582116938119933 280.2156974595598 1.4264748431652434
2.663439248765409 261.0435965417877 1.4214782296848865
2.668666803718825 251.45598029751486 1.4393994288646033
2.6738943586722406 243.19941618203944 1.4413163105349553
2.6791219136256563 233.67481869735238 1.4449588631971704
2.684349468579072 230.8078523491513 1.4603307484875678
2.689577023532488 230.69102287936218 1.4719840196235487
2.6948045784859036 229.94948018549536 1.478584141757737
2.7000321334393194 226.3741894788251 1.4718670574572987
2.705259688392735 221.16221685280902 1.458499569493507
2.710487243346151 212.95870147348623 1.4379704005312952
2.7157147982995666 215.95569213237385 1.4552516784764342
2.7209423532529824 217.467861430409 1.4766781517280876
2.726169908206398 219.54876231660535 1.4963944631360366
2.731397463159814 224.05621968654313 1.5195036759708294
2.7366250181132297 219.72033875577236 1.5106139913596546
2.7418525730666454 216.83687830096002 1.509181850005892
2.747080128020061 215.48308984241174 1.518632043969981
2.752307682973477 216.06779346327312 1.524591040433161
2.7575352379268927 212.67747276949808 1.505300216365802
2.7627627928803085 213.47185073535036 1.5212613208583265
2.767990347833724 213.57447270666506 1.526168224292327
2.77321790278714 215.46827498316748 1.5388474273030321
2.7784454577405557 220.74128001481773 1.574118240517035
2.7836730126939715 216.30884644198233 1.5417848301101988
2.7889005676473873 211.01293794911655 1.531325033348244
2.794128122600803 209.4715935906654 1.5225042662047084
2.7993556775542188 210.58993127750483 1.5048521876229426
2.8045832325076345 211.6896453970361 1.505972931421286
2.8098107874610503 217.4629924432626 1.522936637811529
2.815038342414466 217.18050688117415 1.5333147945742567
2.820265897367882 213.79232190562544 1.5349455733843527
2.8254934523212976 211.40839305053575 1.5177937493318203
2.8307210072747133 210.3306806053127 1.5022697537390202
2.835948562228129 213.46143282363255 1.5114092104282677
2.841176117181545 215.48383832794482 1.521455423953791
2.8464036721349606 219.4028736025705 1.5596351217042876
2.8516312270883764 219.435738286607 1.5709857829799774
2.856858782041792 218.32665176984105 1.589681844287328
2.862086336995208 223.3024868506277 1.612088382237783
2.8673138919486236 223.27681295865057 1.6212993091111334
2.8725414469020394 228.58546627463352 1.6361493061298242
2.877769001855455 231.16103935067866 1.6193147341568326
2.882996556808871 239.72771709147702 1.6479986404171423
2.8882241117622867 231.65464893483932 1.5891893989754062
2.8934516667157024 246.81311742549994 1.634300532235653
2.898679221669118 244.80650256520192 1.6065794300714655
2.903906776622534 237.83380147409537 1.5820133048549299
2.9091343315759497 240.83272902718178 1.6042044602313672
2.9143618865293655 223.46840555904703 1.5466050925799992
2.919589441482781 214.364758411474 1.513426640090435
2.924816996436197 210.2464257439954 1.4987522856164317
2.9300445513896127 215.55565070146866 1.5116402063310082
2.9352721063430285 220.16886504584758 1.519192785819895
2.9404996612964442 221.5084811170213 1.5179196473101784
2.94572721624986 217.41819175751098 1.5109982016584567
2.9509547712032758 213.84540476479404 1.507050214480033
2.9561823261566915 214.41049889931452 1.5293080414629612
2.9614098811101073 213.3035769224139 1.518678927259707
2.966637436063523 210.80095061995465 1.4962518865173768
2.971864991016939 210.2752468234329 1.4978029223804066
2.9770925459703546 207.44667715257745 1.4648495228189558
2.9823201009237703 210.46410223066565 1.478913048818735
2.987547655877186 215.9843324866738 1.5151479631834723
2.992775210830602 218.87829460588085 1.5370001734428145
2.9980027657840176 217.03617128835253 1.5370381615687918
3.0032303207374333 216.8724899931819 1.536334278740789
3.008457875690849 212.24305206035174 1.5025845424186486
3.013685430644265 211.47660935647986 1.4646826501158992
3.0189129855976806 213.62542692643603 1.4653811216828245
3.0241405405510964 210.16590236812368 1.4529297870708204
3.029368095504512 209.31791951635662 1.449975723083965
3.034595650457928 208.81334375468404 1.4469296336029414
3.0398232054113437 207.8352013335656 1.4440261682418802
3.0450507603647594 211.4575446981489 1.4506113602854276
3.050278315318175 212.36584249351895 1.4496822608717304
3.055505870271591 211.6271433050339 1.428646130980728
3.0607334252250067 208.36529361783028 1.4146503352368047
3.0659609801784224 207.5031257031441 1.3958267383851517
3.071188535131838 204.13911555288962 1.385866846222968
3.076416090085254 211.28899907080483 1.4288595961987653
3.0816436450386697 210.02849870713627 1.4087427320489099
3.0868711999920855 212.30562541275697 1.4121318098619127
3.0920987549455012 218.55000720131977 1.4197019839700524
3.097326309898917 219.79296423495785 1.4002491672221569
3.1025538648523328 220.9848700406969 1.391827638510765
3.1077814198057485 220.27250982448817 1.3747397849508451
3.1130089747591643 218.184699215512 1.352898955440035
3.11823652971258 218.22803841985123 1.3512942658238334
3.123464084665996 220.68570845359858 1.349346554577631
3.1286916396194115 223.92046771875178 1.3495894316048327
3.1339191945728273 229.68383886196168 1.3586704684985031
3.139146749526243 242.23651044570568 1.3936535854209648
3.144374304479659 248.64136616760953 1.4009334254004462
3.1496018594330746 248.5641728265446 1.3767182623632372
3.1548294143864903 242.69417129009238 1.353852482818566
3.160056969339906 236.43524007953462 1.3054477603862933
3.165284524293322 237.25263802069074 1.278024536646884
3.1705120792467376 248.43326322156207 1.282186871933889
3.1757396342001534 257.21973012346507 1.2665935692428774
3.180967189153569 268.56841760457553 1.2713266782424455
3.186194744106985 276.7132784048351 1.2671631203677602
3.1914222990604006 293.16796930987505 1.283602090117936
3.1966498540138164 304.80529864254675 1.2947092162107023
3.201877408967232 327.6937037793521 1.3320188374024469
3.207104963920648 350.7047007588254 1.3605079620879845
3.2123325188740637 366.70802104519674 1.3722753535411694
3.2175600738274794 389.1720643444843 1.4016676151729235
3.222787628780895 417.99372110734305 1.4493643521068096
3.228015183734311 443.5313037060556 1.4919095773823274
3.2332427386877267 479.0271348316699 1.5457488311918255
3.2384702936411425 515.6045040304276 1.5983961098660333
3.2436978485945582 546.1713176616961 1.6392328528783222
3.248925403547974 574.3761105703509 1.6807592940834617
3.2541529585013897 597.8278120785333 1.7096273861217883
3.2593805134548055 621.4856143108469 1.741064328808632
3.2646080684082213 645.457087447866 1.7693316653864433
3.269835623361637 665.6421633080757 1.7917841423215848
3.275063178315053 681.7177004883853 1.8117627268659646
3.2802907332684685 695.8152544918358 1.8274254329797543
3.2855182882218843 698.6457235828059 1.8268607837079818
3.2907458431753 701.7675101033307 1.8352339159181796
3.295973398128716 702.5661192992866 1.8342500179849512
3.3012009530821316 700.6426865622446 1.829724071858711
3.3064285080355473 690.3660896777823 1.8085602652934163
3.311656062988963 695.4998728195952 1.8122684808573577
3.316883617942379 693.923577412283 1.8078406114718668
3.3221111728957946 702.5808497100048 1.8211456615506492
3.3273387278492104 705.7785551503723 1.822678019759957
3.332566282802626 707.041254316307 1.8240033280847936
3.337793837756042 702.6074516820437 1.8141797765170191
3.3430213927094576 686.8636000253774 1.7886118420597201
3.3482489476628734 668.5731526682463 1.7603419519233046
3.353476502616289 648.3745051300608 1.7362962913934212
3.358704057569705 618.9017005479554 1.695291088242499
3.3639316125231207 577.7764753737373 1.6416125469871672
3.3691591674765364 532.2521205774691 1.5779555991823524
3.374386722429952 482.9521606633444 1.5140280832097608
3.379614277383368 433.65657039748487 1.4467654701438313
3.3848418323367837 391.3471700431639 1.3877392976658514
3.3900693872901995 354.78913231109664 1.3377308581265548
3.3952969422436152 321.74605130323334 1.2849364970794037
3.400524497197031 299.97336475670187 1.2585075835860204
3.4057520521504467 279.2627980577813 1.234455006936396
3.4109796071038625 261.6785480359465 1.2213113292103122
3.4162071620572783 252.35770640691152 1.2194657750707436
3.421434717010694 245.87587498209987 1.2244547329207391
3.4266622719641098 240.76209946736222 1.2285277562179895
3.4318898269175255 237.24205090380678 1.2295512888008844
3.4371173818709413 227.51004048511754 1.2124179800964632
3.442344936824357 223.15275159943099 1.2225422158682855
3.447572491777773 221.07842093548146 1.2400905948697334
3.4528000467311886 221.75267959382614 1.2681222256292346
3.4580276016846043 217.03281394284852 1.2440369404045946
3.46325515663802 213.13597525971062 1.2167092451880144
3.468482711591436 206.79221018024762 1.1814958293890656
3.4737102665448516 203.201094756202 1.1718706936389325
3.4789378214982674 199.27431658022135 1.168850538791559
3.484165376451683 201.33176402392965 1.1848005949322329
3.489392931405099 209.27179091336384 1.2200223461343773
3.4946204863585146 218.27965188429957 1.2408577704449628
3.4998480413119304 226.100992726264 1.247255019583159
3.505075596265346 224.15014860606956 1.2240106741288483
3.510303151218762 226.63068365243728 1.2252349192968162
3.5155307061721777 228.4642243692298 1.2146942263263327
3.5207582611255934 231.09787834934437 1.2121369618649294
3.525985816079009 236.92415850483965 1.1961653959151433
3.531213371032425 243.60866268040286 1.177578370832345
3.5364409259858407 252.71065237702462 1.1697825129986659
3.5416684809392565 271.8044408547294 1.183857864045784
3.546896035892672 295.00085149632395 1.2105731652262908
3.552123590846088 334.7194006561832 1.27280918595953
3.5573511457995037 409.0331386719704 1.391775153095803
3.5625787007529195 534.3802614291799 1.5746658150130013
3.5678062557063353 759.9923959146382 1.8686097157479007
3.573033810659751 1175.6499791520118 2.321221523156168
3.5782613656131668 1903.37308236941 2.9536091623772553
3.5834889205665825 3202.769958383686 3.832468720617688
3.5887164755199983 5383.733810032083 4.968563700429101
3.593944030473414 8612.454666595871 6.245693428215565
3.59917158542683 12333.798037263796 7.439093521472865
3.6043991403802456 16073.240231490381 8.463433763068121
3.6096266953336613 18568.384305684533 9.079652147622319
3.614854250287077 19105.217743525496 9.201837587724595
3.620081805240493 17585.253156190473 8.819330847640806
3.6253093601939086 14593.12782911182 8.043392241492146
3.6305369151473244 11203.519060632003 7.032967564352346
3.63576447010074 7888.573008597051 5.892299191992516
3.640992025054156 5296.630088170323 4.8049457196819745
3.6462195800075716 3391.112974227486 3.835021310207218
3.6514471349609874 2155.7799328036613 3.051377108486609
3.656674689914403 1377.2236715267152 2.4403878043877967
3.661902244867819 944.7565387991347 2.0243455607338823
3.6671297998212347 690.3033247146741 1.731594619552208
3.6723573547746504 550.0687074328611 1.5490918634127564
3.677584909728066 466.61594753711796 1.433760954262727
3.682812464681482 412.66156396002407 1.3558576613317765
3.6880400196348977 378.5329746137038 1.3147673513114242
3.6932675745883135 350.8652916200143 1.2705835436534325
3.698495129541729 319.997299227646 1.2232762509789532
3.703722684495145 302.64529321472577 1.1941803833525697
3.7089502394485607 288.04761545081135 1.1657036345291616
3.7141777944019765 282.28173955973824 1.1596786350184172
3.7194053493553922 279.9203647049402 1.1583344850888035
3.724632904308808 278.4955789710195 1.1598625821668511
3.7298604592622238 272.4843638611671 1.155059912961897
3.7350880142156395 261.3197845561326 1.1332764677963232
3.7403155691690553 256.70547421863137 1.127871633142728
3.745543124122471 250.82757791510633 1.128568402823013
3.750770679075887 250.11030338956363 1.1367078439840683
3.7559982340293026 248.1453177580243 1.1304282447623952
3.7612257889827183 247.40572273082665 1.1285091856326295
3.766453343936134 244.21867192696908 1.1181063795427804
3.77168089888955 243.67119852235228 1.1170670386061787
3.7769084538429656 242.750271910156 1.123135079385545
3.7821360087963813 242.7643687846082 1.1278810966687454
3.787363563749797 247.83358704677804 1.14188956437315
3.792591118703213 248.2396006064908 1.1350040714259282
3.7978186736566286 246.48328649777437 1.121826682660606
3.8030462286100444 247.07086478231565 1.1138689066279701
3.80827378356346 244.44620456418866 1.0901709748898276
3.813501338516876 252.64259041064724 1.1029498309363823
3.8187288934702917 266.19596150327635 1.119606589467907
3.8239564484237074 282.2243767409711 1.1467459212609517
3.829184003377123 303.18332747988256 1.1777263983429516
3.834411558330539 316.4359079322817 1.187704200273712
3.8396391132839547 334.46612232731496 1.2133282819165956
3.8448666682373704 352.97065088269676 1.2420592609305263
3.850094223190786 369.9062418344508 1.268221746892852
3.855321778144202 389.9055197843384 1.3036858050952205
3.8605493330976177 409.41747925702606 1.3281965951216699
3.8657768880510335 436.9775117016924 1.363867912492503
3.8710044430044492 468.36920316642744 1.406779197814401
3.876231997957865 514.874666523454 1.4700451701668584
3.8814595529112808 552.27118092546 1.5226561222359682
3.8866871078646965 596.635324169181 1.5911816480879641
3.8919146628181123 651.2737009840927 1.660786427397273
3.897142217771528 658.0989422341715 1.6649515375212631
3.902369772724944 629.4242934462662 1.629513900086182
3.9075973276783595 557.7318722540633 1.5434981793602025
3.9128248826317753 468.48969533996376 1.4202299246987378
3.918052437585191 412.1215254534024 1.3442371777567044
3.923279992538607 360.83437176387315 1.2553390246859806
3.9285075474920226 328.8563651784738 1.1918848510261393
3.9337351024454383 314.37820149596854 1.1627726111442276
3.938962657398854 310.16188423587545 1.1513021352484443
3.94419021235227 306.9276539666448 1.1401614578929338
3.9494177673056856 308.71238917256045 1.1407896573626426
3.9546453222591014 312.852478629995 1.1394607895791888
3.959872877212517 318.7423804593484 1.142239068533411
3.965100432165933 326.15812778622836 1.1533756769948835
3.9703279871193486 336.9245981052607 1.1678890611141044
3.9755555420727644 350.09343981661954 1.1892608289053523
3.98078309702618 364.3373208935155 1.2100242168900437
3.986010651979596 379.3272528043684 1.2281090759666131
3.9912382069330117 395.4076489408102 1.2460098662628083
3.9964657618864274 417.6721249597659 1.278609550982519
4.001693316839844 443.261833537894 1.3157682804995157
4.00692087179326 470.56207626525713 1.349966318301748
4.012148426746676 495.81384514793626 1.3865935595556969
4.017375981700092 523.7490308249978 1.441890816564308
4.0226035366535084 557.4945469700207 1.495613541663241
4.027831091606925 600.8926051423507 1.5583983134870107
4.033058646560341 656.6706583022184 1.6320779849524827
4.038286201513757 722.9360357791047 1.7144502188372734
4.043513756467173 804.9536960886062 1.8176535186181302
4.0487413114205895 889.5849131309424 1.9093167398728943
4.053968866374006 986.3501192522363 2.0109548508576207
4.059196421327422 1089.023519658392 2.1106611261859807
4.064423976280838 1214.7968108639245 2.232285785652996
4.069651531234254 1365.594692590122 2.360129858457699
4.0748790861876705 1544.5173061903615 2.5165190611355417
4.080106641141087 1744.7481297258366 2.673073161610625
4.085334196094503 1973.838029613606 2.846610555203394
4.090561751047919 2217.300154637149 3.0190098425572165
4.095789306001335 2505.1861889964084 3.2143213750753756
4.1010168609547515 2820.664759901801 3.4117972967536696
4.106244415908168 3145.652740981516 3.606674543466854
4.111471970861584 3500.2030467910395 3.800119604790205
4.116699525815 3885.1152451203843 4.005792455528025
4.121927080768416 4253.719507193661 4.141418311889884
4.1271546357218325 4619.343498173393 4.270465654301072
4.132382190675249 4976.848958612688 4.408451478043669
4.137609745628665 5380.176819888645 4.573095878956063
4.142837300582081 5770.685246249162 4.726613363546749
4.148064855535497 6146.115052798291 4.8877383433289925
4.1532924104889135 6436.75186173894 4.9846576920621715
4.15851996544233 6684.792621859586 5.066796996525564
4.163747520395746 6795.538049968844 5.081956483091174
4.168975075349162 6875.301652769831 5.101585150041876
4.174202630302578 6863.705400736041 5.089696297046206
4.1794301852559945 6743.18755985917 5.0481570959896995
4.184657740209411 6507.613152084125 4.950471776652139
4.189885295162827 6152.069615031773 4.806017275759997
4.195112850116243 5732.377618543328 4.631076553143655
4.200340405069659 5259.97197907029 4.427883724769035
4.2055679600230755 4758.55448043122 4.20802553788263
4.210795514976492 4285.387340017121 4.002885606214487
4.216023069929908 3816.5377119105674 3.7804712984061166
4.221250624883324 3354.873639369768 3.538211247009287
4.22647817983674 2959.3363403004228 3.3199213313601814
4.2317057347901565 2589.273349804287 3.098804860919646
4.236933289743573 2268.745152868907 2.899738556640663
4.242160844696989 1984.581483852309 2.7081591645159326
4.247388399650405 1741.247772981216 2.535441519667901
4.252615954603821 1519.079518678736 2.366528982617093
4.257843509557238 1353.8168132247777 2.2346380517258653
4.263071064510654 1195.2960628489905 2.0956813860501233
4.26829861946407 1055.0962238565198 1.9619101974250177
4.273526174417486 940.8842588280135 1.8486202164584513
4.278753729370902 845.5959396433459 1.7528923790781885
4.283981284324319 762.1109604492328 1.6679127074781566
4.289208839277735 691.8359821847067 1.5915111585326471
4.294436394231151 624.0603895833256 1.5115651377021846
4.299663949184567 567.8279991863154 1.4405689770917998
4.304891504137983 519.3964556762155 1.3742428835780989
4.3101190590914 481.48050932257473 1.3227585188563087
4.315346614044816 449.13099896637834 1.2778065300003802
4.320574168998232 417.7203162180933 1.2362337084325379
4.325801723951648 392.3746316698248 1.2004838436950689
4.331029278905064 369.85817923086796 1.1706574789730129
4.336256833858481 350.06344593751913 1.142301511218262
4.341484388811897 335.4563785522058 1.1198701795135277
4.346711943765313 323.0233760651219 1.104805660555953
4.351939498718729 313.98987222068297 1.0957579067338028
4.357167053672145 302.97289730002103 1.0792635247500377
4.362394608625562 294.080524586595 1.0737037996992516
4.367622163578978 285.7473720166845 1.0567257917179944
4.372849718532394 276.2607575618835 1.0476280619013965
4.37807727348581 268.59775779796547 1.0402377097008684
4.383304828439226 258.50437109593867 1.026630529155598
4.388532383392643 247.6759970505212 1.0148317162147762
4.393759938346059 242.29108070553636 1.01051539863292
4.398987493299475 231.6003868886668 0.9973591723837623
4.404215048252891 225.22574575190015 0.9963467992873085
4.409442603206307 219.73435662987075 0.9933284992449344
4.414670158159724 212.19720527957097 0.9784468586152874
4.41989771311314 210.71185491820614 0.9881590310678157
4.425125268066556 210.0292185619096 0.9986321580898263
4.430352823019972 208.05552993548045 1.00291444341808
4.435580377973388 205.62602967708398 1.0090725849136428
4.440807932926805 199.0957224483061 1.0015868165257498
4.446035487880221 195.64767221316103 1.0115463322843747
4.451263042833637 187.41214287480545 0.9938178718731494
4.456490597787053 179.57937887153008 0.9683650362012163
4.4617181527404695 175.59932361595867 0.9564247822425821
4.466945707693886 174.02486345846654 0.9583147721525256
4.472173262647302 178.0255894884537 0.9734259149144414
4.477400817600718 182.77320250369678 0.9907061281800938
4.482628372554134 182.17644278631977 0.995210994478621
4.4878559275075505 184.25679151860436 1.0054467619994454
4.493083482460967 179.26515182077424 0.9940926182573959
4.498311037414383 172.84936854179855 0.9932946999779051
4.503538592367799 171.75123492595048 0.9990576742923516
4.508766147321215 166.55352945133646 0.9811386454975262
4.5139937022746315 160.92672253312284 0.9615447963316498
4.519221257228048 160.01116980867852 0.9569226864023305
4.524448812181464 157.6658298779431 0.9539516444160073
4.52967636713488 162.0892540776099 0.9855676300605897
4.534903922088296 166.79253082104546 1.0047177800560483
4.5401314770417125 170.04436065038018 1.0068761369877657
4.545359031995129 169.6023419430069 1.0047989756879352
4.550586586948545 169.2270860546225 1.0073771572751657
4.555814141901961 166.9308571897435 1.0019303180230275
4.561041696855377 160.59066512776664 0.9758433168745589
4.5662692518087935 158.951201394713 0.9633115795552847
4.57149680676221 154.18144921215068 0.9451702830687865
4.576724361715626 151.55201921728195 0.9436078256336573
4.581951916669042 152.60804342320952 0.9405058727809743
4.587179471622458 151.38863004444661 0.9397899251206622
4.5924070265758745 156.96914993334516 0.9723424085020709
4.597634581529291 161.01692461612612 0.9919600840453537
4.602862136482707 158.27610140011254 0.9975106288861446
4.608089691436123 164.41096589650022 1.0343579858232506
4.613317246389539 163.55301130416316 1.0270819781521918
4.6185448013429555 165.3761612190243 1.0357772144058506
4.623772356296372 165.57915580775023 1.0282427267421501
4.628999911249788 162.31910855327712 1.003815875249707
4.634227466203204 159.07612359013433 0.983350358540357
4.63945502115662 156.09698829922854 0.9604012404181514
4.6446825761100365 156.95166111907704 0.9632149411082017
4.649910131063453 160.25785201370917 0.9913021661438268
4.655137686016869 166.88228310109983 1.0184692099717794
4.660365240970285 162.19267003337063 1.0137216951533843
4.665592795923701 158.26973213585916 1.0012060124968158
4.6708203508771176 154.97462376712454 0.9896392286723201
4.676047905830534 153.03911851321118 0.9769712831948647
4.68127546078395 154.59042909395066 0.9745485794334571
4.686503015737366 153.99376530178552 0.9713235464658374
4.691730570690782 156.37478461142604 0.987851887791727
4.696958125644199 158.0375241065784 0.9986299918809014
4.702185680597615 157.8364826915828 0.9908035623505
4.707413235551031 159.0836656989084 0.9913905549292956
4.712640790504447 155.1935694614755 0.9709500355324882
4.717868345457863 154.89646819135666 0.9736718192627267
4.72309590041128 154.0917103536253 0.9807904602201347
4.728323455364696 155.71824484895677 0.9954677985533841
4.733551010318112 157.55596166282794 1.012159543232112
4.738778565271528 158.31641478215258 1.00247152239985
4.744006120224944 158.77013285418033 1.0000436403019726
4.749233675178361 159.95527539344386 1.0107158942647811
4.754461230131777 160.71958131482032 1.0185932586725657
4.759688785085193 156.27592369149943 1.0174669485435583
4.764916340038609 147.59434866837103 0.9976965937935018
4.770143894992025 139.65273428282572 0.96516439991189
4.775371449945442 139.99243560483953 0.9480324110172456
4.780599004898858 146.4979244816417 0.963806772285627
4.785826559852274 148.89603327905226 0.9663191530610398
4.79105411480569 148.13497972161045 0.9602877710099506
4.796281669759106 152.58892901909428 0.9781181051967567
4.801509224712523 156.6520422538659 0.9917411866887492
4.806736779665939 153.88927197134035 0.9772454709039596
4.811964334619355 152.3603203708641 0.9674200012755014
4.817191889572771 146.48739577952628 0.9494616075233764
4.822419444526187 147.0470837913993 0.9544070777516154
4.827646999479604 149.01024863839572 0.9649480809292251
4.83287455443302 147.7486619830289 0.9585909402041998
4.838102109386436 145.79019868065376 0.9410893565626713
4.843329664339852 147.4410530909441 0.9413827785790309
4.848557219293268 150.36971263638276 0.9553126648665019
4.853784774246685 152.93106871772687 0.9711237308279655
4.859012329200101 151.90764884521968 0.9656268514131571
4.864239884153517 150.67469745134358 0.956539216014268
4.869467439106933 147.5121250999712 0.9406087546432415
4.8746949940603495 149.0838224918434 0.9451591603423343
4.879922549013766 152.69436563445993 0.962011978142933
4.885150103967182 156.79781267800584 0.9868202425080661
4.890377658920598 159.73744292289408 0.9895001596628861
4.895605213874014 155.11271355420192 0.9717133433414956
4.9008327688274305 157.7961584210148 0.9750613150429487
4.906060323780847 151.83958231979832 0.9464862047722559
4.911287878734263 147.3156916015793 0.9334242834842982
4.916515433687679 142.06829752519738 0.9144422981769821
4.921742988641095 139.8051742240293 0.9057751507713471
4.9269705435945115 147.9340585364465 0.9356648106713271
4.932198098547928 154.6325835369025 0.9605133053043263
4.937425653501344 157.23158233068884 0.9638041786899159
4.94265320845476 157.18249468667702 0.9730872192542286
4.947880763408176 152.6342425250235 0.9539922812745385
4.9531083183615925 152.09137119423917 0.9638877967114325
4.958335873315009 156.73554698413196 0.9908355370064187
4.963563428268425 155.48817082736207 0.9668401936139266
4.968790983221841 153.92725794772224 0.9505058808430507
4.974018538175257 153.5294456349079 0.9296475583476148
4.9792460931286735 154.30117287986926 0.9263104511826413
4.98447364808209 159.69527557240792 0.9366833612344339
4.989701203035506 157.3244287000844 0.9108338822446082
4.994928757988922 160.1751338955136 0.9052739297922707
5.000156312942338 163.7919382237961 0.902454422519857
5.0053838678957545 165.12241576989777 0.8813053365317058
5.010611422849171 175.4524262424961 0.890002973884361
5.015838977802587 180.2714091004255 0.8828723647295939
5.021066532756003 182.14669912390065 0.882182969071131
5.026294087709419 185.36820765927928 0.8870178567361259
5.0315216426628355 180.62873976430748 0.8825951287571016
5.036749197616252 181.538662051029 0.899093028364183
5.041976752569668 178.91729124472803 0.8981175811706004
5.047204307523084 173.48438328645912 0.8955388300095839
5.0524318624765 171.83513067633277 0.8868130483145454
5.0576594174299165 172.28431781540655 0.8780503719820364
5.062886972383333 178.664613034022 0.8825306893583104
5.068114527336749 183.59594468409549 0.8822503286654093
5.073342082290165 190.44337979581158 0.8877237008062353
5.078569637243581 194.45252441459826 0.8784277619399656
5.0837971921969975 203.09564335694867 0.8763805115868389
5.089024747150414 215.19768424971863 0.8872173695150827
5.09425230210383 230.375822575043 0.9044321812814333
5.099479857057246 247.90603761844912 0.9232325653942938
5.104707412010662 270.1460568812254 0.9505470302320959
5.109934966964079 296.05168428191286 0.9763155518090569
5.115162521917495 314.58622901635374 0.9938766083313868
5.120390076870911 333.1060792375884 1.0166746250348087
5.125617631824327 344.4154954391828 1.0270854177440971
5.130845186777743 344.68064319561375 1.0251651066225915
5.13607274173116 340.1533789737589 1.020024955646357
5.141300296684576 323.77704531996824 1.0062365081292117
5.146527851637992 304.8762421435816 0.9942198905147348
5.151755406591408 279.37085350043094 0.9737598920062729
5.156982961544824 254.09828996937748 0.9540630594290571
5.162210516498241 236.19644555179624 0.9485306754125764
5.167438071451657 216.69960578542646 0.935622901696959
5.172665626405073 198.61233852957142 0.9133117767680103
5.177893181358489 185.74540909703046 0.8933699899102175
5.183120736311905 176.28742682088017 0.8834317616581518
5.188348291265322 172.81463672558726 0.8819799885767892
5.193575846218738 170.3737544166201 0.8813709938461805
5.198803401172154 167.2914470711242 0.8811530577675869
5.20403095612557 161.03955390509321 0.8678266917716404
5.209258511078986 160.14355195429985 0.868836223387207
5.214486066032403 160.57588595784975 0.8740669634342828
5.219713620985819 162.35182778222716 0.8885582865870791
5.224941175939235 162.17239984930592 0.891378548993358
5.230168730892651 159.96825448350413 0.8876474777791338
5.235396285846067 156.20298256357438 0.8749716377849575
5.240623840799484 153.4414969320485 0.8692378245825567
5.2458513957529 150.15448162760856 0.8716381882309476
5.251078950706316 147.49404791489897 0.8754121483273757
5.256306505659732 149.55919799530201 0.8915385294278799
5.261534060613148 151.30698354642738 0.8925045093422529
5.266761615566565 157.70310478452518 0.9033343411717605
5.271989170519981 153.83566771059427 0.8885641549430163
5.277216725473397 156.25252621376504 0.9049208186967571
5.282444280426813 151.9661011857875 0.9068181328052648
5.2876718353802294 149.8523555268558 0.9014702143892543
5.292899390333646 147.6276628991254 0.8935021931888188
5.298126945287062 145.28519660850714 0.8838536400009933
5.303354500240478 148.16184277287095 0.8916184790025833
5.308582055193894 152.3404074319882 0.9090895233258454
5.3138096101473105 154.02444763820398 0.9098934611822339
5.319037165100727 152.59458023606146 0.891782377924387
5.324264720054143 150.25309912448893 0.8794920489452055
5.329492275007559 150.48295930860505 0.8791905468035853
5.334719829960975 150.92672949671118 0.8825142836626124
5.3399473849143915 148.94681578093147 0.8844528663389055
5.345174939867808 144.52210168450003 0.8701059111633064
5.350402494821224 144.13956467582918 0.8666570262610597
5.35563004977464 150.89901214661612 0.8894745946328287
5.360857604728056 155.11867911311387 0.8911348171100276
5.3660851596814725 153.7533563531769 0.8877875922243295
5.371312714634889 152.218432091752 0.8745687850112058
5.376540269588305 149.21046792154317 0.8584897631553424
5.381767824541721 148.58074874650586 0.8593124402787363
5.386995379495137 151.34705042275056 0.8696991676623199
5.3922229344485535 152.72177563678702 0.866862384054052
5.39745048940197 152.64918767828814 0.8703287554799672
5.402678044355386 154.09909571857895 0.8691037766145984
5.407905599308802 156.89783870187605 0.8742481913969848
5.413133154262218 161.50336366512894 0.8776114492840906
5.4183607092156345 162.46274862774695 0.8652411806531071
5.423588264169051 161.3040964780412 0.8455349792061633
5.428815819122467 161.5941527245647 0.8302932227236506
5.434043374075883 162.79474879968203 0.8247073588568417
5.439270929029299 163.7215069841536 0.8161751914373243
5.4444984839827155 168.0468134415819 0.8219625667509476
5.449726038936132 168.05487193363388 0.8196626403403261
5.454953593889548 171.0544445322435 0.8281923288899677
5.460181148842964 170.22548360496174 0.8307491243627662
5.46540870379638 170.63364536485844 0.8389991855194355
5.4706362587497965 168.49185776330162 0.8386779195322693
5.475863813703213 169.82665995858022 0.8550121163824905
5.481091368656629 170.18369485839028 0.8709485087524526
5.486318923610045 166.89487079295898 0.8690174116055683
5.491546478563461 164.15632396931326 0.8717770121681818
5.4967740335168775 155.213940172587 0.8375995018550475
5.502001588470294 154.0032264212323 0.8303699485997649
5.50722914342371 149.64537467269741 0.8219066247355881
5.512456698377126 153.0791701919114 0.829122455101241
5.517684253330542 154.00017326475762 0.8358277945330198
5.522911808283959 155.8275742563928 0.8406717043465101
5.528139363237375 161.3581391903541 0.8582422463537279
5.533366918190791 163.23037008425302 0.8696412752945952
5.538594473144207 165.23870091332302 0.8827128014266796
5.543822028097623 162.00032066235568 0.874625584531591
5.54904958305104 160.63290606096845 0.8749014888728368
5.554277138004456 158.56838372769468 0.8626942762439329
5.559504692957872 155.92676054686282 0.8496230890313876
5.564732247911288 153.4818807392381 0.8326323256486028
5.569959802864704 150.94245770067351 0.8243892592239069
5.575187357818121 151.21216329395074 0.8140581018403218
5.580414912771537 151.75761240204312 0.8091704164183935
5.585642467724953 155.50009239539523 0.8157634213081856
5.590870022678369 157.69376885030914 0.8086552017665657
5.596097577631785 160.32738353112404 0.8226374402245608
5.601325132585202 160.4369649533575 0.8199135929796217
5.606552687538618 166.68458078645298 0.8272395102161915
5.611780242492034 173.69821321766202 0.8302767157723527
5.61700779744545 179.99603040761713 0.8281833896803493
5.622235352398866 191.2259638930046 0.830677476631161
5.627462907352283 209.79381620679416 0.8400794740189895
5.632690462305699 246.73470702331218 0.8796355010096731
5.637918017259115 300.9219037643343 0.9383211753189823
5.643145572212531 384.8480623822151 1.038147308158163
5.648373127165947 478.00699329216627 1.1381776173250677
5.653600682119364 578.7619722405061 1.244221838432581
5.65882823707278 666.2287466553274 1.3293856593257247
5.664055792026196 720.9400108592896 1.3797969072799987
5.669283346979612 758.3590916370249 1.4150994312828906
5.674510901933028 764.4955391412874 1.417967585576535
5.679738456886445 762.0529887283976 1.4158428557258322
5.684966011839861 753.212044599611 1.406363738646699
5.690193566793277 744.8574881698103 1.399161817456176
5.695421121746693 743.6435750209439 1.3987257468141525
5.700648676700109 746.503066388912 1.400527732220659
5.705876231653526 747.2861920383333 1.3991864211167233
5.711103786606942 744.4120756249381 1.3931253379093538
5.716331341560358 748.9618335078569 1.3966039026329242
5.721558896513774 748.7003924176813 1.3955174708090785
5.7267864514671905 750.8377851094425 1.3971554393312278
5.732014006420607 754.2281616233198 1.3994107547963237
5.737241561374023 758.0893274241985 1.4025703654434267
5.742469116327439 769.2157724145308 1.4121606228149561
5.747696671280855 800.4297466599404 1.4407281753090753
5.7529242262342715 847.4266394776203 1.483286458638061
5.758151781187688 900.2321142159078 1.5287994365487667
5.763379336141104 971.0970246899589 1.587177912073865
5.76860689109452 1039.6224317435249 1.6369664990604436
5.773834446047936 1116.824288529069 1.6948188905971635
5.7790620010013525 1186.7759591908723 1.7469329925114496
5.784289555954769 1230.2081367113296 1.7817942648715475
5.789517110908185 1237.047170829649 1.7864103903272375
5.794744665861601 1183.451503229286 1.7457104520132378
5.799972220815017 1078.6765680884753 1.6659370725647542
5.8051997757684335 940.6224517285307 1.554647757124591
5.81042733072185 788.5330422186103 1.4240517723599406
5.815654885675266 646.1615803376214 1.2929062665491853
5.820882440628682 521.0246636218112 1.1686599423916508
5.826109995582098 425.263156015767 1.0692339218103846
5.8313375505355145 355.78135905083394 0.9928617493190088
5.836565105488931 302.6217405811839 0.9314502185960217
5.841792660442347 260.3211511035012 0.8770457114117929
5.847020215395763 233.21377138321245 0.8421085433399688
5.852247770349179 215.1364683845492 0.817432469749053
5.8574753253025955 204.67227420952375 0.8037118286080889
5.862702880256012 199.90252864365695 0.8013803215979459
5.867930435209428 200.23432015341524 0.8077233242364925
5.873157990162844 196.51919361800302 0.8008115048877391
5.87838554511626 194.95366583970286 0.7971252919141617
5.8836131000696765 190.38154573797578 0.790420854090193
5.888840655023093 189.03295701631583 0.7898798483428624
5.894068209976509 187.9032648808382 0.7887447743135985
5.899295764929925 191.62590672715422 0.7982849298644176
5.904523319883341 191.92844042590337 0.7953483743316921
5.9097508748367575 191.16326902803254 0.7884168460248777
5.914978429790174 193.54773859799525 0.7903259516258158
5.92020598474359 192.71136524534572 0.7818876783797662
5.925433539697006 196.45788258287368 0.7890086562161581
5.930661094650422 201.44238687836818 0.7970333671278479
5.9358886496038386 204.49821756568105 0.8035991251011546
5.941116204557255 208.97075033165325 0.8066285321272483
5.946343759510671 213.2377551394514 0.8087652269748009
5.951571314464087 214.08810367815033 0.811035663743223
5.956798869417503 220.26282192227708 0.8238613654073419
5.96202642437092 225.22486720532712 0.832941679299587
5.967253979324336 232.65304816071634 0.8504143960736915
5.972481534277752 244.87483602663045 0.865371451498416
5.977709089231168 252.31190712968157 0.8728758297424676
5.982936644184584 261.41706564276814 0.8808017161733617
5.988164199138001 277.1624982641438 0.8985333873043871
5.993391754091417 295.61301292423025 0.9215602324315965
5.998619309044833 313.3360400480992 0.9410122489307523
6.003846863998249 342.50484114316214 0.9786399646293958
6.009074418951665 374.71811883838836 1.019574269824308
6.014301973905082 413.2639669078382 1.0736212093812267
6.019529528858498 467.78223057925663 1.1418725213310046
6.024757083811914 531.4724205221531 1.2174435337581841
6.02998463876533 602.562184332297 1.2936603419389723
6.035212193718746 701.1962163506574 1.3951874649072173
6.040439748672163 814.3165477802609 1.506622498553965
6.045667303625579 945.5801411830687 1.6259238849907136
6.050894858578995 1114.4129369099653 1.7680472445611932
6.056122413532411 1280.8578560553458 1.895237308936185
6.061349968485827 1442.530887590852 2.011150242134098
6.066577523439244 1600.9700698138013 2.1193578398101502
6.07180507839266 1711.6099516545958 2.1934641532121253
6.077032633346076 1781.6857783832827 2.240073005017734
6.082260188299492 1809.4398106841888 2.258783591081288
6.087487743252908 1784.9063530501178 2.2458277992128743
6.092715298206325 1719.9113323520698 2.207055151375412
6.097942853159741 1629.704473547878 2.1509046230600664
6.103170408113157 1523.7014972105794 2.083911511320407
6.108397963066573 1405.342348929415 2.0027961659442233
6.113625518019989 1276.4635462152305 1.9109384438780401
6.118853072973406 1154.2395555767318 1.8196304479796577
6.124080627926822 1029.7208642683347 1.7186860667410793
6.129308182880238 914.9309289268697 1.6228444049984077
6.134535737833654 811.7740559678593 1.530760758113619
6.1397632927870704 715.3475793315677 1.4379837126380892
6.144990847740487 631.3338752485213 1.3532287790280682
6.150218402693903 566.2938841327714 1.2852313216593856
6.155445957647319 506.88244141664126 1.2187657053369978
6.160673512600735 455.96289493202016 1.1599106416647824
6.1659010675541515 416.4546717672049 1.1136822013141163
6.171128622507568 383.2903421251258 1.0724428190879995
6.176356177460984 358.69758588034074 1.0433388623698303
6.1815837324144 335.2313180654153 1.0118568771016563
6.186811287367816 314.7388003816505 0.9873267713256809
6.1920388423212325 299.33746933784124 0.9692062038260915
6.197266397274649 285.95735879003854 0.9537115698793652
6.202493952228065 278.9681433597144 0.9486451799111385
6.207721507181481 264.74982355205367 0.9188964650947156
6.212949062134897 255.04535975465024 0.9024411287871354
6.2181766170883135 247.2521469954804 0.8909276437122645
6.22340417204173 239.22624436868657 0.8759636287399495
6.228631726995146 230.19986665888334 0.8601055088505523
6.233859281948562 225.6817408787622 0.8477620827352352
6.239086836901978 218.06608352953276 0.8294644995502694
6.2443143918553945 217.89230218388383 0.8315277746314199
6.249541946808811 217.74019957164685 0.8326966418954609
6.254769501762227 215.55729327450405 0.8327511906331179
6.259997056715643 217.7740891774353 0.8391076495847386
6.265224611669059 210.33098722264506 0.8241544339165885
6.2704521666224755 205.2743453599576 0.8143566279147177
6.275679721575892 199.47196343319044 0.7999539795227513
6.280907276529308 196.41487523545842 0.7954772946887262
6.286134831482724 194.54819186865885 0.7989251805331672
6.29136238643614 194.46962549803035 0.8015438823656652
6.2965899413895565 194.37667330279174 0.8002072470708339
6.301817496342973 197.4185162242322 0.8106943226175544
6.307045051296389 200.41498150953032 0.8168531298749304
6.312272606249805 200.29207216141 0.8183011625802774
6.317500161203221 198.63927578867526 0.814222660957882
6.3227277161566375 197.28706305378628 0.8083708703198756
6.327955271110054 193.02219322365406 0.7994246390260927
6.33318282606347 192.63080570197673 0.8031324331932245
6.338410381016886 191.7717836154621 0.8025965178696135
6.343637935970302 193.91041646885677 0.8125040725928695
6.3488654909237185 195.3925211887371 0.8175433108646905
6.354093045877135 194.54743649122824 0.8147369312223445
6.359320600830551 194.8461349946251 0.8084928732260308
6.364548155783967 193.19280778156036 0.801525417668867
6.369775710737383 192.67397418165135 0.7958270826259819
6.3750032656908 190.25394132168296 0.7897220744215286
6.380230820644216 188.37128507733198 0.7883845537359878
6.385458375597632 189.37365617008513 0.7876113598524053
6.390685930551048 188.32672725220607 0.78213080772195
6.395913485504464 193.013336132843 0.792800654559236
6.401141040457881 195.46557118551837 0.7965867958470964
6.406368595411297 196.88901778357774 0.8038867038168199
6.411596150364713 196.20332636421688 0.802242369260055
6.416823705318129 197.22702776389917 0.8004220309479402
6.422051260271545 195.8500458436597 0.7970112115905846
6.427278815224962 196.94640686788298 0.7985002188686935
6.432506370178378 198.32192036141748 0.8021865043721872
6.437733925131794 199.0323121034078 0.8014223996168924
6.44296148008521 201.02423805583442 0.8038037138169551
6.448189035038626 199.53276650147956 0.7944771043180271
6.453416589992043 204.47346778056243 0.8012745943233279
6.458644144945459 207.24250170265677 0.8052093530139076
6.463871699898875 206.76836090261364 0.7996846686031807
6.469099254852291 207.01078788299665 0.7971369259345484
6.474326809805707 201.35973531628906 0.7802656463343531
6.479554364759124 205.11834058571114 0.7811137562734445
6.48478191971254 208.1290768798418 0.7889913472165215
6.490009474665956 210.62200833151635 0.7912612921275494
6.495237029619372 214.22570665300393 0.7950779919283991
6.500464584572788 217.90782592900572 0.794997405005027
6.505692139526205 220.03671353320388 0.7932011113483436
6.510919694479621 226.140698607939 0.7971104886539617
6.516147249433037 231.4283020413105 0.8013000902415385
6.521374804386453 240.90457227722166 0.8102575006153149
6.526602359339869 252.9643337093615 0.8235668769865956
6.531829914293286 269.9923744056934 0.8440893377594236
6.537057469246702 292.33571030716377 0.8720970695001532
6.542285024200118 318.55722153560816 0.9054725831420471
6.547512579153534 345.6271252715168 0.9368991521051353
6.55274013410695 373.0966811207209 0.9671231802212018
6.557967689060367 402.6434507761432 0.9994643662875855
6.563195244013783 432.65030050429624 1.0322038811761474
6.568422798967199 458.15756198347697 1.0596216949748622
6.573650353920615 474.3933981117954 1.0744930915489297
6.5788779088740315 487.1736241601859 1.0841521601526563
6.584105463827448 488.33721012506237 1.084565533693291
6.589333018780864 476.89329263166167 1.071348717746654
6.59456057373428 463.3793627065886 1.0572133040892635
6.599788128687696 441.34851186288284 1.0329557776672817
6.6050156836411125 415.78626333694547 1.0029205687709553
6.610243238594529 392.85148124593206 0.9777026825684442
6.615470793547945 369.0080954795598 0.9503054713580052
6.620698348501361 341.7516586806244 0.9159081689005912
6.625925903454777 325.34455189119217 0.8959155960377846
6.6311534584081935 308.97442729809796 0.8770323728902639
6.63638101336161 298.835588219518 0.8699589870725668
6.641608568315026 292.537254354456 0.8625272597314523
6.646836123268442 284.18520987491524 0.8543970241595089
6.652063678221858 275.783027095954 0.841956803127686
6.6572912331752745 269.4359085604614 0.8374461819314976
6.662518788128691 262.84748098512483 0.8299665174977024
6.667746343082107 257.0992411687526 0.8252339976837322
6.672973898035523 249.91713883375306 0.8186934563798527
6.678201452988939 241.08534349563516 0.8056804268678857
6.6834290079423555 233.12793821697485 0.7939102662540928
6.688656562895772 230.61352240868396 0.789728031133862
6.693884117849188 230.14944074307402 0.7884674370911429
6.699111672802604 230.82125821537434 0.7900765280131452
6.70433922775602 227.59481784133385 0.7882803474304138
6.7095667827094365 225.70454658490434 0.7850445374543082
6.714794337662853 226.14623928408994 0.7871231219863248
6.720021892616269 225.28181319241753 0.7857400106560123
6.725249447569685 223.13635715557731 0.7837237363363837
6.730477002523101 224.31849942219898 0.7834244369772198
6.7357045574765175 223.78237205160386 0.7803509506139601
6.740932112429934 221.79269655491575 0.7761291906116072
6.74615966738335 222.66791111314276 0.7815090579295778
6.751387222336766 221.35835548471167 0.7829362513353844
6.756614777290182 219.86440805965984 0.7788116872234238
6.7618423322435985 222.01362290909856 0.7836888426920363
6.767069887197015 220.64690846880225 0.7752112706357177
6.772297442150431 222.09570163096075 0.7803316179049712
6.777524997103847 225.26539843329192 0.7850884645065973
6.782752552057263 223.8883844378014 0.7799778874057178
6.7879801070106796 220.5867170591762 0.7738176400739953
6.793207661964096 216.31306798430725 0.7667573617779858
6.798435216917512 216.40852047748453 0.7687388183577869
6.803662771870928 221.6916183698726 0.7803421604594903
6.808890326824344 228.22272082520553 0.791972776265445
6.814117881777761 231.6846787824919 0.7942250188817064
6.819345436731177 230.87565604550915 0.7897317416239155
6.824572991684593 230.12123894421447 0.7912072784695456
6.829800546638009 227.97298065296377 0.7853142627275619
6.835028101591425 228.0032582141448 0.7871790652226631
6.840255656544842 225.9827430666628 0.7822945951250633
6.845483211498258 226.0212044230117 0.7784513254135607
6.850710766451674 228.7889097689998 0.782764014100679
6.85593832140509 232.32389555358137 0.7838181073856869
6.861165876358506 235.89651063502095 0.787164576354162
6.866393431311923 238.85541230977148 0.7877326829899033
6.871620986265339 240.70328329701167 0.7878585489815827
6.876848541218755 242.113633755679 0.7879415862604788
6.882076096172171 245.796260253504 0.7925658600872956
6.887303651125587 252.52198012109557 0.8027792643315285
6.892531206079004 254.22596433050813 0.8050967549776379
6.89775876103242 254.49573841407286 0.8045934415257825
6.902986315985836 252.84989408111662 0.7969423428311598
6.908213870939252 252.07692721150448 0.7917981952489034
6.913441425892668 253.95073342734813 0.7875057607577364
6.918668980846085 258.95633713397854 0.7944130478514688
6.923896535799501 263.95982269659754 0.8031972756106929
6.929124090752917 269.0570961541346 0.8125207867280189
6.934351645706333 271.89528163015126 0.8158085742806774
6.939579200659749 278.1673752488676 0.821926985979728
6.944806755613166 283.5423558135517 0.8241700375410755
6.950034310566582 288.7109851053741 0.8275232982588803
6.955261865519998 295.3122693693927 0.8331568614475926
6.960489420473414 303.13516795821374 0.8419038787348698
6.96571697542683 315.9915041404352 0.8556824029673177
6.970944530380247 329.99686648869016 0.8710986266889759
6.976172085333663 346.7072120849862 0.8908267927846936
6.981399640287079 363.8297622646973 0.9082807899263159
6.986627195240495 386.0523443120866 0.9321369629762433
6.9918547501939114 414.13256680595725 0.9613252402078247
6.997082305147328 456.64779238473847 1.0064088374381153
7.002309860100744 515.2700020379523 1.0674136759097443
7.00753741505416 604.1054478947395 1.1538918014611967
7.012764970007576 721.6114145109718 1.2572077522181138
7.0179925249609925 872.984623155746 1.3793886470842502
7.023220079914409 1036.7291910488473 1.5012187373591943
7.028447634867825 1186.5502999347073 1.6042528358275217
7.033675189821241 1299.7426911748069 1.6777633787187567
7.038902744774657 1359.6517879271707 1.7142487280002312
7.0441302997280735 1352.7777347532867 1.7084665972558084
7.04935785468149 1299.6245890563248 1.6748276821360553
7.054585409634906 1208.0080594480764 1.6125501475553052
7.059812964588322 1099.834021558331 1.5388573134119188
7.065040519541738 994.9631012269074 1.4644586408091536
7.0702680744951545 897.5264729554328 1.3915170574759947
7.075495629448571 808.3730542845841 1.3202252998653055
7.080723184401987 738.9917490035173 1.2612670951473957
7.085950739355403 680.3308457134127 1.209842537368768
7.091178294308819 645.7232874806422 1.1782612820232081
7.0964058492622355 616.7655827204792 1.1508742809376296
7.101633404215652 591.2899856679849 1.1274488169314563
7.106860959169068 572.2206560117048 1.1086914516464494
7.112088514122484 551.8220914679528 1.0901307028733327
7.1173160690759 534.2545900610226 1.0725849373278267
7.1225436240293165 519.0879526694068 1.058773051250598
7.127771178982733 506.4310150611662 1.0460599396895305
7.132998733936149 494.35068311638736 1.0337356724990348
7.138226288889565 478.9717507383839 1.0176247607818159
7.143453843842981 464.69458201813296 1.002487444306419
7.1486813987963975 451.45560357794267 0.9875893655063718
7.153908953749814 446.60856385700816 0.9821679445253875
7.15913650870323 444.31150327827487 0.97956351633927
7.164364063656646 442.9777668802332 0.9784442787707728
7.169591618610062 443.0848680989296 0.9779553317820765
7.1748191735634785 447.1322795811771 0.9807245163718494
7.180046728516895 464.9086523038578 0.9985576290824644
7.185274283470311 493.7472504515282 1.0269390498841102
7.190501838423727 542.5629923509765 1.076025853476829
7.195729393377143 614.7107777111848 1.1434574844296337
7.2009569483305595 717.9112502009247 1.2336176196650173
7.206184503283976 854.0551507548563 1.3436068834824009
7.211412058237392 1034.8098229209631 1.477276886333385
7.216639613190808 1260.474568053538 1.6313163128832298
7.221867168144224 1538.3526178523039 1.8009894565365274
7.227094723097641 1865.2047143479454 1.980183791329855
7.232322278051057 2197.980228868097 2.1467340493686233
7.237549833004473 2475.4325798826303 2.2756997149932325
7.242777387957889 2616.3593121069625 2.3379246491633356
7.248004942911305 2579.879772962335 2.3179079245317085
7.253232497864722 2382.6004749089498 2.2251173152941366
7.258460052818138 2064.3909236771756 2.072011997525687
7.263687607771554 1714.7730597138052 1.8915993650813603
7.26891516272497 1370.0313495629096 1.690600953009296
7.274142717678386 1076.2367503043215 1.4978131292568326
7.279370272631803 840.1177481684438 1.3215430933026302
7.284597827585219 660.0837023776622 1.1737613173730936
7.289825382538635 543.1616528063772 1.0682233632691207
7.295052937492051 463.3852764586704 0.9900285320703485
7.300280492445467 414.4959925921066 0.9381541019757158
7.305508047398884 381.4759470536012 0.9013854456619963
7.3107356023523 364.28171977157166 0.8838708669807259
7.315963157305716 349.67372173062614 0.8689080383109644
7.321190712259132 339.08818255522914 0.8585014838192059
7.326418267212548 328.3163982949638 0.8473293600427769
7.331645822165965 321.9525294647971 0.8381525743067205
7.336873377119381 317.2341759924276 0.8316256831066127
7.342100932072797 313.92882966047796 0.8263234601060983
7.347328487026213 312.665320219586 0.8249908493321709
7.352556041979629 306.5836645003929 0.8177482394374462
7.357783596933046 305.3345646884304 0.8177777718495601
7.363011151886462 305.3139704078367 0.8193062557169541
7.368238706839878 302.6244797230859 0.8165007621454488
7.373466261793294 305.71827238510514 0.8205767256888719
7.37869381674671 303.992254679214 0.8169341344949445
7.383921371700127 305.89219072746596 0.819313285083572
7.389148926653543 304.16606073846134 0.818984778528631
7.394376481606959 304.25106881375496 0.8191678389478022
7.399604036560375 306.7351080229639 0.8200535944303381
7.4048315915137914 306.9854739559521 0.8193398615742827
7.410059146467208 308.031399816229 0.8193911781307748
7.415286701420624 307.083773685571 0.8166174097818496
7.42051425637404 306.8527550165985 0.8179379499746056
7.425741811327456 305.19501080619153 0.8161520079853667
7.4309693662808725 309.70917900670815 0.8215481278985278
7.436196921234289 312.4360952977957 0.8253657377751221
7.441424476187705 319.7936246520196 0.8313969560889762
7.446652031141121 321.4068972473432 0.8292516268003574
7.451879586094537 323.62343134203087 0.8309064151970197
7.4571071410479535 325.29468512202686 0.8311455869857008
7.46233469600137 327.38269994601706 0.833408922220816
7.467562250954786 328.5924673065689 0.8363048793911804
7.472789805908202 331.82425108289976 0.8381827620654863
7.478017360861618 338.38620317067193 0.8464670006307295
7.4832449158150345 348.30159581724536 0.8542164523444523
7.488472470768451 358.52922336751834 0.8654346830136492
7.493700025721867 368.00760283822257 0.8757642064667506
7.498927580675283 381.3443545825855 0.8900995730707456
7.504155135628699 394.63662572452307 0.9026146736965167
7.5093826905821155 409.8188222456741 0.9177039792495718
7.514610245535532 426.2795904624866 0.9335210710944116
7.519837800488948 443.85192312934083 0.9510539715905018
7.525065355442364 462.4152347253371 0.9693573846004552
7.53029291039578 477.1078914915886 0.9839245302021864
7.5355204653491965 489.9786499729546 0.996777471789781
7.540748020302613 493.89361157682737 1.0011753981957296
7.545975575256029 492.77087039511235 0.9992688248839018
7.551203130209445 493.55477764760985 0.9996126431544359
7.556430685162861 490.38520920589957 0.9956379844257695
7.5616582401162775 487.1459854786336 0.9910973231252479
7.566885795069694 476.59398690518543 0.9785495250946616
7.57211335002311 459.09112516637106 0.9599279248681741
7.577340904976526 447.12077325344063 0.9475988202505173
7.582568459929942 430.1050125933774 0.9304311090082114
7.5877960148833585 420.67586545659054 0.9220908824787462
7.593023569836775 415.155123202522 0.9192994601023562
7.598251124790191 410.67960329345107 0.9145474050714051
7.603478679743607 408.37027961773083 0.9113506320908343
7.608706234697023 404.9117433657375 0.9062297282966577
7.6139337896504395 400.10153657914856 0.8998068540412568
7.619161344603856 398.0762489679375 0.8995928563068467
7.624388899557272 394.95694913473653 0.8955967888434125
7.629616454510688 396.73123813629434 0.8972920312694722
7.634844009464104 395.0624993220109 0.8943603040008659
7.6400715644175206 399.0194967721539 0.8983746437563424
7.645299119370937 406.0281850369314 0.9057320948635014
7.650526674324353 414.85498645828756 0.9135057164920717
7.655754229277769 423.887453650623 0.9227761486417121
7.660981784231185 428.99198966737885 0.9278356060997784
7.666209339184602 438.94004744862264 0.938203455433216
7.671436894138018 451.75115369562076 0.9510933045046678
7.676664449091434 462.9692573602871 0.9604071734712748
7.68189200404485 475.6674574838218 0.9712125088584745
7.687119558998266 484.8799428350495 0.9787040180135451
7.692347113951683 494.93158441847874 0.9875001496250351
7.697574668905099 504.9987662732343 0.9974798488958616
7.702802223858515 518.0565179558724 1.0109189692581666
7.708029778811931 525.5479719014355 1.0181264463287152
7.713257333765347 530.1742818506427 1.0205862009147835
7.718484888718764 527.8999071964532 1.0180070303216888
7.72371244367218 523.7639216920713 1.0147654110279514
7.728939998625596 520.1972722897267 1.0110955078692399
7.734167553579012 515.147792675645 1.005197754353269
7.739395108532428 510.9827844406168 1.000467737443432
7.744622663485845 512.7331064949726 1.0006898804434845
7.749850218439261 512.5044078838172 1.000122616390301
7.755077773392677 513.1167643991554 0.9997756814334565
7.760305328346093 513.4794271230926 1.0007943724559547
7.765532883299509 511.25576499664896 0.9984092267957945
7.770760438252926 500.8007341176526 0.9879207160262379
7.775987993206342 490.26179278033305 0.9760146869656384
7.781215548159758 481.7101440926595 0.9677844331290125
7.786443103113174 472.7769678835447 0.9602727032538139
7.79167065806659 467.75107800494567 0.9564637928643209
7.796898213020007 459.5951661508603 0.9488597331762089
7.802125767973423 448.07601363092533 0.9355647836505778
7.807353322926839 439.35247678416096 0.9251430579462189
7.812580877880255 433.22088910131777 0.9187452444394657
7.817808432833671 428.8673550081086 0.914402759154286
7.823035987787088 428.11388372283386 0.9150733730230278
7.828263542740504 424.79493510326773 0.9112307899328753
7.83349109769392 425.2708850291957 0.9118238818338518
7.838718652647336 421.442415760372 0.9071484553586134
7.8439462076007525 419.7299563623838 0.9037107007902612
7.849173762554169 421.32161098011915 0.9045746523926516
7.854401317507585 418.8478805664996 0.8998074082186608
7.859628872461001 420.294472999731 0.9011834925676374
7.864856427414417 423.3086060517056 0.904076277615186
7.8700839823678335 423.42903508837406 0.9046524022831431
7.87531153732125 429.3807386906929 0.9110911447649095
7.880539092274666 429.6405946248397 0.9103824215208424
7.885766647228082 438.4223423745995 0.9195968807480935
7.890994202181498 445.6777995408712 0.925877935014464
7.8962217571349145 456.4593487512759 0.9369430935246715
7.901449312088331 467.88707942847 0.947912503099993
7.906676867041747 474.51868584065625 0.9535037132276057
7.911904421995163 481.69501029343377 0.9602348770438237
7.917131976948579 488.11374530657804 0.9653328755717131
7.9223595319019955 496.2439972750648 0.9724805486034916
7.927587086855412 506.34049972258697 0.9818292784759993
7.932814641808828 517.600358097193 0.9923890237752712
7.938042196762244 529.751896158245 1.0041149251934862
7.94326975171566 540.0622005581669 1.0139161951014362
7.9484973066690765 548.1897048677132 1.0203805642180854
7.953724861622493 560.1376268092727 1.0300631327091954
7.958952416575909 576.358930592606 1.044425316069877
7.964179971529325 598.6633714260977 1.0638660295974116
7.969407526482741 613.3724309170943 1.075748850448111
7.9746350814361575 629.8595024385689 1.0890188119302489
7.979862636389574 644.8073023719963 1.1019264527219736
7.98509019134299 656.3151985498009 1.1107080932561484
7.990317746296406 668.4171397420972 1.1207236185187557
7.995545301249822 677.1154546717164 1.1272718405599937
8.000772856203238 684.6321000860175 1.1326218067764653
8.006000411156654 686.1754877494099 1.1341538641660862
8.01122796611007 689.7405123906495 1.137295606296158
8.016455521063486 683.2898721452057 1.1297285104611958
8.021683076016902 676.806437813321 1.1240237947747356
8.026910630970319 676.0552113392528 1.1222810770176281
8.032138185923735 674.2382811837904 1.1212053392394292
8.037365740877151 670.9790635031 1.1176235444478682
8.042593295830567 665.5183967857832 1.112384110036565
8.047820850783983 655.5698099231128 1.1046021294104147
8.0530484057374 646.9521802422984 1.096860908277934
8.058275960690816 641.6787052628549 1.0916196491744523
8.063503515644232 633.2806099948973 1.083758581707599
8.068731070597648 627.05090277375 1.077878964090931
8.073958625551064 619.2173431324109 1.0714922851061432
8.07918618050448 612.9681638734597 1.0669236411975431
8.084413735457897 607.0061396757621 1.0611326074155056
8.089641290411313 605.5648256572467 1.0591460343482428
8.09486884536473 603.1508280863899 1.0562582968530834
8.100096400318145 600.2269672201217 1.054020438180223
8.105323955271562 595.3960345462062 1.049462264444437
8.110551510224978 589.1123934401215 1.0431034187595416
8.115779065178394 585.9529389335756 1.0396410847431414
8.12100662013181 580.9899205458854 1.0352109432187215
8.126234175085226 580.1498537979805 1.0350758106704299
8.131461730038643 581.4810953500789 1.0360496949910862
8.136689284992059 588.3775672834921 1.040724544494042
8.141916839945475 600.3442230797642 1.0513524412544617
8.147144394898891 612.2465880588842 1.0609856144312504
8.152371949852308 627.9019287810415 1.0738211550046752
8.157599504805724 645.2340865013164 1.087847229585509
8.16282705975914 669.8015335306579 1.1082375843894852
8.168054614712556 692.4266913292847 1.1263177844500574
8.173282169665972 711.5525442609901 1.1405788458068227
8.178509724619389 718.877448565982 1.145932354293014
8.183737279572805 727.1616344510858 1.152610668316021
8.188964834526221 726.5346907993321 1.1504518836150726
8.194192389479637 720.8787434393945 1.144861004518234
8.199419944433053 711.04413634933 1.135055870798076
8.20464749938647 703.0491044670312 1.1289303146911196
8.209875054339886 693.1147441594214 1.1215793996660373
8.215102609293302 687.8308419550867 1.1183412394976764
8.220330164246718 676.7821581463652 1.109108791734919
8.225557719200134 672.5022705742638 1.1054973121777816
8.23078527415355 665.1241062078443 1.0989241235822138
8.236012829106967 665.4633416785227 1.0993840137835982
8.241240384060383 661.1253553476453 1.0946353025050832
8.2464679390138 657.8797502575168 1.0913262616978043
8.251695493967215 659.8463571245649 1.091817052966834
8.256923048920632 657.6581535619147 1.0894325200915747
8.262150603874048 657.3197544186108 1.0885825746161764
8.267378158827464 655.2230127222148 1.0870498223024403
8.27260571378088 648.5541058264893 1.081294746024451
8.277833268734296 648.5995157016562 1.0813942319679126
8.283060823687713 641.7229828197213 1.0758711246990122
8.288288378641129 635.697774475218 1.0696785835473281
8.293515933594545 630.1862020737115 1.0634959528185464
8.298743488547961 624.7962636773315 1.0577138102379398
8.303971043501377 629.6877594773646 1.0626081571684305
8.309198598454794 633.0837206307502 1.0664042414922457
8.31442615340821 631.2918522110734 1.0648580581522047
8.319653708361626 631.0882442432548 1.0631777252248569
8.324881263315042 626.238463625288 1.0574115531698285
8.330108818268458 629.7365742725084 1.0598823064665455
8.335336373221875 635.874553742583 1.0659197355934724
8.34056392817529 647.2271665105607 1.0750337210107719
8.345791483128707 651.5395400193463 1.0775916447113665
8.351019038082123 653.8717177115524 1.078827717513314
8.35624659303554 656.3103295739407 1.0809018579275491
8.361474147988956 662.2913449079715 1.0856305540631859
8.366701702942372 667.1330058498268 1.0890107412650964
8.371929257895788 673.5689664655335 1.0937739272821483
8.377156812849204 678.454375337894 1.098213646913427
8.38238436780262 685.2647128686265 1.1030846139260038
8.387611922756037 686.5870552824202 1.1034401906334455
8.392839477709453 684.4151487421592 1.1003890486131838
8.398067032662869 676.3903717968903 1.09377653879363
8.403294587616285 666.3348145881554 1.0852424638913771
8.408522142569701 657.9154047834076 1.0783763516161353
8.413749697523118 650.7729058609914 1.0715998790241221
8.418977252476534 644.4597698657175 1.06622700517461
8.42420480742995 635.7118601551642 1.0582945258503549
8.429432362383366 623.7166961879851 1.0481452378894212
8.434659917336782 613.1616108579254 1.038996031237843
8.439887472290199 600.6220574739003 1.0282131421284777
8.445115027243615 591.3050353851468 1.0200337477439125
8.450342582197031 583.4722861383519 1.0134135662953045
8.455570137150447 576.8805491988029 1.0078584641477468
8.460797692103863 571.2416964940035 1.0031813947801722
8.46602524705728 566.4370880007672 0.9987364599820779
8.471252802010696 557.713790530457 0.9917768218556732
8.476480356964112 548.6090376694441 0.9834167817635103
8.481707911917528 542.6404634747461 0.9779463717183707
8.486935466870944 536.6621432241421 0.9711713543891032
8.49216302182436 536.6787281409372 0.9700342705210031
8.497390576777777 534.1956610436446 0.9666569347955926
8.502618131731193 533.3783275772489 0.9658787794328957
8.50784568668461 530.7440248624594 0.9642279790549184
8.513073241638025 527.5844564606625 0.9610131562757562
8.518300796591442 523.1693370268025 0.9569244917742714
8.523528351544858 520.1217527598998 0.9541962099040782
8.528755906498274 518.230097061045 0.9520909922679555
8.53398346145169 515.164854066888 0.9487847518258616
8.539211016405106 506.2305004357266 0.9424611534892738
8.544438571358523 505.96464559585434 0.9421369693158352
8.549666126311939 505.81350187209375 0.9418363848949586
8.554893681265355 507.2503064524026 0.9419852458335851
8.560121236218771 505.3438507613428 0.9373466942216984
8.565348791172188 501.4066386318675 0.9324073167060986
8.570576346125604 502.8815929932623 0.9355996911552719
8.57580390107902 502.4660690341594 0.9357189364207882
8.581031456032436 504.7004681964011 0.9378977142328815
8.586259010985852 502.9820903154201 0.9353261661093396
8.591486565939269 503.2633541761751 0.9346146488429902
8.596714120892685 505.23353474634274 0.9359730137547392
8.601941675846101 504.65413665618684 0.9349848654265248
8.607169230799517 506.35875831767373 0.9367540938914338
8.612396785752933 506.16123849217377 0.9364487165380289
8.61762434070635 508.5668661764716 0.938817386135823
8.622851895659766 513.2723119035439 0.9432544856940487
8.628079450613182 522.27089460712 0.9501305052062144
8.633307005566598 527.8131838881259 0.954331556459023
8.638534560520014 534.2861993048532 0.9593470490387686
8.64376211547343 536.9124260313903 0.9611100030045262
8.648989670426847 539.7429263273691 0.9628449308306425
8.654217225380263 550.4247997730996 0.9721443130901721
8.65944478033368 558.3231745046744 0.978569401711893
8.664672335287095 570.7911529109872 0.9895006926761403
8.669899890240512 578.1154091204197 0.9953729462704514
8.675127445193928 584.9451556129516 1.0005822523024854
8.680355000147344 595.6501188240102 1.0090408499416126
8.68558255510076 606.2278049930608 1.017284905941854
8.690810110054176 616.0845276624124 1.0249424327304073
8.696037665007593 624.9696757901851 1.030178822127489
8.701265219961009 642.2947450378106 1.044233183623432
8.706492774914425 660.80786142186 1.0591407128836154
8.711720329867841 672.0179424235192 1.069246861781686
8.716947884821257 677.3577626389333 1.071899387559566
8.722175439774674 682.283007297367 1.074934947580745
8.72740299472809 682.0482894718591 1.073945279738065
8.732630549681506 684.3416787719193 1.0761836594091092
8.737858104634922 683.9349837776307 1.0764739353643034
8.743085659588338 681.4379876008803 1.0754528478808922
8.748313214541755 678.6334934384179 1.0740652319325799
8.75354076949517 665.7436401502634 1.0643270971105847
8.758768324448587 656.0094853674202 1.055382055574398
8.763995879402003 638.5112943654804 1.0404259006910435
8.76922343435542 625.8747561638637 1.028667888924272
8.774450989308836 612.9694486095109 1.0179590773565026
8.779678544262252 600.6429084634684 1.0074943565891503
8.784906099215668 594.1957320534771 1.0010275717576966
8.790133654169084 587.0621511857527 0.995183907191051
8.7953612091225 576.5099302640003 0.9855206828856227
8.800588764075917 567.3696869109507 0.9780639125934077
8.805816319029333 562.6030678157038 0.9734652228551038
8.811043873982749 558.835682787327 0.9705239112675865
8.816271428936165 557.0051737465378 0.9682937362011194
8.821498983889581 557.2318048806835 0.9679910742268331
8.826726538842998 556.7228669336105 0.9677370638069424
8.831954093796414 556.2075844172068 0.9675313915371996
8.83718164874983 551.7467085150004 0.9635243867186246
8.842409203703246 546.3114283718071 0.9578567412820617
8.847636758656662 542.2571762030219 0.953424009705865
8.852864313610079 540.2850248305779 0.950844811668112
8.858091868563495 546.1319791176428 0.9554114369199956
8.863319423516911 546.0069937516578 0.9558946284917667
8.868546978470327 545.4949242535448 0.9555691568148985
8.873774533423743 545.1421902634852 0.9545132171285245
8.87900208837716 542.9495227580263 0.9531777550793041
8.884229643330576 544.8794684643179 0.9547042082523712
8.889457198283992 548.0602507568802 0.9576001113108212
8.894684753237408 549.3992154322651 0.9585828346851035
8.899912308190824 549.3493965664917 0.9581679862578778
8.90513986314424 547.888345446813 0.9551565609152907
8.910367418097657 548.949797549651 0.9545161534506097
8.915594973051073 550.8842035954649 0.9555840184969379
8.92082252800449 555.9142346568182 0.959456220892248
8.926050082957905 560.2891917625045 0.9637260628029093
8.931277637911322 566.4081642085182 0.96829184343714
8.936505192864738 570.1731821974446 0.9707099192883066
8.941732747818154 571.3842639405404 0.9720263487953761
8.94696030277157 571.4255528783405 0.9714700132256373
8.952187857724986 573.5543582855225 0.9735503663804915
8.957415412678403 572.1740261836958 0.9725641094752987
8.962642967631819 576.147174185831 0.9752978358508932
8.967870522585235 579.9398583470545 0.9784022735574884
8.973098077538651 581.5322061762489 0.979024884859057
8.978325632492067 580.7284107408556 0.9774521939197632
8.983553187445484 580.5474092088533 0.9763639810761887
8.9887807423989 587.551457379538 0.9813118867846577
8.994008297352316 594.0133699372183 0.9869242582936174
8.999235852305732 600.5741454746762 0.992871882120003
9.004463407259149 603.0464207585113 0.9943817786701067
9.009690962212565 605.6207058338913 0.9961578091899103
9.014918517165981 612.9955388592139 1.00119315260472
9.020146072119397 623.1701981822201 1.00879396613049
9.025373627072813 636.4904054513521 1.0194382751240185
9.03060118202623 648.9163244284764 1.0287056735515838
9.035828736979646 660.510287393918 1.0376923327543182
9.041056291933062 677.8022915240824 1.050273383301804
9.046283846886478 696.4633345645544 1.0650725908804546
9.051511401839894 711.9622629898907 1.0765834134495447
9.05673895679331 733.5206038577351 1.0911458917044774
9.061966511746727 752.3531681599808 1.1040114054177423
9.067194066700143 778.0219347484879 1.122555767208187
9.07242162165356 809.079237926451 1.1459101335152817
9.077649176606975 830.672798440286 1.1604211638150326
9.082876731560392 847.258029062474 1.1714515029139465
9.088104286513808 857.6387826488743 1.1774753723873912
9.093331841467224 859.7398999775264 1.1782906019055188
9.09855939642064 861.3015164473803 1.1788516242488534
9.103786951374056 855.9687592471493 1.1739514962897502
9.109014506327473 847.7131134602872 1.166871610035287
9.114242061280889 838.895033628668 1.1609905955250326
9.119469616234305 831.582921625343 1.156072985722647
9.124697171187721 826.4755786726242 1.1523943810367883
9.129924726141137 823.0598185824457 1.1491684581310426
9.135152281094554 825.7781626017024 1.150963779733321
9.14037983604797 832.6335362144415 1.156272296032872
9.145607391001386 846.3936047733047 1.1649627694274707
9.150834945954802 869.3562447150622 1.180452279402144
9.156062500908218 900.4754847541689 1.2014226519245044
9.161290055861635 934.6277475338542 1.234491908499417
9.16651761081505 974.1906805575181 1.267236726737634
9.171745165768467 1010.9837656011174 1.2958585767973414
9.176972720721883 1029.4113927478793 1.3102770294032742
9.1822002756753 1040.2179468807003 1.3188876110826748
9.187427830628716 1036.4335648807428 1.319516250938233
9.192655385582132 1023.4400265272008 1.3134023343463066
9.197882940535548 1014.4791706260804 1.3098725779687028
9.203110495488964 997.3541872274865 1.3010807412462584
9.20833805044238 982.4719295420322 1.2953279064942105
9.213565605395797 966.0103076807544 1.2872144014784148
9.218793160349213 946.205756526282 1.2762637005884252
9.224020715302629 936.2972433772669 1.2710428547110324
9.229248270256045 928.766800894055 1.2668153065964862
9.234475825209461 917.9284608580948 1.2610650791514757
9.239703380162878 908.9269534126175 1.256681190880941
9.244930935116294 902.9579061963636 1.2534106163994012
9.25015849006971 894.667878706465 1.2491120965357632
9.255386045023126 888.1506174629411 1.2451005001246895
9.260613599976542 885.1450842415778 1.2441280596111564
9.265841154929959 886.8496702385147 1.2476855901050774
9.271068709883375 898.7023322068844 1.2564024790344235
9.276296264836791 918.1704173112086 1.2713482552737074
9.281523819790207 940.6041556289135 1.2891832305019817
9.286751374743623 965.2089328840265 1.3073050393460648
9.29197892969704 993.9548316753048 1.328525194419125
9.297206484650456 1020.1548649223979 1.3461265332066834
9.302434039603872 1038.7844622341993 1.3589706618492479
9.307661594557288 1049.3580011342694 1.3678643736786131
9.312889149510704 1043.8106924711456 1.3672156716440425
9.31811670446412 1022.3166210686522 1.3537784299333238
9.323344259417537 991.9342112287652 1.3352400405213414
9.328571814370953 946.6152775678551 1.3039905963152392
9.33379936932437 906.3791623203226 1.2769961151006304
9.339026924277785 862.8950316454074 1.2471243735616455
9.344254479231202 816.2957428433564 1.2145998914504836
9.349482034184618 775.7231720827266 1.1846644298038047
9.354709589138034 736.8072090441697 1.1549427270238122
9.35993714409145 707.0168409839935 1.131102105703896
9.365164699044866 688.0146583344389 1.1170806276930554
9.370392253998283 672.0406089381338 1.1055073426194897
9.375619808951699 662.0164618908278 1.0987090086253983
9.380847363905115 653.9463166015548 1.0921856225807998
9.386074918858531 647.6102093020542 1.0882515678858524
9.391302473811947 646.9318908941302 1.0891782475162908
9.396530028765364 640.5353489101402 1.0850272721789351
9.40175758371878 640.8565159076838 1.086723539262466
9.406985138672196 640.8345040605204 1.0868744315476029
9.412212693625612 642.5160050605408 1.0872432971375257
9.417440248579029 642.6732395828205 1.0764495491652812
9.422667803532445 638.1195968300954 1.0661476239814336
9.427895358485861 633.2478304560541 1.0580420626511782
9.433122913439277 628.2684946620798 1.0510578997950724
9.438350468392693 627.6442421065497 1.0487002279724202
9.44357802334611 628.3650746052404 1.0475809356657755
9.448805578299526 629.3813404783067 1.0464019244900342
9.454033133252942 630.9843864416498 1.045522535177227
9.459260688206358 629.6749908483068 1.0424592411113554
9.464488243159774 632.115714604474 1.0442071929222412
9.46971579811319 630.826133847161 1.0419203663281031
9.474943353066607 630.439872296614 1.039659722560771
9.480170908020023 631.8075923931181 1.0382588220070454
9.48539846297344 632.8754435361436 1.0375776865685338
9.490626017926855 639.089855575654 1.0409995483012573
9.495853572880272 641.4542382623392 1.0421469839210438
9.501081127833688 643.443315416497 1.0422863286489714
9.506308682787104 641.2735996126721 1.0389455187884826
9.51153623774052 632.740584348774 1.0307534627157315
9.516763792693936 626.652447601284 1.0254027097035225
9.521991347647353 624.4699836666784 1.0235943384962554
9.527218902600769 619.3685478891056 1.0192435935626982
9.532446457554185 619.2474890089184 1.0185422806019022
9.537674012507601 619.3725913381513 1.017095221201571
9.542901567461017 621.1485591981756 1.0166459458331896
9.548129122414434 627.1654215046582 1.0207329889465804
9.55335667736785 633.5782113023404 1.0255669718318459
9.558584232321266 633.8883470742647 1.0254773570593407
9.563811787274682 637.0643498544073 1.027900382060442
9.569039342228098 636.0932688437374 1.027015606695911
9.574266897181515 627.9050395830885 1.019845639515423
9.57949445213493 625.7276123570978 1.0169089786001309
9.584722007088347 627.6466463514653 1.0167228048887147
9.589949562041763 628.9493221366396 1.0162163178111419
9.59517711699518 631.5282856673621 1.01755225206381
9.600404671948596 630.864114939786 1.0172936973912539
9.605632226902012 628.5702532305211 1.0151703813736068
9.610859781855428 629.5068149355887 1.0146179093423704
9.616087336808844 628.7726917060252 1.0126619700214847
9.62131489176226 629.1398909702697 1.0119259284641355
9.626542446715677 630.5793768358652 1.0123309315407878
9.631770001669093 635.1667676335933 1.0163356443580658
9.636997556622509 638.0710535309838 1.0178010268760123
9.642225111575925 640.5591084415355 1.0186581439077225
9.647452666529341 636.2184798925068 1.0148006587953065
9.652680221482758 633.8241772343712 1.0131267769186627
9.657907776436174 632.812980765111 1.01171452151247
9.66313533138959 630.3472587328217 1.0085514013799441
9.668362886343006 634.708808288542 1.011659197928265
9.673590441296422 634.7175327971597 1.0124385480112055
9.678817996249839 639.9090324771108 1.015622295039726
9.684045551203255 642.4371078936393 1.0170284859909944
9.689273106156671 643.9071626414321 1.016678015643394
9.694500661110087 646.963952266747 1.017689451041314
9.699728216063503 649.2511058705962 1.0195236691984908
9.70495577101692 658.1354448052609 1.025974317437018
9.710183325970336 662.9014430258462 1.0295263484038168
9.715410880923752 664.0480461688567 1.0292707069562865
9.720638435877168 664.0623618572542 1.0280595269227553
9.725865990830584 659.5682349222899 1.0247203516120436
9.731093545784 656.1617583170707 1.0205901813335945
9.736321100737417 659.7400047559757 1.0230457666933606
9.741548655690833 665.4288405780674 1.0273373817782185
9.74677621064425 671.5069832639931 1.0311113420951032
9.752003765597665 673.4100038357832 1.0320883811298895
9.757231320551082 671.1217187377648 1.0301810009243064
9.762458875504498 671.0672204398303 1.029281482127469
9.767686430457914 674.6837759777694 1.031922701433961
9.77291398541133 677.951873992886 1.03401085061057
9.778141540364746 676.9959196253849 1.0316858489860072
9.783369095318163 674.0498116305328 1.0287152419519345
9.788596650271579 672.0166987210815 1.02657641606836
9.793824205224995 675.6879453663472 1.0297661329299503
9.799051760178411 677.3585570753734 1.0300151268470645
9.804279315131827 678.0367702681147 1.0298873537637605
9.809506870085244 676.1832062861606 1.027870267194907
9.81473442503866 677.6008628245913 1.0283556965126956
9.819961979992076 680.4290609139877 1.029489092878522
9.825189534945492 681.419262951168 1.0296648808110649
9.830417089898909 683.6322212983586 1.031047856295243
9.835644644852325 687.2575609620611 1.0333526306837655
9.840872199805741 688.2306002844961 1.0334674462090965
9.846099754759157 687.1426821792231 1.0325292957752945
9.851327309712573 685.3970359823485 1.0308014997468022
9.85655486466599 677.8150976834663 1.024206736099508
9.861782419619406 675.9056853501056 1.0226450755516023
9.867009974572822 679.7205562690482 1.0242987090024946
9.872237529526238 686.2477956117756 1.0285917719867892
9.877465084479654 689.1844990080084 1.0305644888812542
9.88269263943307 689.7476576023238 1.030449486395722
9.887920194386487 688.2156575877343 1.029220233376264
9.893147749339903 689.4748852606076 1.0303862222229379
9.89837530429332 688.6594849235082 1.0295968447256643
9.903602859246735 691.0185564358225 1.0305460881359947
9.908830414200152 691.5910526716469 1.0299472838965205
9.914057969153568 696.9661037295415 1.033139271019057
9.919285524106984 700.3155761914139 1.0350338390238978
9.9245130790604 701.9426687996163 1.0359434842318096
9.929740634013816 706.5694546765615 1.0396690492891778
9.934968188967233 712.6900202538529 1.0436393843541116
9.940195743920649 712.2915947934652 1.0422966308494117
9.945423298874065 712.5967895076458 1.0411900627639936
9.950650853827481 707.6983822459065 1.0371848235601802
9.955878408780897 711.1130752904828 1.0401619250812062
9.961105963734314 712.7916155785003 1.0417126115825048
9.96633351868773 715.2603242639334 1.0437207505464157
9.971561073641146 711.9064298819778 1.0398559812924248
9.976788628594562 713.5036743236956 1.0398516172269452
9.982016183547978 711.4569841416039 1.0377070481932043
9.987243738501395 706.2004793244189 1.032303944253175
9.99247129345481 704.2156056022742 1.030803205028361
9.997698848408227 700.6953574541662 1.0282590413591672
10.002926403361643 698.4052347450296 1.0258947761584918
10.00815395831506 694.3274692143665 1.0217568229740133
10.013381513268476 690.1488163554905 1.0178312950919095
10.018609068221892 684.5835091594398 1.0138786704232385
10.023836623175308 684.0510406115023 1.013552426937001
10.029064178128724 684.3267844003911 1.0134600497231423
10.03429173308214 686.9383987732577 1.0154493822220632
10.039519288035557 694.9026847553064 1.0211577614433838
10.044746842988973 699.5504417500238 1.0249719643662982
10.049974397942389 701.571832968703 1.026760601995872
10.055201952895805 702.4146391036495 1.0270602665349327
10.060429507849221 699.8593018692287 1.0245928608367436
10.065657062802638 697.1091180824675 1.0217208631875576
10.070884617756054 697.7718328947312 1.0218087309625314
10.07611217270947 692.7361183170248 1.0176836198994108
10.081339727662886 691.9702975418834 1.0162958053681774
10.086567282616302 687.6187817696374 1.0131988125305773
10.091794837569719 685.5736598514641 1.0105478857624859
10.097022392523135 683.5193359522999 1.0084050363073964
10.102249947476551 685.8401423752528 1.010050895421767
10.107477502429967 686.4039038198321 1.0100961247933857
10.112705057383383 684.6892472681171 1.0082223339375944
10.1179326123368 684.0781554412173 1.007713106579549
10.123160167290216 680.5040828828616 1.0052596681335642
10.128387722243632 678.833730342675 1.0037235815672507
10.133615277197048 674.6391884618155 1.0002202723795903
10.138842832150464 678.150520073151 1.0026845604998185
10.14407038710388 679.7821685938093 1.0037985123946782
10.149297942057297 682.9672777104375 1.00606697700504
10.154525497010713 677.4671916486027 1.00166915843501
10.15975305196413 674.4207360718884 0.9990328027074913
10.164980606917545 673.5923219241188 0.9972758311068498
10.170208161870962 669.8743695385161 0.9939091746641013
10.175435716824378 672.2807152552147 0.9957804824782611
10.180663271777794 671.8111175648419 0.9950305157069849
10.18589082673121 672.0195152810044 0.9947559593690988
10.191118381684626 666.3049996024444 0.9905773060755747
10.196345936638043 665.6133665033966 0.9900410043234201
10.201573491591459 660.8740282699912 0.9863111092458404
10.206801046544875 658.7648190106484 0.9845096397726374
10.212028601498291 659.4342353651181 0.9847367532834976
10.217256156451707 658.1144030689812 0.9831004481707748
10.222483711405124 659.5317017236658 0.9840468560043546
10.22771126635854 658.1864481397104 0.9829922863275636
10.232938821311956 654.9876697967463 0.9807281530619099
10.238166376265372 652.5979327874782 0.9783139649272847
10.243393931218788 652.3100144778172 0.9776634749756685
10.248621486172205 647.8719216715591 0.9739856453951063
10.253849041125621 647.9050698344379 0.9736328249396038
10.259076596079037 643.1880736875535 0.9700194707565734
10.264304151032453 637.2370999528872 0.9651572282328816
10.26953170598587 637.4512121410594 0.9650915442920635
10.274759260939286 635.3374403214665 0.9630904837200539
10.279986815892702 636.5826552763482 0.9639340121239092
10.285214370846118 636.2015994733401 0.9636985825236856
10.290441925799534 633.1797502124681 0.9606801695591151
10.29566948075295 632.6450253271931 0.960477550472698
10.300897035706367 628.6804768324907 0.9575565194934362
10.306124590659783 626.2562373131857 0.9553734762705768
10.3113521456132 621.0385554461934 0.9513907040826587
10.316579700566615 623.2558684713534 0.9523818626209742
10.321807255520032 618.9739873417966 0.948867020471798
10.327034810473448 618.6164645964935 0.948595103974424
10.332262365426864 614.3820269845551 0.945319370955561
10.33748992038028 615.3002043168282 0.945427171167594
10.342717475333696 612.2405928353404 0.9421812310825197
10.347945030287113 609.4628289136152 0.9384710032094542
10.353172585240529 615.4587281104046 0.9429313483378414
10.358400140193945 618.3177900937299 0.9445127969010098
10.363627695147361 621.2619243006997 0.9466474170179883
10.368855250100777 625.5836539009556 0.9499640791833831
10.374082805054194 625.626462958433 0.9499693414415109
10.37931036000761 625.5269814494811 0.9494597888170319
10.384537914961026 625.5319900374183 0.9492709841103334
10.389765469914442 623.2431381746034 0.9472902149494511
10.394993024867858 627.1757496078294 0.9500971154454313
10.400220579821275 625.634499775101 0.9487829245133979
10.40544813477469 623.2726568442124 0.9463127204045667
10.410675689728107 617.5701672566098 0.9418344413544637
10.415903244681523 611.4728477510737 0.9371042231038618
10.42113079963494 612.535536997588 0.9379230918001689
10.426358354588356 605.689430243382 0.9318762882726891
10.431585909541772 605.2438576825645 0.9314943712845392
10.436813464495188 601.1900115916061 0.9280309905150212
10.442041019448604 596.6835651772906 0.92442127258741
10.44726857440202 591.0046940575168 0.919328907731849
10.452496129355437 587.0621508877647 0.9153939428599797
10.457723684308853 587.9395200357883 0.9163056987026026
10.462951239262269 585.9369011954775 0.9149186609985329
10.468178794215685 582.7870016652261 0.9126417341121031
10.473406349169101 578.9635474435706 0.9096784008231521
10.478633904122518 573.3570958964402 0.9043359782395665
10.483861459075934 573.1676024633849 0.9031810160869047
10.48908901402935 566.8931322895082 0.8978866955154302
10.494316568982766 561.1974827976624 0.8926933643066796
10.499544123936182 557.1302704785331 0.8897804234362552
10.504771678889599 548.0151046830784 0.8829437082048088
10.509999233843015 544.5849439722208 0.8805099129570184
10.515226788796431 542.609608373471 0.8783762261676406
10.520454343749847 539.796690092447 0.8753580936603435
10.525681898703263 537.0823635838931 0.8725707851568204
10.53090945365668 533.865001917434 0.8693071134840047
10.536137008610096 535.4875676975605 0.8708638204900674
10.541364563563512 537.5250386149738 0.8731193427457686
10.546592118516928 538.0033634867194 0.8733562672742126
10.551819673470344 539.0384950224809 0.874037229940162
10.55704722842376 534.3955402301183 0.870432009061914
10.562274783377177 532.6496118643761 0.8689860217018466
10.567502338330593 531.1585413381504 0.8680054302191753
10.57272989328401 527.8711003983863 0.8643047166941283
10.577957448237425 526.2784446399822 0.8631017062492301
10.583185003190842 524.1902054532279 0.8613950505281475
10.588412558144258 522.0882015675802 0.8582484841732594
10.593640113097674 522.5112094832638 0.8584328809725821
10.59886766805109 526.3341550482334 0.860653116863351
10.604095223004506 524.8256343697136 0.8588734566176047
10.609322777957923 522.1473448871271 0.8571569229738679
10.614550332911339 515.7604067128419 0.8506542232538052
10.619777887864755 512.7640221559626 0.8483250336528907
10.625005442818171 508.69237774274796 0.8453898149310214
10.630232997771587 508.8132850857651 0.8457096411664534
10.635460552725004 512.5784986979014 0.8486747866428667
10.64068810767842 514.6502510974823 0.8489609119016466
10.645915662631836 517.9010778366644 0.8509078592881222
10.651143217585252 515.2731494864249 0.8494872807723847
10.656370772538668 517.9479278238725 0.8526392484515867
10.661598327492085 520.3100666965828 0.8546456959814748
10.666825882445501 523.1647309254134 0.8564556101982403
10.672053437398917 523.4547454039051 0.8546035719526011
10.677280992352333 525.8459992679471 0.8560374500749245
10.68250854730575 525.9325190299663 0.8563788842685104
10.687736102259166 533.6622567932599 0.8626442140684137
10.692963657212582 538.6143581864402 0.866691221066612
10.698191212165998 544.7019949577203 0.8713457930726687
10.703418767119414 549.856589006539 0.8748601378325827
10.70864632207283 549.6534716187363 0.8744140863010391
10.713873877026247 557.2620909455745 0.8793928392442878
10.719101431979663 562.1059411796168 0.8812414242841131
10.72432898693308 575.2986948717322 0.8900822259640562
10.729556541886495 589.4782578758438 0.9010627917193892
10.734784096839912 602.8966692905423 0.911911069199098
10.740011651793328 606.7140577469024 0.9144442826950612
10.745239206746744 610.5111031832093 0.9163060853290329
10.75046676170016 614.5724880891487 0.9194298088916646
10.755694316653576 613.6447513094502 0.9184358174108525
10.760921871606993 608.7056056438628 0.9141287190519695
10.766149426560409 604.3908705332461 0.9100026186570213
10.771376981513825 601.3037232909396 0.9072100101714503
10.776604536467241 597.9601488752296 0.9056622940917065
10.781832091420657 596.05777413444 0.9042330521188013
10.787059646374074 594.3014539295608 0.9027655191648363
10.79228720132749 593.6459911463413 0.9013727335095152
10.797514756280906 590.9581878512163 0.8987239221438822
10.802742311234322 592.0178917355775 0.899824234814191
10.807969866187738 591.1449135477012 0.899768857081701
10.813197421141155 586.0977605689237 0.8951213411871627
10.81842497609457 581.2792430175546 0.8914176456461217
10.823652531047987 582.9651631405219 0.8917571644511646
10.828880086001403 589.0216144531743 0.8962901968405947
10.83410764095482 598.6763927096591 0.9040203733785682
10.839335195908236 608.542899870672 0.9118075287190737
10.844562750861652 616.1247235904882 0.9168988677308203
10.849790305815068 629.6546681666274 0.9259030413973698
10.855017860768484 651.0281300120272 0.9403040930403804
10.8602454157219 674.3522114532745 0.9569908579785541
10.865472970675317 695.5834244517896 0.9706987797630978
10.870700525628733 715.695486144996 0.9835913277580425
10.875928080582149 733.1776870941569 0.9956124434627618
10.881155635535565 741.6820701816066 1.0015155730984273
10.886383190488981 742.6132367314065 1.0023537986033317
10.891610745442398 732.4978806716252 0.9955341561872194
10.896838300395814 716.055378308675 0.9831479051134148
10.90206585534923 698.5658121693939 0.9706698243146126
10.907293410302646 680.0998026551413 0.957287002314589
10.912520965256062 662.0769324320842 0.9447031844126135
10.917748520209479 649.7317302782247 0.9361254500902996
10.922976075162895 637.134814014937 0.9270627064406806
10.928203630116311 623.9013138052587 0.9174222161449148
10.933431185069727 612.8425109850652 0.9092321128072631
10.938658740023143 603.6313438101322 0.9017570133020006
10.94388629497656 593.2208504601491 0.8934817602884475
10.949113849929976 585.7467948880673 0.8876219936996315
10.954341404883392 576.3930215634722 0.8805962212270405
10.959568959836808 569.0893197488185 0.8752027096908366
10.964796514790224 561.5428026280808 0.8693447346938684
10.97002406974364 559.5230246142139 0.8691153342539347
10.975251624697057 555.9613543033615 0.868207503699465
10.980479179650473 550.856948294535 0.8656255973679103
10.98570673460389 546.4773933030825 0.8631999960706787
10.990934289557305 540.4151028924707 0.8593920246886382
10.996161844510722 532.3850453610604 0.853936952427044
11.001389399464138 528.3795131861696 0.8516234433748803
11.006616954417554 524.8929561746745 0.8496419843495576
11.01184450937097 522.616111596063 0.8483601386272526
11.017072064324386 521.6511004033865 0.848240795469107
11.022299619277803 517.230309486355 0.8446808320187583
11.027527174231219 512.6422355057616 0.8415396276783187
11.032754729184635 511.64357588132634 0.8408118658649856
11.037982284138051 506.3801101867817 0.8370495038761936
11.043209839091467 500.7895137917724 0.8327582735843753
11.048437394044884 498.2019482067633 0.8311517774006957
11.0536649489983 496.94732003310946 0.8312748437341804
11.058892503951716 498.1745263953357 0.8324608176796164
11.064120058905132 497.8680575893578 0.8320468890633185
11.069347613858548 496.45308084643443 0.8312292632012525
11.074575168811965 492.7892577216274 0.8284473524945427
11.079802723765381 489.5569780313138 0.8259409593514841
11.085030278718797 491.61880402334475 0.82870739953832
11.090257833672213 496.0400792456992 0.8324955136884337
11.09548538862563 494.6971395153841 0.8315848655587903
11.100712943579046 492.4628283320802 0.8306028980361342
11.105940498532462 486.0423954001573 0.8247359797769499
11.111168053485878 486.0286096376447 0.8249787312177774
11.116395608439294 483.4920437676897 0.8231544014488471
11.12162316339271 482.751412924001 0.8228032611833287
11.126850718346127 481.5961630262448 0.8220799649783039
11.132078273299543 481.1777065911404 0.8218774690666834
11.13730582825296 479.90223824902085 0.820682453183058
11.142533383206375 477.6541229919653 0.8189206811599131
11.147760938159792 481.46066135336764 0.822311833985082
11.152988493113208 483.88555515442965 0.8245081360335894
11.158216048066624 484.9976119479918 0.8251189860484606
11.16344360302004 485.4535056305609 0.825627677199801
11.168671157973456 481.9154861511703 0.8223928515012201
11.173898712926873 482.78630082233144 0.823311440197219
11.179126267880289 482.34055726682504 0.823044312107404
11.184353822833705 486.0178215664005 0.8260958444698699
11.189581377787121 484.11111183791576 0.8250654378389912
11.194808932740537 483.0129377864541 0.8252328000978867
11.200036487693954 482.1575972752424 0.8245744870422183
11.20526404264737 478.4367985598431 0.821099987697111
11.210491597600786 478.97900352652846 0.8210612117493579
11.215719152554202 477.28805709111595 0.8195325152774563
11.220946707507618 476.292922314282 0.8187541719705527
11.226174262461035 475.5863410108993 0.8179591849771048
11.23140181741445 474.39594796251674 0.817567131348317
11.236629372367867 476.8995759610419 0.8193209041554478
11.241856927321283 477.2297435937098 0.8195954141674671
11.2470844822747 477.9845752283214 0.8207483694186414
11.252312037228116 480.61660508614597 0.8229997744429683
11.257539592181532 478.8521823273984 0.8211003379291385
11.262767147134948 478.25499370009857 0.820963709442722
11.267994702088364 475.25347443072303 0.8184889828298828
11.27322225704178 473.35491506902196 0.817614244202011
11.278449811995197 469.8868513010838 0.814698185792623
11.283677366948613 469.8063535720208 0.8143132499348893
11.288904921902029 467.2484131448136 0.8117571963335372
11.294132476855445 463.7595583228094 0.8075978598037385
11.299360031808861 460.7827724561591 0.8056708791599058
11.304587586762278 457.03687867836203 0.8028777902075199
11.309815141715694 455.47517876195394 0.8017776788602277
11.31504269666911 454.6724709677146 0.8007573718084675
11.320270251622526 458.7526414394844 0.8039387332894048
11.325497806575942 457.4362467673004 0.8021213306816958
11.330725361529359 455.19517024679 0.8001014562164825
11.335952916482775 453.1864003066606 0.7986110782240946
11.341180471436191 449.92756142079304 0.7946133231125233
11.346408026389607 448.47944306431265 0.7935100580742926
11.351635581343023 448.1254437281142 0.7933560515001804
11.35686313629644 447.38397913770314 0.7929420728571708
11.362090691249856 445.91654686649787 0.7918840624306293
11.367318246203272 442.34673235680043 0.7887541858393711
11.372545801156688 444.11632682987096 0.7898523152370789
11.377773356110104 444.6523227979044 0.7901420089718326
11.38300091106352 443.21338011939713 0.7893413101224831
11.388228466016937 441.3939594356609 0.7874403092427202
11.393456020970353 435.6179008847429 0.7831933612851347
11.39868357592377 432.1068591853152 0.7809647498849211
11.403911130877185 429.1316831371604 0.7789066148140563
11.409138685830602 425.0857730800378 0.7749488229869452
11.414366240784018 426.33240926496006 0.775449010217515
11.419593795737434 422.54037476562405 0.7708112682337611
11.42482135069085 422.1328263348787 0.7712364353339021
11.430048905644266 420.1841082076795 0.7695530272397999
11.435276460597683 418.92458093168375 0.7680570813566903
11.440504015551099 420.2075922979241 0.7705477911753985
11.445731570504515 417.21636572603836 0.7671630264239844
11.450959125457931 418.36035049584467 0.7685868028686093
11.456186680411347 420.1997659933177 0.7708424510895939
11.461414235364764 419.6847897793958 0.7699867934229098
11.46664179031818 417.1508088341048 0.7681202224368968
11.471869345271596 415.39333540843717 0.7662146443487717
11.477096900225012 412.5152767716462 0.764258208198349
11.482324455178428 410.2657617149615 0.7686203019513209
11.487552010131845 408.87404583283666 0.7687885792976497
11.49277956508526 406.74879227942506 0.7684762838072122
11.498007120038677 407.1170991251623 0.7710900673443495
11.503234674992093 406.1082289021213 0.7715317605058949
11.50846222994551 407.7729425267938 0.7745229269124421
11.513689784898926 408.22897930153096 0.7755549851141668
11.518917339852342 407.0155557273145 0.774891872510846
11.524144894805758 403.9644058187809 0.7747824564704006
11.529372449759174 397.1451482661975 0.7696847674029305
11.53460000471259 395.84863672705416 0.7689434144277758
11.539827559666007 398.41673927379907 0.7715535310424189
11.545055114619423 400.6978536232901 0.7730111202389389
11.550282669572839 402.2255499075538 0.7747503529711786
11.555510224526255 400.27208131576737 0.7732343115788136
11.560737779479672 397.7885540355709 0.7719456806411626
11.565965334433088 398.2416297226282 0.7726204828541681
11.571192889386504 399.9265242840879 0.7753811193744635
11.57642044433992 400.8960659666538 0.7765730393284764
11.581647999293336 402.00843591585 0.7780677624053203
11.586875554246753 400.8374945067443 0.7771432694307209
11.592103109200169 397.70296219527626 0.7753280459137953
11.597330664153585 398.12163443559234 0.7764300370977969
11.602558219107001 400.33231476108244 0.7792143164840164
11.607785774060417 401.7932383099454 0.7805816633765337
11.613013329013834 404.41702117026404 0.7822950102951665
11.61824088396725 401.3385012037006 0.7807388970524424
11.623468438920666 399.1086624873581 0.7792952464375756
11.628695993874082 400.7003279507996 0.7808850336944456
11.633923548827498 402.4342455315046 0.7832199123698139
11.639151103780915 403.06466585477114 0.7834275878153562
11.64437865873433 398.1996077217139 0.7790298839694928
11.649606213687747 392.55736090326224 0.7738834265107173
11.654833768641163 387.27988815682806 0.7692303926201961
11.66006132359458 387.66767660987347 0.7699903069450866
11.665288878547996 387.0915729534289 0.7706764061856148
11.670516433501412 388.2971293198867 0.7720637019574882
11.675743988454828 388.176700143028 0.7731342820825863
11.680971543408244 389.2735951762277 0.7735540460995947
11.68619909836166 387.99308440820204 0.7718649956768552
11.691426653315077 385.9845196519764 0.7711340306819064
11.696654208268493 386.9458773775212 0.7721501249673435
11.701881763221909 385.4002126918108 0.7707604290244005
11.707109318175325 383.70126350779486 0.7698432752174691
11.712336873128741 381.18774037149217 0.76738317044592
11.717564428082158 380.6475699379742 0.7670696893885702
11.722791983035574 381.6656420116051 0.7685313142127608
11.72801953798899 383.6125894625571 0.7713754542810103
11.733247092942406 384.2025590549791 0.7721584092293313
11.738474647895822 385.08363036233163 0.7731269342605834
11.743702202849239 382.4723516367157 0.7718414303580892
11.748929757802655 382.9020772445248 0.7726403514083886
11.754157312756071 382.8673764602205 0.7727068772891598
11.759384867709487 382.1890252781835 0.7716148342275038
11.764612422662903 385.788348549532 0.7755377568888968
11.76983997761632 388.13879080747057 0.7784316878716242
11.775067532569736 391.13763883434774 0.7812354465995663
11.780295087523152 393.0096050170796 0.7833887757930272
11.785522642476568 394.03964963149525 0.7830928177887987
11.790750197429984 391.0079367732834 0.779540215221851
11.7959777523834 390.1569463083065 0.7791184886006671
11.801205307336817 391.6941094304157 0.7807110158999414
11.806432862290233 396.05554419716924 0.7860387179656665
11.81166041724365 399.55896259007113 0.7898057080826884
11.816887972197065 400.8233191300112 0.7919184917891837
11.822115527150482 400.1473757922038 0.7912692912762299
11.827343082103898 399.01164176154924 0.7898103906634414
11.832570637057314 397.9069652400277 0.7878588922086052
11.83779819201073 395.16818755134716 0.7839929276634404
11.843025746964146 387.25011436909375 0.7760483621839785
11.848253301917563 384.78936011612154 0.7751360896195396
11.853480856870979 383.00696105791127 0.7746640025522807
11.858708411824395 381.74029665885894 0.7738133828234158
11.863935966777811 379.6166710489446 0.7718869848317065
11.869163521731227 379.286606496719 0.771979919408681
11.874391076684644 374.53017261290347 0.7671649856610756
11.87961863163806 373.3373945001306 0.7659350897001352
11.884846186591476 370.87622860921095 0.7641085741119428
11.890073741544892 366.4817634126154 0.7607608272883365
11.895301296498308 365.1104074372272 0.7606614794882607
11.900528851451725 359.96103977260117 0.756681030554261
11.90575640640514 356.1424710761191 0.7525884769260065
11.910983961358557 354.6709458234466 0.7517281848258983
11.916211516311973 354.8946423969703 0.7516402073831682
11.92143907126539 354.7474644538922 0.751615082836944
11.926666626218806 353.65455898939564 0.7508029383601375
11.931894181172222 352.50883285789007 0.749397769714521
11.937121736125638 350.40276110261794 0.7485998714635147
11.942349291079054 348.40314195859116 0.7474342612200822
11.94757684603247 346.1685106503951 0.7437636460186556
11.952804400985887 345.83553433315643 0.7428933237823732
11.958031955939303 348.92295323624 0.7447480627027497
11.963259510892719 351.24636439857153 0.7469648336635463
11.968487065846135 350.7646395535331 0.7477875870659928
11.973714620799552 349.6662923687807 0.747592042029846
11.978942175752968 350.04929380627266 0.7486394561223062
11.984169730706384 350.20737182785405 0.7491985116519619
11.9893972856598 350.6393630359666 0.7492497868297955
11.994624840613216 349.3387740862449 0.7470304067288611
11.999852395566633 345.56712891187635 0.743512579461061
12.005079950520049 349.1753888193861 0.7472350804413466
12.010307505473465 350.8192789500519 0.7493617973252797
12.015535060426881 351.11129249778566 0.7488215333371385
12.020762615380297 350.6129430604558 0.7486572479436114
12.025990170333714 345.49501474109945 0.7442418479109842
12.03121772528713 342.87016173276487 0.7431573521724304
12.036445280240546 342.5637917284167 0.7432188930093062
12.041672835193962 343.00633966448646 0.7438703935928831
12.046900390147378 344.5942946501006 0.7452265807113668
12.052127945100795 346.00734851456235 0.7467599630625055
12.05735550005421 350.47271025814126 0.751073243123991
12.062583055007627 352.55349528076255 0.7527608644198228
12.067810609961043 357.27553067097205 0.7565425636438099
12.07303816491446 357.7976677214828 0.7562048475538233
12.078265719867876 357.4938177202541 0.7560407839303235
12.083493274821292 359.57934652297934 0.7583519306200588
12.088720829774708 361.59079277588035 0.7604948255287867
12.093948384728124 367.07982176227586 0.7656285286439903
12.09917593968154 371.1559837221133 0.7698479572404495
12.104403494634957 376.0981118603833 0.7759312044957827
12.109631049588373 381.59564765670564 0.7822157482382327
12.114858604541789 391.4292120171509 0.7921973443313098
12.120086159495205 405.3405918365285 0.8051583156650146
12.125313714448621 419.9468041019392 0.818208181688713
12.130541269402038 437.3603620252065 0.8342689450190052
12.135768824355454 453.43978861386944 0.8493294311179921
12.14099637930887 469.42251321528494 0.8638608033493098
12.146223934262286 484.2114558067366 0.8773931675742425
12.151451489215702 497.55997725860794 0.8893789351753363
12.156679044169119 506.54870181423064 0.8971588502237373
12.161906599122535 514.2281587675044 0.904598175250474
12.167134154075951 515.162953097728 0.9053714233708574
12.172361709029367 510.93837428227806 0.901790188211824
12.177589263982783 505.3935923542022 0.8974033921175989
12.1828168189362 495.21361999537316 0.8883932145581397
12.188044373889616 486.9612488197483 0.8814380953999341
12.193271928843032 481.3499536973764 0.8768972432744405
12.198499483796448 473.1326856891303 0.8692869636986691
12.203727038749864 465.76126283352113 0.8632166319722763
12.20895459370328 459.09991161698076 0.8574440600359564
12.214182148656697 448.82442718998476 0.8485465804843325
12.219409703610113 440.67143552370027 0.8414333427024246
12.22463725856353 429.8073635943038 0.8306479060903237
12.229864813516945 420.68543350410545 0.8220978021752022
12.235092368470362 411.7996629976099 0.8138381053038953
12.240319923423778 405.336551461525 0.8080418382607424
12.245547478377194 395.83643980598094 0.7993141665156275
12.25077503333061 390.2153786687904 0.7940177067947792
12.256002588284026 382.61596085717895 0.7866853952776209
12.261230143237443 379.7150051509869 0.7845828649321448
12.266457698190859 375.3181329835367 0.7811243787640141
12.271685253144275 373.3235811244964 0.7791599156631677
12.276912808097691 370.9146752888141 0.7773509216145013
12.282140363051107 364.21997987296515 0.7711594266568168
12.287367918004524 359.4254839751343 0.7673848654664975
12.29259547295794 353.838608552555 0.7621522336205178
12.297823027911356 351.03671982326375 0.7588230811909698
12.303050582864772 348.527937379843 0.7557005213274499
12.308278137818188 351.36180651263817 0.759197751353434
12.313505692771605 353.3714585559302 0.7648223301340582
12.31873324772502 356.05591308241054 0.7767798100978123
12.323960802678437 355.6710215366654 0.7802554608338228
12.329188357631853 354.11178700252543 0.7816553899421406
12.33441591258527 349.0318693362224 0.7793268662063686
12.339643467538686 343.59582653872695 0.7756631885719302
12.344871022492102 337.5449270863999 0.7720950057383769
12.350098577445518 334.99801670736235 0.7716099945299524
12.355326132398934 335.73470023415126 0.7752461873573117
12.36055368735235 334.78068315517424 0.7765330586315018
12.365781242305767 333.7367875708533 0.7775826253472852
12.371008797259183 332.27373044153006 0.7773803318398301
12.376236352212599 330.3100868009925 0.7777326787924672
12.381463907166015 328.60111449833875 0.7783010284179699
12.386691462119432 331.00825595238706 0.7837109657634815
12.391919017072848 328.5792354876036 0.7844229321012663
12.397146572026264 327.37047289585433 0.7844722606104142
12.40237412697968 328.9173478321379 0.786828809113997
12.407601681933096 327.58720723920015 0.7854799753832752
12.412829236886513 326.83375489798 0.7850635301161832
12.418056791839929 326.80965041581914 0.7866832000021745
12.423284346793345 325.4154863699201 0.7875695246404704
12.428511901746761 323.56897701859737 0.7870307011408838
12.433739456700177 321.95465061301445 0.7858201550788201
12.438967011653594 321.20032980790523 0.7847238421279151
12.44419456660701 322.0026620847101 0.7863742940820934
12.449422121560426 325.8052062536463 0.7922092800674423
12.454649676513842 326.4894128510662 0.7938613021582966
12.459877231467258 327.81086730412153 0.7974093948590832
12.465104786420675 326.20320374631433 0.7950007226946405
12.47033234137409 326.405905619513 0.7967284236546254
12.475559896327507 325.2551993500616 0.795816019684043
12.480787451280923 323.74640896176516 0.7961832999506905
12.48601500623434 320.7887350658585 0.7949103383670283
12.491242561187756 318.15634081341216 0.7937973931545153
12.496470116141172 318.2158155510948 0.7963853736614627
12.501697671094588 317.67514376147534 0.7963641199991257
12.506925226048004 320.67493396760983 0.8016409386639642
12.51215278100142 316.56225356504035 0.7966039488259543
12.517380335954837 312.1326056622931 0.7918616712406127
12.522607890908253 310.8817434921724 0.7923156352764771
12.527835445861669 307.29363940409587 0.7902022539924476
12.533063000815085 311.0250922759611 0.7967105269446662
12.538290555768501 310.34251622916946 0.7976103825619162
12.543518110721918 309.70765200834336 0.7975703685778134
12.548745665675334 309.2733575074352 0.7968113893249045
12.55397322062875 305.0484019999349 0.7931393048941531
12.559200775582166 304.4460984996478 0.7927421829374438
12.564428330535582 303.43344275571917 0.7876986610332372
12.569655885488999 301.849055498134 0.7784111699128995
12.574883440442415 304.2825825742316 0.7771474196035896
12.580110995395831 306.6159682201787 0.776525426073931
12.585338550349247 306.1554272657636 0.7736864115920556
12.590566105302663 305.58625780061783 0.7709694422041303
12.59579366025608 306.78782550869033 0.7716417194941952
12.601021215209496 304.3504776033997 0.767541278780516
12.606248770162912 304.7698554869696 0.7661522236351339
12.611476325116328 303.9023726938642 0.7645628382967319
12.616703880069744 303.58422212972 0.7634239377779347
12.62193143502316 305.42294747943566 0.7655393254240794
12.627158989976577 311.56649134024104 0.7720305374578783
12.632386544929993 311.30789607338295 0.7699237477175387
12.63761409988341 311.25376052523234 0.7687325732616064
12.642841654836825 310.42490079219056 0.7669166216034372
12.648069209790242 311.0242746876652 0.7676728210361273
12.653296764743658 315.11988629313174 0.7717612097315001
12.658524319697074 317.23991716728256 0.7731945179728886
12.66375187465049 320.6003086791306 0.7758440835928636
12.668979429603906 323.0649939865712 0.7756220091863798
12.674206984557323 329.2135218370037 0.7813213537670625
12.679434539510739 334.30193436240893 0.7859806242818881
12.684662094464155 340.6688464643299 0.7922356065032775
12.689889649417571 344.5943841357183 0.7964099053476706
12.695117204370987 350.4013454491891 0.8022115948869757
12.700344759324404 358.25868803652236 0.8110974656857188
12.70557231427782 363.8122525198139 0.8159228457551848
12.710799869231236 368.74968459322326 0.8196232528125159
12.716027424184652 373.0848506783302 0.8238600693609466
12.721254979138068 377.26138173497594 0.8281279818541196
12.726482534091485 385.9130643949996 0.8371223830601694
12.7317100890449 397.4503406648016 0.8494812089491031
12.736937643998317 408.75162829553705 0.8606993636076101
12.742165198951733 415.37850787387043 0.866691251993367
12.74739275390515 420.54639238458446 0.8713227519305098
12.752620308858566 422.13434940950594 0.8729649623566307
12.757847863811982 424.4074765631962 0.8745024922570261
12.763075418765398 422.47837724745807 0.8724713702774852
12.768302973718814 415.2434084210457 0.8647280641494767
12.77353052867223 408.76652102778206 0.8576415995954707
12.778758083625647 401.78884579134194 0.8510296809227241
12.783985638579063 392.9428721333437 0.8414654986700911
12.789213193532479 387.0760720346202 0.8344205864205739
12.794440748485895 379.84912411964297 0.8268448725284726
12.799668303439312 376.95739002659667 0.8233667165070669
12.804895858392728 374.2752651482787 0.8205332177388844
12.810123413346144 369.7891418485725 0.815980751035442
12.81535096829956 364.02376552609473 0.8090110710246187
12.820578523252976 359.65568189007774 0.8048261252367271
12.825806078206393 357.55076958437036 0.8028328022192033
12.831033633159809 355.77730924882746 0.8000458983989132
12.836261188113225 356.3208010078357 0.8006953264319824
12.841488743066641 360.82136062284604 0.8052468167657132
12.846716298020057 363.2978568157497 0.8084653165138169
12.851943852973474 368.2993393140875 0.8145791550228504
12.85717140792689 368.32041977311684 0.8141241162855734
12.862398962880306 372.7542355040068 0.8187711285173136
12.867626517833722 375.8156489518595 0.8212617442574721
12.872854072787138 380.9234275540887 0.8248873346833768
12.878081627740555 390.1601024199968 0.8341198141543423
12.88330918269397 398.35268693038586 0.842131569756487
12.888536737647387 405.44837540499776 0.8485414737641361
12.893764292600803 405.4844887093686 0.847924937401213
12.89899184755422 405.007940667985 0.8481640996595482
12.904219402507636 399.654756415722 0.841606731385479
12.909446957461052 394.2533020480236 0.8361426017528236
12.914674512414468 388.3955281867024 0.8298043190417647
12.919902067367884 379.29356850349154 0.8192539733427411
12.9251296223213 370.09094736475697 0.8087398172044586
12.930357177274717 361.85923521158753 0.7991020927938293
12.935584732228133 349.4471788989064 0.7844076793251411
12.940812287181549 339.24766170965563 0.7736279484143226
12.946039842134965 330.0455642083807 0.7639043538978827
12.951267397088381 320.9891785093818 0.7550720701963751
12.956494952041798 315.73612102203333 0.7497872554110573
12.961722506995214 313.63822915975703 0.7467937999328834
12.96695006194863 309.8577535068954 0.7423868584821167
12.972177616902046 310.76708285713926 0.7437755397573962
12.977405171855462 310.85340864251157 0.7441961412132507
12.982632726808879 314.8143801439448 0.7497966566502293
12.987860281762295 319.57043667267754 0.7538572546444487
12.993087836715711 320.0615412713125 0.7546341598630986
12.998315391669127 317.9533941377966 0.751320654252966
13.003542946622543 313.21792733264425 0.745629281604396
13.00877050157596 313.0492333167875 0.7458883998750625
13.013998056529376 318.13356611199276 0.7519729081327559
13.019225611482792 322.81808556129926 0.7575599422750285
13.024453166436208 326.46243053512546 0.7620509246420543
13.029680721389624 325.02585927500553 0.7605591413638196
13.03490827634304 322.46476195994916 0.7574646403449011
13.040135831296457 323.8730469223347 0.7581655871296981
13.045363386249873 331.0454660925796 0.765979306934342
13.05059094120329 333.66588646667236 0.7690117317389752
13.055818496156705 335.01719635304 0.770308281741279
13.061046051110122 335.3998049953442 0.7713783744293735
13.066273606063538 335.5532799926386 0.7708274482103683
13.071501161016954 335.9905028532722 0.7712926295126078
13.07672871597037 334.9233427003542 0.7707992853891646
13.081956270923786 337.86944441418734 0.7750278218001512
13.087183825877203 337.0080577960333 0.7737793549923971
13.092411380830619 334.2225684338989 0.7697632567558526
13.097638935784035 332.6148447845606 0.7665739380322383
13.102866490737451 329.55998016060556 0.7640015210076585
13.108094045690867 323.96188898119425 0.7589689691971222
13.113321600644284 322.6389181017077 0.7586038383489723
13.1185491555977 321.2104572197962 0.7573887167037994
13.123776710551116 322.741081966704 0.7589523473611561
13.129004265504532 323.28122337859855 0.7607457954710104
13.134231820457948 322.15766596601657 0.7586684590344339
13.139459375411365 322.1971896716903 0.757793262865968
13.14468693036478 321.0415026245127 0.7545527361449472
13.149914485318197 323.77526403762323 0.7578051604696399
13.155142040271613 326.6912487092899 0.7620456825911105
13.16036959522503 329.93143149766297 0.7663628105512773
13.165597150178446 334.2695776530784 0.7717310205229244
13.170824705131862 336.78939090087016 0.7742424690660793
13.176052260085278 342.466526475063 0.7810330526748898
13.181279815038694 344.90476546640747 0.7845809058857621
13.18650736999211 344.56293751326575 0.7835733936399707
13.191734924945527 342.52938187777823 0.781658002825639
13.196962479898943 343.2207360893468 0.7816397175514725
13.202190034852359 341.1265917905569 0.7788861065121053
13.207417589805775 343.70901715810766 0.7816074025893632
13.212645144759191 344.2326977534706 0.7816045610585926
13.217872699712608 342.1947983484653 0.7800520697096669
13.223100254666024 342.00092606421015 0.7802895128690116
13.22832780961944 339.07734151542184 0.7771522231419264
13.233555364572856 335.64841949678106 0.7722946928592498
13.238782919526273 335.7301089250958 0.7723033043359027
13.244010474479689 330.5738906829805 0.7659335237432778
13.249238029433105 328.8137582737795 0.764445233120898
13.254465584386521 328.2155264374504 0.7656317439084905
13.259693139339937 325.680457596385 0.7635898164251873
13.264920694293354 324.26808859676566 0.7629784670306283
13.27014824924677 321.82710105898786 0.76016261029216
13.275375804200186 320.87743183677566 0.7583671907813336
13.280603359153602 319.33726591288206 0.7563771309933964
13.285830914107018 318.0148918251067 0.7543178852086466
13.291058469060435 316.2356826444041 0.7537442386324674
13.29628602401385 314.9182841130356 0.7529870671600422
13.301513578967267 313.36673303645443 0.7498006362059902
13.306741133920683 311.17094147017946 0.7463776562487136
13.3119686888741 308.9902244839156 0.7430411978776033
13.317196243827516 304.9683694204125 0.738164959592183
13.322423798780932 306.33707367042257 0.7397198788365513
13.327651353734348 306.85070442232575 0.7394903868776623
13.332878908687764 301.8525499818434 0.7350042108607835
13.33810646364118 298.2335048671797 0.730748032380019
13.343334018594597 295.0600740648013 0.7273640585878343
13.348561573548013 296.4479116223202 0.7296337326625835
13.353789128501429 297.19752632369085 0.7312447322263219
13.359016683454845 297.71865227843824 0.7322962881238066
13.364244238408261 297.0678205800734 0.730841879754479
13.369471793361678 296.82673730754016 0.7298084094337406
13.374699348315094 299.7095478460987 0.733376614710606
13.37992690326851 302.82138199196066 0.7391777670346162
13.385154458221926 303.710266094556 0.7409361833086204
13.390382013175342 304.13865013496 0.7412880547934183
13.395609568128759 304.33338322484235 0.7405260731125386
13.400837123082175 306.14702622469343 0.741509829065398
13.406064678035591 306.85484143501515 0.742355156993837
13.411292232989007 309.4603298186783 0.7454652598034632
13.416519787942423 311.7284673522191 0.7488995271482487
13.42174734289584 314.1547757593713 0.7523578728052432
13.426974897849256 314.6457708847663 0.7535289819713002
13.432202452802672 315.47219709927094 0.7531183455892271
13.437430007756088 315.5559713286484 0.7526592651653415
13.442657562709504 317.6872334291425 0.7549830357633177
13.44788511766292 324.06001854285256 0.7618125544924038
13.453112672616337 326.5137757341564 0.7657560289904676
13.458340227569753 327.35299633042126 0.7653888149751713
13.46356778252317 326.50059386547366 0.7647570076608275
13.468795337476585 321.68887104411755 0.7590459190260321
13.474022892430002 323.58384616008874 0.7613024831221821
13.479250447383418 325.70510161806186 0.764111374308818
13.484478002336834 326.9821204410709 0.7639653668176768
13.48970555729025 324.9570535897796 0.7615927130082951
13.494933112243666 320.71717362074725 0.7568335466866823
13.500160667197083 318.4940706087538 0.7544950243549732
13.505388222150499 318.6859244072169 0.7551658097210376
13.510615777103915 315.80107355655275 0.7511458206365642
13.515843332057331 312.5076868487575 0.7468033098719381
13.521070887010747 311.2662628397385 0.7454323642050484
13.526298441964164 310.28160957361615 0.7454216801931713
13.53152599691758 310.7064898306103 0.7482299240860344
13.536753551870996 308.2113157039455 0.7455500778777684
13.541981106824412 303.60116263015374 0.7416408862827262
13.547208661777828 301.49806297445684 0.7373311912048719
13.552436216731245 296.9935535188004 0.7312117187038404
13.55766377168466 293.24671923595287 0.7270445877714081
13.562891326638077 289.817309624352 0.7233376395334302
13.568118881591493 288.1487718729512 0.7236959595698201
13.57334643654491 284.1345540681405 0.7188323338722065
13.578573991498326 282.8680278351993 0.7166015204260676
13.583801546451742 280.2078623384126 0.7132851591629932
13.589029101405158 276.7900132588259 0.7097882092021977
13.594256656358574 274.2839457602068 0.7073182735842807
13.59948421131199 272.7130921191049 0.7068086853216752
13.604711766265407 271.26840530762854 0.7045398419007495
13.609939321218823 270.4440078929498 0.7045449668543496
13.615166876172239 268.65036964668025 0.7023009052835864
13.620394431125655 269.3403761523451 0.7031453411886992
13.625621986079071 267.3147062444173 0.6990723458929722
13.630849541032488 267.36398576252213 0.6997556010859057
13.636077095985904 266.8913962850682 0.6995386303616059
13.64130465093932 267.2765190960274 0.6993419054342567
13.646532205892736 264.88003316159 0.6959978296982869
13.651759760846153 262.2867200639916 0.69215863840211
13.656987315799569 262.54811951923745 0.6938895082904412
13.662214870752985 264.5021150623875 0.6980574729872763
13.667442425706401 266.26792482876664 0.7008612408104006
13.672669980659817 266.3849255000653 0.7010007178710005
13.677897535613234 263.31793295734116 0.6984111575905162
13.68312509056665 261.0275360113673 0.6973278144353934
13.688352645520066 262.30454056899276 0.699788549207871
13.693580200473482 260.87135753832393 0.69647107587969
13.698807755426898 260.84638269519604 0.6964158511365894
13.704035310380315 263.9798696084438 0.6983932451011156
13.70926286533373 262.6360291645864 0.6964389803812526
13.714490420287147 264.77018778171606 0.699028754547841
13.719717975240563 264.3659042496592 0.6986645182576972
13.72494553019398 265.12172287109956 0.7014220900236714
13.730173085147396 266.6329612101029 0.704349707276331
13.735400640100812 266.74694135956815 0.7036183923805102
13.740628195054228 265.48916045860216 0.6998352173512147
13.745855750007644 266.44996662274264 0.6992425842723512
13.75108330496106 266.0659303952571 0.6981323922329624
13.756310859914477 264.05762260201413 0.6958781469044787
13.761538414867893 259.89251862566186 0.6918776358651062
13.766765969821309 257.2418266480548 0.688591842776231
13.771993524774725 256.608494057572 0.6872000313717251
13.777221079728141 257.609629628383 0.6878460693797108
13.782448634681558 256.7201955399812 0.68665247582572
13.787676189634974 256.5988448389205 0.6883030672782091
13.79290374458839 257.01006104619177 0.6893975736896218
13.798131299541806 256.6226848651928 0.6891747492996794
13.803358854495222 255.8607786033187 0.6873504688134711
13.808586409448639 257.6114058697342 0.6892083656679069
13.813813964402055 260.2560139490325 0.6924261545441391
13.819041519355471 262.52381660465426 0.6948236070960595
13.824269074308887 261.98293989232855 0.6938336304355635
13.829496629262303 260.629028804266 0.6927315772511546
13.83472418421572 260.92531086213353 0.6941397774462551
13.839951739169136 262.6067444429467 0.694007194152064
13.845179294122552 262.25362105849376 0.6930226041067152
13.850406849075968 266.486906496344 0.6991393812285617
13.855634404029384 268.8493178081329 0.7016563823070191
13.8608619589828 270.2498545002774 0.7037056852659979
13.866089513936217 269.83680453048123 0.7018883301742357
13.871317068889633 269.3032651021954 0.7018275428284331
13.87654462384305 270.24329881078955 0.7035670516023185
13.881772178796465 270.0211427479968 0.7029161757271125
13.886999733749882 272.5749020484153 0.705446541968102
13.892227288703298 272.99661726701106 0.7043296088952938
13.897454843656714 276.7760832339913 0.7089378189258599
13.90268239861013 279.2991282272704 0.7128051000060369
13.907909953563546 279.0299759711005 0.7131825233698641
13.913137508516963 281.0417007536658 0.7160575087649443
13.918365063470379 279.72907026246594 0.7140032297283483
13.923592618423795 279.4904466015336 0.7127271218657601
13.928820173377211 280.09782934939994 0.7118935403749824
13.934047728330627 283.3153837195318 0.7168493655882803
13.939275283284044 286.6429606017791 0.7209341418840519
13.94450283823746 288.9220954353244 0.72405195048022
13.949730393190876 287.55869954349737 0.7229371491625817
13.954957948144292 290.539395645764 0.7254406600417118
13.960185503097708 290.276840012839 0.7261485706680744
13.965413058051125 293.262456062524 0.7305451319015293
13.97064061300454 292.5116645300747 0.730083506568364
13.975868167957957 288.6176219075545 0.7276270830841266
13.981095722911373 281.99346102744494 0.7187836079175878
13.98632327786479 277.6403036428923 0.7135341038587215
13.991550832818206 275.0791265020181 0.7086745392768469
13.996778387771622 272.96381525569444 0.704698417939294
14.002005942725038 272.4047777002168 0.70335477579581
14.007233497678454 270.38250370967467 0.7005649161353448
14.01246105263187 271.40900082940016 0.7018138077399155
14.017688607585287 272.2845523335082 0.7045284031601293
14.022916162538703 272.7830631471354 0.7056128449395294
14.028143717492119 270.5763226527787 0.703208376121636
14.033371272445535 269.86255920008097 0.7022062978140559
14.038598827398951 271.0929200519409 0.7044103270563482
14.043826382352368 276.4859170440369 0.7112624783403402
14.049053937305784 279.97764427851246 0.7160251609483576
14.0542814922592 277.5044476132292 0.7122606275682325
14.059509047212616 276.21316812559337 0.7093124963003913
14.064736602166032 278.2822279314735 0.7122715969762303
14.069964157119449 280.737753677352 0.7166800693005941
14.075191712072865 283.1542896934223 0.7197358752380459
14.080419267026281 285.8850684307386 0.7234229664912741
14.085646821979697 287.0443936995667 0.7234081257490395
14.090874376933114 289.24516749334356 0.7250165262862591
14.09610193188653 291.7694893334538 0.7270775735686424
14.101329486839946 296.16158895246144 0.7319992839528471
14.106557041793362 298.51099242144755 0.7357101260262233
14.111784596746778 301.1854771550627 0.738732099309332
14.117012151700195 305.1416575562537 0.7435507721411483
14.12223970665361 304.2120016157774 0.7414543285101249
14.127467261607027 303.04771309150675 0.7398885582996274
14.132694816560443 296.84860790234916 0.7324101623468637
14.13792237151386 290.14589659251374 0.7244712064298537
14.143149926467276 286.80348147380647 0.7202462196379745
14.148377481420692 285.73815371926094 0.7185428291784131
14.153605036374108 287.5607023837706 0.7221242847316559
14.158832591327524 288.8281286958059 0.7240621780511584
14.16406014628094 290.2058225159668 0.7266756967628312
14.169287701234357 290.41750519073554 0.7271441398447871
14.174515256187773 287.7803409475921 0.722771281768398
14.179742811141189 284.12040262667443 0.7191745311633233
14.184970366094605 284.66405182849036 0.7200417803376772
14.190197921048021 284.8601055579543 0.7203624625032589
14.195425476001438 283.5950127395798 0.7186976049484234
14.200653030954854 283.54885418576004 0.7165928225131234
14.20588058590827 282.39236501977445 0.7131988623573686
14.211108140861686 282.30622057816777 0.7126927650029177
14.216335695815102 281.4908819579577 0.711125007269086
14.221563250768519 284.22054906243017 0.7157520992038467
14.226790805721935 285.75410415583843 0.7190394836599466
14.232018360675351 287.00003041216047 0.7202403901475418
14.237245915628767 289.5688677494157 0.7221990722942276
14.242473470582183 289.45903153860354 0.7227046939490755
14.2477010255356 292.23991997812016 0.7268873399236818
14.252928580489016 293.3189227103978 0.7274149263739426
14.258156135442432 292.2217385382187 0.7260473607528577
14.263383690395848 294.8093905079976 0.7280771047946065
14.268611245349264 294.52677165526336 0.7266129863305234
14.27383880030268 294.2969476732995 0.7246759519337651
14.279066355256097 293.3342057237933 0.7234164537355343
14.284293910209513 291.8640832928378 0.7207736879765372
14.28952146516293 295.5113534544531 0.7253039014950375
14.294749020116345 299.9051052807362 0.7313211436610739
14.299976575069762 304.09696807354464 0.7368595993975052
14.305204130023178 306.37179723875806 0.7394363098340507
14.310431684976594 304.4666644095641 0.7369912689666388
14.31565923993001 305.48731699220957 0.7374733148133666
14.320886794883426 307.2957451130926 0.7396216869739649
14.326114349836843 310.2914856569932 0.7428092528657604
14.331341904790259 315.67958166419083 0.7479793083983397
14.336569459743675 317.3747711199624 0.7502535263829927
14.341797014697091 317.5563961160297 0.7505997535254091
14.347024569650507 318.6068177171208 0.7523688345502474
14.352252124603924 318.76926934843834 0.752244592956258
14.35747967955734 317.40637416294237 0.7502311692155693
14.362707234510756 318.3678141039357 0.7517257636111021
14.367934789464172 319.8121833399804 0.7534264916114705
14.373162344417588 318.75212308156205 0.7522863063240541
14.378389899371005 317.64091266084824 0.7512690249081009
14.38361745432442 317.54867970206254 0.7511214857195071
14.388845009277837 314.35713385387197 0.7470784587581047
14.394072564231253 310.8925467063797 0.7429852471888079
14.39930011918467 312.0244614790356 0.7441811028418959
14.404527674138086 315.11791726573875 0.7476372362677336
14.409755229091502 317.8874732580072 0.7508567475210183
14.414982784044918 316.7480761166433 0.748642055578271
14.420210338998334 316.12606859030814 0.747446603809777
14.42543789395175 316.7819635334138 0.7487395706518353
14.430665448905167 319.47100955452794 0.7526039426214182
14.435893003858583 319.96856550822497 0.7538055506009517
14.441120558811999 320.493025555932 0.7546848450443011
14.446348113765415 321.07734474368175 0.7542925362496528
14.451575668718831 321.6943771740922 0.7554370465402893
14.456803223672248 323.7479138765316 0.7576615674765457
14.462030778625664 325.06734755039355 0.7579330043766397
14.46725833357908 327.9866373745839 0.7612312834410565
14.472485888532496 333.64801478945964 0.767080834156696
14.477713443485912 339.0841821464555 0.7739059449895339
14.482940998439329 341.90558863272304 0.7771091668916291
14.488168553392745 345.29253070882123 0.78099297491039
14.493396108346161 350.25960758846486 0.7866377327732543
14.498623663299577 354.89112884781224 0.7910271437238445
14.503851218252994 361.3986890020559 0.7974633669886927
14.50907877320641 367.51960923131014 0.8040766841792613
14.514306328159826 372.2623043801841 0.8089728461935877
14.519533883113242 377.21003718864836 0.8145337759017919
14.524761438066658 378.2489249518286 0.8157977560710331
14.529988993020075 374.254532682137 0.8117255522241612
14.53521654797349 367.86062887188376 0.8048730071472501
14.540444102926907 362.19666752350474 0.7992537693842083
14.545671657880323 352.1693420701144 0.7884595947057474
14.55089921283374 339.7866917275556 0.7750897891324376
14.556126767787156 329.1082052925089 0.7634243006284622
14.561354322740572 322.7568461396535 0.756781765571716
14.566581877693988 318.43394574677427 0.753304129739572
14.571809432647404 313.1210854262597 0.746047453215267
14.57703698760082 307.3262400785579 0.7389863578082174
14.582264542554237 303.59449341514073 0.7328922765883847
14.587492097507653 301.941401026262 0.730281020822881
14.592719652461069 304.70178291704093 0.7331716964095596
14.597947207414485 309.55382609346134 0.7381343909885468
14.603174762367901 311.2626140651721 0.7393538826132916
14.608402317321318 317.324713715083 0.7467416104756381
14.613629872274734 321.857034252685 0.7518917074381254
14.61885742722815 328.71467828718716 0.7598671947512715
14.624084982181566 334.07200582752074 0.7666102966977225
14.629312537134982 338.75995709804613 0.7724659687635193
14.634540092088399 345.6981930657237 0.7796541232846503
14.639767647041815 347.61125193053584 0.7806800650874418
14.644995201995231 346.628038678138 0.779335710773791
14.650222756948647 345.0354048191756 0.776411606694875
14.655450311902063 343.3104575319725 0.7741757423255101
14.66067786685548 345.9919015946619 0.7771449044702364
14.665905421808896 349.84366305167987 0.7810037871157416
14.671132976762312 348.60829146815576 0.7798719276262993
14.676360531715728 347.06213475944367 0.7781716306394609
14.681588086669144 343.880683112407 0.7742829623198307
14.68681564162256 343.17960922083086 0.7738628049943963
14.692043196575977 344.6398343037505 0.7751159322647282
14.697270751529393 345.3803088099945 0.7759909866047154
14.70249830648281 348.06035231005603 0.7792126210508531
14.707725861436225 349.50585021640313 0.7808373204279273
14.712953416389642 352.1734313244069 0.7840148050783577
14.718180971343058 351.22995669387245 0.7837798463512711
14.723408526296474 351.83160514078406 0.7836005001013124
14.72863608124989 353.21368650166244 0.7850538427294455
14.733863636203306 351.6254380718864 0.7826758680934781
14.739091191156723 348.66047979150176 0.7789428870788803
14.744318746110139 342.4665906369971 0.7725383437980092
14.749546301063555 336.24595424140443 0.766297592071915
14.754773856016971 328.25659089338774 0.7574275593271587
14.760001410970387 326.52132605587695 0.7564196799212517
14.765228965923804 326.1561118316967 0.755818478110928
14.77045652087722 323.27382612310276 0.7526185021764771
14.775684075830636 322.88802442842336 0.7522025570102573
14.780911630784052 318.1796696738172 0.7456269893367001
14.786139185737468 317.7780052993457 0.7456874488275084
14.791366740690885 316.38335490133414 0.7446975523626135
14.7965942956443 314.3683899059742 0.7438198931895579
14.801821850597717 315.24329118503096 0.7465538530668476
14.807049405551133 315.5300637286413 0.7462774889395642
14.81227696050455 316.4705031035924 0.7462834210845481
14.817504515457966 322.5100255309635 0.7524052218420052
14.822732070411382 327.44544559285237 0.7571557701762772
14.827959625364798 329.9063649402761 0.7601247600315414
14.833187180318214 337.35771789778187 0.7684750255120908
14.83841473527163 340.12877452525527 0.7718235708511085
14.843642290225047 342.5670682670067 0.7746455098499578
14.848869845178463 347.31301340574294 0.7791228513403567
14.854097400131879 351.95097728283537 0.7831367400904763
14.859324955085295 353.96212185075484 0.7854769958567912
14.864552510038711 356.0856259587263 0.7875519052779155
14.869780064992128 357.11614181746535 0.7896397327908683
14.875007619945544 356.7956023878054 0.7895011590624554
14.88023517489896 357.9918112094514 0.7906153696599726
14.885462729852376 357.1619195558222 0.7894931348249319
14.890690284805792 356.8826052791099 0.7890481413514524
14.895917839759209 355.22862423585144 0.7867976094188045
14.901145394712625 355.89094799708045 0.7876847484797634
14.906372949666041 357.042204002285 0.7889703476901998
14.911600504619457 354.7496840268868 0.7867833421739311
14.916828059572873 352.89246100947406 0.7861866293350911
14.92205561452629 345.2530448351092 0.7782718960160191
14.927283169479706 338.44586417831493 0.7706391874489517
14.932510724433122 334.23172760423665 0.7650946334109046
14.937738279386538 330.87317838186107 0.760937266155884
14.942965834339955 328.2049134543987 0.758310558096097
14.94819338929337 323.9077581278508 0.7546442321477007
14.953420944246787 317.62348166341786 0.7478809878692354
14.958648499200203 314.94406985828135 0.7451726083679969
14.96387605415362 311.8002680072786 0.7413100130003715
14.969103609107036 305.7303679567617 0.734063905383803
14.974331164060452 302.7942706061529 0.7314614547265471
14.979558719013868 301.488339230586 0.7304972887712792
14.984786273967284 300.0375789206135 0.7296040023950638
14.9900138289207 298.5298080562479 0.7279577857211648
14.995241383874117 299.9422003180883 0.7295425770951852
15.000468938827533 301.82690364365317 0.7323376812479685
15.005696493780949 306.28339000705205 0.7370495903173897
15.010924048734365 308.2030454417644 0.7390254434059806
15.016151603687781 308.5126208972161 0.7393942412704578
15.021379158641198 308.73675996699 0.7388543153920508
15.026606713594614 305.4133917251778 0.7340677800486968
15.03183426854803 307.4959255060975 0.7349732089643817
15.037061823501446 309.0772028140754 0.73713049876735
15.042289378454862 311.0801333771114 0.7398740540810586
15.047516933408279 311.7865164963935 0.7417232376941155
15.052744488361695 312.1373588541956 0.7413679676211704
15.057972043315111 312.8247448550497 0.741827552914416
15.063199598268527 313.72377996642007 0.7418125545008893
15.068427153221943 315.5101994370624 0.7438138744844364
15.07365470817536 314.8843139649197 0.7422205396250642
15.078882263128776 317.3737508340658 0.7451744214876886
15.084109818082192 314.7370254862709 0.7432459587423671
15.089337373035608 314.64695295924025 0.7436982993230955
15.094564927989024 315.7598279917588 0.7451506086286384
15.09979248294244 315.26424460648667 0.7450335069160204
15.105020037895857 315.7990770124062 0.7451154525205751
15.110247592849273 312.6122115011496 0.7417261058785927
15.11547514780269 309.59405561344465 0.7378973979430672
15.120702702756105 310.6597463100538 0.739121088615004
15.125930257709522 311.1986225270027 0.7399398338978833
15.131157812662938 310.3616871111109 0.7399887600523898
15.136385367616354 308.92916880336617 0.7391599041908178
15.14161292256977 304.8106528232032 0.7340176185598877
15.146840477523186 300.69762529189427 0.7298585326877494
15.152068032476603 298.67346949000245 0.7275040695430779
15.157295587430019 295.1576046725403 0.723602662576369
15.162523142383435 292.793509959625 0.7215480288770082
15.167750697336851 289.1920619767486 0.717151729573498
15.172978252290267 287.76466245832836 0.7147747205763884
15.178205807243684 284.0971420216964 0.7105119014514747
15.1834333621971 279.19928039139234 0.7046511291108678
15.188660917150516 273.51753910313226 0.6991395241103333
15.193888472103932 270.56736635739907 0.6978746500348907
15.199116027057348 269.7838850752937 0.6963091452049277
15.204343582010765 275.0046702010618 0.7032901602671894
15.20957113696418 278.4717359869853 0.7059975706014896
15.214798691917597 277.3849476702547 0.7041991084079434
15.220026246871013 273.6038553334014 0.6996179887962584
15.22525380182443 270.3872393762286 0.6957367629582331
15.230481356777846 269.58020798987354 0.6960613826585643
15.235708911731262 271.0120753997648 0.6987197082708977
15.240936466684678 272.9815644136329 0.6997802452370673
15.246164021638094 271.70773625735734 0.6972752303289146
15.25139157659151 273.254024723087 0.6982601691551535
15.256619131544927 272.56071090082764 0.6980425723389863
15.261846686498343 270.73888046722135 0.6965355013422646
15.267074241451759 270.1286470431322 0.6973199188183256
15.272301796405175 267.59775062887024 0.6951702410012373
15.277529351358591 266.8355210868564 0.6935198904663309
15.282756906312008 265.816206401532 0.6907625037113156
15.287984461265424 266.58955520954436 0.6900031615184287
15.29321201621884 269.53935569694136 0.6942499892847425
15.298439571172256 272.6111351822073 0.69875575291334
15.303667126125672 276.79644154432106 0.7042884027349086
15.308894681079089 279.10656260049177 0.7061505575673288
15.314122236032505 280.9880530291096 0.7075933848327349
15.319349790985921 280.60340008496973 0.706913780284713
15.324577345939337 284.02030462987716 0.7114284141198144
15.329804900892753 281.51273536076997 0.7093604821231416
15.33503245584617 283.39033051652797 0.7115180278896008
15.340260010799586 282.20195145822464 0.7094023733351195
15.345487565753002 284.3862102280422 0.7123310467332232
15.350715120706418 286.9091168069946 0.7159331388872865
15.355942675659835 289.03460235713027 0.7192063173408053
15.36117023061325 290.9558592973393 0.7200904622431054
15.366397785566667 290.38222955464767 0.7175949926679883
15.371625340520083 290.82652325775354 0.7161319262711184
15.3768528954735 290.5291102107858 0.7153922906738427
15.382080450426916 292.6927380023408 0.7187491872735723
15.387308005380332 294.3930264092729 0.7227706576357013
15.392535560333748 295.23118848385207 0.7246449509283038
15.397763115287164 295.02876181825786 0.7332750764800315
15.40299067024058 293.91541738845734 0.7378940610905069
15.408218225193997 292.6784571670429 0.7409860164687013
15.413445780147413 292.7561813133622 0.7442521318513614
15.418673335100829 294.01735187019904 0.7506808216287821
15.423900890054245 295.4036162181663 0.7554006880570173
15.429128445007661 297.6349813409635 0.7627575790291806
15.434355999961078 297.3858105755637 0.7646853453540646
15.439583554914494 298.1114439402669 0.7676986248302453
15.44481110986791 296.5590486983997 0.7674615614415987
15.450038664821326 295.0077405611444 0.7679323332867725
15.455266219774742 292.3860612312306 0.7674577814458243
15.460493774728159 289.42573949004515 0.7660933668503054
15.465721329681575 291.4941835790905 0.7705680096671461
15.470948884634991 294.2859575231349 0.7752816573390421
15.476176439588407 297.46355499877836 0.7813940595641956
15.481403994541823 297.6956426924822 0.7836207979874857
15.48663154949524 296.96036472827035 0.7846728565125118
15.491859104448656 295.4339403978912 0.7842487451038235
15.497086659402072 295.18887366636244 0.7847201292336388
15.502314214355488 296.67828770446647 0.7873914137877096
15.507541769308904 296.9126583119949 0.788417901559561
15.51276932426232 294.89794142387746 0.787399861592048
15.517996879215737 292.6170955518014 0.7874579780465757
15.523224434169153 291.8685856920414 0.7892555199133158
15.52845198912257 294.79359252147066 0.7958116621813344
15.533679544075985 293.5872867128032 0.7965765327326213
15.538907099029402 294.04782077144995 0.797992640164503
15.544134653982818 292.15239951680223 0.796868688184458
15.549362208936234 292.6071051874477 0.7985946574175563
15.55458976388965 292.8086563369325 0.8007777116939955
15.559817318843066 294.06655095470865 0.8042170588833726
15.565044873796483 293.2255538970444 0.8044479557942226
15.570272428749899 296.5704620068562 0.8116626224880019
15.575499983703315 296.62625797693863 0.8125370538969346
15.580727538656731 294.51999716949854 0.8114961298122958
15.585955093610147 290.5226264660805 0.8072664928446781
15.591182648563564 285.95429170714806 0.8022247114825322
15.59641020351698 284.2996414130943 0.8023261287899863
15.601637758470396 287.10263833309875 0.8089131349078487
15.606865313423812 286.12077105339756 0.8096678308426715
15.612092868377228 287.4234698340094 0.8121436622388997
15.617320423330645 286.9274878206079 0.8137225085735348
15.62254797828406 284.667136224395 0.8113441583163039
15.627775533237477 279.35963535009336 0.8056322702057845
15.633003088190893 274.86945634548266 0.8009809186748713
15.63823064314431 273.1226813505687 0.7945897039028632
15.643458198097726 272.74888567313167 0.7827260507617999
15.648685753051142 271.6650892021542 0.7753864625379542
15.653913308004558 270.4347511096452 0.7707628290125785
15.659140862957974 268.9725134343082 0.7664819812199981
15.66436841791139 268.6195086117869 0.7629769391515535
15.669595972864807 270.3179441263175 0.7631906419779094
15.674823527818223 270.1881362255165 0.7604445585208006
15.680051082771639 271.802789801955 0.7601028363286326
15.685278637725055 271.9270880667534 0.75872088137197
15.690506192678471 269.2254722250443 0.7532501962675373
15.695733747631888 269.09222690324384 0.7525485581698326
15.700961302585304 267.67024199327636 0.7506193399392493
15.70618885753872 270.91592167797717 0.7546532122634053
15.711416412492136 271.39617804281335 0.752943539175827
15.716643967445552 271.4400445811803 0.7507231219758541
15.721871522398969 273.1829671956321 0.7516942905945981
15.727099077352385 272.1496505727977 0.7492223984964521
15.732326632305801 271.0917433137033 0.7466495541027564
15.737554187259217 269.0330431787777 0.7431942827982918
15.742781742212633 267.4257554600039 0.7406877863827869
15.74800929716605 273.1163252141693 0.7470804614698263
15.753236852119466 273.9873253467372 0.748189079280658
15.758464407072882 280.69956918786886 0.755591998387985
15.763691962026298 281.99388982313553 0.7565469544395099
15.768919516979715 281.6914760662303 0.7545255399671711
15.77414707193313 280.6422637612178 0.7523203965799514
15.779374626886547 280.82080945720634 0.7532595714610459
15.784602181839963 281.1518862015057 0.7531465500993172
15.78982973679338 283.10141500174973 0.7558256287342244
15.795057291746796 283.651958773953 0.7549906246213377
15.800284846700212 284.2655378111856 0.7552778816266456
15.805512401653628 285.3032347933834 0.7551945444937092
15.810739956607044 285.89188861467954 0.7542086313213606
15.81596751156046 288.1507274822122 0.7565382516216026
15.821195066513877 288.02107071110413 0.7559672253180817
15.826422621467293 287.7519484526263 0.7557364999869345
15.831650176420709 287.3428785873519 0.7553602569278434
15.836877731374125 285.7252057350383 0.7524682948710236
15.842105286327541 284.55824242409835 0.7509898843205802
15.847332841280958 286.24796064920105 0.7532286096780632
15.852560396234374 284.36077418799965 0.7506669139183655
15.85778795118779 284.2883507543342 0.7503848251158222
15.863015506141206 283.08169929971075 0.7490845328704356
15.868243061094622 279.3885334501926 0.7433584390348743
15.873470616048039 278.44781368367376 0.7424415057299341
15.878698171001455 277.2640402831193 0.7395828833262162
15.883925725954871 278.2041255098222 0.7399933009481551
15.889153280908287 279.66105382231706 0.7422573421093811
15.894380835861703 280.34401411610554 0.7431561571024884
15.89960839081512 279.86086875752125 0.7432058858388574
15.904835945768536 280.68641328676995 0.743308881680746
15.910063500721952 281.21134204424897 0.7433529378164353
15.915291055675368 277.9003492615444 0.7372147280680308
15.920518610628784 275.2462219702279 0.7331368934431916
15.9257461655822 274.5173015495466 0.7320290902890054
15.930973720535617 276.65746916459284 0.7342594673162839
15.936201275489033 276.7178577711246 0.7345998067651739
15.94142883044245 276.5368743600503 0.7342149527960159
15.946656385395865 275.23218412163476 0.7326972350880198
15.951883940349282 274.9585140201639 0.7319996764018827
15.957111495302698 279.0256158030927 0.7364154067142874
15.962339050256114 280.87520059905853 0.7377088981461692
15.96756660520953 283.25190832536 0.7408926945204637
15.972794160162946 284.2664868574429 0.7418561720180555
15.978021715116363 284.57922268881504 0.7423255669848341
15.983249270069779 288.5366384560361 0.7461111920756013
15.988476825023195 288.7831169127865 0.7462257524363091
15.993704379976611 288.5304127104758 0.7460134984979101
15.998931934930027 285.5376567913469 0.7425127921101184
16.004159489883442 283.49990251665076 0.7405145246004695
16.009387044836856 281.38915757264 0.7375592863902635
16.01461459979027 279.398947152467 0.735074794360335
16.019842154743685 280.18532991326833 0.736555915310498
16.0250697096971 281.4768414229482 0.7382770648855463
16.030297264650514 286.5041180842531 0.7442722547244015
16.03552481960393 288.49672490064376 0.7466608182335922
16.040752374557343 291.37851401620105 0.7503084067656466
16.045979929510757 291.2763902241198 0.7494787570318898
16.05120748446417 295.1983174532639 0.7538261877873307
16.056435039417586 299.22903809918193 0.7578208565007897
16.061662594371 304.0732627067518 0.7631415527506956
16.066890149324415 308.8575656265498 0.7680772101457146
16.07211770427783 310.5863887577859 0.7703777545930046
16.077345259231244 312.63600489012924 0.7735295979187542
16.08257281418466 312.51683836296667 0.7734479844920006
16.087800369138073 313.3039812879896 0.7742994297115889
16.093027924091487 314.39084775451636 0.7749667250468626
16.0982554790449 316.2389641129101 0.7773412749441875
16.103483033998316 318.4825991622386 0.7802665819967244
16.10871058895173 320.7841753929065 0.7822589493308341
16.113938143905145 325.0003481828128 0.7874305965981115
16.11916569885856 326.0471613593533 0.788433508523997
16.124393253811974 324.520919566233 0.7875935054722039
16.129620808765388 322.8023420187882 0.7866750084256353
16.134848363718802 321.5817396446678 0.7855218431515024
16.140075918672217 320.150762246577 0.7832364591161665
16.14530347362563 321.8022035019302 0.7848968871443879
16.150531028579046 321.6474683531949 0.784676816341247
16.15575858353246 327.4118314835608 0.7910128662634106
16.160986138485875 324.930700369908 0.7872703987300023
16.16621369343929 323.0165503406302 0.7844951582513512
16.171441248392703 319.09464315415823 0.7802120074432023
16.176668803346118 314.7444088015659 0.775893066237037
16.181896358299532 311.47484957933546 0.7730584924898433
16.187123913252947 305.3188019943738 0.7652145173584111
16.19235146820636 297.17293992766247 0.754796624752527
16.197579023159776 290.5531274200016 0.7470098817365477
16.20280657811319 282.69610894741476 0.7374355679992708
16.208034133066604 279.39191050292715 0.7330055923227613
16.21326168802002 273.4620543734504 0.725445624750675
16.218489242973433 269.419275182041 0.7197478571965127
16.223716797926848 268.073304770337 0.7178400478491878
16.228944352880262 267.83169785558624 0.7182598868733229
16.234171907833677 265.93054465699765 0.7157669393329533
16.23939946278709 262.950813617059 0.7123183118568661
16.244627017740505 260.98138314340775 0.709980067911697
16.24985457269392 259.0414173051506 0.7075221292935227
16.255082127647334 255.99887224928196 0.7058890461186504
16.26030968260075 251.6600463705255 0.7011963851744374
16.265537237554163 251.41159960891824 0.7013797995404156
16.270764792507578 252.7170131094832 0.701937174739652
16.275992347460992 253.45463278729085 0.7023006308510567
16.281219902414406 252.40217949747895 0.7016349431779757
16.28644745736782 249.69145103144078 0.6978059152922326
16.291675012321235 246.81226778878326 0.6930498904803911
16.29690256727465 248.21627066137398 0.6935260400477481
16.302130122228064 248.88133034114333 0.6940243302991232
16.30735767718148 251.30072511193933 0.6978411182071838
16.312585232134893 251.89527592076263 0.6997796761472742
16.317812787088307 249.652980527603 0.696526369677153
16.323040342041722 249.66542525144138 0.6947327018497497
16.328267896995136 249.7637620599943 0.6932736994197835
16.33349545194855 247.97153154751746 0.6897328745353548
16.338723006901965 247.159402474995 0.6901574356712575
16.34395056185538 251.67783356355477 0.6959547745088331
16.349178116808794 252.8765452410574 0.6987563933044474
16.35440567176221 255.49349436510886 0.7004193862175648
16.359633226715623 259.9183626184342 0.7057026461403966
16.364860781669037 264.2453006051257 0.7109670856669398
16.37008833662245 270.44712565907287 0.7183130938628202
16.375315891575866 272.0490831443146 0.719318244596009
16.38054344652928 274.3766627664239 0.7205697867495449
16.385771001482695 278.9363795542004 0.7246885795613494
16.39099855643611 284.10733019205594 0.7303541905949043
16.396226111389524 288.9605886978658 0.7360413497876005
16.401453666342938 291.69150401480033 0.738298023505911
16.406681221296353 293.8683776541953 0.7408199848985738
16.411908776249767 292.787237529292 0.7397099459174937
16.41713633120318 289.10198261787184 0.7357934280207203
16.422363886156596 282.7281388249254 0.7289675795050702
16.42759144111001 278.24164770159746 0.7234831289389696
16.432818996063425 275.72669639178906 0.7216394239715459
16.43804655101684 275.2486727540113 0.7202306738306072
16.443274105970254 272.92306600278187 0.7164780248284335
16.448501660923668 270.6291328554463 0.7128551060335224
16.453729215877082 269.7853088070363 0.7106347494866826
16.458956770830497 269.7135476341014 0.7115694640110983
16.46418432578391 269.28689184924605 0.7117298238293629
16.469411880737326 269.4518986984992 0.7111635730796577
16.47463943569074 269.2877239759042 0.7117166779291492
16.479866990644155 272.0486765425541 0.715054428499989
16.48509454559757 277.06271662343374 0.720890901033113
16.490322100550983 275.9564549714846 0.7189360015592264
16.495549655504398 275.4183636421085 0.7177803663886149
16.500777210457812 272.6619441460674 0.7145010651517666
16.506004765411227 276.1735285169606 0.7190583974784659
16.51123232036464 280.50496097726676 0.7242311295314738
16.516459875318056 280.3613519370749 0.7238887606755366
16.52168743027147 280.2090436193117 0.7232926727932114
16.526914985224884 277.9773700077465 0.7199174830385371
16.5321425401783 277.9002713607848 0.7198177618940225
16.537370095131713 276.057923652753 0.7177380594661612
16.542597650085128 274.78729574869465 0.71760030325956
16.547825205038542 271.43680893175997 0.7143539563313145
16.553052759991957 268.95105101443653 0.7109041124623107
16.55828031494537 262.5706492026465 0.7039826712078121
16.563507869898785 259.09488313903813 0.6990669127721902
16.5687354248522 255.0953121063764 0.6934290109949827
16.573962979805614 255.63983577449218 0.6933398524584601
16.57919053475903 256.3373006071945 0.6923734553717829
16.584418089712443 255.2185212707639 0.6916781596729323
16.589645644665858 251.12867687126086 0.6868975026018939
16.594873199619272 250.17221659642448 0.6842055178377305
16.600100754572686 248.36578977237443 0.68281103203636
16.6053283095261 248.97147233159822 0.6833636853317541
16.610555864479515 249.5763239213619 0.6837046449175236
16.61578341943293 248.13455410211134 0.6828749754140298
16.621010974386344 247.83234978853088 0.6825374298838185
16.62623852933976 249.28789283039737 0.6855035305377245
16.631466084293173 249.60773484325998 0.6864759074258352
16.636693639246587 252.27248324362193 0.6882783433612191
16.641921194200002 252.47871189223747 0.6886369767377545
16.647148749153416 254.32043501292145 0.690656124157831
16.65237630410683 255.69036579723308 0.6926333987430444
16.657603859060245 256.25394889654916 0.692828908255323
16.66283141401366 253.7958732666674 0.6897593902712794
16.668058968967074 252.51709675862065 0.6882817450350591
16.67328652392049 248.65570714672373 0.6838850620052216
16.678514078873903 247.5283981772522 0.6817328719643522
16.683741633827317 247.2225199469433 0.6822060816604176
16.68896918878073 244.99837912644287 0.6777627441296978
16.694196743734146 241.98992013307654 0.6739911707865257
16.69942429868756 240.08367175233664 0.6703981629058308
16.704651853640975 240.2521599063249 0.6692611435109628
16.70987940859439 240.87445933934123 0.669830639984635
16.715106963547804 240.25224291254796 0.6685593593945369
16.720334518501218 236.5691489196414 0.6641001186896625
16.725562073454633 237.32283789369393 0.6667354872139033
16.730789628408047 237.44570791143494 0.667057295782157
16.73601718336146 237.1818489388332 0.6681355910684906
16.741244738314876 236.90632430988333 0.6682774946512742
16.74647229326829 234.15404440478895 0.6644885766685646
16.751699848221705 232.12157867820676 0.6611126447035488
16.75692740317512 228.58851363572956 0.6564373545982009
16.762154958128534 227.19116057013653 0.6546266645674981
16.767382513081948 227.01262740147317 0.6566169898381282
16.772610068035362 228.01288663171118 0.6568758342133025
16.777837622988777 228.5545280308468 0.6568812126948731
16.78306517794219 228.40018686497314 0.6542156672391082
16.788292732895606 230.01802968352186 0.656501418633121
16.79352028784902 228.1337784643456 0.6550717216040743
16.798747842802435 227.46201255842485 0.6534933755188299
16.80397539775585 225.11806755167004 0.6502904200352705
16.809202952709263 225.2916070927029 0.649930459747387
16.814430507662678 224.36657641806104 0.6491574664699081
16.819658062616092 224.3899000220636 0.6511580108696831
16.824885617569507 220.82410996533858 0.6453268498775871
16.83011317252292 222.33292581523727 0.6472470501295032
16.835340727476336 223.32501113870853 0.6486330357768552
16.84056828242975 221.92669736452868 0.6458956178871457
16.845795837383164 223.29494362327173 0.6484725610121743
16.85102339233658 220.37930761644782 0.6452070945315707
16.856250947289993 223.14073309941287 0.6500829547231153
16.861478502243408 220.48915303991333 0.6459202714323117
16.866706057196822 217.57320452713316 0.6419762007322269
16.871933612150237 214.62029244378218 0.6381978935158071
16.87716116710365 214.55703743186385 0.6380887116071248
16.882388722057065 214.50400234619508 0.6383182753776726
16.88761627701048 215.85409455175036 0.6401707458961773
16.892843831963894 218.47997115103138 0.6449565981316437
16.89807138691731 222.09878201545837 0.6517199311037402
16.903298941870723 223.359988382568 0.654805930520262
16.908526496824138 222.52436880669939 0.6521613640921766
16.913754051777552 218.95047097226492 0.6450407316314353
16.918981606730966 218.33570708877625 0.6426595012110579
16.92420916168438 216.72389997336657 0.6384566497126489
16.929436716637795 216.92651234467613 0.6389345665425868
16.93466427159121 217.12757591815 0.638167813719728
16.939891826544624 214.39815879020446 0.6341217923430945
16.94511938149804 214.03319245012324 0.6351560181414683
16.950346936451453 214.20341155139073 0.6364271288892337
16.955574491404867 215.4725373609753 0.6399155839371934
16.960802046358282 215.92737878630706 0.6402611413903239
16.966029601311696 215.94158702583903 0.6399709599582012
16.97125715626511 215.54480756019612 0.6384037320599527
16.976484711218525 217.49817920148325 0.640012377596625
16.98171226617194 216.99074424930788 0.6392648078966227
16.986939821125354 214.2159767093929 0.6357190392451597
16.99216737607877 211.4069777256291 0.6321683833928289
16.997394931032183 212.3987329616215 0.6351180756348083
17.002622485985597 215.30941502027355 0.6382992595927124
17.00785004093901 218.62468551502806 0.6425772444613578
17.013077595892426 220.30511524229055 0.6443467394632822
17.01830515084584 218.0100778244269 0.641550541318475
17.023532705799255 218.12074394031148 0.6424530401165087
17.02876026075267 215.7653920290069 0.6385316712658292
17.033987815706084 216.9957555930211 0.6399845732232837
17.039215370659498 217.77350262912807 0.6403794192844626
17.044442925612913 218.42937962355148 0.6408009268665237
17.049670480566327 220.68873348481227 0.6439813212832703
17.05489803551974 220.37377489355205 0.6438362742957081
17.060125590473156 223.40172169866727 0.6476625524815524
17.06535314542657 221.6222320077749 0.6451095297976684
17.070580700379985 221.83732231044047 0.6459393784296013
17.0758082553334 219.28623769140765 0.6431106391386355
17.081035810286814 217.7228021530255 0.6407188247933572
17.086263365240228 220.26783823679537 0.6437232336325763
17.091490920193642 221.89204667839235 0.6447425256643139
17.096718475147057 221.50245603633908 0.6435886781546725
17.10194603010047 219.96235448300197 0.6406943748254593
17.107173585053886 220.8786357675255 0.6436558922734287
17.1124011400073 223.8606494659507 0.6472938225962717
17.117628694960715 225.86943126159736 0.6506907213712768
17.12285624991413 225.0478891184237 0.6500838177352302
17.128083804867543 225.5768405692788 0.6497401102142695
17.133311359820958 226.33114369255108 0.6495576197577286
17.138538914774372 228.5782189273791 0.6534968212742195
17.143766469727787 229.87977049929196 0.6536746084575856
17.1489940246812 229.98600747500672 0.6543397694286087
17.154221579634616 230.73590583811554 0.6547725061564058
17.15944913458803 226.93416626659385 0.6486367313959005
17.164676689541444 229.2444127574657 0.6509090452318012
17.16990424449486 232.54749945808658 0.655657014705605
17.175131799448273 238.68155746182015 0.6635227511548951
17.180359354401688 238.43173689004448 0.6631194322951584
17.185586909355102 237.97894920893145 0.6622785885819482
17.190814464308517 240.66983438569594 0.6665448946868767
17.19604201926193 243.68088167273115 0.6719728429354945
17.201269574215345 245.68435115103355 0.6732811807763093
17.20649712916876 244.19556840405198 0.6695690477731226
17.211724684122174 242.0994187976187 0.6655586181026354
17.21695223907559 243.51593738587033 0.6673663511962254
17.222179794029003 246.93832677579704 0.6729029566634587
17.227407348982418 250.03734630689166 0.6780214093087908
17.232634903935832 250.5042368295352 0.678617186224087
17.237862458889246 247.78411945080566 0.6755741922493718
17.24309001384266 244.15643743021286 0.6699349751729663
17.248317568796075 243.83987110854616 0.6690613131168148
17.25354512374949 241.93989742895076 0.6666765030794108
17.258772678702904 239.991174627769 0.6644665681155444
17.26400023365632 238.6980335600141 0.6641841235985317
17.269227788609733 239.3356582915638 0.6658541261560348
17.274455343563147 238.6629362183365 0.6653726040679755
17.279682898516562 240.94962573414418 0.6692797443632643
17.284910453469976 240.647487557465 0.668525356016283
17.29013800842339 241.58965033453288 0.6684712312204337
17.295365563376805 240.11530086116852 0.6653983069072648
17.30059311833022 239.8639378890256 0.6630248730087716
17.305820673283634 237.9907394896103 0.6610498750325217
17.31104822823705 239.50494840471373 0.6633640169545785
17.316275783190463 241.3871167516919 0.6655675202744956
17.321503338143877 242.56288667528904 0.6672717587910911
17.32673089309729 242.71738846843556 0.6664339919707775
17.331958448050706 238.71359226778668 0.6614655699724159
17.33718600300412 236.64453497611325 0.65853940327739
17.342413557957535 237.3855850631329 0.6598784121811433
17.34764111291095 239.08959783850764 0.6617451588571402
17.352868667864364 239.67017279477832 0.6638800325181569
17.358096222817778 241.85447527968887 0.6673182898384734
17.363323777771193 241.88940120500163 0.6680531417558309
17.368551332724607 239.2427237635655 0.6636800251239796
17.37377888767802 236.8969640016067 0.6595760412140748
17.379006442631436 234.9553403556432 0.6569578886061145
17.38423399758485 235.3126591084774 0.6586151208324237
17.389461552538265 234.4526234008948 0.659402980479164
17.39468910749168 234.57416256605953 0.6595882592917036
17.399916662445094 236.9356222913402 0.6616286342868539
17.405144217398508 238.6542887854321 0.6626016486867375
17.410371772351922 237.9143246907869 0.6610666030922698
17.415599327305337 237.5375468148606 0.6610123252447113
17.42082688225875 236.03105485070836 0.6595769875116153
17.426054437212166 235.23476685019475 0.6591154080308047
17.43128199216558 233.21042604824487 0.656483746311482
17.436509547118995 231.9219763923487 0.6556005204495503
17.44173710207241 233.74180935027672 0.6568577874609228
17.446964657025823 236.38854768883186 0.6609295153333348
17.452192211979238 237.1452203523818 0.6633773287199591
17.457419766932652 236.86192889473548 0.6633801073886608
17.462647321886067 235.6004980119862 0.6607806655241067
17.46787487683948 236.40768104192185 0.6599026525871243
17.473102431792896 234.0998051351279 0.6548888897532301
17.47832998674631 234.37174907474554 0.6555642438861431
17.483557541699724 235.88757431827526 0.6575620218638881
17.48878509665314 236.12596350868407 0.6570893101763827
17.494012651606553 237.38073849456552 0.6592823555739262
17.499240206559968 239.93542720963185 0.6633650377448939
17.504467761513382 242.23708044367322 0.6670752716070298
17.509695316466797 243.92334135591096 0.669018122581258
17.51492287142021 242.05594454953643 0.6671193514642804
17.520150426373625 239.95591103889657 0.664754917825158
17.52537798132704 242.65525697542301 0.6686784134140173
17.530605536280454 244.2923300049241 0.6714488016589695
17.53583309123387 246.44393606341637 0.6739528825367879
17.541060646187283 245.17331291436642 0.6727207652752726
17.546288201140698 242.0647743396763 0.666491131820657
17.551515756094112 241.26120592539274 0.6633012230624037
17.556743311047526 242.83899499850213 0.6650033198717566
17.56197086600094 245.53413602416995 0.6695218731349809
17.567198420954355 248.0708405141611 0.6738732512724996
17.57242597590777 248.67029057521333 0.6747167027150214
17.577653530861184 245.34265820153274 0.6703332600635513
17.5828810858146 242.2840698999964 0.666300392593644
17.588108640768013 240.95528161871243 0.6643506686606135
17.593336195721427 243.40756303553613 0.6679271004650581
17.598563750674842 246.94283413418188 0.6715090208506012
17.603791305628256 247.8039986202757 0.6729693658960779
17.60901886058167 248.3597627911701 0.6734082531553042
17.614246415535085 250.47100127900612 0.6761981038111015
17.6194739704885 250.55904333287017 0.6756353182420272
17.624701525441914 250.09026451264768 0.6750751812161502
17.62992908039533 249.13573407629852 0.6733232155886413
17.635156635348743 248.79649570739372 0.672182002828246
17.640384190302157 253.40482773317774 0.6786015219178783
17.64561174525557 254.25692975969986 0.6793885589829184
17.650839300208986 253.78659783104186 0.6787607729800348
17.6560668551624 254.90777069478887 0.6802331545671181
17.661294410115815 257.21495341350953 0.6832341413964202
17.66652196506923 261.2881620238171 0.6883484695290559
17.671749520022644 267.29574076223946 0.6946965485085033
17.676977074976058 271.54975659835964 0.7002841385117118
17.682204629929473 275.4777454334687 0.7055083219720767
17.687432184882887 278.85598954022316 0.7102123099539095
17.6926597398363 282.7649941626518 0.714703756136864
17.697887294789716 285.2941253405277 0.7167685253145903
17.70311484974313 288.47769738745944 0.7199993179227485
17.708342404696545 290.93438527712357 0.7228089588656177
17.71356995964996 294.7796077514288 0.7268239692967742
17.718797514603374 299.89248855468526 0.7325144730313764
17.724025069556788 305.7620929504353 0.7392325154734334
17.729252624510202 310.85194496710653 0.7452706342876423
17.734480179463617 312.22351738537395 0.7464298454093078
17.73970773441703 313.1796978450709 0.7475658768183467
17.744935289370446 313.0733112616553 0.7477032423480289
17.75016284432386 314.7467463759795 0.7501983325832852
17.755390399277275 317.38965962490494 0.753493013307366
17.76061795423069 321.2187000092311 0.7578827991636091
17.765845509184103 321.07542579762526 0.7573099068562361
17.771073064137518 321.26497872327826 0.7573551215372619
17.776300619090932 319.1211967685681 0.754757616224873
17.781528174044347 318.05759866592354 0.7536490757882099
17.78675572899776 315.7544190039579 0.7510804894274465
17.791983283951176 312.6687527437955 0.7474953631823544
17.79721083890459 308.6888082195492 0.7423621845228248
17.802438393858004 302.45180569873565 0.7347985702242495
17.80766594881142 299.76157052100706 0.7315358088284459
17.812893503764833 295.8609860616164 0.7278327989841885
17.818121058718248 294.0942353786876 0.7269035401377519
17.823348613671662 290.15718321158283 0.7235254519170266
17.828576168625077 285.292245982599 0.7180259999927672
17.83380372357849 280.5449185381807 0.7108869478912835
17.839031278531905 277.1916488167737 0.7062246050164018
17.84425883348532 277.37023460861974 0.7063798713068034
17.849486388438734 276.6120608439196 0.7065144392983573
17.85471394339215 277.28669339096166 0.7073694075521989
17.859941498345563 274.6682977907726 0.7043411035465342
17.865169053298978 274.01870349640774 0.7033518508541531
17.870396608252392 274.7433018304323 0.705091527011516
17.875624163205806 276.48686139776834 0.706886903267238
17.88085171815922 274.9431169729559 0.7042674018765128
17.886079273112635 273.53221936218125 0.7019079108191798
17.89130682806605 275.13161871552563 0.7037265902635812
17.896534383019464 278.178278925719 0.7078379305811943
17.90176193797288 287.30018752715034 0.7187984217963915
17.906989492926293 294.78593045106714 0.7257711131686146
17.912217047879707 303.05181406162745 0.735848737397944
17.917444602833122 310.25891853425514 0.7441570054144757
17.922672157786536 312.65707457353807 0.747359952121443
17.92789971273995 313.3004164700439 0.7477819652089677
17.933127267693365 313.46262713679954 0.7472217626228858
17.93835482264678 314.7019091274144 0.7487358120550839
17.943582377600194 314.4625845766758 0.7488857026667717
17.94880993255361 313.0961710855317 0.7472600382375817
17.954037487507023 308.58259091524076 0.7423601674670648
17.959265042460437 302.4638365646001 0.7343482345746035
17.96449259741385 296.99179797748627 0.728111296166209
17.969720152367266 293.3941586006364 0.7235776576022193
17.97494770732068 289.5670143732955 0.7193015215431497
17.980175262274095 285.949789056389 0.7159918354691226
17.98540281722751 279.3513070033511 0.7086003933162571
17.990630372180924 275.6274297052815 0.7048649732535224
17.995857927134338 270.03237073258083 0.6978824453318477
18.001085482087753 265.83462245981696 0.6913701296067511
18.006313037041167 261.22147672191585 0.6851006642488567
18.01154059199458 260.9684606176506 0.6851084962486862
18.016768146947996 259.33596269429205 0.6830958198045047
18.02199570190141 257.78363391945874 0.6826672427296009
18.027223256854825 255.1056252678977 0.6799064327055032
18.03245081180824 253.87808485894863 0.6788898318767264
18.037678366761654 255.32281169431175 0.6816250890966995
18.042905921715068 255.3811855094084 0.6810363043580274
18.048133476668482 253.7245275056939 0.6795315162187504
18.053361031621897 254.07866577417428 0.6792851781982132
18.05858858657531 252.33343846539125 0.6758309637589863
18.063816141528726 253.4447350090783 0.6774669114815818
18.06904369648214 254.84694871609088 0.6795781056277254
18.074271251435555 255.50408714052762 0.6796172915463748
18.07949880638897 256.999974211125 0.6809226610675968
18.084726361342383 258.8750432939399 0.6830852689415532
18.089953916295798 259.04260220105135 0.6839754573093443
18.095181471249212 259.80004831923054 0.6853226182247181
18.100409026202627 262.1487102318412 0.6874551458749965
18.10563658115604 264.8557494601438 0.6902128353883418
18.110864136109456 267.41214830383205 0.6923368771441386
18.11609169106287 273.72265920481385 0.7003164027189662
18.121319246016284 279.15715517685453 0.7074460900397291
18.1265468009697 282.80165952883533 0.7123142139354993
18.131774355923113 286.3425415422177 0.7178981492222615
18.137001910876528 285.9305366337048 0.7163188090628765
18.142229465829942 290.4143992316694 0.7218586284180534
18.147457020783357 298.6656846179421 0.7305945995464411
18.15268457573677 308.4269098655236 0.7418755479677981
18.157912130690185 317.27269310873453 0.7521506038920982
18.1631396856436 323.41500930936195 0.7593654348469908
18.168367240597014 334.2380117915403 0.771377484870244
18.17359479555043 344.3512474118136 0.782519174678354
18.178822350503843 353.9471678734797 0.7926055852069936
18.184049905457258 364.44836537081966 0.8035582206887638
18.189277460410672 372.5409847824106 0.8125871355354832
18.194505015364086 383.6571965759487 0.8242942888044446
18.1997325703175 387.1295647490747 0.8281954507077895
18.204960125270915 387.604269798371 0.8285347685487243
18.21018768022433 382.94592555907934 0.8230415463002707
18.215415235177744 380.7978922373213 0.8209073885754772
18.22064279013116 378.7047778771732 0.8186379430812668
18.225870345084573 377.77080713751553 0.8176547031583676
18.231097900037987 375.03558875742976 0.8150134815649914
18.236325454991402 377.3018256788351 0.8174140073468886
18.241553009944816 379.6925878198353 0.8204076373239125
18.24678056489823 385.01248620805615 0.8256286199214897
18.252008119851645 385.84022409897176 0.8266902995282676
18.25723567480506 385.39485388104185 0.8259778921378805
18.262463229758474 381.6023324057197 0.8217890533358796
18.26769078471189 374.685453461758 0.8145923258269099
18.272918339665303 366.4234866368036 0.8059862736316968
18.278145894618717 353.48807708879247 0.7920751218602354
18.28337344957213 340.9214689661073 0.7786306894009466
18.288601004525546 332.0128226198086 0.7684768666321676
18.29382855947896 327.34263051084076 0.7636645698627404
18.299056114432375 323.87372916341997 0.7599699523166122
18.30428366938579 319.56967835435387 0.7557451245266245
18.309511224339204 310.47012947758174 0.7449993202994812
18.314738779292618 304.25426217978116 0.7377346403630658
18.319966334246033 298.00986625586506 0.7294340750779491
18.325193889199447 295.66655754478325 0.7256729176636105
18.33042144415286 291.0808020544821 0.7204277983235077
18.335648999106276 288.43838804528053 0.7174861860628862
18.34087655405969 286.0502927248233 0.7149782742279183
18.346104109013105 283.9676376994561 0.7128734115727346
18.35133166396652 283.62825184259594 0.7128005501442195
18.356559218919934 284.87079637389985 0.7157247993034391
18.361786773873348 284.1004104406449 0.7148987539360906
18.367014328826762 282.8648263035103 0.713188388766921
18.372241883780177 281.37952268756203 0.7111892433483644
18.37746943873359 281.8511343307659 0.7110308248116594
18.382696993687006 283.1210682190933 0.7126632894860433
18.38792454864042 287.64483663730863 0.7203559119700101
18.393152103593835 296.14405079486323 0.7416498382693585
18.39837965854725 304.31723057470293 0.7578862685897422
18.403607213500663 311.40487606369345 0.7716518849182069
18.408834768454078 320.21891915164696 0.7862639753088634
18.414062323407492 327.19109861191885 0.7983286783366951
18.419289878360907 334.0060260267339 0.8092739618062941
18.42451743331432 337.3664846652823 0.8160873245801007
18.429744988267736 336.0085447184487 0.8186241952558834
18.43497254322115 334.15439724780623 0.8192959637792796
18.440200098174564 330.5508989967582 0.8183298281077875
18.44542765312798 329.4914718454442 0.8211257925680653
18.450655208081393 327.79455875747885 0.8220592246587873
18.455882763034808 322.21693026591817 0.8185244081566718
18.461110317988222 318.0085931627278 0.81640060066099
18.466337872941637 313.7310011120765 0.8124059704847092
18.47156542789505 314.0109887832271 0.8151780117250866
18.476792982848465 307.513867937191 0.8082965743057711
18.48202053780188 303.1684814053083 0.8060620971213803
18.487248092755294 297.01857083499806 0.8008488504936634
18.49247564770871 296.7209295845602 0.8028794553866823
18.497703202662123 295.3496305176415 0.8037210788762704
18.502930757615538 298.16331644381097 0.8089102812675488
18.508158312568952 295.59253579317436 0.8074862826857478
18.513385867522366 294.1681614583426 0.8077530435189827
18.51861342247578 292.91320776343775 0.8079725066971146
18.523840977429195 290.8218785955595 0.808296521108043
18.52906853238261 294.1913246864744 0.8155513114207398
18.534296087336024 295.3965337938295 0.8190566124780752
18.53952364228944 295.89507979980965 0.8227429404211831
18.544751197242853 290.7391929487204 0.8176628567979762
18.549978752196267 287.8044112158004 0.8155861305095498
18.555206307149682 284.26496609666964 0.8133444962735317
18.560433862103096 284.05562864260787 0.8140649337667144
18.56566141705651 283.0949058285763 0.8149008574750408
18.570888972009925 283.4183622723821 0.8166548582427583
18.57611652696334 283.6207384655841 0.8179166456410681
18.581344081916754 285.6350541637948 0.8223481488566979
18.58657163687017 285.2032633437493 0.823056122354193
18.591799191823583 285.8590688798718 0.8274467040133527
18.597026746776997 288.054829042755 0.8320993331141747
18.60225430173041 289.5620920862414 0.8357671342636201
18.607481856683826 291.9906341648626 0.8399166753378597
18.61270941163724 291.15742704139706 0.8406410009285566
18.617936966590655 295.0879685532078 0.8492634477150175
18.62316452154407 299.0310903641613 0.8554987866201046
18.628392076497484 303.18711745782366 0.8440561914970903
18.633619631450898 308.78306590050045 0.8425247458982333
18.638847186404313 309.42182590569394 0.8356886172736274
18.644074741357727 313.9704822686999 0.8370797828498363
18.64930229631114 313.71032294371025 0.8329035278932424
18.654529851264556 319.79490583443766 0.8362249391329175
18.65975740621797 324.0118532250182 0.839339093114621
18.664984961171385 327.1188460010113 0.8400356798000206
18.6702125161248 331.3641596777334 0.8423879486341519
18.675440071078214 336.1883160132116 0.8458028873319217
18.680667626031628 340.3513848121914 0.847397879787983
18.685895180985042 342.8409357284284 0.8481217066527885
18.691122735938457 345.8437837487923 0.8494171891071561
18.69635029089187 351.3675484950026 0.8538182092667138
18.701577845845286 354.9541104609294 0.8566416467734231
18.7068054007987 356.7970911639743 0.8576077314380038
18.712032955752115 359.9467415384735 0.859765592235374
18.71726051070553 359.98813740476584 0.8588112163287684
18.722488065658943 361.3995438174339 0.8586268821814753
18.727715620612358 360.7249522179547 0.8567569333873891
18.732943175565772 360.0961100753171 0.8547567914330263
18.738170730519187 361.32211883357365 0.8548453353445995
18.7433982854726 363.1227154217811 0.8560121609273159
18.748625840426016 364.583638115891 0.8562134407192978
18.75385339537943 363.6546354906075 0.8536475613751299
18.759080950332844 361.06944533074017 0.8495268060236846
18.76430850528626 356.8184037961696 0.843022213915838
18.769536060239673 350.78756856899713 0.8352370622653442
18.774763615193088 343.02499621504995 0.8248926411636908
18.779991170146502 337.37423483882634 0.8167328432112638
18.785218725099917 332.18909129842484 0.8102878983962795
18.79044628005333 331.6677290867184 0.8091870671820653
18.795673835006745 330.0124463785637 0.8069187651687969
18.80090138996016 325.31399146555253 0.8007613510256479
18.806128944913574 321.199563361893 0.7942294197551384
18.81135649986699 317.4450226299203 0.7889764387562912
18.816584054820403 317.6873899167565 0.7892492750656683
18.821811609773818 318.2385221751755 0.788703311428224
18.827039164727232 318.2961046223528 0.7877809237646558
18.832266719680646 312.725925357224 0.7800230721174517
18.83749427463406 308.1194804136635 0.7743910975643269
18.842721829587475 303.7088938018495 0.7688950835652144
18.84794938454089 304.88908768825775 0.7704402403826811
18.853176939494304 305.0003165259458 0.7708003313276128
18.85840449444772 304.7892015331329 0.7701206056606126
18.863632049401133 300.58851842903294 0.7639195771111623
18.868859604354547 298.29991467119385 0.7607908968396782
18.87408715930796 296.9466660082183 0.7589279388593214
18.879314714261376 295.37320798850857 0.7567385439932015
18.88454226921479 293.7660732188363 0.7553484344770008
18.889769824168205 290.5273585814731 0.7502216498289572
18.89499737912162 290.1552104139945 0.7499820794526165
18.900224934075034 288.137393411988 0.7461090044356766
18.90545248902845 287.4395457651892 0.7445238751587494
18.910680043981863 285.5409667329775 0.7431877334195279
18.915907598935277 284.62625060318004 0.7419557657834537
18.92113515388869 283.4766834404411 0.7421728178095881
18.926362708842106 280.71022800174944 0.739503858183042
18.93159026379552 278.48635187967506 0.7369945921068464
18.936817818748935 274.98685159793746 0.7328061752616419
18.94204537370235 273.7286892803897 0.7299694805858343
18.947272928655764 274.18669695955475 0.7295706131006656
18.952500483609178 278.07203920367175 0.7332482430478431
18.957728038562593 275.26694727933364 0.7288095573126805
18.962955593516007 273.8194271891098 0.7262422536274198
18.96818314846942 271.0888161299288 0.7214602807441646
18.973410703422836 271.84364637872585 0.7217296218879184
18.97863825837625 271.50229888530185 0.7217022769864891
18.983865813329665 268.49260815827887 0.7187386895616216
18.98909336828308 263.7824562278381 0.7132471780821684
18.994320923236494 264.29878665262925 0.7138429668458228
18.999548478189908 267.32819032216497 0.7168314492373025
19.004776033143322 267.37729390490654 0.7165046045835499
19.010003588096737 268.0029675336092 0.7159233730616266
19.01523114305015 270.00189235442065 0.7177875730091553
19.020458698003566 269.3732747412772 0.7180205967962933
19.02568625295698 270.23636578173654 0.7185408646637605
19.030913807910395 271.43772049747713 0.7199920497021802
19.03614136286381 276.0569990909883 0.7246982738826421
19.041368917817223 276.9823031847137 0.7242464602645343
19.046596472770638 279.29985981995105 0.7268240119337227
19.051824027724052 281.44020778925744 0.7297716821771829
19.057051582677467 282.3300200737838 0.7300315928306976
19.06227913763088 281.615742945862 0.7280392805527776
19.067506692584296 279.16476879986874 0.724030671758479
19.07273424753771 275.9989292609443 0.7195540351506362
19.077961802491124 273.9764322226228 0.7183186464335095
19.08318935744454 274.7376206321055 0.7193884323472699
19.088416912397953 274.00547535390604 0.7188412528413499
19.093644467351368 276.8717393771937 0.723158928152637
19.098872022304782 275.0075072454418 0.7207299335314895
19.104099577258197 271.50078771093683 0.7168066377603994
19.10932713221161 268.99549464101347 0.7128112718372632
19.114554687165025 266.16726003463344 0.7085523047598922
19.11978224211844 263.90910885166437 0.7059452233418533
19.125009797071854 265.07211653609846 0.7070801859236191
19.13023735202527 267.3204383272517 0.7102867446602126
19.135464906978683 268.9169500402329 0.7119943848237039
19.140692461932098 264.8285506286635 0.7058503432875016
19.145920016885512 264.20003219485596 0.7064913580088392
19.151147571838926 264.7911373104349 0.7072178834092382
19.15637512679234 266.5634758356625 0.7087544128031459
19.161602681745755 267.5840252440893 0.7095768387788768
19.16683023669917 266.7276257149337 0.7092586350062222
19.172057791652584 262.37633494421243 0.7057625766274248
19.177285346606 260.60242047256037 0.7027826181401037
19.182512901559413 261.4100432505429 0.7022294627618322
19.187740456512827 263.2055795284694 0.7027686826865156
19.19296801146624 262.03004602888296 0.6998057746107825
19.198195566419656 259.9458086076795 0.696489017190038
19.20342312137307 262.22552680814084 0.6986596293367474
19.208650676326485 261.9346371079023 0.6974459085537562
19.2138782312799 262.2602370202464 0.6984207775728238
19.219105786233314 262.38768204382035 0.6983059864620825
19.22433334118673 261.6904389284494 0.6980929975823719
19.229560896140143 260.33944335307854 0.6975394604938767
19.234788451093557 262.96414871403965 0.7022762030276659
19.24001600604697 263.920741375919 0.7044715317906097
19.245243561000386 267.9233113295573 0.7093915348815613
19.2504711159538 267.6042778561787 0.708000654853742
19.255698670907215 265.51046741924154 0.7054223331730929
19.26092622586063 264.4989445303616 0.7040961974075062
19.266153780814044 264.89096245429124 0.7049987570210684
19.271381335767458 266.6618014121451 0.7061028316869383
19.276608890720873 270.1612865559006 0.7090452969641382
19.281836445674287 273.26888990222625 0.7118430281856861
19.2870640006277 274.38445417266087 0.713725259562112
19.292291555581116 276.65250550011336 0.7185759165342481
19.29751911053453 276.49221836169653 0.719195589429243
19.302746665487945 275.7450136962901 0.7169723986506372
19.30797422044136 276.224449373761 0.7150800940856548
19.313201775394774 279.0921699528199 0.7180826240368636
19.318429330348188 284.5299925638108 0.7255425678549857
19.323656885301602 288.88421472598077 0.7320108677807831
19.328884440255017 289.93959947086665 0.7328255771196064
19.33411199520843 293.6765299247797 0.7365825499560559
19.339339550161846 293.7927243734065 0.7353122392221612
19.34456710511526 297.1838078436642 0.7385122656437937
19.349794660068675 298.6324981196325 0.7414409134675171
19.35502221502209 300.2389626090788 0.7442780187358887
19.360249769975503 300.60896800403566 0.7451092141636304
19.365477324928918 305.00932340469336 0.7498661880373723
19.370704879882332 310.1352996754527 0.7536620328698154
19.375932434835747 315.86267689045764 0.7601932921050347
19.38115998978916 318.1708002739282 0.7628081184113389
19.386387544742576 321.0321034639956 0.7659375390669996
19.39161509969599 322.187504244526 0.7676871355410698
19.396842654649404 324.5892023252629 0.7704241997807191
19.40207020960282 328.8351726985205 0.7756122100567826
19.407297764556233 328.6485245214687 0.7758870492416483
19.412525319509648 331.6966408634964 0.778797095828711
19.417752874463062 331.25291400977505 0.7779263682406115
19.422980429416477 328.4070590393659 0.7740689575890731
19.42820798436989 328.2348378860617 0.7736310188060338
19.433435539323305 325.03769729879247 0.7702570590421398
19.43866309427672 324.54366099108813 0.7695467098569805
19.443890649230134 323.2846560955799 0.7689369281442198
19.44911820418355 321.64126779829377 0.7681792422794766
19.454345759136963 321.69839620991246 0.7680958200273086
19.459573314090377 324.1984132151526 0.7706153550389713
19.464800869043792 325.56202813173314 0.7707979633397503
19.470028423997206 326.89100028977714 0.7715726513016635
19.47525597895062 326.4286940766748 0.7707044746912779
19.480483533904035 325.9234185805507 0.7700448782549263
19.48571108885745 324.7080150453362 0.7691036902322794
19.490938643810864 327.4956496214174 0.7726384050191649
19.49616619876428 330.9931604638385 0.7764063400892449
19.501393753717693 332.742826429524 0.7781462267746966
19.506621308671107 333.6746418468118 0.7785936987834876
19.51184886362452 331.03369350387334 0.7749377891837242
19.517076418577936 333.0269317388614 0.7773108423618672
19.52230397353135 334.709264637677 0.779185018666566
19.527531528484765 337.5725452059355 0.7826103292843146
19.53275908343818 337.43653620821533 0.7821442756715562
19.537986638391594 338.95400326536827 0.7842882586073017
19.54321419334501 337.1122773367717 0.782519377048728
19.548441748298423 340.5023932866871 0.7863418074089928
19.553669303251837 343.97684986532676 0.7901705561295784
19.55889685820525 348.4599755563173 0.7950383592704228
19.564124413158666 352.21941878622096 0.7990462997494546
19.56935196811208 354.1969593567092 0.8010552730057439
19.574579523065495 356.4138782233345 0.8030221167089282
19.57980707801891 361.05542986332813 0.8079038135488338
19.585034632972324 365.9902929829783 0.8139186380523676
19.590262187925738 368.41973652689256 0.8168785940445773
19.595489742879153 369.89210029759295 0.8187758837564011
19.600717297832567 371.34636506637054 0.820511928310992
19.60594485278598 373.2592372359141 0.8223061730742351
19.611172407739396 373.6420697811591 0.8227029643400222
19.61639996269281 375.5042286533975 0.8243984109335222
19.621627517646225 378.6814696573709 0.8276910993929779
19.62685507259964 380.2359319127316 0.829438432504359
19.632082627553054 382.5996039253622 0.8319053655720441
19.637310182506468 381.1652946229053 0.8301284282324322
19.642537737459882 381.9903191695285 0.830876427031996
19.647765292413297 380.7928802941333 0.8289068964206816
19.65299284736671 380.072141942894 0.8280910493697342
19.658220402320126 381.61906736561485 0.8297714717424259
19.66344795727354 382.2799216662628 0.8303971628972776
19.668675512226955 382.2077555945363 0.8301887702376393
19.67390306718037 384.86907761388886 0.8331020691026503
19.679130622133783 390.1024254305117 0.8389893508003501
19.684358177087198 395.66827721857754 0.8453318102126193
19.689585732040612 399.2515473573865 0.8485655243691137
19.694813286994027 399.3828059815744 0.8486353698565127
19.70004084194744 400.90484652932105 0.8498695722061497
19.705268396900856 401.8886724331434 0.8506048395036387
19.71049595185427 399.54302717418005 0.8486098051442351
19.715723506807684 393.8634892506037 0.8422558946629393
19.7209510617611 391.7737311087401 0.8406136103739643
19.726178616714513 386.3910872480703 0.8346289764957348
19.731406171667928 382.15985121998216 0.8298023224375026
19.736633726621342 376.9901632590414 0.8241868488560526
19.741861281574757 373.4134423193602 0.8200759599821283
19.74708883652817 369.1841512737192 0.8156347575026205
19.752316391481585 365.6859086078774 0.8118178055615488
19.757543946435 362.2681285679021 0.8074096994130344
19.762771501388414 355.7886092271979 0.8000385591532665
19.76799905634183 352.33001122367426 0.7963683295082574
19.773226611295243 349.4735158968733 0.7936090642536938
19.778454166248657 349.0463722732302 0.7933912368360468
19.783681721202072 346.90051521962516 0.789882328126823
19.788909276155486 342.48473024533297 0.7847333831867789
19.7941368311089 336.32290156622776 0.777626353235615
19.799364386062315 330.280563683272 0.7714614863009108
19.80459194101573 330.5311722029357 0.772212032753402
19.809819495969144 333.01386907417464 0.7749607028004465
19.81504705092256 332.2708292074318 0.7744276553911621
19.820274605875973 330.62957154031 0.7725441373982146
19.825502160829387 327.3997006358514 0.768664080043838
19.8307297157828 325.056277605385 0.7661004931620394
19.835957270736216 321.9478294590682 0.7623967119161446
19.84118482568963 318.40783477419023 0.7577225543402585
19.846412380643045 315.94426665515783 0.7552535349786224
19.85163993559646 312.65847727688106 0.7513636251085718
19.856867490549874 312.85600485686956 0.7522334287020724
19.86209504550329 311.5467419648627 0.7503060528535422
19.867322600456703 312.53469508350383 0.7510024403562693
19.872550155410117 314.73468035793627 0.7530245003546148
19.87777771036353 318.040783487614 0.757331055269114
19.883005265316946 320.7622868168246 0.7606526253907907
19.88823282027036 320.12423273497876 0.7596453349214801
19.893460375223775 313.3255074612257 0.7508828062121986
19.89868793017719 308.3106793606126 0.7445533769676549
19.903915485130604 303.39653038388843 0.738917858564384
19.909143040084018 302.5035059805375 0.7379542758156504
19.914370595037433 304.4378562380073 0.7406708015620331
19.919598149990847 305.0941064980539 0.7410250661132606
19.92482570494426 304.7524307334989 0.7417965880317603
19.930053259897676 302.9068952170365 0.7400516081631249
19.93528081485109 302.7420013757435 0.7403305737224601
19.940508369804505 298.46022807612803 0.7348026167433716
19.94573592475792 297.98002410941103 0.7337063759037687
19.950963479711334 296.6662221237507 0.7317928924015377
19.956191034664748 297.84513800492323 0.7324167365653761
19.961418589618162 298.9421058290295 0.7338557360418888
19.966646144571577 299.1170838915119 0.7349877834477386
19.97187369952499 300.4183400566073 0.7371409474096888
19.977101254478406 301.15850346124967 0.7379693575296724
19.98232880943182 303.60131935188235 0.7405727284532252
19.987556364385235 302.70175335012414 0.7377668469656651
19.99278391933865 303.36911484906886 0.7384831396382376
19.998011474292063 303.31712244419384 0.7386868731735706
20.003239029245478 302.3992155722356 0.7380860092327931
20.008466584198892 302.44509846079177 0.7388683586910969
20.013694139152307 306.3768140692892 0.7439942876709172
20.01892169410572 311.4394858256467 0.7494625219909183
20.024149249059136 319.7704355082353 0.7587303930854649
20.02937680401255 323.82808314224854 0.7623583092651761
20.034604358965964 329.34077123376017 0.7690831852215035
20.03983191391938 333.8693600126861 0.7737701145449678
20.045059468872793 338.26650809716415 0.7784533074362254
20.050287023826208 338.9157513131497 0.7793016826925352
20.055514578779622 336.521124604722 0.7761181159348909
20.060742133733036 333.68362508703007 0.7732343588106717
20.06596968868645 330.20547177140725 0.7690498374169288
20.071197243639865 328.11869897630874 0.7664616450401197
20.07642479859328 326.04356707221217 0.7646715005688467
20.081652353546694 322.88582943832023 0.7613763335457716
20.08687990850011 320.81853630405124 0.7597096186178164
20.092107463453523 316.9559264580182 0.755226731885414
20.097335018406937 313.8108310018835 0.7510695679312289
20.102562573360352 311.50196433960986 0.7477522286894034
20.107790128313766 310.7616285503855 0.7465491569795333
20.11301768326718 311.23515977829095 0.7472142144783872
20.118245238220595 308.26290930646127 0.7441713734126042
20.12347279317401 304.0953601748173 0.739346669506847
20.128700348127424 302.1347482133457 0.7362673917486509
20.13392790308084 303.33147440471794 0.7363017538582852
20.139155458034253 306.9374306183173 0.740524166602106
20.144383012987667 308.8738864877061 0.7440318950708983
20.14961056794108 310.948751966836 0.7469526341887159
20.154838122894496 312.7715571167123 0.7493636642451577
20.16006567784791 314.5257127720557 0.750381573410513
20.165293232801325 314.44242132968856 0.749916716323278
20.17052078775474 315.70833370691463 0.7518478020594447
20.175748342708154 316.05079886233113 0.7525905549428865
20.18097589766157 316.02826957022813 0.7526771636081834
20.186203452614983 318.6458997917824 0.7552933741560544
20.191431007568397 317.92028244546117 0.7537665181322325
20.19665856252181 316.5877467095024 0.7519295541680455
20.201886117475226 311.95700741694736 0.7466615918656385
20.20711367242864 309.38080688570005 0.7444776754598448
20.212341227382055 307.5889160126377 0.7424334858381233
20.21756878233547 305.59230315657754 0.7400638764962401
20.222796337288884 300.27949572444663 0.7338793161911793
20.228023892242298 296.789297192678 0.7301483788801754
20.233251447195713 294.0559142117278 0.7277133604259939
20.238479002149127 292.0698588453879 0.7254915345661047
20.24370655710254 287.8394214511554 0.7187936785378957
20.248934112055956 285.0106027864909 0.7157020964388862
20.25416166700937 286.58557186164046 0.7173825857916163
20.259389221962785 287.91033722216775 0.7193041210535046
20.2646167769162 289.49441842783733 0.7207658777599574
20.269844331869614 287.0366665162547 0.7185173869001138
20.275071886823028 286.3315455259231 0.717740867110701
20.280299441776442 283.2640719776816 0.7135688770869912
20.285526996729857 284.41606602069663 0.7140374994900278
20.29075455168327 286.3234060568805 0.7165071758674638
20.295982106636686 289.48129953178636 0.7208294184552466
20.3012096615901 292.23997023355287 0.724325203940605
20.306437216543515 293.0143803624791 0.7249882796472218
20.31166477149693 292.9741335767231 0.7242810851988849
20.316892326450343 292.8811721086383 0.7242535864165284
20.322119881403758 289.5123562101199 0.7202210185217165
20.327347436357172 286.2013106761696 0.7166904818960455
20.332574991310587 284.2100400465782 0.7140730910241303
20.337802546264 287.3724045962289 0.7181776705825872
20.343030101217416 287.3871383855921 0.7177723649107989
20.34825765617083 287.06461334897546 0.7163649711340935
20.353485211124244 285.1339268229203 0.7148059212053273
20.35871276607766 286.1146652835177 0.7168076126391526
20.363940321031073 286.75383893188774 0.7179523576701204
20.369167875984488 287.571720611352 0.7175822723186809
20.374395430937902 287.24724545859686 0.7166067006297134
20.379622985891316 289.03540693671385 0.7188348871915187
20.38485054084473 291.377755167368 0.721811821705166
20.390078095798145 294.0876879606416 0.7257296017930938
20.39530565075156 293.4648869211233 0.7255664944118081
20.400533205704974 291.2154385392571 0.7227492643349485
20.40576076065839 289.9866656772049 0.7213941645488179
20.410988315611803 287.2191837330085 0.7169107340725208
20.416215870565217 286.04124460303046 0.7162142882841643
20.421443425518632 284.2117708869238 0.7146082359912307
20.426670980472046 281.43648446144016 0.7115663544267494
20.43189853542546 283.16563994810184 0.7138870901148866
20.437126090378875 286.0517242051169 0.7170195714000894
20.44235364533229 290.7649622605686 0.722459944321646
20.447581200285704 290.60534573802823 0.7227568034678573
20.45280875523912 288.5878758589217 0.7202396531387427
20.458036310192533 285.3269207382109 0.7171258533336627
20.463263865145947 283.65012989391005 0.7145597169017267
20.46849142009936 282.80378714153557 0.7137071690697436
20.473718975052776 283.9308113537519 0.7146372916716838
20.47894653000619 284.47042797885905 0.7139039681136792
20.484174084959605 285.5095627935726 0.714308844276444
20.48940163991302 288.75547993558666 0.7180473336512437
20.494629194866434 287.8762651225347 0.7185753386870027
20.49985674981985 287.73754393938157 0.7190264686781177
20.505084304773263 287.77163467720567 0.7176025976317693
20.510311859726677 289.696656902626 0.7194403423837732
20.51553941468009 288.8318620908368 0.7178698845953249
20.520766969633506 287.47562761569566 0.7169948957003709
20.52599452458692 286.20721375887973 0.7165403704454054
20.531222079540335 287.17400864642707 0.7182120260037157
20.53644963449375 287.1244172397042 0.7185366026313333
20.541677189447164 285.01600533490705 0.7156438868548579
20.546904744400578 282.57874660086105 0.7112346875573466
20.552132299353993 281.1833520078429 0.7094882034623132
20.557359854307407 284.60612505982476 0.713611751451087
20.56258740926082 288.14217505731784 0.7190489761137198
20.567814964214236 288.407996444473 0.7193120357241285
20.57304251916765 285.1422024250185 0.7151337230646219
20.578270074121065 287.40068091286895 0.7183391212547926
20.58349762907448 286.50435083047427 0.717199980348288
20.588725184027894 287.2625326752042 0.7177923073057307
20.593952738981308 283.9498984706485 0.7138272612822057
20.599180293934722 281.17636965225745 0.7107363990344819
20.604407848888137 279.4124127098811 0.708630503591286
20.60963540384155 279.0439205949432 0.7067139244696033
20.614862958794966 278.51972970450385 0.7049549261706837
20.62009051374838 279.3240176073339 0.7065025256875413
20.625318068701795 280.4582605336009 0.7080962123146962
20.63054562365521 280.9832169675342 0.7087915401116246
20.635773178608623 277.65660594792 0.7045420283831797
20.641000733562038 275.3044144806311 0.701091420677999
20.646228288515452 276.6437605617461 0.7045343357011461
20.651455843468867 281.20784287491495 0.710193785014948
20.65668339842228 281.9123974874832 0.7105124937093525
20.661910953375695 281.4474112252991 0.7086281827609456
20.66713850832911 281.29362115618113 0.7077668393778228
20.672366063282524 282.7041391822826 0.7106524029959165
20.67759361823594 285.4684999938735 0.71412518324106
20.682821173189353 284.974804890711 0.7127466483564194
20.688048728142768 282.8798677825729 0.7101590474744497
20.693276283096182 284.6995656620978 0.7126973648287845
20.698503838049596 285.0154693028005 0.7138879679276682
20.70373139300301 286.6105174464175 0.7151222312062477
20.708958947956425 286.1348928021042 0.7140016953794468
20.71418650290984 288.7587907418532 0.7170097398170274
20.719414057863254 289.80751415253104 0.7186859775397163
20.72464161281667 290.52019578028876 0.719733006530886
20.729869167770083 288.8521408558649 0.7173697300674522
20.735096722723497 289.0552770704812 0.7165909836261793
20.740324277676912 290.407174934801 0.7184955729657181
20.745551832630326 291.5655254663753 0.7198893665624564
20.75077938758374 292.10906211757964 0.7214271617008269
20.756006942537155 292.9339476851961 0.7222785245519786
20.76123449749057 292.96774427892944 0.7225185116279454
20.766462052443984 292.0364595479742 0.7216079535171859
20.7716896073974 292.5731129447419 0.722117672013172
20.776917162350813 297.2680361846799 0.727659020400847
20.782144717304227 298.3907093028243 0.7287352463908564
20.78737227225764 297.7833094694323 0.726809803463748
20.792599827211056 292.7050173857187 0.7204278729496886
20.79782738216447 295.6592592060289 0.7241355581779603
20.803054937117885 296.9729286601541 0.7263631447131508
20.8082824920713 302.21601675632587 0.7325031235287333
20.813510047024714 303.49791100490233 0.7339115195587447
20.81873760197813 303.4381233584341 0.7335397392455959
20.823965156931543 301.0110502297665 0.7303325501582436
20.829192711884957 301.91501098734295 0.7311807729298508
20.83442026683837 302.81839054659963 0.7328317928887829
20.839647821791786 303.5222313588585 0.7334184063484843
20.8448753767452 303.27366506088174 0.73352277179976
20.850102931698615 301.85054124083786 0.7314138824304368
20.85533048665203 301.1118446163512 0.7305998503656028
20.860558041605444 298.47518030536986 0.7276877652288798
20.865785596558858 298.44598380512474 0.7276199881585219
20.871013151512273 296.9164972531565 0.7256346390991797
20.876240706465687 295.4034553580166 0.7240559647979219
20.8814682614191 294.7286321980531 0.723764554063204
20.886695816372516 293.55222014987976 0.7222704671926626
20.89192337132593 296.6968847353501 0.7254929532911903
20.897150926279345 296.4744348955543 0.7243110282834515
20.90237848123276 297.38873457899984 0.7256812296078523
20.907606036186174 292.6980118081893 0.7203102945063645
20.912833591139588 289.44351010301745 0.7165815941645359
20.918061146093002 286.48111134897584 0.7129500851941307
20.923288701046417 287.2329792728115 0.7137955854297143
20.92851625599983 288.1998784557637 0.7149074340208277
20.933743810953246 289.18981914249014 0.7171797888998857
20.93897136590666 289.2349584781255 0.7175531483185379
20.944198920860075 285.4803023505444 0.7131540718828971
20.94942647581349 284.35868114408004 0.7104141829173217
20.954654030766903 281.88058682758583 0.7067357721361833
20.959881585720318 283.43378769146256 0.7090096548956394
20.965109140673732 284.602024194413 0.7104107585497743
20.970336695627147 286.43545029808416 0.7131084652441871
20.97556425058056 281.70270341450885 0.7068462060241413
20.980791805533975 279.5988503267914 0.7044638277707679
20.98601936048739 277.77752625543906 0.7022162950129854
20.991246915440804 277.37363762525166 0.7011022960568893
20.99647447039422 275.55044720363713 0.6991634423902017
21.001702025347633 275.28409993463293 0.6999878720479292
21.006929580301048 276.8796737095964 0.7022083936190914
21.012157135254462 278.93275725314606 0.7052443115412743
21.017384690207876 275.7484309717437 0.6998525972299998
21.02261224516129 275.0166486112456 0.6983602682665365
21.027839800114705 273.9678335553459 0.6976287567618005
21.03306735506812 275.81832562427604 0.7006057636869523
21.038294910021534 274.349052327684 0.69917039857938
21.04352246497495 274.71327197183865 0.699913463648995
21.048750019928363 272.9647477747378 0.697305279195762
21.053977574881777 271.78796373466844 0.6961128297409361
21.059205129835192 270.8839311226558 0.6935697316373547
21.064432684788606 271.67740718001886 0.6940263585872701
21.06966023974202 274.3810913258764 0.6980737792132412
21.074887794695435 274.0879717117521 0.6978812780313935
21.08011534964885 269.55200662733654 0.6926344525229028
21.085342904602264 266.51133890993367 0.6884271821351968
21.09057045955568 265.8185181094882 0.6876390288249993
21.095798014509093 268.8939866495862 0.6906293428570306
21.101025569462507 271.08459118439237 0.6914925551263267
21.10625312441592 271.54900674731147 0.6914415801857136
21.111480679369336 272.8719322743883 0.6936923946466694
21.11670823432275 272.0231949428622 0.6929437982604704
21.121935789276165 269.6299591792353 0.6902144182079815
21.12716334422958 269.4310390522079 0.6888498218143138
21.132390899182994 269.8241427821036 0.6900348877251772
21.13761845413641 271.1089682503318 0.6913888829976237
21.142846009089823 273.5445455838477 0.6941224213040714
21.148073564043237 272.3394712488099 0.6913671031843528
21.15330111899665 271.2563295148453 0.6894876539285776
21.158528673950066 270.28563629065525 0.6882700095058443
21.16375622890348 270.3335580231466 0.6892511637571339
21.168983783856895 268.9852439073886 0.6866482251977238
21.17421133881031 267.1697476131391 0.6843517384425903
21.179438893763724 264.35699813149984 0.6798669807653688
21.184666448717138 266.7532489416252 0.6837661596973089
21.189894003670553 267.2253429747315 0.6833640021739417
21.195121558623967 270.16235013635765 0.6861142866605836
21.20034911357738 270.42910884673057 0.6858531911518472
21.205576668530796 267.1476741524392 0.681086606167643
21.21080422348421 267.7049950717875 0.682962721259207
21.216031778437625 269.0016039951424 0.6851807981396792
21.22125933339104 270.0654708557439 0.687189240189507
21.226486888344454 269.0374814082765 0.6859242281672182
21.231714443297868 270.8210427225965 0.6868425543626472
21.236941998251282 272.2857444826819 0.6878723766224404
21.242169553204697 271.591955354568 0.6867327456134806
21.24739710815811 272.08975062417255 0.6872903789303925
21.252624663111526 273.7639719578665 0.6903894419952701
21.25785221806494 274.80669609592405 0.6907235816496825
21.263079773018355 273.0983050280404 0.6890264243932618
21.26830732797177 271.0049518754436 0.6863719471836258
21.273534882925183 269.78582080358325 0.6844167776859245
21.278762437878598 266.661607701161 0.680543926806166
21.283989992832012 267.2888920732897 0.6883922109385471
21.289217547785427 267.34945893890915 0.6988512897491488
21.29444510273884 266.8840897148535 0.705375299727928
21.299672657692255 261.84633510628527 0.7037458337928048
21.30490021264567 263.4980557952476 0.7102261181595029
21.310127767599084 263.71506821746243 0.712970651903964
21.3153553225525 264.24031285763186 0.7169589728022434
21.320582877505913 263.6550856605453 0.7190811659797612
21.325810432459328 263.6720821672933 0.722747670674727
21.331037987412742 267.2848554145787 0.7309068137959501
21.336265542366156 264.5264169413569 0.729863377880876
21.34149309731957 261.2379125463053 0.7288096008662607
21.346720652272985 257.90073710832286 0.7267211075973627
21.3519482072264 256.41411818494635 0.7269314065249884
21.357175762179814 256.07794564888667 0.7289192716425358
21.36240331713323 255.26408639110247 0.7294947655920211
21.367630872086643 256.47820114142894 0.7339445594567063
21.372858427040057 259.95088731825876 0.741801999241147
21.378085981993472 261.40273943718176 0.7467008062983234
21.383313536946886 261.14181293576013 0.7484580996653871
21.3885410919003 259.72357112276563 0.748171567402645
21.393768646853715 261.3474452597695 0.7506586067235916
21.39899620180713 263.82983170668257 0.7565864792047149
21.404223756760544 263.7367625304141 0.7591119885957137
21.40945131171396 262.2284239894227 0.7599811543804244
21.414678866667373 260.62609813096253 0.7593122359330741
21.419906421620787 261.27656956208284 0.7615276758116057
21.4251339765742 260.2387216072553 0.7624228839526748
21.430361531527616 261.87584006755554 0.7670781769039243
21.43558908648103 263.39712641587954 0.7715017239526818
21.440816641434445 264.1785115251667 0.7737253706027388
21.44604419638786 265.20750465492307 0.7758543839466145
21.451271751341274 265.74109395770097 0.7778894864285469
21.45649930629469 268.8126375156446 0.7849148730414883
21.461726861248103 270.6967763767252 0.7895736199800548
21.466954416201517 271.66047412023465 0.792852616750931
21.47218197115493 268.16517855209287 0.7880698397470659
21.477409526108346 265.9980251993965 0.7875406013580796
21.48263708106176 261.8706314004221 0.7827908341044546
21.487864636015175 263.5391225024499 0.7865957084437766
21.49309219096859 264.6530911955068 0.7907290033463569
21.498319745922004 267.0662017254172 0.7966329124986631
21.503547300875418 266.9701114449082 0.7996392871213223
21.508774855828833 265.91520073035986 0.7957642414985
21.514002410782247 265.8898515882973 0.7779198408659268
21.51922996573566 265.3404474346516 0.7675147193924443
21.524457520689076 267.9598366747127 0.7639508687429639
21.52968507564249 268.8818099673101 0.7595407787767596
21.534912630595905 270.7470560345358 0.7584724544647037
21.54014018554932 272.8477193524984 0.7592705980360516
21.545367740502734 275.6768436955573 0.7616540718912126
21.550595295456148 274.21015021542655 0.7568625755896037
21.555822850409562 272.10101586327414 0.7510650227283159
21.561050405362977 273.7444660218238 0.75207225371813
21.56627796031639 277.8821901589605 0.7552855122319058
21.571505515269806 283.23112582135116 0.7602543216893737
21.57673307022322 283.38294603384514 0.7580609972293654
21.581960625176634 283.9524049779718 0.7569598837427448
21.58718818013005 281.09474524389196 0.751905494185962
21.592415735083463 282.25029865759655 0.7519359820746305
21.597643290036878 282.88389717492447 0.7522613877267562
21.602870844990292 280.7734866703206 0.7489957920100994
21.608098399943707 282.54047540484123 0.7500664542673892
21.61332595489712 282.2855307413797 0.7481283326681947
21.618553509850535 282.0200897001143 0.745556691845921
21.62378106480395 283.1818803541005 0.7462308908833054
21.629008619757364 284.59325157873604 0.747309589956222
21.63423617471078 286.38697677189936 0.7493332367795216
21.639463729664193 285.5917528328517 0.7472805270689724
21.644691284617608 281.89078898581835 0.7411609418413234
21.649918839571022 279.9458179760238 0.7375721415185864
21.655146394524436 278.42849154605676 0.7357505339738267
21.66037394947785 277.964223791063 0.7356219332212626
21.665601504431265 279.4986048561441 0.7383778139534591
21.67082905938468 284.12872914607925 0.7437373087499375
21.676056614338094 286.5961325203514 0.7444868217893343
21.68128416929151 286.91168979316603 0.7423529497892264
21.686511724244923 288.3777087143089 0.7421901536377222
21.691739279198337 291.80424442102577 0.7468999136338738
21.696966834151752 292.2560285097005 0.7472076971881727
21.702194389105166 292.66856233803503 0.7484772275695231
21.70742194405858 289.7794451871506 0.7448564056091832
21.712649499011995 289.5542307604799 0.7440160624905549
21.71787705396541 288.11039565576795 0.7411444116883695
21.723104608918824 287.1390548911602 0.7389502150268598
21.72833216387224 288.09432501581006 0.739147259504056
21.733559718825653 288.6229587149222 0.7395853888155235
21.738787273779067 291.11210651878264 0.7417965739572129
21.74401482873248 292.756766082999 0.7442455365754974
21.749242383685896 294.9758880181296 0.7473721558865694
21.75446993863931 294.7878034790762 0.7476413276273544
21.759697493592725 297.0946184926887 0.7509442687239437
21.76492504854614 300.0231559721455 0.7535859745227262
21.770152603499554 302.87854543737893 0.7576005615702325
21.77538015845297 302.32552911850433 0.755955132475343
21.780607713406383 306.29532312162166 0.7606071110997122
21.785835268359797 309.5318555757753 0.7642982056326327
21.79106282331321 312.03829821916105 0.7668316507506413
21.796290378266626 312.3231954819432 0.7666356460852526
21.80151793322004 311.2592050654191 0.7649170476272827
21.806745488173455 312.0882702083285 0.765279828250694
21.81197304312687 311.7447090551195 0.7642175928330768
21.817200598080284 316.85819333190466 0.7697323452833885
21.822428153033698 322.42082597900446 0.7764601520852745
21.827655707987113 324.34528257960386 0.7789862944217331
21.832883262940527 320.0305253838378 0.7738521186948835
21.83811081789394 317.7593373346855 0.7705944895928994
21.843338372847356 317.51012373898624 0.7701423233436234
21.84856592780077 319.4873919845659 0.772125999567992
21.853793482754185 322.95039896675826 0.777140681069476
21.8590210377076 323.1867064737301 0.7771344915029379
21.864248592661014 322.86466566126154 0.7769117158882699
21.869476147614428 318.7763588524164 0.7708993123355145
21.874703702567842 318.9631263003501 0.7701516783001474
21.879931257521257 318.90643097551606 0.7696354907596613
21.88515881247467 320.33023796236654 0.7717714239164517
21.890386367428086 318.04681986613195 0.7689987310193747
21.8956139223815 314.6835266856915 0.7659972177840374
21.900841477334914 309.11445314115 0.7587348128900196
21.90606903228833 304.8829195286589 0.7535374534332774
21.911296587241743 303.63982145450206 0.7505757772243417
21.916524142195158 303.7228270513501 0.7500385880820719
21.921751697148572 303.3104257561754 0.749676499261939
21.926979252101987 304.2964599020034 0.7505004725992296
21.9322068070554 305.40904667246997 0.752666679407258
21.937434362008815 306.5989918922776 0.7539545459835216
21.94266191696223 308.1338924629686 0.7559569471651247
21.947889471915644 305.36122110305496 0.7526218430298561
21.95311702686906 302.0954234820133 0.74781842621419
21.958344581822473 302.16414576622594 0.7476656561815577
21.963572136775888 305.2666027695287 0.7510568660146067
21.968799691729302 305.62355151036235 0.7516081085772479
21.974027246682716 305.8728967700918 0.7521040121105566
21.97925480163613 307.86472417080097 0.753791249975674
21.984482356589545 308.4129029117644 0.7543812603140234
21.98970991154296 308.6894441813511 0.7545106098171812
21.994937466496374 308.29352527733573 0.7542499088311737
22.00016502144979 310.3051065474256 0.757669748040977
22.005392576403203 308.29413574362565 0.7545977640931181
22.010620131356617 305.7375030983797 0.7514899674489409
22.015847686310032 304.6277075688431 0.749403473593213
22.021075241263446 305.97973394549376 0.7500139917745653
22.02630279621686 309.89888329798407 0.7548483438604341
22.031530351170275 312.84385191474075 0.7572153845758629
22.03675790612369 310.698614584462 0.7542968808040816
22.041985461077104 312.5781797817904 0.7559385159837179
22.04721301603052 312.87814009286706 0.7555981048010109
22.052440570983933 317.8254164073478 0.76254285943322
22.057668125937347 318.2813856720902 0.7630419065483354
22.06289568089076 318.371411990284 0.7631471651033671
22.068123235844176 318.10506652418945 0.762361565199834
22.07335079079759 318.9741308477261 0.7625145901507577
22.078578345751005 315.91141588645985 0.7590744229487193
22.08380590070442 313.5936876405365 0.7562318213228957
22.089033455657834 310.2287501363715 0.7524317996896698
22.09426101061125 311.92038817814904 0.7548014302779948
22.099488565564663 315.02489825945486 0.7584264653069688
22.104716120518077 317.88970345035204 0.7623644155150304
22.10994367547149 318.0983600640208 0.7625257606797511
22.115171230424906 314.05288647926864 0.7574624159619894
22.12039878537832 310.48798232798936 0.7521559251157884
22.125626340331735 309.7534949108257 0.7509122680556968
22.13085389528515 309.14810129227595 0.7507531594702627
22.136081450238564 309.5125548793395 0.7508739348983696
22.141309005191978 307.64833403597254 0.7481417102051853
22.146536560145393 304.29005875288647 0.7448750454676615
22.151764115098807 301.4909099536944 0.7411212018266329
22.15699167005222 304.56254574065304 0.7446888105368563
22.162219225005636 308.73552089597405 0.7499446550665215
22.16744677995905 309.48105040216166 0.7508216855613715
22.172674334912465 306.98418171856946 0.7484792903264236
22.17790188986588 306.2986676055047 0.7464978419796376
22.183129444819293 306.16333494485025 0.746729084637769
22.188356999772708 306.9685943140126 0.7471697091546924
22.193584554726122 308.41210653034204 0.7479445083563375
22.198812109679537 310.35119075270416 0.7497605175387884
22.20403966463295 309.84692947145123 0.7489702338564203
22.209267219586366 310.15172905989255 0.7504965048118614
22.21449477453978 307.7561506303426 0.7469639753947832
22.219722329493194 310.4714109999043 0.7490782812713446
22.22494988444661 312.3304623246544 0.7515864830940384
22.230177439400023 314.98843508756613 0.7544388584817994
22.235404994353438 313.9931722334217 0.7535289184372284
22.240632549306852 311.41614879516726 0.749381860019197
22.245860104260267 310.92081553114815 0.7484995488470724
22.25108765921368 308.9400102235628 0.7461797787079949
22.256315214167095 309.10129717826686 0.7460122459362524
22.26154276912051 305.4134879506368 0.7421776067178771
22.266770324073924 306.8368749208665 0.744367650175172
22.27199787902734 307.7130417919691 0.7456323572670686
22.277225433980753 310.9605828863003 0.7496787998703267
22.282452988934168 310.6771351335483 0.7486802029231675
22.287680543887582 305.83447073514765 0.742794745218987
22.292908098840996 303.41076075065115 0.7399750617764691
22.29813565379441 304.6762177767504 0.7412474242183628
22.303363208747825 305.3769227224511 0.7425984278887068
22.30859076370124 304.3790584242262 0.7406904094109633
22.313818318654654 304.6581933717665 0.7409694120530051
22.31904587360807 308.2015338393269 0.7445338748277273
22.324273428561483 307.8755435016728 0.7430250426489865
22.329500983514897 307.6116431682639 0.7434481755490407
22.334728538468312 306.64154190144984 0.7427084225658358
22.339956093421726 303.0856772279643 0.7394415946236285
22.34518364837514 299.0494085516029 0.7347171015578899
22.350411203328555 297.2681615688114 0.7322486569232004
22.35563875828197 295.642708394234 0.7306062450077225
22.360866313235384 294.50675648574736 0.7282136364380963
22.3660938681888 293.2357103293975 0.7262411498152616
22.371321423142213 293.22465451710207 0.725992548186512
22.376548978095627 291.7122073585065 0.7250168980127255
22.38177653304904 291.27781087149106 0.7247760737274404
22.387004088002456 289.729824085372 0.7235518051090818
22.39223164295587 288.5305977069959 0.7217392729151075
22.397459197909285 285.2209571834501 0.7173282085728631
22.4026867528627 284.3636675405671 0.7155295477923211
22.407914307816114 285.5695212464484 0.7171700837556116
22.41314186276953 286.84224337630314 0.7188217690217168
22.418369417722943 288.7943180116658 0.7209811612709661
22.423596972676357 288.4146008676486 0.7212723291359676
22.42882452762977 287.8549683383105 0.7204535733151014
22.434052082583186 286.9433558930238 0.7205062825467563
22.4392796375366 285.934446354296 0.7182433608548776
22.444507192490015 282.68045194978976 0.7143899171231209
22.44973474744343 276.91602707022986 0.7073713721123582
22.454962302396844 273.1687593592002 0.7020057941512973
22.460189857350258 275.4233539348608 0.7052771851233359
22.465417412303673 278.33094775882665 0.7091916061094449
22.470644967257087 281.17765213349526 0.7133514542004019
22.4758725222105 278.97085054609494 0.7098850443045811
22.481100077163916 279.4512506896225 0.7095347247664956
22.48632763211733 283.10563786226703 0.7141838694128739
22.491555187070745 282.1294681698847 0.7135020445930208
22.49678274202416 281.5966603160255 0.7122942217488479
22.502010296977573 278.91160984779793 0.7083051114227799
22.507237851930988 278.01094795758894 0.7073300217053122
22.512465406884402 276.5148301125469 0.7056197199725155
22.517692961837817 276.8278845817463 0.706774294513017
22.52292051679123 275.81795964166645 0.7051409212077983
22.528148071744646 276.93817827434344 0.7065948562736348
22.53337562669806 276.02927757651 0.7041910105306379
22.538603181651474 277.14283102544107 0.7059753065832108
22.54383073660489 274.8106351517824 0.7035864603338868
22.549058291558303 274.33151375601835 0.7034657060695568
22.554285846511718 275.8662772520394 0.7049259613588255
22.559513401465132 276.21431300177574 0.704102944757025
22.564740956418547 274.34036698312275 0.70184405218971
22.56996851137196 270.4953662204238 0.6963011326142216
22.575196066325375 269.58276065119037 0.6952983077691591
22.58042362127879 269.7208441555216 0.6951365430363505
22.585651176232204 267.10828904422726 0.6928676399373995
22.59087873118562 265.9139629503218 0.6932442904061896
22.596106286139033 265.5004349596034 0.6932550789744775
22.601333841092448 269.5234887276808 0.6986366755930316
22.606561396045862 271.81371586865043 0.700087183388072
22.611788950999276 274.80676933570464 0.7029700058062388
22.61701650595269 274.80149571184353 0.7016768903508465
22.622244060906105 273.23848608180833 0.6999318063832086
22.62747161585952 271.24256683562623 0.6967688121517663
22.632699170812934 269.4982415193979 0.69520395675772
22.63792672576635 271.5846743197419 0.6975897626689508
22.643154280719763 272.5012849466066 0.6991434182841606
22.648381835673177 272.86165194323837 0.7000394980966588
22.653609390626592 272.5559985264877 0.6994016790619182
22.658836945580006 273.2744270873658 0.700232825184306
22.66406450053342 270.8135760615222 0.6964246695571203
22.669292055486835 270.203924999243 0.6954353514533734
22.67451961044025 270.2322386198905 0.6950727172320377
22.679747165393664 271.0416973912123 0.695414266981067
22.68497472034708 270.3087441456444 0.6946313133535839
22.690202275300493 271.64944386902744 0.6969386355506261
22.695429830253907 271.28686655753097 0.6975485535042819
22.70065738520732 269.974336475768 0.6950872158742601
22.705884940160736 266.5362507014073 0.6900751323051403
22.71111249511415 269.9515987192129 0.6944284940156058
22.716340050067565 274.9666068320959 0.7006390680133101
22.72156760502098 280.7807354040883 0.7086594028025909
22.726795159974394 276.5605409855896 0.703726651761522
22.73202271492781 274.6154173816869 0.7006061352852273
22.737250269881223 273.9601835821161 0.6991949377621535
22.742477824834637 276.63300506617696 0.7031889267813235
22.74770537978805 279.16739018246744 0.7076814841708104
22.752932934741466 279.8406554357905 0.7085272780440415
22.75816048969488 278.35981925051675 0.7050914001628479
22.763388044648295 278.28371182090643 0.7040726740324369
22.76861559960171 278.6198790268057 0.7048149976982354
22.773843154555124 277.8603411008111 0.703299648577561
22.779070709508538 277.9054746133713 0.7027633881095352
22.784298264461952 278.2534238742573 0.702720244098952
22.789525819415367 278.42114585448036 0.7032242089029636
22.79475337436878 278.52804974901926 0.7040970393822158
22.799980929322196 283.0507493791185 0.7099143232289756
22.80520848427561 288.26544126690635 0.7170576807914467
22.810436039229025 292.1261279931163 0.7218040870178553
22.81566359418244 286.9060079663992 0.7145618711467894
22.820891149135853 286.5256669388182 0.713648647653143
22.826118704089268 286.74716422765584 0.7125520523471066
22.831346259042682 287.4347039920816 0.7140130439176677
22.836573813996097 288.36063145716275 0.7152782207094699
22.84180136894951 289.85812675782984 0.7173422732631968
22.847028923902926 292.23447618717586 0.7205521690356806
22.85225647885634 288.0895202347146 0.7143433832206326
22.857484033809754 286.6862340017383 0.7138803293745536
22.86271158876317 287.48356998696306 0.71507699935827
22.867939143716583 291.9178501243999 0.7208754188768881
22.873166698669998 292.8608419539954 0.7216380754718869
22.878394253623412 292.684657244121 0.720118456512119
22.883621808576827 292.7740986644899 0.7204654273326149
22.88884936353024 293.5943341336737 0.7216213861252769
22.894076918483655 291.0944284649009 0.7187049146233025
22.89930447343707 290.9573737861094 0.7178672161326946
22.904532028390484 290.07315726379267 0.7159084868540395
22.9097595833439 289.8378320611567 0.7159701366493237
22.914987138297313 290.183515006935 0.7167480549730588
22.920214693250728 291.3274731383583 0.718469057514037
22.925442248204142 291.5062687637054 0.7175099139041995
22.930669803157556 291.7279392923387 0.7169919259418378
22.93589735811097 287.3142790109029 0.7119818838898981
22.941124913064385 285.9562023912847 0.710201218565112
22.9463524680178 286.2309883956438 0.7103977264107126
22.951580022971214 288.33646288793494 0.7130527547497179
22.95680757792463 287.95003830356495 0.713556192160022
22.962035132878043 284.98264141896937 0.7114022012988931
22.967262687831457 284.83883590911705 0.7108913594693282
22.972490242784872 286.52969194174904 0.7130621561092618
22.977717797738286 290.02211085494366 0.7162355473500525
22.9829453526917 290.6580084083483 0.7168461656178773
22.988172907645115 289.5720680850282 0.7147046995294626
22.99340046259853 286.0126388489871 0.7096651957225938
22.998628017551944 286.53187452629885 0.710655387739818
23.00385557250536 285.98178013712356 0.709673078880629
23.009083127458773 287.4876625886063 0.7121901718562753
23.014310682412187 286.470305061922 0.7114639128645204
23.0195382373656 288.37561158409164 0.7139765836675334
23.024765792319016 288.51495380009254 0.7130314018627619
23.02999334727243 286.0445607149201 0.7094068045563405
23.035220902225845 285.34137591685817 0.7090750282318359
23.04044845717926 284.41248960210993 0.709108671464798
23.045676012132674 284.9105325137149 0.7096880876812426
23.05090356708609 282.35254533811474 0.705716835362468
23.056131122039503 282.66398887386964 0.7060444252185091
23.061358676992917 287.2504171935713 0.7120756909922632
23.06658623194633 287.33426623506983 0.7125207410351917
23.071813786899746 283.17070693971334 0.7077547217425604
23.07704134185316 281.1148178495985 0.7067859620237337
23.082268896806575 282.0191074672353 0.7085263188947898
23.08749645175999 286.5313580743433 0.7141270259270722
23.092724006713404 284.1340464884531 0.7098049251597104
23.097951561666818 285.7010468403008 0.7115601780653655
23.103179116620232 286.56982587478785 0.7129597590210244
23.108406671573647 289.29366414097717 0.717531478666045
23.11363422652706 289.0818885262833 0.7168253038827236
23.118861781480476 286.34866406973106 0.7121202707217309
23.12408933643389 282.8956211376836 0.7060792504452618
23.129316891387305 284.0754891745165 0.7072930119009495
23.13454444634072 285.4299725310738 0.7094530675182256
23.139772001294133 285.7505631088594 0.7099570691306482
23.144999556247548 283.5020533174447 0.7073301744796817
23.150227111200962 285.2417354902984 0.7089716114087782
23.155454666154377 284.05942776316135 0.7072633923632725
23.16068222110779 282.9553757346309 0.7061666356369745
23.165909776061206 282.1766000328426 0.7044516344358188
23.17113733101462 283.25612944168347 0.705262824291774
23.176364885968034 284.02175269530875 0.7058426037851512
23.18159244092145 283.21947682149215 0.7065055055322118
23.186819995874863 282.73860695495716 0.7067938453107984
23.192047550828278 284.65750499040354 0.7087658674100625
23.197275105781692 285.0737338607055 0.7080262669082507
23.202502660735107 283.64107142580366 0.7050939438130505
23.20773021568852 282.6494548921512 0.7036889049329552
23.212957770641935 283.5204277997873 0.7051045845217438
23.21818532559535 282.78929037607566 0.7050680401008074
23.223412880548764 286.17638294308125 0.710403203261087
23.22864043550218 287.0103932921189 0.7111141338241086
23.233867990455593 286.392158695498 0.7106934514193134
23.239095545409008 284.61221535285983 0.7085670904648064
23.244323100362422 284.9287556572478 0.7093555100927853
23.249550655315836 287.5159879236473 0.7118228712478996
23.25477821026925 285.1113252126694 0.7071168834729912
23.260005765222665 283.9543663617859 0.7068214494194699
23.26523332017608 284.3826266260145 0.7073386226518543
23.270460875129494 284.4307996928128 0.7067081758677726
23.27568843008291 285.0083265216968 0.7072373432835278
23.280915985036323 281.6064935010376 0.7025250814360806
23.286143539989737 283.45476360709125 0.7056935232057528
23.291371094943152 287.7197837487362 0.710453572037578
23.296598649896566 292.57045009166137 0.7171648739638975
23.30182620484998 289.83826370273835 0.7149188430459293
23.307053759803395 284.60430721100215 0.7085952379083791
23.31228131475681 284.2490993502709 0.7075120316788458
23.317508869710224 285.19778451712017 0.7062404756383271
23.32273642466364 288.37495577875836 0.7091147503003914
23.327963979617053 289.3394347017217 0.7101462405568899
23.333191534570467 286.40906428694564 0.7067519934985509
23.33841908952388 281.59319961722053 0.7016747145736822
23.343646644477296 280.0040333497691 0.7010693507448394
23.34887419943071 284.9819812562804 0.7072825708446819
23.354101754384125 287.81705143722644 0.7112467082451164
23.35932930933754 289.4864192313435 0.7123444615874706
23.364556864290954 287.76869495777385 0.7108313902767017
23.369784419244368 287.72138392554433 0.70980735014707
23.375011974197783 285.79230922926894 0.7073634232185572
23.380239529151197 287.21007343116776 0.7090590725945611
23.38546708410461 287.89751829302463 0.7094189882423774
23.390694639058026 290.3617477413647 0.7127618321833921
23.39592219401144 288.72325591902285 0.7101789378713537
23.401149748964855 287.2365672909334 0.7081405725413596
23.40637730391827 286.61651910048397 0.7068295288803029
23.411604858871684 285.0928446486774 0.7047449328480875
23.416832413825098 284.8491110754437 0.7048279203000319
23.422059968778512 283.73306436645777 0.7040906441897997
23.427287523731927 281.84198503144387 0.7025828208706747
23.43251507868534 282.83356858126547 0.7038610158463718
23.437742633638756 286.97278940625984 0.7091223335508232
23.44297018859217 289.7336015462346 0.7118871810408125
23.448197743545585 292.5026297395428 0.7149113720488167
23.453425298499 290.8781525478367 0.7125587213794633
23.458652853452413 290.8110103184451 0.713927597109595
23.463880408405828 291.64647438057193 0.7146380959386568
23.469107963359242 293.01117503963025 0.71615883327474
23.474335518312657 292.1457611415246 0.7131540272023467
23.47956307326607 290.6549973634464 0.7112430664850782
23.484790628219486 290.8935889881019 0.7124428781380879
23.4900181831729 291.1079066436791 0.7126404760501132
23.495245738126314 290.7280439679696 0.7114845906418914
23.50047329307973 291.9717932574489 0.7119281276621794
23.505700848033143 290.17693777181915 0.7099116934798176
23.510928402986558 291.64818654520803 0.7121754502326204
23.516155957939972 289.5288698875777 0.7105641380158326
23.521383512893387 290.237557850546 0.71231385631441
23.5266110678468 291.52950952624377 0.714187073137247
23.531838622800215 294.34968523768873 0.7162621785494945
23.53706617775363 296.81813965723836 0.7191677791110285
23.542293732707044 296.64560733143054 0.7182489795180903
23.54752128766046 297.5209354174396 0.7194034498614718
23.552748842613873 298.73019481044736 0.718975444773047
23.557976397567288 299.94467486024934 0.7191974346513693
23.563203952520702 300.3340579077548 0.7192839679310906
23.568431507474116 304.4606002132544 0.7246112682715553
23.57365906242753 305.4646928651832 0.7264313379707592
23.578886617380945 302.18616892672543 0.7218014941330462
23.58411417233436 295.9181695085628 0.7136827971996873
23.589341727287774 294.64927553379374 0.7116305563271916
23.59456928224119 295.9674027127932 0.7142405702984979
23.599796837194603 297.87501654741124 0.7171810058168021
23.605024392148017 295.8838559160529 0.7135708016397432
23.610251947101432 293.72285298426567 0.7092061163182912
23.615479502054846 294.2134718710574 0.7082952474028579
23.62070705700826 295.8350294469055 0.709702156218818
23.625934611961675 297.18563116808883 0.7114457595304233
23.63116216691509 296.82789068928867 0.7108638339384609
23.636389721868504 294.61725799209745 0.709133785094879
23.64161727682192 294.1004053374049 0.7094193604357719
23.646844831775333 293.015985872859 0.708078095044719
23.652072386728747 295.5744807521954 0.7106412682673393
23.65729994168216 295.17659375491763 0.7105722461794389
23.662527496635576 295.92370600822244 0.7108059093321216
23.66775505158899 296.260413731039 0.7104817691304681
23.672982606542405 298.9876410722102 0.7127661412603992
23.67821016149582 299.6885550512878 0.7138494520312273
23.683437716449234 295.93604380469804 0.7093266506531279
23.688665271402648 293.34641731635236 0.7065141828296294
23.693892826356063 295.9237575245884 0.7092884256481299
23.699120381309477 296.33164366317794 0.7097472701206418
23.70434793626289 297.7286855118318 0.7103197175492068
23.709575491216306 300.0101584343612 0.7116785700605818
23.71480304616972 301.8874296512611 0.7135061193410006
23.720030601123135 302.6258364252029 0.7142679760708799
23.72525815607655 301.6303466962714 0.7134225381951296
23.730485711029964 303.7897780891673 0.7165928596066619
23.735713265983378 303.0893180631107 0.715924692117323
23.740940820936792 301.00043150066045 0.7139591844006823
23.746168375890207 298.41663252859405 0.7101401266429617
23.75139593084362 299.2934615037583 0.7110713835501771
23.756623485797036 299.0467303490936 0.7095344518846162
23.76185104075045 300.8729737197096 0.7109462179361148
23.767078595703865 299.29722235403983 0.7093465126320764
23.77230615065728 299.9126675438235 0.7103254114258313
23.777533705610693 297.92445326542764 0.7076713244643041
23.782761260564108 302.149068457187 0.7117720196250493
23.787988815517522 305.64081839431554 0.7152462776570795
23.793216370470937 308.324100371881 0.7187292531319239
23.79844392542435 308.44234149141084 0.7183154711924122
23.803671480377766 307.41576855358716 0.7167892323057016
23.80889903533118 306.53401703216633 0.7144049806496454
23.814126590284594 306.66109771425636 0.7142042743531258
23.81935414523801 305.53694741987846 0.7126858192394603
23.824581700191423 302.91391802828326 0.7098067283318675
23.829809255144838 301.94392664012116 0.7084626282330043
23.835036810098252 303.77087438945176 0.7097155698723192
23.840264365051667 309.4621273513684 0.7161726919987897
23.84549192000508 312.17277579731007 0.7191092994375553
23.850719474958495 313.91725328117445 0.7204195805784289
23.85594702991191 309.82726421273935 0.7152660698230927
23.861174584865324 307.9070166038289 0.7124603105530248
23.86640213981874 305.15878474208625 0.7092991362225038
23.871629694772153 306.3518476264914 0.7105486391233672
23.876857249725568 305.2263206392492 0.7088014579958781
23.882084804678982 306.5977850066942 0.7102439587806115
23.887312359632396 304.72861321293755 0.707996905182882
23.89253991458581 306.04292793590537 0.709503153020206
23.897767469539225 305.4447959609203 0.7088248382919222
23.90299502449264 305.7075624290618 0.708897663521786
23.908222579446054 302.07587146802763 0.7046104545867287
23.91345013439947 301.12200036948076 0.7034377091393184
23.918677689352883 301.9921407521481 0.7041508875844745
23.923905244306297 301.7973906305602 0.7041407820595316
23.929132799259712 304.77971304497555 0.7071858319139204
23.934360354213126 304.3730197598967 0.7066517661049657
23.93958790916654 304.14076065496675 0.7055787321546673
23.944815464119955 300.5011033196079 0.7020743575762637
23.95004301907337 298.72493590378906 0.7010300355157058
23.955270574026784 297.6026684972947 0.6997244004383254
23.9604981289802 295.72626769577647 0.6974862055795338
23.965725683933613 295.60069929104617 0.6968888529566182
23.970953238887027 297.8606466582588 0.6997174226023977
23.97618079384044 299.62103712371544 0.7009953690093189
23.981408348793856 300.3930524471991 0.7026957468344853
23.98663590374727 299.5142487112581 0.7019356659771594
23.991863458700685 299.91982104817805 0.70296882511049
23.9970910136541 299.8654608295959 0.7023947339432657
24.002318568607514 300.7569039048676 0.7036549152739817
24.007546123560928 298.75388900250067 0.7008557174053518
24.012773678514343 299.37584875677936 0.7015707338960705
24.018001233467757 298.7647684250422 0.7000825112294734
24.02322878842117 299.2102959317708 0.7008181829296957
24.028456343374586 297.47031633215784 0.7002259523558667
24.033683898328 299.7845851681923 0.7023730480647367
24.038911453281415 301.23695330626913 0.7052957907676318
24.04413900823483 302.44205425156485 0.7050518776328353
24.049366563188244 297.7111100750376 0.7003345417025163
24.054594118141658 297.2015859087023 0.6986772262096719
24.059821673095072 298.85395815099184 0.7003463184287326
24.065049228048487 301.2254756527844 0.7035179911642757
24.0702767830019 299.95778286477463 0.7155328812564746
24.075504337955316 299.62210008776253 0.7243229695888197
24.08073189290873 299.07615350070813 0.7298145281471338
24.085959447862145 299.6550895856132 0.7370133544617781
24.09118700281556 301.6075257869148 0.7440084216867942
24.096414557768973 304.5710197038416 0.7521653649676675
24.101642112722388 305.57992078917727 0.7569277969935045
24.106869667675802 303.0753561141476 0.7579076997012857
24.112097222629217 300.6844525700907 0.7589035777038923
24.11732477758263 301.1563729322351 0.7638600139227081
24.122552332536046 299.95142036390337 0.7655381358036332
24.12777988748946 299.53789491193265 0.7675359642687619
24.133007442442874 298.78081132288963 0.7690009290018631
24.13823499739629 301.7430897788533 0.7771495131559486
24.143462552349703 302.8067019992163 0.7824773125022456
24.148690107303118 300.5310551803749 0.7830609064523459
24.153917662256532 298.9072778858543 0.7830293284663586
24.159145217209947 299.7080779475799 0.7861595254055902
24.16437277216336 303.84951642494156 0.7951681262036677
24.169600327116775 305.4787690092137 0.7998683780374111
24.17482788207019 305.8769450573799 0.8034867029498982
24.180055437023604 304.22306208432514 0.8034932665200578
24.18528299197702 300.59504463231883 0.8006764620924031
24.190510546930433 299.2557656759432 0.8017626862415819
24.195738101883848 300.4407872512571 0.8050812761440856
24.200965656837262 300.6477629024723 0.8081524585010272
24.206193211790676 302.1158695522811 0.8128000492845232
24.21142076674409 301.44664937837354 0.8155370486826747
24.216648321697505 303.51416434398635 0.8202706411267865
24.22187587665092 303.52499891766206 0.8230258122548167
24.227103431604334 302.84778104525515 0.8235070612266476
24.23233098655775 298.27131162194144 0.8194969024940498
24.237558541511163 295.9972397160321 0.8186978753274163
24.242786096464577 298.48590150313987 0.8243069287089931
24.248013651417992 302.8843319740269 0.8326011044198246
24.253241206371406 302.37662885179486 0.8335311700509404
24.25846876132482 300.2263475405649 0.8343646345169321
24.263696316278235 297.0043649029547 0.8328537437729668
24.26892387123165 296.7553420991662 0.8356173490652092
24.274151426185064 296.6075411716764 0.8363219745476425
24.27937898113848 299.902772965666 0.843471145996282
24.284606536091893 300.0434946397297 0.8443992196714223
24.289834091045307 297.5560479900237 0.8444705845536026
24.29506164599872 293.9976058837077 0.8406664298681273
24.300289200952136 296.99692491748243 0.8482072497034479
24.30551675590555 301.94528396530063 0.8573823528114551
24.310744310858965 302.27182036772143 0.8597677696619336
24.31597186581238 301.75765211538896 0.8609773730706302
24.321199420765794 296.2342563527899 0.8550817931274161
24.326426975719208 294.2271912609753 0.8543385389885065
24.331654530672623 291.0300735057007 0.8517009859219238
24.336882085626037 292.6032831565953 0.8539929411122467
24.34210964057945 296.51838682524294 0.8600280603780616
24.347337195532866 298.14836864277055 0.8639830667527164
24.35256475048628 299.4927140798509 0.8688877076042225
24.357792305439695 301.1143164372404 0.8745676353076317
24.36301986039311 298.52454540921156 0.873979380404592
24.368247415346524 296.94475877900896 0.8739950509924042
24.373474970299938 296.2558929218291 0.8751300978510588
24.378702525253352 294.4224582200583 0.8739640459176529
24.383930080206767 294.5541459954589 0.8761909743936939
24.38915763516018 293.00444368525183 0.8767296220594758
24.394385190113596 295.14642690992525 0.8824946698754658
24.39961274506701 295.01088785645055 0.885604880289947
24.404840300020425 293.95361404213486 0.8853672109285551
24.41006785497384 295.456361127777 0.8901034868256087
24.415295409927253 293.1637332430808 0.8873276057467495
24.420522964880668 290.5761019578867 0.8859746285220681
24.425750519834082 293.1543584509404 0.8923873660863314
24.430978074787497 299.37391319192415 0.9057969206827505
24.43620562974091 305.44190914915123 0.916793011485604
24.441433184694326 304.9689758564103 0.9176896817154879
24.44666073964774 300.299797695368 0.9117851263719443
24.451888294601154 300.0057614088832 0.9131279534530871
24.45711584955457 300.12927907560396 0.9146175055861537
24.462343404507983 301.17038887712977 0.9180599069182734
24.467570959461398 297.87873672439184 0.9164457618986623
24.472798514414812 300.0132164477566 0.9233295046170769
24.478026069368227 298.6335355121032 0.9251018491022398
24.48325362432164 295.37420137942354 0.9213151183968206
24.488481179275055 291.6269189375343 0.9175592382775515
24.49370873422847 294.5251774964418 0.9230697586524594
24.498936289181884 297.22634545091245 0.9284596391099996
24.5041638441353 298.5894912985963 0.9324852939978096
24.509391399088713 298.95288415588357 0.9351247740967213
24.514618954042128 298.08004626810873 0.9366992760870131
24.519846508995542 299.3629589302074 0.9407506292452259
24.525074063948956 301.22983774214606 0.9471336479268005
24.53030161890237 302.51907373399405 0.9525541588319935
24.535529173855785 303.0266000523055 0.9582615396608725
24.5407567288092 299.4852266749305 0.954743743968556
24.545984283762614 298.061732802145 0.9542455076113134
24.55121183871603 300.72746887459914 0.9595769086226971
24.556439393669443 302.374689515014 0.9626807143415331
24.561666948622857 306.68380283112134 0.9715698925564098
24.566894503576272 305.3586753158912 0.970741869763361
24.572122058529686 305.56637293109765 0.9744864081906226
24.5773496134831 304.3919633277385 0.9760987229384678
24.582577168436515 301.9763600902748 0.9766455159858884
24.58780472338993 306.6584829381113 0.9873513445153922
24.593032278343344 309.4192941478312 0.9936835862615678
24.59825983329676 310.39787368149854 0.995657461944255
24.603487388250173 307.143067164198 0.9915719786072954
24.608714943203587 302.1363157655565 0.9851477465574955
24.613942498157 305.181640720564 0.9934895943997638
24.619170053110416 307.4660864342386 0.999028511117313
24.62439760806383 309.4231930223434 1.0049943404951736
24.629625163017245 304.9160290530331 0.9991696442420528
24.63485271797066 305.50036063059224 1.0029692232627496
24.640080272924074 303.63114682526805 1.0023286108529494
24.645307827877488 304.533212220879 1.0061069528893272
24.650535382830903 300.2352204512926 1.0038527363788752
24.655762937784317 299.8200501159378 1.0063626541325292
24.66099049273773 297.9217564567877 1.0056644809389028
24.666218047691146 299.1817598668301 1.008175077536806
24.67144560264456 298.6741566092495 1.0118863958565394
24.676673157597975 301.74852984083464 1.0213600665792084
24.68190071255139 301.18426370089423 1.0230745385377595
24.687128267504804 298.0403820536279 1.0174156516636677
24.692355822458218 296.08002953483367 1.0157585729955891
24.697583377411632 295.6121110849967 1.0185678532465707
24.702810932365047 296.21211616872364 1.0246698393220213
24.70803848731846 293.730963233488 1.0231275004115303
24.713266042271876 289.7874287617173 1.017482445463187
24.71849359722529 293.07023010113824 1.0241828573014375
24.723721152178705 296.4721180396313 1.0316464182405767
24.72894870713212 299.9213548162824 1.0404235278896212
24.734176262085533 297.49080936292074 1.0387255431960665
24.739403817038948 299.28008758467377 1.0447690352251906
24.744631371992362 299.26864506142715 1.0488083513655129
24.749858926945777 301.73385032507747 1.05640914338166
24.75508648189919 299.21727970504196 1.0555561860299907
24.760314036852606 298.46948917142225 1.0553577499048217
24.76554159180602 297.59182089825936 1.0554733771541467
24.770769146759434 297.3885801697885 1.0577557692960582
24.77599670171285 293.6212737765539 1.053756470535562
24.781224256666263 289.80794001292696 1.049799456104851
24.786451811619678 294.2686008267593 1.0606098421704198
24.791679366573092 296.98340484215856 1.068066395938415
24.796906921526507 300.1784200447695 1.0768804341025118
24.80213447647992 295.5266645324429 1.071970174513728
24.807362031433335 289.8887494453177 1.0650319879137964
24.81258958638675 292.6963330535726 1.0721324487265331
24.817817141340164 297.3939593261727 1.0833061400789332
24.82304469629358 300.61562305725556 1.0926227020911716
24.828272251246993 296.9422815315046 1.0905625726633121
24.833499806200408 288.4793988806521 1.0777392509418493
24.838727361153822 288.953160949402 1.0834396680752638
24.843954916107236 287.8472156721622 1.0823033751567461
24.84918247106065 291.67542864997426 1.091124606328232
24.854410026014065 292.91321996900945 1.0930776837245633
24.85963758096748 295.1999733047643 1.1015263385937004
24.864865135920894 296.58205388439757 1.1070322903497267
24.87009269087431 295.34006435244197 1.1088124826942165
24.875320245827723 296.8762777834364 1.11469438984127
24.880547800781137 299.77172596340296 1.1230766378802748
24.885775355734552 301.9119917839545 1.1287333981391967
24.891002910687966 302.01521761356145 1.1312190996855873
24.89623046564138 301.08595954499316 1.1315435681815693
24.901458020594795 295.8666718360928 1.1246942932171982
24.90668557554821 295.24663983456605 1.1262891110787123
24.911913130501624 294.5291931178111 1.1283328684364813
24.91714068545504 301.3456905529707 1.1458243520628861
24.922368240408453 304.7414166578472 1.1553437667842998
24.927595795361867 310.3083851100348 1.1697036997600125
24.93282335031528 308.5764449452812 1.1703409495724901
24.938050905268696 305.3777257987652 1.1659691608325697
24.94327846022211 299.46672460030055 1.1576019987601236
24.948506015175525 297.52198582304237 1.1573660488323863
24.95373357012894 299.8720072918697 1.1675593721438944
24.958961125082354 302.5311780994697 1.1762789020915523
24.964188680035768 303.5019719128913 1.183291024025979
24.969416234989183 303.33252645020536 1.1865992019235407
24.974643789942597 306.99793575769945 1.1977918815637507
24.97987134489601 308.940427571495 1.2007254718443112
24.985098899849426 311.3669150418746 1.2079913008971341
24.99032645480284 311.27416887547326 1.2096073004263062
24.995554009756255 309.8063834939245 1.2111449692118945
25.00078156470967 310.2019868921927 1.2154031143702766
25.006009119663084 305.1982552777579 1.2096891406666852
25.011236674616498 304.4726353970097 1.2140281022395278
25.016464229569912 303.50011771894174 1.215338899634399
25.021691784523327 306.0436266352794 1.222327384809149
25.02691933947674 309.6294111071528 1.2323679105948329
25.032146894430156 309.81357884600044 1.236835202168166
25.03737444938357 308.62236147825405 1.2378246765436347
25.042602004336985 307.01885322042955 1.2381532002472
25.0478295592904 305.6711833611107 1.2374016081732377
25.053057114243813 309.2430159257042 1.249095818549466
25.058284669197228 304.79554427010703 1.2438368040708827
25.063512224150642 302.63016184042675 1.2446325294995293
25.068739779104057 302.0753136511829 1.2476904075598216
25.07396733405747 305.35550418588343 1.2606392020464345
25.079194889010886 306.22997460732006 1.265352578957884
25.0844224439643 300.1294985268113 1.255986668419122
25.089649998917714 297.0588281078938 1.2528338035202728
25.09487755387113 297.882025512247 1.2573271899722924
25.100105108824543 304.93251573824085 1.2756125562595158
25.105332663777958 305.90655162945615 1.2811708280322787
25.110560218731372 306.4069120389467 1.2879717910007165
25.115787773684787 306.4647211727195 1.2978249712979204
25.1210153286382 308.15730761709955 1.3064344383583943
25.126242883591615 311.4356910919178 1.3178477189798496
25.13147043854503 312.66555258918345 1.3215235296848198
25.136697993498444 313.33797382569304 1.3263247355857328
25.14192554845186 312.12564977586527 1.329925708612065
25.147153103405273 309.6974489569289 1.3271318770267173
25.152380658358688 309.0361979419138 1.3293859035727356
25.157608213312102 312.98018035389225 1.3391832434446793
25.162835768265516 321.2459322163886 1.360321544710394
25.16806332321893 320.88355377768187 1.3629990002155596
25.173290878172345 318.49250978308504 1.362357567072197
25.17851843312576 310.0236159678773 1.3495751980328194
25.183745988079174 314.2989645800301 1.3621311388992596
25.18897354303259 315.1708756020472 1.3689702066107914
25.194201097986003 316.81950206691414 1.3774207876093048
25.199428652939417 310.5913960290921 1.3693860947552567
25.204656207892832 308.83442859045346 1.3700941190614124
25.209883762846246 304.1696327914341 1.3631118964711082
25.21511131779966 304.2438714838723 1.367365258280468
25.220338872753075 303.22069385054795 1.3728928585221825
25.22556642770649 314.33756287153966 1.4043069141850115
25.230793982659904 323.5024761497167 1.431807337036787
25.23602153761332 329.3510490702071 1.4459196695671759
25.241249092566733 324.4146955936674 1.4463623118697833
25.246476647520147 316.5027687760443 1.4324637077102016
25.25170420247356 316.42534319591266 1.4401517163728375
25.256931757426976 324.5167240460444 1.4571964719853232
25.26215931238039 325.11436748692944 1.4634379395350836
25.267386867333805 323.7695211946624 1.4648479647089483
25.27261442228722 314.6873286792589 1.44893256578854
25.277841977240634 317.097477493106 1.4592260743844925
25.283069532194048 319.57656016195864 1.4666848566239412
25.288297087147463 327.61770062618604 1.4946704256821428
25.293524642100877 331.8651930458365 1.5111246152706124
25.29875219705429 331.47195060250993 1.5189571186769102
25.303979752007706 321.8450992861806 1.4994084603453315
25.30920730696112 316.3213829637127 1.4932833725570307
25.314434861914535 312.63060333941326 1.488846927243841
25.31966241686795 313.11985739072065 1.4974568574641915
25.324889971821364 313.7604573094252 1.5016000595906243
25.330117526774778 317.50183208844294 1.5157715505586702
25.335345081728192 321.24787204797235 1.5279605421391942
25.340572636681607 321.8930862235442 1.5344455483763106
25.34580019163502 323.99096540493275 1.5490771173209759
25.351027746588436 320.5023346714903 1.5458728573670604
25.35625530154185 321.92165013228725 1.559721701674667
25.361482856495265 319.1478915371567 1.5578020624245237
25.36671041144868 318.81942990547805 1.5646555565124667
25.371937966402093 320.17523933716217 1.5736782781433056
25.377165521355508 320.2904146641876 1.5796578404196338
25.382393076308922 320.29383209802063 1.590830610994368
25.387620631262337 317.09600698311243 1.5889162180551497
25.39284818621575 313.46598841955944 1.5871040162072059
25.398075741169166 312.0085813322932 1.5844204368491217
25.40330329612258 311.3415411309213 1.589777492376283
25.408530851075994 313.3938741774911 1.599340711439469
25.41375840602941 319.8157012247884 1.624699695241675
25.418985960982823 319.48161396119013 1.630445704508723
25.424213515936238 316.33206257228824 1.6305577173125403
25.429441070889652 308.16545550872655 1.616626619663532
25.434668625843067 309.99602778152206 1.6297817193160031
25.43989618079648 312.7355208429332 1.645234425659635
25.445123735749895 317.9116812971497 1.6675534722879028
25.45035129070331 314.3137436534373 1.664339034254289
25.455578845656724 312.1469259832617 1.663938080734027
25.46080640061014 311.7658184932955 1.6716799514560259
25.466033955563553 315.4860336686513 1.6896242583765027
25.471261510516968 322.225724683947 1.7221447314160296
25.476489065470382 326.9857680114469 1.7411693475298495
25.481716620423796 324.56982549363926 1.7438901671578773
25.48694417537721 314.8606185358685 1.7192277035067196
25.492171730330625 312.7224630243564 1.720315564799353
25.49739928528404 313.8311605521376 1.7323518696431177
25.502626840237454 329.2354508128192 1.784927951767718
25.50785439519087 334.49384736461604 1.8110282659829238
25.513081950144283 332.974953951085 1.8143324270325565
25.518309505097697 329.0146783983953 1.8132840403307557
25.523537060051112 325.42060966130913 1.8110627362688894
25.528764615004526 330.86182033201095 1.8369403766836718
25.53399216995794 323.6615035165153 1.827537516353798
25.539219724911355 320.3578694788022 1.8308510352419491
25.54444727986477 317.16620951743954 1.8287440167262397
25.549674834818184 320.1738987436224 1.8467400794523672
25.5549023897716 326.02851723757976 1.8688631930410846
25.560129944725013 330.31055196561607 1.896061420523689
25.565357499678427 328.71429201496693 1.9028702496135403
25.57058505463184 324.4102198330004 1.9045618497543018
25.575812609585256 321.28341812407206 1.9087146487161994
25.58104016453867 319.6661265822547 1.9135271083436904
25.586267719492085 321.0303698398969 1.927461078800121
25.5914952744455 322.01070973463555 1.9339570392804601
25.596722829398914 320.0808224080091 1.9413674493278081
25.601950384352328 320.5953338989529 1.9521204598750093
25.607177939305743 326.2071381790681 1.9847656433188283
25.612405494259157 334.9081266499522 2.020665434399255
25.61763304921257 336.56732803035237 2.044417446185132
25.622860604165986 333.3330983451621 2.0469656207978626
25.6280881591194 324.8752627915046 2.0375756972109422
25.633315714072815 328.7005884583027 2.060702374938084
25.63854326902623 333.03905520724715 2.09180693598589
25.643770823979644 336.483293549762 2.116167352594688
25.648998378933058 330.49989259608 2.1077232521702345
25.654225933886472 326.81010817191896 2.1119745778430303
25.659453488839887 326.2268712771088 2.1199625502813406
25.6646810437933 337.05140826504095 2.1798207749641905
25.669908598746716 336.62397273263525 2.1925460924123303
25.67513615370013 336.27607875959336 2.217611294866533
25.680363708653545 324.6643636680327 2.1866366791343457
25.68559126360696 319.26550589911034 2.185018666066998
25.690818818560373 312.5766740032126 2.169827259142799
25.696046373513788 320.7402691032763 2.2140382767167672
25.701273928467202 328.6518707671178 2.253852196021515
25.706501483420617 341.35017364340484 2.3127209110930598
25.71172903837403 342.73916048252886 2.3384426898543373
25.716956593327446 336.5712575948975 2.3329853719167026
25.72218414828086 328.5518684604387 2.3300735620219117
25.727411703234274 323.79318425116213 2.3324772135954537
25.73263925818769 322.8991196016239 2.353679032029339
25.737866813141103 321.07331460134566 2.3622078662240082
25.743094368094518 316.58058619316654 2.376346499427855
25.748321923047932 319.973235989827 2.418614948579058
25.753549478001347 331.0949321434461 2.4883134920332015
25.75877703295476 342.7597116987967 2.5480135569634585
25.764004587908175 344.510088224079 2.567579165453515
25.76923214286159 339.2837891462201 2.5699871010001116
25.774459697815004 324.1758199266148 2.5434472425200196
25.77968725276842 320.00632535568025 2.554788460197575
25.784914807721833 308.20871770255303 2.5307283178773314
25.790142362675248 320.85021638629536 2.607342285711159
25.795369917628662 330.17721677826444 2.661493471401545
25.800597472582076 341.4276975864381 2.738835592526394
25.80582502753549 324.2894741616361 2.6997019485676224
25.811052582488905 323.6621103233897 2.7374996151210627
25.81628013744232 328.85439206822645 2.789081055919972
25.821507692395734 346.01834228457983 2.883973191440571
25.82673524734915 350.0013532137082 2.926579681606695
25.831962802302563 342.5944445386309 2.9270980156912088
25.837190357255977 340.8705723229003 2.9617575920215837
25.84241791220939 332.3610067344386 2.955463993381517
25.847645467162806 336.7409802104372 3.0270831197873496
25.85287302211622 336.2962830257611 3.0654837812141906
25.858100577069635 334.1621733956918 3.10564044176201
25.86332813202305 324.1699159541483 3.1008303500247347
25.868555686976464 329.7010652848741 3.174983743112593
25.87378324192988 324.7389428901894 3.1926917180478958
25.879010796883293 322.7349159107405 3.2271151148557866
25.884238351836707 319.21316816051575 3.2653797498105996
25.88946590679012 323.41026291253837 3.36102645726829
25.894693461743536 347.02581548905147 3.567199123771041
25.89992101669695 338.28856313888923 3.5709482459445834
25.905148571650365 329.93652044930883 3.5827410266637334
25.91037612660378 331.3051814145367 3.6450234966725454
25.915603681557194 338.31254040820136 3.7581140771475976
25.920831236510608 350.4623678328053 3.890964673472823
25.926058791464023 338.3399620664292 3.8907919139771345
25.931286346417437 342.6854728893438 3.9908254371153813
25.93651390137085 338.68771363949134 4.071469711245618
25.941741456324266 337.953358996496 4.158045332850885
25.94696901127768 332.7532479567995 4.26692562781736
25.952196566231095 332.7742214440731 4.3916947166546105
25.95742412118451 330.9454068494043 4.496622593412283
25.962651676137924 310.24609052163737 4.425931639180003
25.967879231091338 303.5140794183794 4.438644782202047
25.973106786044752 296.4625076749532 4.458139633597235
25.978334340998167 303.0130078762005 4.577327661985192
25.98356189595158 302.70627008223266 4.662574147712695
25.988789450904996 312.6196409691561 4.805810733884278
25.99401700585841 311.974401979054 4.909182370509423
25.999244560811825 311.795632481997 4.972434808133308
26.00447211576524 312.21831092952453 5.217909381659246
26.009699670718653 313.6400986579372 5.339400286753675
26.014927225672068 315.03285966050663 5.502460397784754
26.020154780625482 316.24110066772084 5.506409144815194
26.025382335578897 314.6528250817072 5.576632318189052
26.03060989053231 312.0042385758816 5.743728089278824
26.035837445485726 329.984145695669 6.096269708575717
26.04106500043914 334.5676171424281 6.313313696524625
26.046292555392554 355.17581031874784 6.605242992563866
26.05152011034597 342.2257478604452 6.649669807507344
26.056747665299383 311.02373480945676 6.501353100469724
26.061975220252798 300.9800603725735 6.668479305583709
26.067202775206212 284.2565312453959 6.64316090091195
26.072430330159627 301.41833422416056 7.209873171571108
26.07765788511304 322.50227663868 7.676728343822137
26.082885440066455 326.1616233269854 8.173370673599853
26.08811299501987 325.62905316482335 8.502402751980796
26.093340549973284 282.37258071460434 8.435881405836607
26.0985681049267 274.39160504146116 8.80700321598355
26.103795659880113 242.37554029124306 8.907616630820202
26.109023214833528 228.0435871449228 9.416002040745909
26.114250769786942 182.6822758463221 9.23366447924144
26.119478324740356 184.94378972785918 10.725400673355926
26.12470587969377 199.76350742182538 12.734846037659619
26.129933434647185 169.78830067026502 16.22986022898347
26.1351609896006 197.61600909254332 24.768766214181035
