# Supplementary material for: Unraveling metal effects on CO2 uptake in pyrene-based metal-organic frameworks
Source: Nat Commun. 2025 Feb 11;16:1516. doi: 10.1038/s41467-025-56296-w (PMC11814143; doi:10.1038/s41467-025-56296-w)
Supplement: Supplementary file 3 — Source Data [file 41467_2025_56296_MOESM3_ESM.zip › SourceCode/SuppInf/FigureS5_Ga-TBAPy_InSitu_VariableT_PXRD/Data/GaTBAPy_0139p.dat]

0.002613777476707968 2.881490668999253 1.9107113101325524
0.007841332430123905 2.8814911296717653 1.9656541857481526
0.01306888738353984 6.950316563528379 2.7217224972004206
0.018296442336955775 13.266888921294877 2.8430311278981875
0.02352399729037171 13.185776774330472 2.5069107244583444
0.028751552243787646 17.2609835274534 2.5631611727268093
0.03397910719720358 20.58753004561637 2.3433165888286247
0.03920666215061952 21.823061308108684 2.3011349480708527
0.04443421710403546 23.4365450468603 2.3422641529931014
0.0496617720574514 21.682881105142584 2.0869635006806275
0.054889327010867336 17.24592431356334 1.8534270020257133
0.060116881964283275 15.996609648856216 1.7615196935134034
0.06534443691769921 15.94436249953803 1.7213800235784082
0.07057199187111515 16.717627236722013 1.749635405910559
0.07579954682453109 17.585024616806514 1.7176946835679991
0.08102710177794703 17.163970508825052 1.5823175514890355
0.08625465673136297 16.309628248952265 1.520801735092345
0.09148221168477891 15.36711520989581 1.367551225035097
0.09670976663819485 16.293330537606487 1.3150909116006047
0.10193732159161079 17.390482694944524 1.3236289237308294
0.10716487654502672 17.902049313396393 1.2777748321937632
0.11239243149844266 18.38499584013619 1.268058976339944
0.1176199864518586 17.5871744173452 1.252683141904297
0.12284754140527454 18.562078441084427 1.2256232191159586
0.12807509635869047 20.493190446534523 1.2647021671251015
0.1333026513121064 20.963564780344953 1.2804052203148
0.13853020626552232 20.341276765123485 1.2365449022999158
0.14375776121893824 18.646287426313023 1.2031985107420642
0.14898531617235417 16.98498028454025 1.1866964247977403
0.1542128711257701 15.94606914029685 1.1698871111922673
0.15944042607918602 17.44353596940526 1.185764586356689
0.16466798103260194 16.11837585234518 1.1050683160434942
0.16989553598601786 18.02262897078053 1.1201232521600937
0.1751230909394338 20.10461113521353 1.1184708675092025
0.18035064589284971 20.233932786913236 1.0959103754804937
0.18557820084626564 21.5468676292537 1.0993802251812665
0.19080575579968156 20.830646788862165 1.0444037067057708
0.1960333107530975 19.300607281982302 1.0031890206250518
0.20126086570651341 19.087294919153234 1.0135288698299492
0.20648842065992934 20.14610985777983 1.0390267769586756
0.21171597561334526 19.960170568695794 1.0353144875872002
0.2169435305667612 18.35293366415243 0.9687236990907081
0.22217108552017711 19.459062080801253 0.9831058991148449
0.22739864047359304 18.353127506897547 0.9717478721872297
0.23262619542700896 19.122074940364687 1.0011081260438701
0.2378537503804249 19.5596446983862 1.0176247377072558
0.2430813053338408 18.14289613477174 0.9595947093476201
0.24830886028725674 19.01382111134809 0.9279751200625104
0.25353641524067266 18.571614113941088 0.8693012523875173
0.2587639701940886 19.11294538839957 0.8731288133628279
0.2639915251475045 18.804306236335524 0.8436313309884729
0.26921908010092044 18.494963995961772 0.852952441223081
0.27444663505433636 18.502717721916223 0.8589275728480811
0.2796741900077523 17.620833556337093 0.8253916460423053
0.2849017449611682 17.99737112638568 0.8243578226871257
0.29012929991458414 19.03192976178129 0.8303734935212244
0.29535685486800006 18.546043337927877 0.8153711906996696
0.300584409821416 18.112966679372732 0.7970744273934876
0.3058119647748319 17.926274260134466 0.8173173570531445
0.31103951972824784 17.682880790156755 0.8200803202401213
0.31626707468166376 18.94980862184909 0.848484211178052
0.3214946296350797 19.974387333772707 0.8689049811342526
0.3267221845884956 20.06075566812049 0.8602474251301605
0.33194973954191154 20.336247600431456 0.8961751957255497
0.33717729449532746 18.27972022375992 0.8558541387980058
0.3424048494487434 17.661158934554432 0.8607386193128788
0.3476324044021593 16.974156191629284 0.8447200721352713
0.35285995935557524 16.1211984873583 0.8119958710392328
0.35808751430899116 16.800668367012747 0.8184785043781672
0.3633150692624071 16.64132488177468 0.7992378547343967
0.368542624215823 17.346063159473495 0.7963841939207273
0.37377017916923894 18.687716740819802 0.8133331211323792
0.37899773412265486 18.66971998504577 0.8073684622450297
0.3842252890760708 17.903807094698827 0.8171813431742762
0.3894528440294867 17.93839696117055 0.8180264168778386
0.39468039898290264 16.938805837052087 0.7824332228712176
0.39990795393631856 18.175986786699895 0.7835522889617776
0.4051355088897345 20.441371099271137 0.8217905005334918
0.4103630638431504 21.80094986266363 0.848753657924379
0.41559061879656634 20.999778976634143 0.8352700656921986
0.42081817374998226 20.079304930286362 0.8147198851720656
0.4260457287033982 18.589969345363063 0.7730871686774313
0.4312732836568141 18.413643234948847 0.7575747149214496
0.43650083861023004 18.161284856421517 0.7722890105629242
0.44172839356364596 18.162577756124723 0.779457965710539
0.4469559485170619 17.186682469511837 0.7648206047907561
0.4521835034704778 15.617102644795738 0.7422840147014597
0.45741105842389373 15.079078354178483 0.7303060910024558
0.46263861337730966 15.432754144560866 0.7399289525595524
0.4678661683307256 17.202066629188348 0.7888547928502634
0.4730937232841415 19.06353499846041 0.8190403800494511
0.47832127823755743 20.128193756363153 0.8276672810549709
0.48354883319097336 20.275104234715297 0.7953213877230586
0.4887763881443893 19.095314979829794 0.7478484162106284
0.4940039430978052 19.905035661214246 0.7576637795718296
0.49923149805122113 20.272670679792782 0.7756275040531591
0.5044590530046371 20.799181894519716 0.8240839910459901
0.5096866079580531 20.055682771690023 0.8377869572572331
0.5149141629114691 18.77067306279326 0.8199930238177712
0.5201417178648851 17.975889011634056 0.790025767280198
0.525369272818301 17.764328375309677 0.7564671694021822
0.530596827771717 19.27303442268033 0.7618215316783383
0.535824382725133 18.94516754152421 0.750288865607504
0.541051937678549 18.66600833156382 0.7615627818121518
0.546279492631965 18.39060291992638 0.7579008242436204
0.5515070475853809 18.488892728800938 0.75989858379964
0.5567346025387969 19.068882568648828 0.7621787620400373
0.5619621574922129 19.33498181313913 0.7431743429480022
0.5671897124456289 18.213745440099714 0.717999078249182
0.5724172673990449 18.033205507212347 0.7121385757247943
0.5776448223524608 17.94412701400377 0.7164298703253432
0.5828723773058768 18.81029842647302 0.7231842314220785
0.5880999322592928 19.546984278621753 0.7482731934215923
0.5933274872127088 18.62755858794049 0.737505777753992
0.5985550421661248 18.835614768612558 0.7406636556591739
0.6037825971195407 18.827110913753938 0.7434722552013165
0.6090101520729567 19.235250779890958 0.7493332218806631
0.6142377070263727 19.502975149133913 0.7438954438424772
0.6194652619797887 19.48899460573706 0.7433510244976733
0.6246928169332047 18.89000376950591 0.7401295207261109
0.6299203718866206 18.715594140960413 0.7226275348287803
0.6351479268400366 17.742861608910435 0.7137242934279731
0.6403754817934526 17.349706559908427 0.6884338242822178
0.6456030367468686 17.82631561941844 0.6854659185923608
0.6508305917002846 19.661975850694635 0.6935842933175412
0.6560581466537005 21.057629214321484 0.6984022365480601
0.6612857016071165 21.048946235466495 0.6810558177070223
0.6665132565605325 20.922375924533036 0.6734399534370465
0.6717408115139485 21.099879207686072 0.6874511905058691
0.6769683664673645 21.75079997822553 0.7007101860249964
0.6821959214207804 21.502861144635173 0.7093095852651986
0.6874234763741964 21.076614002867675 0.7131715654490767
0.6926510313276124 20.54094269609028 0.698867004691681
0.6978785862810284 19.72434233307955 0.6776868319895208
0.7031061412344444 20.86093774077223 0.6984353783532529
0.7083336961878604 21.663540892122313 0.7011346209390587
0.7135612511412763 21.996040722035318 0.7119017225221381
0.7187888060946923 22.252855934950027 0.7248153917555008
0.7240163610481083 22.474383740007273 0.721876957864362
0.7292439160015243 22.08326234838524 0.7143161602504735
0.7344714709549403 21.840304124396933 0.6998753772537623
0.7396990259083562 22.64857145448422 0.7081237600232408
0.7449265808617722 22.02381954039509 0.7089402807405351
0.7501541358151882 22.87668084903796 0.7356849892267445
0.7553816907686042 24.136923098695735 0.763921025586237
0.7606092457220202 25.181204721350667 0.776547601389689
0.7658368006754361 27.24759586078137 0.7970035574736333
0.7710643556288521 28.76528490766055 0.7996678249535163
0.7762919105822681 28.801066967328232 0.7834050053085087
0.7815194655356841 28.482824727930737 0.7816232996614202
0.7867470204891001 29.75912865122175 0.8158277802351797
0.791974575442516 30.866251769774355 0.8493868022455572
0.797202130395932 32.97473024953416 0.8721352062230452
0.802429685349348 34.38562724354935 0.8862038352383689
0.807657240302764 34.84362747965111 0.8736529504763072
0.81288479525618 37.1132264261826 0.900105819177339
0.8181123502095959 40.28248059757585 0.9529397459055133
0.8233399051630119 41.98230189340614 0.9940008408601394
0.8285674601164279 44.66575706368622 1.0533408678247047
0.8337950150698439 47.4926947050998 1.1057607097347115
0.8390225700232599 49.52215104305246 1.1147423759242843
0.8442501249766758 53.57454209462632 1.1395632801057953
0.8494776799300918 58.90778654813406 1.2005239713066294
0.8547052348835078 59.22568134815319 1.1951996490835173
0.8599327898369238 61.585210019619005 1.2194473973572775
0.8651603447903398 63.86588407267023 1.2484146061876424
0.8703878997437557 67.16774079801623 1.272292214907592
0.8756154546971717 72.95126773832133 1.3194508596660102
0.8808430096505877 76.34600438455331 1.340578688496304
0.8860705646040037 80.19866675700796 1.3577248534553112
0.8912981195574197 83.32100870039525 1.3824376297309624
0.8965256745108356 83.71320179533653 1.4060772732700904
0.9017532294642516 86.7533677022003 1.4598689105933353
0.9069807844176676 85.88237006668794 1.4579272535497962
0.9122083393710836 87.02323905713578 1.4708106567051866
0.9174358943244996 88.81166033053269 1.4736210790972755
0.9226634492779155 86.98011736780802 1.4226922736375593
0.9278910042313315 91.60008733664151 1.4477291946400488
0.9331185591847475 94.72457090986236 1.4912099008033384
0.9383461141381635 98.7783161096539 1.5343868289890585
0.9435736690915795 98.48019431065853 1.5408691862561057
0.9488012240449955 94.98243334618492 1.4869889915993724
0.9540287789984114 91.68206737494035 1.4462422343249897
0.9592563339518274 94.47345143166491 1.4657759451733638
0.9644838889052434 96.00660213087906 1.4706694119078358
0.9697114438586594 100.11849554875558 1.4945723062746186
0.9749389988120754 103.21502466029517 1.5042171727163791
0.9801665537654913 102.02888004411157 1.4687933648122036
0.9853941087189073 103.51292574328792 1.4772445781223817
0.9906216636723233 105.36390324910917 1.4818535008706657
0.9958492186257393 106.6621552980484 1.5065821321447495
1.0010767735791553 108.91313967780887 1.5408736969502137
1.0063043285325712 111.8723590928171 1.5552259023497153
1.0115318834859872 111.36731899159756 1.5418045511438951
1.0167594384394032 115.29146076092476 1.5567520552849246
1.0219869933928192 122.27602050358747 1.6164821330535506
1.0272145483462352 122.5959304571365 1.6241515202182906
1.0324421032996511 124.36690294375349 1.6507220656729404
1.0376696582530671 124.78129012670468 1.6359353770353393
1.042897213206483 126.23491328431149 1.6282960249661607
1.048124768159899 125.51188822855067 1.6226152438625323
1.053352323113315 123.19362089714434 1.6005827456586317
1.058579878066731 123.49559930804652 1.6092923183187002
1.063807433020147 123.03822971611841 1.604359053971421
1.069034987973563 128.25417988647862 1.6176763582017928
1.074262542926979 133.31620679392205 1.6437537596961995
1.079490097880395 136.75557827949154 1.6518741805554282
1.084717652833811 132.7939232286654 1.6291425961424792
1.089945207787227 127.19856470541329 1.609331734928843
1.095172762740643 128.45467238818392 1.6198233460522835
1.1004003176940589 127.85780107386428 1.6152513492726484
1.1056278726474749 132.0992371323763 1.6441036030310452
1.1108554276008908 138.89746363602399 1.6861271727874045
1.1160829825543068 137.10522677153193 1.65608275200828
1.1213105375077228 136.8201648247421 1.6340909896104618
1.1265380924611388 135.097675174758 1.620368305414723
1.1317656474145548 131.09788186557827 1.5888703259594696
1.1369932023679707 132.54885192733187 1.6011534258646813
1.1422207573213867 134.77141185691298 1.635634241832848
1.1474483122748027 135.9367695905499 1.6516022234076224
1.1526758672282187 142.969737033797 1.7065500609248971
1.1579034221816347 144.18507487224682 1.7217978321621945
1.1631309771350506 145.98321433172003 1.7214965615160815
1.1683585320884666 145.88630200481936 1.6935050280144406
1.1735860870418826 143.63054210823293 1.6830293174428623
1.1788136419952986 142.37173608349408 1.6751053598189367
1.1840411969487146 140.32308160298473 1.649270932632588
1.1892687519021305 144.11100520858312 1.6661947345736747
1.1944963068555465 147.21309327204003 1.6911431114005677
1.1997238618089625 145.6236062291874 1.658934188080571
1.2049514167623785 146.61251952827547 1.6833604988915278
1.2101789717157945 147.3406904654805 1.7028713204077153
1.2154065266692105 148.0570869996649 1.69899011843599
1.2206340816226264 150.76301153829104 1.7244785087526306
1.2258616365760424 147.31777820330709 1.6964980453237712
1.2310891915294584 150.23788314588327 1.6896401609754523
1.2363167464828744 148.62691708201262 1.6943626977294188
1.2415443014362904 145.081621607546 1.658210516627629
1.2467718563897063 140.882992883009 1.6389649110753974
1.2519994113431223 140.0577275952718 1.6477475658347887
1.2572269662965383 140.03465497935937 1.6349995336401568
1.2624545212499543 142.59080411246381 1.6486319464380412
1.2676820762033703 145.9358849519555 1.6808629737193042
1.2729096311567862 142.26324778924658 1.645681908402761
1.2781371861102022 143.07708706193338 1.6482489622463852
1.2833647410636182 142.25024633122854 1.6371776459813092
1.2885922960170342 144.67095632828844 1.6531781556805363
1.2938198509704502 146.9172643213109 1.6730774374511923
1.2990474059238661 141.77779189219282 1.6341533199943503
1.3042749608772821 140.76499804797865 1.6184185361605885
1.309502515830698 142.0868701233527 1.6144894744446878
1.314730070784114 138.4713593860072 1.6114108044952515
1.31995762573753 149.39574164461968 1.7030769464378437
1.325185180690946 150.38247335771553 1.721172508417028
1.330412735644362 152.6813113030424 1.7358928100543005
1.335640290597778 147.17829091962042 1.7003065763815535
1.340867845551194 142.1579574702068 1.6667619447133715
1.34609540050461 145.98337188366423 1.6845151689282756
1.351322955458026 147.2158269616514 1.685363400015697
1.356550510411442 144.932996757444 1.6586363068533172
1.361778065364858 135.81992204276358 1.599259363161634
1.3670056203182739 131.78316490065467 1.5868217828423015
1.3722331752716899 129.61832086923528 1.5746514489542038
1.3774607302251058 131.85914660857858 1.5819104814905713
1.3826882851785218 141.26104701849098 1.6381155343449652
1.3879158401319378 149.12022119911367 1.6921711344225152
1.3931433950853538 148.93879875483074 1.699000835656784
1.3983709500387698 148.0691446749266 1.6746988517853236
1.4035985049921857 146.69897225915886 1.6600074420526498
1.4088260599456017 149.0857065516994 1.700646359980349
1.4140536148990177 158.979727683011 1.7794605567090434
1.4192811698524337 161.24270324694552 1.8182424121890792
1.4245087248058497 155.4932568695726 1.769796442774825
1.4297362797592656 144.82915944603926 1.6781524346935734
1.4349638347126816 133.80164381706945 1.5905827100189094
1.4401913896660976 130.94269021177288 1.5672812317341527
1.4454189446195136 130.7837087926452 1.57288736899157
1.4506464995729296 129.7292233466688 1.5665928083886997
1.4558740545263456 131.44015973250873 1.5652205927272917
1.4611016094797615 126.02847595902199 1.5297355863544184
1.4663291644331775 125.0175566638423 1.5323989730415701
1.4715567193865935 127.60062174311966 1.5570285855523047
1.4767842743400095 133.30586994673604 1.5995571092390304
1.4820118292934255 136.95215000994503 1.6119011569437978
1.4872393842468414 139.06937225474132 1.6166720978585851
1.4924669392002574 135.39200642470288 1.5930725763406004
1.4976944941536734 127.01621137745364 1.559412674006554
1.5029220491070894 124.88034017762519 1.5436979040310765
1.5081496040605054 127.34764848160238 1.5541541536396641
1.5133771590139213 130.9138378909817 1.5871020743328426
1.5186047139673373 135.54258378832546 1.627994955817071
1.5238322689207533 135.49223197219064 1.6244761469217945
1.5290598238741693 142.4332034914363 1.6875440341003844
1.5342873788275853 142.1583112584946 1.6819865686546682
1.5395149337810012 137.13648948269588 1.6479221657480594
1.5447424887344172 132.91535073156672 1.6107589807506701
1.5499700436878332 132.26325895948693 1.5921724320955981
1.5551975986412492 132.8956182731385 1.5702224737649182
1.5604251535946652 136.1098840184367 1.5992159914624362
1.5656527085480811 138.79426666523523 1.650449433139417
1.5708802635014971 135.64834610245262 1.6451049949191912
1.576107818454913 135.67064647542432 1.658160166799455
1.581335373408329 138.567535737095 1.6672276285414922
1.586562928361745 144.2432790120212 1.6587775920131573
1.591790483315161 153.0119800796117 1.7224945959171203
1.597018038268577 156.4842469285846 1.74640976085648
1.602245593221993 154.5771948361672 1.7206203283241808
1.607473148175409 155.04743292985884 1.7250935804458325
1.612700703128825 153.44406353238278 1.7017744363294645
1.617928258082241 155.35616619834596 1.6978086277413444
1.623155813035657 159.77311671279998 1.7265275160622433
1.628383367989073 159.3127595339515 1.7259058103970017
1.6336109229424889 158.58522182142423 1.7223874526509713
1.6388384778959049 160.85502330312173 1.726811733470785
1.6440660328493208 167.41452537164588 1.7536978236469491
1.6492935878027368 183.95704137614212 1.841440011751976
1.6545211427561528 184.79722240399744 1.857530262404194
1.6597486977095688 184.82237525573683 1.8526604860466729
1.6649762526629848 186.11375826424694 1.8471175452649153
1.6702038076164007 182.62573262616235 1.7967456957770407
1.6754313625698167 183.2140817054803 1.768020931799786
1.6806589175232327 188.54248800595406 1.7896446972184856
1.6858864724766487 194.8421380858537 1.8275725070844733
1.6911140274300647 204.36143268768652 1.8930531783114741
1.6963415823834807 211.29230708180907 1.9461812156490699
1.7015691373368966 210.33464802579834 1.9395145292741163
1.7067966922903126 214.16287693219383 1.972819168770787
1.7120242472437286 210.69013405778117 1.9406701597501772
1.7172518021971446 203.24941583430896 1.866493697747381
1.7224793571505606 206.59839255121724 1.8631751070315423
1.7277069121039765 213.30245772800234 1.8772564293422769
1.7329344670573925 226.0687683070079 1.9350225063282975
1.7381620220108085 234.09563539634965 1.977841797527495
1.7433895769642245 234.00903904386007 1.9826458330238568
1.7486171319176405 229.19780834445694 1.9546811198578102
1.7538446868710564 235.87324236230123 1.977224448173483
1.7590722418244724 239.69601547583835 1.9905115463943976
1.7642997967778884 238.876234362102 2.0043816565823747
1.7695273517313044 231.65315785506945 1.9606131202029453
1.7747549066847204 221.03761089052958 1.899906487648223
1.7799824616381363 227.76397685449328 1.942491861738648
1.7852100165915523 244.83900721293682 1.9966259440221956
1.7904375715449683 255.70790589315254 2.036236952907676
1.7956651264983843 257.67541325224954 2.0333299854726485
1.8008926814518003 249.63619815725602 1.9543838717357975
1.8061202364052162 243.30111312348615 1.910463138181137
1.8113477913586322 242.40001659584797 1.896897819357673
1.8165753463120482 249.63795433244402 1.9351587778353754
1.8218029012654642 245.73704530589194 1.92082080752318
1.8270304562188802 248.79168034461384 1.9494504597693088
1.8322580111722961 249.282001163699 1.9340036880113463
1.8374855661257121 248.28998559053758 1.91199348838707
1.842713121079128 250.0826763865022 1.9128716877886087
1.847940676032544 244.54225840720807 1.873838956290846
1.85316823098596 247.2504081477344 1.8830327656606543
1.858395785939376 252.43263790270967 1.9216740561776031
1.863623340892792 258.196103138875 1.9446660420988615
1.868850895846208 257.2926150036235 1.9247998988167048
1.874078450799624 247.91940949456392 1.8829987876847678
1.87930600575304 253.09031530951296 1.8924831454830335
1.884533560706456 250.774794151738 1.8658693907000985
1.889761115659872 253.69253909583256 1.8708517517879881
1.894988670613288 254.1340102904569 1.856484774895357
1.9002162255667039 260.52376042181317 1.862775217290464
1.9054437805201199 257.5378731388766 1.821329107239961
1.9106713354735358 253.46899830999678 1.7903719159579279
1.9158988904269518 246.28179600970338 1.7557388669799654
1.9211264453803678 240.06989374933937 1.7217433346164883
1.9263540003337838 242.14649194183664 1.7361530975980184
1.9315815552871998 243.84838537446967 1.7494948302547384
1.9368091102406157 246.51872995118597 1.756016339501353
1.9420366651940317 244.0612762822683 1.7494005508663835
1.9472642201474477 236.7067645786818 1.7132317485921775
1.9524917751008637 234.3988595692876 1.6936752942122075
1.9577193300542797 232.3133995221872 1.6886929490012934
1.9629468850076957 235.12990799887524 1.7013271187666084
1.9681744399611116 233.99016177293205 1.68318981472475
1.9734019949145276 231.3070787762505 1.664715270568629
1.9786295498679436 226.06383743659543 1.6404728557189008
1.9838571048213596 229.03485065729578 1.641670022377142
1.9890846597747756 228.0990422707906 1.6431482677571883
1.9943122147281915 227.79702920137723 1.6405619467439987
1.9995397696816075 231.52225192167154 1.6501071507136498
2.0047673246350235 223.60422967007995 1.6193375704401785
2.0099948795884393 216.54105391168503 1.5849884708755828
2.015222434541855 217.31172313776247 1.5809188602337687
2.0204499894952708 220.18458267802842 1.5743135449727825
2.0256775444486865 228.31101265414952 1.6096798579364962
2.0309050994021023 228.00144994550246 1.5959840621882921
2.036132654355518 220.88221294323023 1.5755415424170365
2.041360209308934 215.96632656618777 1.5795627902075904
2.0465877642623496 219.6728601302111 1.598844729521261
2.0518153192157653 220.13471102147784 1.6047714045482526
2.057042874169181 219.34569158532776 1.595874655713162
2.062270429122597 220.76360800431337 1.5973608197635751
2.0674979840760126 221.68601154986334 1.6188688428966977
2.0727255390294284 215.9608483344075 1.584482223148233
2.077953093982844 224.80949276697288 1.6150872188386318
2.08318064893626 225.22029489592697 1.6251922702509158
2.0884082038896756 229.28759741719287 1.6629310935726505
2.0936357588430914 227.20542812353042 1.6503223697480958
2.098863313796507 225.5601669241093 1.6386416343908905
2.104090868749923 227.33446154090376 1.6457760668225543
2.1093184237033387 223.64858889415456 1.6181416388609373
2.1145459786567544 221.10255571192906 1.6184094097104509
2.11977353361017 216.72477413679653 1.5997366072873955
2.125001088563586 221.49110232105352 1.6127997300105679
2.1302286435170017 220.00069497188912 1.6080294224050629
2.1354561984704175 220.91337344531541 1.6071100145986752
2.140683753423833 219.17859316769488 1.6024022058552108
2.145911308377249 216.49451630105852 1.5868423493643693
2.1511388633306647 215.79690608345777 1.5967185747481125
2.1563664182840805 217.85827967576137 1.6016750544096
2.1615939732374962 215.52119750227834 1.5964997345819043
2.166821528190912 217.01035303466753 1.6125054062831157
2.1720490831443278 218.87840226936174 1.603489278160584
2.1772766380977435 222.29942251283114 1.6283378345926531
2.1825041930511593 226.17331359853597 1.6234523534320422
2.187731748004575 230.45754675293392 1.617127312265905
2.192959302957991 232.05139552169837 1.6156689019277843
2.1981868579114066 223.62478883533026 1.569047787976772
2.2034144128648223 221.8257076973236 1.5759809608757835
2.208641967818238 219.44622605571678 1.584710625575125
2.213869522771654 219.38809458560704 1.592054345518755
2.2190970777250696 216.2416209631514 1.5766197619941429
2.2243246326784853 208.77860460506946 1.5461662404670407
2.229552187631901 210.1543403127908 1.5686272781440473
2.234779742585317 216.420206871769 1.5978038070234866
2.2400072975387326 215.63046762764657 1.590372720296742
2.2452348524921484 220.8863762958814 1.6075722651746673
2.250462407445564 221.67658356464722 1.6027387025820152
2.25568996239898 216.93034468456818 1.5731232760430574
2.2609175173523957 214.67269259103168 1.5614424024184101
2.2661450723058114 215.99616993586426 1.566982191343256
2.271372627259227 216.91516696343 1.587915273921887
2.276600182212643 222.30632000348052 1.6109003320059978
2.2818277371660587 232.49311130487683 1.668522671026348
2.2870552921194744 226.3197817318609 1.6397296775828227
2.29228284707289 218.70374689360978 1.6118949246141314
2.297510402026306 213.64905464333384 1.5854721687696294
2.3027379569797217 207.43485983269753 1.542376036168375
2.3079655119331375 215.61722465868976 1.5856435106847984
2.3131930668865532 219.01666973019593 1.5945695972698783
2.318420621839969 216.03676943409434 1.5806300845100372
2.3236481767933848 216.56794623387484 1.5899616395667922
2.3288757317468005 211.59301784510902 1.5649567939449982
2.3341032867002163 208.21420221665645 1.5252478660793782
2.339330841653632 215.08929693469747 1.5566172624949306
2.344558396607048 215.64231089871848 1.5695342377450252
2.3497859515604635 217.09419498598677 1.5759239741973903
2.3550135065138793 224.88492543946012 1.6195029988899308
2.360241061467295 228.36380108136294 1.6446462406645286
2.365468616420711 231.01777466301667 1.6669402375640707
2.3706961713741266 226.03137336671264 1.6390069765193869
2.3759237263275423 229.03281155290583 1.6435249760367054
2.381151281280958 229.13395287624695 1.622697641079693
2.386378836234374 231.02789704625405 1.6166027128240918
2.3916063911877896 228.8056364024254 1.6010501167172446
2.3968339461412054 221.3967023588311 1.564968696775424
2.402061501094621 217.6565618127697 1.5370987817021524
2.407289056048037 219.4180327321767 1.5548085077207665
2.4125166110014526 216.46687712691983 1.5377509708269566
2.4177441659548684 218.08540617366063 1.5480901948082788
2.422971720908284 220.65452436099133 1.5479451094483678
2.4281992758617 216.92123150757772 1.5174899517672769
2.4334268308151157 216.96082753946348 1.51303014195042
2.4386543857685314 215.39658711999596 1.4938156368344562
2.443881940721947 216.02132955234228 1.4798210178264364
2.449109495675363 223.7239011219358 1.495874496364686
2.4543370506287787 231.18870914784333 1.4878920801106343
2.4595646055821945 237.35289851193752 1.464659162583528
2.4647921605356102 255.88948778018147 1.4804009658726014
2.470019715489026 282.56039781982577 1.469600248025364
2.4752472704424417 358.36564961320585 1.5703585827706785
2.4804748253958575 514.5375484056837 1.7949833117071001
2.4857023803492733 767.0370070113404 2.1100410177535154
2.490929935302689 1104.163182047994 2.4963362926763235
2.496157490256105 1537.2562598883683 2.9392150482220356
2.5013850452095205 1947.9547115878659 3.298813527297478
2.5066126001629363 2289.3655381754033 3.574871229916913
2.511840155116352 2548.2372320252075 3.7709313938724986
2.517067710069768 2717.7980497920453 3.885116791594211
2.5222952650231836 2894.7054502919286 4.004646107712399
2.5275228199765993 3170.6471863433594 4.189081652059641
2.532750374930015 3554.506453579379 4.419443068653114
2.537977929883431 4186.830074129127 4.808504215781113
2.5432054848368466 4958.897413071336 5.225074276195358
2.5484330397902624 5781.255957928078 5.637537267130778
2.553660594743678 6384.134919549077 5.905818923287107
2.558888149697094 6696.098266679855 6.03523983335119
2.5641157046505096 6618.135222386763 5.989707524279864
2.5693432596039254 6210.09949732134 5.791631719297882
2.574570814557341 5641.715252430175 5.520756970199232
2.579798369510757 5046.642466820862 5.2198300560470114
2.5850259244641727 4567.468752728086 4.954299492197083
2.5902534794175884 4222.1044032016725 4.749755794269866
2.595481034371004 3941.940999027379 4.559559125846806
2.60070858932442 3710.829328824703 4.427332486164299
2.6059361442778357 3368.1841326514286 4.220833999067381
2.6111636992312515 2951.3250036760546 3.972030581354682
2.6163912541846672 2414.8149819602304 3.5932492007696517
2.621618809138083 1854.9657506909043 3.149006790104743
2.6268463640914987 1344.462601645524 2.676972829859701
2.6320739190449145 947.5683176721147 2.2628660872217683
2.6373014739983303 679.499131804835 1.9455784448285356
2.642529028951746 505.92227734329623 1.7257824135246627
2.6477565839051618 392.66113755110655 1.5756064656150244
2.6529841388585775 320.3726215969227 1.4581074952239583
2.6582116938119933 285.2963417385413 1.412814095514682
2.663439248765409 258.89007610381526 1.3739545179977382
2.668666803718825 248.54933949244466 1.3922156938159094
2.6738943586722406 240.08400223582566 1.4083483723043992
2.6791219136256563 234.4890660702956 1.4297296724811963
2.684349468579072 228.7480777992137 1.441602947974366
2.689577023532488 233.73539540599492 1.490999221625004
2.6948045784859036 229.97025816911167 1.4894804267013924
2.7000321334393194 229.1419643815177 1.4827941187507252
2.705259688392735 225.7910318059238 1.4725155884752839
2.710487243346151 222.889442454321 1.4570985613620462
2.7157147982995666 220.96490907331724 1.4523403533065133
2.7209423532529824 217.67323914159064 1.4519178242143413
2.726169908206398 210.65532927367423 1.4319902952107528
2.731397463159814 211.04016997529752 1.4511995555653363
2.7366250181132297 213.77031424994283 1.4758260124909204
2.7418525730666454 216.28393397430267 1.507916901655537
2.747080128020061 220.368312747339 1.5351900609876337
2.752307682973477 220.96407491199108 1.5405898098620638
2.7575352379268927 217.5345053937213 1.5218795870642217
2.7627627928803085 214.9353653569955 1.5135935247431018
2.767990347833724 208.77317757463223 1.4752341293741729
2.77321790278714 208.03016002369193 1.4812230592735813
2.7784454577405557 214.0704433734158 1.5271526475694888
2.7836730126939715 215.9795851056803 1.5371592579023492
2.7889005676473873 210.1815890305521 1.5271525298693804
2.794128122600803 205.66358993955544 1.4946993304399285
2.7993556775542188 197.94038431217666 1.4344806801174415
2.8045832325076345 198.05455591067079 1.4258303580556084
2.8098107874610503 204.77565336440585 1.4589906031559035
2.815038342414466 208.74010531779356 1.4900209933802735
2.820265897367882 214.34308483033712 1.539702211466203
2.8254934523212976 214.9153056447505 1.542327551338355
2.8307210072747133 222.32382753943068 1.5866968071554108
2.835948562228129 223.87779266696646 1.592129111812613
2.841176117181545 218.9484801960372 1.5620571888827943
2.8464036721349606 221.72788576842987 1.5683944020784057
2.8516312270883764 220.6116125899502 1.5553604622288946
2.856858782041792 226.2230409628919 1.5769246925344709
2.862086336995208 232.17779395778095 1.6154746596275864
2.8673138919486236 232.87784306620478 1.613801153751229
2.8725414469020394 240.8509700671897 1.6129170531230526
2.877769001855455 256.380231549637 1.667604109235138
2.882996556808871 267.7725848301298 1.6825090897246486
2.8882241117622867 267.79579174097904 1.6908089810769622
2.8934516667157024 266.07673715766856 1.6951242885630464
2.898679221669118 251.27145864064323 1.6374822536621303
2.903906776622534 229.71651433832332 1.5542346019205937
2.9091343315759497 231.8990291931481 1.5574916037446556
2.9143618865293655 221.68487676789206 1.5227542097848656
2.919589441482781 219.05801296099781 1.521965444372426
2.924816996436197 211.911931386218 1.494086066962063
2.9300445513896127 212.07680229879108 1.5045669261890744
2.9352721063430285 217.189734440295 1.5313638447932982
2.9404996612964442 220.9771887269167 1.5518056622421035
2.94572721624986 225.6657233440872 1.5716372159457848
2.9509547712032758 225.9151348440417 1.5673664092101183
2.9561823261566915 224.70841107449928 1.5606335066447008
2.9614098811101073 222.71201838925325 1.5377055796719143
2.966637436063523 220.00182296088198 1.5333125358930715
2.971864991016939 215.88483692171968 1.5257164478914778
2.9770925459703546 214.39404238465664 1.511553359702774
2.9823201009237703 216.83607288848773 1.5290141178359877
2.987547655877186 220.3219529098599 1.5306448470271063
2.992775210830602 219.16781157359614 1.5256150380027425
2.9980027657840176 223.36633027289696 1.5480612613796079
3.0032303207374333 225.95438980700598 1.543812827711702
3.008457875690849 221.960487462094 1.5245457290315245
3.013685430644265 221.3755576354609 1.520435644331443
3.0189129855976806 213.6969133918375 1.4828003211764593
3.0241405405510964 201.48429516759117 1.4124304333540667
3.029368095504512 199.36817168009557 1.3990068211812121
3.034595650457928 203.60800506766458 1.412421712517677
3.0398232054113437 211.3126573137253 1.4570225862823991
3.0450507603647594 222.2210850813795 1.5157959801213954
3.050278315318175 224.21624659179753 1.5392245729600227
3.055505870271591 219.8388527024436 1.506114978458735
3.0607334252250067 212.66687633406028 1.4593053609416795
3.0659609801784224 215.91657165363182 1.4492506085002648
3.071188535131838 216.92389103285436 1.4444921727535625
3.076416090085254 219.56008679712446 1.4530526059938131
3.0816436450386697 218.88080098694925 1.4385476328402047
3.0868711999920855 215.11584670896966 1.4073697367882143
3.0920987549455012 219.01830964546303 1.410373724753446
3.097326309898917 217.18614256139637 1.3823300847128717
3.1025538648523328 215.72604048092086 1.3626556041135418
3.1077814198057485 218.4192975277045 1.3633334741418313
3.1130089747591643 222.75287963733567 1.3714513209284525
3.11823652971258 223.84349600693392 1.3723653151962725
3.123464084665996 231.75260759355064 1.4022947051459438
3.1286916396194115 233.54154181104047 1.402890517911722
3.1339191945728273 231.4874269830433 1.369360304013081
3.139146749526243 240.82730765421468 1.3775518514477187
3.144374304479659 243.88415811182435 1.3673177633846894
3.1496018594330746 240.8970228810132 1.3414672466597717
3.1548294143864903 238.0933646875572 1.3221625420009393
3.160056969339906 232.2158807921726 1.2854280710982706
3.165284524293322 234.43672110524543 1.2689327421587888
3.1705120792467376 249.00630893861475 1.2963498831038902
3.1757396342001534 265.7186508823278 1.306617202421101
3.180967189153569 283.73378365169475 1.3238191449982033
3.186194744106985 297.443338064583 1.3291652306328379
3.1914222990604006 309.91783425442463 1.3257714920265085
3.1966498540138164 316.57643298398136 1.323145216455411
3.201877408967232 331.13710086478017 1.3383945656971752
3.207104963920648 348.38854651979455 1.3532780024837086
3.2123325188740637 360.88184815681007 1.359221091674852
3.2175600738274794 389.59332140609905 1.403192514605325
3.222787628780895 421.47393842218094 1.4528126564936719
3.228015183734311 451.39618869406723 1.5022251237062738
3.2332427386877267 488.64459646493395 1.5598360696630078
3.2384702936411425 520.0892911952519 1.60389411322394
3.2436978485945582 549.025502636308 1.6398414048682455
3.248925403547974 577.9212472485915 1.6803602125616708
3.2541529585013897 607.2039150308944 1.7183888027804128
3.2593805134548055 634.6531743250883 1.7561166118628124
3.2646080684082213 660.0103622842572 1.787944351772911
3.269835623361637 679.6363998428998 1.810289677796432
3.275063178315053 692.6831766263346 1.8245669752298581
3.2802907332684685 703.6928801164951 1.8365519823513548
3.2855182882218843 706.3655876416702 1.8369957195026665
3.2907458431753 706.7111178860376 1.8355020776766993
3.295973398128716 705.6496783813645 1.8336906476232346
3.3012009530821316 703.5018600330768 1.8288578651772127
3.3064285080355473 702.1425715468345 1.8309728084113766
3.311656062988963 700.5215380065092 1.8279310229918098
3.316883617942379 696.8105860376006 1.820232704761748
3.3221111728957946 699.2886891827593 1.8210850527659999
3.3273387278492104 699.1079335086422 1.8161178311383297
3.332566282802626 695.5045769625004 1.8039311185666582
3.337793837756042 693.6474580162969 1.7982520332615266
3.3430213927094576 679.677248048681 1.7778891720999477
3.3482489476628734 664.5236092969 1.7579523482282104
3.353476502616289 644.6137581185217 1.7325225860016822
3.358704057569705 618.4845990002428 1.6968810940058898
3.3639316125231207 575.9318487723453 1.6351626314232102
3.3691591674765364 535.798836785813 1.5804682292353882
3.374386722429952 488.89769360819867 1.5209609629429535
3.379614277383368 439.4166812063601 1.454881256198553
3.3848418323367837 395.08173468177836 1.396346923593166
3.3900693872901995 351.6414962783056 1.3341323190184005
3.3952969422436152 318.4151706413751 1.2828596032636426
3.400524497197031 296.98745981856746 1.2551436563604257
3.4057520521504467 277.4210108678868 1.2310723222013729
3.4109796071038625 267.2174336467874 1.243055119457123
3.4162071620572783 256.0413986166122 1.2427413949242416
3.421434717010694 249.0490003398373 1.2425349682733473
3.4266622719641098 243.99683827761615 1.2499499798199665
3.4318898269175255 241.92536901128273 1.2514428711247556
3.4371173818709413 236.57659088844343 1.2590595448797681
3.442344936824357 228.38123954363135 1.2405499223711558
3.447572491777773 222.01721938492577 1.2238743936422238
3.4528000467311886 217.49872958923572 1.2164373917694016
3.4580276016846043 216.441824080621 1.219292125824267
3.46325515663802 217.63361659634876 1.2348266428338215
3.468482711591436 215.50058590778588 1.2236525374166733
3.4737102665448516 209.269328399477 1.2129541046033219
3.4789378214982674 205.69878298777235 1.1869621308323954
3.484165376451683 205.96132224018422 1.1818540860951707
3.489392931405099 209.50168316163078 1.2017500912116597
3.4946204863585146 218.1452514385093 1.221457574180997
3.4998480413119304 222.3257037068237 1.2147693740495908
3.505075596265346 224.3936453460089 1.2208643424987051
3.510303151218762 229.2457584619623 1.2234000709700459
3.5155307061721777 233.2158996713587 1.211249650812754
3.5207582611255934 237.33768202831212 1.2155429747721886
3.525985816079009 245.91803508319057 1.2076771786350724
3.531213371032425 250.72563133862704 1.1880928052208004
3.5364409259858407 256.0707749350842 1.1710090434249247
3.5416684809392565 269.53394361090216 1.1737099710469654
3.546896035892672 292.04241612324944 1.201584666617303
3.552123590846088 339.9928088328195 1.2828026279262519
3.5573511457995037 421.6277142216105 1.4132077100964413
3.5625787007529195 551.0578242273498 1.5996673979435183
3.5678062557063353 776.7836872086799 1.8889813490837817
3.573033810659751 1196.080719251013 2.3400133238489635
3.5782613656131668 1933.2569949855567 2.9766256345098125
3.5834889205665825 3243.0744286745976 3.8565077085743376
3.5887164755199983 5419.37179437328 4.984981444737551
3.593944030473414 8630.761291528901 6.247241298519484
3.59917158542683 12349.667609505763 7.438169209917991
3.6043991403802456 16111.6917471749 8.46709685368173
3.6096266953336613 18552.634188639062 9.052690976706833
3.614854250287077 19056.74228121821 9.159209313342497
3.620081805240493 17534.08543419758 8.779895799404656
3.6253093601939086 14502.411829605866 7.987162127630218
3.6305369151473244 11138.195066734661 6.990437716901396
3.63576447010074 7806.870674724361 5.836895200708935
3.640992025054156 5283.87533820588 4.796314253908682
3.6462195800075716 3385.679384338811 3.8296963217411926
3.6514471349609874 2158.3049809205186 3.054368935103065
3.656674689914403 1377.6207521100152 2.4343824160155934
3.661902244867819 941.822127762723 2.013098314808923
3.6671297998212347 691.7750445608997 1.7274172616480057
3.6723573547746504 555.5600843868776 1.5585501206321886
3.677584909728066 469.31676674412915 1.4393185312592287
3.682812464681482 413.2952739620046 1.3572118337054577
3.6880400196348977 370.2283766701692 1.2958322439437493
3.6932675745883135 342.15426874519443 1.252282364208803
3.698495129541729 321.3260170736758 1.2227817269870747
3.703722684495145 308.9627673418949 1.2116987799776788
3.7089502394485607 302.09521606185353 1.20569097327929
3.7141777944019765 293.83725153694945 1.186575959503601
3.7194053493553922 286.66112085806515 1.1697331095206607
3.724632904308808 275.93503696721314 1.14865925356191
3.7298604592622238 268.75931189771325 1.1446800004418654
3.7350880142156395 260.2333594343836 1.1295558097313703
3.7403155691690553 256.88616577775906 1.128063683443101
3.745543124122471 255.84293743990298 1.1366215799123767
3.750770679075887 252.33234396707851 1.1350649631872372
3.7559982340293026 250.1594442077612 1.1347187611076583
3.7612257889827183 247.47507447599673 1.1292506679023597
3.766453343936134 251.1109617767991 1.1391277869244554
3.77168089888955 259.8810771317371 1.1599573942259385
3.7769084538429656 257.6265692979775 1.158248342937655
3.7821360087963813 250.516709858152 1.1312697218958188
3.787363563749797 245.50856522735364 1.1192499546184989
3.792591118703213 243.16394510647942 1.10528684139433
3.7978186736566286 246.0587533362705 1.1113083537615809
3.8030462286100444 249.0955566317995 1.1055555109696817
3.80827378356346 258.32087380373525 1.1159067051721696
3.813501338516876 269.67191259583353 1.1316922040970752
3.8187288934702917 290.83231739070914 1.174151999452203
3.8239564484237074 312.71373872017773 1.2185791257142822
3.829184003377123 340.89420393222383 1.2680486026540956
3.834411558330539 365.0477361351966 1.3021144399952356
3.8396391132839547 384.9440318276191 1.3234116838933618
3.8448666682373704 403.34204140329444 1.3394948345955402
3.850094223190786 414.0456465053077 1.3460184654794627
3.855321778144202 431.05165374992475 1.3627979951897853
3.8605493330976177 466.99297958045696 1.411741633360748
3.8657768880510335 504.89186445790943 1.4635768562032843
3.8710044430044492 539.5728069678726 1.508979738340613
3.876231997957865 583.2769804371359 1.5642222671167147
3.8814595529112808 600.675342618822 1.5818033281029473
3.8866871078646965 596.9613561565254 1.577303806360003
3.8919146628181123 584.8433249845334 1.5637047202856238
3.897142217771528 541.325559663928 1.5108461532862842
3.902369772724944 494.1401175040248 1.4459237348984424
3.9075973276783595 440.5372637073366 1.3721378594901255
3.9128248826317753 382.0890603823385 1.2790753858272674
3.918052437585191 351.9861519357394 1.2286179857170105
3.923279992538607 333.6937621759111 1.194278164520252
3.9285075474920226 315.1756495149209 1.1561906704943072
3.9337351024454383 309.33120414403703 1.1465438596694717
3.938962657398854 303.5951396524022 1.1335155705965674
3.94419021235227 303.3148193063322 1.129810689756008
3.9494177673056856 308.33459896923915 1.1345549056041193
3.9546453222591014 309.12063831726596 1.129006388881484
3.959872877212517 314.9150829940111 1.139011014425408
3.965100432165933 322.5325932999087 1.1504504579046213
3.9703279871193486 336.9381791328774 1.172548621641886
3.9755555420727644 356.3407279839329 1.196562554463602
3.98078309702618 372.42913955118763 1.215945044482734
3.986010651979596 383.31011333765906 1.226234264470956
3.9912382069330117 402.4242662718762 1.2544678708066146
3.9964657618864274 422.46502853794414 1.2858204263194166
4.001693316839844 448.3299551516426 1.3242591415885148
4.00692087179326 475.89293307002026 1.360304638757343
4.012148426746676 502.77049566534697 1.4012260680619517
4.017375981700092 531.0738049473092 1.4559284928652072
4.0226035366535084 569.7524649027846 1.5153578871073348
4.027831091606925 614.7619081305014 1.578322330040217
4.033058646560341 669.9921132865113 1.6521170500937798
4.038286201513757 732.1666600777301 1.7252426971516428
4.043513756467173 804.8981640053155 1.8132148011141394
4.0487413114205895 889.2431968119159 1.90450293114073
4.053968866374006 993.011450869449 2.0149870121812676
4.059196421327422 1103.7615520421136 2.129417393007549
4.064423976280838 1229.6747059694685 2.2488989269420907
4.069651531234254 1374.6655293917026 2.369835630514829
4.0748790861876705 1544.7555748594539 2.5113344684751784
4.080106641141087 1744.625780167879 2.669044224846245
4.085334196094503 1978.8131140483526 2.845072537513377
4.090561751047919 2234.206339335585 3.0298906812427626
4.095789306001335 2514.01741306596 3.2131408409710454
4.1010168609547515 2840.4921450549773 3.4229658107652305
4.106244415908168 3161.99695786789 3.614203871553252
4.111471970861584 3525.1489409878386 3.818586222419752
4.116699525815 3903.51415242163 4.012598519306519
4.121927080768416 4274.725995744504 4.150842765527349
4.1271546357218325 4637.837138578474 4.276645710206448
4.132382190675249 5010.531571832775 4.428039675228014
4.137609745628665 5386.020932054828 4.5680338647379966
4.142837300582081 5764.764642586582 4.711519756526974
4.148064855535497 6097.407549612476 4.8368572868788835
4.1532924104889135 6412.002262223964 4.950306508959463
4.15851996544233 6666.019911295938 5.040533018280227
4.163747520395746 6836.492393184286 5.1019371368607915
4.168975075349162 6917.359017585581 5.120705662681335
4.174202630302578 6887.392154284359 5.097075886828204
4.1794301852559945 6737.207914684365 5.0324436837539865
4.184657740209411 6517.295513976024 4.944838442039048
4.189885295162827 6153.3486563625875 4.801358437528551
4.195112850116243 5754.854014985116 4.646976581108206
4.200340405069659 5285.449205225403 4.450806246731612
4.2055679600230755 4776.947170484282 4.229062862888676
4.210795514976492 4294.939566965698 4.010070045859902
4.216023069929908 3813.9489452239086 3.7742747387811693
4.221250624883324 3342.8341643961808 3.5254370462579927
4.22647817983674 2944.3974742940545 3.3073524043022156
4.2317057347901565 2572.846357355819 3.088637688787003
4.236933289743573 2252.0887706073063 2.8898150585541464
4.242160844696989 1981.4095287557743 2.7102036088059935
4.247388399650405 1740.438001019506 2.536248096593689
4.252615954603821 1521.183298221316 2.365389055451672
4.257843509557238 1359.0146273950697 2.2349287688410646
4.263071064510654 1202.5900074425517 2.098157502248737
4.26829861946407 1063.3718024258685 1.969715562544777
4.273526174417486 945.3578543778328 1.8538191875471846
4.278753729370902 847.2137670453315 1.7551679402356994
4.283981284324319 764.5243641918031 1.6711316937588905
4.289208839277735 695.8833948687839 1.5942868624128148
4.294436394231151 633.7908027630092 1.5218209372680318
4.299663949184567 576.4392445080085 1.4479750330681491
4.304891504137983 529.4739794255538 1.3890095064450685
4.3101190590914 485.91213377546785 1.331455550126757
4.315346614044816 444.16141418832905 1.2756570627487407
4.320574168998232 415.49276551133465 1.236597787346814
4.325801723951648 391.2374994546447 1.2054137934114348
4.331029278905064 373.73264297526083 1.18456929323515
4.336256833858481 358.26396766568143 1.1632257062165756
4.341484388811897 344.42400123291435 1.1393763635288607
4.346711943765313 328.43882701974366 1.1135657818683002
4.351939498718729 316.17898456192 1.0953606025980227
4.357167053672145 304.0125025640527 1.0817743518023923
4.362394608625562 291.88868338877626 1.0698109414813701
4.367622163578978 285.0557338056143 1.0580001108407153
4.372849718532394 271.4610260566301 1.035010300609551
4.37807727348581 264.38877883107267 1.0230367845946728
4.383304828439226 261.24220254574135 1.026514166137527
4.388532383392643 256.0361697965531 1.0291320705574782
4.393759938346059 251.34143861543842 1.0278676066298773
4.398987493299475 240.6207770702038 1.0111102310561146
4.404215048252891 228.50213436855196 0.9933059893562344
4.409442603206307 221.3781866626737 0.9860441790079613
4.414670158159724 213.47185444491936 0.9802135628853185
4.41989771311314 209.6311963881259 0.9901388653532099
4.425125268066556 205.4689564414332 0.9824268241481553
4.430352823019972 203.025208291587 0.9792291181851374
4.435580377973388 198.73281956089485 0.9671369292093026
4.440807932926805 196.4431026384282 0.9709648864632708
4.446035487880221 192.898035794646 0.9792899476441539
4.451263042833637 189.24777307091637 0.9827470244649353
4.456490597787053 187.75461522432062 0.9874547841853462
4.4617181527404695 182.58461135353008 0.9790435116055141
4.466945707693886 178.51106580913287 0.965798627317466
4.472173262647302 184.3279238234721 0.9795189903251197
4.477400817600718 187.63249715265843 0.9899687561326517
4.482628372554134 183.64368801882534 0.9709161269731524
4.4878559275075505 186.8788148662754 0.986073822237455
4.493083482460967 185.50335462627635 0.9941899489936458
4.498311037414383 184.19559170838198 1.0049090441341004
4.503538592367799 181.51127701175227 1.0032931388406094
4.508766147321215 173.9009813083743 0.9820998159528309
4.5139937022746315 166.81416453136745 0.9592661641040384
4.519221257228048 168.9693259786516 0.9673073694961726
4.524448812181464 169.78108711857067 0.9704483322788134
4.52967636713488 169.871256465704 0.9892351257000337
4.534903922088296 170.2110026803601 0.9954298816219008
4.5401314770417125 167.78785097980082 0.9857116907425022
4.545359031995129 164.5517252984305 0.9857290276431875
4.550586586948545 166.66443396897805 0.997587134562926
4.555814141901961 165.97339401597364 1.004808247284379
4.561041696855377 166.0970395415217 1.0160205293126934
4.5662692518087935 164.38696348792422 1.0003610253683892
4.57149680676221 158.42435890049384 0.9763992172156939
4.576724361715626 154.46691463484765 0.9689199414622209
4.581951916669042 153.1986285381501 0.9605362525697477
4.587179471622458 154.17706371436537 0.9673824886920365
4.5924070265758745 157.44164907098752 0.9816970976359823
4.597634581529291 162.25674626397782 0.9949936677827117
4.602862136482707 165.6796414416578 1.0122319973847855
4.608089691436123 168.25529142159377 1.0283508011450895
4.613317246389539 166.23750813651628 1.0207714414394462
4.6185448013429555 161.9181959546294 1.0056927027758695
4.623772356296372 163.40799005450535 1.014229407169548
4.628999911249788 164.5449422743958 1.0191421862724634
4.634227466203204 164.06112038826987 1.0127096424698976
4.63945502115662 160.73485424246945 1.0008284547835464
4.6446825761100365 155.31676370939599 0.9726398019039837
4.649910131063453 154.1291820394322 0.9597250618160502
4.655137686016869 160.0827930086084 0.9944057531314487
4.660365240970285 166.60595182738476 1.0167314368707392
4.665592795923701 168.80505355204355 1.0422139842728007
4.6708203508771176 167.79713685578062 1.0432318560509535
4.676047905830534 164.0139307852711 1.027354318422219
4.68127546078395 158.91316748482097 1.0006816904655542
4.686503015737366 160.45292458046126 1.003903615858408
4.691730570690782 161.08333670220492 1.0081077677979209
4.696958125644199 159.86021932956692 1.0080905141964096
4.702185680597615 157.68681849308513 1.0016908125243886
4.707413235551031 155.72429798357027 0.9875972472744051
4.712640790504447 155.08874767719112 0.9892790828747093
4.717868345457863 152.60574608381108 0.9793557573097026
4.72309590041128 151.21095120070328 0.9791668886166085
4.728323455364696 149.88919907964888 0.9867076968074782
4.733551010318112 153.739336426228 1.0077602235823657
4.738778565271528 157.99705571997183 1.0133905286846858
4.744006120224944 157.33395155739206 0.9932508977190603
4.749233675178361 163.3894029175367 1.0151848010521116
4.754461230131777 160.009346883733 0.9988055167971921
4.759688785085193 158.9428487974305 1.004920369047165
4.764916340038609 153.75805654093574 0.9927332572218853
4.770143894992025 151.231962747998 0.977544866943941
4.775371449945442 157.63131909437618 0.9950390475124657
4.780599004898858 156.3614579080203 0.9822496215045482
4.785826559852274 153.0839892534405 0.9672224808021427
4.79105411480569 148.0771666494901 0.9514366462203478
4.796281669759106 146.8936978393891 0.9435351506124654
4.801509224712523 149.02187036036403 0.9462630123008421
4.806736779665939 151.96260225345307 0.9614514982364928
4.811964334619355 155.92315608868836 0.9769299979905832
4.817191889572771 154.76489191785896 0.9872658675468486
4.822419444526187 154.8408699384518 1.0060692513519789
4.827646999479604 150.3359882661884 0.9857471463603296
4.83287455443302 145.18671375297313 0.9667161643750073
4.838102109386436 147.24577673122468 0.973292261966513
4.843329664339852 148.09155328236272 0.9627057011768704
4.848557219293268 151.13755678184953 0.9759371283079917
4.853784774246685 150.59818893404784 0.9716499245213782
4.859012329200101 150.7096747361991 0.9624133821095259
4.864239884153517 149.77549270956024 0.9520383827968624
4.869467439106933 150.12111387536413 0.9511093155991875
4.8746949940603495 153.53070497096917 0.9702873765571759
4.879922549013766 157.08531068530314 0.9964472722843828
4.885150103967182 156.2811399226385 0.9903666116330259
4.890377658920598 155.11593400116277 0.9706729568622796
4.895605213874014 150.60726780973235 0.9424819579667678
4.9008327688274305 150.1775654387376 0.9266738576459296
4.906060323780847 154.18399019957286 0.9423370582067976
4.911287878734263 151.86162957116616 0.936790221437427
4.916515433687679 152.82635864190956 0.944116838349546
4.921742988641095 153.4451472880549 0.9511975010637391
4.9269705435945115 157.1046322396591 0.9629095039682021
4.932198098547928 156.8067731827067 0.9606563344200197
4.937425653501344 151.91092735232897 0.9458179072690843
4.94265320845476 148.39742174272868 0.944685976940591
4.947880763408176 149.15497673610173 0.939793689884407
4.9531083183615925 154.42193529801906 0.9630317005573753
4.958335873315009 155.192284674055 0.9680085504022135
4.963563428268425 155.67220787908008 0.9604849712737071
4.968790983221841 152.01309642530563 0.9473257605063463
4.974018538175257 150.73555641542032 0.9279925939758085
4.9792460931286735 151.34838686798165 0.9199806096768285
4.98447364808209 151.002662534583 0.9138663412582323
4.989701203035506 153.5507900490609 0.9098992993342322
4.994928757988922 157.1683896251938 0.8973400226983534
5.000156312942338 163.9394967224859 0.893476038904466
5.0053838678957545 169.67015703042946 0.8816473220464561
5.010611422849171 178.05924395884466 0.8872081991006914
5.015838977802587 182.91647216713903 0.8890472493460485
5.021066532756003 184.16215650959262 0.8870413757572279
5.026294087709419 182.45036434955645 0.8769815764185473
5.0315216426628355 178.1107195974439 0.8642879198644732
5.036749197616252 177.14840682706074 0.8736008018211415
5.041976752569668 174.84366657010307 0.8782335156652096
5.047204307523084 173.07145827827853 0.8887391196888246
5.0524318624765 171.33245566469336 0.8813832476358981
5.0576594174299165 175.35010036194635 0.8850783515575865
5.062886972383333 180.03741509714786 0.8900577967889244
5.068114527336749 183.6531337543323 0.8872860927226146
5.073342082290165 194.57881167291794 0.8998182978350869
5.078569637243581 200.3231168172429 0.8894416007671454
5.0837971921969975 207.58178093798188 0.8793252468665533
5.089024747150414 220.3789534802351 0.8893034353526555
5.09425230210383 227.82812535940653 0.8921630297189889
5.099479857057246 248.9184564726752 0.9236237992540978
5.104707412010662 270.7831304255708 0.9504722622484011
5.109934966964079 293.0417227986325 0.9731383835680892
5.115162521917495 314.31029061173143 0.9954614418914363
5.120390076870911 329.74863314713076 1.0111794094141249
5.125617631824327 343.4573334766632 1.0237432539257656
5.130845186777743 346.0312003407234 1.0263213180067117
5.13607274173116 339.748754889836 1.0200667041748532
5.141300296684576 324.61831554823243 1.0051238313338877
5.146527851637992 300.89601226577605 0.9850339209922081
5.151755406591408 276.75680121976194 0.9664761959745087
5.156982961544824 252.7650905418167 0.9540870741278865
5.162210516498241 231.8283768878646 0.9443394304240291
5.167438071451657 215.86311990923778 0.9331140418631748
5.172665626405073 199.3330040084665 0.9134330718048341
5.177893181358489 187.56943415274233 0.8946864918168591
5.183120736311905 178.48096158993576 0.8822128427947543
5.188348291265322 172.5353762691731 0.8752464321682455
5.193575846218738 168.33224366293123 0.8786188962189184
5.198803401172154 165.615058232727 0.8793951145071093
5.20403095612557 164.22232662159638 0.8814302112453845
5.209258511078986 165.4767243026477 0.891107290020482
5.214486066032403 163.00585434875728 0.8860113088947595
5.219713620985819 158.63804014900796 0.8696986902705137
5.224941175939235 160.05274897067937 0.8667982574634827
5.230168730892651 160.93318077469223 0.8768727546407614
5.235396285846067 162.14581011818882 0.8846801800997919
5.240623840799484 161.73207053322747 0.8892839521948578
5.2458513957529 157.01514860571604 0.8848400331798172
5.251078950706316 155.86806360117 0.8861024863576416
5.256306505659732 157.18618834046 0.8931639753753301
5.261534060613148 154.59772128972156 0.8874453834370831
5.266761615566565 156.4962569526596 0.8941167481210527
5.271989170519981 152.15421229730546 0.881682356846282
5.277216725473397 152.06332967185298 0.8878385258773707
5.282444280426813 153.39040216572332 0.8977997457481722
5.2876718353802294 153.02037983578688 0.9031416943956335
5.292899390333646 153.1092747469646 0.9030853744546083
5.298126945287062 151.26535771253864 0.8938957678490526
5.303354500240478 150.9957871817548 0.8838179529624881
5.308582055193894 149.92619095173941 0.871929115232381
5.3138096101473105 151.3379421035964 0.8746590684694936
5.319037165100727 157.38752439338415 0.895020783641486
5.324264720054143 156.92369571141396 0.8958442361705949
5.329492275007559 158.63117968709747 0.9056090784727674
5.334719829960975 156.12504249612826 0.9079608754309325
5.3399473849143915 156.19865518002055 0.909120293667259
5.345174939867808 153.751218811922 0.8965990773250551
5.350402494821224 151.0547828829876 0.8842699809631501
5.35563004977464 150.99379238174512 0.8724924651255862
5.360857604728056 153.26972091662375 0.8689184435558488
5.3660851596814725 159.26487463734964 0.8940720635808422
5.371312714634889 163.4211284157054 0.9007991882108031
5.376540269588305 160.79484202965864 0.8928821135607673
5.381767824541721 156.72341302540443 0.8781445236277193
5.386995379495137 150.26905692178613 0.8549495152596919
5.3922229344485535 146.65907679193123 0.845660161981106
5.39745048940197 146.56817930987813 0.8513375318887764
5.402678044355386 149.33049933486865 0.855401099644024
5.407905599308802 155.4719132519102 0.8758385824381358
5.413133154262218 162.63977525020982 0.8913106062043066
5.4183607092156345 165.28147190695145 0.8716944546445113
5.423588264169051 163.87823564641613 0.8488990326111892
5.428815819122467 164.66534346039947 0.8296142758135718
5.434043374075883 167.8650875841069 0.8282324845199
5.439270929029299 170.1433268755478 0.8288572961414431
5.4444984839827155 174.7499555280509 0.8379531557629551
5.449726038936132 174.7602523152082 0.8351316734504226
5.454953593889548 174.1574067914769 0.8350522227006065
5.460181148842964 171.15617644048433 0.8284321185399177
5.46540870379638 167.39799584267382 0.8275543335452485
5.4706362587497965 166.1117865293376 0.8311228916399933
5.475863813703213 166.2343270801324 0.839115377869608
5.481091368656629 168.12946496305986 0.8481388322371634
5.486318923610045 168.06910581620724 0.852187357105703
5.491546478563461 165.91546366628614 0.8449590022752757
5.4967740335168775 165.05129074560682 0.838483465766196
5.502001588470294 163.70780577550542 0.8386290363523891
5.50722914342371 160.99550905927433 0.8351151218280085
5.512456698377126 160.81046584684216 0.8416387651611559
5.517684253330542 161.12856445782575 0.8552918929227206
5.522911808283959 159.6175256112291 0.8492958233491787
5.528139363237375 158.6740382482393 0.8521640007413668
5.533366918190791 157.22899350271786 0.8502318138779028
5.538594473144207 155.22784772915037 0.8458804791981229
5.543822028097623 153.8151088105951 0.8464265297118929
5.54904958305104 155.8068493406821 0.8514456158027744
5.554277138004456 154.75985690324487 0.8436193466783004
5.559504692957872 157.35892235822655 0.848661482841058
5.564732247911288 158.25948877714526 0.8439369983208641
5.569959802864704 157.90130795342156 0.8391809682500453
5.575187357818121 155.1304521731344 0.8236475225874242
5.580414912771537 158.80892169384256 0.8266221599842846
5.585642467724953 162.85432749605704 0.8369525962835601
5.590870022678369 166.40405496899626 0.8490568225638393
5.596097577631785 163.83902635456462 0.8343354450689073
5.601325132585202 167.27582688527391 0.836500079100416
5.606552687538618 170.18614017228046 0.8236124879934935
5.611780242492034 173.83363690312459 0.813167171594469
5.61700779744545 178.74433072429235 0.813276402364538
5.622235352398866 186.2401773376286 0.8097138437652281
5.627462907352283 209.78625769814914 0.8322484636707902
5.632690462305699 247.91997087039 0.8796510232675142
5.637918017259115 307.4950820134255 0.9498883069259443
5.643145572212531 386.64861076808205 1.0400539632380745
5.648373127165947 481.29334948744 1.1438993765333452
5.653600682119364 579.9634243100376 1.24326699755644
5.65882823707278 666.523885632685 1.326976259758551
5.664055792026196 728.2532161803491 1.3845890963055316
5.669283346979612 768.9140980053119 1.4218532317411396
5.674510901933028 777.7360910893742 1.4287773320944246
5.679738456886445 774.6959697880925 1.426421750422098
5.684966011839861 758.4312545496359 1.4102074229597434
5.690193566793277 746.9727295234958 1.3994103451347168
5.695421121746693 739.8398877518958 1.3916017318183966
5.700648676700109 742.4047134178734 1.3935019645201465
5.705876231653526 746.4726469499643 1.3963213323144248
5.711103786606942 750.7470339290512 1.4002579902718912
5.716331341560358 758.2626366880063 1.406433961036218
5.721558896513774 756.8105996346176 1.4035353037001488
5.7267864514671905 758.2495739823793 1.4045936050296264
5.732014006420607 759.1270897349492 1.4048476177200875
5.737241561374023 760.4111670026962 1.4072499839238333
5.742469116327439 776.3122377890177 1.4216784800985582
5.747696671280855 804.7087677575303 1.4474688111756318
5.7529242262342715 850.8267708513399 1.4896090562828468
5.758151781187688 903.3382030644677 1.5328556166244176
5.763379336141104 972.2616591091718 1.5895804722630968
5.76860689109452 1045.1188051371166 1.6442949372119093
5.773834446047936 1128.810842465204 1.708543950286498
5.7790620010013525 1192.4403320746978 1.7547757178289527
5.784289555954769 1224.2137748790763 1.7746957418084315
5.789517110908185 1229.389618748845 1.7754589610838494
5.794744665861601 1179.0545664846068 1.7376205959334243
5.799972220815017 1086.6450513433647 1.669104450419589
5.8051997757684335 954.082073516627 1.564596577098647
5.81042733072185 797.0634988178848 1.4291390232397867
5.815654885675266 651.930386292666 1.2931800459457943
5.820882440628682 521.7658210047787 1.1621781478500177
5.826109995582098 425.92248785611673 1.0605077874862394
5.8313375505355145 356.61819617746323 0.986494179509346
5.836565105488931 304.41408932294576 0.9272340690714675
5.841792660442347 265.6587371530074 0.8810886262897175
5.847020215395763 237.8156529345941 0.842922872924897
5.852247770349179 217.14045106221187 0.8140012064873967
5.8574753253025955 205.76573346869216 0.8017174047594985
5.862702880256012 198.99169660405633 0.7971932690757134
5.867930435209428 201.56045627106693 0.811404034260704
5.873157990162844 201.95030986416901 0.8159109065706049
5.87838554511626 202.25337617993645 0.8172052396037897
5.8836131000696765 197.8373586255429 0.805495278671515
5.888840655023093 195.64934562130912 0.7956606761137882
5.894068209976509 196.03316576559843 0.7932469681648717
5.899295764929925 200.8179203700713 0.8015187294693163
5.904523319883341 203.46145180228518 0.8077856019925401
5.9097508748367575 203.10763319530787 0.8072213011519892
5.914978429790174 202.1895883508194 0.8080936365917918
5.92020598474359 200.7377023292585 0.8073930377838402
5.925433539697006 201.9512393671866 0.8030868538188188
5.930661094650422 206.7415044296511 0.8100095139096591
5.9358886496038386 207.6592015832812 0.805592218290736
5.941116204557255 210.56282453260425 0.804338194778743
5.946343759510671 216.7539541718617 0.8174127716753452
5.951571314464087 218.12699528155437 0.8222039655867281
5.956798869417503 220.3536985694606 0.8209054765226427
5.96202642437092 225.52885023718216 0.8268500896354727
5.967253979324336 234.22805429783872 0.8400202256634473
5.972481534277752 247.1971306739414 0.8590543977561294
5.977709089231168 258.6809252213652 0.8738274490842881
5.982936644184584 271.1024018356995 0.8901803104032417
5.988164199138001 287.42486923903544 0.9106270326878968
5.993391754091417 299.40625868733474 0.92255706360063
5.998619309044833 319.1386549179418 0.9507057379328162
6.003846863998249 347.41153616695306 0.9888121971535536
6.009074418951665 379.7381412733785 1.0315186601155355
6.014301973905082 417.99398156821167 1.0825853783337742
6.019529528858498 466.4019749731077 1.1412321478670755
6.024757083811914 525.7679223517172 1.2113344006028703
6.02998463876533 599.477632209525 1.2907818503784612
6.035212193718746 696.6364588951261 1.3916609738870593
6.040439748672163 810.3571059365001 1.502419864328531
6.045667303625579 941.415704822319 1.6214512138003319
6.050894858578995 1107.9163220148678 1.7615388989291678
6.056122413532411 1269.9913936342093 1.8863828234945939
6.061349968485827 1434.7613189731128 2.0047894355258276
6.066577523439244 1588.3054741814985 2.1101489567392284
6.07180507839266 1709.5473886110885 2.193929350686807
6.077032633346076 1793.024532417708 2.2517463373224027
6.082260188299492 1823.551092421144 2.273386176542614
6.087487743252908 1801.0557696381647 2.2582380670826447
6.092715298206325 1736.9386961553662 2.217119467973935
6.097942853159741 1643.3266666036961 2.157840951341507
6.103170408113157 1534.3602002386435 2.0892296556176575
6.108397963066573 1412.5263030663682 2.007542528445239
6.113625518019989 1279.577177422292 1.9125765326843727
6.118853072973406 1159.3840964070455 1.8220495647856523
6.124080627926822 1038.0039728953882 1.7230813401277052
6.129308182880238 923.8567135850401 1.6288197323725555
6.134535737833654 821.0846729131151 1.5402685824116948
6.1397632927870704 724.0454814152515 1.448399017738333
6.144990847740487 641.9795961693741 1.3657404215729936
6.150218402693903 574.0546069540424 1.2942588082561148
6.155445957647319 514.575131585954 1.2274077263806855
6.160673512600735 462.19926455383853 1.167197720370372
6.1659010675541515 420.1838242477282 1.1165592675211689
6.171128622507568 387.7768101863203 1.0770168047513013
6.176356177460984 361.6765547064699 1.0470714690210776
6.1815837324144 336.7598422935638 1.0133708243010184
6.186811287367816 315.2688279453827 0.989598035106556
6.1920388423212325 299.97640197295897 0.9745822994993284
6.197266397274649 287.01661301748305 0.9608161114261918
6.202493952228065 278.63649142147517 0.9509834669806027
6.207721507181481 266.40788968679135 0.9238712137586531
6.212949062134897 257.5012584434337 0.9044539508572631
6.2181766170883135 247.85113976027174 0.88543347990217
6.22340417204173 239.06720254987474 0.8716693489504623
6.228631726995146 231.98383428552776 0.8562365076931604
6.233859281948562 230.73169483621749 0.8545032793070663
6.239086836901978 229.46690498658234 0.8521013824267712
6.2443143918553945 232.81713291160904 0.858953806308151
6.249541946808811 230.6590121274738 0.8583309810771694
6.254769501762227 224.02892544929736 0.8528766985158884
6.259997056715643 220.32253589288695 0.8451908342374685
6.265224611669059 214.6381663845044 0.8381996917335046
6.2704521666224755 209.10269651932464 0.8304575097092022
6.275679721575892 208.17067380048695 0.8254839142347397
6.280907276529308 203.50794993291592 0.8178063091322199
6.286134831482724 201.6777089560069 0.8172697505883461
6.29136238643614 201.19539040033362 0.8168179210015468
6.2965899413895565 196.93281532736125 0.8143465367911057
6.301817496342973 197.29994625549676 0.8125007767498093
6.307045051296389 200.74547682375837 0.8191014593585864
6.312272606249805 201.0920276506236 0.8227483449818547
6.317500161203221 199.77151826481048 0.8176284241315953
6.3227277161566375 198.5119474780831 0.8162224761920361
6.327955271110054 197.26852332624583 0.8124754513188374
6.33318282606347 200.838361339785 0.8183116815234842
6.338410381016886 203.34058597573141 0.8246745394267109
6.343637935970302 203.2545346390632 0.822400420087174
6.3488654909237185 199.49378630192277 0.809784791023053
6.354093045877135 197.6533323013227 0.8075876644532909
6.359320600830551 195.10284519936323 0.7998676248244156
6.364548155783967 196.77624750899764 0.8051598853290951
6.369775710737383 196.50806421117926 0.7967875022036632
6.3750032656908 196.70774635089387 0.7978965827132348
6.380230820644216 196.93536618736192 0.7992866296040232
6.385458375597632 198.66197277841187 0.8057645900916179
6.390685930551048 194.83454889463934 0.8019050101424077
6.395913485504464 193.95484775945837 0.7969116276427868
6.401141040457881 194.40065625191016 0.7958767835803636
6.406368595411297 193.61655118539937 0.7907109752668304
6.411596150364713 193.46686363393664 0.7857119990222108
6.416823705318129 195.55828124367125 0.787757909212297
6.422051260271545 195.2876696566885 0.7880847625368813
6.427278815224962 197.52847178745128 0.7914517006649491
6.432506370178378 199.42391305662917 0.7991486297643196
6.437733925131794 199.04701365850084 0.8001323162303496
6.44296148008521 203.36329601864736 0.8064662674623938
6.448189035038626 203.7389356897795 0.8076162780335421
6.453416589992043 205.93543170178236 0.8044865646285153
6.458644144945459 204.61757413214326 0.7928221256147502
6.463871699898875 204.73511515383115 0.7912827627374095
6.469099254852291 205.99027552308976 0.7953575459066765
6.474326809805707 211.1445123144074 0.8054639104124381
6.479554364759124 217.36049256561367 0.8124261735294248
6.48478191971254 219.02409724882222 0.8164746546565959
6.490009474665956 221.15790542688077 0.8128102395519974
6.495237029619372 219.05610449253993 0.8027641877891113
6.500464584572788 222.06388195518397 0.802663992301466
6.505692139526205 224.8474810045566 0.8015562802426306
6.510919694479621 230.62981180327412 0.8060121908714308
6.516147249433037 235.45508752370694 0.8094006445355719
6.521374804386453 241.41742934655682 0.8167113083205219
6.526602359339869 250.0261336933393 0.8257361898249571
6.531829914293286 267.12986589862044 0.8431031508429094
6.537057469246702 286.9509061036184 0.8656518688288672
6.542285024200118 311.2498270450979 0.8930446818765752
6.547512579153534 337.3924780795408 0.9223942265944249
6.55274013410695 364.0182120425418 0.9528600590979532
6.557967689060367 395.5299036523257 0.9864379135275824
6.563195244013783 424.0556210340459 1.0167103003391609
6.568422798967199 452.54081705050936 1.0484600631711043
6.573650353920615 470.55628418122956 1.0674034772684824
6.5788779088740315 483.9022243015977 1.08185202438246
6.584105463827448 486.4810282260294 1.0850817086511777
6.589333018780864 476.2435251130014 1.0730952961012556
6.59456057373428 460.53798992321407 1.0543599268435195
6.599788128687696 440.9682740901411 1.031440440383003
6.6050156836411125 422.94403442385266 1.0113631593231571
6.610243238594529 404.2938769881676 0.9924959526607112
6.615470793547945 382.94646751513096 0.9684713644519011
6.620698348501361 361.5771282955261 0.9445743939763044
6.625925903454777 343.9777002803416 0.9233368542440835
6.6311534584081935 325.3257023374425 0.901447945246119
6.63638101336161 308.55228137755523 0.884197006255065
6.641608568315026 295.7471536818069 0.8664546207758222
6.646836123268442 286.28845921771295 0.8566847015967836
6.652063678221858 275.35231455230627 0.8402332253779327
6.6572912331752745 266.8872333430592 0.829566016044028
6.662518788128691 258.5550971854376 0.8196282647182986
6.667746343082107 250.45555505587836 0.8072978455576156
6.672973898035523 246.33814342698213 0.8017697965542189
6.678201452988939 240.16942350065233 0.7946891952421222
6.6834290079423555 238.36547182559391 0.7954028480571507
6.688656562895772 239.54652975551068 0.7982068173669481
6.693884117849188 238.6372622906816 0.800126631709188
6.699111672802604 236.15183813549373 0.7989254906877565
6.70433922775602 232.15013089375088 0.795323590631902
6.7095667827094365 231.4238193717727 0.7959896117934283
6.714794337662853 233.58068950453563 0.7992594069979259
6.720021892616269 234.9696141254368 0.7999464390004809
6.725249447569685 230.90264046083234 0.7943642533591763
6.730477002523101 226.3951614737108 0.7848358178963696
6.7357045574765175 222.44071144165812 0.7798774139964875
6.740932112429934 221.9970969855456 0.7786057379213535
6.74615966738335 221.59237894742665 0.7728822218423353
6.751387222336766 223.42536325288128 0.7796523840345407
6.756614777290182 224.13106009942794 0.7817944869899617
6.7618423322435985 226.3093120882371 0.7900137528872441
6.767069887197015 226.81971309916347 0.7921297615938423
6.772297442150431 226.75871373246304 0.7894923108052485
6.777524997103847 225.60316875889092 0.7824667238123546
6.782752552057263 225.72805999651544 0.7814016412421791
6.7879801070106796 226.2302467841793 0.7822852336550574
6.793207661964096 225.6132304259059 0.781449548348472
6.798435216917512 226.36842654284894 0.7819489854746446
6.803662771870928 229.67285049572462 0.7863418394998141
6.808890326824344 229.427076731976 0.7866830104415226
6.814117881777761 231.10110786817594 0.7871644286929815
6.819345436731177 227.52327284213646 0.7798069950328836
6.824572991684593 226.4656914409661 0.7799914390165158
6.829800546638009 222.9448814274066 0.7709912554853025
6.835028101591425 223.1710604862952 0.7739504500428349
6.840255656544842 226.8499468644335 0.7783986548948436
6.845483211498258 230.03429342005654 0.7842967245126717
6.850710766451674 235.6192278904875 0.7919105209256437
6.85593832140509 239.121985893451 0.7986178665850003
6.861165876358506 238.69136945027674 0.7940057395331319
6.866393431311923 241.90869669025113 0.797686952074204
6.871620986265339 245.66033676220667 0.7999180018179831
6.876848541218755 246.13284171376588 0.797066171073709
6.882076096172171 245.94186958894934 0.7938417979271911
6.887303651125587 244.26192225784362 0.7886078440717245
6.892531206079004 244.79791414659363 0.7885738929663514
6.89775876103242 251.14617332498008 0.7974979815515415
6.902986315985836 256.2500457586138 0.8042267343163778
6.908213870939252 259.22234669819494 0.8049803466469792
6.913441425892668 260.0638923295022 0.8022284803777213
6.918668980846085 262.261082561813 0.800952041905803
6.923896535799501 265.0892358462714 0.8005207605973842
6.929124090752917 271.1130405831501 0.8070927359565837
6.934351645706333 274.23743478205535 0.8094830420735829
6.939579200659749 279.81403605485656 0.8179013940534899
6.944806755613166 284.0885271222811 0.8243517877570677
6.950034310566582 289.61213783145826 0.8280467713658003
6.955261865519998 297.457152071722 0.8343417871747713
6.960489420473414 310.2952234368375 0.8490153667334449
6.96571697542683 319.6014424317262 0.858716120454232
6.970944530380247 332.6522494042318 0.8747422690123933
6.976172085333663 346.8766005696547 0.8906412684177937
6.981399640287079 360.5517420429123 0.903783971069959
6.986627195240495 380.66723251073233 0.9248497154468553
6.9918547501939114 408.90665102279104 0.9547985343250153
6.997082305147328 452.6278665443161 1.0016769169211892
7.002309860100744 514.794338946695 1.0659663470561918
7.00753741505416 607.1895887353875 1.155071505425011
7.012764970007576 729.9808162728771 1.264222906790276
7.0179925249609925 883.5298216310455 1.3887709820518859
7.023220079914409 1047.1499860331512 1.5104923639472747
7.028447634867825 1196.3104645198778 1.6124815481438004
7.033675189821241 1310.6423075300431 1.6873814618065872
7.038902744774657 1375.8741426291942 1.72710263389161
7.0441302997280735 1370.1988514499253 1.7224936055876856
7.04935785468149 1316.703052577459 1.688092245115894
7.054585409634906 1223.0816356116293 1.6255650121906242
7.059812964588322 1112.515388794508 1.5494858284075244
7.065040519541738 1006.8157194689167 1.4730205934083056
7.0702680744951545 906.7793645531202 1.3977630356945119
7.075495629448571 816.7368934606748 1.326139396611071
7.080723184401987 741.5683903734817 1.2629926296485565
7.085950739355403 684.0415357499966 1.2134363812682947
7.091178294308819 645.9105030205772 1.1787083933621358
7.0964058492622355 618.01187885125 1.1517531923327506
7.101633404215652 595.7326976861403 1.1306908696090334
7.106860959169068 578.1737582247191 1.1151148662438515
7.112088514122484 558.7932386272137 1.0978806820868028
7.1173160690759 541.4241695200053 1.0809436969383825
7.1225436240293165 526.7179306588971 1.0655476955738348
7.127771178982733 510.83246613697247 1.049067677483467
7.132998733936149 494.02191671272277 1.03195039013742
7.138226288889565 477.4650992980316 1.0150344011557821
7.143453843842981 463.45403971128786 1.000709167384435
7.1486813987963975 457.7233527729769 0.9960004132096324
7.153908953749814 452.46558211425804 0.9896394808333433
7.15913650870323 451.3193682953052 0.9873820603536175
7.164364063656646 449.3775870830969 0.9844068081237519
7.169591618610062 446.81610726634057 0.980349003805913
7.1748191735634785 452.82003235525514 0.9861261000004936
7.180046728516895 469.68180854330353 1.003786420721393
7.185274283470311 501.76828224478857 1.036099710756265
7.190501838423727 552.6168806289786 1.0861769825271548
7.195729393377143 624.5722494167808 1.1515412232177271
7.2009569483305595 729.2182864547887 1.2430381263346548
7.206184503283976 867.2168427618461 1.3540930891777314
7.211412058237392 1045.2456943863776 1.4849921049992545
7.216639613190808 1263.6311687194989 1.6315345086984798
7.221867168144224 1541.2485477226967 1.801090966339244
7.227094723097641 1869.5611525488587 1.9840148675845748
7.232322278051057 2206.1433121802506 2.155114798457385
7.237549833004473 2477.3837778647558 2.2800902500401157
7.242777387957889 2613.3123610159237 2.337544348508335
7.248004942911305 2576.6732785123863 2.3161571441854396
7.253232497864722 2385.308139581544 2.2263543903528706
7.258460052818138 2069.4056228418403 2.0744614089769113
7.263687607771554 1722.9045118543997 1.8950958244497247
7.26891516272497 1375.411802380755 1.6928635836819232
7.274142717678386 1079.4478871729032 1.4990113037844626
7.279370272631803 844.7479235420274 1.325372270218813
7.284597827585219 664.9568135181056 1.1789646623176273
7.289825382538635 552.2656422708753 1.0763615772055428
7.295052937492051 476.50682288508887 1.0026499812255887
7.300280492445467 423.26287834345266 0.9461665473312579
7.305508047398884 385.29657284807587 0.9039223198878857
7.3107356023523 364.77269506911443 0.8813225978952672
7.315963157305716 347.63421698976396 0.8625394158477274
7.321190712259132 338.83185793662517 0.8534997611574714
7.326418267212548 332.47985507738963 0.8464954059680632
7.331645822165965 322.77217112376536 0.8343465219811285
7.336873377119381 314.37706182789714 0.8252418150954115
7.342100932072797 310.9457596481657 0.820497044799808
7.347328487026213 311.0875544670723 0.820220570176889
7.352556041979629 311.032877287022 0.8213607818388113
7.357783596933046 309.76279863294 0.821358800946256
7.363011151886462 307.21107850581313 0.8178275802959283
7.368238706839878 305.61155418465773 0.8160227228380449
7.373466261793294 309.6225332713419 0.8196329454218555
7.37869381674671 306.7480121324355 0.815404395726943
7.383921371700127 303.3203744286735 0.8115532321703723
7.389148926653543 299.4196816600103 0.808511455719127
7.394376481606959 301.1000757814319 0.8120859206209748
7.399604036560375 303.50881239517406 0.8143393209858556
7.4048315915137914 305.0025122354438 0.8144811967419325
7.410059146467208 305.1685274467788 0.8139783354784422
7.415286701420624 307.25728245831795 0.8173104318094032
7.42051425637404 310.65240151367766 0.823790366983893
7.425741811327456 312.8260414860921 0.8270079592424874
7.4309693662808725 314.1545924949261 0.8280591349314999
7.436196921234289 313.84373396186504 0.8267014153259155
7.441424476187705 314.03862472123404 0.8241839507479585
7.446652031141121 317.731230354647 0.8272479152956747
7.451879586094537 321.77254628344156 0.8329477652052002
7.4571071410479535 325.85694030401953 0.8369774589388211
7.46233469600137 327.1101714393801 0.8372984865060127
7.467562250954786 335.0620614227743 0.8447812029775051
7.472789805908202 337.9191609920972 0.8452439333305815
7.478017360861618 343.6135145399882 0.8510195697296511
7.4832449158150345 352.36541207688 0.8583802399731747
7.488472470768451 354.69778466438663 0.8592079776144789
7.493700025721867 363.2154893459571 0.8687332550552487
7.498927580675283 379.9963179766375 0.8882358052216156
7.504155135628699 397.5182251928284 0.9083393998018641
7.5093826905821155 421.93925297040835 0.933964829740946
7.514610245535532 443.31392311140235 0.9544001251379228
7.519837800488948 461.05977048362007 0.970958404514632
7.525065355442364 471.74342981847917 0.9806027538892118
7.53029291039578 484.8415533974473 0.9933903663623106
7.5355204653491965 493.37553260378576 1.0014417848639785
7.540748020302613 498.9931805466009 1.0068834812032277
7.545975575256029 498.8729008210412 1.0062240061331549
7.551203130209445 490.03734366912346 0.9963691563738428
7.556430685162861 482.18804484889625 0.9879237290151052
7.5616582401162775 478.2533827601573 0.9820227271693198
7.566885795069694 473.65865087392626 0.9776579278731303
7.57211335002311 467.331612229209 0.9709327771455776
7.577340904976526 456.32181602823283 0.959117395104164
7.582568459929942 443.7626221637702 0.9458106667860572
7.5877960148833585 435.0437070752244 0.9369914047192389
7.593023569836775 423.0809354951399 0.9234141360442859
7.598251124790191 415.20155782803704 0.9138010748931175
7.603478679743607 407.93112667009325 0.905598965435394
7.608706234697023 403.9709415210294 0.9036862620794996
7.6139337896504395 397.75532814320695 0.8977180659788457
7.619161344603856 394.18343192669215 0.8940972197210943
7.624388899557272 393.50927634435624 0.8922872710091136
7.629616454510688 399.18329887406054 0.8975824600535284
7.634844009464104 404.460815324187 0.9026970997542259
7.6400715644175206 408.06237199257333 0.9059923399553604
7.645299119370937 412.6865862418234 0.9113725462702316
7.650526674324353 420.3686188678021 0.9187728689290365
7.655754229277769 427.17321184015145 0.9263944048811286
7.660981784231185 434.82367398350914 0.9330710224829231
7.666209339184602 447.05766199005996 0.9444676772266437
7.671436894138018 461.46884711530095 0.9585412266848489
7.676664449091434 477.9615083074646 0.9740363873800061
7.68189200404485 490.2939799080171 0.9852670947531098
7.687119558998266 499.6132203051079 0.9931766438901382
7.692347113951683 509.1032827598325 1.0023445398882325
7.697574668905099 517.1123730637739 1.0108584547291182
7.702802223858515 527.7088783378276 1.019917399731192
7.708029778811931 536.0583906040063 1.0270754169104022
7.713257333765347 537.7579033577053 1.0268053831789488
7.718484888718764 532.6343258670637 1.0221377443864594
7.72371244367218 524.1540210108012 1.014568073116616
7.728939998625596 521.1710624846475 1.0103792144694166
7.734167553579012 517.1210566311693 1.0062423194380796
7.739395108532428 518.1388392311223 1.0067650054486108
7.744622663485845 519.9447562461315 1.0086849745950053
7.749850218439261 520.9950657030204 1.0093686406445697
7.755077773392677 519.6554919264113 1.0084925128230802
7.760305328346093 516.9144567640975 1.0067338567945046
7.765532883299509 513.973925704592 1.0043353675351572
7.770760438252926 507.86402360682285 0.9969580351641679
7.775987993206342 504.1060255816386 0.9908545143622245
7.781215548159758 497.3009767434809 0.9828771829110984
7.786443103113174 488.74108096424783 0.975520908032299
7.79167065806659 477.81738279216705 0.9659058316594189
7.796898213020007 463.47502863020384 0.9527638021680708
7.802125767973423 450.8121283079582 0.9394531220647505
7.807353322926839 442.6977079338848 0.9297441175671989
7.812580877880255 436.71420915456224 0.9225936433552026
7.817808432833671 431.8730764576803 0.9172982620018395
7.823035987787088 428.9232431427716 0.9139918579213304
7.828263542740504 424.0973443814417 0.9080622301296168
7.83349109769392 420.1345102695021 0.9041873589659829
7.838718652647336 420.34141834100694 0.9045448738286437
7.8439462076007525 422.9780604519854 0.9079833075153081
7.849173762554169 426.0030224173593 0.9109989706317365
7.854401317507585 431.03291198993867 0.916248257660507
7.859628872461001 432.27404719815405 0.916328139506867
7.864856427414417 433.8172385598459 0.9169940737234165
7.8700839823678335 435.7111893530662 0.919062059741507
7.87531153732125 438.7761453208502 0.9211394268589784
7.880539092274666 443.8022609685951 0.9264772535362525
7.885766647228082 452.17740218943635 0.9356214261131601
7.890994202181498 459.27468287432526 0.9413220994022121
7.8962217571349145 463.73606681286435 0.9447840579032969
7.901449312088331 468.2376648591013 0.9464655614852353
7.906676867041747 473.79426051280336 0.953042253947879
7.911904421995163 478.7553550447701 0.9572860764987126
7.917131976948579 488.7735180743452 0.9677027613654722
7.9223595319019955 502.70122781439125 0.9810404165867495
7.927587086855412 515.0514667422187 0.992453975485224
7.932814641808828 527.3387007727755 1.0035014333094752
7.938042196762244 540.1746587854166 1.0148050033567086
7.94326975171566 550.7848584471619 1.0248075149383438
7.9484973066690765 561.1753288040132 1.0339187513384565
7.953724861622493 575.1628604171351 1.0456239495741773
7.958952416575909 589.6711065580895 1.0561193165054579
7.964179971529325 609.2039179947126 1.0727158003278787
7.969407526482741 624.5076698705807 1.0841820732974683
7.9746350814361575 638.75381581649 1.0947399345732147
7.979862636389574 651.8063588375622 1.105629598761537
7.98509019134299 660.3202775328257 1.1129718193574896
7.990317746296406 670.103408581603 1.122096513080767
7.995545301249822 678.6537719027318 1.12980980987588
8.000772856203238 688.2911117403775 1.1370063220687914
8.006000411156654 696.5593298194418 1.1438099902987326
8.01122796611007 698.9383511535614 1.145174727034941
8.016455521063486 692.5226788363525 1.137829484086654
8.021683076016902 686.3855913973445 1.1317467859322081
8.026910630970319 680.5452973687511 1.1263182065703214
8.032138185923735 680.2390017075352 1.1264894884935204
8.037365740877151 675.7655037413942 1.1229713035256812
8.042593295830567 675.9395426643936 1.123011841061156
8.047820850783983 671.9131453864434 1.1204560344740706
8.0530484057374 667.4057111938808 1.1161911196302843
8.058275960690816 660.1885596226248 1.1085836813745449
8.063503515644232 649.1296585517192 1.098557449545262
8.068731070597648 644.16077261615 1.0933469557791735
8.073958625551064 632.8940985084258 1.0835269883905676
8.07918618050448 623.5690592225573 1.0739962322940761
8.084413735457897 610.9242948945575 1.0628293445008319
8.089641290411313 607.7758400325604 1.0602308427317095
8.09486884536473 606.009787893278 1.059715462284167
8.100096400318145 603.8456270841067 1.0580037536278282
8.105323955271562 595.8729173185384 1.0502715763894381
8.110551510224978 587.4267291624195 1.041293832455612
8.115779065178394 581.8050071406944 1.03519164731045
8.12100662013181 578.5008940794132 1.0318541147162492
8.126234175085226 582.0041131508686 1.034547388546904
8.131461730038643 580.2514494929334 1.0329845978588017
8.136689284992059 588.6705736909421 1.0401486692164754
8.141916839945475 600.7880413284228 1.0511675870707156
8.147144394898891 615.6763506360829 1.0636344848589039
8.152371949852308 634.0573470463684 1.0783983071894738
8.157599504805724 653.2047108102005 1.0950788678963381
8.16282705975914 679.3119945963439 1.11682327646112
8.168054614712556 697.6794820959012 1.1303831206577206
8.173282169665972 714.6818657557952 1.1425013815197294
8.178509724619389 722.3138045308865 1.1476979664294074
8.183737279572805 730.8455239311847 1.1554496998434312
8.188964834526221 730.3912473262549 1.153225935709057
8.194192389479637 727.8435442612716 1.1502740971804428
8.199419944433053 718.5625271532593 1.1423288210055402
8.20464749938647 707.2104950114075 1.1339333167706713
8.209875054339886 697.4661991715163 1.1264195495782783
8.215102609293302 690.2352444405503 1.1216674635676582
8.220330164246718 683.8052713153829 1.1156054817545469
8.225557719200134 682.6533573366996 1.114576308375134
8.23078527415355 676.2478320406353 1.1082645192607032
8.236012829106967 672.4427467832838 1.1047475666002187
8.241240384060383 665.7331103819776 1.097992612684748
8.2464679390138 663.8231844987454 1.095635548054609
8.251695493967215 664.3644463195905 1.0956190734120559
8.256923048920632 663.645309469248 1.0944971861772976
8.262150603874048 664.2889668477654 1.095009640156878
8.267378158827464 661.5118444373658 1.0921993310785878
8.27260571378088 660.7669639122254 1.0902483641965197
8.277833268734296 657.1753281623467 1.0872858994764651
8.283060823687713 650.3288820634177 1.0817180729963956
8.288288378641129 643.6396216793155 1.075801772308006
8.293515933594545 637.8284687034729 1.0709621038137236
8.298743488547961 637.276123166912 1.069424002014463
8.303971043501377 640.1776861112285 1.0729705190160512
8.309198598454794 639.3720007758981 1.0709450082580265
8.31442615340821 641.6774624011977 1.0722150106664836
8.319653708361626 642.5013752800271 1.072776261410011
8.324881263315042 642.8029261201024 1.0732340983566924
8.330108818268458 645.6900175596098 1.0759475538966656
8.335336373221875 648.8286450919823 1.078510511906649
8.34056392817529 657.0814119854675 1.0839349494050194
8.345791483128707 663.2966411589475 1.0876263964768633
8.351019038082123 668.5273734660348 1.089907309247066
8.35624659303554 672.6194944831408 1.0931668128197494
8.361474147988956 670.0627117164615 1.0909241684653195
8.366701702942372 676.0634288964901 1.0965403383923222
8.371929257895788 682.6639945264309 1.101878535642797
8.377156812849204 685.958860478573 1.1043053608245377
8.38238436780262 691.3484195668177 1.1092955178178137
8.387611922756037 691.794092258079 1.1090409712000162
8.392839477709453 691.2375793469816 1.1081170276565213
8.398067032662869 688.4366475195884 1.106233774550312
8.403294587616285 679.1098798737087 1.0981931619467584
8.408522142569701 665.1005869995889 1.0850293772209538
8.413749697523118 651.056455389528 1.0705775115851996
8.418977252476534 642.8128111289576 1.0631536541573408
8.42420480742995 634.2562467893856 1.0561595048116266
8.429432362383366 625.7326842582324 1.050664045218386
8.434659917336782 614.4795608668934 1.041518641875191
8.439887472290199 603.8009955675961 1.0319333826905408
8.445115027243615 596.6457808817445 1.0256474623334833
8.450342582197031 587.4964446464832 1.0178988983467312
8.455570137150447 579.146331658865 1.0111418033542612
8.460797692103863 574.4157735117866 1.0069601985547787
8.46602524705728 567.5279428631924 0.9998892095644376
8.471252802010696 559.5253262375078 0.9928227350438356
8.476480356964112 554.1544046134553 0.9865986778274823
8.481707911917528 547.6328534689941 0.9799140331454395
8.486935466870944 539.9977980299398 0.9723007645026791
8.49216302182436 538.1786000815445 0.9703685942949282
8.497390576777777 535.3279228909038 0.9675758320976603
8.502618131731193 533.0561560052709 0.96534824572936
8.50784568668461 532.7651742952204 0.9650724648623428
8.513073241638025 529.4081190009213 0.9617862998936512
8.518300796591442 525.0205609513445 0.9586753533850432
8.523528351544858 520.204051800147 0.9546494818499383
8.528755906498274 514.1775758084877 0.949451103063499
8.53398346145169 508.67061971925443 0.9435378057468157
8.539211016405106 504.12443422176 0.9390270141822542
8.544438571358523 504.3788170409574 0.9390275567210536
8.549666126311939 503.4662992211962 0.9382501570192184
8.554893681265355 506.40444189284835 0.9408515131521744
8.560121236218771 506.7009980700116 0.9405841411638656
8.565348791172188 506.9629975236379 0.9412148339189607
8.570576346125604 507.3635885413168 0.9407906803762464
8.57580390107902 508.11560161608384 0.9406913741841655
8.581031456032436 509.9664595878577 0.9414251263860444
8.586259010985852 509.8304218794878 0.9413493967829444
8.591486565939269 509.05140758231107 0.9395943515500176
8.596714120892685 510.93089446189555 0.9408886473899315
8.601941675846101 511.77621046004253 0.9419857912413154
8.607169230799517 515.7205992668593 0.9445951731092063
8.612396785752933 519.5149663812291 0.9472248295947506
8.61762434070635 523.4628800736612 0.9503581663120355
8.622851895659766 526.3867684267856 0.9535540574420429
8.628079450613182 529.1410661026731 0.9557051604819954
8.633307005566598 533.8800414868153 0.9595742144738982
8.638534560520014 537.9024856357241 0.9627016915640166
8.64376211547343 544.6528841199322 0.969089745868729
8.648989670426847 549.9553665003182 0.9735131170579557
8.654217225380263 555.8341061381441 0.9785041486391035
8.65944478033368 566.1046789047452 0.9864460881803662
8.664672335287095 570.8981049049053 0.9901963119267475
8.669899890240512 580.7580835941986 0.9981071632678667
8.675127445193928 589.0984509282717 1.0051365514389936
8.680355000147344 598.0387634292985 1.0124269955596317
8.68558255510076 607.4021973022648 1.018453423743869
8.690810110054176 617.3413361481412 1.0259354827574103
8.696037665007593 631.3243609605634 1.035087623344323
8.701265219961009 651.5653404407176 1.0513402061778399
8.706492774914425 670.3875112689988 1.0658967758017586
8.711720329867841 685.5613271321542 1.0781287954508822
8.716947884821257 695.541383943026 1.0852669939336974
8.722175439774674 698.5184493266913 1.0874203165179597
8.72740299472809 694.9133553626458 1.0838922672631894
8.732630549681506 690.4143158691186 1.0807978931822295
8.737858104634922 684.5932199200857 1.07623174487161
8.743085659588338 683.4808844876355 1.0764116156133923
8.748313214541755 678.853024221145 1.073602808473039
8.75354076949517 672.6901274736813 1.0691787889926012
8.758768324448587 662.9434837774963 1.0606852610880955
8.763995879402003 649.0747499398985 1.0493352798169764
8.76922343435542 634.3895958807676 1.03650957418408
8.774450989308836 621.3589471209275 1.0257267562007077
8.779678544262252 608.9266271044032 1.0141076912700273
8.784906099215668 603.3100416492853 1.0084712740083641
8.790133654169084 601.2712636235599 1.0070367179095308
8.7953612091225 592.2073001040023 0.9996361722698333
8.800588764075917 584.2772278605222 0.9938580744345796
8.805816319029333 579.1681105285297 0.9885414749077068
8.811043873982749 572.449335748052 0.9831090361457172
8.816271428936165 563.611652953682 0.9736975799555326
8.821498983889581 559.9983830188545 0.9699646751033559
8.826726538842998 556.9483388016533 0.9673643607692214
8.831954093796414 559.5032857327825 0.9688110345532186
8.83718164874983 561.0312899307627 0.9693701642703121
8.842409203703246 559.0186561297068 0.9680523301519015
8.847636758656662 553.8509723501085 0.9644039368649823
8.852864313610079 549.6121583302686 0.9601132294450571
8.858091868563495 552.5633613402025 0.9612146986304768
8.863319423516911 552.0022382011299 0.9592567757871818
8.868546978470327 554.0604517783695 0.9614016874281625
8.873774533423743 553.4814388068198 0.9609644591603623
8.87900208837716 550.8788044334881 0.9592343095467667
8.884229643330576 545.6963811489567 0.9545855219177952
8.889457198283992 542.9976277828031 0.9525081690150747
8.894684753237408 543.5682051472932 0.9521358754667238
8.899912308190824 549.9254077585374 0.9577047893549099
8.90513986314424 552.4659198021092 0.9581228804272188
8.910367418097657 554.1599065535296 0.9591659026481
8.915594973051073 558.3990942797309 0.962527536527613
8.92082252800449 560.5284741267329 0.9630140119761424
8.926050082957905 563.459694986318 0.966193240837785
8.931277637911322 565.1807908181612 0.9667038065260268
8.936505192864738 566.4550827530586 0.9671336014156142
8.941732747818154 567.5846295422464 0.9681774799196536
8.94696030277157 569.5390060924434 0.9700484512980193
8.952187857724986 571.8868781710382 0.9718435651518897
8.957415412678403 571.1248755031556 0.969831519271103
8.962642967631819 578.7752452531136 0.9758398096169081
8.967870522585235 586.4840008776458 0.9824697339980998
8.973098077538651 590.8363259044039 0.9862709591088865
8.978325632492067 594.5808046553063 0.9899522119599303
8.983553187445484 594.8195407509269 0.9902439998633891
8.9887807423989 601.0760409350981 0.9945164083217211
8.994008297352316 602.0657711157929 0.9946800558992769
8.999235852305732 605.267494445891 0.9970752951188673
9.004463407259149 607.8810204206203 0.9983500364730343
9.009690962212565 611.2484588291799 1.0003409976807394
9.014918517165981 620.0364111952854 1.0069244807615136
9.020146072119397 634.5548385915971 1.018822487417652
9.025373627072813 645.1893054718677 1.026697184676008
9.03060118202623 658.2803484158806 1.035529230217161
9.035828736979646 668.7376950203045 1.0432030289720438
9.041056291933062 683.4697341017015 1.054567946948101
9.046283846886478 703.2766207627218 1.0698218223516829
9.051511401839894 717.6099248680423 1.0803784202192819
9.05673895679331 738.9961287704674 1.0948962764043033
9.061966511746727 762.3455446187862 1.1120388139258532
9.067194066700143 786.8376466074963 1.1296519440830244
9.07242162165356 810.8104454245836 1.146173713416128
9.077649176606975 831.5020222604984 1.1597034053387518
9.082876731560392 852.434886664481 1.1736967179360023
9.088104286513808 867.9307497554719 1.1841783570904614
9.093331841467224 877.6080393078273 1.1901766998844914
9.09855939642064 876.2440907035498 1.1887298734856175
9.103786951374056 872.7670459416747 1.1855710138564555
9.109014506327473 858.7289573586604 1.174725287957323
9.114242061280889 847.5718202031713 1.1672839934169998
9.119469616234305 839.226274458532 1.1616592296852486
9.124697171187721 835.6484502631531 1.1587870389104165
9.129924726141137 832.369612277553 1.1558840920293891
9.135152281094554 834.5811226163341 1.1568864747305687
9.14037983604797 838.6738506888186 1.1601593164401358
9.145607391001386 852.3276561063583 1.1690466356098415
9.150834945954802 876.7896256902566 1.185068431417695
9.156062500908218 911.0275829748206 1.2081366028942049
9.161290055861635 945.8640516116345 1.240851261695977
9.16651761081505 985.7957116313811 1.2744384361486538
9.171745165768467 1017.8682986369697 1.3002750247231303
9.176972720721883 1036.009474794697 1.316205568839314
9.1822002756753 1048.5715685590096 1.3273612874918028
9.187427830628716 1050.6197883669747 1.3316360395924944
9.192655385582132 1041.0459974422859 1.3257576114918657
9.197882940535548 1024.7259707971048 1.3161083747598545
9.203110495488964 1005.3420767552436 1.3057235295605616
9.20833805044238 987.1530435870753 1.2976458971339886
9.213565605395797 975.03379204848 1.2924882243084883
9.218793160349213 961.5464107720984 1.2857931925771426
9.224020715302629 949.1010613403627 1.2803997543287087
9.229248270256045 935.7318347069652 1.273022194042887
9.234475825209461 923.0658454916639 1.266295118587537
9.239703380162878 908.327712892942 1.2568790135359509
9.244930935116294 900.1254792448199 1.2514545456843618
9.25015849006971 897.2392792539898 1.2520915513249993
9.255386045023126 896.5436192955212 1.254640505744412
9.260613599976542 894.4779649604593 1.2544317851825628
9.265841154929959 896.4311831002875 1.256893833429317
9.271068709883375 904.0995270058326 1.2621453321689782
9.276296264836791 922.5646718385249 1.2766650492396008
9.281523819790207 942.4156923281303 1.2914964387267882
9.286751374743623 965.5144496737801 1.30738957053453
9.29197892969704 996.1518338856895 1.3295935567792634
9.297206484650456 1020.455734282493 1.3458946262601594
9.302434039603872 1037.394325903044 1.3568272824103729
9.307661594557288 1045.7930121886768 1.364290429401487
9.312889149510704 1040.8861465090592 1.3631363694889347
9.31811670446412 1024.9253704724338 1.353823099423587
9.323344259417537 995.7826308928595 1.3364198240694287
9.328571814370953 954.8030074898178 1.3098974992135248
9.33379936932437 914.0070544091038 1.2827615339859029
9.339026924277785 867.5782876042412 1.2511222896837602
9.344254479231202 822.8397853532379 1.2201099228535777
9.349482034184618 783.9000400302131 1.1911192830129569
9.354709589138034 750.5668468755167 1.166375109238542
9.35993714409145 721.697067433994 1.1446518288569019
9.365164699044866 702.383092129341 1.130616172251486
9.370392253998283 685.4445960278053 1.1180817684049364
9.375619808951699 674.5344595425753 1.110679386629205
9.380847363905115 665.0037539262087 1.10356718673736
9.386074918858531 653.1040373763296 1.093596562867249
9.391302473811947 650.2412098523149 1.0915274693413068
9.396530028765364 645.7522204466486 1.088597158843621
9.40175758371878 649.5197214244242 1.093675119448279
9.406985138672196 651.2374694738373 1.0962695488791292
9.412212693625612 649.0721462233483 1.0934491004179367
9.417440248579029 645.398309805275 1.0791979216195067
9.422667803532445 641.7530134486689 1.0695022089454165
9.427895358485861 637.5110017844333 1.0622157430273713
9.433122913439277 639.1416002445368 1.0604327883190232
9.438350468392693 638.436261388319 1.0574213693029788
9.44357802334611 636.0164554302798 1.0534028056143894
9.448805578299526 633.1147622993632 1.0478125288116897
9.454033133252942 633.4838701502779 1.0460697755675226
9.459260688206358 638.7602055241958 1.048614023546216
9.464488243159774 644.0249288227734 1.0522424376229471
9.46971579811319 642.6424967035753 1.0492887254212526
9.474943353066607 640.5739904087873 1.04630885754151
9.480170908020023 638.9518580650599 1.043767119489022
9.48539846297344 634.165197302487 1.0387995527072909
9.490626017926855 634.5929982672916 1.0376928994924504
9.495853572880272 634.8159715193849 1.0371632016936576
9.501081127833688 636.7215480679621 1.0372315971806734
9.506308682787104 637.9631098673556 1.0377118848431597
9.51153623774052 635.2605576448792 1.0349840869257532
9.516763792693936 629.6354292421224 1.0297180734193259
9.521991347647353 631.2610925045492 1.029401397305282
9.527218902600769 635.9122564751394 1.0314439951101497
9.532446457554185 638.0146334834579 1.0322299750159365
9.537674012507601 642.2078199791116 1.0355699228566309
9.542901567461017 642.8573808664559 1.0349138386461318
9.548129122414434 644.7334289607008 1.0356896336910595
9.55335667736785 642.2307723078044 1.0310119845800796
9.558584232321266 639.2391795426272 1.0281129795287265
9.563811787274682 635.4892633411008 1.0248153913718987
9.569039342228098 632.848479838037 1.0228043847405022
9.574266897181515 628.6292826053444 1.0183770268447698
9.57949445213493 633.2707893532781 1.0210852428744388
9.584722007088347 633.6414228583028 1.0197267068876479
9.589949562041763 634.6401841692604 1.020107850597495
9.59517711699518 634.0281955849438 1.0187094605893334
9.600404671948596 632.7408613692036 1.0166996783848838
9.605632226902012 635.2788624771583 1.0177948190682387
9.610859781855428 637.8660829057768 1.0190604186450107
9.616087336808844 635.1017862946251 1.017504016226257
9.62131489176226 634.735137333646 1.0169849593723057
9.626542446715677 631.4875340769339 1.0139826532280671
9.631770001669093 634.8454992317559 1.0160844023004614
9.636997556622509 639.7615073914152 1.0192820527345041
9.642225111575925 646.5159364649714 1.0240310349650372
9.647452666529341 651.763146161694 1.0277062682633062
9.652680221482758 650.5298872182038 1.0264657699039907
9.657907776436174 651.2767179535331 1.0259298327847661
9.66313533138959 649.7116754320499 1.0234083375310414
9.668362886343006 650.1194669612296 1.0238934366631494
9.673590441296422 651.6471795952076 1.0256911938051223
9.678817996249839 652.454533562465 1.0252955189598445
9.684045551203255 645.745773230634 1.0193806428757948
9.689273106156671 645.8771701056837 1.0187254815478886
9.694500661110087 649.1232804266322 1.0200044734199245
9.699728216063503 651.0991168222417 1.0207958722822486
9.70495577101692 659.1438995085806 1.025509418945041
9.710183325970336 667.9824292079953 1.032851260066099
9.715410880923752 674.0775080544004 1.0363991749845043
9.720638435877168 675.1835096430826 1.0363196648962811
9.725865990830584 675.5356276077565 1.0362039059565753
9.731093545784 670.3847591676408 1.0320230987748693
9.736321100737417 670.9832668512569 1.0326636408458907
9.741548655690833 674.0978848763447 1.0349547262220644
9.74677621064425 674.5097797271044 1.0350331615124027
9.752003765597665 677.9139134267767 1.036935607286923
9.757231320551082 675.2215276489328 1.0342995861034439
9.762458875504498 674.3565533427611 1.031574593276885
9.767686430457914 677.9641515484642 1.0342621399711636
9.77291398541133 682.2442788082021 1.0371382108265974
9.778141540364746 685.4311180251964 1.03869380961848
9.783369095318163 685.2434277616447 1.0376115887939628
9.788596650271579 683.8142490735129 1.036361829869024
9.793824205224995 683.8129822373132 1.0359063529169943
9.799051760178411 684.7393267319604 1.035263134732575
9.804279315131827 685.4936618029658 1.034681328719492
9.809506870085244 686.1583048496461 1.0355964273136378
9.81473442503866 686.4909251795891 1.035228484610062
9.819961979992076 688.4123338903893 1.0359558935617905
9.825189534945492 688.9190150607329 1.0356996673005128
9.830417089898909 692.0029334279652 1.0372890792128575
9.835644644852325 690.9089536322638 1.0349137485635846
9.840872199805741 688.8922280985038 1.0333538905002604
9.846099754759157 687.3494607588558 1.0322651325528769
9.851327309712573 686.1717289177847 1.0319947953926152
9.85655486466599 683.869948147501 1.0297145964921126
9.861782419619406 684.703591844066 1.029907489665007
9.867009974572822 688.694871187558 1.0320166293543214
9.872237529526238 690.1763207924918 1.0324456681102467
9.877465084479654 688.9955159078526 1.031201755421091
9.88269263943307 687.3552073311819 1.0287612453507013
9.887920194386487 688.1060598520168 1.028836429775673
9.893147749339903 690.5902761050463 1.030782170572012
9.89837530429332 687.3822178051563 1.0277650197479173
9.903602859246735 689.9705324827192 1.0289368770062577
9.908830414200152 691.6854588453025 1.0302214113367412
9.914057969153568 701.9053351840372 1.0387269363597338
9.919285524106984 707.8060850603355 1.0429353594738935
9.9245130790604 712.5332753664912 1.0452939235811278
9.929740634013816 715.3776091456768 1.0462838704413107
9.934968188967233 717.0863037429068 1.0468377389427614
9.940195743920649 717.2212037121643 1.0459593698066252
9.945423298874065 715.6807340532962 1.0437928636255507
9.950650853827481 716.079340928247 1.0437765008848845
9.955878408780897 721.6506476737776 1.047430287903935
9.961105963734314 721.8244620616458 1.0469563248531322
9.96633351868773 717.4555784088398 1.0435491302518711
9.971561073641146 712.9237008830423 1.0404289898113963
9.976788628594562 715.1977973732442 1.0419589711553259
9.982016183547978 714.4789861480588 1.0408043396441462
9.987243738501395 711.1378007856694 1.0358136932920714
9.99247129345481 707.1326791194167 1.0317561056702265
9.997698848408227 702.5731162799408 1.0285236799823492
10.002926403361643 700.2179687952279 1.0262451656682656
10.00815395831506 699.7687801695947 1.0253674142934688
10.013381513268476 695.1603214719972 1.0214737879621931
10.018609068221892 692.789542714123 1.0201072137936442
10.023836623175308 689.9860974927676 1.0177484706638238
10.029064178128724 691.2003964163465 1.0182737885579785
10.03429173308214 696.3211272876472 1.0217652911419748
10.039519288035557 702.048624977377 1.0258888464634324
10.044746842988973 703.4304960409402 1.0264058321713332
10.049974397942389 703.3879382854898 1.0263153648260381
10.055201952895805 700.2430451105668 1.0237406940168277
10.060429507849221 697.87066741983 1.0219226542466635
10.065657062802638 693.717114415378 1.0188585820599954
10.070884617756054 695.5869984065484 1.019975410545597
10.07611217270947 697.062246201138 1.0218206047837124
10.081339727662886 699.5517034195101 1.0233019816421516
10.086567282616302 696.9686408993635 1.021358019504945
10.091794837569719 694.0709710193348 1.0177512003895912
10.097022392523135 691.5338620760404 1.014688625833529
10.102249947476551 697.2921555521974 1.01908190981458
10.107477502429967 699.305810328356 1.0199910060703987
10.112705057383383 696.3616750016047 1.01692815655571
10.1179326123368 690.6523834145231 1.0129509999355635
10.123160167290216 685.8226535270769 1.0100293709501882
10.128387722243632 685.7078182064664 1.0098175343740965
10.133615277197048 685.65673341916 1.0089935026843313
10.138842832150464 687.515908926088 1.008793885637323
10.14407038710388 684.2735774258924 1.0060766461507964
10.149297942057297 682.647832509044 1.0043404873441988
10.154525497010713 677.5393490538365 0.9999976586413002
10.15975305196413 679.0625887161198 1.0009804211898294
10.164980606917545 682.6012740967741 1.0031035329232223
10.170208161870962 684.3461874582331 1.004141332590071
10.175435716824378 685.4619181765762 1.0053005166542779
10.180663271777794 679.8374852396015 1.0010992459274164
10.18589082673121 676.3367853303002 0.9988311005698122
10.191118381684626 667.6370855584576 0.9921547139488922
10.196345936638043 664.369529914353 0.9889295939007403
10.201573491591459 662.0517718795792 0.987108701790209
10.206801046544875 661.340060852088 0.986670668040053
10.212028601498291 664.6104385346538 0.9886038606806011
10.217256156451707 664.1356055308935 0.987756196623974
10.222483711405124 665.8057044072518 0.9887359440993931
10.22771126635854 662.8113996126626 0.9874601996718925
10.232938821311956 658.6664442825843 0.9843889170285163
10.238166376265372 655.9906160369246 0.9816679599004259
10.243393931218788 653.9709754340712 0.9795659398372124
10.248621486172205 651.6029012329623 0.9776312943743648
10.253849041125621 649.853668868734 0.9761994498389343
10.259076596079037 641.7340016480476 0.9697811485937209
10.264304151032453 636.1095639491068 0.9652386208512248
10.26953170598587 637.8320376556773 0.9660085280740385
10.274759260939286 640.6551808614502 0.967948040587888
10.279986815892702 648.4556235284152 0.9736812381441227
10.285214370846118 645.6342680802769 0.9719905549274709
10.290441925799534 647.788253550987 0.9727906778335531
10.29566948075295 642.0482205819413 0.9680340972770679
10.300897035706367 637.3895298508542 0.9634887773327132
10.306124590659783 637.0809417041208 0.9628720432248453
10.3113521456132 629.097463622808 0.957093232086248
10.316579700566615 630.2864696572274 0.9577948012738857
10.321807255520032 626.9425431295836 0.9547075576199595
10.327034810473448 623.7346526288615 0.9517478569696489
10.332262365426864 622.0775545709828 0.9498763782321451
10.33748992038028 624.8909588361915 0.951659152266443
10.342717475333696 619.2550671475763 0.9464201663445846
10.347945030287113 619.1965168508823 0.9452362689606484
10.353172585240529 623.8093941084834 0.9486963448160657
10.358400140193945 626.4584038683107 0.9506569779473918
10.363627695147361 633.9682324391486 0.9564368149826888
10.368855250100777 636.5653712706052 0.9579480806910731
10.374082805054194 637.3287803555531 0.959154619623748
10.37931036000761 633.4906432964417 0.9559652698816955
10.384537914961026 632.2747790105421 0.9552007317224416
10.389765469914442 632.1451286338763 0.9535988223693649
10.394993024867858 634.9575678113442 0.9552093044219938
10.400220579821275 637.490302170945 0.9569970265809911
10.40544813477469 634.752231731857 0.9542852152983411
10.410675689728107 633.5790685434267 0.953131819602663
10.415903244681523 628.6468292229791 0.9493030216967716
10.42113079963494 623.9902088519132 0.9454919316720578
10.426358354588356 614.4178160323556 0.9378492114528972
10.431585909541772 606.4006247290121 0.9315667840727198
10.436813464495188 604.9441588176855 0.9304911592369279
10.442041019448604 603.2708281369805 0.9291052728239076
10.44726857440202 601.0298510481712 0.9264965166591327
10.452496129355437 600.318182121371 0.9255507350085784
10.457723684308853 595.3366266905768 0.9218660460483711
10.462951239262269 590.7555082124181 0.9177352489435361
10.468178794215685 586.4131714237503 0.9141541385453076
10.473406349169101 579.4061772338769 0.9084424182234622
10.478633904122518 575.3005743023703 0.9060161945565399
10.483861459075934 574.1855293786087 0.9052820951015035
10.48908901402935 568.2464878614866 0.9004054158150931
10.494316568982766 562.56427936302 0.8947863639959157
10.499544123936182 556.9516360101346 0.8896106306378869
10.504771678889599 552.0442207407756 0.8854309686634003
10.509999233843015 547.6113735789046 0.8812530363033655
10.515226788796431 549.3219145275218 0.8827682152805317
10.520454343749847 546.6867130916128 0.8806937718216442
10.525681898703263 548.9683579863805 0.8831029114567556
10.53090945365668 545.0245768228503 0.8791558599088931
10.536137008610096 544.6762700548986 0.8780526493445452
10.541364563563512 542.7784268965756 0.8759272697314577
10.546592118516928 542.4744880047014 0.875989774726007
10.551819673470344 537.1780080025677 0.8720882082368673
10.55704722842376 534.5777319928252 0.870826523470467
10.562274783377177 531.1470906392083 0.8680421976034578
10.567502338330593 533.1838411824386 0.8698611854950138
10.57272989328401 535.2231916451972 0.8708569861184989
10.577957448237425 533.946671988484 0.8695099334804448
10.583185003190842 533.1570908574048 0.8674312320020714
10.588412558144258 528.869779899017 0.8618791137585953
10.593640113097674 528.4700498018373 0.8614007580233619
10.59886766805109 528.0662058095066 0.8601750196973709
10.604095223004506 526.0426540021869 0.8583921515128792
10.609322777957923 524.3680692595974 0.8580506428464283
10.614550332911339 526.9357391490191 0.8605955365122758
10.619777887864755 523.7281222663952 0.8573501882123954
10.625005442818171 524.236690332864 0.8580913165130406
10.630232997771587 522.0822568305041 0.8561896705685941
10.635460552725004 518.9474957608525 0.8539186782434518
10.64068810767842 518.5378807270317 0.8532398265203727
10.645915662631836 520.678690093948 0.8543448862567941
10.651143217585252 526.3702014327081 0.8585551486849906
10.656370772538668 529.2549607405527 0.8604863959802619
10.661598327492085 532.5137377476361 0.8634975384957434
10.666825882445501 535.4706343081494 0.866464774398435
10.672053437398917 533.6827259760246 0.8635185304536827
10.677280992352333 538.6083719477751 0.8670281647395607
10.68250854730575 540.4696618682075 0.8677499729578937
10.687736102259166 542.4514470396448 0.8683870506436295
10.692963657212582 544.2898738179505 0.8700774926867378
10.698191212165998 544.8145245782874 0.8701153059936763
10.703418767119414 548.6845653874865 0.8719927808142242
10.70864632207283 552.4648050117064 0.874111601762137
10.713873877026247 562.4683947125716 0.8815837122947524
10.719101431979663 573.7681600669861 0.8906948127700625
10.72432898693308 585.1805930990943 0.8989628436019493
10.729556541886495 595.6501971734048 0.9069638438795418
10.734784096839912 603.1550920473451 0.9129210553690368
10.740011651793328 610.6771165116097 0.9183274183102734
10.745239206746744 615.8158908503092 0.9214549895998518
10.75046676170016 620.6413930216755 0.9242978850448428
10.755694316653576 625.9513952378555 0.9278290187373051
10.760921871606993 625.5074499158582 0.9271339702965765
10.766149426560409 625.342486654833 0.9262703878192778
10.771376981513825 618.3550170008529 0.9207051403358595
10.776604536467241 610.2291654201882 0.9148174404297863
10.781832091420657 605.8604033901804 0.9111474782311405
10.787059646374074 600.1463395302355 0.9071537978291191
10.79228720132749 598.8060855911252 0.9057200181612177
10.797514756280906 595.3861716689448 0.9026255698159176
10.802742311234322 596.4144722203357 0.9034359523611611
10.807969866187738 597.4967905375919 0.904215953461709
10.813197421141155 596.4955481453553 0.9031594359171721
10.81842497609457 598.2899400969225 0.904339095298416
10.823652531047987 599.6838536554571 0.9048473505910701
10.828880086001403 603.4168780172237 0.9067956011385069
10.83410764095482 609.5577456742573 0.9112917126126656
10.839335195908236 617.3165011978762 0.9168766791269335
10.844562750861652 628.3220702948882 0.9249711895893917
10.849790305815068 641.28167469174 0.9338145542060503
10.855017860768484 656.9984904517343 0.9441697139836074
10.8602454157219 675.8943431712105 0.9574414946213737
10.865472970675317 701.6666817757272 0.97557885584108
10.870700525628733 722.8171952384815 0.9898588421309308
10.875928080582149 745.4963610961908 1.0053594532048158
10.881155635535565 755.2596314514118 1.0105507710170725
10.886383190488981 754.5645423856332 1.0095264943494127
10.891610745442398 742.1251752657154 1.0011913190164508
10.896838300395814 725.9018037200279 0.9897578327232758
10.90206585534923 708.391019389715 0.9775845350486785
10.907293410302646 691.0526044727784 0.9655396748525613
10.912520965256062 672.7586611061561 0.9521583692622736
10.917748520209479 655.9300493331355 0.940150113808148
10.922976075162895 639.4180970535667 0.9283203099414512
10.928203630116311 624.0083069319392 0.9171942123262645
10.933431185069727 610.5138220744216 0.9072463924340926
10.938658740023143 599.9673247829749 0.8987433763124636
10.94388629497656 589.8633748058102 0.8906631729135556
10.949113849929976 584.9353206864032 0.8869819168264352
10.954341404883392 580.6178727241709 0.8835316118592608
10.959568959836808 574.1969884119491 0.8783092408733402
10.964796514790224 571.7502253877046 0.8763183317780816
10.97002406974364 568.6257529988077 0.8754310403229234
10.975251624697057 562.1304471758488 0.873034900126576
10.980479179650473 553.1769348475889 0.8678040206678885
10.98570673460389 546.5910078221782 0.8635740147784869
10.990934289557305 543.0602971777996 0.8612933543256754
10.996161844510722 538.9207642037792 0.8589681894912113
11.001389399464138 534.0703846978109 0.855731480626643
11.006616954417554 530.24286051666 0.8535422998523731
11.01184450937097 526.9465819105378 0.8521842897514871
11.017072064324386 525.8589431934951 0.8522944148931725
11.022299619277803 522.6255785091143 0.8503185809184508
11.027527174231219 519.6300661301256 0.8480348611017753
11.032754729184635 518.9567771673715 0.8474006976248666
11.037982284138051 512.4233113159731 0.8421093663198232
11.043209839091467 508.7731704921223 0.8395766981854534
11.048437394044884 506.94146594268744 0.8385107834398758
11.0536649489983 505.9982070195352 0.8383379815032669
11.058892503951716 505.73576810213814 0.8382569544339845
11.064120058905132 505.2963538935577 0.8381862091923576
11.069347613858548 501.9938315046348 0.8360262563295033
11.074575168811965 499.0530145856682 0.8339203458147324
11.079802723765381 497.8251158379779 0.8329657006531818
11.085030278718797 498.6586190947823 0.8340926094416582
11.090257833672213 499.0824460760684 0.8340468677812033
11.09548538862563 497.1470297865188 0.8322948411408928
11.100712943579046 492.37477776231736 0.8286666540238057
11.105940498532462 490.25603945672475 0.8271079007851805
11.111168053485878 494.99709204907197 0.8316394133599374
11.116395608439294 493.13106206872754 0.8310666016106771
11.12162316339271 493.12682337486024 0.8314872816033786
11.126850718346127 491.0967654929759 0.8296198536560128
11.132078273299543 491.155151060207 0.8295990562904504
11.13730582825296 491.61618805495914 0.8297349436947401
11.142533383206375 489.6414374022525 0.8285930742022363
11.147760938159792 490.556256116381 0.8294925309714845
11.152988493113208 491.567442510516 0.8306819633186063
11.158216048066624 493.0321170330814 0.8321705591504333
11.16344360302004 491.1626645051436 0.8302712418363684
11.168671157973456 486.51199993473404 0.8262118466470307
11.173898712926873 487.5711158997717 0.8272850660390094
11.179126267880289 488.00952289960395 0.82810609797706
11.184353822833705 489.48678637698436 0.8294796691420401
11.189581377787121 487.6614572437376 0.8281355394298808
11.194808932740537 483.96878380164645 0.8249087769524209
11.200036487693954 482.56684411510616 0.8241570528953076
11.20526404264737 481.6232152456708 0.8235211311318115
11.210491597600786 480.9047052752531 0.8230890945821392
11.215719152554202 482.43723773632325 0.8246909574665895
11.220946707507618 484.28310081689193 0.8261795788398882
11.226174262461035 487.168081201338 0.8285572455059972
11.23140181741445 486.2201004933021 0.8281085689088541
11.236629372367867 484.8543919574321 0.8264685646850409
11.241856927321283 482.8888734589642 0.8247864712038677
11.2470844822747 482.4450423406866 0.8247275480640869
11.252312037228116 483.5725471087118 0.8251671182973849
11.257539592181532 479.5872993408557 0.8219699714437494
11.262767147134948 474.26742129605503 0.8174764141415718
11.267994702088364 472.5493312500569 0.8160047564583439
11.27322225704178 473.6458794693209 0.8171323054799642
11.278449811995197 475.0750112348713 0.8190331046159856
11.283677366948613 476.52101650544114 0.8201957516326911
11.288904921902029 477.47142248640034 0.8207984239216005
11.294132476855445 472.01964119039684 0.8153074231302206
11.299360031808861 466.97480985231886 0.8101796858773028
11.304587586762278 462.9764658438419 0.8064267141128657
11.309815141715694 458.8545533228734 0.8030541691173384
11.31504269666911 462.1220538784201 0.8067744319526354
11.320270251622526 465.58611497915876 0.8101606391001006
11.325497806575942 463.9226751315206 0.8087542465649018
11.330725361529359 463.2894654821587 0.8074408001243262
11.335952916482775 461.2845813708483 0.8050082630601069
11.341180471436191 459.3653765194028 0.8025372748630295
11.346408026389607 456.4959531707874 0.7997267571027203
11.351635581343023 454.7758537441872 0.797999569982374
11.35686313629644 453.76351203148255 0.7984923083477514
11.362090691249856 453.78752874835646 0.7989082713932169
11.367318246203272 455.5824935577441 0.801942115053957
11.372545801156688 457.12386446455366 0.8036146120398572
11.377773356110104 453.53000586795747 0.7996277678510623
11.38300091106352 449.0512666886989 0.7947049674474036
11.388228466016937 444.0613747120625 0.7897307801548725
11.393456020970353 439.94512229147523 0.7860952342681868
11.39868357592377 440.9967705713287 0.7887948806466965
11.403911130877185 438.2402702864084 0.787820621453713
11.409138685830602 436.07194272855565 0.7859409493532022
11.414366240784018 434.86133465852834 0.7852703617642776
11.419593795737434 429.34173357030227 0.7790809204029568
11.42482135069085 428.6570489237248 0.7777981204357937
11.430048905644266 425.7653660279041 0.775180615705379
11.435276460597683 419.61294952333213 0.7693225339421741
11.440504015551099 418.8953776151198 0.7692159129638024
11.445731570504515 417.24472057544085 0.7669046720714611
11.450959125457931 420.33031436156523 0.7686417629125895
11.456186680411347 422.52485143063404 0.7707515908354646
11.461414235364764 420.47822959188716 0.7695858752661355
11.46664179031818 414.8058847287918 0.764588756475484
11.471869345271596 414.2843817787926 0.764508023469793
11.477096900225012 413.7947078089304 0.7650343155566445
11.482324455178428 415.6482907427387 0.773511154852305
11.487552010131845 417.3560351384961 0.7771903942000918
11.49277956508526 417.00500031867335 0.7789613414418282
11.498007120038677 415.7230628278845 0.7792772037531733
11.503234674992093 411.9809074080891 0.777140910227009
11.50846222994551 410.66712132528437 0.7781998156817002
11.513689784898926 409.89053721071105 0.7778553203031888
11.518917339852342 407.6824855889916 0.7766768218269368
11.524144894805758 406.60804791901705 0.7755766635276052
11.529372449759174 402.27737616188625 0.7715767127574396
11.53460000471259 400.67315323014617 0.771277338376373
11.539827559666007 401.66028115228033 0.774063940904401
11.545055114619423 403.52069746204984 0.7759437799246796
11.550282669572839 403.2080635372681 0.7754286814088317
11.555510224526255 403.19329068996484 0.775274381536149
11.560737779479672 403.0211722360401 0.775748322015635
11.565965334433088 403.62822589516503 0.7781257475845413
11.571192889386504 404.3689476825835 0.7802386851585712
11.57642044433992 405.0458127824402 0.7808448384953138
11.581647999293336 403.1184672978864 0.7792483587990222
11.586875554246753 400.5751032742025 0.7776522176461832
11.592103109200169 400.0326033150117 0.7772354656827822
11.597330664153585 400.8188358944283 0.778581748054888
11.602558219107001 403.0751419099748 0.7812084341058423
11.607785774060417 404.4645390498385 0.7834322563169057
11.613013329013834 406.79720097630974 0.7863720090377969
11.61824088396725 407.4147889932662 0.7881179181229682
11.623468438920666 407.8369458679981 0.7883715016435368
11.628695993874082 405.9862275704232 0.7866865441195007
11.633923548827498 404.33328257625215 0.7844933539856921
11.639151103780915 407.30768024602713 0.7868596270678117
11.64437865873433 404.3790981049271 0.7843934994115707
11.649606213687747 401.0762690973181 0.7816973751063436
11.654833768641163 393.7663431363273 0.7759547073124761
11.66006132359458 387.0594280900915 0.7700969054602235
11.665288878547996 390.78872753161266 0.7743118732658675
11.670516433501412 392.4214510804983 0.775897664051601
11.675743988454828 393.46814434184347 0.7775854674566721
11.680971543408244 395.4129713332032 0.7791194513053875
11.68619909836166 393.0411182800673 0.7777032269456011
11.691426653315077 391.02581214954506 0.7761362555246677
11.696654208268493 386.6464813162727 0.7718090220708118
11.701881763221909 384.3977200799239 0.7701635760653381
11.707109318175325 384.1145051773406 0.7701465027436253
11.712336873128741 382.24487097637206 0.7688876079624445
11.717564428082158 385.4148656889719 0.7724607070846538
11.722791983035574 384.4915087018529 0.7716603013186197
11.72801953798899 382.1814136496213 0.7701617470211322
11.733247092942406 380.0348162237435 0.768749675262839
11.738474647895822 383.1260012125007 0.7728047816088348
11.743702202849239 385.111575995303 0.7750817477367954
11.748929757802655 386.9699275977192 0.7769589319884627
11.754157312756071 385.89620382080705 0.7755822278909411
11.759384867709487 386.5259967953837 0.7761345117591157
11.764612422662903 387.8530083241449 0.7766981959258618
11.76983997761632 390.10433028863076 0.7791007521455308
11.775067532569736 391.47858040557935 0.7807772684311557
11.780295087523152 394.7880099346848 0.783982247246542
11.785522642476568 395.4595960229652 0.7842039300779233
11.790750197429984 397.14237776306703 0.7856944855342597
11.7959777523834 397.5122845682751 0.7856760372649533
11.801205307336817 395.4639428246972 0.7837176750965488
11.806432862290233 395.86921081462 0.7847602307296154
11.81166041724365 396.23491081875295 0.7847912077702802
11.816887972197065 396.15175834680514 0.7850047093977975
11.822115527150482 397.31205326969524 0.7856378387005619
11.827343082103898 398.3382360062812 0.7863012530353903
11.832570637057314 397.6592961016901 0.785348530698008
11.83779819201073 394.3728607949211 0.7821855270934704
11.843025746964146 389.75154401823715 0.7780077480602873
11.848253301917563 388.7709188073801 0.7783857964156372
11.853480856870979 388.00803479055804 0.7786156297194112
11.858708411824395 388.7513921264953 0.7791023455579299
11.863935966777811 383.51333287539984 0.7748538458974733
11.869163521731227 380.4515553679137 0.772861601700488
11.874391076684644 375.15316112415593 0.7680485987709127
11.87961863163806 372.87684452487616 0.7662898530585327
11.884846186591476 372.6382215254543 0.7663594866721861
11.890073741544892 368.4440659608852 0.7619360563910139
11.895301296498308 366.0613391281456 0.7597549728002908
11.900528851451725 361.5681874247487 0.7561889551569626
11.90575640640514 360.89194616754725 0.7555402748584507
11.910983961358557 362.7732586771871 0.7577317663376875
11.916211516311973 363.6058277842132 0.7584003614115601
11.92143907126539 359.7494016929372 0.7547604054156534
11.926666626218806 358.9464686672133 0.7546512522330563
11.931894181172222 354.00974391201794 0.7491610533585136
11.937121736125638 352.07217992004746 0.7466501643629136
11.942349291079054 352.2053907994317 0.7476066170033242
11.94757684603247 350.4787526007446 0.7460297124942302
11.952804400985887 353.1652874978058 0.7495650608707776
11.958031955939303 353.2253262087083 0.7496912293290016
11.963259510892719 352.01554657928745 0.7473390830399396
11.968487065846135 352.97819515735137 0.7493923927210215
11.973714620799552 349.2952936817828 0.7456556629085175
11.978942175752968 351.238336062297 0.7483769511940176
11.984169730706384 351.8456781997584 0.7495302660275928
11.9893972856598 350.9639753288055 0.7485629292184033
11.994624840613216 350.6188988584621 0.7490621741150197
11.999852395566633 347.0823652764595 0.7457681482609055
12.005079950520049 346.33071786218795 0.7451299294936895
12.010307505473465 347.08133285038116 0.7461597248530546
12.015535060426881 348.94569802934893 0.7476778645432582
12.020762615380297 351.81076516567134 0.7502356358743589
12.025990170333714 351.37957206481394 0.7494938747663988
12.03121772528713 350.09445604629065 0.747889340986555
12.036445280240546 349.72842101491995 0.7470788729697689
12.041672835193962 350.78569572452346 0.7489340584308343
12.046900390147378 351.0537857764853 0.749677385124165
12.052127945100795 351.11638458163065 0.7502955973597583
12.05735550005421 355.3491939954784 0.7553316955371056
12.062583055007627 359.64713249111145 0.7601615526893969
12.067810609961043 361.28967475603366 0.7628265905031615
12.07303816491446 362.7912239297542 0.7647646620528591
12.078265719867876 361.63484423344926 0.7627867092022186
12.083493274821292 362.7945660145217 0.7626315280083349
12.088720829774708 367.2135132782145 0.767149541317475
12.093948384728124 370.69799898680844 0.771274746030055
12.09917593968154 375.7993185310083 0.7774013708096323
12.104403494634957 380.3836481191687 0.7824918399740506
12.109631049588373 385.8627868883211 0.7865222287133576
12.114858604541789 394.0453052457893 0.7944093343428099
12.120086159495205 407.45441356722813 0.8072666032496212
12.125313714448621 422.98398364932746 0.8217561215402344
12.130541269402038 439.314096331016 0.837105802217145
12.135768824355454 456.17369273711375 0.8525159521172546
12.14099637930887 472.1483436163995 0.8667460277490573
12.146223934262286 490.6978728644538 0.8832442589371341
12.151451489215702 500.04654334641106 0.8915032667026728
12.156679044169119 509.34505787800396 0.900006306096306
12.161906599122535 514.0551399183483 0.9049082397691358
12.167134154075951 507.656736259867 0.8991627824274874
12.172361709029367 504.58264506283723 0.8965999378555285
12.177589263982783 498.23284080620255 0.8914292563417835
12.1828168189362 494.1120660048762 0.8871161001785033
12.188044373889616 491.6212568185693 0.8854352902908276
12.193271928843032 484.3790968559551 0.8792249273371209
12.198499483796448 478.07632630082253 0.8732999305961965
12.203727038749864 469.0893923545077 0.8661280455315288
12.20895459370328 463.2141354898818 0.8608005260856272
12.214182148656697 456.0387985985931 0.8551425013016032
12.219409703610113 447.8070065736801 0.8482442106634923
12.22463725856353 439.9122328853298 0.8407397543487299
12.229864813516945 428.9868578061102 0.8304999190983715
12.235092368470362 419.1038156780475 0.8205570100086068
12.240319923423778 408.05880933377756 0.8098044972197322
12.245547478377194 401.2669763024538 0.8040650084126494
12.25077503333061 394.4178733415062 0.7982227733083797
12.256002588284026 388.47984528620975 0.7926531952887818
12.261230143237443 384.84848404146896 0.7894600079275786
12.266457698190859 380.1299513625537 0.7851894731223066
12.271685253144275 379.26027128327013 0.7846493015589557
12.276912808097691 374.2968874061348 0.7804761905670299
12.282140363051107 368.9935240279425 0.7757003306876218
12.287367918004524 361.4595109203122 0.7684469686893135
12.29259547295794 354.5929863165978 0.7616219072459164
12.297823027911356 350.361992758094 0.7567981865968814
12.303050582864772 349.2315094214791 0.7555445889156632
12.308278137818188 352.22173142895724 0.7586751533689619
12.313505692771605 357.1324512764566 0.7672394343751876
12.31873324772502 358.4748970012515 0.7777495993670976
12.323960802678437 357.6743876569126 0.7819936598543203
12.329188357631853 354.75247032614755 0.7825204240580227
12.33441591258527 352.21872849820767 0.7831433513522437
12.339643467538686 353.1967203250656 0.7872537690427232
12.344871022492102 349.3043008887322 0.7854772078386555
12.350098577445518 347.7847429573766 0.7855022152134835
12.355326132398934 347.63941338664966 0.7890519905116548
12.36055368735235 345.12918277023374 0.7883632651950787
12.365781242305767 344.56059315488477 0.7898510861018306
12.371008797259183 340.82452053790985 0.7882487151097788
12.376236352212599 335.8583627956945 0.7834563416715856
12.381463907166015 332.2320919564558 0.7809084480311709
12.386691462119432 333.03129790254854 0.783415022875749
12.391919017072848 329.5267254206668 0.7810851267287886
12.397146572026264 329.9682497400767 0.7836834028798623
12.40237412697968 328.6448015464659 0.7841798830697088
12.407601681933096 325.48422760115426 0.7817528162154498
12.412829236886513 326.19744397835893 0.7839032476164085
12.418056791839929 325.6511169788007 0.7846746431327725
12.423284346793345 327.33456593822217 0.788375013180234
12.428511901746761 326.8593220612146 0.7899465712475383
12.433739456700177 327.1487983867195 0.792294308834424
12.438967011653594 326.715449665279 0.7920845599429831
12.44419456660701 324.2688954675744 0.7909221723579601
12.449422121560426 323.8961994728402 0.7905136317770307
12.454649676513842 321.45549700866906 0.7886414574946423
12.459877231467258 322.4624683880196 0.7909428579013971
12.465104786420675 324.15908738954505 0.7928089398062106
12.47033234137409 324.6624023514494 0.7957033434653181
12.475559896327507 325.55504775542676 0.7975600168576092
12.480787451280923 325.98320870606614 0.8010698998172952
12.48601500623434 322.5438802770215 0.798884737466189
12.491242561187756 322.6410722561871 0.7997389072291664
12.496470116141172 322.17541144465577 0.80147345920053
12.501697671094588 319.6883853686056 0.7984218637375446
12.506925226048004 319.59373150661565 0.7981304127450023
12.51215278100142 314.95275565416716 0.7928392233161821
12.517380335954837 311.0587104035356 0.7890094917572168
12.522607890908253 311.98099435551404 0.7912473165243009
12.527835445861669 312.9451316001122 0.7943933859253232
12.533063000815085 318.92648446834806 0.8035871615299179
12.538290555768501 317.94297487135475 0.8042171875014613
12.543518110721918 316.3106064301059 0.8029174092754932
12.548745665675334 313.29903937120685 0.8000058560911578
12.55397322062875 308.69853193141086 0.7957812140934517
12.559200775582166 304.25075968340974 0.7906674716475709
12.564428330535582 302.77742719101536 0.7849937601039497
12.569655885488999 301.5744287682186 0.7763211659570254
12.574883440442415 303.050937586678 0.7744248874883722
12.580110995395831 307.3800145301653 0.7767538681621414
12.585338550349247 305.5189961673429 0.7721469065166959
12.590566105302663 303.7442735971428 0.7678477537440556
12.59579366025608 302.23119212923103 0.7653467248600525
12.601021215209496 302.4810682792216 0.7647859159659239
12.606248770162912 305.8527072132985 0.76777298383927
12.611476325116328 307.66280592482195 0.7684656399439509
12.616703880069744 310.741519504098 0.7691861111324859
12.62193143502316 311.82265218520484 0.7696044284212565
12.627158989976577 315.08093737070885 0.7716233395952511
12.632386544929993 315.28180981826733 0.7713759413559795
12.63761409988341 314.9836744782391 0.7701010076174268
12.642841654836825 313.5707001378803 0.767646777984877
12.648069209790242 315.60214820685997 0.7692637106097341
12.653296764743658 321.2540272998892 0.7756515017246919
12.658524319697074 324.17490700743053 0.7799965630059215
12.66375187465049 326.99881748436394 0.784490707752343
12.668979429603906 329.5436797878697 0.7861220280413612
12.674206984557323 332.94765352061296 0.7883963563227956
12.679434539510739 337.1406607274928 0.7913950806681822
12.684662094464155 340.8723040539878 0.793258114338306
12.689889649417571 346.5302367450142 0.7989678797251107
12.695117204370987 353.95824357039805 0.8056668332587437
12.700344759324404 362.78857278380497 0.8148111305074069
12.70557231427782 370.29721353142173 0.8224478587974459
12.710799869231236 372.9485200824516 0.8240150729644988
12.716027424184652 378.26890315077736 0.8300825976127032
12.721254979138068 384.2921811056459 0.8357801595630785
12.726482534091485 390.52806754615557 0.8420964656527247
12.7317100890449 403.0266685127529 0.855016453372317
12.736937643998317 410.784675273589 0.8621426977936844
12.742165198951733 415.44172640580655 0.8660543740002917
12.74739275390515 421.4192054189111 0.8719827259453422
12.752620308858566 424.5949543798475 0.8749029692742382
12.757847863811982 426.08705910111877 0.8759851773678565
12.763075418765398 423.50791729681305 0.8733609885709561
12.768302973718814 416.0335761959882 0.8652220956109395
12.77353052867223 407.2145264989694 0.8559080287982695
12.778758083625647 398.0782154757971 0.8460482204596318
12.783985638579063 392.47943504941924 0.8396342990307607
12.789213193532479 390.10994305624854 0.8371807120407545
12.794440748485895 387.167482434372 0.8336228091517733
12.799668303439312 384.4123302207108 0.8297784889628408
12.804895858392728 378.6020457399253 0.8235960710108094
12.810123413346144 372.74398085945137 0.8170666567074287
12.81535096829956 368.60410065351994 0.8124167246363019
12.820578523252976 364.1137392343302 0.8077299364989039
12.825806078206393 363.5232820656485 0.806835245772945
12.831033633159809 359.6640658388051 0.80261230979012
12.836261188113225 361.3131026241967 0.8051361721881748
12.841488743066641 365.043982927125 0.8089682794260936
12.846716298020057 365.49957153415306 0.8089271310273448
12.851943852973474 367.1310565197876 0.8104769776659235
12.85717140792689 367.10066855018925 0.8097366469819136
12.862398962880306 370.1894749796725 0.8129978176405893
12.867626517833722 372.7504617242555 0.8160130709522092
12.872854072787138 377.0886272276454 0.8204394178059232
12.878081627740555 387.2409394863978 0.8307453767905955
12.88330918269397 396.5262606838884 0.8402253537569497
12.888536737647387 403.0588175352619 0.8461412052444541
12.893764292600803 403.18305366893685 0.845193261619352
12.89899184755422 401.81118531556785 0.8439318898177126
12.904219402507636 401.1253859394441 0.8425591276508493
12.909446957461052 398.9643968208242 0.8400755771692611
12.914674512414468 391.0216198305319 0.8320515008765061
12.919902067367884 380.4603816510681 0.8198930743664264
12.9251296223213 369.74095947866084 0.8092672340659275
12.930357177274717 361.0077247019467 0.8006883385112679
12.935584732228133 353.28552914114687 0.79158447842697
12.940812287181549 345.3211284721458 0.7826724886523584
12.946039842134965 337.995033743837 0.773116100013278
12.951267397088381 331.86309082608204 0.7656263765301183
12.956494952041798 326.3804149356856 0.7603162936670538
12.961722506995214 325.4287102512604 0.7595767913461607
12.96695006194863 324.0791287495893 0.7589819596533814
12.972177616902046 320.43135455353917 0.7548920533513739
12.977405171855462 318.2864755530832 0.7518090081025103
12.982632726808879 316.36879021728885 0.7492665316817413
12.987860281762295 320.36301233500757 0.7540119902554611
12.993087836715711 323.17555899051524 0.7573366861969735
12.998315391669127 321.83819251652824 0.756629931904291
13.003542946622543 320.98230519813075 0.7553101304458698
13.00877050157596 322.7830581989362 0.7562627829105942
13.013998056529376 325.9401467269688 0.7593083444194879
13.019225611482792 328.3564146417777 0.7617482785506777
13.024453166436208 328.18355317570825 0.7618287187706761
13.029680721389624 327.53056871343426 0.7622267647818693
13.03490827634304 329.1662003325031 0.7644767901221095
13.040135831296457 330.94283141112373 0.7673775075019108
13.045363386249873 334.8667803098082 0.7715924805352058
13.05059094120329 338.9469348835369 0.7756212946571711
13.055818496156705 342.2251563737586 0.7793989457491983
13.061046051110122 344.85581601074495 0.7824761780815435
13.066273606063538 342.9426847278436 0.7799841982206397
13.071501161016954 341.7119707387382 0.7781292661103715
13.07672871597037 341.20872594946917 0.7771658051118444
13.081956270923786 341.72286934375774 0.7792768092118777
13.087183825877203 339.3991140906342 0.7775523690526344
13.092411380830619 335.4881339095436 0.7722633133431926
13.097638935784035 333.24375444438124 0.768741755289611
13.102866490737451 332.9330285653813 0.7677842939570549
13.108094045690867 328.7701245529716 0.763252473324872
13.113321600644284 325.3484879242399 0.7610538865378205
13.1185491555977 324.68063119462585 0.7613892799179056
13.123776710551116 327.0381809552903 0.7631040602856913
13.129004265504532 326.54551688536725 0.7631719623280322
13.134231820457948 324.03193434354625 0.7602267823199419
13.139459375411365 324.43703132689916 0.7619069797967296
13.14468693036478 327.04024952858356 0.7658334131254128
13.149914485318197 330.07801186399854 0.7688512654135183
13.155142040271613 331.06893739128463 0.7698137959707155
13.16036959522503 331.495450326552 0.7686609634437006
13.165597150178446 336.0468483996517 0.7737954588344822
13.170824705131862 340.00902949971777 0.7781704657118904
13.176052260085278 343.64668685920014 0.7822791443784055
13.181279815038694 344.1644077006201 0.782372715770943
13.18650736999211 342.0366924531447 0.7792541031898975
13.191734924945527 339.7105204667395 0.7770391233982124
13.196962479898943 341.0746258539975 0.778534824601557
13.202190034852359 344.2421750120829 0.7830730003751085
13.207417589805775 344.8319752248564 0.7828772016400021
13.212645144759191 346.6041864406742 0.7841274715819821
13.217872699712608 342.79432724318485 0.7798827664762888
13.223100254666024 341.87539684289084 0.7794347452002671
13.22832780961944 342.56081195972064 0.7799392303004169
13.233555364572856 343.4540680787672 0.7805230934231
13.238782919526273 344.69415715860777 0.7817615827660112
13.244010474479689 339.4059976081043 0.7758530347349316
13.249238029433105 336.4233836953793 0.7738428414413293
13.254465584386521 336.29665767302714 0.7742617744825011
13.259693139339937 334.3906662680063 0.7719368332020006
13.264920694293354 333.76967171516844 0.7712493389376842
13.27014824924677 330.15609755023013 0.7661057345913257
13.275375804200186 328.74322319280043 0.7650141021618853
13.280603359153602 326.70450718166325 0.7636337483352426
13.285830914107018 323.92053665780605 0.7610996609472893
13.291058469060435 319.6212497255458 0.7567038311705392
13.29628602401385 317.8088703944184 0.7546541161039348
13.301513578967267 316.9232990790969 0.7530179230073659
13.306741133920683 316.1101232413024 0.7526340800067038
13.3119686888741 313.15435499870966 0.7495641059062897
13.317196243827516 310.0809443106086 0.7460112330327123
13.322423798780932 307.75261076541904 0.7435437909127008
13.327651353734348 309.06831965781146 0.7444382158017141
13.332878908687764 306.8023446365128 0.7417965606244926
13.33810646364118 307.00725394262037 0.7424804629318957
13.343334018594597 303.4791883655227 0.7381618701296184
13.348561573548013 302.43612926597984 0.7369242078453184
13.353789128501429 304.5889353257102 0.739514395913855
13.359016683454845 305.4033838553949 0.7406336134305914
13.364244238408261 306.6057922536471 0.7428367825646337
13.369471793361678 307.2127515987079 0.7444056375114133
13.374699348315094 304.83483429081383 0.7421669451640462
13.37992690326851 306.07286020966654 0.7451340563033789
13.385154458221926 311.96864540018237 0.7523610553238755
13.390382013175342 315.0112854772434 0.7553758820195379
13.395609568128759 313.14328874243967 0.7518370404323873
13.400837123082175 313.4019635086132 0.750077134473977
13.406064678035591 310.5592686771442 0.7464513945770375
13.411292232989007 313.13906352309857 0.7499838516596727
13.416519787942423 314.56309079000283 0.7510124525279768
13.42174734289584 315.9212667946759 0.7521112235116612
13.426974897849256 316.83733832650614 0.7532509902899296
13.432202452802672 317.548283906784 0.7536899897185914
13.437430007756088 317.9010055291094 0.7547866412524563
13.442657562709504 319.8788624473699 0.7565593808585845
13.44788511766292 323.5585541221342 0.7601324177739419
13.453112672616337 325.0671204835263 0.7615945601830847
13.458340227569753 328.6806349172134 0.7641712420283713
13.46356778252317 328.62176256680766 0.7655190192914648
13.468795337476585 330.47761654479 0.7674631597028447
13.474022892430002 331.7838452041933 0.7688259600320706
13.479250447383418 334.0072373694369 0.7708822584697107
13.484478002336834 332.4318979333418 0.7687504533417023
13.48970555729025 330.27492836445333 0.7664969915381608
13.494933112243666 328.3060755836867 0.7648814321912568
13.500160667197083 326.1636371297665 0.7630243006716219
13.505388222150499 325.100077752537 0.7629510089341675
13.510615777103915 322.85017405097346 0.7600281851996054
13.515843332057331 321.15474404736676 0.7582181863553372
13.521070887010747 319.7044487213018 0.756882469276696
13.526298441964164 316.3748036273061 0.7532481987078968
13.53152599691758 310.9695772936452 0.7463392292290759
13.536753551870996 306.94102474228725 0.7415766064702626
13.541981106824412 304.2035084354264 0.7398319301490188
13.547208661777828 302.14160409804873 0.7377601372139265
13.552436216731245 300.8283088993492 0.7366640835825957
13.55766377168466 297.4762479918331 0.7327918891253759
13.562891326638077 293.4072962355607 0.7280302607932587
13.568118881591493 291.7765590864855 0.72737948207061
13.57334643654491 287.7758528175206 0.7224062358529794
13.578573991498326 287.3177889817515 0.7218203932036173
13.583801546451742 282.6930203198825 0.7157858658142254
13.589029101405158 280.3547508646221 0.7133795799853365
13.594256656358574 279.40150752340264 0.7117483285367987
13.59948421131199 278.1546779000963 0.7125290522701899
13.604711766265407 277.30518780584805 0.7120728622903281
13.609939321218823 274.67520715544475 0.7097299127319557
13.615166876172239 270.96579822742933 0.705467700274672
13.620394431125655 272.4002233039823 0.7076986340438586
13.625621986079071 273.3496804796188 0.7086801778398211
13.630849541032488 273.17070796843876 0.7090408261979069
13.636077095985904 272.52632337723395 0.7089126804185304
13.64130465093932 271.40313886428385 0.7078518673143472
13.646532205892736 269.39442380094727 0.7045077750964195
13.651759760846153 267.02224144216257 0.7008000151194661
13.656987315799569 267.8342486566321 0.7018564565649253
13.662214870752985 269.4654229713064 0.704128984985176
13.667442425706401 267.03209565214587 0.7023197509624445
13.672669980659817 265.580400749206 0.7001320969511847
13.677897535613234 263.272327149837 0.6971943540233467
13.68312509056665 262.40079170502247 0.6957776222258159
13.688352645520066 264.08701762520064 0.6965460898541169
13.693580200473482 264.24259239511804 0.6958067526854923
13.698807755426898 264.8198814099055 0.6958886936484213
13.704035310380315 268.6279798892729 0.7017861273480843
13.70926286533373 266.67131709576176 0.7003192990742975
13.714490420287147 265.4324607426887 0.6997973020587654
13.719717975240563 263.36435108327083 0.6972980459552487
13.72494553019398 264.37427707205035 0.6979572242800198
13.730173085147396 264.47400139731235 0.6981995871220906
13.735400640100812 265.57637230683133 0.6985776509030089
13.740628195054228 264.3305417076 0.6973090764388944
13.745855750007644 267.30151251964594 0.7015946234241427
13.75108330496106 267.8115217605477 0.7023801917608107
13.756310859914477 267.29027193652456 0.7017659413012852
13.761538414867893 268.0855922569877 0.7035727468810068
13.766765969821309 265.79933983453344 0.6994408556585711
13.771993524774725 264.9142826651409 0.6994776238107183
13.777221079728141 265.1757646028306 0.7000570549985413
13.782448634681558 262.58960001072245 0.6971762732375897
13.787676189634974 262.02551779364416 0.6964687712718723
13.79290374458839 260.0331229524779 0.6913686578329312
13.798131299541806 264.9535809750629 0.6977582723863108
13.803358854495222 263.8862714475106 0.6967157606073832
13.808586409448639 262.418760694175 0.6953628701324244
13.813813964402055 264.21743660421356 0.7004681224058991
13.819041519355471 264.98553938697535 0.7014212738922385
13.824269074308887 267.07034669867693 0.703868943760185
13.829496629262303 267.4985773865453 0.7028759383267298
13.83472418421572 267.35308940579785 0.7028879774558305
13.839951739169136 270.88870770212884 0.7054960257642036
13.845179294122552 270.6882412641996 0.7058657268161206
13.850406849075968 273.9324497744668 0.710472782797751
13.855634404029384 272.0978813723394 0.7071228062492897
13.8608619589828 269.5000833562817 0.7032043968766316
13.866089513936217 270.6489480381092 0.702500666030507
13.871317068889633 274.42502653937066 0.7061082383490721
13.87654462384305 276.89728386027 0.7103722736314934
13.881772178796465 274.941323729157 0.7077866928227234
13.886999733749882 275.87101594608987 0.7101613634727877
13.892227288703298 274.46947494067604 0.7082907460282509
13.897454843656714 275.3520143272463 0.7090443041898306
13.90268239861013 280.20150958277986 0.7155249023852365
13.907909953563546 279.9600198193219 0.7142068197714564
13.913137508516963 282.1542660337612 0.7159420008733597
13.918365063470379 280.4055548680333 0.7136577290505686
13.923592618423795 281.36393382019236 0.7167305767309691
13.928820173377211 286.21071062146245 0.7244539534899668
13.934047728330627 289.04868916435237 0.7278579498156813
13.939275283284044 289.91206081468493 0.727573276965634
13.94450283823746 291.70317619769446 0.7274689187743436
13.949730393190876 289.0614170387447 0.725093220584072
13.954957948144292 288.01048536411895 0.7242212446669779
13.960185503097708 289.09617698310626 0.7252364844221959
13.965413058051125 288.7731358488829 0.7229954662045237
13.97064061300454 288.2063823279827 0.7215506685444258
13.975868167957957 282.88270943994326 0.7154477847587765
13.981095722911373 278.3964482218256 0.710463836590564
13.98632327786479 276.5901590098678 0.7091062795991989
13.991550832818206 276.8419266225438 0.7103553019513124
13.996778387771622 275.6602528969891 0.7101840083058348
14.002005942725038 273.4717373216344 0.7072311917975499
14.007233497678454 272.6822513485056 0.7056775785219137
14.01246105263187 270.55482078332204 0.7028499366933495
14.017688607585287 270.4326758778965 0.7030714367540303
14.022916162538703 275.3322154783816 0.7101551623664979
14.028143717492119 278.03355064564175 0.713378221417393
14.033371272445535 281.18317129381217 0.7168877345355804
14.038598827398951 280.3540289955159 0.7157606453690986
14.043826382352368 280.73375654241147 0.7160595046998394
14.049053937305784 282.9769753520502 0.7191415061748453
14.0542814922592 282.9271890174138 0.7182261757300027
14.059509047212616 283.1693365005282 0.7169852125836045
14.064736602166032 285.12708774031876 0.71900189741605
14.069964157119449 285.76583280782074 0.7203527572882018
14.075191712072865 286.9520404879192 0.7226735465482245
14.080419267026281 289.2823466990529 0.7263932001324083
14.085646821979697 291.60112891309933 0.7283861267681493
14.090874376933114 293.82740884975146 0.7311864253220878
14.09610193188653 296.5534278131094 0.7336262553427332
14.101329486839946 298.9126770037016 0.7359823472998198
14.106557041793362 300.6971147482608 0.7377841862133668
14.111784596746778 304.30322742965893 0.7416827450440426
14.117012151700195 305.16568161608825 0.7426768611584735
14.12223970665361 303.6639130095424 0.7404293894692342
14.127467261607027 300.55225311433776 0.7374229797084406
14.132694816560443 294.96610264686456 0.7304524614886801
14.13792237151386 291.7805358764443 0.7269054314530534
14.143149926467276 291.2029057955521 0.7265874694005283
14.148377481420692 291.4635820097604 0.7260965392930971
14.153605036374108 290.6013142068929 0.7252098603055309
14.158832591327524 289.2148658877123 0.7229326979942702
14.16406014628094 287.6571603943224 0.7223669395164843
14.169287701234357 288.5764993760749 0.7238150073644205
14.174515256187773 288.1538129140618 0.7226135971721821
14.179742811141189 288.22379102258515 0.7236057154803861
14.184970366094605 290.7897201259969 0.7274274891204265
14.190197921048021 292.15572159340843 0.729803565209414
14.195425476001438 291.056951615344 0.7290047310548996
14.200653030954854 289.3911034372189 0.725340491768213
14.20588058590827 287.76848637361684 0.7221990469337949
14.211108140861686 288.50366841941525 0.7228995899864955
14.216335695815102 288.91513234582015 0.7219964151175499
14.221563250768519 291.99725107492156 0.7260895949984906
14.226790805721935 293.5941569526304 0.7279035928050761
14.232018360675351 291.812387705077 0.7256008121892517
14.237245915628767 292.6448780771803 0.7268610972729197
14.242473470582183 291.9118490058524 0.7263106780713744
14.2477010255356 291.8538439509441 0.7249860096165242
14.252928580489016 291.9318637121131 0.7249629668482975
14.258156135442432 290.1046235551869 0.7217981994284733
14.263383690395848 294.3099059539456 0.7264964367635363
14.268611245349264 296.51517375092294 0.7283804209170907
14.27383880030268 296.33431112517843 0.7266566479179647
14.279066355256097 295.1189981826368 0.7254908776815416
14.284293910209513 293.9366299087211 0.7239537781419337
14.28952146516293 296.3172895995678 0.7267552259672284
14.294749020116345 300.2413429287366 0.7325488126168856
14.299976575069762 302.67918364576855 0.735319366974175
14.305204130023178 304.9259763463971 0.736671109718868
14.310431684976594 305.99860826861476 0.7377731877324375
14.31565923993001 310.13388927781983 0.7417935289741601
14.320886794883426 312.2416896402936 0.7443254498820628
14.326114349836843 315.3676579026658 0.7480759810356981
14.331341904790259 317.8543415220303 0.7507343991593572
14.336569459743675 316.4151632355164 0.7491336697738263
14.341797014697091 316.9770624642897 0.7498409077759579
14.347024569650507 316.73755453410735 0.749051275689604
14.352252124603924 316.20162590823287 0.7490338733213451
14.35747967955734 314.41020556260116 0.7464791993125484
14.362707234510756 315.53368066177137 0.7476961426279829
14.367934789464172 317.58577176103614 0.7508849099204332
14.373162344417588 321.39858657349424 0.7546401324495322
14.378389899371005 324.141520792784 0.7595754539889948
14.38361745432442 323.4834599966197 0.759517002569015
14.388845009277837 319.893045646652 0.7540922727083609
14.394072564231253 315.3418855521794 0.7493105406885212
14.39930011918467 315.26487060562016 0.7496754084224145
14.404527674138086 316.4242685517641 0.7503880248613803
14.409755229091502 320.5541983917828 0.754804660236995
14.414982784044918 321.95989993607583 0.7558700000069554
14.420210338998334 322.0164470597319 0.7552670910207444
14.42543789395175 322.9371563032717 0.7558961708399213
14.430665448905167 324.2270149448 0.7574589139895562
14.435893003858583 324.50442586401357 0.7574945969106331
14.441120558811999 327.5709586416013 0.7622510103098433
14.446348113765415 328.69361535027326 0.7627698187217989
14.451575668718831 328.50801419578096 0.7631430250246986
14.456803223672248 329.3243842186922 0.7635658047455127
14.462030778625664 330.6681004985828 0.7640386152267595
14.46725833357908 332.16997890184194 0.7656184567489973
14.472485888532496 337.5763286880767 0.7714238107171126
14.477713443485912 341.9681742263539 0.7766159032373787
14.482940998439329 345.8592015461764 0.7808652147818789
14.488168553392745 348.3158870088613 0.7839561583595329
14.493396108346161 350.17223959058407 0.7857923514472612
14.498623663299577 354.6320255546263 0.7914222254631913
14.503851218252994 361.75024227872814 0.7986327185870864
14.50907877320641 369.07754232631976 0.8062388906992681
14.514306328159826 377.19758013796667 0.8141786527608893
14.519533883113242 382.02571217622875 0.8194487307237498
14.524761438066658 384.5830514417374 0.8226293517300803
14.529988993020075 380.37796278045255 0.8190202217173883
14.53521654797349 374.9810776265009 0.8124052935398323
14.540444102926907 364.83546015481363 0.8012223678694375
14.545671657880323 355.71417390526085 0.7910528775949484
14.55089921283374 341.7703561198342 0.7759102680982389
14.556126767787156 331.24368262133146 0.7647265283829611
14.561354322740572 320.7811784353945 0.7531172578662535
14.566581877693988 313.65075918124575 0.7447894863649743
14.571809432647404 311.07441323233456 0.7427774177853254
14.57703698760082 306.33847148758196 0.7373575423266657
14.582264542554237 308.2892318749387 0.740180194970831
14.587492097507653 309.9501663291883 0.7424033841043051
14.592719652461069 313.6203424961711 0.7463242270578285
14.597947207414485 316.4798656847862 0.7495315001109741
14.603174762367901 320.6790926161034 0.7544877346479913
14.608402317321318 324.8146630508683 0.7582156480503901
14.613629872274734 328.90851582773155 0.7622844255785858
14.61885742722815 332.48924246320433 0.7645445090545384
14.624084982181566 337.3715971928253 0.7687984829292226
14.629312537134982 340.8980833281665 0.7725836742259121
14.634540092088399 344.1498899187546 0.7754687535249835
14.639767647041815 346.9399508262351 0.7789719555857032
14.644995201995231 349.01262041299776 0.7816227871817215
14.650222756948647 349.3422602729963 0.7817932390892343
14.655450311902063 351.3558772135401 0.783758459404919
14.66067786685548 347.5844714036918 0.7791845582909422
14.665905421808896 348.74512421305167 0.7805647571582822
14.671132976762312 348.5522397984791 0.7804378600823202
14.676360531715728 348.4450843353478 0.7792831817014351
14.681588086669144 348.1830374305206 0.7789960142398735
14.68681564162256 346.7112964815056 0.7768072951525725
14.692043196575977 345.06485581431815 0.7746368359495589
14.697270751529393 344.4495077179952 0.7737197891665444
14.70249830648281 346.8193362042283 0.7766207724831824
14.707725861436225 352.17732469929666 0.7823999982330252
14.712953416389642 354.6106441504835 0.7858689011552681
14.718180971343058 357.9284074794719 0.789655262338688
14.723408526296474 358.2645024226399 0.7903273373498855
14.72863608124989 357.1558803962827 0.7891515790118816
14.733863636203306 356.78032632615873 0.7882851336364459
14.739091191156723 355.0076123496909 0.7865959387782733
14.744318746110139 350.88181840187616 0.7826819936790984
14.749546301063555 346.2520208725237 0.7777293341629504
14.754773856016971 335.9697036252394 0.766475388595651
14.760001410970387 331.3071746187851 0.7615974753579156
14.765228965923804 329.70476639985503 0.7594373777550494
14.77045652087722 325.92068410141985 0.755615088947281
14.775684075830636 324.9855194469136 0.7546255588925249
14.780911630784052 320.07878534846 0.7487998253949636
14.786139185737468 316.96071134013175 0.7454921820136559
14.791366740690885 318.0944930008715 0.7463662071208256
14.7965942956443 316.9294632496481 0.7447585102617793
14.801821850597717 319.79879064041984 0.7484661226683317
14.807049405551133 321.3205879185283 0.7505776107641283
14.81227696050455 322.82225646226925 0.7521094470076883
14.817504515457966 326.2080743969553 0.7562732570372632
14.822732070411382 330.1660914563788 0.7607773231969193
14.827959625364798 335.2397002666286 0.7660665136329093
14.833187180318214 341.0765885071668 0.7731281297290414
14.83841473527163 344.9195375060349 0.776593070472227
14.843642290225047 345.1333106234142 0.776756791417221
14.848869845178463 346.76684703180774 0.7784550106153401
14.854097400131879 350.09668525453685 0.781557472982733
14.859324955085295 352.92423293164035 0.7851835515149016
14.864552510038711 355.1195631472218 0.7864815796896998
14.869780064992128 357.7860955819732 0.7899171421444947
14.875007619945544 360.35840593267716 0.7934381971211751
14.88023517489896 363.47035928231435 0.7969492770240143
14.885462729852376 362.991095584768 0.7968581888141956
14.890690284805792 361.4422298022421 0.7955079441952172
14.895917839759209 361.1532198875799 0.795584167839858
14.901145394712625 361.18387156941577 0.7950059289042398
14.906372949666041 361.73393080267294 0.7944343388831808
14.911600504619457 361.8482818268324 0.7940853600460163
14.916828059572873 359.56040460381695 0.7913978052058028
14.92205561452629 351.4679537138126 0.7831696808465656
14.927283169479706 343.69494891084406 0.7763297583486406
14.932510724433122 335.81834677903385 0.7685489991364636
14.937738279386538 332.14338309021235 0.7644871434112317
14.942965834339955 328.51580342377724 0.7599224668784502
14.94819338929337 324.6233806484757 0.7553321943139859
14.953420944246787 319.9040427072824 0.7505061412007633
14.958648499200203 314.29809435991956 0.7446554624780711
14.96387605415362 311.27164709720984 0.7417333224305638
14.969103609107036 309.30899147669004 0.7394816779173984
14.974331164060452 307.72259412864304 0.7377461886797206
14.979558719013868 305.7699987325378 0.7359953296825152
14.984786273967284 301.737978294148 0.7307785899718645
14.9900138289207 298.39998604982094 0.7264508606893824
14.995241383874117 299.3418179623069 0.7271613157115073
15.000468938827533 302.71351994961674 0.731502982851893
15.005696493780949 305.8273250653577 0.73552744790948
15.010924048734365 306.3201890708412 0.7361510825629165
15.016151603687781 308.6764009578202 0.7390235243376753
15.021379158641198 308.1431431678369 0.7375103609791058
15.026606713594614 308.2488042252219 0.7372766253517644
15.03183426854803 308.61017482701516 0.7373430306494012
15.037061823501446 310.1640226234429 0.738844027890544
15.042289378454862 312.2764936146334 0.7410600170084725
15.047516933408279 313.45412005704964 0.7431854864092003
15.052744488361695 317.39668303550735 0.7471920039080927
15.057972043315111 318.0918722830277 0.7470415157689438
15.063199598268527 318.06440236190247 0.7468784072883643
15.068427153221943 317.80034078858597 0.7465584656888433
15.07365470817536 319.53824104065234 0.7493428494329938
15.078882263128776 319.1768722148059 0.7496900128860937
15.084109818082192 317.41108608678076 0.7475192347302368
15.089337373035608 317.2974846210611 0.747091088090883
15.094564927989024 316.7586766545081 0.7470130028621026
15.09979248294244 317.02428943724317 0.7473687785491767
15.105020037895857 315.7429612102195 0.7469646028702713
15.110247592849273 313.67229593222913 0.744901054567648
15.11547514780269 313.1185356586305 0.7446593225828899
15.120702702756105 312.5353265388767 0.7440716531592101
15.125930257709522 311.4200559555505 0.7417024437322265
15.131157812662938 307.84418223424643 0.73732182015216
15.136385367616354 306.78127790233776 0.7350093063511007
15.14161292256977 303.71556885452276 0.7300751994445172
15.146840477523186 301.0897797679911 0.7278412789860533
15.152068032476603 297.64768175763305 0.7246443582415975
15.157295587430019 295.0401005228302 0.722571671541606
15.162523142383435 294.43436857383404 0.7226618773919128
15.167750697336851 294.8224631561515 0.7240234224377571
15.172978252290267 291.92536151618776 0.721525761554436
15.178205807243684 286.1349929010271 0.7152688300525725
15.1834333621971 283.5887228489735 0.7126509232190176
15.188660917150516 278.1088837694947 0.7049923707686842
15.193888472103932 275.68848950043827 0.7015179817100149
15.199116027057348 272.5475132610611 0.6968579722435874
15.204343582010765 274.59699496234003 0.6984336076658149
15.20957113696418 277.0872368591017 0.7011109010344221
15.214798691917597 279.7222690122153 0.7045827212738638
15.220026246871013 278.1688953298199 0.7034496871308291
15.22525380182443 275.40630092254963 0.7010277032088901
15.230481356777846 274.11455271339423 0.6989617101722275
15.235708911731262 274.1585937982732 0.7003499295393992
15.240936466684678 276.55736290012555 0.7023577452464257
15.246164021638094 278.55540230657317 0.7048046855164114
15.25139157659151 280.4805607987692 0.7078319847816992
15.256619131544927 276.94347774060753 0.70338732572777
15.261846686498343 273.7025692520574 0.7005928177796668
15.267074241451759 272.41844403922175 0.699473146077792
15.272301796405175 270.5673871748813 0.6963496813555117
15.277529351358591 269.0386802661952 0.6940797725914738
15.282756906312008 267.42737267351123 0.6922214563573053
15.287984461265424 265.9004658333611 0.6890386136089295
15.29321201621884 269.58511134557983 0.6932490268922226
15.298439571172256 271.92959096311927 0.6961293918273258
15.303667126125672 276.2271014068552 0.702224114673175
15.308894681079089 278.6260936273725 0.7049683727018995
15.314122236032505 279.56022693120036 0.7053500392076203
15.319349790985921 278.95488116938725 0.7041911356647769
15.324577345939337 282.4429388983478 0.7069884843740302
15.329804900892753 284.34498580643685 0.7106092763939108
15.33503245584617 286.9558393634378 0.7139085487394984
15.340260010799586 284.7554841584097 0.710986513015028
15.345487565753002 283.4791643962861 0.7099687318917415
15.350715120706418 283.3679437425097 0.7094554632560726
15.355942675659835 287.9308849083904 0.7139908606277947
15.36117023061325 293.11508949169234 0.7215490731618727
15.366397785566667 294.38126594362495 0.7227633885988033
15.371625340520083 298.45976530289784 0.7269642526956828
15.3768528954735 298.5854196179242 0.7261270812743594
15.382080450426916 298.5586631014053 0.7251028693823998
15.387308005380332 300.7535863497028 0.7286929792174313
15.392535560333748 299.9756784308213 0.7289907896263127
15.397763115287164 300.8532242115 0.7396176899550879
15.40299067024058 299.810150551073 0.7443797055116996
15.408218225193997 298.5600010704564 0.7475769687558149
15.413445780147413 297.8977154655288 0.7501375138782326
15.418673335100829 296.9718685961754 0.7528215779825599
15.423900890054245 294.7660881016577 0.7524975768511724
15.429128445007661 295.6606517916016 0.7568952934684752
15.434355999961078 293.34390934801746 0.7572451932135497
15.439583554914494 293.65711964833514 0.7606693008271798
15.44481110986791 294.3551748162274 0.765136529083527
15.450038664821326 297.35614308752065 0.7708243322235907
15.455266219774742 296.81276298506475 0.7709570986839805
15.460493774728159 295.64627642623105 0.7714293703629709
15.465721329681575 292.4853822817689 0.7689285635043877
15.470948884634991 291.61761390557797 0.7697291224040373
15.476176439588407 292.8440544966891 0.773507622525703
15.481403994541823 295.4378932745094 0.779008870012475
15.48663154949524 297.56359751013935 0.7845436383614954
15.491859104448656 300.7715981569421 0.7911235191329427
15.497086659402072 299.5131393575885 0.7923018191893078
15.502314214355488 300.0875738865508 0.7938522546787947
15.507541769308904 300.78598037722116 0.7957030952660977
15.51276932426232 301.00810196787216 0.7981338565957982
15.517996879215737 301.2403072702119 0.8008261547002892
15.523224434169153 297.47688931661224 0.7981152968020042
15.52845198912257 296.008521439999 0.7981118532301799
15.533679544075985 295.5419774156967 0.7979891328502656
15.538907099029402 298.9302942822804 0.8033741051631844
15.544134653982818 299.475096102904 0.8060339399024165
15.549362208936234 300.13185190052957 0.8089023872390602
15.55458976388965 298.1698284354439 0.8085598345010626
15.559817318843066 297.6824797285622 0.8096246357636011
15.565044873796483 295.65766214511603 0.8081078226006831
15.570272428749899 299.86497507024956 0.8154103412933662
15.575499983703315 301.016597206047 0.819271739658468
15.580727538656731 300.8714110522342 0.8223366813167002
15.585955093610147 299.02934191189973 0.8218640986425385
15.591182648563564 293.80112640409106 0.8156182669429699
15.59641020351698 289.72844703553375 0.8104616342386748
15.601637758470396 289.94736499120927 0.8106703306492286
15.606865313423812 287.55850419271934 0.8101252683806895
15.612092868377228 283.7304379256095 0.8066444211922673
15.617320423330645 282.37474148655895 0.8065584955080621
15.62254797828406 279.0229821493113 0.8038237957289021
15.627775533237477 280.1766624634301 0.8072182470885734
15.633003088190893 279.9565227389949 0.8089777967360636
15.63823064314431 280.1525140182909 0.8087167987607933
15.643458198097726 277.8047429961668 0.7935955208567862
15.648685753051142 278.1668797952583 0.7866184827468999
15.653913308004558 277.5185714546917 0.7811123390159288
15.659140862957974 275.76907344319466 0.7743569422807026
15.66436841791139 272.23890073184754 0.7670257604774817
15.669595972864807 269.2536336958606 0.7610876014737403
15.674823527818223 267.24040446166487 0.7572203193500519
15.680051082771639 266.77977413082874 0.7553123422884163
15.685278637725055 268.16745277609215 0.7552549467725082
15.690506192678471 270.9151804806557 0.7595372688750395
15.695733747631888 270.0793482454354 0.7568328104038995
15.700961302585304 270.1261079005431 0.7547596402107092
15.70618885753872 271.17275053312716 0.7539177804895693
15.711416412492136 271.40723098950644 0.7517268415305796
15.716643967445552 274.58154037318184 0.7550592951344723
15.721871522398969 275.92290443378465 0.7565088064220331
15.727099077352385 278.4587788629756 0.758696845179865
15.732326632305801 280.3625412255243 0.7595338859626791
15.737554187259217 278.73721975142803 0.7567047622685966
15.742781742212633 278.5282862292221 0.7560181581967358
15.74800929716605 279.2948544424619 0.7558286167257247
15.753236852119466 277.43157365957023 0.7524943203131873
15.758464407072882 277.64998304606655 0.7509210820795224
15.763691962026298 279.6899274548907 0.7535420447875308
15.768919516979715 281.6658210622451 0.7548579042796946
15.77414707193313 281.80207529785514 0.7555446581708972
15.779374626886547 281.84703186227017 0.7546979451546947
15.784602181839963 282.3182956312399 0.7537179701599374
15.78982973679338 284.3704273889741 0.756770910096534
15.795057291746796 288.80342313884654 0.7616227699905703
15.800284846700212 291.96149771672026 0.7650473501258256
15.805512401653628 289.96880160405004 0.7615873273753435
15.810739956607044 288.70926069152216 0.7566441894016741
15.81596751156046 286.3757233011651 0.7530580151354148
15.821195066513877 288.4719269398219 0.7564342051313111
15.826422621467293 289.17161019111137 0.7573845490580445
15.831650176420709 289.22602653850663 0.7579224519920928
15.836877731374125 287.7962538230452 0.7552090812679665
15.842105286327541 284.39695285998044 0.7505028837795031
15.847332841280958 281.69884188708 0.7461674057153551
15.852560396234374 278.4968428345998 0.7426159569871348
15.85778795118779 278.6935445724576 0.741429095373272
15.863015506141206 280.02820669864735 0.7428315550813539
15.868243061094622 281.324220200632 0.7435526433435781
15.873470616048039 279.91792806523796 0.7412890135005915
15.878698171001455 279.7886382270806 0.7398165630544462
15.883925725954871 281.4484063342399 0.7410852523905853
15.889153280908287 282.2149160908858 0.7422242592993633
15.894380835861703 283.269952999857 0.7441528213289412
15.89960839081512 282.7770153962037 0.7442831657376819
15.904835945768536 281.96749371719136 0.7432158836591612
15.910063500721952 281.11382610861693 0.7414028117532636
15.915291055675368 276.06054943932617 0.7345313641241091
15.920518610628784 274.8416296711941 0.7330310315347774
15.9257461655822 277.10077954409604 0.7355926998391649
15.930973720535617 278.6507604113359 0.737474577201229
15.936201275489033 279.0372796824082 0.7374171058009513
15.94142883044245 276.7081066647344 0.7329397173434493
15.946656385395865 278.26708969647433 0.7359386736683555
15.951883940349282 278.3836969886916 0.7363145383903432
15.957111495302698 281.0542008097734 0.7396428383910233
15.962339050256114 282.007704109008 0.7414903885284292
15.96756660520953 283.162344892042 0.7430096023174814
15.972794160162946 281.5269378978896 0.7406658378539708
15.978021715116363 281.5514053706013 0.7402651599080184
15.983249270069779 283.103720302609 0.741088929991505
15.988476825023195 285.2717442774658 0.7432792954585316
15.993704379976611 288.565524992762 0.7487552803507879
15.998931934930027 289.7787907908019 0.7484426204166309
16.004159489883442 287.3427660391905 0.7471962767079743
16.009387044836856 287.29114637976505 0.7470092846932305
16.01461459979027 284.2640188804487 0.7429709699139811
16.019842154743685 287.1406392849544 0.7474485266477346
16.0250697096971 287.08688108609675 0.7455873086519046
16.030297264650514 288.4658110691904 0.7469775042073542
16.03552481960393 289.76564231993365 0.7474671448275598
16.040752374557343 291.9229373563459 0.7498607340774441
16.045979929510757 293.53397413092284 0.7517749322965237
16.05120748446417 295.79973589243303 0.7539603634633536
16.056435039417586 299.47873784635794 0.7581799598642677
16.061662594371 302.0723584434751 0.7614697558454085
16.066890149324415 306.4535648584322 0.765723857890051
16.07211770427783 307.82012977132456 0.7668557743691844
16.077345259231244 308.7168363675205 0.7676287519991344
16.08257281418466 310.17041851261246 0.7699455129618722
16.087800369138073 315.85946087418927 0.7770697841216628
16.093027924091487 319.5176573717294 0.7813101503864441
16.0982554790449 324.4228053264082 0.7867140581581267
16.103483033998316 328.3394695632101 0.7923711496008766
16.10871058895173 330.7848445294165 0.7952164530973269
16.113938143905145 330.46019467196567 0.7956040534366033
16.11916569885856 323.270598606675 0.7862282165192733
16.124393253811974 319.51499537255665 0.7814860854359061
16.129620808765388 319.99309801281726 0.7816535326614448
16.134848363718802 322.07689091192503 0.7844178714564127
16.140075918672217 325.84899973064 0.7892637290361272
16.14530347362563 324.4715086238664 0.7881862833176801
16.150531028579046 323.7573030457084 0.7871032937932948
16.15575858353246 325.08653922181253 0.7878516151559486
16.160986138485875 325.5785385429284 0.7877864344090151
16.16621369343929 324.3981827077376 0.7854156245889891
16.171441248392703 319.9336614578369 0.7799099199574491
16.176668803346118 317.1589336815664 0.7772331766777971
16.181896358299532 311.0884229772568 0.7707531520839157
16.187123913252947 305.08263380694405 0.7641617760499965
16.19235146820636 298.9514945466392 0.75711050862668
16.197579023159776 294.5045933940463 0.7523424149267529
16.20280657811319 289.7287200466634 0.7473217105424568
16.208034133066604 285.4769088732624 0.7430707235499824
16.21326168802002 281.7845822889825 0.7391835699721776
16.218489242973433 275.20801704119884 0.7302708787370018
16.223716797926848 270.9365672986643 0.7231383412309336
16.228944352880262 267.68596488843025 0.7169656811265626
16.234171907833677 266.99809778706225 0.7145581721376938
16.23939946278709 266.9840327188764 0.7154577294208283
16.244627017740505 265.5943969660525 0.715516353008891
16.24985457269392 262.6486170704799 0.7141630748581421
16.255082127647334 257.5532196513681 0.710098528077784
16.26030968260075 251.3873037575575 0.7007019090211025
16.265537237554163 250.9918191704619 0.6982433760944593
16.270764792507578 252.36726501792626 0.6985094206181073
16.275992347460992 255.3526375594652 0.703561088478142
16.281219902414406 254.5766198211373 0.7047222592890482
16.28644745736782 251.71906673131974 0.702639816347363
16.291675012321235 249.36904770339683 0.698143434067589
16.29690256727465 250.18119673489576 0.6965902151952661
16.302130122228064 251.27083612788064 0.6963699654016827
16.30735767718148 256.3402227979507 0.703619038292079
16.312585232134893 254.42035307536614 0.7011760832196565
16.317812787088307 253.98904526968886 0.7007043696515964
16.323040342041722 250.92589805810505 0.6971296337104461
16.328267896995136 250.89760105095863 0.6956227156039917
16.33349545194855 250.77717643000994 0.6948907731933645
16.338723006901965 249.93107815898287 0.6930353452682758
16.34395056185538 251.22028650182958 0.6934764263628542
16.349178116808794 252.0967161979479 0.6951874269406757
16.35440567176221 254.91598941424434 0.6981673033690852
16.359633226715623 261.1469156124054 0.7061644291643752
16.364860781669037 266.7325802144155 0.7158365408244631
16.37008833662245 272.38770949861254 0.7220893286347561
16.375315891575866 275.5613568677239 0.7259550844834798
16.38054344652928 280.91049936674284 0.7305715124390004
16.385771001482695 284.3002001605031 0.7325991318307076
16.39099855643611 289.41768467719896 0.7387286521021218
16.396226111389524 290.9714276479092 0.7393273009506568
16.401453666342938 291.7196031120685 0.7404707120014316
16.406681221296353 292.5983927965077 0.7414410977878046
16.411908776249767 290.25796946910896 0.7380046052481214
16.41713633120318 289.16903095508013 0.7369362332497302
16.422363886156596 284.09713073188806 0.7299645690415425
16.42759144111001 282.4524258309337 0.7278590698848483
16.432818996063425 280.8951267568236 0.7264735333783807
16.43804655101684 276.9713244849233 0.7217669284981719
16.443274105970254 274.99346078986656 0.719609426362353
16.448501660923668 272.32311483885087 0.7149963908567762
16.453729215877082 272.1984004271531 0.7152137921409283
16.458956770830497 270.49899762861196 0.7143541676151222
16.46418432578391 269.7038926093242 0.7133115682014775
16.469411880737326 269.9588268383587 0.7124624545032952
16.47463943569074 270.07920892448226 0.7117682618054264
16.479866990644155 270.70980563202227 0.7134679415400024
16.48509454559757 272.2938196976852 0.7170070906739211
16.490322100550983 276.18274573938015 0.7226579302870184
16.495549655504398 276.7116358221592 0.7228173913333816
16.500777210457812 277.06030289581884 0.7221513733378409
16.506004765411227 278.52120703549565 0.7227216110668425
16.51123232036464 279.1188320017071 0.7225946487750291
16.516459875318056 278.6552506915905 0.7221219660434227
16.52168743027147 274.4889906640132 0.7161056879582105
16.526914985224884 272.93545364853696 0.7126830486801266
16.5321425401783 275.16376753423253 0.7158586701598966
16.537370095131713 280.44876216850946 0.7230069562638334
16.542597650085128 277.41721043193405 0.7203534326671848
16.547825205038542 270.94474043788017 0.711171023688409
16.553052759991957 266.59346548408274 0.7051543114768227
16.55828031494537 266.7191322467569 0.7070137423671716
16.563507869898785 268.0940742752721 0.7095860847742133
16.5687354248522 267.4589587355997 0.7096279392871698
16.573962979805614 259.7884127255432 0.6997676007817595
16.57919053475903 254.5973994615469 0.6919434715265148
16.584418089712443 252.47799444978082 0.6906472470231471
16.589645644665858 252.89761918279524 0.6917708813691649
16.594873199619272 253.77590906571697 0.6920698244392323
16.600100754572686 254.35299043167194 0.69173687697999
16.6053283095261 254.02312951976452 0.6904062006219854
16.610555864479515 254.1674147936312 0.6908817306255967
16.61578341943293 251.96199586018213 0.6890783990086494
16.621010974386344 250.04563727757431 0.6856471326002005
16.62623852933976 250.53175757065966 0.685238753333712
16.631466084293173 253.4483355180567 0.6888982266665735
16.636693639246587 256.7580315016218 0.6933518509987263
16.641921194200002 257.2059151799737 0.6949768516541368
16.647148749153416 257.0206522622244 0.6946088756720921
16.65237630410683 255.46485580981965 0.691034955513547
16.657603859060245 254.58852931681145 0.688082551410628
16.66283141401366 249.3581212488948 0.6807917455824348
16.668058968967074 248.83135084123253 0.6808851138018357
16.67328652392049 245.3352694009494 0.6771807215322259
16.678514078873903 245.5370949643518 0.6771270261548602
16.683741633827317 248.9872387934145 0.6823860899093538
16.68896918878073 247.72207839553957 0.6818784392383107
16.694196743734146 248.1488036383852 0.6828575501382498
16.69942429868756 245.9804544007119 0.6800925982670346
16.704651853640975 246.56823316262413 0.6803118792264036
16.70987940859439 245.38661582212086 0.6771465488396916
16.715106963547804 243.08035592620487 0.6750996095266418
16.720334518501218 240.83505777087214 0.6710155646406349
16.725562073454633 239.8256150543769 0.6703217730592769
16.730789628408047 239.08907480469784 0.6691973951782426
16.73601718336146 238.9493452321774 0.6688808684459401
16.741244738314876 237.18706196789844 0.666125931432881
16.74647229326829 235.5023469334486 0.6636892453893908
16.751699848221705 233.1648871602459 0.661305496145688
16.75692740317512 229.9704624770321 0.6577563828383971
16.762154958128534 228.2657408423605 0.6558428777632509
16.767382513081948 227.2415672301187 0.6539973423278914
16.772610068035362 227.69638156492405 0.6538932048184093
16.777837622988777 230.1730373773658 0.6585590534262846
16.78306517794219 232.75763930706043 0.6625312679531208
16.788292732895606 234.1483289670484 0.6640518927312109
16.79352028784902 233.30520095084233 0.6624692004931246
16.798747842802435 229.97564086291328 0.6559770112376282
16.80397539775585 227.54212521947326 0.6527132962035938
16.809202952709263 224.378431768288 0.6480104640386742
16.814430507662678 221.82368108976758 0.6444415057854586
16.819658062616092 221.4562564404908 0.6448441700116601
16.824885617569507 224.2053956339802 0.649410671387273
16.83011317252292 226.88524092137288 0.6546969465022726
16.835340727476336 230.37374035679997 0.6576120666310232
16.84056828242975 227.6702624675894 0.6537860586659451
16.845795837383164 225.95780839253163 0.6508310802885021
16.85102339233658 223.13098538273377 0.6486301256321071
16.856250947289993 222.9737358050923 0.6486555981123749
16.861478502243408 223.29445286482823 0.6481257655105781
16.866706057196822 223.93326603749773 0.6492478587509443
16.871933612150237 224.466728519231 0.6505145608914338
16.87716116710365 224.23166154794495 0.65057875791325
16.882388722057065 222.22671395156948 0.6486063600036489
16.88761627701048 220.91781653838697 0.6482759937355379
16.892843831963894 218.61227593652117 0.6448402822832936
16.89807138691731 218.09512970598936 0.6428253092883489
16.903298941870723 216.5157219596841 0.6404461574728246
16.908526496824138 216.94185866077265 0.6391040346391719
16.913754051777552 215.506924430297 0.6386182772729845
16.918981606730966 217.1408750664517 0.6418817455777266
16.92420916168438 217.20841247297213 0.6417822254439782
16.929436716637795 217.1512412760295 0.6406342442794608
16.93466427159121 217.30800748197484 0.6402072810352522
16.939891826544624 216.65563311301403 0.6381835997252983
16.94511938149804 215.65158246345132 0.6368878971982687
16.950346936451453 216.71827460423265 0.6390465904902071
16.955574491404867 217.63516867637753 0.6405978043435722
16.960802046358282 220.3106534141828 0.6454461926801808
16.966029601311696 220.4617081201553 0.6455912323923321
16.97125715626511 219.6498009703736 0.6438863211334775
16.976484711218525 219.78950617533732 0.6445684157317598
16.98171226617194 217.73570903378476 0.6416404537607429
16.986939821125354 215.5944476693199 0.6381256628938083
16.99216737607877 211.53783513306462 0.6310219909130548
16.997394931032183 213.34446018527558 0.6338614707352802
17.002622485985597 215.52789500640904 0.6370369354192366
17.00785004093901 217.16085221537963 0.6390930843000762
17.013077595892426 220.8384437798026 0.6439017068277607
17.01830515084584 222.27368873402568 0.6448352282404712
17.023532705799255 224.24917890483306 0.647020437794571
17.02876026075267 222.21263676609217 0.6458888000680434
17.033987815706084 221.90819819567724 0.6460941945982485
17.039215370659498 223.78841587808762 0.649773932738953
17.044442925612913 224.23685282851778 0.6480622770883432
17.049670480566327 221.70447843849237 0.6428470182032514
17.05489803551974 219.3333041580757 0.6401763572163218
17.060125590473156 219.68216831474433 0.6400155397229174
17.06535314542657 221.00474815774092 0.6430106018735408
17.070580700379985 223.49453767573922 0.6469467545504538
17.0758082553334 221.8099612575239 0.6432079749890871
17.081035810286814 220.75151130612835 0.642395275073746
17.086263365240228 222.62229578073575 0.644356656836253
17.091490920193642 221.47858009473873 0.6424091250296665
17.096718475147057 224.60461795580392 0.647648216150405
17.10194603010047 224.9917609322389 0.6482311090646178
17.107173585053886 224.4864877662638 0.6477100717128006
17.1124011400073 224.26744614182718 0.6496729628622152
17.117628694960715 224.8904702810864 0.6484849907711968
17.12285624991413 226.34886600241836 0.6495824777156306
17.128083804867543 228.10052899173763 0.650626143298109
17.133311359820958 230.01338921437147 0.6520567309319927
17.138538914774372 228.96564031583011 0.651363171381507
17.143766469727787 229.62634512664667 0.6511956301023535
17.1489940246812 230.54048696576348 0.6519879342656203
17.154221579634616 232.6112066396655 0.6556191521595253
17.15944913458803 233.56388019743486 0.6577711192571638
17.164676689541444 235.05723746726596 0.6601318893571682
17.16990424449486 237.62364399018466 0.6638159786548044
17.175131799448273 242.49130008568943 0.669048776598112
17.180359354401688 242.30293873229294 0.6691845082014208
17.185586909355102 243.12618898984772 0.668981220351415
17.190814464308517 241.98141049509297 0.6672226303583063
17.19604201926193 243.24334696655544 0.6686532726218144
17.201269574215345 244.7397476504494 0.6714850882471937
17.20649712916876 245.12024382105017 0.6723654993927287
17.211724684122174 245.57398288205542 0.6735296047281519
17.21695223907559 244.2053567307093 0.6708295563430392
17.222179794029003 244.42169149478804 0.6715982059505933
17.227407348982418 248.08076712414436 0.6765379698029896
17.232634903935832 251.59816967009266 0.680462255602272
17.237862458889246 253.174856502538 0.6809450826138589
17.24309001384266 248.6308887835113 0.6741560735665876
17.248317568796075 245.29041343203798 0.6707003359866871
17.25354512374949 240.014868344958 0.6638814111290926
17.258772678702904 241.07756708569192 0.6655150156668427
17.26400023365632 241.53510562934179 0.6663275979623593
17.269227788609733 242.04747766709446 0.667542108723059
17.274455343563147 241.96431235869932 0.6674402588483166
17.279682898516562 239.13398407924223 0.6638470766176763
17.284910453469976 236.48927184425264 0.6585297267887389
17.29013800842339 236.17981893728464 0.6579225264051565
17.295365563376805 239.4911658649594 0.6617159153639377
17.30059311833022 242.58147347734354 0.6664040622635348
17.305820673283634 242.4501028460082 0.6674674928563655
17.31104822823705 242.94122114233375 0.6698980609770244
17.316275783190463 243.23647343580845 0.6703325205317942
17.321503338143877 243.0187498645613 0.6691812944864625
17.32673089309729 243.47971656920416 0.669331391081043
17.331958448050706 241.85552157457886 0.6665762770935235
17.33718600300412 241.2996660428553 0.667317217554951
17.342413557957535 243.02697454443998 0.6700187829128951
17.34764111291095 241.2239427847073 0.6666886462046308
17.352868667864364 241.90156004033287 0.6671028367027172
17.358096222817778 241.35473970550686 0.664469833158587
17.363323777771193 241.82382148856746 0.6669089995433745
17.368551332724607 240.77878230280416 0.6663532808102519
17.37377888767802 237.4692172853788 0.6623106512101823
17.379006442631436 236.83608073343214 0.6616413867741654
17.38423399758485 236.77134443416014 0.6627687711889162
17.389461552538265 235.29225904716168 0.66045033859126
17.39468910749168 235.41161733985186 0.6593750088109136
17.399916662445094 235.85272147588702 0.6583617303777652
17.405144217398508 238.01107648122263 0.6611651613608633
17.410371772351922 235.93880833853265 0.6591977826140779
17.415599327305337 234.55479395793782 0.6578950250291081
17.42082688225875 233.5077017315734 0.6570083902905202
17.426054437212166 233.28018098096004 0.6564086755668337
17.43128199216558 234.72968943721628 0.6583535139692201
17.436509547118995 235.80680936845604 0.6598485974783567
17.44173710207241 237.5398730185251 0.6616405283832506
17.446964657025823 236.81483752631627 0.6602095944837925
17.452192211979238 236.01509569293802 0.6593843210108279
17.457419766932652 233.01602034276792 0.6540563566478477
17.462647321886067 233.08702156637978 0.6533892969411079
17.46787487683948 234.56503227218747 0.6548270165956313
17.473102431792896 234.98227303835708 0.6558852200365075
17.47832998674631 236.01627223194933 0.6573964546834931
17.483557541699724 235.38434710522662 0.6556454205977877
17.48878509665314 236.57821016466093 0.6571308025639861
17.494012651606553 236.88397433012764 0.6583389927239909
17.499240206559968 239.9842493591376 0.6637534800707046
17.504467761513382 241.84429839628257 0.6661280004485145
17.509695316466797 246.3320976513139 0.6709259638534629
17.51492287142021 244.85439614956886 0.6685604719485941
17.520150426373625 242.9452283912839 0.6667265867381409
17.52537798132704 243.12469621596017 0.6665354024594492
17.530605536280454 241.8682711119058 0.6638335595098066
17.53583309123387 241.85556178715112 0.6638757515769872
17.541060646187283 240.0325609018042 0.6608629717912154
17.546288201140698 241.9313197913053 0.6641111054485944
17.551515756094112 244.63316105833408 0.6680053573735704
17.556743311047526 247.15888669059507 0.6717463491330553
17.56197086600094 248.81137824117948 0.6740116942844817
17.567198420954355 250.68402522527683 0.6759526424667119
17.57242597590777 250.0474602047628 0.6750573863752793
17.577653530861184 247.03872471438407 0.6715792102861126
17.5828810858146 244.9681965368856 0.6687593770384105
17.588108640768013 242.97768015026318 0.6660602419460111
17.593336195721427 244.95788155761576 0.6688960717563296
17.598563750674842 247.54087262921988 0.6710841552361536
17.603791305628256 250.9421530819271 0.6754387862977946
17.60901886058167 253.00717894345874 0.6782945776399159
17.614246415535085 252.82780046426046 0.6788457323752979
17.6194739704885 253.53276820812007 0.6799085512116939
17.624701525441914 253.81242106442303 0.6799995012063327
17.62992908039533 256.19693205820084 0.683015426906783
17.635156635348743 257.79562323625356 0.6853447618757262
17.640384190302157 259.60186086820255 0.6873854522674239
17.64561174525557 260.99767391400604 0.6883308622271347
17.650839300208986 262.296296660506 0.6895970819524119
17.6560668551624 261.01213839682663 0.6873501360740707
17.661294410115815 260.1683603186565 0.6857485021056547
17.66652196506923 261.7711923885449 0.6876659318216608
17.671749520022644 267.1631858893718 0.6939376229825812
17.676977074976058 272.57845346709684 0.7004468225456788
17.682204629929473 279.0344700192415 0.7081779696893488
17.687432184882887 283.3981065511845 0.7132172290082474
17.6926597398363 286.7164742349664 0.7176428885395258
17.697887294789716 292.1617343922418 0.7238906305046283
17.70311484974313 293.996243251659 0.7257707037538326
17.708342404696545 297.14106556248925 0.7297323435863697
17.71356995964996 298.8753221566298 0.7319130652709349
17.718797514603374 302.26519915417265 0.73563261739717
17.724025069556788 308.5849753726325 0.7427127824440822
17.729252624510202 315.78161350349535 0.7515077878614879
17.734480179463617 319.2818222267915 0.7557795035887936
17.73970773441703 321.56908978808315 0.7581398702554828
17.744935289370446 319.4405635125135 0.7553641852213256
17.75016284432386 318.39775030181505 0.7538157861547031
17.755390399277275 320.17800386576823 0.7561872376865862
17.76061795423069 322.5376380645515 0.7600624744994149
17.765845509184103 323.1590262907734 0.7595522018927449
17.771073064137518 324.12757892385747 0.7597921261947804
17.776300619090932 322.6188075668509 0.7572751859221624
17.781528174044347 321.99121178102735 0.7574339395706802
17.78675572899776 318.8644058554182 0.7543936664435175
17.791983283951176 313.2688031484146 0.7477316559058399
17.79721083890459 305.1968777810195 0.7383155506821761
17.802438393858004 299.9814090434616 0.7326017385707847
17.80766594881142 296.2017851886109 0.7277303611095856
17.812893503764833 293.92879715052635 0.7253207663246841
17.818121058718248 293.41230603224716 0.7244382570740991
17.823348613671662 292.20235720798985 0.7232518609595056
17.828576168625077 287.4108429469788 0.7181470767896949
17.83380372357849 282.59904897373923 0.7119871175475518
17.839031278531905 280.67161795902155 0.710063059762747
17.84425883348532 278.621814928005 0.7078628917602725
17.849486388438734 278.513005938248 0.7071999445116341
17.85471394339215 275.49280138410575 0.703133489119447
17.859941498345563 273.3782958535119 0.7013385591679487
17.865169053298978 272.3725337804449 0.70113282347192
17.870396608252392 274.441148904384 0.7048164251055739
17.875624163205806 276.5902791737697 0.7063583881592166
17.88085171815922 279.95286507578646 0.7112538501334655
17.886079273112635 281.37092534017 0.7141228645232367
17.89130682806605 285.0059067745024 0.7178783438840154
17.896534383019464 287.0526163227817 0.7201488535187339
17.90176193797288 293.5207413431718 0.7252167569411743
17.906989492926293 300.4056102952047 0.7331127495146579
17.912217047879707 307.23782873565386 0.7413836619564492
17.917444602833122 313.3075596926388 0.7479928292121124
17.922672157786536 316.8033026433921 0.7525176400069411
17.92789971273995 318.5165531193034 0.7547686224234438
17.933127267693365 319.14308022674714 0.755288066277994
17.93835482264678 317.4197585303998 0.7540062928624984
17.943582377600194 316.86780231342783 0.7532065913693572
17.94880993255361 317.1151997516982 0.7536096475392112
17.954037487507023 315.39274802000136 0.7506238135595213
17.959265042460437 310.88996964257456 0.745230407270669
17.96449259741385 304.91396293724637 0.7381134931554121
17.969720152367266 300.25249746674353 0.7336603609442438
17.97494770732068 292.5807546498738 0.7241829887980229
17.980175262274095 287.6427586984154 0.7183207243370883
17.98540281722751 280.14161006390617 0.7088657931193514
17.990630372180924 274.6275113490592 0.701970124021978
17.995857927134338 267.656748312208 0.6937844182028401
18.001085482087753 267.3351134931176 0.693568351986145
18.006313037041167 263.62452492093115 0.6902130889910371
18.01154059199458 261.62990164437537 0.6878738630667859
18.016768146947996 259.81570448125944 0.6836751386418605
18.02199570190141 260.2200823753251 0.6844061350302595
18.027223256854825 259.91264399595593 0.6835467255825313
18.03245081180824 258.27998211830254 0.6830621322266224
18.037678366761654 257.19756583401124 0.6826050367491948
18.042905921715068 255.22809363083462 0.679237732913616
18.048133476668482 252.82523995363587 0.6766155036852636
18.053361031621897 253.12072019582024 0.677720753155531
18.05858858657531 253.47411267835992 0.6775511732418207
18.063816141528726 255.41301203948035 0.6793549768241066
18.06904369648214 254.12936747077288 0.6767282696233355
18.074271251435555 257.4857474509446 0.6810901202930366
18.07949880638897 259.6810285048834 0.6844361488233942
18.084726361342383 263.7052323515322 0.6892675673124642
18.089953916295798 263.2656542221817 0.6898656355890297
18.095181471249212 262.08618790690684 0.688623041903654
18.100409026202627 265.2750360088763 0.6936971065570771
18.10563658115604 267.567145280863 0.6961540349847138
18.110864136109456 272.01889959340735 0.7016960014781753
18.11609169106287 277.22384288786037 0.7067510015216288
18.121319246016284 280.5880380011545 0.7102421455205746
18.1265468009697 283.48655393011217 0.7123931810123119
18.131774355923113 285.7355153489956 0.7156108411223692
18.137001910876528 288.05689770530955 0.7180556745310028
18.142229465829942 293.1318407884097 0.7236405942086593
18.147457020783357 300.9833065178971 0.733484526079013
18.15268457573677 309.94224358740274 0.7432078628407759
18.157912130690185 317.64235332626976 0.7525023075262878
18.1631396856436 323.4424185408894 0.7587291307548849
18.168367240597014 334.27570982433895 0.7706509062835296
18.17359479555043 343.70725227548434 0.7810735632754054
18.178822350503843 355.84917735576744 0.7938214248963936
18.184049905457258 365.5845148921778 0.8053873338661118
18.189277460410672 372.82266680699297 0.8129815690017367
18.194505015364086 383.3873963441937 0.8243042977633609
18.1997325703175 386.9961725787979 0.8279840855086357
18.204960125270915 388.87420291280364 0.8295533394240713
18.21018768022433 385.66142665121623 0.8260208074475515
18.215415235177744 382.8801664213985 0.823462897695716
18.22064279013116 381.47685136395535 0.8223004818313733
18.225870345084573 379.64024335301883 0.8202534336192974
18.231097900037987 379.54310138202936 0.8202185317719621
18.236325454991402 380.05289876571294 0.8207052067496899
18.241553009944816 380.7767953289663 0.821645202117346
18.24678056489823 382.3025880097126 0.8231595998883268
18.252008119851645 382.3115397636063 0.8229111263085084
18.25723567480506 383.32618117005137 0.8238328980011094
18.262463229758474 381.9782097750502 0.8225693111142519
18.26769078471189 377.3079690019814 0.8179396268136627
18.272918339665303 370.4352369267576 0.8110041999150779
18.278145894618717 359.1919012929942 0.7986334870599786
18.28337344957213 348.8868672038021 0.7871777761533136
18.288601004525546 342.0152548474641 0.7786528307252701
18.29382855947896 335.8110059834956 0.7717773396793589
18.299056114432375 327.7121684604907 0.7627917052123463
18.30428366938579 317.39554413655975 0.7513840114129146
18.309511224339204 308.30315289897055 0.7402235577553966
18.314738779292618 302.4883933264131 0.7327680321292227
18.319966334246033 301.0826883754756 0.7313833479635538
18.325193889199447 297.8162705038585 0.7277207436230393
18.33042144415286 297.4974004771411 0.727953740565594
18.335648999106276 293.44869928849675 0.7241765938158106
18.34087655405969 287.9359221763022 0.717641331466138
18.346104109013105 284.09315102521833 0.713740782841928
18.35133166396652 281.42046005693624 0.710273080220844
18.356559218919934 280.77048225932435 0.7092061761481161
18.361786773873348 276.910315697639 0.7043952199111656
18.367014328826762 276.92252615543634 0.703319892275311
18.372241883780177 276.9185053474266 0.703763787241401
18.37746943873359 280.70852010127436 0.7085929182140068
18.382696993687006 283.6929320414208 0.7118250398563958
18.38792454864042 289.99686381439597 0.7227044061487052
18.393152103593835 298.20539817354245 0.7447275726622288
18.39837965854725 306.8440452824367 0.7619045077777685
18.403607213500663 313.0489577528034 0.7746236116576387
18.408834768454078 321.6378801787152 0.7884817677844348
18.414062323407492 330.7937035917375 0.803993030786879
18.419289878360907 339.4688427578629 0.8186506940890033
18.42451743331432 345.1070375310519 0.8282492923159253
18.429744988267736 346.34543809810174 0.8329996541888862
18.43497254322115 341.3945443613906 0.8293018163335503
18.440200098174564 333.96245190468295 0.8233299439700589
18.44542765312798 327.47248896216814 0.8190239784990319
18.450655208081393 321.75995660162454 0.8149555473582559
18.455882763034808 316.72011734766767 0.8119551812904955
18.461110317988222 316.73836317302136 0.8149903002681099
18.466337872941637 314.9394502068624 0.8147357314740764
18.47156542789505 313.8175248304093 0.8151697838101626
18.476792982848465 309.6249557521339 0.8124989418434012
18.48202053780188 306.32063379195716 0.8114596396394278
18.487248092755294 303.44813651448936 0.810114262404128
18.49247564770871 302.4344881507053 0.8108473315564648
18.497703202662123 299.9947448868958 0.8095069113751926
18.502930757615538 300.2446179474667 0.811855422228513
18.508158312568952 296.3640113675784 0.809733186409208
18.513385867522366 293.25729544284246 0.8075827310086191
18.51861342247578 293.7661225220112 0.8101747234497741
18.523840977429195 293.6547157555605 0.8123211952643905
18.52906853238261 296.5108570802213 0.8195661565240365
18.534296087336024 296.0538578214103 0.8213983194286275
18.53952364228944 291.9995583717126 0.8182830720310177
18.544751197242853 287.44409428823604 0.8134552501131903
18.549978752196267 286.9338726182503 0.8142633801566996
18.555206307149682 285.5389833744729 0.8137780004408711
18.560433862103096 288.2932246883766 0.8187172632062538
18.56566141705651 288.2060724110635 0.8205928841730332
18.570888972009925 288.7116603728262 0.8236086598511418
18.57611652696334 285.82724851083873 0.8222310945919609
18.581344081916754 285.6962001350128 0.8251448227831665
18.58657163687017 286.97526459480565 0.8273801546971844
18.591799191823583 288.9876294167409 0.8320525390271276
18.597026746776997 293.03758299013487 0.8384383489692186
18.60225430173041 295.1131481932007 0.8431329665835278
18.607481856683826 298.6276442006222 0.8499421469151475
18.61270941163724 298.75891362746063 0.8516063751609135
18.617936966590655 298.4418317844037 0.8527004199395842
18.62316452154407 300.99550692604464 0.8551209226238099
18.628392076497484 302.0408280715814 0.8396417696222804
18.633619631450898 309.4393370851311 0.841774486291519
18.638847186404313 311.75433898418686 0.8394320420257518
18.644074741357727 315.50698293363945 0.8406318007623557
18.64930229631114 315.42890101262253 0.8375290268669638
18.654529851264556 318.01294658250765 0.8352800880630854
18.65975740621797 322.63781225528385 0.8376367956550025
18.664984961171385 329.1641957375183 0.8421411994683891
18.6702125161248 332.27420799608603 0.8426001319067864
18.675440071078214 338.29775020137737 0.8485265497668314
18.680667626031628 343.4211850104595 0.8515307672289366
18.685895180985042 350.9472403706453 0.8583456634909261
18.691122735938457 354.3870652656222 0.8604492086387632
18.69635029089187 357.59003159460315 0.8615995774963082
18.701577845845286 361.4075328400555 0.8646045284606043
18.7068054007987 365.304351129761 0.8674125555644026
18.712032955752115 364.82850974708685 0.8654138715488094
18.71726051070553 365.2074943779329 0.8652679691357841
18.722488065658943 361.53681088005516 0.8597574958821717
18.727715620612358 360.8522349158788 0.8576526052645136
18.732943175565772 362.5553516054628 0.8582675393804341
18.738170730519187 361.6588916991862 0.8557196406997185
18.7433982854726 362.0360946396106 0.8554080815722128
18.748625840426016 362.44012521491595 0.8540559409701179
18.75385339537943 361.05422543101315 0.8511783503666204
18.759080950332844 361.56713991211376 0.8512222504271305
18.76430850528626 360.26737995478226 0.8478873005321598
18.769536060239673 357.03013688730977 0.8433000495346331
18.774763615193088 352.1173709445039 0.8360948257797878
18.779991170146502 346.66381697428585 0.8287476834576922
18.785218725099917 338.4073259675429 0.8181588899755584
18.79044628005333 334.7389817019621 0.812954183311678
18.795673835006745 332.97598582589757 0.8098715006116426
18.80090138996016 330.68947149044766 0.8066358245025967
18.806128944913574 327.99030691852397 0.8028280511023227
18.81135649986699 320.95587413380775 0.7937769271478515
18.816584054820403 319.0957859832223 0.7915679361701077
18.821811609773818 319.0075342395358 0.7905205637785944
18.827039164727232 320.735028706764 0.7919617583769433
18.832266719680646 318.382938285893 0.7881765694655769
18.83749427463406 315.99461254756187 0.7851339595372772
18.842721829587475 312.5414716934218 0.7804285403747242
18.84794938454089 309.4552557201414 0.7760064560066906
18.853176939494304 309.32463200863634 0.7754640072448425
18.85840449444772 306.3508065491499 0.7712559281550677
18.863632049401133 306.2228851655681 0.7701056806978835
18.868859604354547 303.70391189495325 0.7670531093878101
18.87408715930796 304.2806491475398 0.7680011453360327
18.879314714261376 302.3750162378523 0.7659730193505823
18.88454226921479 299.8249149438679 0.7627945567458344
18.889769824168205 294.00641076132877 0.7538013939215616
18.89499737912162 291.05272431887823 0.7498319369715678
18.900224934075034 290.6680588222231 0.749529302680478
18.90545248902845 288.6694044274341 0.7469672312664299
18.910680043981863 287.4994918346649 0.7462869271816457
18.915907598935277 284.396242797163 0.7425313837491669
18.92113515388869 282.8179098520776 0.7409117224302805
18.926362708842106 281.0272544524177 0.7379837996753438
18.93159026379552 282.14084925620386 0.7391482951248434
18.936817818748935 279.6628266520346 0.7359161691340471
18.94204537370235 276.8531436404294 0.7326101450993817
18.947272928655764 276.0120729846343 0.7310021217922507
18.952500483609178 275.33712223384487 0.7288868489052479
18.957728038562593 274.66855850091804 0.7274732930552894
18.962955593516007 272.414457380408 0.723549008132807
18.96818314846942 271.25307526745905 0.7217030046935121
18.973410703422836 268.76522407601345 0.7171135962993652
18.97863825837625 269.8763803469519 0.7183307590710021
18.983865813329665 269.6960561682921 0.717349909811517
18.98909336828308 271.83630803034407 0.7207776424492724
18.994320923236494 269.77375295443056 0.7186855620477066
18.999548478189908 270.25589260263524 0.7194928981104615
19.004776033143322 269.29916917003607 0.717787314603524
19.010003588096737 272.85324406568196 0.7219501191327856
19.01523114305015 276.77766536849686 0.7277614789897411
19.020458698003566 277.0294721813508 0.727374334740053
19.02568625295698 275.7282206820563 0.7265206348781562
19.030913807910395 273.14958954138234 0.7224219358516261
19.03614136286381 276.6034378773769 0.7261041460372105
19.041368917817223 278.32187459886785 0.727310836737689
19.046596472770638 279.64520213535667 0.7281358159877463
19.051824027724052 278.0938260516537 0.7260377983329092
19.057051582677467 278.9823761725345 0.7273018266720118
19.06227913763088 278.39999416744854 0.7259463115950988
19.067506692584296 277.6339698034392 0.725013426211693
19.07273424753771 277.3141667105217 0.7233776775160168
19.077961802491124 276.63491973361494 0.7221479073375443
19.08318935744454 277.3320084966856 0.7231131501615132
19.088416912397953 275.20616173447377 0.720295988608791
19.093644467351368 275.17231861525096 0.7211963791593876
19.098872022304782 276.1378832495499 0.7223024913457209
19.104099577258197 275.94650575027595 0.7230952263158786
19.10932713221161 275.36331832146925 0.7206896624949429
19.114554687165025 272.0396042805942 0.7142825853671431
19.11978224211844 270.8383955284376 0.7123417384152142
19.125009797071854 268.8314146819836 0.7099902698154592
19.13023735202527 268.1220236291229 0.709559811039011
19.135464906978683 268.3550397437395 0.7110333360196761
19.140692461932098 267.99912222769194 0.7099528475453363
19.145920016885512 269.47429069484576 0.711904539586059
19.151147571838926 266.78053809828737 0.7075499550551083
19.15637512679234 266.93482733388174 0.7080679888380195
19.161602681745755 262.6508317540498 0.7033254732272451
19.16683023669917 263.72658865228965 0.7046240611263785
19.172057791652584 263.5571327988035 0.7055003180484668
19.177285346606 267.12914047285625 0.7110255860935887
19.182512901559413 269.2605975786123 0.7132290393645307
19.187740456512827 270.3633295877811 0.7136847808310991
19.19296801146624 267.7622043236761 0.7084011752829393
19.198195566419656 264.32753509650973 0.70336625502098
19.20342312137307 263.9438044865668 0.7026795387948109
19.208650676326485 265.4731002331426 0.7052690267481154
19.2138782312799 264.85910756441166 0.7041299067725807
19.219105786233314 264.7696336679835 0.7026977525843275
19.22433334118673 263.72071224532164 0.7007482500250319
19.229560896140143 263.95153030300327 0.7024158458652056
19.234788451093557 264.82274460145345 0.7040419540229316
19.24001600604697 264.8024194465856 0.7043818614107576
19.245243561000386 265.43436417017637 0.7038881501909828
19.2504711159538 267.79771535778207 0.7059794124785174
19.255698670907215 269.0002346269905 0.7079062979101506
19.26092622586063 268.3199233665033 0.7063882607761724
19.266153780814044 268.0644993597991 0.7069525608243366
19.271381335767458 267.45861070992913 0.7071318435449286
19.276608890720873 270.58414395949876 0.7109007567490095
19.281836445674287 274.1157047495809 0.7144729566274881
19.2870640006277 276.8206988903542 0.7169983370993618
19.292291555581116 277.7066355109188 0.716274629971523
19.29751911053453 278.37763501865226 0.7172356344637033
19.302746665487945 280.5064093188394 0.7214199603646044
19.30797422044136 282.2632717617258 0.724574158809791
19.313201775394774 285.8426258470617 0.728725770247786
19.318429330348188 287.9643352820726 0.729349435729425
19.323656885301602 289.255490257383 0.7295984549679569
19.328884440255017 291.70897226916134 0.7326799039145906
19.33411199520843 295.0354745002041 0.7369597426061131
19.339339550161846 297.24698747184704 0.7406458476902653
19.34456710511526 300.2428680670154 0.7431923279655875
19.349794660068675 303.6430760688665 0.747914437100504
19.35502221502209 305.8980392567884 0.7497931398998865
19.360249769975503 307.53050559282906 0.7514872770841673
19.365477324928918 311.0733471353602 0.7553861668112405
19.370704879882332 313.88256688697754 0.7586638477075408
19.375932434835747 318.9154207676375 0.7647686424001264
19.38115998978916 319.6337224614745 0.7652179322218784
19.386387544742576 323.6574100837218 0.7701241859800776
19.39161509969599 324.2733131653503 0.7715034133410145
19.396842654649404 324.1848171621773 0.7709878775472311
19.40207020960282 326.37750978316984 0.7728708996798528
19.407297764556233 326.00463628478633 0.7716446158488395
19.412525319509648 329.71880408665714 0.7750542308489724
19.417752874463062 333.18118831207767 0.77932613174609
19.422980429416477 332.8866581581626 0.7786874875810152
19.42820798436989 332.6005610591873 0.7786185613369719
19.433435539323305 329.83125367243287 0.776391324955484
19.43866309427672 327.2177973639862 0.7734955497777377
19.443890649230134 324.3770094167961 0.7704603442739182
19.44911820418355 325.8368889667389 0.7721781229718316
19.454345759136963 328.8862190525528 0.7750434115771385
19.459573314090377 332.1255747524654 0.7787216138640748
19.464800869043792 331.257405419167 0.7771410451558414
19.470028423997206 330.60569063373055 0.776506523641634
19.47525597895062 331.27697493471925 0.7777020531654948
19.480483533904035 329.11772219014347 0.7755287990693531
19.48571108885745 327.96164236016693 0.7742987405185918
19.490938643810864 328.25594935706573 0.7746005564073948
19.49616619876428 328.2745533808805 0.7735500113443731
19.501393753717693 333.0044979800307 0.778712617791258
19.506621308671107 331.7132173490446 0.7766210298905216
19.51184886362452 334.4820628142148 0.7793698797127413
19.517076418577936 334.41579460012224 0.7791150297883821
19.52230397353135 338.3657260621167 0.783443301270822
19.527531528484765 340.0481045298468 0.7855836726151609
19.53275908343818 341.5064900201586 0.7870349580782262
19.537986638391594 343.03581359687513 0.78867522198339
19.54321419334501 343.6463938167972 0.7893501568263409
19.548441748298423 346.4221984509653 0.7925546304756951
19.553669303251837 350.120742090652 0.7973201062910691
19.55889685820525 352.4716229954387 0.8000575652549199
19.564124413158666 355.46604647672694 0.8031310073903171
19.56935196811208 361.2055264035943 0.8091470067436127
19.574579523065495 363.97960933694355 0.8115720298505559
19.57980707801891 366.4566713280803 0.8140118743845779
19.585034632972324 365.08264530090804 0.8129971658478694
19.590262187925738 367.0691110786787 0.8152646848621312
19.595489742879153 370.29075747208526 0.8189121727276545
19.600717297832567 373.93458238870454 0.822522082971926
19.60594485278598 377.62755860687616 0.826240213361794
19.611172407739396 378.2003812366206 0.8270079812976916
19.61639996269281 377.33271071302096 0.8262635705589151
19.621627517646225 381.24481663832205 0.8303043689940686
19.62685507259964 385.2240647701601 0.8344603940710457
19.632082627553054 388.3993431980278 0.8371904390977847
19.637310182506468 388.66969524739983 0.8376792784434702
19.642537737459882 385.5033107115212 0.834598943439536
19.647765292413297 383.48695336535326 0.8326893212746485
19.65299284736671 386.83359988689824 0.8362675890968874
19.658220402320126 388.28226489827847 0.83705052125725
19.66344795727354 391.9142420425725 0.8405989406543581
19.668675512226955 391.0133210454765 0.8394353261184889
19.67390306718037 392.9941216642602 0.8415155494937803
19.679130622133783 394.84239823659374 0.8435134867638097
19.684358177087198 396.0173351979401 0.8449757628300628
19.689585732040612 398.0684025859343 0.8468819292785223
19.694813286994027 398.01771304111475 0.8470709474798502
19.70004084194744 397.45657994322 0.8465114659550748
19.705268396900856 399.3096670596417 0.8483164675541397
19.71049595185427 400.62721000558577 0.8499427657270897
19.715723506807684 399.1188391609206 0.8476037493415576
19.7209510617611 397.9964435487937 0.8466005045419913
19.726178616714513 391.35275502627826 0.8393643910938794
19.731406171667928 386.4994641585044 0.8343362644422798
19.736633726621342 380.3915951802204 0.828304471128157
19.741861281574757 376.52128004738677 0.8239771210441529
19.74708883652817 372.25954984276365 0.8191847928668601
19.752316391481585 369.2286810187177 0.8158414941678017
19.757543946435 366.6422007462741 0.8127899738738412
19.762771501388414 364.6890246227101 0.811029922258933
19.76799905634183 359.0167341282269 0.8051797084349837
19.773226611295243 353.6613281912187 0.7991494910994604
19.778454166248657 348.69306780239356 0.7932887431932854
19.783681721202072 345.9403269300991 0.7895437251159432
19.788909276155486 341.8153906267384 0.7849070779616024
19.7941368311089 339.579268328134 0.7824356003697782
19.799364386062315 339.04153367417166 0.7814908804984986
19.80459194101573 336.8219205736218 0.7791130112118405
19.809819495969144 336.0180405376437 0.7782668970414066
19.81504705092256 331.611945175063 0.773914904316333
19.820274605875973 329.5149270163228 0.7728015086230874
19.825502160829387 327.2239623456302 0.7696558291554274
19.8307297157828 325.84660935457526 0.7677689505553258
19.835957270736216 321.4424589747378 0.7617403541247281
19.84118482568963 320.36114457469756 0.759840461757533
19.846412380643045 320.0579805259929 0.7606053968661969
19.85163993559646 321.41843933773265 0.7616155454564881
19.856867490549874 322.01259742558847 0.7627584863193553
19.86209504550329 318.98733276109505 0.759597271122635
19.867322600456703 319.5211283338856 0.7601087401379947
19.872550155410117 319.4498305886621 0.7604660807598095
19.87777771036353 320.8094622385655 0.761229798751801
19.883005265316946 318.5267327397743 0.7578977347083292
19.88823282027036 314.48430952978157 0.7530532080512551
19.893460375223775 309.5343174370156 0.7465529255790743
19.89868793017719 307.1657433433905 0.7438803488053172
19.903915485130604 305.05885858272234 0.7411162799115876
19.909143040084018 304.051282995256 0.739968234149749
19.914370595037433 306.52972708010276 0.7435538172237247
19.919598149990847 309.3294368768546 0.7472465794660389
19.92482570494426 307.31119095813114 0.7452991294976923
19.930053259897676 303.5216878941789 0.7403529355480237
19.93528081485109 302.3116598568148 0.7385281003342764
19.940508369804505 302.058539922565 0.7380335806307091
19.94573592475792 304.969570048502 0.741579780126807
19.950963479711334 302.0513275781261 0.7380725277534534
19.956191034664748 300.8338294106686 0.7375634344298128
19.961418589618162 300.1715360438074 0.7370592987050384
19.966646144571577 297.16712764240975 0.7333974631872848
19.97187369952499 299.18858180119565 0.735787565555886
19.977101254478406 302.9866746657303 0.7394669929297046
19.98232880943182 305.241312532166 0.7412634931557593
19.987556364385235 305.19055790878406 0.7406854254305673
19.99278391933865 304.72215918887395 0.7409575660056268
19.998011474292063 304.50749078913003 0.7410858943482016
20.003239029245478 306.6169292714768 0.7442169285308198
20.008466584198892 308.4624023416294 0.7464366540398771
20.013694139152307 311.15679908240185 0.7496462961677075
20.01892169410572 315.098209497508 0.7533603865488736
20.024149249059136 319.83352028533545 0.7585612774554998
20.02937680401255 324.88694900072113 0.7639969646162003
20.034604358965964 328.9782337055368 0.7691480160997491
20.03983191391938 333.882400612364 0.773967139957697
20.045059468872793 339.1211680985503 0.7794214360132168
20.050287023826208 341.01629736876697 0.7814708093515466
20.055514578779622 339.6519487585164 0.7794840048081587
20.060742133733036 337.0492925734064 0.7769705121622874
20.06596968868645 335.172739111956 0.7749161856409786
20.071197243639865 330.03043762363234 0.7690809861984498
20.07642479859328 321.45236783452026 0.7595222279890617
20.081652353546694 317.58440803868484 0.7550886056668094
20.08687990850011 315.2002080407157 0.7523431985555528
20.092107463453523 315.27861885290207 0.7529709413034381
20.097335018406937 314.7423375404608 0.7521482980430496
20.102562573360352 314.8566284597036 0.7522856426405602
20.107790128313766 313.96570524236887 0.7512396319004505
20.11301768326718 313.0166641369187 0.7502115676248086
20.118245238220595 310.71676787358587 0.7470208551025773
20.12347279317401 309.1184503687228 0.744443682371808
20.128700348127424 307.6671051589721 0.7422788712925704
20.13392790308084 309.2087453190578 0.7433571313346499
20.139155458034253 310.6505491517483 0.74550967778965
20.144383012987667 312.1142229660307 0.7480358333260838
20.14961056794108 313.88432506333834 0.7502827914453953
20.154838122894496 315.9730111735881 0.7522628843553971
20.16006567784791 317.49270009666685 0.7538056265442791
20.165293232801325 317.4961533431831 0.7541708301379221
20.17052078775474 317.3613472638903 0.7542581744051656
20.175748342708154 316.71690831501337 0.7531125965561757
20.18097589766157 318.088517902408 0.754185058161365
20.186203452614983 320.9051048752699 0.7579218181068323
20.191431007568397 323.0142583575044 0.7607829222937328
20.19665856252181 320.18075574212224 0.7579308878362641
20.201886117475226 318.5222501698147 0.7559528550759425
20.20711367242864 314.38608305711404 0.7506179002262604
20.212341227382055 308.621179695018 0.7436530010825364
20.21756878233547 303.5186861004255 0.7371749373381479
20.222796337288884 300.19328386504856 0.7331383266512552
20.228023892242298 298.90337004826864 0.732190776426509
20.233251447195713 298.5832945042733 0.7312220965835473
20.238479002149127 297.61386447221884 0.730371307019757
20.24370655710254 293.25046375709877 0.7251767107771415
20.248934112055956 292.24010288550204 0.7242694128390632
20.25416166700937 292.2834872356753 0.7244436394646725
20.259389221962785 292.22158295313466 0.7247266625008734
20.2646167769162 292.8033100089439 0.7254129935709321
20.269844331869614 292.210124832064 0.7249901709152387
20.275071886823028 293.4702027421454 0.7257040172600361
20.280299441776442 290.8487303403919 0.7220646661268637
20.285526996729857 287.8794344174529 0.7178750647351382
20.29075455168327 287.10228200613614 0.7161691823049754
20.295982106636686 289.4237270238452 0.7190565398590774
20.3012096615901 289.97917570870277 0.7196122663976441
20.306437216543515 290.69780558886004 0.7210818548873951
20.31166477149693 293.3230028694384 0.7244840314223395
20.316892326450343 294.82737763432505 0.7259189573623921
20.322119881403758 293.79086327410494 0.7255395556053315
20.327347436357172 293.4710306715596 0.7252492069417034
20.332574991310587 290.236554677138 0.7210669310967844
20.337802546264 293.88090608686593 0.7253534274219412
20.343030101217416 295.8795314896503 0.7272839680056028
20.34825765617083 299.13740217227956 0.7310307732041142
20.353485211124244 295.29199984959985 0.7267853606047708
20.35871276607766 293.5631989231597 0.723628632817083
20.363940321031073 293.7070493871261 0.7244696886214396
20.369167875984488 296.355546559785 0.7274075250535679
20.374395430937902 295.2596084969073 0.7264521033213587
20.379622985891316 294.41279670293727 0.725305860571065
20.38485054084473 292.271135006724 0.7225769130338281
20.390078095798145 294.8548786651026 0.7260089366837141
20.39530565075156 294.36051245497634 0.725286435394118
20.400533205704974 294.03202905270047 0.7252671727211315
20.40576076065839 292.4664356224288 0.7231648702423559
20.410988315611803 290.51883363685766 0.7206866201004516
20.416215870565217 289.00177791844 0.7193225432897301
20.421443425518632 286.1777417990533 0.7157058984511144
20.426670980472046 285.6092255781301 0.7153936564338905
20.43189853542546 287.587332761155 0.7176164480973449
20.437126090378875 289.29790444813176 0.7187248073495941
20.44235364533229 288.20466461036216 0.7168585127799683
20.447581200285704 287.4265724288499 0.7160253906956835
20.45280875523912 286.98979826897545 0.7160081993956374
20.458036310192533 288.9114249381206 0.7193627984108385
20.463263865145947 289.2567227340012 0.7190592328839375
20.46849142009936 288.3291954864553 0.718300112403552
20.473718975052776 287.64987771832443 0.7170257843863447
20.47894653000619 287.3663083281768 0.7159159243049367
20.484174084959605 288.5187812248599 0.7185957361288172
20.48940163991302 289.2790562855658 0.7197273706111683
20.494629194866434 289.87647076960695 0.720010053164001
20.49985674981985 289.1112000849882 0.71880866772978
20.505084304773263 288.81905709224844 0.7178819211557238
20.510311859726677 289.5523273029966 0.719492547441805
20.51553941468009 291.17535756509113 0.7214207800364202
20.520766969633506 291.30128779176295 0.7209076247633863
20.52599452458692 289.47766259727285 0.7194094710916686
20.531222079540335 291.47793068889666 0.7210863175820774
20.53644963449375 292.02617590704807 0.7236346780059052
20.541677189447164 290.61568640246963 0.7226039211798932
20.546904744400578 290.1173939888215 0.7216758824939521
20.552132299353993 291.2150434130487 0.7228534865353625
20.557359854307407 293.85264347034223 0.725011388739347
20.56258740926082 292.75657588674216 0.7235594035004894
20.567814964214236 288.9293694329375 0.7194270024341248
20.57304251916765 283.37857840860096 0.7123573269609921
20.578270074121065 283.71085427144 0.713497154867612
20.58349762907448 283.9851744620708 0.7128276471357743
20.588725184027894 283.0229760661079 0.7104210816060275
20.593952738981308 283.96227700356917 0.7109203270938658
20.599180293934722 283.27221289490046 0.7096324659422133
20.604407848888137 284.6326889779769 0.7122916453377818
20.60963540384155 285.0777145812923 0.7127714420816068
20.614862958794966 285.42848700216473 0.7133521772068975
20.62009051374838 286.38475404997246 0.7154356114775309
20.625318068701795 285.7130127147426 0.7147482578937653
20.63054562365521 284.584864093258 0.7143665689741096
20.635773178608623 282.43282644066187 0.7106150409048544
20.641000733562038 281.7601321637245 0.7096584852980496
20.646228288515452 282.60835456732707 0.7116022325219039
20.651455843468867 283.0603250165889 0.7123455985609778
20.65668339842228 283.35887576295465 0.7133587723597332
20.661910953375695 283.389891171044 0.7126524027561527
20.66713850832911 284.1430666947322 0.7128732835786274
20.672366063282524 284.30328872163335 0.7132489826301477
20.67759361823594 285.44924812946067 0.7145927723052465
20.682821173189353 288.30039166049227 0.7180111820428235
20.688048728142768 288.218649238681 0.717080238821738
20.693276283096182 286.776037096471 0.7139626064375766
20.698503838049596 281.3849497212053 0.7075659235536912
20.70373139300301 281.1272577897783 0.7080484355014653
20.708958947956425 283.9527427054765 0.7108877369084604
20.71418650290984 288.4084980077687 0.7153653155396381
20.719414057863254 292.47262226144437 0.7195819770389308
20.72464161281667 291.55328733753277 0.719226571832187
20.729869167770083 289.9994764558366 0.7181677570222392
20.735096722723497 287.49932171527416 0.7149898798876362
20.740324277676912 287.956734916597 0.715886288520102
20.745551832630326 290.7083774456868 0.7191258469098624
20.75077938758374 290.93377555194866 0.7200813502239735
20.756006942537155 294.2367191053763 0.7242525959011348
20.76123449749057 294.56272511356207 0.7238090745887874
20.766462052443984 294.8081729988223 0.7236420720867659
20.7716896073974 296.5603520296741 0.7260763826920124
20.776917162350813 297.36354968006293 0.7273417814683144
20.782144717304227 297.15814494875946 0.7268251142757157
20.78737227225764 295.258529747203 0.7239915733548618
20.792599827211056 292.84360907755155 0.7216464527477902
20.79782738216447 298.1187094271655 0.7276174069311109
20.803054937117885 300.6683311087422 0.7310293170159018
20.8082824920713 303.92937168116777 0.7344981339417521
20.813510047024714 304.00268723637737 0.7339355696252573
20.81873760197813 305.56372260978293 0.735587685141435
20.823965156931543 303.0459494979108 0.7324478049627858
20.829192711884957 301.1753493059906 0.7296804960500043
20.83442026683837 298.5060159941001 0.7269661014862278
20.839647821791786 302.615246955183 0.7317273752773217
20.8448753767452 308.50438955963136 0.7395086215117336
20.850102931698615 309.14976630534886 0.7402766264468997
20.85533048665203 307.48118140904336 0.7382538202940843
20.860558041605444 302.14582768633136 0.731582232591291
20.865785596558858 298.4064795331921 0.7267714557220822
20.871013151512273 295.7127588094876 0.7234003664630133
20.876240706465687 293.17492775533964 0.7215305348227297
20.8814682614191 294.04401608268535 0.7227666701579536
20.886695816372516 292.85245196490456 0.7212611340491024
20.89192337132593 294.14017427676424 0.722766562185535
20.897150926279345 293.3853095200035 0.721833855204965
20.90237848123276 293.045488126791 0.722005887475971
20.907606036186174 292.6314699469157 0.7211612296019487
20.912833591139588 292.6524033065011 0.7208770747355105
20.918061146093002 290.9106177861055 0.7179882833331988
20.923288701046417 292.4484039924747 0.719529157531329
20.92851625599983 292.65587706738677 0.7200442508894314
20.933743810953246 293.15163233962573 0.7214629622221934
20.93897136590666 293.2623144735302 0.7214794470170507
20.944198920860075 290.2117861595178 0.718072688927601
20.94942647581349 287.50687017298327 0.7144009645297329
20.954654030766903 285.55834770165467 0.7126922358852009
20.959881585720318 288.07362201822207 0.7158273646004798
20.965109140673732 288.7203824980761 0.7163803731250046
20.970336695627147 287.97693318209184 0.714318932491319
20.97556425058056 282.00819249007316 0.706530206856472
20.980791805533975 280.3784635171376 0.7048955840751618
20.98601936048739 279.91571928580447 0.7047144033112476
20.991246915440804 279.4645525407847 0.7039191184346146
20.99647447039422 278.24050129351355 0.7023448738947424
21.001702025347633 280.1708168219858 0.7047499077510205
21.006929580301048 281.40740834893245 0.7060801060835247
21.012157135254462 281.8361872946703 0.707002438621941
21.017384690207876 280.0579602597857 0.7054860249045737
21.02261224516129 276.13799069946117 0.7010426684009602
21.027839800114705 276.5161270367162 0.7015657286031128
21.03306735506812 274.2713901380675 0.6980511583890272
21.038294910021534 273.84964318547577 0.6977493046244702
21.04352246497495 272.01620868037446 0.6954384764424288
21.048750019928363 273.97440135595997 0.6981448802179934
21.053977574881777 277.1810143246577 0.7031671879003522
21.059205129835192 277.6137311697314 0.7032682412069543
21.064432684788606 275.6289449231732 0.6999875440398801
21.06966023974202 271.3923042166092 0.6937879802914938
21.074887794695435 271.275287060172 0.6941842377422748
21.08011534964885 269.12425893953787 0.6919716497419296
21.085342904602264 268.5819588206036 0.689769383554329
21.09057045955568 268.72871167939815 0.6886349320868137
21.095798014509093 271.354391797093 0.6913494026889834
21.101025569462507 273.55760031114073 0.6937246489607477
21.10625312441592 276.3934046478154 0.6987087287587818
21.111480679369336 274.7495243015917 0.6956212686640789
21.11670823432275 275.2971946198179 0.6963063923993156
21.121935789276165 271.2570835120149 0.6913149119319412
21.12716334422958 273.2616715299098 0.6946238463999559
21.132390899182994 273.5494228044917 0.6957793357987891
21.13761845413641 277.8553584370522 0.7016049306775944
21.142846009089823 275.52305208762857 0.6979065393153548
21.148073564043237 271.9921157924523 0.6920482755463798
21.15330111899665 268.2678801572808 0.6850443741083351
21.158528673950066 270.25455782219643 0.687078323739838
21.16375622890348 272.48697400204696 0.6903513109739307
21.168983783856895 274.1161538837727 0.6928476578799992
21.17421133881031 272.432156829168 0.6902035930873996
21.179438893763724 271.89553146694476 0.688432654700886
21.184666448717138 270.15753834124257 0.6866091494614784
21.189894003670553 272.0195861126432 0.6890357480235075
21.195121558623967 274.2356388797515 0.6932853504676412
21.20034911357738 277.5839876791485 0.6977345691815597
21.205576668530796 274.68842518845787 0.6936547232410537
21.21080422348421 272.884472122467 0.690896747867488
21.216031778437625 270.78112578606306 0.6871421712549097
21.22125933339104 272.74656072922227 0.6888692757987418
21.226486888344454 271.4953441412881 0.6870121420065373
21.231714443297868 272.30210016692513 0.6868631771958976
21.236941998251282 273.9475742058873 0.6892360280069294
21.242169553204697 272.55562974894826 0.6874114330186596
21.24739710815811 272.99816699021056 0.687779732899158
21.252624663111526 272.2030220085847 0.6869750289251503
21.25785221806494 272.3799967759884 0.6872178546280631
21.263079773018355 272.51808884862066 0.6875112336891551
21.26830732797177 270.5345867451901 0.6853393441697972
21.273534882925183 268.33342784514184 0.6821986563124509
21.278762437878598 267.3767527577234 0.6814892027408666
21.283989992832012 268.29189574410975 0.6896884107109262
21.289217547785427 270.41846878853715 0.7019684395325096
21.29444510273884 269.4286450720792 0.7081706535867773
21.299672657692255 266.9827232194996 0.7102634093248804
21.30490021264567 265.59002944725256 0.7139048295133799
21.310127767599084 265.60094447985875 0.7168013235836498
21.3153553225525 265.4620843527345 0.7201709577454766
21.320582877505913 267.63193100409273 0.7260317624111532
21.325810432459328 267.47820806533997 0.7283602166321363
21.331037987412742 269.3797149780639 0.7338836166331261
21.336265542366156 270.06431685494806 0.7383088810741367
21.34149309731957 270.373462159514 0.7419734667727086
21.346720652272985 268.73696920558376 0.7423382164881174
21.3519482072264 265.52571925495266 0.739711591543376
21.357175762179814 264.7415190198689 0.741329644758844
21.36240331713323 262.19526178253983 0.7400217230787207
21.367630872086643 263.151447895394 0.7424926989502515
21.372858427040057 262.92165907213695 0.7446059499379432
21.378085981993472 263.4852397827169 0.7482488553170639
21.383313536946886 260.3346425450683 0.7478743699265515
21.3885410919003 259.05639329622954 0.7480117358820514
21.393768646853715 260.3058578149561 0.7507235972668197
21.39899620180713 261.97300575957064 0.754837376531789
21.404223756760544 263.79243663239197 0.7594415699999096
21.40945131171396 260.56668294021654 0.7571318810072043
21.414678866667373 259.93366590706336 0.7579498220147531
21.419906421620787 261.02343081055477 0.7611953297926197
21.4251339765742 261.5306552254108 0.7632513532522478
21.430361531527616 264.0968264656983 0.7675647662222757
21.43558908648103 264.88102581996316 0.7698384751322875
21.440816641434445 266.7503864504051 0.7748089217043292
21.44604419638786 266.75774266791325 0.7766773780717492
21.451271751341274 266.98603302130414 0.7788572236125325
21.45649930629469 268.10576544518915 0.7819031227602299
21.461726861248103 268.48613087107515 0.7842528382912657
21.466954416201517 270.4783649399311 0.7899862843626863
21.47218197115493 269.8575642857939 0.7912859060093991
21.477409526108346 271.131171780183 0.7951606913174657
21.48263708106176 270.87355670064954 0.7959616105498538
21.487864636015175 273.04218629860003 0.7995258176599009
21.49309219096859 273.80115996515906 0.8030821907190177
21.498319745922004 274.8242513068003 0.8082456656282012
21.503547300875418 274.9416963645579 0.8113033186954599
21.508774855828833 275.17302424498956 0.8103647043357631
21.514002410782247 271.5343983937342 0.7859584336790383
21.51922996573566 270.557734440308 0.7743650306401063
21.524457520689076 269.42261913192783 0.7651822404891249
21.52968507564249 271.0661106849141 0.7648362004877527
21.534912630595905 271.96609855468375 0.7625351399477913
21.54014018554932 274.01746998112355 0.7637697685507935
21.545367740502734 279.1373072319344 0.7673130640364301
21.550595295456148 278.8033601631795 0.7635768499692092
21.555822850409562 279.99714539099625 0.7618128630686681
21.561050405362977 279.51756822993116 0.7591593292449794
21.56627796031639 279.9844408204354 0.7569978427060674
21.571505515269806 282.55854630511146 0.7592395392890704
21.57673307022322 284.921469118372 0.7601848737705866
21.581960625176634 284.8316553630636 0.7592870543257945
21.58718818013005 283.5528730724501 0.7561358484324062
21.592415735083463 284.4254080484756 0.7553556423442832
21.597643290036878 288.67334848603167 0.7586704052386413
21.602870844990292 286.2926833734094 0.7539949456693278
21.608098399943707 286.63975556529755 0.752940553391608
21.61332595489712 286.1305316267279 0.7510984754457971
21.618553509850535 286.3589003357038 0.7501484195221395
21.62378106480395 286.60374543433244 0.7498420219838604
21.629008619757364 284.8932797771981 0.7466092414790122
21.63423617471078 283.01910117667313 0.7442512337206293
21.639463729664193 280.491316204112 0.7393508613897054
21.644691284617608 279.58084971010913 0.7376865359360174
21.649918839571022 282.7922124665307 0.7409829375746394
21.655146394524436 285.90152212357555 0.7457468719142396
21.66037394947785 284.52984737733277 0.7434142552992536
21.665601504431265 283.27508921170215 0.7419539402673835
21.67082905938468 285.9440353852495 0.7439465783899947
21.676056614338094 289.0030100816264 0.7472788995017801
21.68128416929151 292.15229182642275 0.750464041696214
21.686511724244923 293.8810575644564 0.7511727932352565
21.691739279198337 295.48481332494566 0.7528094827537026
21.696966834151752 293.2989206838432 0.7492845617072916
21.702194389105166 290.83485855147904 0.7470862981077198
21.70742194405858 288.7970039787472 0.7451633456979662
21.712649499011995 291.69723882329953 0.7478074537271231
21.71787705396541 295.84346001523784 0.751739829949178
21.723104608918824 293.85060853781624 0.7481117257733624
21.72833216387224 292.7731905302387 0.7454040466617569
21.733559718825653 290.02380263726053 0.7423234310713729
21.738787273779067 295.7344921986559 0.7483203725165007
21.74401482873248 298.98171687208344 0.7529326528794268
21.749242383685896 302.86016822222314 0.758072213731334
21.75446993863931 305.48524137377996 0.7614447764708516
21.759697493592725 305.4128242122212 0.7612724098875131
21.76492504854614 304.0708307014252 0.758106620997204
21.770152603499554 303.5746191052405 0.7570187479959821
21.77538015845297 301.17796344754356 0.7532869246519877
21.780607713406383 302.4604169391372 0.7545262162014837
21.785835268359797 305.2888532815639 0.757742781406032
21.79106282331321 310.6234556273068 0.763359090722557
21.796290378266626 314.1524565745291 0.767396400208677
21.80151793322004 317.1584466719458 0.770852241001078
21.806745488173455 319.59245702080494 0.7741594531861083
21.81197304312687 320.54620162572434 0.7745776257953475
21.817200598080284 320.98664980728944 0.7746988283889982
21.822428153033698 321.5836727758545 0.7752135329761954
21.827655707987113 322.0653916116381 0.7767436928200764
21.832883262940527 318.95715668925044 0.7733644158999439
21.83811081789394 321.1359657507868 0.7753482597483822
21.843338372847356 321.6483057154749 0.7748876692367209
21.84856592780077 324.56401772846306 0.7780610887617013
21.853793482754185 324.91229567619473 0.7792678729544399
21.8590210377076 323.9859435830326 0.7782780947362646
21.864248592661014 324.69315981739885 0.7788372818244547
21.869476147614428 324.68847366836286 0.7775735599440777
21.874703702567842 325.6222039705829 0.7782987280891743
21.879931257521257 323.90476089599224 0.7762859515970094
21.88515881247467 320.02073434560054 0.7721810211619864
21.890386367428086 317.5993889044671 0.7689102905767339
21.8956139223815 314.7308720336175 0.7652798097498943
21.900841477334914 315.3478751666816 0.7656429094515935
21.90606903228833 314.9890922474723 0.7655597129429093
21.911296587241743 312.48931675816266 0.7620737916743655
21.916524142195158 310.0728748782402 0.7589568020648078
21.921751697148572 306.22245437427193 0.7545706108439068
21.926979252101987 303.8515062747908 0.7516061529675396
21.9322068070554 303.084198807421 0.7508237616914067
21.937434362008815 306.5000187635194 0.7545851530940061
21.94266191696223 309.0418792085425 0.7566769369323916
21.947889471915644 309.4225805876835 0.7569938685710841
21.95311702686906 307.5034638230493 0.7537240638657118
21.958344581822473 306.68441556473755 0.7525897865156929
21.963572136775888 309.0903975439126 0.7556623599444983
21.968799691729302 308.15762406426046 0.7552603641260609
21.974027246682716 307.20513008666205 0.7535504745575078
21.97925480163613 307.00954390297693 0.7525770459334544
21.984482356589545 306.14841344054685 0.7512272860647085
21.98970991154296 307.0076874220918 0.7530328239424309
21.994937466496374 307.25587363207165 0.7523754140516956
22.00016502144979 308.0387937360232 0.7537072115090275
22.005392576403203 305.38629205422023 0.7493274012988762
22.010620131356617 303.55143486301404 0.7470443694796823
22.015847686310032 307.0713127296039 0.7510695291852663
22.021075241263446 308.82538824306016 0.7522347421671749
22.02630279621686 310.8012738580729 0.7549047880822277
22.031530351170275 310.86103378384536 0.754570107147068
22.03675790612369 311.0226597637265 0.7550010196040479
22.041985461077104 311.9877166003144 0.7560478764353186
22.04721301603052 314.1334614343723 0.7584671200282326
22.052440570983933 316.1311323723803 0.7606788978359375
22.057668125937347 317.70091782640657 0.7617753048515937
22.06289568089076 318.6292071336434 0.763240633345119
22.068123235844176 317.91633170141483 0.7628748512721107
22.07335079079759 316.7378958349395 0.7619197980659055
22.078578345751005 317.33900814828314 0.7629213183033325
22.08380590070442 317.51831265534844 0.7624451792789474
22.089033455657834 314.68464346145856 0.7587035732975234
22.09426101061125 312.84050388567186 0.755994299465743
22.099488565564663 313.6660582797509 0.7568319093327873
22.104716120518077 314.8243550722779 0.7578947160758306
22.10994367547149 317.9567400536342 0.761667090982975
22.115171230424906 317.27979830934373 0.7605930808091669
22.12039878537832 316.2766557981573 0.7602495707968231
22.125626340331735 313.76726448253464 0.7571512138713699
22.13085389528515 311.3329992337307 0.754055175858376
22.136081450238564 308.0455007022666 0.7497541233807467
22.141309005191978 306.42025516114467 0.7473133239959928
22.146536560145393 305.26844421396333 0.7456887676803703
22.151764115098807 307.2686277609793 0.7473631530274134
22.15699167005222 310.67684507960104 0.7514524901080251
22.162219225005636 311.8999237411753 0.7525020292459192
22.16744677995905 311.20700193304504 0.7520590856790551
22.172674334912465 311.8530364120435 0.7526511994977442
22.17790188986588 315.18538211180436 0.7558120729230003
22.183129444819293 315.6293800612504 0.7563331524868812
22.188356999772708 315.06751921435676 0.7557829831130304
22.193584554726122 313.9186994952977 0.7542631451337752
22.198812109679537 316.15458855837596 0.7567494517395962
22.20403966463295 317.4630559362254 0.7578674771174931
22.209267219586366 318.7051711587177 0.7599289657621968
22.21449477453978 318.1094003125588 0.759381462673646
22.219722329493194 319.69815333061086 0.760574256182754
22.22494988444661 317.7857177676295 0.7582472126730229
22.230177439400023 317.1325373314054 0.757550852708456
22.235404994353438 314.2259253657523 0.7545164701762899
22.240632549306852 313.6638850716123 0.7535069410234246
22.245860104260267 314.7115082424752 0.7545981486028911
22.25108765921368 315.39981089548604 0.7559131710853018
22.256315214167095 316.51907631912815 0.7575804468328446
22.26154276912051 315.3338684701666 0.7563626889710651
22.266770324073924 318.1750612106697 0.758382924629939
22.27199787902734 318.37948253522524 0.7578957966498414
22.277225433980753 319.13139395222316 0.7587829445059497
22.282452988934168 315.02596743587117 0.7540932329753902
22.287680543887582 310.8430624233801 0.7495732070045451
22.292908098840996 309.38224841395174 0.7475192947542737
22.29813565379441 312.5328406093815 0.7513070314012803
22.303363208747825 309.0674597159413 0.7473871682958455
22.30859076370124 305.8628232564146 0.7430651609634988
22.313818318654654 302.9845443809491 0.7396480924231353
22.31904587360807 304.8066444454341 0.7420100198907557
22.324273428561483 308.83040421949016 0.7464687939881459
22.329500983514897 308.61310116701446 0.7465751850193546
22.334728538468312 304.44216687274667 0.7408734221973281
22.339956093421726 299.32234757228616 0.7345527257271744
22.34518364837514 298.63835229301577 0.7338668626625134
22.350411203328555 300.2207504615155 0.735416486991633
22.35563875828197 300.4264666152857 0.7356242185203976
22.360866313235384 297.8566031540016 0.7317061139029405
22.3660938681888 296.76572122498476 0.7304538643146399
22.371321423142213 294.99615118031977 0.7280800613910897
22.376548978095627 293.9989449723686 0.7265657461819578
22.38177653304904 292.049664994724 0.7248338341541379
22.387004088002456 290.164914845947 0.7229979665907423
22.39223164295587 289.90904120726935 0.7234162738807693
22.397459197909285 289.48799516953625 0.7230645039712842
22.4026867528627 289.9486590689545 0.7230034878143052
22.407914307816114 290.4547505660479 0.7235947576305283
22.41314186276953 291.2076236702862 0.7230009556761229
22.418369417722943 292.65089574486757 0.7247665206313528
22.423596972676357 287.784771796135 0.7192598360650633
22.42882452762977 280.2523194443232 0.7101075211944228
22.434052082583186 274.3090879775402 0.7026581703092238
22.4392796375366 276.9087520965239 0.7053611739811828
22.444507192490015 281.2615033206949 0.7108806891920789
22.44973474744343 281.72034254693807 0.7116520440719547
22.454962302396844 280.89938550728675 0.7116931653310136
22.460189857350258 280.04419854384145 0.711880346682661
22.465417412303673 277.1845118176814 0.7077427130020346
22.470644967257087 277.3682513974637 0.7070498990141071
22.4758725222105 277.60797918044767 0.70650506564996
22.481100077163916 280.2073671893115 0.7107744938167002
22.48632763211733 282.70742472126835 0.7139125434134079
22.491555187070745 281.6984119180071 0.7130136059853084
22.49678274202416 278.45994524920417 0.7084214286425958
22.502010296977573 277.07822551605307 0.7073108860270775
22.507237851930988 279.4997359059564 0.7096275417130469
22.512465406884402 282.17995846100365 0.7125235018358845
22.517692961837817 279.3828848389417 0.7087701789098007
22.52292051679123 276.24849070895283 0.7054382767701946
22.528148071744646 274.9691285921182 0.7048875993966984
22.53337562669806 276.67691629974445 0.7066959186821682
22.538603181651474 276.5383306614662 0.7065052107182676
22.54383073660489 275.1726890849502 0.7040701085457292
22.549058291558303 275.1910866597971 0.7037492972468933
22.554285846511718 275.9501920188406 0.7047052797669845
22.559513401465132 277.62958316074287 0.7063874804035273
22.564740956418547 276.1818256493553 0.7042950834452101
22.56996851137196 274.14475249602367 0.7014849008517896
22.575196066325375 272.8632601290107 0.7005968023655796
22.58042362127879 273.3732558519365 0.7010140959102358
22.585651176232204 272.43703895815264 0.6994165767146865
22.59087873118562 271.6204561260952 0.6979415791916301
22.596106286139033 270.36273945838315 0.6967004771117323
22.601333841092448 270.29516473151125 0.6973968916091833
22.606561396045862 271.6939723511469 0.6994506951065788
22.611788950999276 271.42237523340486 0.6986024482118145
22.61701650595269 273.14087131811283 0.7008138796605694
22.622244060906105 271.2538496845755 0.6983822714893569
22.62747161585952 271.58277067272144 0.698884968585381
22.632699170812934 270.69690505043417 0.6973569453315144
22.63792672576635 273.620044195403 0.6999050534748622
22.643154280719763 273.93190978946683 0.6997684093829271
22.648381835673177 275.95343208494717 0.7030067746982217
22.653609390626592 274.70281937805544 0.7020300603528796
22.658836945580006 272.8789941738572 0.7012940283475193
22.66406450053342 267.64130861811725 0.695437707661673
22.669292055486835 265.9516118746816 0.6927670490864876
22.67451961044025 270.189957580686 0.6967229358585408
22.679747165393664 274.71911646162584 0.7015752869826375
22.68497472034708 273.562258135039 0.7000637481662506
22.690202275300493 270.2022250666266 0.695829742842329
22.695429830253907 269.3485128970852 0.6942246724232545
22.70065738520732 269.91693663069293 0.6949264270248686
22.705884940160736 271.2731464340862 0.6973948711145981
22.71111249511415 272.5546757471128 0.6992716764031245
22.716340050067565 274.2752027766289 0.7007884285556847
22.72156760502098 273.30114155462167 0.6981731595392936
22.726795159974394 270.5272600321036 0.6952144508012549
22.73202271492781 270.33200003773027 0.6946257915682865
22.737250269881223 270.7739733402292 0.695303945608471
22.742477824834637 276.28694744918903 0.7023569802312531
22.74770537978805 279.5491177477621 0.7071666702739507
22.752932934741466 282.4328470624908 0.710465530271493
22.75816048969488 282.43732105397225 0.7096920810978498
22.763388044648295 282.72284448109974 0.7101781708372336
22.76861559960171 283.3606416397159 0.7104072179345028
22.773843154555124 285.3783654142811 0.7129589040101216
22.779070709508538 284.3408237623157 0.7106253211170387
22.784298264461952 284.41545870321085 0.7103376407483698
22.789525819415367 281.29292222057074 0.7057664629185066
22.79475337436878 283.1169113160439 0.7079616618389091
22.799980929322196 284.51230985407824 0.708971214432152
22.80520848427561 287.03020813405624 0.7124540210377496
22.810436039229025 290.8471109158885 0.7172502700562374
22.81566359418244 291.6046797895705 0.7188632016521902
22.820891149135853 294.2161708574427 0.7219397191800184
22.826118704089268 291.5163676523923 0.7185870240547414
22.831346259042682 292.7065976060708 0.7209670646072114
22.836573813996097 291.9759187388855 0.7210379722825655
22.84180136894951 293.4809855167351 0.7228420588793619
22.847028923902926 289.6017201093127 0.7174352874252983
22.85225647885634 288.13720528076607 0.7144121859585378
22.857484033809754 290.0990462799348 0.7171436428923333
22.86271158876317 293.3701927100365 0.7213116585807284
22.867939143716583 293.60454458598065 0.7221919937100957
22.873166698669998 293.0353490355068 0.720582554030573
22.878394253623412 291.17998726761437 0.7175323863169424
22.883621808576827 292.22924769572364 0.718930555883386
22.88884936353024 292.34071233110774 0.7196446039028527
22.894076918483655 291.57923873470395 0.7194196086406056
22.89930447343707 291.62007426844485 0.7199919386847666
22.904532028390484 292.05827474758325 0.7198103370237044
22.9097595833439 290.4994454786293 0.7181623496559305
22.914987138297313 288.2999662451585 0.7139591044120759
22.920214693250728 287.9605812977448 0.712883684252621
22.925442248204142 287.7642960461539 0.712065515129525
22.930669803157556 289.9880381085441 0.7163926295678003
22.93589735811097 288.623375838664 0.7159796400151703
22.941124913064385 290.8912014602352 0.718578995542034
22.9463524680178 292.87501822552787 0.7200923271437616
22.951580022971214 293.7805372806983 0.7208917312474531
22.95680757792463 288.61323206598416 0.7145132144310664
22.962035132878043 283.66935933029464 0.7088403936713203
22.967262687831457 281.8660234637998 0.7063041367531221
22.972490242784872 285.3745526747485 0.7106818130087675
22.977717797738286 287.2280435335408 0.7129539276792877
22.9829453526917 288.12425668949487 0.7146577615353571
22.988172907645115 287.55243508358427 0.7139944987255094
22.99340046259853 285.3880702354886 0.710729800007397
22.998628017551944 284.0715534446598 0.7089716453517634
23.00385557250536 282.42511564664636 0.706654592373888
23.009083127458773 282.18144291405974 0.7064503914173066
23.014310682412187 283.52879004021867 0.7082972522016966
23.0195382373656 287.4099017015511 0.711887518886986
23.024765792319016 290.3688268292213 0.7159694267409605
23.02999334727243 290.9018580263245 0.7165130463578305
23.035220902225845 286.193639746568 0.7104343510236462
23.04044845717926 285.45680778970643 0.709719819623879
23.045676012132674 286.35798218607533 0.7112477519163541
23.05090356708609 288.9794636881279 0.715329650624251
23.056131122039503 288.87879521439874 0.7150318788755647
23.061358676992917 285.9968579425266 0.7117826584238021
23.06658623194633 282.39104269699163 0.7072467438878496
23.071813786899746 282.0174205542292 0.7060363644433146
23.07704134185316 285.6582583302922 0.7109944181313299
23.082268896806575 286.7833193027992 0.711807782719873
23.08749645175999 286.30534006095337 0.7110115701627737
23.092724006713404 284.68455816344294 0.7087367615689588
23.097951561666818 285.51616813183927 0.7089421025885871
23.103179116620232 283.86971353087256 0.7073724915668979
23.108406671573647 284.854720470734 0.7076783619579661
23.11363422652706 284.5154599949769 0.7079681198631954
23.118861781480476 286.9683175922607 0.7120347326492013
23.12408933643389 285.0772583813575 0.7101605295906205
23.129316891387305 286.0955093190944 0.7122308499300835
23.13454444634072 285.5160806918314 0.7109956858701386
23.139772001294133 284.9830047069438 0.7101488125696631
23.144999556247548 286.5517277642298 0.7118319087160236
23.150227111200962 289.4252805470499 0.7140096027821661
23.155454666154377 288.50899168753693 0.712932320130333
23.16068222110779 287.52849038855635 0.7113622346180812
23.165909776061206 285.4759419472585 0.7092652797222129
23.17113733101462 285.0431892761144 0.7084820618862343
23.176364885968034 285.1231343653156 0.7078677987170426
23.18159244092145 286.76013576274374 0.709750284582976
23.186819995874863 286.4484726171012 0.7096737357137143
23.192047550828278 286.6855259353898 0.7102823407237969
23.197275105781692 286.4811353590841 0.7097598854377103
23.202502660735107 285.10059816660055 0.7078764436159319
23.20773021568852 284.31649080258774 0.706771980533353
23.212957770641935 283.245667255356 0.7056512766540995
23.21818532559535 285.4591441068075 0.7094318864077214
23.223412880548764 286.9815721028117 0.7113994267308025
23.22864043550218 287.438732067481 0.711426175369571
23.233867990455593 286.1369046854191 0.7095027878076334
23.239095545409008 286.0932488749017 0.7089164542178504
23.244323100362422 285.81971557186216 0.7082669039291097
23.249550655315836 286.4555113635728 0.7092638960222871
23.25477821026925 285.1087580349946 0.707848176236981
23.260005765222665 283.26835731923904 0.7063760896202427
23.26523332017608 286.67498941063036 0.709803885613845
23.270460875129494 288.49131675664233 0.7113058870643012
23.27568843008291 289.48104013233433 0.7116052532947609
23.280915985036323 285.6025974629502 0.706801984385837
23.286143539989737 285.96291393376197 0.7079733736736689
23.291371094943152 287.55820451979594 0.7094609320560717
23.296598649896566 289.7597505820565 0.7124603018129583
23.30182620484998 286.71060665324546 0.7093234075041803
23.307053759803395 282.996621023321 0.7047660590190947
23.31228131475681 282.3535494312761 0.7040461573211677
23.317508869710224 283.6848496609766 0.7057661570697361
23.32273642466364 285.6743243225165 0.7084095113440401
23.327963979617053 286.13403107433584 0.7088300795310102
23.333191534570467 288.0459310910166 0.7096973649710546
23.33841908952388 287.1238640874298 0.7093429182968478
23.343646644477296 287.4914563188308 0.7106289448401405
23.34887419943071 288.0389789824307 0.7126783265386416
23.354101754384125 286.8016445088211 0.7108187091295077
23.35932930933754 286.11027658590746 0.7080577079107927
23.364556864290954 286.42702945845065 0.7089630098558
23.369784419244368 284.13373922611095 0.705799624371679
23.375011974197783 283.8351854091982 0.7063692606603409
23.380239529151197 283.6871389369113 0.7059927299268842
23.38546708410461 284.6920930560061 0.7068227469223587
23.390694639058026 287.6353978704806 0.7103837929772931
23.39592219401144 290.670799202424 0.7132227147390651
23.401149748964855 289.8265501291848 0.7110781368614779
23.40637730391827 287.60217372111555 0.7081943660155641
23.411604858871684 285.26909742017375 0.7060318073734266
23.416832413825098 285.9813610888164 0.707450248185752
23.422059968778512 285.5133712633046 0.7067531017850353
23.427287523731927 285.47463342369326 0.7054927199310875
23.43251507868534 285.9241248583479 0.7066354603500367
23.437742633638756 288.4949494758631 0.7104565503479254
23.44297018859217 293.02801406464255 0.717443632714452
23.448197743545585 295.8148528870727 0.7213776110391642
23.453425298499 296.4827518272743 0.7220650255586611
23.458652853452413 296.13921557637275 0.721377104499975
23.463880408405828 294.5333876331849 0.7178225232407967
23.469107963359242 293.19363646142654 0.7148599759034564
23.474335518312657 293.74983363179643 0.7148434494971162
23.47956307326607 294.7334734708715 0.7165841074378128
23.484790628219486 293.28696338995036 0.7150544059688747
23.4900181831729 289.8811320214579 0.7099117998067759
23.495245738126314 289.9967299694226 0.7101012463869031
23.50047329307973 293.27870644312 0.7144370461853903
23.505700848033143 295.3769815421088 0.7173891635911984
23.510928402986558 297.10774977093917 0.719653824413208
23.516155957939972 294.4761065710422 0.7167742494780126
23.521383512893387 293.2515263383449 0.7147177814591014
23.5266110678468 294.0242138593575 0.7152051556217451
23.531838622800215 296.0939042274983 0.7179004681251967
23.53706617775363 296.14993035317394 0.7178497581863055
23.542293732707044 297.9081571650133 0.7189677292068527
23.54752128766046 297.960956874936 0.7190221901075052
23.552748842613873 302.697117290262 0.7249573066023064
23.557976397567288 303.9452639337442 0.7262038960510381
23.563203952520702 303.844257241824 0.7250657316119453
23.568431507474116 304.3640837841799 0.7245888643934838
23.57365906242753 302.5956380562063 0.7229158913298566
23.578886617380945 301.75551852751073 0.7211180180578786
23.58411417233436 298.11538723714324 0.7173823800804265
23.589341727287774 297.14854714952855 0.7163429505528646
23.59456928224119 296.1177982794217 0.7148225858414592
23.599796837194603 298.5535159262034 0.7168050285843683
23.605024392148017 298.3282556473235 0.7155969389543659
23.610251947101432 297.0637156371333 0.7143780615330064
23.615479502054846 295.36579137877936 0.7125765725993717
23.62070705700826 297.002927214241 0.7142641331393585
23.625934611961675 297.19442481406855 0.7137266567951195
23.63116216691509 295.4227476329197 0.7109157270351589
23.636389721868504 293.29628314341863 0.7076577249059993
23.64161727682192 292.6068546924619 0.7071284960425245
23.646844831775333 291.9327968364413 0.7054813197917068
23.652072386728747 292.558383922365 0.7066579585497833
23.65729994168216 294.0092463581168 0.7074163904662396
23.662527496635576 295.4184259756932 0.7091756669037051
23.66775505158899 295.7762695825397 0.7095609298083141
23.672982606542405 297.3458981635151 0.7114965983767426
23.67821016149582 299.3345216273474 0.7130966276290962
23.683437716449234 298.24663567020207 0.7106820019881236
23.688665271402648 296.7233195390079 0.7087960814747809
23.693892826356063 298.476425417665 0.7109869841664025
23.699120381309477 299.2830613137621 0.71204678194204
23.70434793626289 299.6951719920815 0.7125071659107156
23.709575491216306 299.99471485268543 0.7125758336322209
23.71480304616972 301.3604147739441 0.7137383133426738
23.720030601123135 300.1783626354296 0.7111785015773754
23.72525815607655 299.4193104523509 0.7105349635147843
23.730485711029964 300.7673406155147 0.7117093757086621
23.735713265983378 303.2149917236947 0.71462729438265
23.740940820936792 301.6930612392274 0.7127547176199098
23.746168375890207 302.42443023064027 0.7138735350434756
23.75139593084362 301.02662285302085 0.7131054317809102
23.756623485797036 300.9609601070909 0.7131349007205635
23.76185104075045 298.3423780192295 0.70921393024913
23.767078595703865 295.28245500162615 0.7039592950542091
23.77230615065728 295.7976939897263 0.7045539146056915
23.777533705610693 299.9444142416058 0.7091734766151049
23.782761260564108 306.0297235292078 0.715863738958253
23.787988815517522 305.8519429135462 0.7151392057508218
23.793216370470937 303.7777765542455 0.7118947060187574
23.79844392542435 301.3572267271967 0.7084790267782002
23.803671480377766 305.07893349249713 0.7126834635774856
23.80889903533118 305.8931764759564 0.7139280168470588
23.814126590284594 306.06143069638534 0.7139838677986685
23.81935414523801 306.6668441557649 0.7149090406562046
23.824581700191423 306.62232175885913 0.7148745894184484
23.829809255144838 305.3977456820131 0.7135277031081484
23.835036810098252 305.4087799335669 0.7130217596992742
23.840264365051667 307.4299698940792 0.714134263625795
23.84549192000508 308.48235993996207 0.7154605880745314
23.850719474958495 311.4890962360011 0.7179748002314765
23.85594702991191 312.26104673155317 0.718418212277796
23.861174584865324 313.7493368719857 0.7190041155418998
23.86640213981874 312.97152319990914 0.7184480413001662
23.871629694772153 311.6174103793657 0.717234936521901
23.876857249725568 309.1034375538044 0.7141421814252261
23.882084804678982 308.77498070345337 0.7132627771435242
23.887312359632396 308.2244476126562 0.7129721405185949
23.89253991458581 309.25106732912445 0.7146211959157163
23.897767469539225 308.0104088608706 0.7139735375556839
23.90299502449264 310.587338634813 0.7152889702691375
23.908222579446054 310.99501868979524 0.7155135310927454
23.91345013439947 309.4881111467686 0.7132873812638749
23.918677689352883 304.20464788598736 0.7074773421191858
23.923905244306297 302.9850731810295 0.7063966025050356
23.929132799259712 307.2175890760785 0.7109431175450432
23.934360354213126 308.25060237500065 0.7121682354060234
23.93958790916654 306.1766749959001 0.7102193604421116
23.944815464119955 303.63009141351984 0.7073289844362569
23.95004301907337 302.92326991449227 0.7068786516695804
23.955270574026784 300.4870540909731 0.7033436698809424
23.9604981289802 299.0616347930266 0.7018787609600098
23.965725683933613 298.4369800950752 0.7008125864583624
23.970953238887027 297.5585001178538 0.6996192662926061
23.97618079384044 297.0017182406625 0.698798216032438
23.981408348793856 297.0086721470287 0.6981259468505545
23.98663590374727 299.36983382049476 0.701571293570377
23.991863458700685 301.93489189790824 0.7042329597049802
23.9970910136541 300.9413582279152 0.7028796300588167
24.002318568607514 298.912154395729 0.7009556360670782
24.007546123560928 298.18817867011757 0.7001046119613292
24.012773678514343 299.1394040453788 0.7012966650794077
24.018001233467757 300.0607476935922 0.7021671056190341
24.02322878842117 300.9127235876123 0.7032702786776814
24.028456343374586 301.7451192417214 0.7036845860684974
24.033683898328 304.6266940565592 0.7064041483399696
24.038911453281415 302.7508242873527 0.7047185566182769
24.04413900823483 302.0249608041022 0.7041299411794426
24.049366563188244 297.31830938399185 0.6997465689498998
24.054594118141658 299.94485528238096 0.7036142487076492
24.059821673095072 299.94961158017605 0.7039717139504463
24.065049228048487 299.04904926276123 0.702828716053441
24.0702767830019 296.92792042973736 0.7127766689680752
24.075504337955316 300.8525234711977 0.7256689387888762
24.08073189290873 304.5333614116228 0.7360526366082765
24.085959447862145 305.60489871539636 0.7431510611259651
24.09118700281556 304.3848299938604 0.7464511323231804
24.096414557768973 302.14289516581937 0.7479398401308889
24.101642112722388 302.60499635679884 0.7518705370470551
24.106869667675802 300.5909350862784 0.7535738167958367
24.112097222629217 298.6443195096023 0.7557293469410795
24.11732477758263 296.8951449513201 0.7572304261002437
24.122552332536046 300.0137880702264 0.7654248661125854
24.12777988748946 302.6463652642712 0.7723541331990535
24.133007442442874 305.504755987861 0.7798332819844943
24.13823499739629 305.845071383003 0.7825615459909186
24.143462552349703 306.3115465071113 0.7856196105912208
24.148690107303118 304.38681865126773 0.7852474684476157
24.153917662256532 302.844172586029 0.786746246572269
24.159145217209947 301.16939488497036 0.7872586790447014
24.16437277216336 300.64279105461884 0.78991041389089
24.169600327116775 299.9613234948281 0.7923064645616921
24.17482788207019 298.74425240172576 0.7944175951553882
24.180055437023604 300.59627255936226 0.8002048657022311
24.18528299197702 302.4613929597331 0.8049692632234091
24.190510546930433 303.4300105498715 0.8087810820202656
24.195738101883848 300.752732323023 0.8070537664188361
24.200965656837262 300.8714271996886 0.8093452746582263
24.206193211790676 300.087390529682 0.8106422089670613
24.21142076674409 302.53633404442365 0.8156658843723863
24.216648321697505 300.51899415577475 0.8159147377371448
24.22187587665092 301.5703272108544 0.8192189411102835
24.227103431604334 297.7284709243767 0.8159618552426888
24.23233098655775 296.61764196686397 0.8159163444742599
24.237558541511163 296.21526847805893 0.8182745790203952
24.242786096464577 302.29150667215913 0.8298227043279301
24.248013651417992 304.1920013259818 0.8351466452500688
24.253241206371406 302.9593135062283 0.8368337071904942
24.25846876132482 299.39977713464395 0.8357050437747914
24.263696316278235 294.5487252254367 0.8320992264811462
24.26892387123165 293.0862566259112 0.8319774287055418
24.274151426185064 296.39785963513117 0.8371738412861539
24.27937898113848 302.4954906164313 0.8471231536551787
24.284606536091893 306.9177974269154 0.8542720374659096
24.289834091045307 304.510015083912 0.8531327128595494
24.29506164599872 298.6222814102173 0.8471997969982356
24.300289200952136 297.3081701580459 0.8469086965887468
24.30551675590555 295.9277248316977 0.8476544844951369
24.310744310858965 297.26049824717654 0.8514185842371949
24.31597186581238 295.68477718495143 0.8525280935191449
24.321199420765794 294.3962850526554 0.8528963261838192
24.326426975719208 292.8032577701375 0.8520152466996244
24.331654530672623 291.6902997368299 0.8512320688122315
24.336882085626037 292.68123380141685 0.8526172441327942
24.34210964057945 293.479891892173 0.8567138359163994
24.347337195532866 296.3239358615995 0.8651181414847467
24.35256475048628 297.7593547556747 0.8701701273748096
24.357792305439695 298.3650354389534 0.8716869111348606
24.36301986039311 295.8450622090945 0.8684299771130695
24.368247415346524 294.0821059998674 0.8685014694870169
24.373474970299938 296.3438317637036 0.8761279276755648
24.378702525253352 298.9318912854358 0.8820167231220926
24.383930080206767 300.6164607367812 0.886275955842219
24.38915763516018 299.22477987737466 0.8852102051369171
24.394385190113596 298.8144861994531 0.887822632752768
24.39961274506701 295.729553550336 0.8862042491320343
24.404840300020425 296.0696266156883 0.8884574215136678
24.41006785497384 298.3442828902321 0.892937937476328
24.415295409927253 301.3985584548925 0.8997435848232697
24.420522964880668 301.3997254850451 0.9027812309678525
24.425750519834082 300.88981184071827 0.9050822203820745
24.430978074787497 300.1257083816372 0.9050987275542892
24.43620562974091 299.7416019068551 0.9063799374699875
24.441433184694326 295.19738681286424 0.9017091617086218
24.44666073964774 296.6649325011082 0.9062312435184892
24.451888294601154 303.0647505206002 0.9183512358343056
24.45711584955457 303.69369165061073 0.921125095337347
24.462343404507983 302.78293404433117 0.9229361491693697
24.467570959461398 300.37528090123044 0.922241112185942
24.472798514414812 300.8363891635072 0.9254988076950257
24.478026069368227 302.873854092575 0.9303582696192436
24.48325362432164 298.0539573994861 0.9239473203771887
24.488481179275055 295.37546181365354 0.9215422787302167
24.49370873422847 296.1012945925233 0.924915315284173
24.498936289181884 302.63591635268466 0.9369062117861643
24.5041638441353 309.0719225018648 0.9490905791118792
24.509391399088713 308.41281958116986 0.9492312589014142
24.514618954042128 303.6774302405676 0.9465240295783308
24.519846508995542 299.1647130188547 0.9421937870830305
24.525074063948956 299.7998379064738 0.9459492957702588
24.53030161890237 302.20180324444704 0.9499258374903649
24.535529173855785 303.1361588121784 0.9533522206675269
24.5407567288092 300.4187159281985 0.9511996082906709
24.545984283762614 299.3002010272494 0.9512670362640948
24.55121183871603 300.6210411816408 0.9542723507199702
24.556439393669443 304.12100540947426 0.9620330324041807
24.561666948622857 308.5839628509748 0.9725442269314257
24.566894503576272 309.3048745100425 0.977066882246814
24.572122058529686 307.0296302219154 0.9762859297986436
24.5773496134831 305.3467575343057 0.9768271648174066
24.582577168436515 300.06349821988374 0.9704994767476878
24.58780472338993 303.42561583782793 0.9788216988734706
24.593032278343344 307.4861815678519 0.9867491372268269
24.59825983329676 315.950917830382 1.0029920015994391
24.603487388250173 315.62122933261725 1.0054151149124948
24.608714943203587 312.7943255425988 1.0039547577991965
24.613942498157 309.6232839212631 1.0010649852658646
24.619170053110416 312.0385379870884 1.0064687828731242
24.62439760806383 307.63412839763146 1.000248475401175
24.629625163017245 307.06260590308403 1.0017870659717292
24.63485271797066 303.50902899940604 0.9994952890989492
24.640080272924074 303.5391928281998 1.0045541546552188
24.645307827877488 304.0569825045739 1.0079068656025065
24.650535382830903 301.8948665018256 1.0075558648002687
24.655762937784317 303.3482182382782 1.0111201062649402
24.66099049273773 301.1390472574705 1.0100879371535496
24.666218047691146 303.9503080815541 1.016723290740502
24.67144560264456 304.8814672480333 1.0217519163808388
24.676673157597975 305.4064372033107 1.0254786019657045
24.68190071255139 304.4306372189408 1.0265026389173748
24.687128267504804 301.25851451582344 1.0241035272389831
24.692355822458218 298.65601194049304 1.022395597143
24.697583377411632 297.352793155953 1.022895051536369
24.702810932365047 296.4881879323387 1.0222870606199732
24.70803848731846 296.7051324479032 1.02445723742781
24.713266042271876 294.6317946642364 1.0226658821749972
24.71849359722529 299.6570882578318 1.0328196573547743
24.723721152178705 300.16530973020457 1.0369988081839587
24.72894870713212 303.9966828680508 1.0456726248749832
24.734176262085533 299.09903791675305 1.039783569866359
24.739403817038948 299.9227178367172 1.0438334163062621
24.744631371992362 296.31490403129925 1.0407983882179919
24.749858926945777 296.94041008836814 1.0443453564316967
24.75508648189919 295.5116497685386 1.0454869094501604
24.760314036852606 296.65305326226627 1.050374951188514
24.76554159180602 300.29904678680526 1.0620841585561844
24.770769146759434 303.47924835278803 1.0726907421540133
24.77599670171285 301.64814289796345 1.0726392112650804
24.781224256666263 299.55361587583633 1.0708122512557632
24.786451811619678 302.0497373938126 1.075686131904354
24.791679366573092 302.31481674671187 1.0783881297790578
24.796906921526507 301.0840812199029 1.0786962407993674
24.80213447647992 295.724194531961 1.0717500551735093
24.807362031433335 295.57992309708624 1.0728039800563356
24.81258958638675 298.8599538896858 1.0819908714385567
24.817817141340164 301.6218962335857 1.089279118889465
24.82304469629358 298.93217239444436 1.090641595485269
24.828272251246993 294.919462172062 1.0873927385684328
24.833499806200408 293.70771141154813 1.0888021311284832
24.838727361153822 296.3358286415929 1.0950953371299381
24.843954916107236 299.6729727725652 1.1026841786163306
24.84918247106065 302.06049563765237 1.1082937830796586
24.854410026014065 301.1815503183342 1.1075526676234309
24.85963758096748 302.38350191750766 1.112090413123663
24.864865135920894 300.6069808371613 1.112447175198377
24.87009269087431 297.31372790289413 1.1097631124259928
24.875320245827723 298.2674125627148 1.1143931607798365
24.880547800781137 302.9387807018947 1.126378138257902
24.885775355734552 304.7981903400918 1.13339060895014
24.891002910687966 309.5102804670033 1.1453362441178179
24.89623046564138 308.3190138835943 1.1453796468268829
24.901458020594795 306.0180223960009 1.1437911275947774
24.90668557554821 300.57608548517163 1.137444518178209
24.911913130501624 296.91274325088136 1.1335397150790774
24.91714068545504 299.11320770651815 1.1428754592605945
24.922368240408453 300.2949723036231 1.148398706728141
24.927595795361867 301.08491446474545 1.1550324345219558
24.93282335031528 303.1991350522919 1.1610640542648394
24.938050905268696 303.01144228866195 1.1612986598382529
24.94327846022211 301.4385790832605 1.159566013227378
24.948506015175525 301.85912092086977 1.1642095910775476
24.95373357012894 305.12511373040286 1.1758572543377053
24.958961125082354 311.2077765889098 1.193320868133083
24.964188680035768 310.5778849259989 1.1957409793091303
24.969416234989183 308.99578837379465 1.1960839922703153
24.974643789942597 308.5609859424103 1.1976628417138864
24.97987134489601 309.27304733459624 1.2014508932964605
24.985098899849426 309.4007847099567 1.2033080478997449
24.99032645480284 309.23922144577654 1.204442590720785
24.995554009756255 308.457414827292 1.2063673396192922
25.00078156470967 311.3721028719154 1.2181644509074785
25.006009119663084 311.9941268591991 1.223687081511052
25.011236674616498 311.52889708265866 1.225413962049841
25.016464229569912 308.309709093387 1.221952112901314
25.021691784523327 308.4773278285043 1.2267634648799584
25.02691933947674 309.51381578477896 1.233904054230303
25.032146894430156 311.71861328957874 1.2419470127782224
25.03737444938357 313.10670910390695 1.2476842932844439
25.042602004336985 312.2846981986181 1.248419524620441
25.0478295592904 314.9492118207879 1.255920355695042
25.053057114243813 314.94018492230686 1.2588318644512095
25.058284669197228 311.0582330762779 1.2566545724679952
25.063512224150642 307.6432664076917 1.25602466445567
25.068739779104057 302.9243874949228 1.2523401460412538
25.07396733405747 305.8073505862791 1.2618902065912805
25.079194889010886 311.38366290785933 1.2764409540265538
25.0844224439643 313.377407430886 1.2832730485128667
25.089649998917714 314.03760310484324 1.289484764703606
25.09487755387113 313.27625261184824 1.2918287633811858
25.100105108824543 316.56570917619223 1.3045254192779732
25.105332663777958 317.2807672234947 1.3117541329592786
25.110560218731372 316.6572995420424 1.3148593743053858
25.115787773684787 310.97843935033563 1.3067550875067562
25.1210153286382 313.5783772854439 1.3152511162681002
25.126242883591615 315.3397442490728 1.322014079831695
25.13147043854503 315.7668612306927 1.324995169770348
25.136697993498444 313.1519409592632 1.3200253618159457
25.14192554845186 311.37403683629475 1.3189150628189026
25.147153103405273 313.9666670847565 1.329440013748356
25.152380658358688 315.70562101058755 1.3402651563350125
25.157608213312102 313.6231889647348 1.3412989560426607
25.162835768265516 314.7184144059587 1.3488617658645858
25.16806332321893 315.247107428245 1.3550621630471975
25.173290878172345 314.34655139678614 1.3573135004684154
25.17851843312576 315.4093192133834 1.3626373577631035
25.183745988079174 315.59460288153946 1.3644847991581284
25.18897354303259 316.01565725521743 1.370942829126322
25.194201097986003 313.63785968249937 1.3754181690943783
25.199428652939417 310.93506758164426 1.3752227953154572
25.204656207892832 312.7692309479821 1.384819795372488
25.209883762846246 314.5098125621617 1.3916257246357076
25.21511131779966 313.12385563817685 1.393196850100247
25.220338872753075 311.3759556544501 1.3939832397166019
25.22556642770649 316.46132691861555 1.4077010768334504
25.230793982659904 319.1100431371209 1.417661703995845
25.23602153761332 322.7126408908643 1.4302276207942164
25.241249092566733 320.29595046426965 1.4304594182806236
25.246476647520147 321.0236667467934 1.4357400169206298
25.25170420247356 321.87702851618434 1.4438126279450314
25.256931757426976 324.93878371729915 1.4565587876060175
25.26215931238039 325.7409969415175 1.466636339189995
25.267386867333805 324.4159447584499 1.465756817418551
25.27261442228722 315.1540969757017 1.449023724590208
25.277841977240634 315.9153146469666 1.4562056948544433
25.283069532194048 317.8569516219883 1.4657008845284556
25.288297087147463 323.35843128845215 1.4855526965368486
25.293524642100877 326.09667102521615 1.4954382729246154
25.29875219705429 330.0104960307102 1.5137299502015154
25.303979752007706 332.2439937516068 1.5241743278166342
25.30920730696112 328.1403591915489 1.5221732464776858
25.314434861914535 317.44381857186994 1.5007716827280568
25.31966241686795 309.9938785480296 1.4871528931286917
25.324889971821364 310.52442462220904 1.491223557605324
25.330117526774778 316.20308435644046 1.510485002624221
25.335345081728192 321.09080747173914 1.5279208938658901
25.340572636681607 324.681681955258 1.5440213651604646
25.34580019163502 326.2271484525693 1.5568673426278137
25.351027746588436 321.4794243362782 1.555528217972259
25.35625530154185 319.68795070994537 1.5575773995661866
25.361482856495265 317.09181166077224 1.5536900171350605
25.36671041144868 319.0396739343085 1.5645778821826346
25.371937966402093 324.2144904148673 1.582663215878403
25.377165521355508 329.3635348182178 1.6029060655578573
25.382393076308922 331.31930594325917 1.6107927064764755
25.387620631262337 330.1544892451228 1.6196846630855828
25.39284818621575 323.792879139396 1.6168071524757484
25.398075741169166 319.8747490640599 1.6156010079816383
25.40330329612258 318.98620133977676 1.6154859144517362
25.408530851075994 320.10624879954736 1.6214263576860954
25.41375840602941 325.9042654423082 1.6418523507984686
25.418985960982823 322.0208976952071 1.6385610511784936
25.424213515936238 320.7460238789102 1.6430563293333273
25.429441070889652 312.6952563529745 1.6296065660555041
25.434668625843067 316.5821699285013 1.6495621602742159
25.43989618079648 322.27144385330087 1.672869523313103
25.445123735749895 323.89453173570746 1.6824920764148974
25.45035129070331 321.8940144700749 1.682681681726659
25.455578845656724 315.4135471458587 1.6710595141662432
25.46080640061014 316.7579475589125 1.6850805284707366
25.466033955563553 319.94712193163053 1.7014758656371507
25.471261510516968 320.33718575843614 1.7115036197775753
25.476489065470382 319.53024413500106 1.713057383588509
25.481716620423796 312.2799679382539 1.7044392874102234
25.48694417537721 313.0676518456149 1.7135987513695865
25.492171730330625 312.57588477214915 1.7239852179610282
25.49739928528404 316.59579008410907 1.7447254031531423
25.502626840237454 317.21931097770727 1.7573978749519588
25.50785439519087 319.40141125404705 1.7715710236904985
25.513081950144283 317.9045598316145 1.7723842439995028
25.518309505097697 318.7439338793345 1.7839100949071383
25.523537060051112 320.65824695147376 1.7972511778587028
25.528764615004526 324.97862903029556 1.820281083754182
25.53399216995794 322.4697453815035 1.818920230370197
25.539219724911355 328.32809695625843 1.8534181075133287
25.54444727986477 329.0513883197194 1.8657786825340361
25.549674834818184 328.9628117818203 1.8831664261703265
25.5549023897716 326.6410117565135 1.8836744815780393
25.560129944725013 315.17956388374 1.8595535716822276
25.565357499678427 318.4076876111292 1.8732715664431814
25.57058505463184 316.6396554680539 1.874934858540673
25.575812609585256 319.5781206778108 1.8971267422647236
25.58104016453867 318.0023250031031 1.9026242326750724
25.586267719492085 314.36547421978116 1.907756560828793
25.5914952744455 319.1691065753518 1.9319374335469406
25.596722829398914 319.8976466255298 1.9481314356135453
25.601950384352328 324.21610803720574 1.9677177232064582
25.607177939305743 324.5518914356614 1.979723670529116
25.612405494259157 326.78847486729194 1.9955519705360245
25.61763304921257 321.0769038875355 1.995368161822369
25.622860604165986 323.139489343731 2.0172737421337454
25.6280881591194 325.8867622927704 2.044834629616981
25.633315714072815 326.7502866749805 2.0640208450298343
25.63854326902623 324.83789428173094 2.0716929559371686
25.643770823979644 321.19047453093805 2.072367847575286
25.648998378933058 323.92600799271173 2.0888164034349144
25.654225933886472 323.99328239517723 2.114623194279005
25.659453488839887 325.4795309545139 2.1308040685628358
25.6646810437933 323.3593817554372 2.147394625224315
25.669908598746716 316.9498454968006 2.1288591540487776
25.67513615370013 312.0449225360178 2.131644049507955
25.680363708653545 310.85540285205826 2.1364213499504103
25.68559126360696 318.3528118439415 2.176488163485849
25.690818818560373 327.69737780141304 2.21536394510097
25.696046373513788 334.1540935957583 2.2573925158998915
25.701273928467202 335.56997533427585 2.282591121708009
25.706501483420617 336.08929538393073 2.3005619398294552
25.71172903837403 327.047327738534 2.289741400575466
25.716956593327446 323.60251700917985 2.2934854559517013
25.72218414828086 324.21798839609244 2.322161932392461
25.727411703234274 328.2066221820139 2.353327420598984
25.73263925818769 331.60372634977915 2.3879904626653166
25.737866813141103 334.2047627508617 2.422003351874808
25.743094368094518 338.2100091057359 2.457701982598083
25.748321923047932 336.79718192320667 2.4759592723515107
25.753549478001347 337.4769166553076 2.4911924771825866
25.75877703295476 335.3392681271934 2.5045736671480885
25.764004587908175 337.55412292586857 2.5315075806262524
25.76923214286159 324.5653879210572 2.5183394807226267
25.774459697815004 312.64882553284616 2.5005519462003147
25.77968725276842 310.60022847336876 2.5239923684749286
25.784914807721833 320.4080820936364 2.5728126715058517
25.790142362675248 335.44986398903103 2.6558368483611368
25.795369917628662 339.053375887799 2.687895447576252
25.800597472582076 342.80846995965726 2.7425850071838944
25.80582502753549 336.5349536276276 2.746293946542661
25.811052582488905 331.1976695230686 2.7590380599509223
25.81628013744232 333.30528414171323 2.801759590924794
25.821507692395734 329.82646511695475 2.8167239399900534
25.82673524734915 341.3122978997975 2.908148160211565
25.831962802302563 338.1380897657399 2.9237450338842534
25.837190357255977 331.75102768572344 2.933931523611564
25.84241791220939 319.1167830523119 2.9024789174603502
25.847645467162806 319.7791786071961 2.9437662112870626
25.85287302211622 320.6959741165402 2.9804169424526035
25.858100577069635 328.07092818576183 3.0632761895940317
25.86332813202305 322.00846772063335 3.080632251133906
25.868555686976464 327.0577411878454 3.162172477033527
25.87378324192988 325.8580719479544 3.1981279532492684
25.879010796883293 318.2758019685435 3.2048514206350314
25.884238351836707 328.5130890962309 3.300276294647055
25.88946590679012 324.98429006236825 3.3354620893511866
25.894693461743536 342.60208579890684 3.488602694909765
25.89992101669695 325.8771452941398 3.4675770500828387
25.905148571650365 320.0832568036736 3.5387451293676677
25.91037612660378 312.44736148123917 3.5539297300767867
25.915603681557194 323.7514687471121 3.6925862616153253
25.920831236510608 327.72671334936024 3.7389759875937534
25.926058791464023 336.08120282360215 3.877782692279719
25.931286346417437 333.60095518634404 3.9413902803383594
25.93651390137085 331.5190769760066 4.0597864742661605
25.941741456324266 345.4651275440003 4.238531087298257
25.94696901127768 335.9928952372191 4.291519697025144
25.952196566231095 334.02974144778943 4.3608283230111615
25.95742412118451 307.27099693962646 4.29132534267316
25.962651676137924 302.36839688601424 4.358395898595631
25.967879231091338 315.7938289014258 4.527545140659583
25.973106786044752 316.44199235446973 4.605914089021434
25.978334340998167 315.20177339672995 4.668482034034964
25.98356189595158 289.1300011913575 4.576058949510998
25.988789450904996 308.9501986317805 4.890083277010157
25.99401700585841 331.82611053945504 5.191835594561245
25.999244560811825 335.0483112184896 5.2745157375319796
26.00447211576524 317.109940086754 5.161809720079881
26.009699670718653 293.6328888992917 5.023336591135871
26.014927225672068 299.16167006820814 5.205554782110733
26.020154780625482 305.2852814608814 5.35140394246361
26.025382335578897 299.66694264725834 5.4422139607887265
26.03060989053231 299.04012835998645 5.556540998774025
26.035837445485726 295.7720845784468 5.670987009094014
26.04106500043914 297.56769865102495 5.844367762914552
26.046292555392554 298.3574396684251 6.003869196236326
26.05152011034597 292.4665711314423 6.147263889151696
26.056747665299383 270.74106185170893 6.065743645187577
26.061975220252798 264.2507148407467 6.248359815273412
26.067202775206212 262.1799998669448 6.379980110663609
26.072430330159627 279.65265534703946 6.944680435054982
26.07765788511304 277.773119814853 7.1245081634270955
26.082885440066455 285.46538202698355 7.646478821422092
26.08811299501987 308.67422254495295 8.278092626586945
26.093340549973284 314.9755676729299 8.909588330170818
26.0985681049267 334.9373400799369 9.730261866313938
26.103795659880113 322.2248161042287 10.270618898700098
26.109023214833528 335.3972915013661 11.41924491446577
26.114250769786942 284.9048930667962 11.531235374541795
26.119478324740356 274.4488149382899 13.065448694844438
26.12470587969377 217.45620853227211 13.286834553139055
26.129933434647185 231.2675487708146 18.941669188610028
26.1351609896006 227.61099207064402 26.58213918509706
