# Supplementary material for: Unraveling metal effects on CO2 uptake in pyrene-based metal-organic frameworks
Source: Nat Commun. 2025 Feb 11;16:1516. doi: 10.1038/s41467-025-56296-w (PMC11814143; doi:10.1038/s41467-025-56296-w)
Supplement: Supplementary file 3 — Source Data [file 41467_2025_56296_MOESM3_ESM.zip › SourceCode/SuppInf/FigureS5_Ga-TBAPy_InSitu_VariableT_PXRD/Data/GaTBAPy_0140p.dat]

0.002613777476707968 27.11320021397961 5.861069295748321
0.007841332430123905 21.290150685704802 5.2259077417487765
0.01306888738353984 17.647211385865738 3.806875338085616
0.018296442336955775 13.918472479386255 2.5306841730421428
0.02352399729037171 12.988304892846498 2.277250575705585
0.028751552243787646 15.03504629007586 2.380403288918709
0.03397910719720358 19.831677026449487 2.4940157771971614
0.03920666215061952 23.598263131010004 2.6787992081543694
0.04443421710403546 23.291472130908126 2.5109181202047637
0.0496617720574514 22.52668659314655 2.3669465390720656
0.054889327010867336 22.573421130158373 2.3413516857414014
0.060116881964283275 19.902679600153558 2.08786696929117
0.06534443691769921 17.198810377286488 1.8119598286968153
0.07057199187111515 14.583050021605485 1.5219893772962645
0.07579954682453109 13.005595987806418 1.3622834882114498
0.08102710177794703 14.857452185836532 1.4376664449160015
0.08625465673136297 17.378632185782795 1.5563541740756701
0.09148221168477891 17.559379042064684 1.515494594278761
0.09670976663819485 18.13588531210388 1.5489795585694246
0.10193732159161079 18.923184281491558 1.5329271044027422
0.10716487654502672 16.283684218192022 1.3407434891973002
0.11239243149844266 15.91686383835726 1.244701761349692
0.1176199864518586 18.52918771070435 1.282446914770025
0.12284754140527454 20.288011465803905 1.289587808991155
0.12807509635869047 22.457254256445268 1.309043566518442
0.1333026513121064 22.74042121544049 1.2999418015465207
0.13853020626552232 23.030815894189885 1.270654818245438
0.14375776121893824 23.736576138907584 1.269063984596554
0.14898531617235417 22.17122429592895 1.2639235557247994
0.1542128711257701 21.12725514431892 1.2185975397961557
0.15944042607918602 18.79542938403334 1.131365535153338
0.16466798103260194 17.03927224232271 1.0869037784142765
0.16989553598601786 18.644781624157055 1.1259654161294705
0.1751230909394338 21.22693020283872 1.2055865636116763
0.18035064589284971 21.010312450314874 1.1506883291597958
0.18557820084626564 22.8962415462714 1.1683572162959486
0.19080575579968156 21.544266091205344 1.1052679839625177
0.1960333107530975 19.160673965729604 1.0012135995391898
0.20126086570651341 17.63338893260302 0.9641308818760874
0.20648842065992934 16.628725144833652 0.9368462794543302
0.21171597561334526 16.837077052397163 0.9526624058058705
0.2169435305667612 16.984550236860148 0.9546019330794305
0.22217108552017711 17.56757137333249 0.9678069234094965
0.22739864047359304 18.20056162778399 0.9906620048425622
0.23262619542700896 18.74057678730173 1.0040862673281121
0.2378537503804249 20.08902032856647 1.0035939654878836
0.2430813053338408 20.401309805635865 0.9831476139497164
0.24830886028725674 20.446262122221817 0.9540318444102007
0.25353641524067266 21.015351858323957 0.9377997058209127
0.2587639701940886 20.71775981176032 0.9500423553624161
0.2639915251475045 20.2191174745278 0.9459550803013458
0.26921908010092044 20.171951152263656 0.9355389833707659
0.27444663505433636 19.42174438331133 0.8909135403083727
0.2796741900077523 18.84249941494563 0.8415692837381074
0.2849017449611682 19.1412110568898 0.8431510601929812
0.29012929991458414 18.532103077457958 0.8071314823308254
0.29535685486800006 17.68599530959362 0.8063798252447313
0.300584409821416 17.308880922635822 0.7977076081806983
0.3058119647748319 17.17819413200496 0.7866679176692704
0.31103951972824784 17.746076706132204 0.8107892683495065
0.31626707468166376 17.282145509346805 0.7867553483445183
0.3214946296350797 17.891691105112717 0.8145756786176069
0.3267221845884956 17.260936911754012 0.7919123035493828
0.33194973954191154 17.264241457253608 0.7903060017390167
0.33717729449532746 17.560235573729372 0.7946864453061577
0.3424048494487434 17.716070039657414 0.8105050024480442
0.3476324044021593 18.532947610504905 0.836410601580102
0.35285995935557524 19.331376097231022 0.8371072252675316
0.35808751430899116 18.91942704973541 0.8152265142232629
0.3633150692624071 18.400303706403957 0.7847780057502894
0.368542624215823 18.18711779249384 0.7793606033300222
0.37377017916923894 19.3174097495123 0.8073181603540099
0.37899773412265486 18.240322702186305 0.7922527814622006
0.3842252890760708 18.54513868477366 0.8170015905649652
0.3894528440294867 18.42085519121298 0.825071882463481
0.39468039898290264 18.41685240042478 0.840335117901629
0.39990795393631856 18.699383665155768 0.8269744038234549
0.4051355088897345 19.420883876605764 0.8410064715457227
0.4103630638431504 19.39543364682461 0.8309212665638543
0.41559061879656634 19.871686155237747 0.8397108511546358
0.42081817374998226 20.180264701819322 0.8448690986838515
0.4260457287033982 19.88704938069155 0.8430870504160357
0.4312732836568141 19.69178847919945 0.8213840443559706
0.43650083861023004 19.906331550172837 0.8131989533276692
0.44172839356364596 19.776353835743294 0.787849594585087
0.4469559485170619 19.86121260808979 0.7679118367300758
0.4521835034704778 19.436396840059757 0.7722437081035454
0.45741105842389373 18.70341526724079 0.7794699974579651
0.46263861337730966 18.714223359706583 0.7982702844073938
0.4678661683307256 19.922471422305527 0.8329521687360528
0.4730937232841415 21.25709993726111 0.8581360112287714
0.47832127823755743 20.68672423794609 0.8276458407772056
0.48354883319097336 19.501637593496678 0.7621896484397842
0.4887763881443893 19.266036242263272 0.7595725402468271
0.4940039430978052 18.061564410489325 0.7323216734098036
0.49923149805122113 17.89443330799676 0.7271593138332583
0.5044590530046371 17.80592517734275 0.7494227185574399
0.5096866079580531 18.51478151484933 0.7566007089110436
0.5149141629114691 20.665145449443813 0.8247922448378144
0.5201417178648851 19.54974515326932 0.7928333396125674
0.525369272818301 19.722932690422386 0.7868976823138565
0.530596827771717 18.790231247351148 0.7448814945577721
0.535824382725133 17.31100205691464 0.6984305335969115
0.541051937678549 16.858087929302876 0.6811805737593526
0.546279492631965 16.078599739376184 0.6757693721346081
0.5515070475853809 16.76113337447695 0.7024811616210592
0.5567346025387969 18.23716646512749 0.7471020427554944
0.5619621574922129 18.920680819379584 0.7497996631841295
0.5671897124456289 19.98946344765353 0.7525502357527446
0.5724172673990449 20.13980216314388 0.7425116187284957
0.5776448223524608 18.68618406345291 0.7009407041952855
0.5828723773058768 18.79264359460186 0.7150016275033277
0.5880999322592928 18.540017880738763 0.7301526313345519
0.5933274872127088 19.15534910999146 0.7410603683226882
0.5985550421661248 19.060086957742723 0.7439834715886384
0.6037825971195407 18.114042371074238 0.7208112883136898
0.6090101520729567 18.000020991481787 0.7154052052001384
0.6142377070263727 18.64097813607336 0.7210196193020689
0.6194652619797887 20.42696242945241 0.7464790886946849
0.6246928169332047 21.54605311776663 0.7574724398539419
0.6299203718866206 22.38937361356648 0.7677218083507765
0.6351479268400366 22.230034635590403 0.7529630133382543
0.6403754817934526 21.216770551362536 0.7371939643161445
0.6456030367468686 19.98264631371619 0.7155640409260607
0.6508305917002846 20.40963470952062 0.7095035461462523
0.6560581466537005 21.083477545911688 0.7234640424283809
0.6612857016071165 21.159340573228924 0.7332690409206718
0.6665132565605325 21.23135962201629 0.7458838436428369
0.6717408115139485 20.539995941597493 0.7352422506421944
0.6769683664673645 21.063955844071007 0.7229069476861816
0.6821959214207804 21.867180801320266 0.7267016678020248
0.6874234763741964 21.615829629561873 0.7177775335332535
0.6926510313276124 22.387292621119563 0.7321940943554898
0.6978785862810284 21.858397424608594 0.7113688200499242
0.7031061412344444 21.299231940968884 0.6930446754735831
0.7083336961878604 22.012948561525725 0.7057875115570935
0.7135612511412763 21.415961459121576 0.6876152723446387
0.7187888060946923 21.47768543370306 0.6919926627982932
0.7240163610481083 23.34634267055893 0.7256239734375762
0.7292439160015243 23.567600684206063 0.7319730384520489
0.7344714709549403 24.075931589718476 0.7306773584033849
0.7396990259083562 24.361901141032995 0.7367988619433552
0.7449265808617722 24.134685417281524 0.7493447511744882
0.7501541358151882 25.20830976049206 0.778743770252509
0.7553816907686042 26.67376286282734 0.8068745338362657
0.7606092457220202 29.009567626971048 0.8277317121076093
0.7658368006754361 29.84010313091442 0.8375852168275199
0.7710643556288521 31.233203455087498 0.8411107753823023
0.7762919105822681 30.60828665680423 0.8250240820111927
0.7815194655356841 29.4693948058047 0.8003322183806796
0.7867470204891001 31.42921631072597 0.8215082130407284
0.791974575442516 30.891157417197856 0.8257868153648896
0.797202130395932 30.7625992848769 0.827457091256849
0.802429685349348 31.22070704527432 0.826154331897068
0.807657240302764 33.32346982272365 0.8531785041690072
0.81288479525618 36.32472918266772 0.9020484377622906
0.8181123502095959 39.06727163773142 0.9399341697242086
0.8233399051630119 41.36324640549591 0.9892503181030236
0.8285674601164279 41.31890199234753 1.0023153198902994
0.8337950150698439 46.21849811531713 1.0559254171785233
0.8390225700232599 52.150188439171856 1.1226361032936785
0.8442501249766758 53.665478113035455 1.127213148551178
0.8494776799300918 58.702647380734646 1.190203819083715
0.8547052348835078 63.65869058914688 1.271447688820941
0.8599327898369238 66.4571634430635 1.323283572461108
0.8651603447903398 67.63388869847354 1.328871198369108
0.8703878997437557 69.12371921007528 1.322555873569172
0.8756154546971717 70.95991601610528 1.3157632531909949
0.8808430096505877 75.16436435034063 1.3497532788927022
0.8860705646040037 75.97779575524744 1.3374584704666754
0.8912981195574197 78.7597352401855 1.363101596769463
0.8965256745108356 82.48291072572711 1.3962559979706426
0.9017532294642516 83.75569345842449 1.415028473457816
0.9069807844176676 81.82838191313591 1.3865754253839178
0.9122083393710836 80.54453677725206 1.387535978554784
0.9174358943244996 79.02381775706745 1.3477627189743264
0.9226634492779155 83.46804066604358 1.3865508191134845
0.9278910042313315 87.58284296832423 1.4177112764055153
0.9331185591847475 91.11776843595402 1.4624914585149422
0.9383461141381635 93.83123006461264 1.502278644364899
0.9435736690915795 93.6467455546134 1.4970537110827031
0.9488012240449955 99.39616667636399 1.526610479543553
0.9540287789984114 101.55151345918502 1.5283920165453289
0.9592563339518274 103.90587994668913 1.5443599253615405
0.9644838889052434 104.02429686007602 1.5390099917329223
0.9697114438586594 106.89885315202214 1.5378609693288996
0.9749389988120754 107.24062248081226 1.535862739564389
0.9801665537654913 106.51132124080506 1.5370828046832685
0.9853941087189073 107.0205592425157 1.5482116750192734
0.9906216636723233 106.66693687966378 1.5364726744822337
0.9958492186257393 107.9976262301845 1.546716339203319
1.0010767735791553 112.03168382089754 1.5652748228791973
1.0063043285325712 111.52452287528948 1.5582525773609424
1.0115318834859872 108.81180056832697 1.5280762884796757
1.0167594384394032 115.10856319808893 1.5703634854737856
1.0219869933928192 122.32189617361018 1.627694272671104
1.0272145483462352 121.88015088303615 1.6127654075547306
1.0324421032996511 119.37341591184659 1.584332011613439
1.0376696582530671 116.02202178784435 1.5532702388216466
1.042897213206483 120.34727909193107 1.5796731887869173
1.048124768159899 122.97599543096725 1.60862652193816
1.053352323113315 128.63937928673647 1.67048829979274
1.058579878066731 131.76891217168162 1.6786892792528132
1.063807433020147 128.62524598686886 1.6656125907220054
1.069034987973563 127.10529218346998 1.6328473467197944
1.074262542926979 123.91571595534359 1.6073738397729243
1.079490097880395 123.70291417118877 1.6002023031747108
1.084717652833811 126.16053200912934 1.6134297285533616
1.089945207787227 124.56368937625079 1.6093552193110436
1.095172762740643 126.12035120855145 1.6229204489214573
1.1004003176940589 123.36939739948741 1.6160127739455434
1.1056278726474749 125.28818031985936 1.629451756808014
1.1108554276008908 128.97181283435094 1.6486681633612317
1.1160829825543068 126.95636870444189 1.6289344986567786
1.1213105375077228 126.37642601635561 1.6091228320228979
1.1265380924611388 126.97048505949391 1.608089467386701
1.1317656474145548 128.05022086300588 1.6148874344482025
1.1369932023679707 130.73870020198538 1.6240654961469507
1.1422207573213867 138.16321365378474 1.6743569163573933
1.1474483122748027 137.85225975197972 1.6710955924984896
1.1526758672282187 144.23188782389522 1.7041279637904245
1.1579034221816347 140.3665513856652 1.6723475147524232
1.1631309771350506 137.82434388573935 1.653867369609178
1.1683585320884666 141.08481272043508 1.6737837472202417
1.1735860870418826 139.4913014774098 1.6848156075503242
1.1788136419952986 138.27035363818135 1.6766886048315341
1.1840411969487146 133.07960244189488 1.6204595066795215
1.1892687519021305 132.39531710692088 1.614763686373411
1.1944963068555465 137.09935789302273 1.652759512542067
1.1997238618089625 140.5575905914067 1.6525056463546401
1.2049514167623785 145.25828613152612 1.706417604275976
1.2101789717157945 145.60179314743354 1.704196691986294
1.2154065266692105 144.84257348199017 1.7095171479751756
1.2206340816226264 147.0690507829275 1.7246048830649097
1.2258616365760424 147.24485235650707 1.7173460985348499
1.2310891915294584 151.9519442449777 1.716469835846683
1.2363167464828744 151.13930699027352 1.7143704978529968
1.2415443014362904 145.07694737925024 1.675402822240042
1.2467718563897063 143.8150025099215 1.6619891018018667
1.2519994113431223 139.2350629004693 1.6483926589733369
1.2572269662965383 137.9102060703431 1.6160562523362152
1.2624545212499543 145.1208021810632 1.6607463186177154
1.2676820762033703 149.2805489628671 1.7037144557085842
1.2729096311567862 146.74563843513735 1.6932582351974867
1.2781371861102022 143.06423778124685 1.666312855935439
1.2833647410636182 143.52687489749474 1.686983478584352
1.2885922960170342 148.39210703522747 1.7403008683558883
1.2938198509704502 154.51212639868382 1.7640906207427527
1.2990474059238661 153.95447496509593 1.7631070342177195
1.3042749608772821 154.46303868900117 1.744950286900098
1.309502515830698 153.57650792301578 1.7320080534530256
1.314730070784114 159.36868350658284 1.7839576499378402
1.31995762573753 158.99476579562543 1.781564214940847
1.325185180690946 152.11313043974778 1.720767215181341
1.330412735644362 144.57983645085324 1.6743526977910157
1.335640290597778 140.51988227345635 1.6319814634984278
1.340867845551194 136.4224842517765 1.5956540869829412
1.34609540050461 138.6974238847196 1.6156494024131538
1.351322955458026 140.72973858445664 1.6265201354604253
1.356550510411442 139.17530903485368 1.62683072970046
1.361778065364858 136.46444722445128 1.631795446266885
1.3670056203182739 132.6198784185722 1.6077343632394865
1.3722331752716899 135.72806719708285 1.6277497838316977
1.3774607302251058 141.30522089877013 1.6463911968787392
1.3826882851785218 145.86419498488556 1.67064667724075
1.3879158401319378 151.73782604974173 1.710743613120303
1.3931433950853538 149.98391822628832 1.6984913732360258
1.3983709500387698 148.94980365262978 1.6915370244526173
1.4035985049921857 142.1393179540028 1.634403504061406
1.4088260599456017 137.89570742157238 1.6261668083560457
1.4140536148990177 139.65278580080337 1.6621503717613337
1.4192811698524337 145.16518735122892 1.7254360880964763
1.4245087248058497 145.43719161774467 1.7248066958757102
1.4297362797592656 142.3448656814515 1.6834059780308044
1.4349638347126816 134.9609210083439 1.6237679438132029
1.4401913896660976 128.13822576975184 1.5923867175870152
1.4454189446195136 131.48679596374384 1.61235538325234
1.4506464995729296 130.1650812158718 1.6044238325519986
1.4558740545263456 133.0800617008033 1.620541214346149
1.4611016094797615 130.84389921929576 1.5876914880513477
1.4663291644331775 131.24440091266067 1.5934448646683754
1.4715567193865935 134.9782144170908 1.6139717094159725
1.4767842743400095 141.35367687974903 1.6523568855682638
1.4820118292934255 145.30791503251777 1.701548265803079
1.4872393842468414 146.2270938743389 1.7164763874524915
1.4924669392002574 135.9999535186664 1.6367019243835774
1.4976944941536734 127.58020150544188 1.5702797272346267
1.5029220491070894 125.69496550512001 1.5515647671998296
1.5081496040605054 128.67149339946673 1.566752178176583
1.5133771590139213 134.13575382502435 1.6382840814527786
1.5186047139673373 131.94125872046166 1.629375418339136
1.5238322689207533 128.82508045237407 1.609122738362941
1.5290598238741693 125.7804906510009 1.5688529570741534
1.5342873788275853 124.81311868733395 1.5521893408045226
1.5395149337810012 123.92831406447644 1.551677599168882
1.5447424887344172 123.38980223313409 1.5513255180497205
1.5499700436878332 131.25220509594388 1.6175554864915702
1.5551975986412492 148.86745302266837 1.724017919058361
1.5604251535946652 162.93765398309168 1.8269637323738017
1.5656527085480811 168.8711112985355 1.8823354608486655
1.5708802635014971 163.1551070051464 1.847193700197305
1.576107818454913 158.11761323352926 1.8201372586470626
1.581335373408329 149.82545541904128 1.7559662688926083
1.586562928361745 155.32229895575188 1.7559326935434978
1.591790483315161 151.44376070365533 1.71559377822573
1.597018038268577 152.4439294191982 1.7069510819351046
1.602245593221993 151.863158588376 1.695695047485614
1.607473148175409 151.9365910296643 1.695572603650822
1.612700703128825 148.56552450327698 1.6777883862445329
1.617928258082241 150.09410452629166 1.6822602623999903
1.623155813035657 153.93362677532562 1.707451252998368
1.628383367989073 159.3952564804202 1.7307568499086443
1.6336109229424889 169.05376543723366 1.777400628551379
1.6388384778959049 171.05498946813154 1.7778350243952405
1.6440660328493208 168.79109440638234 1.7563012708982892
1.6492935878027368 168.28485338712665 1.744037646328733
1.6545211427561528 168.88481202986057 1.7514964161581759
1.6597486977095688 175.90030592038778 1.7911545780376188
1.6649762526629848 190.47671388447063 1.8751975091379802
1.6702038076164007 197.61429322326163 1.9212193277669851
1.6754313625698167 195.43938820017024 1.8930647277886559
1.6806589175232327 195.60800501230474 1.9025602007721047
1.6858864724766487 192.84362148022547 1.877885972516181
1.6911140274300647 197.73947945145065 1.8781254470251567
1.6963415823834807 202.8927983408689 1.879685883419196
1.7015691373368966 194.22895538492105 1.8216351816197593
1.7067966922903126 193.2800084036348 1.799565884568505
1.7120242472437286 192.342307922038 1.797977791419472
1.7172518021971446 185.6472152739602 1.761529364744758
1.7224793571505606 193.39135126593106 1.790036589597111
1.7277069121039765 204.79228766572805 1.8519098180491664
1.7329344670573925 209.4588994335729 1.8713253829764658
1.7381620220108085 217.5561371137476 1.9081765570910683
1.7433895769642245 220.29825122521663 1.9248768675473642
1.7486171319176405 221.24139501900828 1.9316695654135536
1.7538446868710564 231.2541256288797 1.9600395974945422
1.7590722418244724 233.50154688636738 1.9449779029893874
1.7642997967778884 228.95551741000074 1.9170761084251606
1.7695273517313044 227.04699623519298 1.889086309966332
1.7747549066847204 226.45653217026364 1.8747138826683227
1.7799824616381363 229.1164840856513 1.907807523226277
1.7852100165915523 237.65640495441474 1.9376035305922306
1.7904375715449683 245.73346806679965 1.9820278410983232
1.7956651264983843 245.36476324831497 1.9777455633622818
1.8008926814518003 247.27540908729955 1.9484532312796703
1.8061202364052162 243.49565935149778 1.9260730450952206
1.8113477913586322 242.70394023500475 1.8970410393043622
1.8165753463120482 241.2751801895287 1.8801643981918257
1.8218029012654642 243.29793431399239 1.8904305420674135
1.8270304562188802 240.60244008944088 1.8807729879803405
1.8322580111722961 237.46969680882506 1.849476806126368
1.8374855661257121 231.63312054652567 1.8088557390743891
1.842713121079128 234.1996844487553 1.8169327898428276
1.847940676032544 236.19380209186016 1.8260220240742762
1.85316823098596 243.00681952932337 1.8636468122285108
1.858395785939376 242.68983453396547 1.86055743903676
1.863623340892792 238.56745436164914 1.8360685860575232
1.868850895846208 238.6760849141415 1.8277755069237547
1.874078450799624 234.73946151951864 1.8041289983535835
1.87930600575304 243.92387921698887 1.8356838510256095
1.884533560706456 250.45641554897867 1.8688193320411624
1.889761115659872 251.2136382589716 1.8607369999874652
1.894988670613288 251.8409794713172 1.8669575039793473
1.9002162255667039 254.20851588799906 1.8726733171940875
1.9054437805201199 252.07117792848578 1.835439056308835
1.9106713354735358 255.0010019431663 1.8263956524607257
1.9158988904269518 254.03037265380664 1.8039125577471393
1.9211264453803678 246.69446388186768 1.756335598283912
1.9263540003337838 246.88885255135455 1.7606380831924806
1.9315815552871998 242.63368202179834 1.7536471491357746
1.9368091102406157 242.56187227011858 1.77557478650591
1.9420366651940317 243.7033679380229 1.7957013674639284
1.9472642201474477 242.78184477320656 1.7944604366616732
1.9524917751008637 242.86156444648276 1.7879458321698412
1.9577193300542797 245.62918103494317 1.793162704383335
1.9629468850076957 244.6791692991464 1.7975622558980198
1.9681744399611116 246.62004723020803 1.7947625001354008
1.9734019949145276 240.7233951863663 1.7493225710967757
1.9786295498679436 239.36932615220024 1.728598633824946
1.9838571048213596 234.3320072800983 1.6912201381845708
1.9890846597747756 226.613168192831 1.6578888824348224
1.9943122147281915 218.28987251094412 1.615927457336156
1.9995397696816075 214.4296642213773 1.577347128206903
2.0047673246350235 215.57991051662586 1.5775590900149896
2.0099948795884393 219.60427387721776 1.602878826361976
2.015222434541855 230.52615941260615 1.6556078873872964
2.0204499894952708 232.998559651351 1.6700071648890609
2.0256775444486865 234.79011099993997 1.6705755071852126
2.0309050994021023 229.2367674386391 1.6361285635953022
2.036132654355518 228.31352365658924 1.62194813893399
2.041360209308934 218.59383973073355 1.5798260365844494
2.0465877642623496 220.8819186459141 1.5902142145553284
2.0518153192157653 219.7056480834198 1.5896030650031112
2.057042874169181 216.48748790557784 1.5944830057883008
2.062270429122597 220.68058072508825 1.6099323684507199
2.0674979840760126 217.6219300213757 1.5906040677042548
2.0727255390294284 217.52117132887108 1.5857783845167428
2.077953093982844 223.14034469116024 1.6066135110654658
2.08318064893626 225.89482899232505 1.6297545776755706
2.0884082038896756 226.61600085441506 1.6456309889578848
2.0936357588430914 223.56059430044212 1.6332964882503003
2.098863313796507 230.50617777863036 1.6677686015939688
2.104090868749923 231.03462953523064 1.6584278233923568
2.1093184237033387 233.6290823903172 1.6571722807242923
2.1145459786567544 228.31660290416386 1.6349029513957671
2.11977353361017 215.49782533726574 1.5828085795278533
2.125001088563586 215.81558949960515 1.5987665386147751
2.1302286435170017 210.89008092641615 1.5701409155144463
2.1354561984704175 209.36609687048343 1.551147185951796
2.140683753423833 211.33473208100784 1.5528448940446693
2.145911308377249 218.37049889780806 1.5872813389594225
2.1511388633306647 215.25251110828475 1.5730487897918226
2.1563664182840805 222.58979683077848 1.5885439366245584
2.1615939732374962 224.71763366153 1.6004145706380506
2.166821528190912 223.54880077052454 1.6103505958895605
2.1720490831443278 230.5558298420907 1.6650717298018214
2.1772766380977435 226.31843251064592 1.6755043010372628
2.1825041930511593 229.8006738135213 1.6859833423382202
2.187731748004575 225.2213525869203 1.643570144230259
2.192959302957991 225.59412571807516 1.63122751344799
2.1981868579114066 217.90109793088425 1.5847846335784004
2.2034144128648223 219.12191025518038 1.6072934044683223
2.208641967818238 223.1257718983831 1.6410549576794735
2.213869522771654 225.62957259558772 1.6616173922640838
2.2190970777250696 219.71090917253272 1.6395714794026663
2.2243246326784853 212.38524142046862 1.5906606018313247
2.229552187631901 212.1589449969135 1.5799217801084167
2.234779742585317 219.47367424022048 1.6092215892227832
2.2400072975387326 229.35777722687726 1.652578998166777
2.2452348524921484 230.44637893825032 1.6661569985390612
2.250462407445564 224.30889642100783 1.63308073230251
2.25568996239898 212.50491316767878 1.5755998767278911
2.2609175173523957 207.83042611349222 1.557683336013539
2.2661450723058114 206.72142030051322 1.5454834282834873
2.271372627259227 204.6843423363148 1.5501440350612217
2.276600182212643 211.3493182621562 1.5818121383126902
2.2818277371660587 212.33071389656754 1.5849715452331892
2.2870552921194744 212.60453413369254 1.589921002817625
2.29228284707289 217.92742133758753 1.6118300615911614
2.297510402026306 216.19010770532944 1.5875728158331943
2.3027379569797217 214.48612658755468 1.564899709735245
2.3079655119331375 221.4071566391192 1.5826769846267104
2.3131930668865532 219.85163705299092 1.5847199820803615
2.318420621839969 219.3621563259861 1.6097132188468657
2.3236481767933848 217.5036257893632 1.5969613244793803
2.3288757317468005 206.78966655424117 1.5549677415500722
2.3341032867002163 206.23335657880057 1.546412986524716
2.339330841653632 213.38291516523836 1.5747518742209996
2.344558396607048 219.05461443704445 1.6110822081487748
2.3497859515604635 225.6929920266062 1.647780725387244
2.3550135065138793 224.0803247824489 1.6322167635486013
2.360241061467295 224.81541924138583 1.6446624096562767
2.365468616420711 223.37685971530397 1.6517027131954851
2.3706961713741266 220.12985115394864 1.6183820968325975
2.3759237263275423 220.8853862346095 1.6079536900014462
2.381151281280958 216.878477173215 1.5706404146372426
2.386378836234374 221.22849121029182 1.582516744808578
2.3916063911877896 224.86558230119826 1.6036958255777802
2.3968339461412054 226.3118448159643 1.6191111759182337
2.402061501094621 223.39362301649 1.6061049654512447
2.407289056048037 220.18438338433853 1.5840086468999761
2.4125166110014526 215.98416226110615 1.5686577017751187
2.4177441659548684 213.20234624055243 1.5479456343195113
2.422971720908284 209.11683933994138 1.502972849950837
2.4281992758617 210.8111105924009 1.5088774013431019
2.4334268308151157 216.58114791643158 1.525903573369999
2.4386543857685314 215.54485713931547 1.4960317653955222
2.443881940721947 218.8353158955998 1.5023438535117222
2.449109495675363 222.94621387068608 1.501435520848781
2.4543370506287787 225.7169451782724 1.487761973414369
2.4595646055821945 234.35188133281332 1.489480265650989
2.4647921605356102 251.1530699203143 1.4873717280707024
2.470019715489026 277.8155204025956 1.4664125311471063
2.4752472704424417 359.83191808993314 1.5780943931258595
2.4804748253958575 510.6873888453828 1.7797194846334075
2.4857023803492733 755.3265963391389 2.0891255423989326
2.490929935302689 1090.5806357639342 2.4732703919964245
2.496157490256105 1509.4335587963112 2.896767739980417
2.5013850452095205 1922.092535135581 3.263327220812638
2.5066126001629363 2261.8965950487304 3.5439190413583748
2.511840155116352 2503.116435778243 3.7258456364229158
2.517067710069768 2683.2807536042596 3.8538716634651458
2.5222952650231836 2852.8796474331657 3.963032642789701
2.5275228199765993 3121.440696751121 4.139106801063898
2.532750374930015 3516.426516266004 4.390484567351102
2.537977929883431 4137.692287602256 4.766249801239522
2.5432054848368466 4945.941494814525 5.225664201209646
2.5484330397902624 5730.1461592345595 5.599808337335258
2.553660594743678 6342.871187561435 5.878513093745265
2.558888149697094 6637.3775350514 5.992198141241942
2.5641157046505096 6572.755646125477 5.958247828083456
2.5693432596039254 6179.21499976255 5.769725923657899
2.574570814557341 5611.298579778459 5.495733621408316
2.579798369510757 4985.447747762316 5.1645546681497985
2.5850259244641727 4538.398977232853 4.93821567424718
2.5902534794175884 4186.366172974341 4.737533487244006
2.595481034371004 3981.4498591833353 4.635389106079157
2.60070858932442 3734.548637923519 4.489699756513683
2.6059361442778357 3384.668306494779 4.276872923279529
2.6111636992312515 2929.2722432835026 3.972608684724351
2.6163912541846672 2392.7875746998197 3.586312129930516
2.621618809138083 1832.8757131141265 3.1310902162153043
2.6268463640914987 1341.381372457426 2.676914201656177
2.6320739190449145 942.1049694844058 2.253504931393958
2.6373014739983303 676.248819233532 1.9372343108083614
2.642529028951746 501.9161691737286 1.717449913976632
2.6477565839051618 385.5727829939652 1.553724307496034
2.6529841388585775 318.83310519316586 1.4602923939302006
2.6582116938119933 285.4433578645263 1.4347213189414907
2.663439248765409 260.761247053755 1.4086603303954244
2.668666803718825 254.46084974615513 1.435890197493189
2.6738943586722406 253.53995411823192 1.4815880561027936
2.6791219136256563 242.7816295080126 1.4698790895660065
2.684349468579072 236.26344424552858 1.4686480221164946
2.689577023532488 228.0786254388522 1.4721514247861403
2.6948045784859036 226.32904336801658 1.4865094344366883
2.7000321334393194 223.05073361119622 1.487589079691458
2.705259688392735 221.51675930702956 1.4907692417986809
2.710487243346151 218.63649195135568 1.4632526857134647
2.7157147982995666 224.3470314229603 1.491773996467086
2.7209423532529824 225.15658404981173 1.509376262291163
2.726169908206398 218.74703398381817 1.4947745830142707
2.731397463159814 214.64519873876824 1.4917977555315267
2.7366250181132297 212.01733761064196 1.4860966573441372
2.7418525730666454 217.16471211411925 1.5165760438436697
2.747080128020061 220.07937171860218 1.5233131608445447
2.752307682973477 222.41495945572723 1.5317645355114935
2.7575352379268927 216.08327142398784 1.506847287484859
2.7627627928803085 211.9000698763394 1.4997478388021044
2.767990347833724 209.06312921547686 1.5152504611162432
2.77321790278714 210.42076033197802 1.52528175371963
2.7784454577405557 214.5854088466323 1.5593515287102195
2.7836730126939715 221.025803278467 1.5784856590496925
2.7889005676473873 219.13099814215656 1.5664650425826738
2.794128122600803 220.15110545013655 1.56100647149691
2.7993556775542188 216.60696110656474 1.523186267297088
2.8045832325076345 212.89285859544324 1.5053761486140131
2.8098107874610503 214.96297945590982 1.52630166609438
2.815038342414466 214.3279619080783 1.5416995558335624
2.820265897367882 214.25060086875192 1.5508772485519138
2.8254934523212976 213.975457792966 1.5447977235208414
2.8307210072747133 213.8273337772323 1.5389775359604094
2.835948562228129 212.24043157142862 1.5154925262898287
2.841176117181545 209.1049395420917 1.5053857366938195
2.8464036721349606 203.36968641682725 1.4790183819455651
2.8516312270883764 199.82092868319828 1.4622922967998666
2.856858782041792 200.4987005022991 1.4630227805530451
2.862086336995208 212.45131759568287 1.5328149058004847
2.8673138919486236 216.46083450844174 1.5683244774333063
2.8725414469020394 213.5558067853779 1.5290670344471367
2.877769001855455 219.25800268158278 1.539462273805846
2.882996556808871 229.82313356654538 1.5661189242493891
2.8882241117622867 228.3081505698687 1.5574537078201542
2.8934516667157024 247.93292115917748 1.637752552227236
2.898679221669118 253.57133886273195 1.6837757129389948
2.903906776622534 244.85700402158466 1.6668000930976083
2.9091343315759497 250.39195277524902 1.6881306866120187
2.9143618865293655 229.6978893324888 1.6129640121206505
2.919589441482781 216.3753085334603 1.550808946686076
2.924816996436197 203.91723320240112 1.4757368212779909
2.9300445513896127 204.1007265861522 1.4814024177886373
2.9352721063430285 203.29031446245466 1.474614627652669
2.9404996612964442 202.83890561455033 1.4502677172099547
2.94572721624986 207.3006818232691 1.4731943964249516
2.9509547712032758 209.72692011774686 1.4812569216279112
2.9561823261566915 211.27451286935442 1.4858848514632887
2.9614098811101073 214.13676159162637 1.4987738513469508
2.966637436063523 217.86992333337062 1.5176794556254998
2.971864991016939 217.0070734463607 1.5224066578468634
2.9770925459703546 214.39801030783707 1.5185793899410556
2.9823201009237703 212.36985620996586 1.512858743480085
2.987547655877186 215.38225703552544 1.5206421785880824
2.992775210830602 217.48036295408716 1.5319597392401767
2.9980027657840176 214.43246687491785 1.5111655339483008
3.0032303207374333 213.09974747886488 1.5132971126311292
3.008457875690849 208.22959499574407 1.4825051953471748
3.013685430644265 208.46106636782875 1.4627221060044175
3.0189129855976806 207.83579436190692 1.4575447513538164
3.0241405405510964 202.8772558184507 1.4241865168985133
3.029368095504512 204.79076067695416 1.4323486973570694
3.034595650457928 204.79829652956334 1.430686871536655
3.0398232054113437 201.87279675230008 1.3973656682902649
3.0450507603647594 205.92654197903977 1.4024082152246593
3.050278315318175 207.9103367139745 1.415112648280297
3.055505870271591 215.38075322983192 1.46103522233277
3.0607334252250067 219.79824646271408 1.4987327263448587
3.0659609801784224 222.64362196660335 1.5165518531795914
3.071188535131838 225.76120091803745 1.5274122752955928
3.076416090085254 222.82839904014372 1.5042580126430705
3.0816436450386697 218.90321715346073 1.462362284013154
3.0868711999920855 214.5318164226355 1.4206918523899152
3.0920987549455012 216.175674288017 1.416402036796658
3.097326309898917 219.14875266992524 1.409601788165952
3.1025538648523328 217.67865457120024 1.398141551224251
3.1077814198057485 217.64095037889075 1.389500608061861
3.1130089747591643 219.40850690479053 1.3780578279088629
3.11823652971258 225.71582434082188 1.3974725776655954
3.123464084665996 235.46625272043832 1.4277956396484914
3.1286916396194115 230.40801975087862 1.3802842688047305
3.1339191945728273 224.18442129751517 1.3418907165480918
3.139146749526243 229.32640811088837 1.3343106065967163
3.144374304479659 235.38538326748855 1.3336328632245509
3.1496018594330746 237.7541057202366 1.314545251175527
3.1548294143864903 235.59563762561191 1.295885323158336
3.160056969339906 232.3248281037704 1.2732047470121022
3.165284524293322 234.73362728827587 1.2590741346433543
3.1705120792467376 249.4348727422745 1.2863400007115355
3.1757396342001534 256.29882068961155 1.2707743977038917
3.180967189153569 268.68997136644606 1.2736898519406608
3.186194744106985 281.54766256670064 1.282418749988742
3.1914222990604006 293.9498460207668 1.2765137878179185
3.1966498540138164 310.90773918302284 1.3002425470812198
3.201877408967232 325.85526039613967 1.3156306902353956
3.207104963920648 347.9737120473796 1.3466082164109592
3.2123325188740637 366.0974778569004 1.370457342821001
3.2175600738274794 389.4898410710435 1.400097175599416
3.222787628780895 412.53471091123447 1.4353702712053753
3.228015183734311 442.2570018679985 1.4853354683161795
3.2332427386877267 478.57782020520426 1.5420974754836487
3.2384702936411425 515.1824540948321 1.594166159946154
3.2436978485945582 544.7349880189811 1.6330408811475496
3.248925403547974 574.9630777578556 1.6771602402538959
3.2541529585013897 602.3707600237481 1.7158868791197621
3.2593805134548055 629.3557724762682 1.7513015085556087
3.2646080684082213 655.7120710655605 1.7850184027758054
3.269835623361637 673.1553557763325 1.8008176265983356
3.275063178315053 687.7915159215632 1.8204526264423924
3.2802907332684685 693.2001967763763 1.8226146847747797
3.2855182882218843 694.6895520194043 1.8203332510294477
3.2907458431753 693.7877752427232 1.8186522672226868
3.295973398128716 695.2492873040105 1.8179299370105222
3.3012009530821316 696.8904129752715 1.8214674815309826
3.3064285080355473 689.368119832588 1.810405941471077
3.311656062988963 687.3442092636736 1.8073880425562223
3.316883617942379 678.6935995311537 1.7908605093167993
3.3221111728957946 679.187000131408 1.7909558723331445
3.3273387278492104 678.9112981472738 1.7884021966533268
3.332566282802626 677.7690361827993 1.784465550791408
3.337793837756042 680.3709687660476 1.7866452650639426
3.3430213927094576 676.0260960461586 1.778715821133334
3.3482489476628734 664.6908864205371 1.764721291785791
3.353476502616289 645.5061858277686 1.741124756291322
3.358704057569705 616.8550138974946 1.6961501141251538
3.3639316125231207 571.8700631868953 1.6294073174458257
3.3691591674765364 525.3288948038722 1.5619761598284978
3.374386722429952 476.6690830722865 1.4931687218615743
3.379614277383368 425.1663406963974 1.421621356464577
3.3848418323367837 380.5746421515145 1.3553367744049254
3.3900693872901995 345.169040466217 1.3093889962384162
3.3952969422436152 316.91871495275296 1.2788980988369532
3.400524497197031 295.92140043342573 1.2556061210649159
3.4057520521504467 277.62549305229027 1.2337134889029095
3.4109796071038625 261.86438278297857 1.22443305255416
3.4162071620572783 252.47498241878378 1.2143671652401418
3.421434717010694 246.0065794915192 1.2178652465748916
3.4266622719641098 242.3501846973552 1.2328577746921965
3.4318898269175255 234.43116558921182 1.22598966829156
3.4371173818709413 226.83240362431587 1.2307755372409266
3.442344936824357 224.80953411110616 1.2452151461726515
3.447572491777773 221.01654717707487 1.2448020691798005
3.4528000467311886 223.3466774815109 1.261243711479394
3.4580276016846043 219.25113498479567 1.2479346587428986
3.46325515663802 219.1345887877501 1.245428206562292
3.468482711591436 217.63418143120094 1.237081023035406
3.4737102665448516 216.4260345511725 1.2491053645864096
3.4789378214982674 217.12420559543884 1.2512713396482829
3.484165376451683 214.36007624218524 1.2377266429444063
3.489392931405099 220.92795995353015 1.2701406865280602
3.4946204863585146 227.1329477486349 1.2775836535849288
3.4998480413119304 233.33081069383235 1.2827374756025232
3.505075596265346 233.46995658231234 1.26507491595405
3.510303151218762 235.38626743288603 1.247430906185538
3.5155307061721777 233.25573819205798 1.2211019192764652
3.5207582611255934 235.44247262092492 1.2214668870427001
3.525985816079009 239.9189739600271 1.2013514995960968
3.531213371032425 249.532822816615 1.2079998548382316
3.5364409259858407 262.24601167866 1.206823638277687
3.5416684809392565 282.7896490052263 1.2226076513498436
3.546896035892672 307.593910420705 1.246906418146937
3.552123590846088 348.9966956109664 1.3011684339500433
3.5573511457995037 425.48403500423177 1.4189006222420313
3.5625787007529195 555.4707297465097 1.6046129170617138
3.5678062557063353 782.2401932320711 1.8962068776280607
3.573033810659751 1200.1563174243795 2.344039407834974
3.5782613656131668 1938.2779148142517 2.98048847000045
3.5834889205665825 3243.507725757415 3.856765327966944
3.5887164755199983 5420.500969162183 4.985500750517435
3.593944030473414 8614.035735684567 6.2388007877780325
3.59917158542683 12293.831688586575 7.410559562987456
3.6043991403802456 16022.36720694748 8.436797557409962
3.6096266953336613 18541.206124236236 9.068579417687786
3.614854250287077 19092.54875247122 9.20520578615417
3.620081805240493 17526.93637805073 8.805554939711614
3.6253093601939086 14448.738900032522 7.9788122864405695
3.6305369151473244 11092.047252420858 6.973500556862022
3.63576447010074 7790.5465429746755 5.831594579628126
3.640992025054156 5288.184433849648 4.8052264852090385
3.6462195800075716 3394.2169058447557 3.8454552016024537
3.6514471349609874 2163.423843775979 3.067224739074154
3.656674689914403 1393.3065101856237 2.461335441138847
3.661902244867819 953.869081261166 2.0349833514833926
3.6671297998212347 698.2621688084179 1.739406596319524
3.6723573547746504 558.1341883930652 1.560008849374599
3.677584909728066 465.23104600333994 1.4276321396494411
3.682812464681482 406.2694706327785 1.3380239079022418
3.6880400196348977 368.1312941135805 1.283745196966358
3.6932675745883135 340.5707198091265 1.2468130178101227
3.698495129541729 318.43912923231494 1.2127176028290583
3.703722684495145 303.5929898878623 1.1878701355956989
3.7089502394485607 290.42930630480146 1.1582585660793097
3.7141777944019765 282.92917467209963 1.1450538564268007
3.7194053493553922 283.33006968765926 1.1623005720120474
3.724632904308808 281.3536638026498 1.1709126938518095
3.7298604592622238 272.62929415043806 1.161234816674867
3.7350880142156395 265.2519631052317 1.149951729056416
3.7403155691690553 257.1820744774525 1.1325563546346302
3.745543124122471 253.75648559864763 1.133903937014919
3.750770679075887 251.68035733452675 1.1303258797676585
3.7559982340293026 247.58915419514514 1.1180757865202362
3.7612257889827183 245.51798312702186 1.1097284720771354
3.766453343936134 243.04453698997844 1.111062113169742
3.77168089888955 243.92378980723257 1.119786291738789
3.7769084538429656 240.4643758244661 1.1204891582134797
3.7821360087963813 232.7060120569134 1.1030747619890888
3.787363563749797 229.79661060548113 1.0865908326380112
3.792591118703213 233.77065839088192 1.0873252145538013
3.7978186736566286 236.01772546197918 1.083325750456158
3.8030462286100444 246.86962474186743 1.0964483370408467
3.80827378356346 251.63864195629526 1.1007674654980046
3.813501338516876 258.1714154242882 1.113077602957764
3.8187288934702917 269.8552169705773 1.1378073210103177
3.8239564484237074 278.97420653460193 1.1539746973181308
3.829184003377123 303.0558366985193 1.1899791585294988
3.834411558330539 325.59275797940904 1.2278756163029207
3.8396391132839547 353.56897008402404 1.2661521735861583
3.8448666682373704 382.0838361451013 1.30706058230275
3.850094223190786 400.5505728651034 1.3279265515181775
3.855321778144202 424.8105485487029 1.3617989320473403
3.8605493330976177 445.4508945919741 1.3823872672954083
3.8657768880510335 467.5414057003219 1.4053665830712585
3.8710044430044492 495.99397536148433 1.4444059687595905
3.876231997957865 530.9389911653044 1.4929215719700715
3.8814595529112808 548.0472959080294 1.5212916834558323
3.8866871078646965 551.4061019762437 1.5324036282890858
3.8919146628181123 565.4103050483825 1.5596702147738752
3.897142217771528 553.0334566142315 1.5513106083968409
3.902369772724944 525.9982518658416 1.5207951862511937
3.9075973276783595 466.2094260470372 1.429803472236731
3.9128248826317753 412.5113795477101 1.3382226186628372
3.918052437585191 378.03060881659036 1.2758021265267236
3.923279992538607 355.23798224213317 1.2281184630094353
3.9285075474920226 333.0067520665494 1.18619956729708
3.9337351024454383 323.32556688190886 1.1653129583694146
3.938962657398854 320.1438288547624 1.1570111785898494
3.94419021235227 310.350461122229 1.1394711834329825
3.9494177673056856 312.2269544587715 1.145678744285238
3.9546453222591014 316.90926075012703 1.1514184691784186
3.959872877212517 322.5489683921458 1.1567231668660423
3.965100432165933 331.72442799296834 1.1669848160044343
3.9703279871193486 340.61361400797784 1.1746555478254108
3.9755555420727644 351.86713999627386 1.1849258794719681
3.98078309702618 368.0373620398989 1.2095406093214585
3.986010651979596 381.91712565782507 1.2262824215606085
3.9912382069330117 398.5468988791134 1.2463241507034826
3.9964657618864274 418.41661947874013 1.2725630349139359
4.001693316839844 445.00629610855145 1.313923652084104
4.00692087179326 473.20882377706033 1.3538937008177445
4.012148426746676 506.4646882597415 1.4101454280241004
4.017375981700092 530.7400187286727 1.4581778592390442
4.0226035366535084 567.6026589635059 1.5118893162283709
4.027831091606925 612.1763108611754 1.5727660287903118
4.033058646560341 666.4447890109365 1.6434699598636187
4.038286201513757 733.7730840354156 1.7236864914177379
4.043513756467173 808.2661535696384 1.813732758155858
4.0487413114205895 895.5452426042738 1.9121922116172931
4.053968866374006 1004.5159156034163 2.0315620026379655
4.059196421327422 1111.5659526784632 2.1395333818285676
4.064423976280838 1237.0184013562134 2.2546490094497575
4.069651531234254 1388.387269680834 2.3806359228571297
4.0748790861876705 1561.1977841195112 2.5275883564281028
4.080106641141087 1761.2289061833887 2.684926254658714
4.085334196094503 1987.885099933242 2.8507419581696642
4.090561751047919 2243.4751871776075 3.035153832513666
4.095789306001335 2542.1586830293127 3.2383992204952805
4.1010168609547515 2874.6952435168405 3.4503319017044953
4.106244415908168 3206.7100804562565 3.6500692036868165
4.111471970861584 3551.481949479907 3.8327640411928328
4.116699525815 3924.0039740152906 4.026117971322893
4.121927080768416 4279.526451025761 4.151295602720717
4.1271546357218325 4655.240626556868 4.28403146524048
4.132382190675249 5013.920330681176 4.41568012777757
4.137609745628665 5422.297461041665 4.578211543504646
4.142837300582081 5819.88560153587 4.734304562044716
4.148064855535497 6181.799749036755 4.890464045187608
4.1532924104889135 6463.948863655128 4.986815821994318
4.15851996544233 6695.247894153111 5.061057043423965
4.163747520395746 6794.428878206468 5.071149679171323
4.168975075349162 6859.6614671673915 5.081357690918917
4.174202630302578 6847.881177175362 5.070990076155802
4.1794301852559945 6738.889266929385 5.0418452690707545
4.184657740209411 6498.413726581617 4.943952494604632
4.189885295162827 6129.422788575309 4.798352754897135
4.195112850116243 5716.531329218263 4.635413514233019
4.200340405069659 5232.129877995601 4.42834259765764
4.2055679600230755 4716.103204363998 4.201248416439334
4.210795514976492 4212.662552072912 3.9655383456801028
4.216023069929908 3735.2774765236395 3.733030479085162
4.221250624883324 3275.3031865442404 3.4877580320782524
4.22647817983674 2894.7458222716286 3.2806665904371735
4.2317057347901565 2526.7171465240826 3.060927854310246
4.236933289743573 2206.2491108785507 2.855448619377062
4.242160844696989 1926.731164638154 2.6612006127243144
4.247388399650405 1691.497625659433 2.491158753868341
4.252615954603821 1482.5240842703201 2.332332644271934
4.257843509557238 1324.3184181517763 2.208906002410403
4.263071064510654 1170.9492807169966 2.076552605230861
4.26829861946407 1035.8147855389732 1.948308787495392
4.273526174417486 926.9601044055096 1.8383876651411601
4.278753729370902 832.4582911330065 1.7411865174459937
4.283981284324319 746.9827740678419 1.6500793530495377
4.289208839277735 679.2155845266562 1.575633003861138
4.294436394231151 613.662846090189 1.498003548905446
4.299663949184567 560.0799458309066 1.4318521333724974
4.304891504137983 513.5636534416448 1.3703008761023532
4.3101190590914 474.91213109206365 1.3186791896043648
4.315346614044816 439.27906660686386 1.2691717818945405
4.320574168998232 408.33739006896593 1.2235345962519384
4.325801723951648 383.7771384749727 1.1894331147014563
4.331029278905064 363.7040580689018 1.1669005102123153
4.336256833858481 346.9863756427047 1.1439292259060816
4.341484388811897 333.7978441461672 1.1266726252811496
4.346711943765313 319.63335788410006 1.1023173659143286
4.351939498718729 307.44214636142124 1.0834710803450192
4.357167053672145 297.8020060474209 1.0701809393943174
4.362394608625562 289.41531080030086 1.0667705417575102
4.367622163578978 279.6599325093767 1.0501530698892478
4.372849718532394 270.13725576035654 1.0405036560705814
4.37807727348581 262.2623058861257 1.033674079180746
4.383304828439226 257.83187849343375 1.0324650074292832
4.388532383392643 250.52902006008983 1.0231163626571464
4.393759938346059 242.65869500208487 1.0121102966480207
4.398987493299475 231.0440170047141 0.9898744307467184
4.404215048252891 224.0574695315323 0.9848467080560929
4.409442603206307 216.39868367788316 0.9775188630427853
4.414670158159724 211.8202867795234 0.9762541397169272
4.41989771311314 205.23102749921628 0.9698167022835917
4.425125268066556 201.3660530122987 0.9737125236889616
4.430352823019972 198.1577830728926 0.972399351869408
4.435580377973388 200.33018644615998 0.9868887283437593
4.440807932926805 200.51533223797557 0.9979394740189991
4.446035487880221 197.89738135038638 1.000935453777678
4.451263042833637 192.68417742013216 0.9969192911565159
4.456490597787053 185.7376190465637 0.980874807173998
4.4617181527404695 176.25467313054773 0.9582750399190743
4.466945707693886 172.70566749171238 0.9537302273146667
4.472173262647302 172.84124452928236 0.9541300737065
4.477400817600718 175.65147259724333 0.9673940600148305
4.482628372554134 174.42394524493164 0.9628642566163415
4.4878559275075505 178.77584843382658 0.9885431675347084
4.493083482460967 173.333172143452 0.974758440725163
4.498311037414383 171.37856832229227 0.9776025171373897
4.503538592367799 171.94513651777902 0.9878185137543996
4.508766147321215 168.9331571587613 0.9769997011143438
4.5139937022746315 167.53651920660104 0.9846856903477182
4.519221257228048 167.85953104498324 0.9831346239794941
4.524448812181464 169.30599547756105 0.9878340380869015
4.52967636713488 170.63859839480614 1.0086850619541046
4.534903922088296 174.46264632907514 1.0149706639327254
4.5401314770417125 169.99052820723483 1.002820700779894
4.545359031995129 164.06566554143888 0.9888203733672568
4.550586586948545 166.11309767525978 1.002684407579527
4.555814141901961 162.3401781300224 1.0014556158973962
4.561041696855377 164.81198585012794 1.0018965807415554
4.5662692518087935 167.9474867207003 1.0043736442658795
4.57149680676221 163.63110501445456 0.9914560765609377
4.576724361715626 161.23511584434354 0.9956921062848493
4.581951916669042 159.62606769386252 0.9890694712228304
4.587179471622458 156.6960786667502 0.9762215315776872
4.5924070265758745 156.1623627427484 0.9645533529934046
4.597634581529291 157.87183597436487 0.9650104510671518
4.602862136482707 155.90831282071355 0.9609885756201915
4.608089691436123 156.5511742474271 0.9741862378672317
4.613317246389539 158.4457502861391 0.9826803593298844
4.6185448013429555 155.50154457981893 0.9716793910148704
4.623772356296372 158.29260378383856 0.9841273474937686
4.628999911249788 161.37653731202442 0.9988497054552982
4.634227466203204 161.97723631621156 1.0124263468870818
4.63945502115662 163.38609983680675 1.0228009585875566
4.6446825761100365 161.37076136483503 1.0133120348531757
4.649910131063453 157.2858380820508 0.9998565798969965
4.655137686016869 158.4776519564525 1.0168677138862585
4.660365240970285 158.94931559425163 1.0164720299181962
4.665592795923701 158.03449816523676 1.0167908629550437
4.6708203508771176 158.89822014921387 1.0253817852393163
4.676047905830534 157.3577831902509 1.012948729499652
4.68127546078395 156.75650360682096 1.0161604772083213
4.686503015737366 155.3317902257244 1.012911449621014
4.691730570690782 153.33649453960123 1.0209741442646434
4.696958125644199 153.15510336673753 1.0086802698442352
4.702185680597615 152.6612336488288 1.000604948102817
4.707413235551031 156.38943880774264 0.9973865130892042
4.712640790504447 157.08279076486704 0.9961444420839314
4.717868345457863 158.35699643615996 1.0065822866256005
4.72309590041128 152.83512558868523 0.9867309322385305
4.728323455364696 151.38858676437087 0.9922622306493658
4.733551010318112 149.49928636571178 0.974274250633386
4.738778565271528 148.74435591312835 0.9672274537383555
4.744006120224944 151.4855120308022 0.9775565469172139
4.749233675178361 154.75812302927093 0.9916992306068168
4.754461230131777 159.3391616002374 1.0155642174706365
4.759688785085193 158.4191271564586 1.0290550993460796
4.764916340038609 152.89287263689747 1.010805344490003
4.770143894992025 151.48836852239305 1.003698512879411
4.775371449945442 148.79917451376548 0.9805285871966889
4.780599004898858 152.8820854840369 0.9786668693894448
4.785826559852274 151.28843915603503 0.9682749990650483
4.79105411480569 150.69974957190058 0.9735270784261277
4.796281669759106 146.90062448885823 0.9682318034611681
4.801509224712523 149.80485293017568 0.9700316431122141
4.806736779665939 152.40828980499384 0.9800681895275973
4.811964334619355 154.1600775880491 0.9816930686958713
4.817191889572771 154.78828162953127 0.9902762329590387
4.822419444526187 148.56843963185887 0.9837358550989777
4.827646999479604 147.29989340174905 0.9693923904813574
4.83287455443302 149.67733172063885 0.9835040541241914
4.838102109386436 148.4112396252823 0.9648621344599552
4.843329664339852 152.545057606538 0.9666159813374638
4.848557219293268 150.34800862653387 0.9560757116992485
4.853784774246685 147.51128183386888 0.9479812021359433
4.859012329200101 147.94621502299185 0.9447483059254767
4.864239884153517 147.22576886510615 0.941678170040618
4.869467439106933 148.66546290499682 0.9476861699054937
4.8746949940603495 148.46799038711868 0.9526080223327129
4.879922549013766 149.57139668449346 0.9540624343609876
4.885150103967182 150.74603928731582 0.9563832771997935
4.890377658920598 152.7124160546177 0.9604637963190757
4.895605213874014 151.5561214222126 0.958215567530694
4.9008327688274305 152.5823192014053 0.9669624221845166
4.906060323780847 151.69408045061897 0.9566470413748663
4.911287878734263 149.09641264373653 0.9390397397631135
4.916515433687679 146.5611062031441 0.9337395103052524
4.921742988641095 146.7709552368772 0.9407518091366779
4.9269705435945115 150.56684997083198 0.9574316312453648
4.932198098547928 150.9812670561711 0.9589714394544676
4.937425653501344 153.64602337260453 0.9666676634008323
4.94265320845476 156.50329183593246 0.9835368586926524
4.947880763408176 158.18879087011317 0.990165146878545
4.9531083183615925 158.37422040251596 0.9912390153184393
4.958335873315009 156.975303017883 0.984156336771971
4.963563428268425 155.01823999766745 0.9615357956213478
4.968790983221841 152.36892189337846 0.9370262242804231
4.974018538175257 150.24805714991285 0.9182433037229338
4.9792460931286735 150.15312440798525 0.909886580865301
4.98447364808209 150.85865255514653 0.9065359228963779
4.989701203035506 155.8402188579922 0.9064745640933569
4.994928757988922 161.5110322765202 0.8978065448643595
5.000156312942338 165.52832470759094 0.8962465836100917
5.0053838678957545 165.07345964337875 0.8693799914072758
5.010611422849171 168.6137433510674 0.8660780472361805
5.015838977802587 173.95785511254388 0.8662871700404714
5.021066532756003 178.8283662778367 0.8691662540385156
5.026294087709419 183.052048161833 0.8771306845915334
5.0315216426628355 179.47400924504785 0.8715945140770324
5.036749197616252 176.69732416238276 0.8785141587225596
5.041976752569668 173.51275839698934 0.8766512690155873
5.047204307523084 169.34526038266287 0.8724902043705838
5.0524318624765 170.29194228641495 0.8697601279151315
5.0576594174299165 174.40591036206132 0.8716120545449407
5.062886972383333 177.20530439586477 0.8696734226462096
5.068114527336749 181.92513106725633 0.8781736528687586
5.073342082290165 188.1693185228348 0.8875831382851722
5.078569637243581 194.87006018287286 0.887128457469371
5.0837971921969975 203.16766324598447 0.8851755231920948
5.089024747150414 215.51776417482588 0.8913763536034159
5.09425230210383 227.87122665971748 0.9032988248695037
5.099479857057246 242.14392791546646 0.9187222040974777
5.104707412010662 263.13697194721954 0.9432327869689017
5.109934966964079 286.50619937685036 0.9629164065515362
5.115162521917495 308.0512706743593 0.9844608597455069
5.120390076870911 327.65482688210915 1.0065911891388613
5.125617631824327 335.9545829872021 1.0134394494577044
5.130845186777743 337.64141450187464 1.014384871966849
5.13607274173116 332.9320655344756 1.0102732142172874
5.141300296684576 319.28245508423237 0.9973987037462576
5.146527851637992 301.4890138301527 0.9830754422563618
5.151755406591408 278.8051670073806 0.965151105247444
5.156982961544824 256.27964565642793 0.9513382249943272
5.162210516498241 235.84672211771806 0.9366128650622989
5.167438071451657 217.3778016032046 0.9325151203775157
5.172665626405073 200.48718170222662 0.9194756520559795
5.177893181358489 190.8673746730876 0.9161753054298758
5.183120736311905 186.86708347898514 0.9194568970752095
5.188348291265322 178.82068240494766 0.906169687023826
5.193575846218738 171.20707582544583 0.8974102620371198
5.198803401172154 164.3678407945527 0.8757177802908476
5.20403095612557 164.69975867357485 0.8746985855702536
5.209258511078986 165.22588214761984 0.8787380360786218
5.214486066032403 165.96335613766274 0.8837429217714686
5.219713620985819 162.76739636586666 0.885282989019003
5.224941175939235 155.8684655103031 0.8733702241453802
5.230168730892651 152.22482807599815 0.8737724532140188
5.235396285846067 151.47725639265244 0.8804711148472774
5.240623840799484 155.90016625831268 0.8920545235721073
5.2458513957529 155.49476581089414 0.8939991005986891
5.251078950706316 155.52434457036173 0.8970383026767643
5.256306505659732 156.66133628237014 0.9075515545770276
5.261534060613148 154.0909239683544 0.9046592878900345
5.266761615566565 154.5111609918663 0.9016183651935162
5.271989170519981 150.18456194317298 0.8858603691121597
5.277216725473397 149.26564192582774 0.8833876689581003
5.282444280426813 155.3019851956648 0.9195160468061233
5.2876718353802294 154.39093616554422 0.9195325976381075
5.292899390333646 155.84620463327906 0.9327585915629644
5.298126945287062 150.00311912359177 0.9057142309365763
5.303354500240478 149.26223539678645 0.8915153597875641
5.308582055193894 148.7614493894221 0.8858822873824598
5.3138096101473105 150.40029199590268 0.8950319784927717
5.319037165100727 153.76163916779052 0.9037709454557479
5.324264720054143 151.0390476085879 0.8992679544404567
5.329492275007559 147.76912797864892 0.8870556384439238
5.334719829960975 144.9584062777997 0.8737046653677341
5.3399473849143915 144.31157707885976 0.8796885758858246
5.345174939867808 149.17734060022843 0.894071755151702
5.350402494821224 153.912009438821 0.9044790263157015
5.35563004977464 152.59575187744414 0.8898066391079954
5.360857604728056 154.08037960303673 0.8829213563449786
5.3660851596814725 152.15428809533827 0.872366883477366
5.371312714634889 149.04429202643828 0.859323661472313
5.376540269588305 147.34715716713728 0.8475759624519241
5.381767824541721 149.52156890168362 0.8617401447403578
5.386995379495137 149.91725184741148 0.8633751751729822
5.3922229344485535 153.39159843935457 0.8763256185495292
5.39745048940197 153.94908251561267 0.8825877115394214
5.402678044355386 154.84013310559877 0.8851214335502229
5.407905599308802 157.8796607915941 0.8872848127414315
5.413133154262218 161.6328162191731 0.8840366484286227
5.4183607092156345 162.3427919603051 0.8639757949062706
5.423588264169051 165.6352269953953 0.8524674043983121
5.428815819122467 164.16851229858614 0.8379291374218231
5.434043374075883 168.1165044018027 0.8368785762911646
5.439270929029299 168.93672348922053 0.8323308061044404
5.4444984839827155 170.81242970954057 0.824213768601867
5.449726038936132 170.96137873893775 0.8254294573132073
5.454953593889548 173.18110477072705 0.8338880640860897
5.460181148842964 174.4153247323493 0.8433974751202757
5.46540870379638 171.6631926560693 0.8465812733883313
5.4706362587497965 170.042675479805 0.8467758175538499
5.475863813703213 167.81497282067994 0.8545369913729851
5.481091368656629 165.23775442908808 0.8498661361903679
5.486318923610045 161.00131499653926 0.8444219509762659
5.491546478563461 160.0089007818724 0.8421673460153861
5.4967740335168775 157.0533908032134 0.8215147483009211
5.502001588470294 154.26124548131654 0.8178677993543758
5.50722914342371 152.37150905195327 0.8175043422136286
5.512456698377126 153.50762937897753 0.8308296319220217
5.517684253330542 154.81846019365193 0.8378421304812148
5.522911808283959 154.24123389341128 0.8354823747727053
5.528139363237375 154.32847992672785 0.8381410517984158
5.533366918190791 154.40110878521244 0.8439508577428527
5.538594473144207 153.66563158815853 0.8480032162616498
5.543822028097623 152.0895197073521 0.8399788100502057
5.54904958305104 154.92597409054355 0.844760006475802
5.554277138004456 155.9788437390417 0.8445357362109143
5.559504692957872 158.80370683223597 0.8503299967497324
5.564732247911288 157.40583664517214 0.8481526410351174
5.569959802864704 152.78489862584144 0.8243743974621113
5.575187357818121 147.48573097100314 0.8028608376365756
5.580414912771537 149.16475774220675 0.7985320527919006
5.585642467724953 154.43244957262323 0.8175043779945101
5.590870022678369 160.28127103188777 0.8314612855157123
5.596097577631785 163.80093746245146 0.8357597292797806
5.601325132585202 164.42219325212056 0.8256749134964093
5.606552687538618 170.14988922976224 0.8275822439187748
5.611780242492034 173.89161360490465 0.8238937713840884
5.61700779744545 179.44709560176642 0.8260772106625607
5.622235352398866 189.10123131667507 0.8266977545418241
5.627462907352283 209.75257341442645 0.8406254801866687
5.632690462305699 249.02103131313362 0.8868053762092007
5.637918017259115 308.8497893303425 0.9534665848962799
5.643145572212531 390.3689053787057 1.047479908110147
5.648373127165947 486.6999348831993 1.1538648879657238
5.653600682119364 580.4180775508029 1.2498527909764876
5.65882823707278 660.9067251567137 1.3262560577542228
5.664055792026196 714.1769224070804 1.3729386133072439
5.669283346979612 747.9773425918681 1.404269421916321
5.674510901933028 756.9724215010369 1.4104990290256263
5.679738456886445 755.7370299816237 1.4077655867733736
5.684966011839861 746.232743142471 1.3981520615358816
5.690193566793277 736.2140085874548 1.3874971647480128
5.695421121746693 734.7491558406994 1.3870746596207926
5.700648676700109 737.547360153824 1.3895810316731194
5.705876231653526 743.6197744950713 1.396418888001895
5.711103786606942 745.9323182799756 1.3965206498879137
5.716331341560358 746.175525086563 1.3958198512665592
5.721558896513774 749.2210682171341 1.397506333084506
5.7267864514671905 754.6596762487939 1.402655039344598
5.732014006420607 756.5685523355738 1.4038297520911294
5.737241561374023 761.342937447373 1.4080232380928155
5.742469116327439 771.5988436600819 1.4175025950151385
5.747696671280855 798.7935352629578 1.4419558822981557
5.7529242262342715 844.5277156364612 1.4814633580990622
5.758151781187688 897.6682385455384 1.5241311332042158
5.763379336141104 964.2737217645301 1.578813624074497
5.76860689109452 1038.6643974823446 1.6367813539372345
5.773834446047936 1112.4869780532777 1.69451083297152
5.7790620010013525 1174.6788817371446 1.741310843401301
5.784289555954769 1208.8693468771637 1.7655848642672893
5.789517110908185 1215.723830257533 1.7692362643313815
5.794744665861601 1165.3040083770538 1.730141316767528
5.799972220815017 1064.9147880650173 1.6507915840299068
5.8051997757684335 930.380059418774 1.5421070334359683
5.81042733072185 783.2621129670692 1.415591902206215
5.815654885675266 644.7544495998231 1.2887496936287086
5.820882440628682 518.1452994406586 1.1616796072324103
5.826109995582098 418.4114941595755 1.0558986208590289
5.8313375505355145 347.54415105919725 0.9766673083942479
5.836565105488931 296.3454590471002 0.9168922323534687
5.841792660442347 259.0774696774101 0.8714590690808434
5.847020215395763 234.90470756188304 0.8395331844649732
5.852247770349179 220.1400744669103 0.820752869591877
5.8574753253025955 213.72379050302143 0.8173289503724906
5.862702880256012 204.41283079282843 0.8103327055599937
5.867930435209428 200.546410072482 0.8043027557645626
5.873157990162844 196.98970197657735 0.802849321957849
5.87838554511626 195.73527815802726 0.7962928263096544
5.8836131000696765 195.66686014742768 0.8019131216331365
5.888840655023093 193.93806335614659 0.8019035394084278
5.894068209976509 191.88240393667144 0.798516275291178
5.899295764929925 188.94900107769192 0.7909031500185955
5.904523319883341 187.43294014760303 0.7845535564534601
5.9097508748367575 187.53641964204152 0.7851690503947326
5.914978429790174 187.45490522923004 0.7850436386428595
5.92020598474359 190.87219699553938 0.7903889987249066
5.925433539697006 194.29575838129963 0.7938193546213904
5.930661094650422 199.1546629597115 0.7981469089994704
5.9358886496038386 197.57394387236548 0.7845816544756113
5.941116204557255 200.60197927183722 0.7825660647618736
5.946343759510671 206.00813346473595 0.7884671753557294
5.951571314464087 210.53329811766852 0.801057517738083
5.956798869417503 217.79237201804042 0.813506740220747
5.96202642437092 225.2699435380858 0.8272265522749328
5.967253979324336 232.07684158296038 0.8445433872800779
5.972481534277752 244.26132497585772 0.8642797128073174
5.977709089231168 254.90690413883996 0.877956228642702
5.982936644184584 264.7950937381876 0.8884439704664102
5.988164199138001 280.592254079622 0.9027256609222581
5.993391754091417 296.48095580712186 0.9218539639372165
5.998619309044833 315.5676547137646 0.946236636518934
6.003846863998249 344.761719450998 0.9847737414321864
6.009074418951665 379.49827066124226 1.029946031074086
6.014301973905082 417.2093749434885 1.0793222791246126
6.019529528858498 466.68891605190566 1.1399144842948103
6.024757083811914 525.8080102472529 1.209465266127306
6.02998463876533 597.6383782457996 1.2891364522771571
6.035212193718746 693.6677284443093 1.39058846567345
6.040439748672163 810.3701956648678 1.505190127876938
6.045667303625579 936.6798535519741 1.6173292270955375
6.050894858578995 1093.4095701194506 1.7479871606305533
6.056122413532411 1251.3427968957012 1.870159052672361
6.061349968485827 1412.315081604149 1.9885823634577602
6.066577523439244 1568.9208785078083 2.0968893677089304
6.07180507839266 1688.1780048956477 2.177947605660908
6.077032633346076 1764.589346280284 2.2292278193999744
6.082260188299492 1792.3079258314995 2.2492879383757547
6.087487743252908 1776.0580865040342 2.240652413407855
6.092715298206325 1715.6466006734327 2.2056875690759767
6.097942853159741 1624.7469347862864 2.147795779250177
6.103170408113157 1515.1780067353395 2.0783360351282636
6.108397963066573 1392.6910975655132 1.9934423841036548
6.113625518019989 1264.0098599564026 1.9007056281440253
6.118853072973406 1140.9889220961722 1.8069406774155128
6.124080627926822 1021.9483459805556 1.7104041799935734
6.129308182880238 908.6230517217966 1.6155222054530058
6.134535737833654 810.5234981219484 1.5301400761994917
6.1397632927870704 719.767906576905 1.4440677375535862
6.144990847740487 636.4685368199162 1.3610548425521036
6.150218402693903 564.9101585134056 1.2843960703551462
6.155445957647319 503.07018970247447 1.214700177273704
6.160673512600735 453.37977314380333 1.1563287427203641
6.1659010675541515 412.21368258009045 1.1092538806688554
6.171128622507568 384.57289660701286 1.0772596526744678
6.176356177460984 357.83910627884745 1.0430929850136585
6.1815837324144 333.60150542356195 1.0117570208243758
6.186811287367816 311.57098133923773 0.9813274657041444
6.1920388423212325 294.6238654780654 0.9577367705271206
6.197266397274649 283.82815372793937 0.9477961714452561
6.202493952228065 276.42703072125306 0.9429927267183152
6.207721507181481 263.5956551156123 0.9170272378140533
6.212949062134897 253.47181009592245 0.9003667016163726
6.2181766170883135 244.0989080389848 0.8825849014192212
6.22340417204173 237.34627903953876 0.8694121797005362
6.228631726995146 231.4236053952401 0.8591626132568526
6.233859281948562 229.5510313179168 0.8561754632787543
6.239086836901978 228.69863596929238 0.8552945046192278
6.2443143918553945 227.7621845947813 0.858127143367979
6.249541946808811 225.51335693546807 0.8542441145052269
6.254769501762227 221.86113208648314 0.8459219352689186
6.259997056715643 222.30586098419568 0.8458494149422358
6.265224611669059 215.60206923239195 0.8364073340063948
6.2704521666224755 208.60810520065206 0.8263212017490018
6.275679721575892 199.73170301030032 0.8080772059046075
6.280907276529308 198.2834290159841 0.807404852569679
6.286134831482724 197.43906145684514 0.8091688266155913
6.29136238643614 197.57221103910592 0.8102790514127255
6.2965899413895565 194.29433208885249 0.8032880780995985
6.301817496342973 193.9371149916628 0.7997772695676625
6.307045051296389 197.65379704762697 0.8088753526325326
6.312272606249805 203.93331479756247 0.8240741157831626
6.317500161203221 208.26883628594024 0.8348645132010553
6.3227277161566375 206.37760261487676 0.832958598619123
6.327955271110054 200.48525119764264 0.8189975863601479
6.33318282606347 197.46103964778968 0.8118542564111669
6.338410381016886 192.52573918219187 0.80182169874747
6.343637935970302 196.31951171889895 0.8115962351895443
6.3488654909237185 200.39048196752523 0.8213918541176511
6.354093045877135 200.4293264626587 0.828631456262926
6.359320600830551 197.5963325415282 0.8141774493257444
6.364548155783967 197.04190564786586 0.8074532311068867
6.369775710737383 199.72612729626735 0.8058805098320777
6.3750032656908 198.88931708613563 0.8028156952876123
6.380230820644216 199.05032037930064 0.8085315462672557
6.385458375597632 195.49331014585795 0.8033899002164083
6.390685930551048 193.91761899420163 0.8084589757520092
6.395913485504464 196.88846818416607 0.8185063236886115
6.401141040457881 196.9188111006078 0.8233563888636614
6.406368595411297 191.9581050055977 0.8169390925620968
6.411596150364713 193.19031696061901 0.8086208248009253
6.416823705318129 192.99229467331148 0.7978444300277214
6.422051260271545 193.97766654901903 0.797008858625449
6.427278815224962 195.47916676013716 0.797034415493175
6.432506370178378 198.20518808042593 0.8050185277582456
6.437733925131794 198.18466442236195 0.7988259856250813
6.44296148008521 199.9693518625464 0.7955488922648322
6.448189035038626 198.64370359610652 0.7871474140197633
6.453416589992043 198.01378559339366 0.7844522354739861
6.458644144945459 198.59951455297264 0.7857793556309498
6.463871699898875 201.36328873630444 0.7902080903749416
6.469099254852291 206.89401880933679 0.802975351388228
6.474326809805707 208.15617449206897 0.8023296755496646
6.479554364759124 212.80412051555683 0.8043757514600804
6.48478191971254 214.69260566059538 0.8055627291209772
6.490009474665956 213.99320593245852 0.7980277611247096
6.495237029619372 217.24016004867968 0.8012928741517685
6.500464584572788 221.63059698109421 0.803271840847049
6.505692139526205 227.7134468582171 0.8095612104427278
6.510919694479621 234.91519374277527 0.8184877685764427
6.516147249433037 238.72923568057146 0.8175405616311416
6.521374804386453 245.6865109441054 0.823291126464998
6.526602359339869 251.5487502487964 0.8266064623802765
6.531829914293286 265.30616717954297 0.838961236454144
6.537057469246702 282.3544922545839 0.8584137462696464
6.542285024200118 308.05837204488876 0.8899795926919701
6.547512579153534 335.5496008479906 0.921351674491572
6.55274013410695 361.46358804984396 0.9508270628500615
6.557967689060367 389.4223642281591 0.9808221257355575
6.563195244013783 414.8897012972256 1.0080239015418542
6.568422798967199 444.2895903235272 1.0423634687972612
6.573650353920615 466.05304044563223 1.0651698851945635
6.5788779088740315 481.1325348634668 1.0800657885608322
6.584105463827448 479.8446666598747 1.077162935302934
6.589333018780864 470.7073880153371 1.0658906742785288
6.59456057373428 458.38443298610855 1.0517958218452566
6.599788128687696 439.656312413128 1.0305757668168303
6.6050156836411125 420.3765464104273 1.0093129348849386
6.610243238594529 395.3630725963798 0.9813949995123052
6.615470793547945 372.1577533415072 0.9557506337668258
6.620698348501361 351.4542643729703 0.9318535537960596
6.625925903454777 334.62222345178816 0.9137133130222563
6.6311534584081935 319.9601247931649 0.8992295975479216
6.63638101336161 305.29168233658027 0.8827628327054343
6.641608568315026 292.9538835339592 0.8653088000321588
6.646836123268442 282.5847147293756 0.8499594712169517
6.652063678221858 268.0981566963923 0.8260366471574906
6.6572912331752745 260.8166777207605 0.8177331970966542
6.662518788128691 250.04101557903425 0.8048522790202868
6.667746343082107 246.12908497275507 0.8038583038517575
6.672973898035523 248.32315277606185 0.8155627868928395
6.678201452988939 244.99245025918108 0.8132342438086244
6.6834290079423555 241.91454150186428 0.8127003107858335
6.688656562895772 238.89378969648166 0.8050858738885425
6.693884117849188 235.90077385169997 0.8008292972633593
6.699111672802604 233.1432982963012 0.7944444128032218
6.70433922775602 228.74434824250054 0.7847777995509814
6.7095667827094365 224.65034535850063 0.7765212218171822
6.714794337662853 225.90012066495106 0.7788460253539227
6.720021892616269 228.1653880416996 0.7848687118545575
6.725249447569685 225.89671305871917 0.7839772407985941
6.730477002523101 229.2522355979373 0.7901544521037341
6.7357045574765175 229.30864948509455 0.7898084520091708
6.740932112429934 227.00918375405388 0.7838795470915367
6.74615966738335 224.50411812860764 0.7815575245230449
6.751387222336766 224.33080857716595 0.7832232103849436
6.756614777290182 222.3509671620396 0.7785660274701748
6.7618423322435985 224.8481252558248 0.7817610900507409
6.767069887197015 223.73043892035372 0.7768953855532337
6.772297442150431 223.81467849612747 0.77898009210422
6.777524997103847 225.19056459011537 0.7843665038183537
6.782752552057263 225.62236699678283 0.7876148180258913
6.7879801070106796 224.40177777700097 0.7868495760131846
6.793207661964096 219.31708798921426 0.7742592726034474
6.798435216917512 219.94553019422472 0.7759297653122137
6.803662771870928 223.66649175542625 0.7819896775002949
6.808890326824344 229.10935846996497 0.7891839725233173
6.814117881777761 233.23239196233087 0.792630657240061
6.819345436731177 227.67609818481725 0.7778703862700607
6.824572991684593 222.92159963924502 0.7679703872938384
6.829800546638009 221.70076018338014 0.7673582840974851
6.835028101591425 223.97665401771906 0.775007329927744
6.840255656544842 228.34408075733364 0.7829643624120683
6.845483211498258 233.32812194809475 0.7932626202014026
6.850710766451674 233.82719067464822 0.7927915411288253
6.85593832140509 234.4188744166285 0.7904562253905623
6.861165876358506 233.5892167747661 0.7848409121460184
6.866393431311923 234.24824497996013 0.7827238313092294
6.871620986265339 243.28243024826824 0.7966039118880185
6.876848541218755 245.20267375759505 0.7961302512008318
6.882076096172171 250.1438103392964 0.7981623110237209
6.887303651125587 247.40126068334845 0.786961750747352
6.892531206079004 244.51971365289694 0.7791533782108976
6.89775876103242 245.66812171363023 0.7809997510785213
6.902986315985836 249.18449686918615 0.7883653557533907
6.908213870939252 254.75181846904198 0.7956337196803012
6.913441425892668 254.86892046381752 0.791750024656128
6.918668980846085 259.69499645193184 0.797053227246026
6.923896535799501 258.6230859912541 0.7932735426110147
6.929124090752917 260.63602747615704 0.792983476441764
6.934351645706333 261.59149134584567 0.7921898211190637
6.939579200659749 271.5476655645115 0.8046982678364016
6.944806755613166 281.3259098061477 0.8165321103875516
6.950034310566582 288.1971823853641 0.823412001817925
6.955261865519998 297.41749551036503 0.8361524965295479
6.960489420473414 304.7758048647616 0.84233400080539
6.96571697542683 314.00204618968786 0.8527710344426419
6.970944530380247 323.8387295083093 0.8622017143633719
6.976172085333663 334.7329459253503 0.8716149549037829
6.981399640287079 354.1701741691447 0.8929234117793075
6.986627195240495 380.439683415192 0.9224295421649159
6.9918547501939114 413.29426543789083 0.958923977968307
6.997082305147328 457.78140562435635 1.0062860532398763
7.002309860100744 515.0528404166241 1.0665197267543391
7.00753741505416 603.6486460720761 1.152549223077606
7.012764970007576 724.6677719877351 1.261246895373746
7.0179925249609925 877.9506028357347 1.3857628110325666
7.023220079914409 1041.0650053205734 1.5072352303045566
7.028447634867825 1190.3629016664447 1.6096514719487744
7.033675189821241 1305.240050505771 1.6851353090511096
7.038902744774657 1361.4251360704961 1.718245712750673
7.0441302997280735 1355.0114918228342 1.7130268647300906
7.04935785468149 1296.3469587403438 1.6739552957393324
7.054585409634906 1203.535532852696 1.610918738142189
7.059812964588322 1094.8368357154206 1.5359377666582312
7.065040519541738 988.053184840863 1.4592051508291837
7.0702680744951545 892.4477323390183 1.3871189335853338
7.075495629448571 807.68508025736 1.318569506603905
7.080723184401987 737.1659517352565 1.2585953673622714
7.085950739355403 684.1827280384828 1.2129167734907562
7.091178294308819 643.9273306737371 1.1766267352300153
7.0964058492622355 612.5662475173453 1.1475325309364721
7.101633404215652 583.7627879920102 1.1201458383923475
7.106860959169068 563.7563249685901 1.1015896852071965
7.112088514122484 545.2452624575196 1.0844837631336297
7.1173160690759 527.6017236273929 1.0667341159487045
7.1225436240293165 514.9432467618245 1.0535478207353428
7.127771178982733 502.11799580755877 1.0406555458724924
7.132998733936149 491.860950402454 1.0304586800679398
7.138226288889565 478.4571897664299 1.0171980406239878
7.143453843842981 466.3586667282595 1.0055235150417325
7.1486813987963975 456.00753388988215 0.9942719889525414
7.153908953749814 446.7743328646585 0.9832358596381939
7.15913650870323 438.4356910731764 0.9727389782508894
7.164364063656646 435.2973917066666 0.968793705808733
7.169591618610062 436.32897562468366 0.9690173098955642
7.1748191735634785 445.7441641078526 0.9786731864777264
7.180046728516895 464.1213673761801 0.9973325655760318
7.185274283470311 496.9585249517956 1.0309675189382281
7.190501838423727 546.2123096558024 1.0794230765980743
7.195729393377143 618.9214365718403 1.1473154992006807
7.2009569483305595 722.1994334455237 1.2386983952571655
7.206184503283976 857.6571547296708 1.3476336358746406
7.211412058237392 1036.1750191631556 1.4801921932607955
7.216639613190808 1252.4723085066641 1.6259125488331387
7.221867168144224 1530.079613725775 1.796060646006237
7.227094723097641 1852.2204248218268 1.9735796117289075
7.232322278051057 2181.7180855114248 2.140806224208613
7.237549833004473 2450.4474769740996 2.265239204053598
7.242777387957889 2584.3011759763226 2.3237656151992554
7.248004942911305 2549.623736947219 2.3042409955633834
7.253232497864722 2359.5110700745377 2.215069852339743
7.258460052818138 2048.093547774442 2.0645252359142017
7.263687607771554 1701.5747273753084 1.88246603801111
7.26891516272497 1361.2597440783413 1.6834372353321747
7.274142717678386 1066.9328704145485 1.4896535141820004
7.279370272631803 836.4622502335778 1.31943261243324
7.284597827585219 656.9788530300735 1.1716832110720194
7.289825382538635 542.220186962702 1.0681517372351539
7.295052937492051 468.1642071139611 0.9954369561206091
7.300280492445467 418.3865235285163 0.944189475159794
7.305508047398884 383.3534118459062 0.9037930579819178
7.3107356023523 364.52832535871266 0.8827901884458513
7.315963157305716 347.49712948711135 0.864181665110116
7.321190712259132 337.00119120897057 0.8538144652529349
7.326418267212548 328.241545246239 0.8434629743835712
7.331645822165965 319.0724681580361 0.8316864643968854
7.336873377119381 314.20534601093783 0.8278414587638527
7.342100932072797 309.6314585228133 0.8226669609945624
7.347328487026213 309.06306317365465 0.8225612574632626
7.352556041979629 304.4551393118665 0.8149980822684075
7.357783596933046 303.9262864474113 0.8126524847376592
7.363011151886462 302.51772265983385 0.8096709533988526
7.368238706839878 297.18399583551553 0.8024767155222209
7.373466261793294 301.20179709979834 0.8090209289047898
7.37869381674671 299.4469791262128 0.8090517736853522
7.383921371700127 300.75752907044387 0.81151067555192
7.389148926653543 298.23721611402567 0.8093100149946567
7.394376481606959 298.6271748124467 0.8101413184292379
7.399604036560375 296.47629708977564 0.8056078605815572
7.4048315915137914 297.66494023296207 0.8081831664428729
7.410059146467208 299.7507440419101 0.8093314011108479
7.415286701420624 299.5996108846347 0.8085253868031191
7.42051425637404 300.9779712007993 0.8109118325067017
7.425741811327456 299.7344169841161 0.8085699964467454
7.4309693662808725 305.49465380138946 0.8162664648959884
7.436196921234289 308.02363093347327 0.8189659246898439
7.441424476187705 312.66608823175534 0.8241681956056127
7.446652031141121 315.902289289306 0.8257002125234266
7.451879586094537 316.7037426594805 0.8268846591210388
7.4571071410479535 320.86129882317186 0.82981745309846
7.46233469600137 320.69007336715754 0.8282948938964327
7.467562250954786 327.23346421989197 0.8367222314838405
7.472789805908202 332.3438061581648 0.8414208963081701
7.478017360861618 340.8812281353528 0.8507964477634952
7.4832449158150345 350.17490082879027 0.8589395239255183
7.488472470768451 354.78173840789333 0.859485134541196
7.493700025721867 363.5260052579699 0.8695892945242151
7.498927580675283 378.6028006597103 0.8871517421654039
7.504155135628699 394.38000201960006 0.9039524811722249
7.5093826905821155 413.81936854566044 0.9233310163815567
7.514610245535532 430.1654953648725 0.9380148885586578
7.519837800488948 443.137929246985 0.9487052931185083
7.525065355442364 460.99669392488994 0.9666019970537701
7.53029291039578 473.2838579157026 0.9792228374709298
7.5355204653491965 482.68621802329454 0.9897897941291494
7.540748020302613 486.9580172546714 0.9937393715717152
7.545975575256029 489.3935189995681 0.9944733320499654
7.551203130209445 487.6603484031535 0.9916500339798939
7.556430685162861 485.2489761942548 0.9885478975885051
7.5616582401162775 479.8384129274142 0.9826888640023755
7.566885795069694 468.36552863502175 0.9725710809815037
7.57211335002311 458.29810120814403 0.9637281969728807
7.577340904976526 446.80467544781686 0.9520393286029799
7.582568459929942 430.491911321051 0.9337953719599033
7.5877960148833585 421.42543110173017 0.9240296208830026
7.593023569836775 413.299708091554 0.9163837029238926
7.598251124790191 406.9432377268549 0.9090495891488863
7.603478679743607 405.2448174207953 0.9060257066504089
7.608706234697023 402.0205094163572 0.9004038185810083
7.6139337896504395 399.01302628286766 0.8969758378465883
7.619161344603856 395.3125697370563 0.8964545909690488
7.624388899557272 393.84986108401046 0.8956512881742346
7.629616454510688 393.96837164286313 0.8950958636577118
7.634844009464104 396.8786743399793 0.8960117649001628
7.6400715644175206 401.5021516368397 0.8989620501278296
7.645299119370937 408.20302587830764 0.9054000805902632
7.650526674324353 417.2770586530378 0.9142880464866746
7.655754229277769 424.0555380378899 0.9211146218955212
7.660981784231185 428.58973027495216 0.9251100332045338
7.666209339184602 436.1484933211086 0.9325788141663525
7.671436894138018 445.764895011518 0.9420328401421229
7.676664449091434 458.4450372200888 0.9538788790691175
7.68189200404485 471.0945831025174 0.965233636810978
7.687119558998266 483.4467134113144 0.9759056514799779
7.692347113951683 499.1633079114811 0.9912982440607906
7.697574668905099 511.1778560499348 1.0035569423187785
7.702802223858515 521.4613853481846 1.0136975297021256
7.708029778811931 524.5763849342582 1.0163282503720497
7.713257333765347 528.3184803527124 1.0174543677888102
7.718484888718764 522.4373127444431 1.0103945923364126
7.72371244367218 521.0237523524046 1.0088817055670365
7.728939998625596 515.6394282163336 1.0022702097389877
7.734167553579012 510.9008711883445 0.9982884794742387
7.739395108532428 513.4285686378389 1.0012206141849709
7.744622663485845 515.7561097525801 1.0035820985282873
7.749850218439261 513.1273574035638 1.0007348959227516
7.755077773392677 515.7761358581043 1.0023383217832034
7.760305328346093 512.6109440624215 1.0009641802929568
7.765532883299509 509.81313152256826 0.9994231624135301
7.770760438252926 506.146530462302 0.9961139217031908
7.775987993206342 497.92815608351475 0.9865471511447922
7.781215548159758 488.5814557621497 0.9761727341203206
7.786443103113174 478.285739363006 0.9650358194229336
7.79167065806659 467.05143708900874 0.9542956342662937
7.796898213020007 453.38604702076987 0.9401803736743857
7.802125767973423 443.92950439543034 0.9306252359603802
7.807353322926839 434.33960178853914 0.9208291634922386
7.812580877880255 425.8300878056694 0.9113673279572806
7.817808432833671 422.4727641350425 0.9081711401117823
7.823035987787088 420.9110659148613 0.9073150807185504
7.828263542740504 417.84798587738055 0.9036001984013898
7.83349109769392 420.1467579474423 0.9054242601659057
7.838718652647336 420.51379707519317 0.9054111957362836
7.8439462076007525 420.9569771739419 0.9057837256529886
7.849173762554169 420.6490318980256 0.9040954560633264
7.854401317507585 420.1395594269746 0.9031295599960987
7.859628872461001 418.3362402079142 0.9002967333450076
7.864856427414417 423.07644463584677 0.9047030319692421
7.8700839823678335 426.00683279928285 0.9080863140357298
7.87531153732125 434.2404035648566 0.9165252810758173
7.880539092274666 440.03686655315715 0.9237626387221123
7.885766647228082 447.48265035244236 0.9304656097723999
7.890994202181498 453.7286892613696 0.9365746258996096
7.8962217571349145 461.10246430749237 0.9424519755873826
7.901449312088331 469.3704063483575 0.9498371506969879
7.906676867041747 473.05517581117357 0.9523742267957798
7.911904421995163 479.73350211765313 0.958561545403572
7.917131976948579 486.40243060338986 0.9650049710589162
7.9223595319019955 499.2008833346949 0.9769376771566132
7.927587086855412 512.2128447572034 0.9880156367442225
7.932814641808828 523.616361410861 0.9973368183923811
7.938042196762244 535.0639656196387 1.0070163919357034
7.94326975171566 543.9824622862477 1.015237031543615
7.9484973066690765 552.6705169832275 1.0226369100619022
7.953724861622493 562.1230692023548 1.0300427427030028
7.958952416575909 576.4100175945617 1.0417873960861637
7.964179971529325 598.2651037883239 1.0610567072514403
7.969407526482741 619.1648355201316 1.0795159735313191
7.9746350814361575 641.2685938901841 1.0982834606544023
7.979862636389574 652.3400828501032 1.1083484521118592
7.98509019134299 661.2841263738995 1.1150203362613793
7.990317746296406 669.495441954617 1.1213042693535804
7.995545301249822 679.4066202948067 1.1297763118783872
8.000772856203238 684.6745628989783 1.1321852755610888
8.006000411156654 688.657385570546 1.1355874475854424
8.01122796611007 691.4265382963644 1.137559591583997
8.016455521063486 689.1589394224216 1.1348623373151878
8.021683076016902 684.5221907812308 1.1301220523016442
8.026910630970319 677.8433500283802 1.1228411903258506
8.032138185923735 672.4134481443642 1.1184840986829812
8.037365740877151 666.163918013733 1.1148504824100942
8.042593295830567 666.2742402584055 1.1149606137166872
8.047820850783983 657.501217059622 1.10911675853649
8.0530484057374 648.5945065289321 1.099687351595394
8.058275960690816 641.5802559969617 1.0928798282399652
8.063503515644232 630.9972676754909 1.0829697022339073
8.068731070597648 629.0840653226396 1.080745877779266
8.073958625551064 619.0787802885422 1.0718309486183153
8.07918618050448 609.9123546038995 1.062952561444266
8.084413735457897 600.7808068083922 1.0547343655642025
8.089641290411313 593.7984553626026 1.04911676278903
8.09486884536473 590.5607380620371 1.0467220514528457
8.100096400318145 586.0263047010933 1.0422867848501003
8.105323955271562 583.2194420019063 1.0389578091240195
8.110551510224978 579.3088095731621 1.0341352350592607
8.115779065178394 578.1442227684065 1.0328870166250883
8.12100662013181 575.3045338414288 1.030444905204964
8.126234175085226 573.8188266129496 1.0284560167813561
8.131461730038643 575.2955088918717 1.0293591546817118
8.136689284992059 585.0749195623738 1.036765067536693
8.141916839945475 594.0867485048067 1.044599440973094
8.147144394898891 606.0058198236934 1.0543905968486307
8.152371949852308 628.263377894415 1.0733429112636768
8.157599504805724 649.3955540024739 1.0916612963605508
8.16282705975914 670.5782045304863 1.1087386412551437
8.168054614712556 691.8183504336308 1.125646671326809
8.173282169665972 709.1822191435989 1.1387853262424954
8.178509724619389 717.8185100779324 1.1456233726478315
8.183737279572805 726.3028044482279 1.1517033962008256
8.188964834526221 722.1818870160647 1.1464907713384351
8.194192389479637 718.5033572925112 1.1422135152885875
8.199419944433053 714.8698477873303 1.1381978672468487
8.20464749938647 704.8461804822045 1.1308334160010183
8.209875054339886 695.8664200511926 1.1236005261547881
8.215102609293302 685.2063664952422 1.115491479243771
8.220330164246718 678.9294206105691 1.1095757826039498
8.225557719200134 678.0454284693852 1.1090751321433316
8.23078527415355 676.5561111057707 1.1077505853013747
8.236012829106967 676.9711981454841 1.108886458529617
8.241240384060383 673.1658109221844 1.1052295073139502
8.2464679390138 664.8201368336813 1.0982182081516014
8.251695493967215 662.3285990104479 1.0953324233850186
8.256923048920632 656.7858016204901 1.0891638119695244
8.262150603874048 655.7409833100822 1.0881033319101652
8.267378158827464 651.1877810271039 1.0842724418323633
8.27260571378088 644.3675119149852 1.0783310391667231
8.277833268734296 642.1134035383915 1.0758314932208204
8.283060823687713 636.6244234052555 1.07086179625806
8.288288378641129 632.0771601808713 1.067147901204586
8.293515933594545 629.4655240162333 1.064908452076296
8.298743488547961 625.3117588299799 1.0601050428772805
8.303971043501377 627.6216272740049 1.0613136377228236
8.309198598454794 629.4694059430229 1.0617867018197589
8.31442615340821 630.062965936903 1.0618843115058934
8.319653708361626 632.9488018356685 1.0641199610632366
8.324881263315042 634.4557185039312 1.0658816213512385
8.330108818268458 638.8277045983235 1.0697027837122512
8.335336373221875 645.6159513462419 1.074860778843517
8.34056392817529 651.7480315396481 1.0789445957745158
8.345791483128707 654.6627226073329 1.0813815586877467
8.351019038082123 655.7720916436832 1.0815609515868674
8.35624659303554 656.5652491668251 1.0816756330388873
8.361474147988956 660.1079965050875 1.0832074085140815
8.366701702942372 668.9244725107146 1.0897722801137797
8.371929257895788 678.1086786714332 1.0962976879225244
8.377156812849204 681.1097006369362 1.0994229378857787
8.38238436780262 684.3254668722351 1.1028169159329648
8.387611922756037 680.7592522431765 1.0997634920955952
8.392839477709453 679.8347126756776 1.0981011701363546
8.398067032662869 673.4489564872812 1.0926582543749728
8.403294587616285 664.0147568668873 1.0849916088965068
8.408522142569701 652.6726964766154 1.0750025142784245
8.413749697523118 639.9728665195721 1.0640750051978012
8.418977252476534 631.6063173296527 1.057370510201729
8.42420480742995 618.2327213891625 1.0456040863344058
8.429432362383366 606.4586936445562 1.0349634571092314
8.434659917336782 594.4334202045867 1.0242417300649933
8.439887472290199 588.209512397034 1.017538054505835
8.445115027243615 587.4543340744794 1.016945790635521
8.450342582197031 577.2067142769093 1.007598588459748
8.455570137150447 571.1040182592438 1.0022961764549734
8.460797692103863 561.6342891891571 0.994392411884215
8.46602524705728 554.8299994458683 0.9875265887446509
8.471252802010696 549.0898699089231 0.9823287469731381
8.476480356964112 545.9153272462054 0.9795796193221096
8.481707911917528 542.1136050973852 0.9758055747346753
8.486935466870944 537.8076706691979 0.9718405714530204
8.49216302182436 533.6992588343461 0.9681849580207376
8.497390576777777 530.2415835474784 0.9645980459922968
8.502618131731193 531.605828119074 0.966087444746333
8.50784568668461 523.2346749776285 0.9580087994334094
8.513073241638025 521.0690203184414 0.955082696181275
8.518300796591442 515.8354290178225 0.9504748288436196
8.523528351544858 512.6125132815043 0.948291269084523
8.528755906498274 515.6566795772491 0.9501292840582646
8.53398346145169 512.7350660025579 0.947588249320845
8.539211016405106 506.3949355560861 0.9413239384325242
8.544438571358523 502.3884854188253 0.9367043271719531
8.549666126311939 495.96167950234565 0.9304123973025816
8.554893681265355 498.79888548588536 0.9333232639451725
8.560121236218771 498.91778918844983 0.9344198914539816
8.565348791172188 499.8657215908869 0.9357480568659259
8.570576346125604 503.7462992237838 0.9387608438325682
8.57580390107902 502.28073192358715 0.9353429992740471
8.581031456032436 498.9767103312542 0.9313297188480983
8.586259010985852 495.4583141797153 0.9281559283317291
8.591486565939269 495.08614754129894 0.9274491243240299
8.596714120892685 500.2807824413414 0.9319403721591184
8.601941675846101 502.0407373290957 0.932478423082725
8.607169230799517 504.10193367679716 0.9336088296717939
8.612396785752933 507.3713594425547 0.9358334575115048
8.61762434070635 510.40436604854193 0.9385153327222594
8.622851895659766 516.8008955536975 0.9447529116291727
8.628079450613182 521.8436046328679 0.9491927796115327
8.633307005566598 526.9542233164543 0.9532855777977426
8.638534560520014 531.6538960920456 0.9574221925366312
8.64376211547343 538.3592607814863 0.9629874283170917
8.648989670426847 545.6104638956041 0.9690042460635729
8.654217225380263 551.0425402867576 0.9741048346206521
8.65944478033368 557.1512897132277 0.9787020920825422
8.664672335287095 561.0643778734178 0.9804608295957384
8.669899890240512 571.0146374104363 0.9883147363326901
8.675127445193928 583.6822024455854 0.9989229539558075
8.680355000147344 598.2781301567754 1.0126874016979557
8.68558255510076 606.9804808408863 1.0195102089597659
8.690810110054176 613.2742939542802 1.02394847705828
8.696037665007593 619.4755849745518 1.026332932983462
8.701265219961009 633.8580583064901 1.0371019024373755
8.706492774914425 651.4726713515436 1.0508022863880269
8.711720329867841 667.5783831480893 1.064355339478323
8.716947884821257 680.9641400933767 1.0741136224964518
8.722175439774674 689.2191160355596 1.0803991479680435
8.72740299472809 688.3260663407059 1.0788844933378998
8.732630549681506 683.228045757801 1.0754418656533387
8.737858104634922 675.6196862995879 1.0695585842869044
8.743085659588338 673.5923611673082 1.0698125690810503
8.748313214541755 669.3455274849242 1.0671964886735736
8.75354076949517 659.3160622740191 1.0593919751581717
8.758768324448587 647.621702129473 1.0494710835016818
8.763995879402003 632.2470453104332 1.036300763527442
8.76922343435542 618.0222009066821 1.0229300686000975
8.774450989308836 607.5210249455788 1.0119531740794243
8.779678544262252 598.1465818242227 1.00290397728135
8.784906099215668 586.9031935875528 0.9936001243789658
8.790133654169084 580.9396591869927 0.9894669029844961
8.7953612091225 574.4363850200435 0.9838727640991412
8.800588764075917 571.5685764288829 0.9811043212178735
8.805816319029333 569.1542353157945 0.9784173865945748
8.811043873982749 564.8076754202867 0.97474570269893
8.816271428936165 559.1576636389499 0.9705584425309349
8.821498983889581 556.4679692462597 0.9685035320482946
8.826726538842998 555.9837432795782 0.9679522745932283
8.831954093796414 550.6463955209795 0.9610424269186187
8.83718164874983 546.2864332124623 0.9564065287970199
8.842409203703246 542.7534716839439 0.9541034775182674
8.847636758656662 541.1614504052562 0.9537325432461914
8.852864313610079 541.9827506501941 0.9550201796224635
8.858091868563495 544.8219033830095 0.9575125396721973
8.863319423516911 547.545465419384 0.958505017556911
8.868546978470327 545.5712963002875 0.9560587746596335
8.873774533423743 544.1693756503321 0.9541519426155488
8.87900208837716 538.7302135059256 0.9483523289090342
8.884229643330576 539.596131426105 0.9489569867999588
8.889457198283992 542.4409232642313 0.9520688596704244
8.894684753237408 544.2261647510013 0.9541075811571805
8.899912308190824 549.5170213856071 0.9584717802359517
8.90513986314424 548.7550552039869 0.9566155303733067
8.910367418097657 550.6424040026724 0.9565301149113805
8.915594973051073 555.5039827625815 0.9605716275450187
8.92082252800449 559.0311068084205 0.9628859942108332
8.926050082957905 559.3773813251628 0.9627579956003934
8.931277637911322 559.85606287833 0.9627396607257863
8.936505192864738 560.3432579398875 0.9625695603160657
8.941732747818154 563.6172185440274 0.966304331142528
8.94696030277157 564.0792690363963 0.9668730111030693
8.952187857724986 569.6116337970383 0.9717697583584992
8.957415412678403 569.1178724862211 0.9707062667118045
8.962642967631819 573.2056450396361 0.9731413717025901
8.967870522585235 580.0127207023627 0.9791588369691919
8.973098077538651 577.524512913845 0.9772981928800316
8.978325632492067 581.3909787626397 0.9797892922824233
8.983553187445484 585.0190854061582 0.9826936407562608
8.9887807423989 591.6423693177932 0.9874357345487388
8.994008297352316 598.0220583493514 0.9925185247296849
8.999235852305732 600.3804275544221 0.9932585286454796
9.004463407259149 604.1811117912199 0.9951482795509738
9.009690962212565 609.105627219628 0.9983383181919594
9.014918517165981 615.9824954274388 1.0036848561617109
9.020146072119397 626.9960422146333 1.0127013564526426
9.025373627072813 635.7850199994782 1.019364520852359
9.03060118202623 648.5497093419751 1.0281161633867681
9.035828736979646 661.0470912303014 1.038113222219248
9.041056291933062 676.6692275477951 1.0495742488893358
9.046283846886478 693.5977536194827 1.0625506451154738
9.051511401839894 708.7602114169647 1.0733541385313683
9.05673895679331 727.8973315581931 1.0867042782210314
9.061966511746727 749.6218375940113 1.1019534050522728
9.067194066700143 776.086716036456 1.1209707009369643
9.07242162165356 800.0944041899133 1.1372155557597288
9.077649176606975 825.9177740577707 1.1557192033106625
9.082876731560392 846.7415236851585 1.170337432616405
9.088104286513808 859.3947250954775 1.1786079401964742
9.093331841467224 866.5113949009612 1.1822719486920177
9.09855939642064 863.0820151356297 1.179329461258259
9.103786951374056 859.164151229105 1.176817912837098
9.109014506327473 849.0822551225574 1.1684357973553008
9.114242061280889 839.2776073107907 1.1616602250672619
9.119469616234305 830.6986616919586 1.1551838698473642
9.124697171187721 826.4168696831861 1.1523529967085542
9.129924726141137 821.0868828340639 1.1478933253073071
9.135152281094554 819.0617721652444 1.1454385154275
9.14037983604797 825.5424551929073 1.150101396331142
9.145607391001386 838.4770959475288 1.1584607390067294
9.150834945954802 864.5604738112767 1.1762424868361196
9.156062500908218 893.0359934686626 1.195814086717211
9.161290055861635 931.099587641804 1.2308017273152996
9.16651761081505 972.2711327464868 1.2654344112730673
9.171745165768467 1008.4424843925158 1.2939107829822976
9.176972720721883 1031.2793668475558 1.3122854258650138
9.1822002756753 1034.1924130583814 1.3162336890653878
9.187427830628716 1030.573664341859 1.3168445380587313
9.192655385582132 1014.845055218039 1.308698478597694
9.197882940535548 1002.9563597669663 1.303532325472904
9.203110495488964 990.018681098507 1.2974034353527124
9.20833805044238 978.0194905472357 1.2933740936297808
9.213565605395797 965.1596890893776 1.2873929928059038
9.218793160349213 948.5744052477374 1.2786533706733543
9.224020715302629 934.2549228271453 1.270206205716985
9.229248270256045 922.8243100950936 1.2631075255059792
9.234475825209461 909.8391538783176 1.2560592126196914
9.239703380162878 898.0233908957194 1.2499031895261628
9.244930935116294 889.7854219503814 1.2449931953384135
9.25015849006971 884.3873791689879 1.242541990687041
9.255386045023126 877.0000704353115 1.23841750505948
9.260613599976542 873.52738515969 1.2374100077332018
9.265841154929959 879.5547501255629 1.2445761287539021
9.271068709883375 889.9283222555761 1.2524394376062384
9.276296264836791 909.9386344060202 1.267537264505429
9.281523819790207 932.0447126757541 1.2836681485322774
9.286751374743623 955.5744115141518 1.2999718902045088
9.29197892969704 980.0755759922789 1.3184449805261638
9.297206484650456 1005.1620619056191 1.3365519001739492
9.302434039603872 1022.6940266660009 1.3488171231824098
9.307661594557288 1029.9139376229334 1.3555082596949999
9.312889149510704 1024.9944124217948 1.353865096556767
9.31811670446412 1013.033270114706 1.3467896850019776
9.323344259417537 988.7923019636306 1.3320305828222538
9.328571814370953 949.4083742833151 1.3039328980274059
9.33379936932437 907.285620555264 1.2756629265177855
9.339026924277785 858.1516578903297 1.242447887473346
9.344254479231202 813.6633792488273 1.2118039855784624
9.349482034184618 768.0254506898247 1.1782587723750975
9.354709589138034 731.0494105394258 1.150068518267706
9.35993714409145 706.6121937302781 1.1336075220065736
9.365164699044866 690.4050686030494 1.1211950198301714
9.370392253998283 673.7663511494925 1.1087975106659922
9.375619808951699 659.8655430510918 1.0968412926729247
9.380847363905115 647.7982710159058 1.0878137295401955
9.386074918858531 642.2882496671695 1.084760853627083
9.391302473811947 643.2779817072003 1.086510728774936
9.396530028765364 642.3360244178511 1.0865052224697143
9.40175758371878 640.9994420419348 1.086183965656297
9.406985138672196 642.4247041811133 1.0877965027879193
9.412212693625612 641.2041353460794 1.0859277133454386
9.417440248579029 637.4226916140826 1.0716012137959892
9.422667803532445 631.3748467325103 1.0594163476950615
9.427895358485861 627.2649447119976 1.0524950589588524
9.433122913439277 628.527098935077 1.051275397920118
9.438350468392693 629.8435536361112 1.0499760240656173
9.44357802334611 632.3019076639566 1.0499576427459378
9.448805578299526 631.5891940816318 1.0467318483974344
9.454033133252942 632.4804719233036 1.0460915963824673
9.459260688206358 631.4971017214712 1.044086081886873
9.464488243159774 630.7719076240026 1.041765240133712
9.46971579811319 632.1424936072291 1.0413072322321626
9.474943353066607 628.8913043977615 1.03630540370788
9.480170908020023 630.6944277890385 1.0369721761659265
9.48539846297344 630.9663953048243 1.036344318481572
9.490626017926855 631.0567541852869 1.0350714884431191
9.495853572880272 631.2757037388008 1.0339121550144026
9.501081127833688 631.269390685245 1.0325281211360768
9.506308682787104 633.9257032043417 1.034471240093881
9.51153623774052 632.5141338909211 1.0324459904088172
9.516763792693936 629.608514552568 1.0291110358812408
9.521991347647353 626.7563277243542 1.0247708505151139
9.527218902600769 629.4566840601012 1.024878655744072
9.532446457554185 630.6779189430777 1.0251755208917288
9.537674012507601 632.3028922820216 1.026859614342028
9.542901567461017 632.3002559041787 1.0269129654615698
9.548129122414434 632.2287859464421 1.02656810567022
9.55335667736785 631.3833627741895 1.0245540096613681
9.558584232321266 632.378219430846 1.0245307346064119
9.563811787274682 632.1369751915482 1.0234349519431294
9.569039342228098 629.7288126152979 1.0198181521201026
9.574266897181515 627.3717486084078 1.0172694921357117
9.57949445213493 628.1533426413887 1.0171621994314688
9.584722007088347 631.5532362593442 1.0191840607849052
9.589949562041763 635.3059872490604 1.0213992501178795
9.59517711699518 638.7858640486896 1.0236162907379807
9.600404671948596 637.7302922662959 1.0227796768436133
9.605632226902012 634.8136261887246 1.0199434888587657
9.610859781855428 632.9243952710788 1.0170544298671853
9.616087336808844 631.9754771241886 1.015442295271104
9.62131489176226 633.7551112914567 1.0155747064924663
9.626542446715677 631.5931324708348 1.0131173733775027
9.631770001669093 629.8567809852509 1.0123357022541102
9.636997556622509 630.0339589237327 1.0119156710812658
9.642225111575925 634.4029932646087 1.0142266688362234
9.647452666529341 638.149201859895 1.0160152501396542
9.652680221482758 640.5995541359456 1.0178750493911506
9.657907776436174 643.9685671386671 1.0198913556889375
9.66313533138959 641.5733168323271 1.0170747549724002
9.668362886343006 647.406969462865 1.0215227997862402
9.673590441296422 644.1826400211887 1.0201220052714361
9.678817996249839 641.873311889153 1.0169266567247273
9.684045551203255 639.4608535328542 1.0135646553477948
9.689273106156671 641.1407451868455 1.0135513838641255
9.694500661110087 648.8835089184379 1.0189293217429864
9.699728216063503 653.5075099456014 1.0223090185346002
9.70495577101692 656.6969889957002 1.0237014150099946
9.710183325970336 661.8283813260277 1.027899163759148
9.715410880923752 662.6309759673485 1.0272908694010159
9.720638435877168 665.2367832523238 1.0281502260791693
9.725865990830584 667.3460236145308 1.029734320929163
9.731093545784 668.3973173936686 1.0296838204665302
9.736321100737417 671.6356428190617 1.033213640572386
9.741548655690833 670.3791006382365 1.0320516019904147
9.74677621064425 671.4219154574647 1.0324143420227032
9.752003765597665 673.6984271969793 1.0334538583031023
9.757231320551082 674.5841775045635 1.0336005000719686
9.762458875504498 674.8489288094032 1.0314334744762403
9.767686430457914 673.6745522362899 1.0303304486391067
9.77291398541133 674.0793157504816 1.0302645207255006
9.778141540364746 675.6955842915474 1.0311062273320724
9.783369095318163 674.0808083821114 1.0291109013961346
9.788596650271579 673.7561912238616 1.0280750525837528
9.793824205224995 671.3412182762132 1.0264319773647106
9.799051760178411 672.8358849440442 1.0264276636911374
9.804279315131827 676.8426398611417 1.0289374248411864
9.809506870085244 680.9300233090624 1.031514618370345
9.81473442503866 684.442398679288 1.0333415865580926
9.819961979992076 687.2974001555257 1.0346150532278506
9.825189534945492 690.0544456805334 1.0370182553867227
9.830417089898909 690.6262143640395 1.0367672412723257
9.835644644852325 685.4249228909559 1.0312570068962172
9.840872199805741 681.1536657802598 1.0268865099716724
9.846099754759157 678.7288055335177 1.0250433439744455
9.851327309712573 679.3212898550438 1.0255417177117538
9.85655486466599 678.8545737799811 1.024542658692809
9.861782419619406 678.3696899013992 1.0241647158122784
9.867009974572822 677.0719117282941 1.021856441611306
9.872237529526238 676.8704496054731 1.0213485845034294
9.877465084479654 676.7062152624235 1.021116101379224
9.88269263943307 681.6026731993087 1.0252063028818
9.887920194386487 682.273946587041 1.0250892873985584
9.893147749339903 682.8703458597429 1.0257410052511322
9.89837530429332 679.2520168615195 1.0213658365466296
9.903602859246735 681.1485067821021 1.0218533734125532
9.908830414200152 685.4175414664068 1.0245367060142228
9.914057969153568 694.6656848848348 1.0319212561527185
9.919285524106984 699.1223656888205 1.035190533491694
9.9245130790604 702.2384137042533 1.0367084435235354
9.929740634013816 702.8055716445773 1.0353863305990867
9.934968188967233 706.3334714489764 1.0374788392568262
9.940195743920649 707.2836140186572 1.0379513637598208
9.945423298874065 713.2995493292781 1.0432396923826304
9.950650853827481 713.7961170553943 1.0433544777752688
9.955878408780897 712.8893522335151 1.042193839405883
9.961105963734314 714.8530944969697 1.042771146728452
9.96633351868773 715.071543881246 1.042771655914366
9.971561073641146 712.1838920432317 1.039049666681204
9.976788628594562 709.8047697957802 1.0358428557007988
9.982016183547978 707.9355320931386 1.034037155970501
9.987243738501395 705.6112199161452 1.0317283318335304
9.99247129345481 705.0000415362897 1.030620023611736
9.997698848408227 701.1171511770441 1.0276277308677249
10.002926403361643 697.6081657981775 1.0244130898136745
10.00815395831506 694.0942197585525 1.0213813062433525
10.013381513268476 689.4275304802768 1.0176408369725638
10.018609068221892 684.4681459252702 1.013527669490937
10.023836623175308 681.6096696546255 1.011319047850886
10.029064178128724 682.6539757053602 1.0120112062563082
10.03429173308214 684.8735219303154 1.0145190396818808
10.039519288035557 690.6291006178691 1.0189874164412998
10.044746842988973 693.7010794739105 1.019806364195831
10.049974397942389 695.1558295469442 1.0200479813704428
10.055201952895805 693.1819443305108 1.0182947476127833
10.060429507849221 693.5139868340219 1.019220524595033
10.065657062802638 690.8119659502585 1.0175976498097257
10.070884617756054 688.3119243874386 1.0155415017458156
10.07611217270947 685.4116743368754 1.0129854684151571
10.081339727662886 686.0714927284972 1.0125824573597302
10.086567282616302 684.2099480055152 1.011077402611863
10.091794837569719 682.436651309872 1.0079262940999956
10.097022392523135 681.355835455567 1.0060622032151942
10.102249947476551 686.6744097980614 1.0102054937214842
10.107477502429967 692.8705453198851 1.015344028375993
10.112705057383383 693.5978959291668 1.0155449370657763
10.1179326123368 683.7653840346002 1.0082630350838144
10.123160167290216 678.3241743878258 1.0043788847773432
10.128387722243632 674.0198714912376 1.000625279087332
10.133615277197048 673.1796988256618 0.9991281107807787
10.138842832150464 677.4191031743089 1.000599743573106
10.14407038710388 680.872277403252 1.002811270808062
10.149297942057297 683.0737596429116 1.004842742130001
10.154525497010713 679.8471061678421 1.0037738299886663
10.15975305196413 676.6809604330764 1.0016234373953563
10.164980606917545 672.9708703181611 0.9982130961766448
10.170208161870962 667.8080243347704 0.993337345119014
10.175435716824378 666.6710514807563 0.9921505963065723
10.180663271777794 664.3184690741937 0.989115457331639
10.18589082673121 666.3748896351565 0.9904286612889459
10.191118381684626 661.2018516308026 0.9866545356503911
10.196345936638043 659.4171237815139 0.985828712982341
10.201573491591459 656.0801465773557 0.9829927584396264
10.206801046544875 651.7854465534328 0.9795733561352891
10.212028601498291 649.7151394941187 0.9778266993839658
10.217256156451707 646.542045910806 0.9749591519716331
10.222483711405124 643.2150804605137 0.9725457416671712
10.22771126635854 642.3974599937504 0.9717584189349926
10.232938821311956 642.1284032748574 0.9713639786626682
10.238166376265372 639.1529764337314 0.9680420335216321
10.243393931218788 640.206955242793 0.9678119570207175
10.248621486172205 636.3498416175734 0.9645363854935772
10.253849041125621 640.2741635170416 0.9679539528682508
10.259076596079037 642.1059259983612 0.9699043646474298
10.264304151032453 635.6482277151977 0.964651835829359
10.26953170598587 635.7414325238623 0.9642902480038144
10.274759260939286 632.4386214078156 0.96145701973088
10.279986815892702 629.8886621078304 0.9593577188036398
10.285214370846118 630.3607844406592 0.9593243308564304
10.290441925799534 631.0432623136709 0.9590225436127555
10.29566948075295 633.1988965139183 0.9606112174138263
10.300897035706367 632.5448067753945 0.9597962607851693
10.306124590659783 629.5239066128805 0.9567688245582017
10.3113521456132 620.7571750948118 0.9502086286381961
10.316579700566615 618.4920785741383 0.9488478228799888
10.321807255520032 617.4072641789852 0.9475264393004806
10.327034810473448 616.7378283057184 0.9469538852515574
10.332262365426864 613.4135031511746 0.9433352500553187
10.33748992038028 612.1281213434885 0.9417082041785279
10.342717475333696 609.740295584008 0.9393427005688455
10.347945030287113 611.036241604867 0.9390114111320073
10.353172585240529 615.3357784712587 0.9427664990393478
10.358400140193945 614.9034344401758 0.9429339405866081
10.363627695147361 616.7235236159314 0.9443406915604676
10.368855250100777 618.8458102234067 0.945793300150593
10.374082805054194 620.2159178747222 0.9458474233335901
10.37931036000761 620.0129272604428 0.9447597438464569
10.384537914961026 619.4623243770393 0.944277412336578
10.389765469914442 622.436175593839 0.9459049112415303
10.394993024867858 623.7278950262072 0.9467862714167918
10.400220579821275 627.2132671200773 0.9493814485950731
10.40544813477469 625.040725005503 0.9468772291483215
10.410675689728107 620.3045633264318 0.9430991887120227
10.415903244681523 619.4391009879325 0.942234646019356
10.42113079963494 616.2186970338415 0.9386480109435777
10.426358354588356 611.915637578578 0.9348163954450307
10.431585909541772 608.2326665646191 0.9320197879717375
10.436813464495188 604.2253812975466 0.9305631110229516
10.442041019448604 597.5452136675964 0.9258174480651015
10.44726857440202 592.0995945939117 0.9211882820362015
10.452496129355437 587.7325125221515 0.9169905698143981
10.457723684308853 582.0715067055902 0.9122945014779118
10.462951239262269 578.6264963425463 0.9090865499314521
10.468178794215685 573.3069564966518 0.9044176202106422
10.473406349169101 570.9370685691181 0.9026050882857972
10.478633904122518 566.6899193961649 0.897834540251247
10.483861459075934 565.1491282052466 0.8964374818236339
10.48908901402935 561.2281510173634 0.8931324045753753
10.494316568982766 558.433891057574 0.8908478799204126
10.499544123936182 556.938682288643 0.8896101717750278
10.504771678889599 553.2803310601132 0.8867488280787367
10.509999233843015 550.8194727510813 0.8851565173322473
10.515226788796431 546.7859101813565 0.8816993397332745
10.520454343749847 538.0193253847327 0.8741479202898843
10.525681898703263 532.1921770359714 0.8683973795334521
10.53090945365668 532.4133727045454 0.8678935766457261
10.536137008610096 532.1621393825252 0.8676684574454592
10.541364563563512 534.2679902123339 0.869326368284817
10.546592118516928 536.1582898407165 0.871036037482605
10.551819673470344 534.1358573090056 0.8691553513884459
10.55704722842376 533.1727744732999 0.8687430715441478
10.562274783377177 532.7323593397736 0.8680209101056982
10.567502338330593 527.5451500925896 0.8637384731371157
10.57272989328401 528.2374126345186 0.8638261752882332
10.577957448237425 524.4332290601064 0.8608342617441372
10.583185003190842 520.6902550564408 0.8569314725007298
10.588412558144258 520.3543485487219 0.8575840894680254
10.593640113097674 515.9180316207825 0.8541955641415065
10.59886766805109 516.3755788017536 0.8534044750767272
10.604095223004506 514.4567165149787 0.8510923817519876
10.609322777957923 509.6658865519251 0.8468076166579649
10.614550332911339 511.56655579594246 0.8476944135296587
10.619777887864755 511.83948407256776 0.847802665373442
10.625005442818171 514.37409051637 0.8507457685113632
10.630232997771587 514.4105424168222 0.8503646003979473
10.635460552725004 513.2721219871295 0.8494763089376993
10.64068810767842 512.3733062088143 0.8481825604033499
10.645915662631836 514.6908148068036 0.8501743682569213
10.651143217585252 519.4143106656662 0.8549421491644478
10.656370772538668 522.5669319666891 0.8567832626825295
10.661598327492085 522.2838085988174 0.8563841620002876
10.666825882445501 523.0483001036167 0.8569109124896588
10.672053437398917 521.8426740348676 0.8546627026560659
10.677280992352333 527.2203369355187 0.8586499038610199
10.68250854730575 533.2988028962047 0.8633970871499985
10.687736102259166 540.9405865243123 0.8691769169199537
10.692963657212582 545.7449072126223 0.8728713726975957
10.698191212165998 546.8995564826607 0.8734457412981557
10.703418767119414 547.8524597899413 0.8718482249129522
10.70864632207283 550.8574892903621 0.8731684010236194
10.713873877026247 560.4272006517328 0.8799705599608991
10.719101431979663 571.2135735705058 0.8875995400324505
10.72432898693308 583.642856715625 0.8969988747766795
10.729556541886495 592.6268018643374 0.9037875130049832
10.734784096839912 603.145317050802 0.911609132335009
10.740011651793328 604.2412877222541 0.9123760938609151
10.745239206746744 604.7249544918941 0.9125327534493203
10.75046676170016 604.1901406756762 0.9117509986425905
10.755694316653576 606.2656673063052 0.9130915191509318
10.760921871606993 605.4726054296615 0.9123391999598693
10.766149426560409 607.1305409102869 0.91397474733274
10.771376981513825 602.5337844441775 0.9106277507340126
10.776604536467241 600.1244055089787 0.9087199340294773
10.781832091420657 600.9400111039845 0.9088610742862507
10.787059646374074 596.9879071457239 0.9050561254056118
10.79228720132749 592.7490558097277 0.9010489203142843
10.797514756280906 587.7901626697308 0.8971116948954734
10.802742311234322 589.4552417059275 0.8982212036595861
10.807969866187738 588.6640104184166 0.8975612782702636
10.813197421141155 589.8615944352777 0.8979797053962936
10.81842497609457 589.5405124066776 0.8976957566625091
10.823652531047987 588.9540759234193 0.8962063811396863
10.828880086001403 589.8254247489845 0.8962337388029424
10.83410764095482 595.3254945181327 0.9009009204601789
10.839335195908236 606.4479766071288 0.9095700044330527
10.844562750861652 614.4785962247196 0.9155263054696837
10.849790305815068 627.4638009852717 0.9243395872366278
10.855017860768484 646.971951535979 0.9373697917862007
10.8602454157219 668.5608951505361 0.9526835026779817
10.865472970675317 697.3068381987438 0.9726879154569887
10.870700525628733 718.0224087389278 0.9868703728865353
10.875928080582149 737.5040561304307 1.0004102362750014
10.881155635535565 746.6563952958905 1.0050261455604173
10.886383190488981 744.4653445774812 1.002916958351799
10.891610745442398 733.6783197190271 0.9956032608103487
10.896838300395814 718.376639460652 0.9846103766068673
10.90206585534923 696.8361476669241 0.9695320620729684
10.907293410302646 679.892807378919 0.9573339802570165
10.912520965256062 661.2535928320351 0.9434035811123146
10.917748520209479 645.5807541637204 0.9322005127996806
10.922976075162895 633.2056518845012 0.9230634062078822
10.928203630116311 622.1198235982873 0.9147793566033205
10.933431185069727 608.6803488531854 0.904855641749226
10.938658740023143 599.1069051020759 0.8971771578652968
10.94388629497656 589.1987157484402 0.8895986161309201
10.949113849929976 583.1505420371922 0.885179183563343
10.954341404883392 576.9079807338567 0.8809286379193235
10.959568959836808 570.0470746047823 0.876094187038925
10.964796514790224 564.1954833865668 0.8716216206969994
10.97002406974364 560.0355671088322 0.8693484859159449
10.975251624697057 556.9094231131849 0.8688103801358251
10.980479179650473 548.050039622957 0.8636412081921244
10.98570673460389 542.3860901967488 0.8607342447440349
10.990934289557305 536.3438053660823 0.8572520811143852
10.996161844510722 532.9769523350087 0.8558842091536306
11.001389399464138 529.0133872716425 0.8531544096574335
11.006616954417554 526.0626677248097 0.8510834423098828
11.01184450937097 522.7127835943099 0.8483389537503656
11.017072064324386 519.4072273496922 0.8462964913354182
11.022299619277803 518.3951528444196 0.8461567104460164
11.027527174231219 516.6929340771319 0.8455397229705096
11.032754729184635 513.4137692449808 0.8432937928583328
11.037982284138051 509.32077923086547 0.8401837303291619
11.043209839091467 503.7628098310923 0.8355659748189281
11.048437394044884 499.6486896777885 0.8324868397351244
11.0536649489983 497.1210741402097 0.8313999184742414
11.058892503951716 498.68877561658303 0.8334351034793781
11.064120058905132 498.04351803893104 0.8330217193236363
11.069347613858548 497.282543459708 0.8320568807704799
11.074575168811965 492.83606138265515 0.828295942694603
11.079802723765381 489.14943925318715 0.824795085646415
11.085030278718797 488.862796154561 0.8257511774890033
11.090257833672213 488.2369409520501 0.8260569717654865
11.09548538862563 489.5173634067674 0.8279016394662014
11.100712943579046 488.67166808542254 0.8279409193475601
11.105940498532462 485.7788876348439 0.8255652923956146
11.111168053485878 485.4979835913998 0.8249872217149116
11.116395608439294 480.4050109565985 0.8208893854670753
11.12162316339271 478.8868968967767 0.8197233060553858
11.126850718346127 477.1884413642129 0.8184350130908132
11.132078273299543 479.8251488626713 0.8206514829780894
11.13730582825296 481.4524311088595 0.8216484186368792
11.142533383206375 481.9781940916971 0.8222193995275736
11.147760938159792 481.87962584140035 0.8217549964729102
11.152988493113208 480.5258559776606 0.8203247911543213
11.158216048066624 482.657085352788 0.822339471336679
11.16344360302004 480.9020686005339 0.8207683748039774
11.168671157973456 479.7128071708083 0.8201912922094093
11.173898712926873 482.561622391312 0.8234721337117324
11.179126267880289 480.5457096768549 0.8224217133823365
11.184353822833705 480.55514760311127 0.8225852705862452
11.189581377787121 479.6524660141136 0.8222950652512142
11.194808932740537 479.381111785538 0.8217396883810325
11.200036487693954 479.89033850024674 0.8219498333873981
11.20526404264737 479.5147803452545 0.8212105997496344
11.210491597600786 478.1808826467142 0.8194946509886486
11.215719152554202 477.9754155227214 0.819854880202915
11.220946707507618 480.49272388594096 0.8224834299049425
11.226174262461035 482.59012918539247 0.8247441604188077
11.23140181741445 484.05698506735484 0.8272290753455678
11.236629372367867 484.1434012585967 0.8272566630102995
11.241856927321283 479.9864840325579 0.8234706824240681
11.2470844822747 476.3990433411932 0.8202426457831229
11.252312037228116 475.3863063449625 0.818339466246191
11.257539592181532 473.54825869497796 0.8167405172522944
11.262767147134948 472.4200819975384 0.8160145501621953
11.267994702088364 471.1745456770532 0.8150624131179165
11.27322225704178 471.3737666118913 0.8155127545879657
11.278449811995197 469.8173495367638 0.8142051130914097
11.283677366948613 468.98107694152895 0.813148956398111
11.288904921902029 468.4278241280214 0.8125749687955447
11.294132476855445 465.93947868603146 0.8098352421488972
11.299360031808861 463.30940620116775 0.8082405122092609
11.304587586762278 461.8018741119216 0.806552668074666
11.309815141715694 459.924413843288 0.8051156969036473
11.31504269666911 458.6384281308221 0.8041269909716542
11.320270251622526 459.3494533352774 0.8038284547001374
11.325497806575942 460.085102031665 0.8042925072722558
11.330725361529359 455.37477917521915 0.7997326621690064
11.335952916482775 453.8806162592886 0.7985917283536155
11.341180471436191 450.1705572061371 0.7958307801830651
11.346408026389607 448.5665579939085 0.7942418514576532
11.351635581343023 448.7361172641303 0.7939618449628031
11.35686313629644 449.68359134696493 0.7955051130528872
11.362090691249856 449.9903188461725 0.7958475290954035
11.367318246203272 447.5832984661312 0.7942226708173703
11.372545801156688 446.3609762900117 0.7926882637728926
11.377773356110104 443.4393941135429 0.7896054194023779
11.38300091106352 443.14832707292044 0.7893030819802908
11.388228466016937 439.88439694343833 0.786005263602677
11.393456020970353 436.3921572933652 0.7829721140767825
11.39868357592377 431.5752546128566 0.7790368311454621
11.403911130877185 427.42043490731123 0.7764282254948185
11.409138685830602 424.09280839577286 0.7743716924339691
11.414366240784018 419.9556783302595 0.7709131800781256
11.419593795737434 421.03066091431106 0.7720329298681847
11.42482135069085 421.9310065606576 0.7722962452187792
11.430048905644266 423.3068042385346 0.7732970760684622
11.435276460597683 420.3587823026247 0.770083003992791
11.440504015551099 414.4200417479275 0.7647129960130159
11.445731570504515 409.84233425721305 0.7596806714576819
11.450959125457931 410.7054210791196 0.7604579366542669
11.456186680411347 411.3181341505314 0.7615906075374924
11.461414235364764 412.9309444436451 0.7637637276316195
11.46664179031818 409.10342513215693 0.7606197073108839
11.471869345271596 409.2152702313309 0.7603448889677868
11.477096900225012 408.01993285576134 0.7589495828363142
11.482324455178428 407.57645613986534 0.7655747599231697
11.487552010131845 409.3167237889325 0.7689101060451891
11.49277956508526 408.21008734106977 0.7702965402268589
11.498007120038677 406.35303261685294 0.7713097890480963
11.503234674992093 403.9451926377183 0.7702357407330244
11.50846222994551 404.08159111083245 0.7719552951491029
11.513689784898926 402.8893603236759 0.7704044300598378
11.518917339852342 403.7800656754253 0.7719671134811125
11.524144894805758 399.3668652665043 0.7687471496518307
11.529372449759174 394.23619929692734 0.7646175655351961
11.53460000471259 394.2765639260376 0.7645636035364627
11.539827559666007 394.37909539208755 0.7655709103391563
11.545055114619423 395.9906629029457 0.7670042163018262
11.550282669572839 396.84746432594744 0.7689260340357087
11.555510224526255 394.102606804987 0.7673436022682709
11.560737779479672 392.8763394055011 0.7673632938336601
11.565965334433088 394.3748262233668 0.769535677799377
11.571192889386504 396.0678582804187 0.7713420134728838
11.57642044433992 396.4890121030607 0.7724127630574468
11.581647999293336 394.0729321344387 0.7696604765613477
11.586875554246753 393.40657367875366 0.7697165598180904
11.592103109200169 390.23454547568053 0.766377438561799
11.597330664153585 389.4636020549954 0.765628462561114
11.602558219107001 388.325086247155 0.7656829835622398
11.607785774060417 388.7069217102093 0.7669462497596983
11.613013329013834 391.59645691012395 0.7707288801185606
11.61824088396725 393.37546265380564 0.7729658303592454
11.623468438920666 395.92545772925007 0.77504463199382
11.628695993874082 397.2708515226151 0.7770858461100478
11.633923548827498 400.11095154314467 0.7802378024512693
11.639151103780915 402.61707250559743 0.7837137057451842
11.64437865873433 401.88934108599784 0.7844470587178605
11.649606213687747 398.26391820463095 0.7810751923225396
11.654833768641163 390.4492096203827 0.7741548038863684
11.66006132359458 388.13163736273697 0.7725667574881817
11.665288878547996 387.16863504341666 0.7715861133558441
11.670516433501412 387.806816663562 0.7721524371108599
11.675743988454828 386.84764368024156 0.7711590566808475
11.680971543408244 386.89061574675276 0.7704297288862495
11.68619909836166 387.44353015983415 0.7702014775124513
11.691426653315077 385.95401441935394 0.7694492849070999
11.696654208268493 384.8890927986576 0.7683387720309528
11.701881763221909 382.18846705958066 0.7665971666816985
11.707109318175325 380.7367304800458 0.7665088376134226
11.712336873128741 381.56119820977466 0.7676553771756628
11.717564428082158 383.23966868370763 0.7697021798799049
11.722791983035574 383.42926682947257 0.7699166343379692
11.72801953798899 385.1764591151334 0.7716148648175974
11.733247092942406 383.23004354400865 0.7709233414152415
11.738474647895822 383.86795172147004 0.7730209995930573
11.743702202849239 383.6827419966957 0.7736077748031096
11.748929757802655 385.56709787803004 0.776423845383344
11.754157312756071 387.8467907826408 0.7795904177981069
11.759384867709487 386.76829635956386 0.7788049476923028
11.764612422662903 386.6536102830127 0.7785142543356243
11.76983997761632 384.95257521762966 0.775785689825997
11.775067532569736 384.392600997188 0.774310746917011
11.780295087523152 387.17696406454183 0.7766267282354672
11.785522642476568 390.03359991635847 0.7790888337871094
11.790750197429984 390.3355714463164 0.779188250600796
11.7959777523834 391.6688700159344 0.7800077048768659
11.801205307336817 391.2373321485046 0.7803126363718045
11.806432862290233 392.98589741581065 0.7824222463222352
11.81166041724365 395.65178876499544 0.7853062848910647
11.816887972197065 395.0689038841134 0.7839851481494581
11.822115527150482 394.26274259072875 0.7825560257070572
11.827343082103898 390.41036530207265 0.7789700692056426
11.832570637057314 388.89376065184103 0.7775872687671128
11.83779819201073 388.6295704662914 0.7783378084594718
11.843025746964146 386.34548688082367 0.7773250698371547
11.848253301917563 385.14019513194415 0.7763102636618114
11.853480856870979 383.14280495784635 0.7741377369333592
11.858708411824395 381.6832053204827 0.7715978498559976
11.863935966777811 379.7471482665518 0.7697079316982273
11.869163521731227 380.6933004566558 0.7724109246573905
11.874391076684644 376.42759140041176 0.7699540763012392
11.87961863163806 373.7987964443673 0.7686825102279685
11.884846186591476 370.31053104328663 0.7648215802062676
11.890073741544892 364.24303599844734 0.7589421189621399
11.895301296498308 361.2603345776334 0.7559185487060537
11.900528851451725 359.92448581096016 0.7550200261240229
11.90575640640514 360.44211498793834 0.7552132440383238
11.910983961358557 359.41141118851544 0.7540239315386448
11.916211516311973 357.2944979220447 0.7521372457749049
11.92143907126539 352.6320755870773 0.7474610582529051
11.926666626218806 350.0728447686931 0.7464850822364844
11.931894181172222 346.30855570699805 0.7432942908920274
11.937121736125638 347.29367030664685 0.7444177886807553
11.942349291079054 346.3674717947131 0.7437273442131604
11.94757684603247 345.7746409059107 0.7422473812831291
11.952804400985887 345.2416864108683 0.7426212247701046
11.958031955939303 346.31735839649826 0.744804138003448
11.963259510892719 344.7346937103846 0.7431268298341764
11.968487065846135 345.0090535217965 0.7444527529178628
11.973714620799552 342.92387746121796 0.741569711302771
11.978942175752968 342.9374778555128 0.7415339370143758
11.984169730706384 342.4977453697082 0.7415064736763433
11.9893972856598 343.9958623526893 0.7431482391895486
11.994624840613216 344.51610735512173 0.7442295845620214
11.999852395566633 344.27938311379876 0.7446481321775731
12.005079950520049 347.9525125475965 0.7480823893698969
12.010307505473465 350.05819497933925 0.7502540181428029
12.015535060426881 353.78604615593963 0.7529299266225533
12.020762615380297 351.4999762397937 0.7497698188059115
12.025990170333714 347.3215063855995 0.745476658968146
12.03121772528713 343.3705508686353 0.7416631271202567
12.036445280240546 344.3470035008861 0.7432110761668667
12.041672835193962 348.57700824129995 0.749104097409368
12.046900390147378 349.3585087321465 0.7508463828741992
12.052127945100795 349.59165343186885 0.7510098732769599
12.05735550005421 350.9257646640251 0.7526736091903936
12.062583055007627 350.2317048312751 0.7514143808191582
12.067810609961043 352.009954783563 0.7542349955852238
12.07303816491446 349.2344785387568 0.7518619508009082
12.078265719867876 347.0053474768819 0.7493777511015636
12.083493274821292 349.7189410746506 0.7517507062911396
12.088720829774708 354.90293297914104 0.7561661979750303
12.093948384728124 361.45052001095775 0.7625491398179279
12.09917593968154 366.63795371712524 0.7667982311254716
12.104403494634957 372.3279292909349 0.773144466490269
12.109631049588373 380.09110800304785 0.7799902107804324
12.114858604541789 391.20466918583486 0.792006248155652
12.120086159495205 407.50275019082017 0.8075087413037896
12.125313714448621 422.4803188966961 0.8211503117401848
12.130541269402038 437.9262999982879 0.8355042104029786
12.135768824355454 452.4752678209541 0.8488147683458701
12.14099637930887 463.1013752782509 0.8584677253172253
12.146223934262286 479.2000667353956 0.8734190900534264
12.151451489215702 490.795476408197 0.883778848828445
12.156679044169119 500.5975501043354 0.8924449335258109
12.161906599122535 506.4973376229659 0.8979556950573468
12.167134154075951 509.01998256163415 0.9000290519383026
12.172361709029367 507.39646526398155 0.89890894213774
12.177589263982783 500.823112220677 0.8935569144844573
12.1828168189362 491.3677505706743 0.8847736661692359
12.188044373889616 483.4391339426402 0.8780831896608492
12.193271928843032 478.6788136654041 0.8739009912839419
12.198499483796448 475.0251716343723 0.8700006288487357
12.203727038749864 467.939904472831 0.864400553451888
12.20895459370328 461.29415462794486 0.8589411914322372
12.214182148656697 451.01844035651624 0.8505596030088014
12.219409703610113 440.78455728176255 0.8414290224501919
12.22463725856353 435.3666896173095 0.8362634131638703
12.229864813516945 424.4302090433806 0.826420313890013
12.235092368470362 417.57676701428943 0.820271207199927
12.240319923423778 410.85976575058453 0.8146126528400136
12.245547478377194 402.17334522242896 0.808105433594131
12.25077503333061 396.88253928595304 0.8037237276304418
12.256002588284026 389.55966673993737 0.7963000103524588
12.261230143237443 384.38121463586054 0.7915113692985213
12.266457698190859 380.3454606090585 0.7867952034520993
12.271685253144275 375.52949860699937 0.7817531819688002
12.276912808097691 368.78690384867775 0.7749837924026276
12.282140363051107 363.58713512079004 0.7700403710112668
12.287367918004524 358.02624803264104 0.7651798829066594
12.29259547295794 352.4598914921355 0.75924315509216
12.297823027911356 350.4261035894003 0.7568493005007791
12.303050582864772 346.22840241322433 0.7523365626821241
12.308278137818188 346.87402728671583 0.7529609325088024
12.313505692771605 346.41552251253063 0.7557065253705567
12.31873324772502 345.76573008591515 0.7636108006173902
12.323960802678437 347.93781873260417 0.7706943603896494
12.329188357631853 348.72783978815517 0.7761171691767357
12.33441591258527 346.75486182566334 0.7778284448591382
12.339643467538686 343.9871219494966 0.7767731694536165
12.344871022492102 338.47166712835195 0.7740837692250608
12.350098577445518 336.6545809464149 0.773982864414525
12.355326132398934 337.43848479955705 0.7780855960664551
12.36055368735235 337.51966114944173 0.7809151292229536
12.365781242305767 336.4699084995247 0.7802322125341574
12.371008797259183 334.517687961277 0.7797756929590169
12.376236352212599 332.9379093270366 0.778944043549206
12.381463907166015 330.34297069286026 0.7785915025888649
12.386691462119432 332.91580906513684 0.784455648097949
12.391919017072848 330.7411894901295 0.7836755703727972
12.397146572026264 329.894247330252 0.7849895467287873
12.40237412697968 326.4001418777487 0.7817894405315448
12.407601681933096 322.2447797697065 0.7781684235225249
12.412829236886513 322.91252257742696 0.781294286256687
12.418056791839929 324.7450943777616 0.7855469116717467
12.423284346793345 327.94319208216484 0.7913277995442878
12.428511901746761 325.3751232004123 0.7891077579216172
12.433739456700177 322.76734119898856 0.7867194633680831
12.438967011653594 321.73253573126635 0.7863565404684327
12.44419456660701 321.6378858667372 0.7876526610491223
12.449422121560426 323.9140437444519 0.7922709844543058
12.454649676513842 325.1009106628394 0.7957776025492646
12.459877231467258 326.7801017284418 0.798823280056535
12.465104786420675 326.56848179212386 0.8006951353701578
12.47033234137409 324.27868049587124 0.7994116380717771
12.475559896327507 320.8361677284025 0.7966369870714647
12.480787451280923 315.57310793307676 0.7920845494878257
12.48601500623434 313.7130148089075 0.7919453524269942
12.491242561187756 314.8691941867982 0.7939797761120159
12.496470116141172 317.1958884021072 0.7975300200038714
12.501697671094588 319.760586901816 0.8008454570970069
12.506925226048004 319.60924686330355 0.8006893329300819
12.51215278100142 316.9184529537395 0.7979559513776034
12.517380335954837 314.21374660828013 0.795022356919482
12.522607890908253 312.1699601298995 0.7925411787205021
12.527835445861669 309.3481945221535 0.79035080383778
12.533063000815085 308.42303122766697 0.7908887366942153
12.538290555768501 304.57210148873185 0.7892158433980977
12.543518110721918 306.03029141152456 0.79277448682536
12.548745665675334 307.27052546217556 0.795999971399449
12.55397322062875 306.1846494278905 0.7962629730807698
12.559200775582166 305.87628194765523 0.7968531566927052
12.564428330535582 302.50876505642407 0.7882816859243438
12.569655885488999 301.0055976722883 0.7784010792314616
12.574883440442415 302.0519303986904 0.7761852582511416
12.580110995395831 302.3057281520039 0.7744744571843776
12.585338550349247 302.01606864477134 0.7725057854679463
12.590566105302663 300.4292026988486 0.7681654541228591
12.59579366025608 300.694515905923 0.7652670940119595
12.601021215209496 302.91946442485806 0.765320540435742
12.606248770162912 304.2911953625383 0.7645765153207099
12.611476325116328 306.3562476630293 0.7658804437374452
12.616703880069744 307.08022219397407 0.7667176937580622
12.62193143502316 308.70330804521956 0.7689777113330245
12.627158989976577 312.84466679953397 0.772777278033002
12.632386544929993 312.88368032859677 0.7711236952331848
12.63761409988341 312.38222776288615 0.7692882883751142
12.642841654836825 312.7783683310272 0.7697796195390034
12.648069209790242 313.82102774443626 0.7716039714069656
12.653296764743658 319.77418691016743 0.7763174384799446
12.658524319697074 322.70304156759653 0.778512934103611
12.66375187465049 324.089113874548 0.7782401350964534
12.668979429603906 325.3353036604733 0.7781869557174071
12.674206984557323 330.493553972163 0.7841107334771956
12.679434539510739 335.27893148741714 0.7881615351520103
12.684662094464155 339.297691705005 0.7909981430511207
12.689889649417571 340.7400331619061 0.7926143481766537
12.695117204370987 345.4358668480292 0.7968205809055783
12.700344759324404 354.1765051724285 0.8058454150559138
12.70557231427782 361.0348109496076 0.8126966034768082
12.710799869231236 371.78379752907335 0.8227244924836575
12.716027424184652 378.1058962959309 0.8282438052672768
12.721254979138068 385.70837942156663 0.836549031823203
12.726482534091485 392.30976620267893 0.8434711568604866
12.7317100890449 397.0701781717041 0.8487464167274242
12.736937643998317 401.0582462831744 0.8530321867671198
12.742165198951733 402.2149911005796 0.8530434867138053
12.74739275390515 407.085938366481 0.858011696971222
12.752620308858566 411.7771156642386 0.8621375402512739
12.757847863811982 415.8595728493852 0.8657538419323538
12.763075418765398 415.374665785286 0.8658397398057096
12.768302973718814 411.3643583629491 0.8612373536887948
12.77353052867223 406.1293584734254 0.8555451645332686
12.778758083625647 398.15751236728363 0.847721740791161
12.783985638579063 390.3322834131736 0.8385068451186432
12.789213193532479 386.8357339730046 0.8342688172928661
12.794440748485895 380.679821511318 0.82819634988136
12.799668303439312 375.7252397239613 0.8223933452682303
12.804895858392728 374.0079976968123 0.8222820068004736
12.810123413346144 368.14506318797953 0.8150985386531706
12.81535096829956 360.0713194108712 0.805966126040167
12.820578523252976 357.33196636644317 0.8028699364436124
12.825806078206393 356.40288830752 0.8013043825894692
12.831033633159809 355.70842054031726 0.7999396453490935
12.836261188113225 357.85235467591156 0.8017730175560766
12.841488743066641 359.6747189123183 0.8038127027396811
12.846716298020057 361.8500660714807 0.8065984443515755
12.851943852973474 364.4647267294454 0.8092858049688738
12.85717140792689 365.20445015209964 0.8107002146450379
12.862398962880306 367.78538410270767 0.8120915912934866
12.867626517833722 368.3990105011035 0.8122810398890694
12.872854072787138 372.13547895114823 0.8151837255292241
12.878081627740555 379.41704911987983 0.8220477764756741
12.88330918269397 386.7696273395343 0.829278285459101
12.888536737647387 393.77749153149597 0.8354901947113116
12.893764292600803 396.1325585379421 0.8377598934332545
12.89899184755422 396.0592388876676 0.8377374772669438
12.904219402507636 396.60293438261886 0.8380307240876399
12.909446957461052 395.71904727633734 0.8367932944414674
12.914674512414468 387.42019014489597 0.827905127217436
12.919902067367884 375.21556439258393 0.8149471441890829
12.9251296223213 363.75378908072383 0.8027200948738452
12.930357177274717 353.89715473102035 0.7924412271652872
12.935584732228133 347.0308856272835 0.7842640936717615
12.940812287181549 341.12836555703393 0.7794076928761451
12.946039842134965 333.7232687255173 0.7714636759305834
12.951267397088381 326.71359084759246 0.7632681477605179
12.956494952041798 319.63729146148825 0.7553520663328345
12.961722506995214 318.91880049232697 0.7529209272915448
12.96695006194863 318.8436348224043 0.7542673228480029
12.972177616902046 318.82894551631557 0.7533618329207539
12.977405171855462 319.3227082704433 0.7532256930136396
12.982632726808879 318.8631192009468 0.7526853257594901
12.987860281762295 319.0448405956078 0.7525743450658527
12.993087836715711 318.82078606053255 0.7532304141179754
12.998315391669127 317.8852430644344 0.7531912514013381
13.003542946622543 316.22385053002745 0.752004608829894
13.00877050157596 316.10819646777793 0.7514869448792673
13.013998056529376 318.61303904813667 0.7532926092252213
13.019225611482792 321.54784676490317 0.7555219691464891
13.024453166436208 328.8183234558617 0.7649751309593503
13.029680721389624 332.3837698349435 0.7707354904217083
13.03490827634304 334.4313304184878 0.7737039522972631
13.040135831296457 331.8791789567822 0.7713882651859691
13.045363386249873 332.01203546497504 0.7705511227423555
13.05059094120329 334.23689510150115 0.7714212204107815
13.055818496156705 334.6725740650346 0.7711165024791298
13.061046051110122 337.2609516689026 0.7740184367832783
13.066273606063538 338.4367395438569 0.7751082741593236
13.071501161016954 337.0103376151616 0.7734995210869691
13.07672871597037 336.17613775679007 0.7720623506884609
13.081956270923786 336.28987653266586 0.7726249936409063
13.087183825877203 331.8752798633439 0.76838206867681
13.092411380830619 331.18085528359506 0.7665474202552707
13.097638935784035 329.23707827080574 0.7648260476109803
13.102866490737451 327.4403132761176 0.7632725647312361
13.108094045690867 323.8995320591529 0.7595108154441566
13.113321600644284 320.76815421067437 0.7569683912660844
13.1185491555977 320.28240326195106 0.7564403553078312
13.123776710551116 322.1731448923756 0.7580631591232483
13.129004265504532 321.9627399687395 0.7583641740785663
13.134231820457948 322.98671347318043 0.7586574152643217
13.139459375411365 327.2369898726272 0.7642702066366777
13.14468693036478 330.51785130244565 0.7676626196508403
13.149914485318197 333.1328941477122 0.7698288831245926
13.155142040271613 332.9655197849019 0.769878376525367
13.16036959522503 332.86646505383294 0.7694579777804738
13.165597150178446 329.56703332193615 0.7659897571249698
13.170824705131862 331.7641741379919 0.7684761487720929
13.176052260085278 334.77480417171705 0.7723656707986409
13.181279815038694 335.64454245312294 0.7726943484306859
13.18650736999211 338.131230689045 0.7756525418538479
13.191734924945527 337.2836569195455 0.7743921413295617
13.196962479898943 339.69842550970367 0.7766404908574891
13.202190034852359 341.2676398994899 0.7787638615902159
13.207417589805775 339.2825008070535 0.7775609946608618
13.212645144759191 337.69247614826554 0.7763655681206931
13.217872699712608 336.1664695112667 0.7748922399435404
13.223100254666024 334.6606010821366 0.7723430239312666
13.22832780961944 334.519511079352 0.7710858956163167
13.233555364572856 335.1517396330494 0.7719676379023652
13.238782919526273 332.9424015015997 0.7701003779364902
13.244010474479689 331.58780666267864 0.7693236906651163
13.249238029433105 328.2993170276015 0.7661286961438171
13.254465584386521 327.23882121197755 0.7652700761672819
13.259693139339937 328.99230751761746 0.7680502166887798
13.264920694293354 328.62135402529975 0.7686620742254812
13.27014824924677 324.9061994273723 0.763203070028842
13.275375804200186 322.9875935256645 0.7613745179285374
13.280603359153602 318.0999923213735 0.7542927972472233
13.285830914107018 315.6757893753004 0.7512742292603949
13.291058469060435 314.10254798065523 0.7505574547470566
13.29628602401385 315.41838409984325 0.7520512129602832
13.301513578967267 317.40368321830357 0.7552293002415136
13.306741133920683 315.42578614504754 0.7524884947791568
13.3119686888741 311.36087190074886 0.7471079954947237
13.317196243827516 304.2715415103495 0.7384859378467963
13.322423798780932 300.9890255797592 0.7343117505957636
13.327651353734348 299.3706351272639 0.7321557142301498
13.332878908687764 297.88934738259434 0.7317987200364362
13.33810646364118 300.9475032507914 0.7372620358566364
13.343334018594597 297.75677806021855 0.7334862800302195
13.348561573548013 297.79572151186045 0.7343451373040877
13.353789128501429 298.80482926764785 0.7340767803053471
13.359016683454845 296.4401861037423 0.7317422913486821
13.364244238408261 298.37484960833245 0.7346860323374781
13.369471793361678 299.6148576265437 0.7363333032717712
13.374699348315094 299.40932885526576 0.7359401255273904
13.37992690326851 299.3755097691404 0.7358376280290669
13.385154458221926 301.9905627806982 0.7379929299697191
13.390382013175342 304.3265407511008 0.7402585346018906
13.395609568128759 304.7744140812358 0.7404781815613866
13.400837123082175 309.19331607219505 0.7439538254181051
13.406064678035591 310.726926280979 0.7462912321486215
13.411292232989007 311.3023840811932 0.7488494587198209
13.416519787942423 311.6230435981727 0.7491672766198278
13.42174734289584 310.3495465291044 0.7473756027120553
13.426974897849256 310.48407621270917 0.7466787810824678
13.432202452802672 310.57713263957527 0.7447737537094581
13.437430007756088 312.64492937110873 0.7488548739316038
13.442657562709504 318.3028226752776 0.7562466916124748
13.44788511766292 321.40933505593654 0.7598200784096075
13.453112672616337 321.90022298960724 0.7601577223239396
13.458340227569753 323.5904295522588 0.7599632180899204
13.46356778252317 320.8960033715812 0.7575347868694218
13.468795337476585 319.5919524189814 0.755863326965446
13.474022892430002 318.5653016117817 0.7542859559878726
13.479250447383418 321.0541549597205 0.7575426872635107
13.484478002336834 324.53885220660106 0.7614800862992053
13.48970555729025 326.24224939538226 0.7621601571878126
13.494933112243666 323.93954969758687 0.7594453960077967
13.500160667197083 318.5436448236104 0.7538438629550621
13.505388222150499 316.0094966308316 0.7527825350896785
13.510615777103915 314.44293694897425 0.7530231139327107
13.515843332057331 314.48723491312313 0.7527121547148401
13.521070887010747 314.11996734381916 0.7517263991143887
13.526298441964164 312.7338127904952 0.7496477264331481
13.53152599691758 310.53676050992624 0.7470031977331033
13.536753551870996 306.57702459434176 0.742733302002164
13.541981106824412 303.59957891705267 0.7394325959644696
13.547208661777828 299.5457023214589 0.7339350232135586
13.552436216731245 297.15479993363437 0.7307887543949296
13.55766377168466 295.11772876872504 0.7286390645462095
13.562891326638077 291.54927403306755 0.7249773289378963
13.568118881591493 287.4932560207467 0.7210512248453674
13.57334643654491 285.81266673630296 0.7201602617845907
13.578573991498326 285.6614042497749 0.7215343702783751
13.583801546451742 282.62856344131524 0.7187900608355664
13.589029101405158 279.5557824156345 0.7150321268344721
13.594256656358574 279.38896164206653 0.7145171582348204
13.59948421131199 276.0926250373028 0.7110279903488728
13.604711766265407 272.82594587286707 0.7074479024523065
13.609939321218823 268.89452721698774 0.7028374370813892
13.615166876172239 263.07614438193895 0.6949009672288619
13.620394431125655 263.5832477441158 0.6934602699072494
13.625621986079071 265.7331049742741 0.6964020738725043
13.630849541032488 264.4498586450339 0.6952886393300892
13.636077095985904 264.92568638466304 0.6954289773659017
13.64130465093932 265.18571486646977 0.6965764067813389
13.646532205892736 262.80209450774885 0.6937625427194913
13.651759760846153 263.1177484888362 0.6938979831768026
13.656987315799569 261.5923627637226 0.6920817926782828
13.662214870752985 261.68005368119185 0.6922159160504556
13.667442425706401 260.5782895883192 0.693527821877449
13.672669980659817 259.88211756756164 0.6944657542663928
13.677897535613234 257.4187413516448 0.6919226635341816
13.68312509056665 257.58831381402433 0.6915560563145
13.688352645520066 261.46528945142325 0.6956334427223715
13.693580200473482 265.6596614304608 0.699991907860531
13.698807755426898 265.3737074994596 0.6982927498547511
13.704035310380315 263.0119499733819 0.6958177645358598
13.70926286533373 261.05289410519885 0.6954615199392999
13.714490420287147 259.20095511360336 0.6939233721343488
13.719717975240563 258.5112100376342 0.6929862352785473
13.72494553019398 259.7680962399885 0.6949227010471181
13.730173085147396 258.90257570220626 0.6927862141734065
13.735400640100812 260.31808611587013 0.6931607613040138
13.740628195054228 262.00629452264144 0.6942722682305865
13.745855750007644 266.64592048390625 0.6996653708775054
13.75108330496106 268.7757300223014 0.7022401656386585
13.756310859914477 268.1185042015904 0.7030179469890464
13.761538414867893 265.9211954075109 0.701214191452432
13.766765969821309 261.58979218733043 0.6957734280709406
13.771993524774725 261.44738215858627 0.6955432055738546
13.777221079728141 259.35288212591513 0.6927509986450411
13.782448634681558 256.2819318171208 0.6901806889150278
13.787676189634974 255.69078544277164 0.6890282516667753
13.79290374458839 256.63610476508893 0.690190352953894
13.798131299541806 260.23827671133495 0.6951672616219661
13.803358854495222 261.47839187680916 0.6989092622894235
13.808586409448639 259.5042982483102 0.6962576049003542
13.813813964402055 257.56410953757603 0.6939518320787299
13.819041519355471 255.92052456688828 0.691591940602918
13.824269074308887 256.509649876669 0.6913557048413181
13.829496629262303 258.6708757465751 0.6949175428935574
13.83472418421572 260.3995012550534 0.6966957904511013
13.839951739169136 263.82372602556285 0.6985442315870173
13.845179294122552 265.1584530941214 0.700474214944767
13.850406849075968 268.95123660134345 0.7041345234751748
13.855634404029384 268.04086213210707 0.7038641239552496
13.8608619589828 269.5483712184184 0.7067218728365735
13.866089513936217 269.7205617627048 0.7047650243856824
13.871317068889633 269.37468612101026 0.7038777862297385
13.87654462384305 269.706801186609 0.7051572932909058
13.881772178796465 269.94725797624875 0.7042487307912212
13.886999733749882 271.2165761726386 0.7047962099141487
13.892227288703298 271.0789144655084 0.7040567279822078
13.897454843656714 275.34404101368057 0.7094639502580288
13.90268239861013 276.21257425039033 0.7112176941405635
13.907909953563546 279.39569951603926 0.7150658761046285
13.913137508516963 283.39187298348315 0.7208651293038284
13.918365063470379 283.84506789064557 0.7214082359913057
13.923592618423795 282.5538090392587 0.7193552837917272
13.928820173377211 282.4530321499411 0.7174553075006678
13.934047728330627 281.38368476752106 0.7143857927923823
13.939275283284044 283.00496801068977 0.7152947854640047
13.94450283823746 284.5810701277602 0.7182279745667727
13.949730393190876 283.68982440391034 0.716577926928162
13.954957948144292 283.43758733548884 0.7156260447585071
13.960185503097708 283.9655599740899 0.7167576940595154
13.965413058051125 280.283896124432 0.7120968975773654
13.97064061300454 278.0311634568218 0.7093913210444924
13.975868167957957 275.73131496839227 0.7071198614803199
13.981095722911373 273.1885440441036 0.7045543734946944
13.98632327786479 274.88705911896153 0.7072221451519562
13.991550832818206 274.63511550272807 0.7084396246573814
13.996778387771622 272.00149325653973 0.7059049244086028
14.002005942725038 271.2460488320542 0.7055756454258086
14.007233497678454 269.54065170117974 0.7034084445037591
14.01246105263187 269.47647568583716 0.703735406771959
14.017688607585287 269.78983261550303 0.703999972398084
14.022916162538703 271.55168353330697 0.7058544510353585
14.028143717492119 272.1713868903712 0.7057265078858246
14.033371272445535 274.1436047585278 0.7066556581924704
14.038598827398951 277.3375483565248 0.7104991865657243
14.043826382352368 276.65197143834797 0.7098867214992649
14.049053937305784 278.3415903995538 0.7127178260731347
14.0542814922592 277.8573834781315 0.7115419609224165
14.059509047212616 279.33417573843275 0.712323742238731
14.064736602166032 280.8892933303782 0.7140502314573057
14.069964157119449 280.80812151395065 0.7154271352196104
14.075191712072865 281.97741233590494 0.7187295183055848
14.080419267026281 282.1385376876258 0.720497866983799
14.085646821979697 285.8465110706776 0.7229683757778058
14.090874376933114 289.06811977710595 0.7248909305296217
14.09610193188653 292.14472745348127 0.7260160615536811
14.101329486839946 294.95934652331835 0.7294987352772897
14.106557041793362 300.63442156464413 0.7378725865864257
14.111784596746778 303.1191490758283 0.7409708456440456
14.117012151700195 304.95573876518483 0.7433803483056785
14.12223970665361 300.395366186994 0.7372720199303241
14.127467261607027 298.26912729874863 0.7355671753740998
14.132694816560443 295.6339137115382 0.7333735914930102
14.13792237151386 292.6588424474886 0.7291444340867452
14.143149926467276 288.4800620398512 0.7231914333895852
14.148377481420692 288.54692630076966 0.7233358232429271
14.153605036374108 287.54471786609923 0.7231096257505035
14.158832591327524 288.7319810608498 0.7244104201025804
14.16406014628094 290.78675699090775 0.7258225461032373
14.169287701234357 289.4857845560716 0.7226394873398444
14.174515256187773 288.5244739643235 0.7206229126421891
14.179742811141189 285.5708188420305 0.7181751111030039
14.184970366094605 286.02650006836114 0.720845381581699
14.190197921048021 286.46306039367664 0.7215183509956583
14.195425476001438 285.3104774532518 0.7209710224360709
14.200653030954854 282.48992174761486 0.7162270243090821
14.20588058590827 281.0404362966274 0.7144966743294721
14.211108140861686 279.2896291206773 0.7127041755228365
14.216335695815102 281.9202534422815 0.7161019171541689
14.221563250768519 283.6728775522832 0.7172363446387133
14.226790805721935 284.9879507216476 0.7171423495864169
14.232018360675351 286.47491927233955 0.7173562610190395
14.237245915628767 286.29263316196364 0.717181131290219
14.242473470582183 286.63398285495106 0.7173024743411873
14.2477010255356 286.16343003274477 0.7172094906633375
14.252928580489016 286.5295389549763 0.7197100078129638
14.258156135442432 285.8039999775122 0.718747887768195
14.263383690395848 287.3420792167675 0.7197226187296908
14.268611245349264 292.9170699526243 0.7254563075287178
14.27383880030268 295.82024123847185 0.727987424728105
14.279066355256097 297.84971768491783 0.7310208916351622
14.284293910209513 297.79842338600196 0.730114898005198
14.28952146516293 299.0864987133882 0.7307708070364126
14.294749020116345 298.52166721862966 0.7291125862500837
14.299976575069762 298.4189696589774 0.7277372587391185
14.305204130023178 298.2715239676161 0.7267173517848234
14.310431684976594 299.0226975209527 0.7275571970929531
14.31565923993001 302.5119790482097 0.7315890254177211
14.320886794883426 304.1638712271547 0.7343886824319226
14.326114349836843 308.7160361284081 0.7412150782992721
14.331341904790259 312.37992888578833 0.7458174584098134
14.336569459743675 312.64443825148936 0.7459796898806333
14.341797014697091 311.17058808068856 0.7442668737669961
14.347024569650507 311.0502593691589 0.7438464340782976
14.352252124603924 313.7484922959606 0.7465512279513111
14.35747967955734 313.4323557303471 0.7456365435411291
14.362707234510756 312.6038208168656 0.7445222872157291
14.367934789464172 311.42840691350364 0.7434362532523086
14.373162344417588 313.7639726552061 0.745717872042443
14.378389899371005 313.7302404865476 0.7452212957748051
14.38361745432442 312.75643164630924 0.7442641781061803
14.388845009277837 310.2595661555186 0.7412462545232942
14.394072564231253 308.17568950390387 0.7403570693461962
14.39930011918467 309.00397009647634 0.7414732949039518
14.404527674138086 309.97981603127784 0.7418497004536853
14.409755229091502 312.1267889582627 0.7441223063969524
14.414982784044918 314.891198114613 0.7465113857799048
14.420210338998334 316.75730619899156 0.7492043705037438
14.42543789395175 321.0050744740295 0.7555873184846291
14.430665448905167 321.95348596784777 0.7562878938506138
14.435893003858583 321.74775728961134 0.7559971315203687
14.441120558811999 321.1265229072121 0.7543604489445673
14.446348113765415 319.12480083206583 0.7508161177774095
14.451575668718831 319.57231049011574 0.7530548253702921
14.456803223672248 321.5164491429277 0.7553881175474897
14.462030778625664 326.8646659275591 0.7615295110848781
14.46725833357908 327.23028529490637 0.7618268074158518
14.472485888532496 331.5725392497762 0.7654087991535375
14.477713443485912 335.68723717808547 0.7695379932295893
14.482940998439329 340.65214979533886 0.7751826368984172
14.488168553392745 347.3106695072545 0.7821005241357285
14.493396108346161 351.0654762568412 0.7854324846151278
14.498623663299577 356.4107429295233 0.7909412528661802
14.503851218252994 362.0740716957346 0.797069338492665
14.50907877320641 368.7857279403712 0.8045539934346477
14.514306328159826 372.160095557606 0.8083819609232079
14.519533883113242 377.2927829941853 0.8145470960905573
14.524761438066658 377.7635626665193 0.8147918535795444
14.529988993020075 373.81575620235674 0.8116644424216906
14.53521654797349 367.6897552942155 0.8051849878764117
14.540444102926907 358.1274310931377 0.7950717571968918
14.545671657880323 348.37046214459605 0.7837065330016761
14.55089921283374 337.9560489670543 0.7718369847378241
14.556126767787156 328.2008726484844 0.7608065665247108
14.561354322740572 318.4891795435564 0.7500334118427304
14.566581877693988 312.93928507448146 0.7450030597041825
14.571809432647404 309.842675641973 0.7410871291413632
14.57703698760082 307.218463787357 0.7389221514212673
14.582264542554237 307.58208818340563 0.7385050005114209
14.587492097507653 306.086355448334 0.7364922786925103
14.592719652461069 308.30571687276336 0.7386867162003932
14.597947207414485 310.43366252637395 0.7413896329781975
14.603174762367901 314.77765379185723 0.7464266609788934
14.608402317321318 319.0995177500304 0.7511636096329809
14.613629872274734 320.4189075379378 0.751662395224072
14.61885742722815 324.7248217219037 0.7554742634607197
14.624084982181566 328.81649208710155 0.7606109417031084
14.629312537134982 334.08811321122187 0.7664099338689491
14.634540092088399 340.33703560194334 0.7724451303771648
14.639767647041815 343.2616492203332 0.7749805613486965
14.644995201995231 345.26228679134135 0.7770237462940666
14.650222756948647 346.51314762173996 0.7783673706806479
14.655450311902063 346.81238458064144 0.7791239235187022
14.66067786685548 347.38654606964303 0.7799100466000914
14.665905421808896 347.8254517308017 0.7809141261839947
14.671132976762312 346.02655167956914 0.7788464498245266
14.676360531715728 342.84922204899374 0.7737988983455423
14.681588086669144 340.68033716139735 0.7699947975037676
14.68681564162256 340.02496405353617 0.7696308311626413
14.692043196575977 340.9713809038569 0.7701857340095276
14.697270751529393 342.4126565461046 0.7722598116043056
14.70249830648281 345.2830967180484 0.7755799870537226
14.707725861436225 347.9349107451341 0.7781649913459799
14.712953416389642 352.12324206937285 0.784056349742963
14.718180971343058 352.05544873550207 0.7841134450908754
14.723408526296474 351.2032111489772 0.783128406799861
14.72863608124989 350.92530730523634 0.7831721082259828
14.733863636203306 349.77987203718476 0.7815633539693128
14.739091191156723 346.73126634163185 0.779054926867586
14.744318746110139 341.08937139752646 0.7730941452506883
14.749546301063555 336.1630493529958 0.7674705927635127
14.754773856016971 329.2361931037432 0.7594157252950038
14.760001410970387 325.0860949996586 0.7553291279524692
14.765228965923804 325.80689723234053 0.7555399352014988
14.77045652087722 320.8560231576796 0.7501660787700446
14.775684075830636 320.81817978007075 0.7491017178730158
14.780911630784052 316.7116477598265 0.7437671564742679
14.786139185737468 314.736806673148 0.7427042194412713
14.791366740690885 316.8561801543481 0.7453290968565838
14.7965942956443 317.2961433471472 0.7456074245026536
14.801821850597717 317.8478568399224 0.7472032736626526
14.807049405551133 319.21335847777215 0.7490279161613245
14.81227696050455 317.92719903971164 0.7483636946059167
14.817504515457966 319.1043780396067 0.7491461389622208
14.822732070411382 323.9856413728498 0.7537399387596363
14.827959625364798 329.1650797600503 0.7595730386685956
14.833187180318214 333.4107389344012 0.7639754997854796
14.83841473527163 339.4230313204584 0.770314441285448
14.843642290225047 341.1990400787613 0.7722102081950469
14.848869845178463 343.8104632672148 0.7743290850596617
14.854097400131879 347.69845238293885 0.7779937385517006
14.859324955085295 349.75615911488103 0.7801003051169995
14.864552510038711 349.64888861790206 0.7792995790003956
14.869780064992128 350.78611182309885 0.7810833780525407
14.875007619945544 349.3975349723611 0.77955348171974
14.88023517489896 352.7079050695847 0.783143115656102
14.885462729852376 356.24029340315275 0.7877847182088865
14.890690284805792 356.3974622753904 0.7885521662803117
14.895917839759209 356.6058193216549 0.7884431494270917
14.901145394712625 355.74824583905837 0.7875270757592318
14.906372949666041 355.6034574738399 0.7871023881815411
14.911600504619457 354.13514301624355 0.7866490751006834
14.916828059572873 353.40730541134513 0.7869332887737832
14.92205561452629 348.1787832551218 0.7814296536877257
14.927283169479706 341.9766142110111 0.7739954957483615
14.932510724433122 336.90138398916014 0.7682016687657879
14.937738279386538 332.39599180994395 0.7629512621422421
14.942965834339955 329.13323922658 0.7593347442712277
14.94819338929337 324.3901402333267 0.7553268435009675
14.953420944246787 319.54264044571073 0.7508132381397437
14.958648499200203 312.35674127075134 0.7432897404035165
14.96387605415362 306.26121355064635 0.735056072654785
14.969103609107036 300.50144876955846 0.727214219892967
14.974331164060452 297.71475049361055 0.7234023096317138
14.979558719013868 296.3994662448917 0.7228273931972504
14.984786273967284 296.17458104837266 0.7239320998693898
14.9900138289207 295.25485701586916 0.7243584052115928
14.995241383874117 299.1131296428447 0.7289119436581685
15.000468938827533 300.21841162221153 0.7298659254272531
15.005696493780949 301.83998219222764 0.7308948827413233
15.010924048734365 300.42475232667897 0.7278461063552338
15.016151603687781 300.2360153881947 0.7275641472290584
15.021379158641198 300.9133065166096 0.7274904391416922
15.026606713594614 300.7418939202913 0.7273288322556158
15.03183426854803 304.35738086759096 0.7316373733094862
15.037061823501446 306.45283560365203 0.7335889632890141
15.042289378454862 306.21645482831974 0.7337766472060709
15.047516933408279 307.1982992024578 0.7361041377794443
15.052744488361695 310.5411262961648 0.7403008810692646
15.057972043315111 313.57295260309763 0.7449404033211998
15.063199598268527 316.5375538243612 0.7477639553649258
15.068427153221943 319.5479162576888 0.7507636776327548
15.07365470817536 320.26534554673583 0.7513046180053604
15.078882263128776 317.60170674552114 0.7477210648641566
15.084109818082192 314.0500920880224 0.7437457245676501
15.089337373035608 311.80606774216346 0.7406231036400049
15.094564927989024 311.33262367292485 0.7404726346075244
15.09979248294244 315.94320144389434 0.7464090518843077
15.105020037895857 314.69664803367294 0.7451246764550153
15.110247592849273 311.95982963867976 0.7417075183521533
15.11547514780269 309.1553060091133 0.7381005195277182
15.120702702756105 310.4283865525576 0.7396761915940568
15.125930257709522 312.08251926208106 0.7417946560122785
15.131157812662938 306.77938761197333 0.7353149319084591
15.136385367616354 303.1003514280114 0.7305080075155298
15.14161292256977 299.5480043580795 0.7260391729833919
15.146840477523186 297.8344548538302 0.7243765445455455
15.152068032476603 295.4281681790784 0.7218065707150635
15.157295587430019 292.2949289435313 0.7189876933465652
15.162523142383435 291.02157003022563 0.7184787955057566
15.167750697336851 289.84434376124955 0.7181159035157532
15.172978252290267 288.1741327240434 0.7171488967610361
15.178205807243684 285.0364080361571 0.7138777269113479
15.1834333621971 281.0568137228341 0.7088495546748276
15.188660917150516 276.028720283084 0.7028305139763747
15.193888472103932 268.78244295173215 0.6937255510836975
15.199116027057348 264.9490159549763 0.6884989180952273
15.204343582010765 265.77148417187146 0.6895429945689737
15.20957113696418 269.8441800516824 0.694253744291729
15.214798691917597 275.51383681525925 0.7022598376716094
15.220026246871013 275.5774007681891 0.7036329535727055
15.22525380182443 275.23955939139444 0.7031400318289686
15.230481356777846 274.9772018835318 0.7018906530445866
15.235708911731262 273.9888814700188 0.7007316887986729
15.240936466684678 273.32584465655174 0.6998750944532968
15.246164021638094 273.5198330873261 0.7011325574500253
15.25139157659151 273.08836183509436 0.7006364435406601
15.256619131544927 270.87469767129824 0.6985771290495584
15.261846686498343 267.7656529567666 0.6939674188121153
15.267074241451759 268.57216125059136 0.6952634070861862
15.272301796405175 267.4256189339738 0.6930490852378446
15.277529351358591 268.36594153906685 0.6946559825119084
15.282756906312008 268.00430729867145 0.6937894645561851
15.287984461265424 267.21260124555016 0.6921453124217065
15.29321201621884 267.49499314286766 0.6925176559503541
15.298439571172256 266.73365843026477 0.6906976996896732
15.303667126125672 269.13639645095793 0.6928338676079275
15.308894681079089 273.64775739883163 0.6981416864188456
15.314122236032505 275.3961039417935 0.7011977784581267
15.319349790985921 276.69855807146047 0.7041931251191446
15.324577345939337 279.01728822837987 0.705940692138721
15.329804900892753 279.33471881143885 0.7064177423396397
15.33503245584617 282.4843525176075 0.7094318411783129
15.340260010799586 281.0360827870594 0.7072654575912469
15.345487565753002 284.0808290013629 0.7107754499292731
15.350715120706418 287.01477699284897 0.7154322486503898
15.355942675659835 288.1231316402928 0.7162387074304928
15.36117023061325 290.265256686494 0.7183414459910115
15.366397785566667 288.4479779376345 0.7152917680246178
15.371625340520083 288.5781135480062 0.7144927277389302
15.3768528954735 290.016161786584 0.71664363105753
15.382080450426916 292.8395393128346 0.7192008284863013
15.387308005380332 296.4125732507795 0.7233956360114306
15.392535560333748 297.9840946196083 0.7259104397538433
15.397763115287164 295.71438679263446 0.7331054585595669
15.40299067024058 294.6750590142507 0.7393287065824041
15.408218225193997 291.5260050616266 0.7406257603691474
15.413445780147413 290.56763637925286 0.7429254318893173
15.418673335100829 292.65728945993163 0.7490579374200295
15.423900890054245 293.8600567671142 0.7530280510971062
15.429128445007661 295.9859256913738 0.7587886341495519
15.434355999961078 295.5594877710892 0.7600948885505305
15.439583554914494 294.7326571753872 0.7625793728538113
15.44481110986791 294.5618504976859 0.7652457373323471
15.450038664821326 297.3165181648136 0.7708576177348855
15.455266219774742 296.52588782078215 0.7709746167792914
15.460493774728159 295.86979944495414 0.7719725900766168
15.465721329681575 295.73450694273816 0.7747187328753561
15.470948884634991 297.37014477603486 0.7805160725403668
15.476176439588407 298.94470235610737 0.7841347220665114
15.481403994541823 297.67481830566555 0.7850027047763827
15.48663154949524 295.12048589931015 0.7833648244810815
15.491859104448656 294.8627981751794 0.7853487377857663
15.497086659402072 293.9750943621484 0.7866585175155253
15.502314214355488 297.04582637430036 0.7919295978304914
15.507541769308904 296.8187773429028 0.7920359047678068
15.51276932426232 294.6483320470222 0.7904430840390697
15.517996879215737 295.407303912043 0.7931547977497359
15.523224434169153 294.4442134984655 0.7933861191272011
15.52845198912257 298.85282751368885 0.8015516642239472
15.533679544075985 299.87194032048615 0.8049321868349789
15.538907099029402 298.818112041543 0.8053340692329232
15.544134653982818 297.3797321724857 0.8058181464720774
15.549362208936234 296.7840508184749 0.8073565235198743
15.55458976388965 296.1167976404543 0.8087362876373949
15.559817318843066 294.70124468250776 0.8077435829834229
15.565044873796483 292.795684458754 0.8064310805943827
15.570272428749899 291.20992869736625 0.8051220535328097
15.575499983703315 290.7266229914944 0.805842335933097
15.580727538656731 292.5006991153278 0.8105003201672353
15.585955093610147 292.86967333076774 0.8132936940805043
15.591182648563564 293.0632754666917 0.8150634556346381
15.59641020351698 292.0983875001141 0.816566862954736
15.601637758470396 290.5394898673654 0.8141912735147117
15.606865313423812 287.42108222600706 0.8120747535284271
15.612092868377228 284.9807827758734 0.8100261125616421
15.617320423330645 281.7558654496382 0.8057905860246989
15.62254797828406 278.51643369552386 0.802662683358878
15.627775533237477 280.8105591139427 0.8087572249424654
15.633003088190893 278.8088181337452 0.8086285593809408
15.63823064314431 279.4856863554823 0.8083417602381803
15.643458198097726 275.0679403069993 0.7894471959550461
15.648685753051142 272.06363248250796 0.778617977539246
15.653913308004558 270.34792519626995 0.7717980934449735
15.659140862957974 269.68544714185424 0.7691347334219384
15.66436841791139 268.4356023228781 0.7633630704757661
15.669595972864807 265.7217753375937 0.7567322771990538
15.674823527818223 264.10520225264145 0.7534938686140983
15.680051082771639 266.15593343052103 0.7555510301417457
15.685278637725055 268.0896288653672 0.7560378291029167
15.690506192678471 268.94289321599695 0.755382076705727
15.695733747631888 269.6833995837232 0.7545369663016726
15.700961302585304 268.4564999589458 0.7516168616348828
15.70618885753872 270.1584257444081 0.7540197686915522
15.711416412492136 268.2181143129086 0.7496774302260842
15.716643967445552 266.75037075546396 0.7456099424673986
15.721871522398969 268.7326295783684 0.7483921549780732
15.727099077352385 269.3353003008415 0.7483518953962167
15.732326632305801 272.7953324427386 0.7530530812219746
15.737554187259217 272.986416533794 0.7534786331598974
15.742781742212633 274.63409140293925 0.7533435010131507
15.74800929716605 278.58172807700146 0.7577633327673311
15.753236852119466 277.89820288868214 0.7541713235292978
15.758464407072882 277.8888632583369 0.7515198064145454
15.763691962026298 277.225102915973 0.7501072554744298
15.768919516979715 278.2776314831838 0.7496422224970111
15.77414707193313 277.78266939468483 0.7482375681216537
15.779374626886547 278.48510965826796 0.7487829435470263
15.784602181839963 280.07851936535957 0.750806993706842
15.78982973679338 279.7738682037573 0.7502971193037026
15.795057291746796 280.79313770987477 0.7512228040735021
15.800284846700212 281.84267298437027 0.7524221495062808
15.805512401653628 278.5261361708195 0.7477133870169252
15.810739956607044 281.6606730197734 0.7518039177840793
15.81596751156046 282.25615221807806 0.7521229155031057
15.821195066513877 284.44214441488714 0.7544309879050304
15.826422621467293 285.1860997761307 0.7542680123039958
15.831650176420709 284.58090846703533 0.7519204162763155
15.836877731374125 284.5361094622803 0.7514291674938123
15.842105286327541 285.125364077352 0.7525732296005357
15.847332841280958 284.28634235142334 0.7505394189883379
15.852560396234374 280.7820072726434 0.7458050569046875
15.85778795118779 278.4485620461571 0.7412317687365209
15.863015506141206 279.0328329457199 0.7423711554021241
15.868243061094622 281.28234095880896 0.745963052892556
15.873470616048039 280.335686393028 0.7441908498411233
15.878698171001455 278.1474664955997 0.7405886857947453
15.883925725954871 277.22849532227406 0.7389168025194525
15.889153280908287 276.1385483178493 0.737582530508992
15.894380835861703 276.5361415055154 0.7390516879701691
15.89960839081512 276.8308066202635 0.7387180019706453
15.904835945768536 281.0585301618227 0.7428069390471121
15.910063500721952 281.95814611700905 0.7430224060625267
15.915291055675368 278.5355510010527 0.7383523838218586
15.920518610628784 276.3155880695823 0.7356872823220546
15.9257461655822 272.6437214893238 0.7308022299439886
15.930973720535617 273.44046752872555 0.7325220489479229
15.936201275489033 274.02215070129853 0.7334470718020918
15.94142883044245 274.39968078397385 0.7322789974592954
15.946656385395865 276.6863030859896 0.7338865911869127
15.951883940349282 274.90474045278245 0.732041452538472
15.957111495302698 275.59889448389947 0.7327729002867175
15.962339050256114 273.78461492720385 0.7291154447583733
15.96756660520953 276.1695714609535 0.7319494297342276
15.972794160162946 275.802923982032 0.731331825663494
15.978021715116363 277.1065453864822 0.7334439077990189
15.983249270069779 282.02163819863995 0.7405403470170481
15.988476825023195 284.242923264639 0.7427633290491816
15.993704379976611 283.87151395284855 0.7420346780808199
15.998931934930027 283.96802140600465 0.7418233628065917
16.004159489883442 281.30089276871206 0.7384566068551311
16.009387044836856 284.3923213968653 0.7420076585182002
16.01461459979027 286.1738537222219 0.7446832414645637
16.019842154743685 288.0683516418328 0.747285112219603
16.0250697096971 287.33109657196604 0.7461847392315984
16.030297264650514 286.2727584797009 0.7446130337625483
16.03552481960393 286.7213229940327 0.7447287224207731
16.040752374557343 285.34068563834217 0.742071378987345
16.045979929510757 286.95663055383295 0.7432453579790176
16.05120748446417 289.83631174376814 0.745867141630964
16.056435039417586 291.98063015389135 0.7479849760732794
16.061662594371 294.4562041849201 0.7512613613749546
16.066890149324415 298.77305339360333 0.7565698476779451
16.07211770427783 304.4868937886683 0.7634239966337381
16.077345259231244 309.99860946721964 0.7696667953551326
16.08257281418466 313.36910860809195 0.7736842836143002
16.087800369138073 316.7212416434091 0.7784836374334646
16.093027924091487 318.3167682422508 0.7803345428473711
16.0982554790449 321.96242991456006 0.7844041723214394
16.103483033998316 327.11445078535723 0.7909888191451554
16.10871058895173 329.4897816799043 0.7929487263072074
16.113938143905145 326.1975438489466 0.7896692921878803
16.11916569885856 322.97273470981946 0.7848757646114621
16.124393253811974 318.4829255656193 0.7803865992261082
16.129620808765388 318.68405787918726 0.7817980213943683
16.134848363718802 318.78822423645494 0.782842061860312
16.140075918672217 321.7005597955817 0.7858513743863671
16.14530347362563 322.77608522623666 0.7868117666514365
16.150531028579046 322.77105946161544 0.7852287316372437
16.15575858353246 325.3488187430986 0.78760293814097
16.160986138485875 322.74815181571427 0.7841291685933807
16.16621369343929 318.8770160752126 0.7789853472401563
16.171441248392703 315.17411790904373 0.775606850313131
16.176668803346118 309.4494764131659 0.7685478053625252
16.181896358299532 304.97493395200524 0.7631250239653506
16.187123913252947 297.88297439678615 0.7551665338643442
16.19235146820636 293.85321554142246 0.7513930357092827
16.197579023159776 291.93016105415376 0.7498132153914582
16.20280657811319 286.89632805394905 0.7429432428116529
16.208034133066604 285.5789040471393 0.7408993930750822
16.21326168802002 277.16155757254046 0.72989121829398
16.218489242973433 272.5486739636801 0.7245855641416863
16.223716797926848 270.7539032068644 0.7230643001501139
16.228944352880262 267.99561700958856 0.7199990475397605
16.234171907833677 265.8525177656205 0.7182454259432476
16.23939946278709 262.0854750310315 0.7140355124933832
16.244627017740505 259.09684988725957 0.7105353258654459
16.24985457269392 254.36429272988877 0.7029731841186678
16.255082127647334 253.94882824459788 0.7023676543563641
16.26030968260075 252.8104324132621 0.7008621854345378
16.265537237554163 255.7333912521832 0.7062831439552995
16.270764792507578 253.91974574329328 0.7030972568091928
16.275992347460992 251.3110219948741 0.7001854924314308
16.281219902414406 247.59546674438505 0.6935256912919703
16.28644745736782 244.20571574613695 0.6898742639843704
16.291675012321235 244.700684876319 0.6905750777032501
16.29690256727465 247.55430803370768 0.6933979281860553
16.302130122228064 247.78287425951595 0.6935418214136894
16.30735767718148 249.81977506946296 0.6949606885649262
16.312585232134893 248.5732687622217 0.6926666082549795
16.317812787088307 251.95573860229425 0.6963436140896293
16.323040342041722 252.60162611339274 0.6968130919810882
16.328267896995136 251.6407660845983 0.695027911273969
16.33349545194855 251.34880457470877 0.6944547287916776
16.338723006901965 249.43428699980683 0.6929916363160464
16.34395056185538 253.88674019014357 0.6995471338684175
16.349178116808794 257.2241599973523 0.7045689667181558
16.35440567176221 260.103465054943 0.7067926817349484
16.359633226715623 263.51147874392046 0.709936028259376
16.364860781669037 265.48666917355894 0.7115074101544715
16.37008833662245 271.08598929472936 0.7179485133497431
16.375315891575866 273.38647389681176 0.7202156400938861
16.38054344652928 274.984988229849 0.72126294726154
16.385771001482695 278.8201396285623 0.7252181894853831
16.39099855643611 282.6888786874018 0.7295269103750709
16.396226111389524 283.2474265332643 0.7296905397600894
16.401453666342938 284.6290276931287 0.7310826480288806
16.406681221296353 285.5482827580221 0.7328483172287548
16.411908776249767 285.8906830843001 0.733133291454748
16.41713633120318 285.2291498724238 0.7321678327002029
16.422363886156596 282.8049511137269 0.7283781221136589
16.42759144111001 279.7482835942972 0.724790274259855
16.432818996063425 276.00480348318723 0.721552092586392
16.43804655101684 275.24985676568343 0.7203257989235001
16.443274105970254 270.2648718102062 0.7132398425012213
16.448501660923668 270.7426369392667 0.712617629856792
16.453729215877082 270.4245086517486 0.7117700267377823
16.458956770830497 270.14937743382785 0.7120120825635693
16.46418432578391 268.9254581672334 0.7125067811491024
16.469411880737326 265.83320819116335 0.7086745406471913
16.47463943569074 265.8420971132048 0.7092806188523231
16.479866990644155 266.54051071081534 0.7093119607962813
16.48509454559757 268.53426160325193 0.7103159135188076
16.490322100550983 269.74785484782836 0.7130312152702831
16.495549655504398 271.34102376628977 0.7148010814677391
16.500777210457812 272.25031003676463 0.7158342036447115
16.506004765411227 276.51149077559404 0.7197739883100791
16.51123232036464 278.3046988785034 0.7202648432233961
16.516459875318056 275.4420447995231 0.7166666362263968
16.52168743027147 273.31107673293025 0.7139618093156659
16.526914985224884 273.28087526981017 0.7150471341097386
16.5321425401783 272.544546283871 0.7152439582173302
16.537370095131713 272.2011760153181 0.7142505710555604
16.542597650085128 270.4799268408564 0.7125528003145198
16.547825205038542 269.19295004842047 0.7108174149134909
16.553052759991957 269.76130052161983 0.710582067429896
16.55828031494537 265.63409939099154 0.7058192028330537
16.563507869898785 260.518910197769 0.6992891649013252
16.5687354248522 254.77303744275247 0.691764482196493
16.573962979805614 254.6132045918123 0.6924505338593502
16.57919053475903 254.59473661229168 0.6917913995049108
16.584418089712443 253.93851985556716 0.692947058814479
16.589645644665858 252.88790550408635 0.6921036396996242
16.594873199619272 252.98089379194374 0.6922216079428213
16.600100754572686 251.2545766569448 0.6905204322631866
16.6053283095261 253.02939504436375 0.6927755734675246
16.610555864479515 251.6991765361777 0.6903552353854219
16.61578341943293 250.47276688193446 0.6875938238736027
16.621010974386344 249.41725803541513 0.6839125965955188
16.62623852933976 249.97559195912783 0.6840811709409897
16.631466084293173 251.5471192736367 0.6859848054858897
16.636693639246587 252.25576151374307 0.6866292867333486
16.641921194200002 252.40821135532764 0.6870342501414174
16.647148749153416 254.04846169187354 0.68748574396105
16.65237630410683 254.16648243386834 0.6875335071320628
16.657603859060245 252.5916816295696 0.6860853789005666
16.66283141401366 248.3638579954634 0.6810451485882634
16.668058968967074 245.05257532813818 0.6777932546160312
16.67328652392049 242.1573324022306 0.6737711463430365
16.678514078873903 243.87628469299358 0.6753662069148916
16.683741633827317 247.64189441326485 0.6805334598277547
16.68896918878073 249.41747028312747 0.6831315545675929
16.694196743734146 249.2642345487315 0.6857348138502201
16.69942429868756 247.3553039604221 0.6838454805067052
16.704651853640975 247.09426629663866 0.6821213219271329
16.70987940859439 246.4006545031492 0.6813602191196824
16.715106963547804 243.9990662887396 0.6767661407728505
16.720334518501218 239.13226186737586 0.6700563135887134
16.725562073454633 235.64786000230535 0.6641687277699703
16.730789628408047 236.82728490042174 0.6654401198605723
16.73601718336146 236.031011167942 0.6649199533550058
16.741244738314876 233.37874429694978 0.661050874914113
16.74647229326829 229.14628970337247 0.6549597772699726
16.751699848221705 226.0199197237707 0.6511928661238273
16.75692740317512 222.58796457357772 0.6461880833557262
16.762154958128534 224.62078371293975 0.6496989609509719
16.767382513081948 224.44873664887177 0.651286615592937
16.772610068035362 225.94952121721659 0.6527779538268061
16.777837622988777 227.26229882765728 0.6551895517211722
16.78306517794219 228.44836347154063 0.6568585215362371
16.788292732895606 229.84705538585305 0.6574873457605412
16.79352028784902 231.80451718146085 0.6599740909436522
16.798747842802435 230.8473933919494 0.6589878521587277
16.80397539775585 228.42569656370435 0.6552385279719123
16.809202952709263 225.54196563927388 0.650244136872381
16.814430507662678 223.13392917788107 0.6473462720108618
16.819658062616092 221.63787831051886 0.6460917347578123
16.824885617569507 220.84729793198687 0.6452604627699421
16.83011317252292 219.74705611217357 0.6453466798546383
16.835340727476336 220.93537637298692 0.6451965635565109
16.84056828242975 221.76777288638957 0.6454647590245983
16.845795837383164 223.082927294077 0.6468637612797309
16.85102339233658 219.42442101191884 0.6421591684452379
16.856250947289993 219.52126720603104 0.6431333100897008
16.861478502243408 218.66484829350404 0.6430581798619331
16.866706057196822 218.87170609737507 0.6435966499742115
16.871933612150237 219.0970322966863 0.6453053782283547
16.87716116710365 219.2228476194558 0.6452272978939385
16.882388722057065 219.44184515304187 0.644090207389522
16.88761627701048 216.33102542573047 0.6386062107237948
16.892843831963894 215.5618213084658 0.6372233062821153
16.89807138691731 215.99413260808475 0.6386173986517859
16.903298941870723 215.90587475970833 0.639949350931739
16.908526496824138 217.04465660280792 0.6426749860236154
16.913754051777552 215.70367864787553 0.641849059518787
16.918981606730966 218.59312249978854 0.6459901810428084
16.92420916168438 217.42964605648385 0.6416770607424191
16.929436716637795 217.384442763351 0.6419958761257109
16.93466427159121 215.021825803341 0.6374649741977698
16.939891826544624 214.04965687276734 0.6372374286410907
16.94511938149804 212.1212761484763 0.6343574435134424
16.950346936451453 208.88695488420177 0.6285419706534571
16.955574491404867 210.33614518880097 0.6303799117182514
16.960802046358282 210.87145066002577 0.6309099494763533
16.966029601311696 212.0355666049377 0.6329103669310421
16.97125715626511 213.04165629056354 0.6350387722129367
16.976484711218525 211.42960686514687 0.6329944388527989
16.98171226617194 211.8604387926354 0.6351982224464793
16.986939821125354 212.01137305478116 0.6348865929271733
16.99216737607877 214.01135965104885 0.636262303047096
16.997394931032183 214.18935558721014 0.6346168579788556
17.002622485985597 213.58212665414422 0.6341799949145525
17.00785004093901 212.78641936794384 0.6329595154798062
17.013077595892426 212.8067742232866 0.631884581710459
17.01830515084584 215.62490795249934 0.6351055911165417
17.023532705799255 219.69352641739454 0.6416139726469872
17.02876026075267 218.91815623340057 0.6420175193912658
17.033987815706084 221.2074611228036 0.6458314674879356
17.039215370659498 219.37278852201496 0.6437266581611787
17.044442925612913 219.79171306907668 0.6424868665901348
17.049670480566327 219.75789664989577 0.641878220762098
17.05489803551974 219.7056103289004 0.6414687592196445
17.060125590473156 222.3572686817752 0.645328447763752
17.06535314542657 222.50576625458663 0.6458318652431005
17.070580700379985 222.8891721349081 0.646345710150997
17.0758082553334 222.40841823466562 0.6449543044944779
17.081035810286814 221.68641233955435 0.6438286344306909
17.086263365240228 220.60601192129417 0.6421276105685284
17.091490920193642 222.28015135822972 0.6451670328925018
17.096718475147057 223.6372702742166 0.6492585385420548
17.10194603010047 224.93755594637636 0.6508146564882904
17.107173585053886 225.4962180247841 0.6514127756222754
17.1124011400073 224.14305151814764 0.6477788697333996
17.117628694960715 225.22033361873184 0.6490099551762126
17.12285624991413 225.54283703741942 0.650254239236071
17.128083804867543 226.5731889761864 0.6516782554265188
17.133311359820958 226.85718442062208 0.6495202473636443
17.138538914774372 224.3873505315697 0.6457715892270813
17.143766469727787 224.26103377865434 0.6437067485069842
17.1489940246812 225.8155703308606 0.6474084319259198
17.154221579634616 228.42376539162711 0.6519311934795374
17.15944913458803 231.25121978835008 0.6570989488614521
17.164676689541444 231.75358755180588 0.6584141015523065
17.16990424449486 234.26312376701858 0.659466898409202
17.175131799448273 238.39440623932273 0.6644178873368054
17.180359354401688 238.66032010238035 0.6641231935635968
17.185586909355102 238.8260478125313 0.664952212530252
17.190814464308517 237.17992562358282 0.6610955550427506
17.19604201926193 239.02717788071433 0.6631433879384137
17.201269574215345 242.7106006879992 0.6677707575426259
17.20649712916876 244.51080172777426 0.6705337949001097
17.211724684122174 244.62677259821842 0.6722949661272838
17.21695223907559 244.60938037902972 0.6710317833344698
17.222179794029003 245.92386148195814 0.672837272002129
17.227407348982418 246.39485375786094 0.673835619252639
17.232634903935832 245.16565854592758 0.6711670693438025
17.237862458889246 244.38106279775477 0.6705547496874867
17.24309001384266 243.42786262639498 0.6678171331456416
17.248317568796075 242.7269993350113 0.6671015026899516
17.25354512374949 239.23013348355852 0.6621118079441078
17.258772678702904 239.63235296213801 0.6627907544661784
17.26400023365632 240.5378161081639 0.6640723916138657
17.269227788609733 241.27708101529464 0.6651760437822507
17.274455343563147 239.22288118630604 0.6629947984239244
17.279682898516562 236.9891133408349 0.6610550869288836
17.284910453469976 234.90499526327977 0.6590357719444004
17.29013800842339 238.8216072221864 0.6645792560774009
17.295365563376805 239.87997066201737 0.6652601037546952
17.30059311833022 242.08383885861178 0.6673442552450358
17.305820673283634 241.14472783291853 0.6659314065178784
17.31104822823705 241.074165046041 0.6660431066950688
17.316275783190463 240.8717375987972 0.6661994351193115
17.321503338143877 240.4475697015528 0.6671893914840121
17.32673089309729 240.22448339385403 0.66693318500366
17.331958448050706 237.92559679143017 0.6635579411655911
17.33718600300412 237.11500507061135 0.6627072850078719
17.342413557957535 239.4091735359891 0.6653674152403644
17.34764111291095 238.98396188353396 0.6633137959267232
17.352868667864364 238.3925702389575 0.6611820934761812
17.358096222817778 238.27623099996808 0.6604785652729214
17.363323777771193 235.85975732210505 0.6567510131701763
17.368551332724607 236.47558819995987 0.6587645747313903
17.37377888767802 234.0251733918075 0.6551792281779467
17.379006442631436 233.5312552118484 0.6554497513023877
17.38423399758485 232.04521340237136 0.6548414553542289
17.389461552538265 231.71034530420076 0.6555405983415725
17.39468910749168 230.07168435287656 0.654321712940338
17.399916662445094 231.5476452743098 0.654504907906484
17.405144217398508 232.8374658638667 0.6541207741632665
17.410371772351922 233.9843493322766 0.6554713376789557
17.415599327305337 235.9822109131883 0.6588357908573814
17.42082688225875 236.15435372910366 0.6597481154312568
17.426054437212166 234.7335840384786 0.658709781183119
17.43128199216558 235.69394632926574 0.6594952849398201
17.436509547118995 236.20316104362945 0.6592669578563737
17.44173710207241 235.88335801385253 0.6588516281679248
17.446964657025823 236.4896988977184 0.6585436578344939
17.452192211979238 239.22667990194023 0.6641675216546971
17.457419766932652 239.07635006711374 0.6644164289413185
17.462647321886067 238.04264332463882 0.6620563042270322
17.46787487683948 236.06843716545944 0.6590570510836401
17.473102431792896 233.60296618830296 0.6554828810071416
17.47832998674631 233.46456344227587 0.656304307713867
17.483557541699724 233.337090872604 0.6558404874850675
17.48878509665314 232.01298394863136 0.6536753318043691
17.494012651606553 234.04268457269202 0.6557090553464368
17.499240206559968 237.94412530181978 0.6603449403563295
17.504467761513382 239.56941216661676 0.6633522949909554
17.509695316466797 239.97238365776798 0.6623334456250308
17.51492287142021 237.5018284668817 0.6589065762161012
17.520150426373625 235.67035474961156 0.6558025312385353
17.52537798132704 240.192385083152 0.6611897864927675
17.530605536280454 241.10809569654526 0.6627014042312004
17.53583309123387 241.2663208817207 0.6629096746596941
17.541060646187283 240.22827088220782 0.6629962348690587
17.546288201140698 239.44208757183807 0.6628348862103349
17.551515756094112 240.74268151578997 0.6647138823228192
17.556743311047526 242.14727210194505 0.6650929892305683
17.56197086600094 242.18487559266623 0.6648548187840968
17.567198420954355 242.85738945558032 0.6662593277878691
17.57242597590777 243.4205507842953 0.6673584060137194
17.577653530861184 242.884301058681 0.6657674170231911
17.5828810858146 241.91361517425412 0.6647863730542243
17.588108640768013 241.7301185465131 0.6639894701212619
17.593336195721427 243.14389992713424 0.6664744149946719
17.598563750674842 247.0092933541005 0.6714910406834127
17.603791305628256 249.85624264592448 0.6748261188220164
17.60901886058167 251.8758925472433 0.6773924231007238
17.614246415535085 253.20211018162544 0.679187659599473
17.6194739704885 252.2487886969094 0.6788835279592534
17.624701525441914 250.1201448167468 0.6758664870760327
17.62992908039533 251.80768253101888 0.6780242379948915
17.635156635348743 254.4804531263162 0.6809079825161715
17.640384190302157 254.64286712661954 0.6802523940407363
17.64561174525557 253.49402363928095 0.6768380751895283
17.650839300208986 253.35431902660872 0.6757379595800914
17.6560668551624 253.775954028809 0.6767197756364192
17.661294410115815 255.2879742023948 0.679940468399529
17.66652196506923 261.16415870069943 0.6892483373223347
17.671749520022644 266.37055424878815 0.6959713263896434
17.676977074976058 272.8697856680632 0.7035069609362813
17.682204629929473 278.571736487111 0.7092324364857667
17.687432184882887 286.28627491230515 0.7182933364198467
17.6926597398363 290.9276418280702 0.7242472257056191
17.697887294789716 291.6293057424685 0.7249550010131803
17.70311484974313 290.1177559259442 0.7229611092064029
17.708342404696545 289.3828571189768 0.7213522263087898
17.71356995964996 292.96719544230706 0.7249358343043001
17.718797514603374 296.98654847031514 0.7292894537114917
17.724025069556788 303.50549289815257 0.7368679567486042
17.729252624510202 309.5011499812258 0.7437743079583387
17.734480179463617 311.1188046388904 0.7460147640841335
17.73970773441703 313.29435219545235 0.7478849930629932
17.744935289370446 314.1157985054241 0.7485634119286958
17.75016284432386 316.4306214393606 0.7506381970540814
17.755390399277275 317.6429509136548 0.7517164394678665
17.76061795423069 317.8799155564457 0.7528106034606592
17.765845509184103 318.0048611709967 0.7530477851727366
17.771073064137518 321.3305209260579 0.7571222547959164
17.776300619090932 320.87291587575237 0.7564606924706998
17.781528174044347 317.5092177763724 0.753084595619498
17.78675572899776 314.66229203369534 0.7496190943537718
17.791983283951176 309.42910373224856 0.7436215027525058
17.79721083890459 306.03101400388107 0.7397738398708484
17.802438393858004 300.86006554883664 0.7343569075196745
17.80766594881142 296.6975063178315 0.7301775792188125
17.812893503764833 291.4521459299622 0.7243296523054281
17.818121058718248 289.0816212517585 0.7217041315566886
17.823348613671662 282.92420922184255 0.7137583859169067
17.828576168625077 281.5605421305323 0.7120284043507139
17.83380372357849 277.68246027025964 0.7065866450376187
17.839031278531905 273.7524956599869 0.7011744211927241
17.84425883348532 270.94593087944287 0.6975439061239421
17.849486388438734 272.31444169076804 0.6991757574222057
17.85471394339215 273.00959903204443 0.7000534886521144
17.859941498345563 271.8164679942695 0.6987421490115071
17.865169053298978 272.40316739586467 0.6995479638895601
17.870396608252392 272.6089344302648 0.7006206294284013
17.875624163205806 272.1989695229777 0.6993639482641635
17.88085171815922 272.2174283744226 0.6996994120979928
17.886079273112635 273.87511605723495 0.7025032331524171
17.89130682806605 277.92254800333706 0.707557298456563
17.896534383019464 283.0281750242136 0.7144015372848483
17.90176193797288 288.97109015688517 0.7200530941898607
17.906989492926293 296.48141219190177 0.7277072543515848
17.912217047879707 302.7266812814821 0.7352781040454129
17.917444602833122 309.77505972745956 0.7428797690034189
17.922672157786536 313.7003936558714 0.7474559261394468
17.92789971273995 316.508136135181 0.7505898669895825
17.933127267693365 319.2123357262466 0.7533286466247308
17.93835482264678 318.96164870542464 0.7537344528941304
17.943582377600194 315.92320924797883 0.7507197596197392
17.94880993255361 314.3000622797413 0.749815523403906
17.954037487507023 308.572934852106 0.7444340842570196
17.959265042460437 302.21989758142746 0.7362923799637714
17.96449259741385 296.54847228525585 0.7290786660976496
17.969720152367266 288.9293768256216 0.7191777207996866
17.97494770732068 284.80927601661176 0.7140976850895351
17.980175262274095 280.34452886602486 0.7089938208288472
17.98540281722751 276.25004658118166 0.704406098529893
17.990630372180924 274.39306157887944 0.7046071933768816
17.995857927134338 273.1264636428075 0.7052498324562277
18.001085482087753 269.5275151864214 0.7004461390026709
18.006313037041167 263.7946990954208 0.6919934263607705
18.01154059199458 257.78590597127425 0.6840586005178966
18.016768146947996 255.36824035777857 0.679734590653925
18.02199570190141 256.0456314612007 0.6811064599343155
18.027223256854825 256.30608791624877 0.6823782723405626
18.03245081180824 255.0919953088262 0.6811096653507893
18.037678366761654 254.08497202750783 0.6802672517350616
18.042905921715068 253.28766815786577 0.6779389259228271
18.048133476668482 252.55075241327674 0.6782340482465558
18.053361031621897 251.4934521136961 0.6760888328913045
18.05858858657531 253.27864355812574 0.6776909918857863
18.063816141528726 252.17370684638894 0.67583484925848
18.06904369648214 248.36254286001682 0.6699480518580908
18.074271251435555 248.2944719008164 0.6699166897531971
18.07949880638897 249.76620661740816 0.671868759900668
18.084726361342383 253.19758791024532 0.6762912336488518
18.089953916295798 254.14369529715876 0.6783895309870154
18.095181471249212 257.5292681367266 0.681368359111345
18.100409026202627 260.6490524295784 0.6853895058137626
18.10563658115604 264.44119308638096 0.6911044607295767
18.110864136109456 267.11773936109296 0.6934467984012074
18.11609169106287 270.73323378982417 0.6974931955537763
18.121319246016284 277.24928979384435 0.7054026846913389
18.1265468009697 282.5112013745712 0.7114070859511542
18.131774355923113 288.1144780579495 0.7194497359702549
18.137001910876528 291.187972150125 0.7223454845867601
18.142229465829942 294.5609630758412 0.7263090673697575
18.147457020783357 296.12209193164114 0.7271186389573229
18.15268457573677 300.36004011005275 0.7315959449646553
18.157912130690185 307.01269946887413 0.7391950700984328
18.1631396856436 316.4369123315266 0.7505469096470818
18.168367240597014 327.9161297915763 0.7637393208057736
18.17359479555043 340.4632897204043 0.7780715910858005
18.178822350503843 355.5429490054077 0.7938470572881792
18.184049905457258 367.74238312747116 0.8072472149679822
18.189277460410672 378.3155955327067 0.81823893257003
18.194505015364086 384.9597363916676 0.8252063120191763
18.1997325703175 386.4471171915625 0.8272958720506953
18.204960125270915 384.97323149588755 0.8258006360617696
18.21018768022433 378.0148304003768 0.8185389533319061
18.215415235177744 375.14216991794905 0.8154425181702126
18.22064279013116 374.09198081201765 0.8139865173551682
18.225870345084573 373.92337718551477 0.8134582812579787
18.231097900037987 372.46808133352187 0.8118953394739055
18.236325454991402 375.7819202457852 0.8158824358332987
18.241553009944816 379.3761987185037 0.8203548450065077
18.24678056489823 382.26176158971134 0.8233735684248715
18.252008119851645 381.8780936891155 0.8230262500269943
18.25723567480506 381.1287578724112 0.8218944102237788
18.262463229758474 379.504942030658 0.820095540573782
18.26769078471189 375.72536779923087 0.8160171778818761
18.272918339665303 368.1943155838612 0.8078411597253058
18.278145894618717 355.96275474692123 0.7942458368079199
18.28337344957213 346.1020628285227 0.7831729890267789
18.288601004525546 339.0098094502093 0.775101411322528
18.29382855947896 333.98754392620646 0.7695482841617874
18.299056114432375 326.4730842128331 0.7612685526573151
18.30428366938579 313.79445242059893 0.7468336247164338
18.309511224339204 305.22658495009335 0.7363950636982708
18.314738779292618 301.463827778714 0.7320415821839262
18.319966334246033 298.01155217420114 0.7287114766908656
18.325193889199447 294.99213035840995 0.7256730474517049
18.33042144415286 289.9988892701134 0.720745638494999
18.335648999106276 287.621513995858 0.7167262853798494
18.34087655405969 285.11668265152133 0.7131203691352709
18.346104109013105 279.357654461008 0.7055378552879074
18.35133166396652 278.03081073927257 0.7045728210473197
18.356559218919934 276.9050398265453 0.7039388803475076
18.361786773873348 278.7370643143779 0.7074658484635028
18.367014328826762 278.41042601937545 0.7054449020132703
18.372241883780177 278.24117569862045 0.7043582075817995
18.37746943873359 277.7200244140009 0.7027309969028392
18.382696993687006 279.6146251051257 0.7050065285843136
18.38792454864042 285.5964280579147 0.715049826588597
18.393152103593835 293.89917395431235 0.7373172600920995
18.39837965854725 301.49172298750733 0.753500277385339
18.403607213500663 308.00755893015315 0.7665935656814019
18.408834768454078 316.5442488196466 0.7816711745677045
18.414062323407492 325.5931850633397 0.7966730780665155
18.419289878360907 333.63756012100157 0.8108741869550405
18.42451743331432 336.93016010817246 0.8172707040032703
18.429744988267736 336.5824158555741 0.8209260484492965
18.43497254322115 332.0865197414179 0.8185187045751203
18.440200098174564 327.5386834215057 0.816182446285501
18.44542765312798 324.57228642100165 0.8163100406188271
18.450655208081393 322.71619042679737 0.8165461589122524
18.455882763034808 318.6872443588921 0.8142780978947083
18.461110317988222 314.98810938102116 0.8119112629845815
18.466337872941637 310.5326248333277 0.8087926461204157
18.47156542789505 309.2158357346792 0.8107452069106597
18.476792982848465 304.77457911289184 0.8073716966614201
18.48202053780188 300.6671923244505 0.8049209223541154
18.487248092755294 300.209478179802 0.8066256106043264
18.49247564770871 301.3986343902629 0.8101071260306391
18.497703202662123 301.5959224280983 0.8125053604737257
18.502930757615538 300.28337331868653 0.8118210789746733
18.508158312568952 293.19194239392243 0.8041397798654633
18.513385867522366 290.21517779711326 0.8036019189011474
18.51861342247578 289.2004605830411 0.8040653270258982
18.523840977429195 291.36581128878686 0.8107403946514242
18.52906853238261 293.5082142075829 0.8156562565241736
18.534296087336024 295.2007294360455 0.8197745679324893
18.53952364228944 294.3064922776349 0.8206589639458121
18.544751197242853 293.19747482668816 0.8200180396558046
18.549978752196267 291.6649992447093 0.8199674159442559
18.555206307149682 286.772253997345 0.8155823701465442
18.560433862103096 282.9610703156176 0.8124997856827817
18.56566141705651 281.07268400461595 0.8129710240698325
18.570888972009925 283.66933380409154 0.8180224396746245
18.57611652696334 285.58990712629486 0.8217019385895296
18.581344081916754 287.49714979742004 0.8279139155167278
18.58657163687017 286.15439997103596 0.8268910186180404
18.591799191823583 287.41487284033605 0.8309824298923982
18.597026746776997 291.4020767766608 0.8369365006241966
18.60225430173041 290.88690059095694 0.8367677214279611
18.607481856683826 288.8697512489165 0.8355449554460959
18.61270941163724 288.8714365427244 0.8371413474589566
18.617936966590655 291.7460894522031 0.8431712399600831
18.62316452154407 294.5661294122111 0.846505775109998
18.628392076497484 300.5618638670687 0.8382503920484935
18.633619631450898 305.0388490857431 0.8353991563629112
18.638847186404313 311.15721864208206 0.836765945965527
18.644074741357727 318.0686220246707 0.8416984078384179
18.64930229631114 319.24413378052697 0.8403902664809844
18.654529851264556 322.12368140772264 0.8399786058526669
18.65975740621797 324.6316311182762 0.8410935346727725
18.664984961171385 328.89433292252795 0.8428430622095087
18.6702125161248 329.32793337533053 0.8398006179151806
18.675440071078214 336.0819839559419 0.8454254306166127
18.680667626031628 341.06899719932284 0.8482491487101295
18.685895180985042 348.2447273197029 0.8550121393064306
18.691122735938457 347.8342680027521 0.8525961891144931
18.69635029089187 351.49095122539717 0.854668358720201
18.701577845845286 355.1007620092861 0.8572188649136305
18.7068054007987 361.25099211386737 0.862791865969867
18.712032955752115 364.8760794800182 0.8654379094098172
18.71726051070553 366.82049017211693 0.8665357369439213
18.722488065658943 365.5312526509202 0.8636489854302368
18.727715620612358 361.57792515113914 0.8579710435465472
18.732943175565772 358.62943119795364 0.8537505838514952
18.738170730519187 354.8948308528293 0.8478485917430844
18.7433982854726 355.3953574039524 0.8475738100209429
18.748625840426016 354.0119931776616 0.8437843459634081
18.75385339537943 355.85640851464854 0.8448364404307454
18.759080950332844 354.76747421112555 0.8427431163915052
18.76430850528626 356.1266318703037 0.8431628531873365
18.769536060239673 352.06271738973993 0.8373843112516212
18.774763615193088 347.5117851452571 0.8306554919412935
18.779991170146502 339.81026528288925 0.8195824105376303
18.785218725099917 332.4876337509717 0.8095492024848663
18.79044628005333 330.4370139402472 0.8058658576406148
18.795673835006745 330.10155776243903 0.8047592292448067
18.80090138996016 326.7075413873246 0.8004111211379092
18.806128944913574 322.67964550549203 0.7957145032900428
18.81135649986699 318.3199753756999 0.7908736912498778
18.816584054820403 317.8405868355595 0.7904354122252507
18.821811609773818 318.41653822321973 0.7889198533846656
18.827039164727232 319.5979661747921 0.7895272346470856
18.832266719680646 318.5264282550293 0.7874884458403942
18.83749427463406 316.14538295374496 0.7855344287443141
18.842721829587475 310.9819412882843 0.7787562862763828
18.84794938454089 305.9867301100292 0.771940338572625
18.853176939494304 304.065482090581 0.7690677660524928
18.85840449444772 304.57168700770734 0.7698761086375598
18.863632049401133 304.37505640517014 0.7691526808313952
18.868859604354547 302.9098980247745 0.7674258751409959
18.87408715930796 301.65466546580757 0.764829338390572
18.879314714261376 296.90046262254253 0.7593771206238709
18.88454226921479 290.8188328685784 0.7524391291063579
18.889769824168205 286.24370963629457 0.7455685290445369
18.89499737912162 286.0937953686214 0.7453217687462703
18.900224934075034 286.94273558462845 0.7450692166589601
18.90545248902845 283.9042480013421 0.7414038773118168
18.910680043981863 280.48258769164875 0.7382367958175214
18.915907598935277 279.03568145303893 0.7361977875865752
18.92113515388869 281.49276419526325 0.738634164716071
18.926362708842106 280.69543748162533 0.7360347444915937
18.93159026379552 279.72890722486096 0.7341547516113524
18.936817818748935 274.4518547550127 0.7278619282286122
18.94204537370235 272.2647494709802 0.7246165190156009
18.947272928655764 273.6721391986754 0.7272262117319848
18.952500483609178 277.8536850313419 0.732991023231368
18.957728038562593 276.3415620174556 0.7295990396405755
18.962955593516007 271.67575468725477 0.721252504698371
18.96818314846942 266.6388023850116 0.7128552063655721
18.973410703422836 263.4070514401007 0.7076928200530598
18.97863825837625 263.2850324859587 0.707110621662499
18.983865813329665 263.5719850250584 0.7080688507041398
18.98909336828308 267.2443286118152 0.7141727267100741
18.994320923236494 269.4921746915513 0.7192878120676971
18.999548478189908 268.8070851783489 0.7193091072059952
19.004776033143322 265.7417257902713 0.7138437970702196
19.010003588096737 269.11910494169166 0.7171402259286924
19.01523114305015 271.38513942146244 0.7196110730027653
19.020458698003566 269.7798797180095 0.7175316146719645
19.02568625295698 267.8505406619931 0.7141580327532713
19.030913807910395 268.4481264644735 0.7146843835203885
19.03614136286381 273.4109986911589 0.7198273817529658
19.041368917817223 276.4038462350849 0.7228751533791742
19.046596472770638 276.10714941359595 0.7221295546757914
19.051824027724052 276.62938757186913 0.7239785031863222
19.057051582677467 277.3362004584843 0.7249982156620187
19.06227913763088 277.82974646895997 0.7256913521753918
19.067506692584296 277.5376082407837 0.7238071687248968
19.07273424753771 277.27043996774313 0.7222569006851798
19.077961802491124 274.6776110060297 0.7184384943668859
19.08318935744454 272.46829415334025 0.7143293549620332
19.088416912397953 270.9683765362232 0.7122874245010493
19.093644467351368 271.82605712212984 0.7140767621435108
19.098872022304782 272.7654013913957 0.7156014046387231
19.104099577258197 270.6024182173186 0.7133538160066696
19.10932713221161 266.84316689943665 0.7078099868166966
19.114554687165025 264.1745923353534 0.7045657751298255
19.11978224211844 264.338290419178 0.7063725037324753
19.125009797071854 265.82399362345404 0.7080683085169011
19.13023735202527 263.36218131682386 0.7055132911348059
19.135464906978683 263.51283423615286 0.7051700676927404
19.140692461932098 261.8297447673954 0.7021832628509868
19.145920016885512 261.76587385678096 0.7021726908355762
19.151147571838926 260.2782493038581 0.700636517838157
19.15637512679234 260.34092043545184 0.7007492741131686
19.161602681745755 260.5068542200522 0.7016540079509698
19.16683023669917 259.847650957195 0.6989444026193181
19.172057791652584 260.4400398683164 0.7006077803074837
19.177285346606 262.3045321833189 0.7027434376665974
19.182512901559413 263.6698747848035 0.7034701942933999
19.187740456512827 265.7981324924497 0.704818448537429
19.19296801146624 265.82071574306343 0.7051445712113856
19.198195566419656 264.42278115678414 0.7039688168403329
19.20342312137307 264.86349937271456 0.7062676264716111
19.208650676326485 262.59351936938606 0.7028525485434136
19.2138782312799 262.97945388151476 0.7034439533698912
19.219105786233314 261.49014687423926 0.7001112242205612
19.22433334118673 260.62885435133455 0.69813347731547
19.229560896140143 259.86930479037136 0.6968953066329172
19.234788451093557 260.3601210560644 0.6978177279021849
19.24001600604697 260.7892659974628 0.6994292032396927
19.245243561000386 263.0277825062474 0.7015222149880108
19.2504711159538 262.35781325272916 0.6991959177095736
19.255698670907215 263.5332360019866 0.7004342621916206
19.26092622586063 266.30727968438214 0.7043687415856458
19.266153780814044 268.8703356715132 0.7076013112064139
19.271381335767458 268.29716581336555 0.7082653351739698
19.276608890720873 266.208528121117 0.7053778222974934
19.281836445674287 266.7516649283204 0.7067937115700642
19.2870640006277 266.8117719434088 0.7054014585348202
19.292291555581116 267.5602650076566 0.70534541539594
19.29751911053453 267.98867150155917 0.7061428502160474
19.302746665487945 268.310520011182 0.706621387733515
19.30797422044136 273.80523895446674 0.7150044938770534
19.313201775394774 279.83830225216036 0.7221706801858445
19.318429330348188 286.8832206126638 0.7290576669776867
19.323656885301602 291.7937254321218 0.7343918870988925
19.328884440255017 294.19896670551583 0.7375673989021172
19.33411199520843 294.2288126860272 0.7374840072534248
19.339339550161846 296.1038718247144 0.7399342086336107
19.34456710511526 298.9578127501801 0.7423018353670077
19.349794660068675 300.59394957496545 0.7443789391364946
19.35502221502209 302.1692455900544 0.7454519879060655
19.360249769975503 303.54164488786984 0.7462520138075726
19.365477324928918 307.08903482859375 0.7511173072982932
19.370704879882332 312.1337684604599 0.7569823326961858
19.375932434835747 314.66396696170705 0.7597709093873677
19.38115998978916 315.0367745951689 0.7604521205272751
19.386387544742576 316.9732203325341 0.7621466287408644
19.39161509969599 320.5881002440629 0.7676688065746284
19.396842654649404 322.9906198631987 0.7701594572588286
19.40207020960282 327.8557358681659 0.7753625232207199
19.407297764556233 326.949307611443 0.7735661376241968
19.412525319509648 328.26883907844547 0.7737717056462924
19.417752874463062 327.5550183114368 0.7735385115175223
19.422980429416477 328.73980151264897 0.7751236198432365
19.42820798436989 328.6273822879157 0.7743786353846994
19.433435539323305 327.5867834258134 0.773448491166965
19.43866309427672 322.41748773038086 0.76668800982054
19.443890649230134 321.6296618459629 0.7659983972679956
19.44911820418355 323.4095724195099 0.7681595139122394
19.454345759136963 327.1947402409997 0.7724315880859771
19.459573314090377 331.6439768265499 0.7779492455376543
19.464800869043792 332.68656912244097 0.7784917125274441
19.470028423997206 335.5367800401201 0.78182714355781
19.47525597895062 334.7209569677842 0.7814216791487977
19.480483533904035 331.0216589235081 0.7770628415619376
19.48571108885745 328.09845533904166 0.7736703320665301
19.490938643810864 330.66701390504943 0.7763977564422093
19.49616619876428 331.62621728607587 0.7767745501404261
19.501393753717693 332.1384054509286 0.777370532169507
19.506621308671107 333.2257111291523 0.7784513888932278
19.51184886362452 335.0366614362984 0.7811465718979046
19.517076418577936 338.7353834488651 0.7860143518362521
19.52230397353135 340.28220136596644 0.7875202839080759
19.527531528484765 342.8095975068437 0.7901711629789571
19.53275908343818 339.7747033194286 0.7853630808529772
19.537986638391594 339.3332767538057 0.7839592559762409
19.54321419334501 341.50925580426554 0.7862586743764682
19.548441748298423 343.66232590021684 0.7889591930334284
19.553669303251837 344.2457392317492 0.7901491337339751
19.55889685820525 348.76981722087345 0.7958894826941539
19.564124413158666 355.6153428332309 0.8031810159086793
19.56935196811208 359.25812585505486 0.8070849066144639
19.574579523065495 358.88285394231013 0.8064803999297563
19.57980707801891 356.24537193053794 0.8038954338961568
19.585034632972324 357.0021748667835 0.8049941964426124
19.590262187925738 360.4647830409563 0.8084749637087328
19.595489742879153 365.602937502034 0.8139030194232052
19.600717297832567 367.94782105422195 0.8164581008543769
19.60594485278598 373.5613630988151 0.8222784397235494
19.611172407739396 375.38902504373965 0.823911988048475
19.61639996269281 379.0366958626577 0.8274254283980043
19.621627517646225 377.21996311588583 0.8252758734487186
19.62685507259964 375.7762359996082 0.8241309093641199
19.632082627553054 377.2921315557622 0.8256986760626028
19.637310182506468 380.2640263556279 0.8293004390886682
19.642537737459882 383.6007113637989 0.8329851321916598
19.647765292413297 387.18107959198744 0.8371298693345771
19.65299284736671 391.42238704471316 0.8416319693850878
19.658220402320126 392.4304700182254 0.842585890221307
19.66344795727354 393.425291346653 0.8433572529380271
19.668675512226955 394.0226922808647 0.8435613714347135
19.67390306718037 392.34965175761226 0.8414622387577345
19.679130622133783 392.00657181200944 0.8406165466220704
19.684358177087198 392.89875657865224 0.8412847002148254
19.689585732040612 396.41946825905853 0.8450698735100776
19.694813286994027 398.4023072041281 0.8473401924087285
19.70004084194744 400.4316556832212 0.8495616246009178
19.705268396900856 401.5296277517201 0.8505613760836922
19.71049595185427 404.84285758766873 0.854502220926455
19.715723506807684 402.124073788668 0.8516577658439423
19.7209510617611 398.7788853850523 0.848485335054972
19.726178616714513 392.55421909134657 0.8412465504118166
19.731406171667928 386.7946136976143 0.8348405862146148
19.736633726621342 381.7177390920591 0.8296355035440162
19.741861281574757 373.38002632097573 0.8200717137708817
19.74708883652817 365.64669456483495 0.8116413858617437
19.752316391481585 361.3139468606715 0.8068290741712534
19.757543946435 359.52965909497317 0.8045931841692744
19.762771501388414 355.99268610793956 0.800667381239404
19.76799905634183 352.150014977107 0.7969753724987182
19.773226611295243 348.7008727566422 0.793024675275985
19.778454166248657 346.0874670601068 0.7901181049938955
19.783681721202072 344.60102042692176 0.7877641755209337
19.788909276155486 340.50051063892636 0.7833132689302775
19.7941368311089 338.0247164188266 0.7807867983812091
19.799364386062315 335.32383526960814 0.7771243201713599
19.80459194101573 330.5092059208294 0.7715400089932137
19.809819495969144 329.5196257913106 0.7702896026330404
19.81504705092256 325.27850449886927 0.7661986229846588
19.820274605875973 326.7491540903976 0.7688809601237406
19.825502160829387 327.995066105129 0.7706262951026444
19.8307297157828 326.2544407627039 0.7683680476971894
19.835957270736216 321.43864913862313 0.7623361729304973
19.84118482568963 316.683064787524 0.7560446073946684
19.846412380643045 316.90667384087953 0.7565610225532232
19.85163993559646 315.6624623431427 0.7541504774989091
19.856867490549874 317.08522332319683 0.755734615280121
19.86209504550329 314.7842306003501 0.7526383309481425
19.867322600456703 315.40853111137983 0.7535024478594139
19.872550155410117 315.74480324584835 0.7543788642799816
19.87777771036353 316.2101846283204 0.7547384130662608
19.883005265316946 315.58749308345244 0.7540119733385616
19.88823282027036 313.6058194054821 0.7517224280225792
19.893460375223775 308.5587706938931 0.7458777486690743
19.89868793017719 307.86397819413105 0.7453693455318172
19.903915485130604 308.8656611812844 0.7458040576599163
19.909143040084018 307.30346136828484 0.7437662882818912
19.914370595037433 309.16141780590453 0.7463006324915351
19.919598149990847 307.1142603959644 0.7435697279822352
19.92482570494426 306.50990041285104 0.7431708271799264
19.930053259897676 305.0612834020095 0.7414485714387798
19.93528081485109 304.8407277308944 0.741496039431736
19.940508369804505 302.58743760476176 0.7400119500055807
19.94573592475792 301.2786322135897 0.7385403316807068
19.950963479711334 300.34455672313436 0.7383363311945567
19.956191034664748 300.0744746806893 0.7377995325737765
19.961418589618162 301.06382962310425 0.7385542268591914
19.966646144571577 300.9126062230271 0.7372698695936809
19.97187369952499 301.7089608312985 0.7372832699864795
19.977101254478406 301.3002687889346 0.7363327968480443
19.98232880943182 302.205120065444 0.7377776303047999
19.987556364385235 300.6350583221408 0.7357765867046255
19.99278391933865 302.99292340981503 0.7390385696573029
19.998011474292063 304.3632836582719 0.740542926259645
20.003239029245478 304.82512780447377 0.7413126506787869
20.008466584198892 303.48657159426494 0.7396832031935312
20.013694139152307 304.0753475142671 0.7401013205741369
20.01892169410572 307.08468059910587 0.7437743136797638
20.024149249059136 313.5040782949461 0.7511454333352214
20.02937680401255 319.1660899812746 0.7580289625459943
20.034604358965964 326.20947415515263 0.7657164261074285
20.03983191391938 334.6833772996109 0.7752171437152644
20.045059468872793 339.1922005114974 0.7800676833696567
20.050287023826208 339.47043437516805 0.7801053944343986
20.055514578779622 336.94083231747 0.777016920271612
20.060742133733036 337.6636662810167 0.7783062088636529
20.06596968868645 333.14186258016605 0.773426537283544
20.071197243639865 329.72379003987186 0.7693351770237139
20.07642479859328 322.6005593653089 0.7609616716876259
20.081652353546694 316.8518880966736 0.7541465504981373
20.08687990850011 312.2989470955898 0.7494136717637973
20.092107463453523 308.0276291690892 0.7439632415072688
20.097335018406937 308.7203298596662 0.7442080719303517
20.102562573360352 307.6367303904913 0.7426457929323257
20.107790128313766 305.39923051167165 0.7403676187547397
20.11301768326718 305.30490885076426 0.7402057767585567
20.118245238220595 304.55167234755305 0.7393899065227842
20.12347279317401 304.48585931233146 0.738795135984696
20.128700348127424 302.86722405452485 0.7370511359179985
20.13392790308084 301.2489219153899 0.7346452519930515
20.139155458034253 304.01530328963076 0.7376837746816861
20.144383012987667 306.3161211313454 0.7403425988406277
20.14961056794108 311.7509498454138 0.7471055767841955
20.154838122894496 313.3951071908225 0.7489957067209263
20.16006567784791 314.77398749084125 0.7504881144471454
20.165293232801325 310.38130541331003 0.7446018964267411
20.17052078775474 310.06904265430614 0.7444821080741181
20.175748342708154 311.21871168518584 0.7460761935749638
20.18097589766157 316.5650044964443 0.752456771780326
20.186203452614983 316.635629779988 0.7527738871301959
20.191431007568397 317.7572529291797 0.7537856891310833
20.19665856252181 311.3066276596148 0.7463242217038316
20.201886117475226 310.65765335680777 0.745204487209902
20.20711367242864 308.5833471714644 0.742648295127185
20.212341227382055 305.37154960715105 0.7390572509115744
20.21756878233547 300.8353828318581 0.734038129478026
20.222796337288884 295.0554603754858 0.7277448360681352
20.228023892242298 293.60605818953337 0.7275481802417798
20.233251447195713 290.20055820365565 0.7235988998491111
20.238479002149127 289.97234202314814 0.7235588053602745
20.24370655710254 286.66813621185014 0.7196021084999087
20.248934112055956 287.25288932857006 0.7195560137856113
20.25416166700937 284.9460449447246 0.715160681632236
20.259389221962785 287.120455188066 0.7171508821402339
20.2646167769162 289.1501424452825 0.7195536331017897
20.269844331869614 290.06788860815556 0.721151385672242
20.275071886823028 288.7444227987518 0.7193878234686929
20.280299441776442 285.38314811932923 0.7158284139386781
20.285526996729857 285.6825025255204 0.7172983127017598
20.29075455168327 286.959221318523 0.719936476595951
20.295982106636686 287.4066424142754 0.7205294445753172
20.3012096615901 290.6887881641279 0.7241696445087437
20.306437216543515 292.1358033456783 0.7251559010420144
20.31166477149693 293.3315997492014 0.7262177073373189
20.316892326450343 292.71180244062367 0.725140854659954
20.322119881403758 286.91414829033226 0.7184621200450696
20.327347436357172 288.4436404793993 0.7201792331238267
20.332574991310587 286.7203717707666 0.7181437883325922
20.337802546264 289.62297872600755 0.7208709665438756
20.343030101217416 287.3456769107692 0.7181811800637308
20.34825765617083 289.7503773294964 0.7212257894113556
20.353485211124244 290.7366549687276 0.7230597166438931
20.35871276607766 289.945953542365 0.7212529044148488
20.363940321031073 288.9659881697711 0.720341591568919
20.369167875984488 287.7979125611874 0.7179741253282329
20.374395430937902 287.70025285167725 0.7186856764301814
20.379622985891316 288.348620937602 0.7193826097488494
20.38485054084473 287.14648961999455 0.7177003483980937
20.390078095798145 290.0705375679176 0.7222429157682863
20.39530565075156 291.29570887704733 0.7231828973892585
20.400533205704974 293.54522732831373 0.725387605338484
20.40576076065839 294.68451602352883 0.7266609341399108
20.410988315611803 292.02789773247645 0.7232933409314907
20.416215870565217 288.05424579497395 0.7196083531873725
20.421443425518632 284.0266843748119 0.7148740951831368
20.426670980472046 282.7935796539366 0.7136661287529954
20.43189853542546 285.5473897076265 0.7167110452385711
20.437126090378875 286.0896711776991 0.7168970826976403
20.44235364533229 283.4666618197843 0.7137524027849289
20.447581200285704 282.71886285057974 0.71324446762628
20.45280875523912 283.4961271126683 0.7130568330623224
20.458036310192533 288.76669446163214 0.7197223611677468
20.463263865145947 287.584616495787 0.7176672862761292
20.46849142009936 287.2326614735072 0.7181417067651162
20.473718975052776 287.16856511541505 0.7171481566077399
20.47894653000619 286.7083222228196 0.7157663553214204
20.484174084959605 284.9652810993634 0.7137747319891945
20.48940163991302 284.78122995602064 0.7136039906998192
20.494629194866434 282.2555634752453 0.7107103179128175
20.49985674981985 284.280414433539 0.7138078695467454
20.505084304773263 285.29835436266364 0.7138411910198438
20.510311859726677 288.7648600599596 0.7182411253212578
20.51553941468009 289.46862518770854 0.7187108596881865
20.520766969633506 289.7336521696945 0.7195360704364174
20.52599452458692 289.03560071870123 0.7194589582337446
20.531222079540335 287.9525000854086 0.7180190064232692
20.53644963449375 287.1086241526596 0.7174950652926976
20.541677189447164 284.0753609117317 0.7133345159828293
20.546904744400578 282.6615954499824 0.7107654889995352
20.552132299353993 281.0236040073831 0.7097237041239804
20.557359854307407 282.5632475439173 0.7109888690625881
20.56258740926082 286.2389236066855 0.7162060047555582
20.567814964214236 288.33803338076666 0.7183836534508997
20.57304251916765 286.5146002375218 0.7162149032492685
20.578270074121065 286.3629438724498 0.7163990998722167
20.58349762907448 285.03388862599354 0.7145543237693296
20.588725184027894 284.9044316773863 0.7142425229967478
20.593952738981308 283.61640832658316 0.7121865816859155
20.599180293934722 283.40495327779394 0.7109875463624674
20.604407848888137 284.4098520397988 0.7128481281112732
20.60963540384155 282.6462989101844 0.7106895719216242
20.614862958794966 278.8289823615979 0.7072142978022141
20.62009051374838 275.1317640368504 0.7031904254229329
20.625318068701795 277.40103636591493 0.7064861566724832
20.63054562365521 281.3975549622022 0.7107244666768621
20.635773178608623 282.8399851100726 0.7119848587391253
20.641000733562038 281.7804592738428 0.7100026209942065
20.646228288515452 280.9161002395578 0.7095758882057117
20.651455843468867 281.2520836445699 0.7095953954041475
20.65668339842228 280.60683327558456 0.7084545790154596
20.661910953375695 280.5223503892754 0.7080261217165541
20.66713850832911 279.5188620354077 0.7062766035071614
20.672366063282524 278.53673799447904 0.7059084479147096
20.67759361823594 278.41102753004867 0.7070647256275245
20.682821173189353 280.4441685306959 0.7104358447933298
20.688048728142768 284.0736581352901 0.7142004877351482
20.693276283096182 287.13907015174743 0.7153666773912574
20.698503838049596 284.6080533521302 0.7119259572772535
20.70373139300301 285.90022716949505 0.7133551974833359
20.708958947956425 285.07768298496967 0.7130476745240731
20.71418650290984 286.8354622985861 0.7153402092985022
20.719414057863254 287.10741685142216 0.7160349278725278
20.72464161281667 286.2600140875308 0.7148875776560019
20.729869167770083 288.56112159410685 0.7168723196917007
20.735096722723497 292.2137838876632 0.7203124820896143
20.740324277676912 295.241004696527 0.7245827359874971
20.745551832630326 292.33315539809394 0.7207824487340503
20.75077938758374 289.1100453318207 0.7184700537530466
20.756006942537155 288.0623049252871 0.7163840480296474
20.76123449749057 292.31831459412285 0.7213742974824454
20.766462052443984 291.4781590557288 0.7193647966224975
20.7716896073974 293.4546247581888 0.7227734003421803
20.776917162350813 293.43895190994886 0.722882895211132
20.782144717304227 295.81942823193805 0.726488988360917
20.78737227225764 294.4517505070433 0.7241073411658979
20.792599827211056 291.4042131139424 0.7199873198755299
20.79782738216447 295.3756026780841 0.723297622906869
20.803054937117885 294.80610202036587 0.722531670929375
20.8082824920713 295.7403954684169 0.7246659732482268
20.813510047024714 297.73260855626 0.7267815378256209
20.81873760197813 302.42291790057334 0.7324824610031895
20.823965156931543 306.1311085116903 0.7368394137270453
20.829192711884957 306.2481271285218 0.7368396379007116
20.83442026683837 302.12037229595927 0.7322103860062003
20.839647821791786 302.009071349031 0.7318026839273272
20.8448753767452 303.0037816620138 0.7329419636242183
20.850102931698615 303.0701289812378 0.733367532740655
20.85533048665203 301.33184301997807 0.731582359911386
20.860558041605444 298.48962213181034 0.7288162828627114
20.865785596558858 298.4831252598615 0.7285315044273667
20.871013151512273 296.8612961712404 0.7267712749583438
20.876240706465687 293.10563661566385 0.7215006495820425
20.8814682614191 290.09913245230257 0.7172176297156707
20.886695816372516 289.81123747195153 0.71663297770008
20.89192337132593 291.35579681431716 0.7194752123899575
20.897150926279345 294.0828477787693 0.7237817120230247
20.90237848123276 294.02410562439985 0.7237602036505
20.907606036186174 290.81800680827337 0.7187385874819157
20.912833591139588 289.29165075200905 0.7163928063519823
20.918061146093002 286.23012652388985 0.7132427662931262
20.923288701046417 285.94089889830013 0.7134151130143398
20.92851625599983 286.998779148623 0.7143069793243254
20.933743810953246 287.58178642045965 0.7142557964275794
20.93897136590666 284.96560352234536 0.7100316266943376
20.944198920860075 282.15402551149253 0.7062387823895465
20.94942647581349 281.42683297000946 0.7053827552593774
20.954654030766903 283.48565724796754 0.7087018440596629
20.959881585720318 285.44078020103564 0.7118438598810114
20.965109140673732 285.1628522703765 0.7115265173286083
20.970336695627147 284.82325088733234 0.7123445727055825
20.97556425058056 282.6517124449289 0.7098387861637482
20.980791805533975 284.21759434248395 0.7115728992509237
20.98601936048739 281.88900631974036 0.7076145349851245
20.991246915440804 280.0335167927337 0.7039272376517094
20.99647447039422 276.77039783317315 0.6998225477165549
21.001702025347633 273.86632728652177 0.6962458114952067
21.006929580301048 274.30184384603587 0.6975505076758683
21.012157135254462 273.7284574308511 0.6978897701076874
21.017384690207876 274.1209288587118 0.6986321331659342
21.02261224516129 272.5706784392404 0.6967382685477721
21.027839800114705 271.7486924448451 0.6961454789403396
21.03306735506812 271.99545581376424 0.6958878088606361
21.038294910021534 272.67995402980995 0.6972028241100425
21.04352246497495 275.22859870341455 0.7002459585965451
21.048750019928363 274.8053273372395 0.7002297654531833
21.053977574881777 276.2628700991684 0.7018951154817629
21.059205129835192 275.59025059371373 0.7016191863705796
21.064432684788606 276.9778212709986 0.7031466632757354
21.06966023974202 276.34815616143 0.7029622693178573
21.074887794695435 273.7113759078301 0.6995108677042934
21.08011534964885 270.3355356002009 0.6949654602734853
21.085342904602264 267.5289754664423 0.6899926262332045
21.09057045955568 267.0563414484138 0.6881645281637961
21.095798014509093 268.56412635040294 0.689748946474614
21.101025569462507 267.7917800560594 0.688500623320525
21.10625312441592 269.96423271297164 0.691822702013503
21.111480679369336 269.59180278458877 0.6914192576309828
21.11670823432275 269.6085270676918 0.6907637129632
21.121935789276165 266.65825225660626 0.686932130161177
21.12716334422958 264.5050982020829 0.6837435226816557
21.132390899182994 267.19398919196914 0.6870128108242844
21.13761845413641 270.60454509349495 0.690355423189631
21.142846009089823 273.11366242572853 0.6924595701659817
21.148073564043237 273.272196410388 0.693375523994553
21.15330111899665 272.42895799715507 0.6917533999974176
21.158528673950066 271.0670492167251 0.6901945119568984
21.16375622890348 271.07792083832317 0.6901826557978004
21.168983783856895 272.12068874350365 0.6912782063029476
21.17421133881031 274.4972421940194 0.6941515923412173
21.179438893763724 273.61649103629287 0.6921557266463172
21.184666448717138 271.72461717491194 0.6908895955112443
21.189894003670553 270.51001147654483 0.6897877017418105
21.195121558623967 271.046798106811 0.6896980260901056
21.20034911357738 273.4384118497908 0.692020922859615
21.205576668530796 272.1867084071841 0.6887764245117383
21.21080422348421 270.3360389661558 0.6867237696961178
21.216031778437625 268.7491912810327 0.6844264831565724
21.22125933339104 267.7030959314897 0.6831364180179967
21.226486888344454 267.9606829885249 0.6836000817866033
21.231714443297868 269.23163674800475 0.6836610623301298
21.236941998251282 270.38647795981586 0.6848127561983027
21.242169553204697 269.46052245872204 0.6850626126892597
21.24739710815811 272.63448835180054 0.6898305502971831
21.252624663111526 272.12955059603706 0.6888904208487963
21.25785221806494 273.41326333948143 0.6878608912469435
21.263079773018355 272.15408773639484 0.6861658238842829
21.26830732797177 269.47742118426015 0.6850678130124399
21.273534882925183 265.932651896133 0.680979675256654
21.278762437878598 261.8009092112882 0.6754315117344518
21.283989992832012 263.5132351590228 0.6829821772586847
21.289217547785427 264.2586138684669 0.6945551433459289
21.29444510273884 264.7157933781282 0.7013180531056198
21.299672657692255 259.98514534159733 0.6992955047872733
21.30490021264567 259.12553825241463 0.7018473933600318
21.310127767599084 262.2040886501544 0.710072563811412
21.3153553225525 262.70042887168165 0.7150752465217148
21.320582877505913 264.6279723238128 0.7220658028129483
21.325810432459328 264.5836474438518 0.7251272301967686
21.331037987412742 265.74970241533305 0.7311936988679812
21.336265542366156 266.6112117650392 0.7355290752785304
21.34149309731957 264.6734810882822 0.7359555215236435
21.346720652272985 262.07445339636524 0.7344598927053048
21.3519482072264 258.6419242249269 0.7308242131646118
21.357175762179814 258.13833374234395 0.7320517097519105
21.36240331713323 257.4937027879133 0.7328671970986781
21.367630872086643 258.6393639509595 0.7368289232697894
21.372858427040057 259.8533510622195 0.7416213238841728
21.378085981993472 262.18474166556314 0.7465008346326307
21.383313536946886 261.66165984203934 0.7480852592900666
21.3885410919003 261.3653464591272 0.7492535376052267
21.393768646853715 260.9955365137331 0.7510564532087003
21.39899620180713 259.24149329104995 0.7508221345156472
21.404223756760544 261.99283340655296 0.755303166370637
21.40945131171396 261.420434629147 0.757739852419734
21.414678866667373 262.93708808116247 0.7613409087909766
21.419906421620787 259.517016229323 0.7585109179435494
21.4251339765742 256.83754505780166 0.7569792739247148
21.430361531527616 257.3669070086489 0.7586101662475643
21.43558908648103 260.12169327746426 0.7638230427764389
21.440816641434445 260.97037403643236 0.7660290660690044
21.44604419638786 258.0150029727774 0.7626732497095303
21.451271751341274 255.77897324746328 0.7623258084559581
21.45649930629469 259.3421482155909 0.7679849764319413
21.461726861248103 263.9005325674773 0.7776678942683407
21.466954416201517 266.6253512560717 0.7833968082801345
21.47218197115493 266.13056631681894 0.7844839318965953
21.477409526108346 267.6390337189006 0.7891167608302325
21.48263708106176 268.2802958605128 0.7908272415888077
21.487864636015175 268.97502048545715 0.7936504455337564
21.49309219096859 267.0173278783376 0.7927945441876199
21.498319745922004 266.2716526604215 0.7940012474944582
21.503547300875418 266.16258528414005 0.7960911590189692
21.508774855828833 267.51868901524574 0.7972249560192732
21.514002410782247 269.3467564220404 0.7833818040516438
21.51922996573566 271.49721318860054 0.7788342313521119
21.524457520689076 272.9193620209576 0.7736501884579919
21.52968507564249 272.40059789588173 0.7668250181350111
21.534912630595905 269.7201802302825 0.7581914829376142
21.54014018554932 271.04536295716457 0.7569039026923358
21.545367740502734 275.12258498864486 0.760120778027498
21.550595295456148 275.6193810494775 0.7580511686924619
21.555822850409562 274.9662888062341 0.7533685690286585
21.561050405362977 272.6757293410054 0.7472417055108634
21.56627796031639 274.3816968317971 0.7482814873107895
21.571505515269806 278.1152279462622 0.7528458190727143
21.57673307022322 282.19766526364543 0.7575738403728908
21.581960625176634 285.84267567964383 0.7611962849211288
21.58718818013005 283.5230539330131 0.7564182000510707
21.592415735083463 281.93239894101623 0.751750648184287
21.597643290036878 281.5107896304254 0.7502115012744927
21.602870844990292 280.56710264097967 0.7469872182854103
21.608098399943707 281.0435130478411 0.7454949829659845
21.61332595489712 283.95999536694 0.7487939375217316
21.618553509850535 284.5613701098905 0.749231035085823
21.62378106480395 281.7991000646487 0.7461853952596796
21.629008619757364 279.7189531905958 0.7425945805780123
21.63423617471078 278.94954326079113 0.7405640623895723
21.639463729664193 280.32947406777123 0.7417768747905911
21.644691284617608 280.4676303514778 0.7402393072301977
21.649918839571022 281.19694741473484 0.7403453311442125
21.655146394524436 282.5688356948962 0.7416727795276451
21.66037394947785 283.1887678359308 0.7410190431569043
21.665601504431265 283.9138671014653 0.7413952247279814
21.67082905938468 286.44367329594917 0.7433555223330266
21.676056614338094 288.8657626789921 0.7464616696826627
21.68128416929151 290.17883551152016 0.7482213433450279
21.686511724244923 288.9962497525864 0.7459650550842973
21.691739279198337 288.58408858022085 0.7453162240641641
21.696966834151752 288.9097757707278 0.7440138837490973
21.702194389105166 287.3948498542786 0.7427604690353068
21.70742194405858 285.859508517718 0.7404656251891882
21.712649499011995 289.09785583304364 0.744382975242535
21.71787705396541 294.44499374351005 0.7507928487873684
21.723104608918824 296.62432155548726 0.7521195973225633
21.72833216387224 296.37191009243145 0.7509223847655697
21.733559718825653 295.53716094675093 0.7503107448141486
21.738787273779067 294.9716545111228 0.7486845710369634
21.74401482873248 293.595466949667 0.745967205950091
21.749242383685896 295.037087667135 0.7478205035611417
21.75446993863931 296.59824547153994 0.749618672163229
21.759697493592725 301.0407570322162 0.7552935392902391
21.76492504854614 303.0498550810881 0.7561437061572235
21.770152603499554 302.42615347154873 0.7552284329358524
21.77538015845297 298.9888350546698 0.7510261567291698
21.780607713406383 299.4228751207081 0.7514323932320859
21.785835268359797 303.2987224025051 0.7550648326386183
21.79106282331321 307.30738878303134 0.7591412209945019
21.796290378266626 308.4823798496398 0.7602361420373
21.80151793322004 307.1992861191156 0.7583686872392335
21.806745488173455 308.7398973540581 0.7596755510286584
21.81197304312687 311.11377954515274 0.7624048885675018
21.817200598080284 310.88979571624185 0.7627198984552389
21.822428153033698 313.5898866409323 0.7665700947947416
21.827655707987113 316.18563435106444 0.7701353954615187
21.832883262940527 318.8852614720524 0.7736197880291649
21.83811081789394 316.14880030445755 0.7701734354949854
21.843338372847356 315.21315771700125 0.768534709784199
21.84856592780077 314.80052007999353 0.7675341021031663
21.853793482754185 317.76624869437427 0.7713007984717719
21.8590210377076 318.1870452810246 0.7713203782839066
21.864248592661014 321.74859022420753 0.7748987315350432
21.869476147614428 320.6518996272874 0.7726747060471327
21.874703702567842 318.65388845067093 0.7699877944143431
21.879931257521257 318.43608548762876 0.7706267423877203
21.88515881247467 318.59368063107934 0.7706107892941554
21.890386367428086 318.4963099208801 0.770140037680416
21.8956139223815 316.1270642637549 0.7666045052386397
21.900841477334914 316.23602291404995 0.7660449554730465
21.90606903228833 313.8138206161259 0.7630798273170283
21.911296587241743 311.52437726279925 0.7596807658499248
21.916524142195158 309.5972299819939 0.7572651323967106
21.921751697148572 306.0253425960327 0.7532910587221147
21.926979252101987 305.73889486548535 0.7529514955400152
21.9322068070554 306.1687232983972 0.7542493768093855
21.937434362008815 308.49648876315894 0.7563271920948611
21.94266191696223 309.6430988392057 0.7577897982442807
21.947889471915644 306.1865105236678 0.7531862791987535
21.95311702686906 303.247861731634 0.7494973411811608
21.958344581822473 300.7637769222793 0.7459018708555638
21.963572136775888 300.9035002961486 0.7455397552317645
21.968799691729302 302.77164085553585 0.7471769863845478
21.974027246682716 305.139758808474 0.7504085178423708
21.97925480163613 304.80376245626064 0.749483919304387
21.984482356589545 301.8085983058632 0.7458998783715397
21.98970991154296 299.2194706619249 0.7427809793047948
21.994937466496374 299.7079886996765 0.7430543933144016
22.00016502144979 304.02514421526337 0.7483432890485923
22.005392576403203 305.27020214664134 0.7501014453710008
22.010620131356617 304.35299208101736 0.7488910082685493
22.015847686310032 306.6182151250259 0.7510622845748007
22.021075241263446 310.5774185405985 0.7550109375722399
22.02630279621686 312.7141140290069 0.7584413555343575
22.031530351170275 311.25120956589103 0.75645141055352
22.03675790612369 311.1667007914303 0.7567163802519885
22.041985461077104 312.12272585423955 0.7579407494517049
22.04721301603052 315.7537600062826 0.7615777353260257
22.052440570983933 316.35499319217706 0.7625375190207799
22.057668125937347 316.7742328184303 0.7620695244301583
22.06289568089076 316.1347963074978 0.7604127057325598
22.068123235844176 313.5152322681013 0.7566871304091021
22.07335079079759 309.5929490950256 0.7514838881984574
22.078578345751005 308.9158840738539 0.750943899685251
22.08380590070442 309.2375538428956 0.751778369157308
22.089033455657834 307.3881445221611 0.749678022683882
22.09426101061125 306.38767512145927 0.7486826189331364
22.099488565564663 306.048076448301 0.7481686248534732
22.104716120518077 308.6327623556021 0.7505776169740546
22.10994367547149 307.8853368685008 0.7488925386855176
22.115171230424906 306.9382122300195 0.7470198184551582
22.12039878537832 307.4993367176273 0.7478003606790061
22.125626340331735 310.0255446434655 0.7516962591512982
22.13085389528515 310.35394651489685 0.7526397345293461
22.136081450238564 307.4528043074373 0.7487943780457754
22.141309005191978 309.84659914289716 0.7512610961155766
22.146536560145393 309.14393445500133 0.750415837630348
22.151764115098807 309.24436970160536 0.7500351410090474
22.15699167005222 309.4477127027729 0.7504052727020293
22.162219225005636 310.36475590994183 0.751469987224757
22.16744677995905 310.9655749512795 0.7521647119908218
22.172674334912465 312.105451914758 0.7543343788393635
22.17790188986588 312.55498243020446 0.7543940990982669
22.183129444819293 310.2253803816309 0.7511586070305165
22.188356999772708 309.0577620230359 0.7490735143644907
22.193584554726122 307.7656212381963 0.7469103858927875
22.198812109679537 308.5734025568331 0.7487573810151015
22.20403966463295 309.9277678561047 0.7503651850564326
22.209267219586366 311.9945153803211 0.7530348222194081
22.21449477453978 312.4785628770409 0.7527972636371149
22.219722329493194 314.8812348005813 0.7554583998445974
22.22494988444661 310.76308456509173 0.7510600294445018
22.230177439400023 308.6844386325178 0.7483260546715409
22.235404994353438 304.8800922703427 0.7446287318975073
22.240632549306852 307.1351897972599 0.7468661026198085
22.245860104260267 311.41041786506577 0.7516751921059243
22.25108765921368 313.0661460605938 0.7527862063182691
22.256315214167095 312.43675790843076 0.7511278968431161
22.26154276912051 310.06071045877223 0.7484781361756052
22.266770324073924 312.6924246120745 0.7517151171219983
22.27199787902734 314.60805767766 0.7539469502950644
22.277225433980753 314.13257172024925 0.7537112412379076
22.282452988934168 311.1973831772303 0.7500999050344598
22.287680543887582 306.7155094684022 0.7451464162682874
22.292908098840996 304.5806273203573 0.7424846283366923
22.29813565379441 304.710651105003 0.7419095674186299
22.303363208747825 304.77371503291977 0.7422664025719131
22.30859076370124 302.6962863776511 0.7397316613502317
22.313818318654654 300.92460244774435 0.7372166226695579
22.31904587360807 302.1619807612847 0.738159070609424
22.324273428561483 303.84170086904135 0.7396183928862264
22.329500983514897 304.1517698063913 0.7412048039994427
22.334728538468312 302.30078911847875 0.7395743081001939
22.339956093421726 297.71571770275614 0.7346180474451756
22.34518364837514 296.1726098065659 0.7320718825962371
22.350411203328555 293.66113502457387 0.7283171308269323
22.35563875828197 294.26741804771615 0.7292132387973971
22.360866313235384 295.1729362535278 0.7296556144869262
22.3660938681888 297.25014853530513 0.732351379007838
22.371321423142213 296.2486010727419 0.7306454422232759
22.376548978095627 293.02884072681314 0.7270186686827717
22.38177653304904 292.0015816221661 0.7271692986584976
22.387004088002456 290.53929370977164 0.7251735786879581
22.39223164295587 289.46626992700334 0.7236917541482464
22.397459197909285 287.7183623940785 0.7202433030777813
22.4026867528627 284.3557260814118 0.7152834325272643
22.407914307816114 284.6407858905874 0.7157042809906303
22.41314186276953 283.84844098459047 0.7144958969157253
22.418369417722943 286.72502165498184 0.718552463274708
22.423596972676357 285.8278223049719 0.7184372314272373
22.42882452762977 285.3900363189003 0.71726198744959
22.434052082583186 281.6016690058138 0.7129895576626732
22.4392796375366 282.01643869244066 0.7138828994349401
22.444507192490015 282.26476052358936 0.7140643573457716
22.44973474744343 283.57181080710325 0.7164266089386796
22.454962302396844 277.88532793397565 0.7092251878653215
22.460189857350258 274.9150038590832 0.7058238489004994
22.465417412303673 270.6684928167216 0.6993696416761954
22.470644967257087 272.6279219380071 0.7010761771268141
22.4758725222105 273.9371167008444 0.7033829443913441
22.481100077163916 275.5559084200126 0.7055662874704163
22.48632763211733 279.76693452079485 0.7102770102737356
22.491555187070745 280.3942677058304 0.7104682855856744
22.49678274202416 280.58410047432784 0.7115898682998473
22.502010296977573 275.4645700587306 0.7053505866526999
22.507237851930988 274.3922929806599 0.7040486557347697
22.512465406884402 276.2182318420618 0.7060575774572229
22.517692961837817 278.4462807445391 0.7084599112396037
22.52292051679123 277.3453148401203 0.7055155154686931
22.528148071744646 275.6068127648986 0.7035439171484373
22.53337562669806 271.79603281888274 0.6982743730035585
22.538603181651474 271.5375569508924 0.6983353544701167
22.54383073660489 270.5977325666798 0.6970225178847933
22.549058291558303 271.4057924010895 0.6979435578836557
22.554285846511718 273.4914049997638 0.7014609556225239
22.559513401465132 273.69418661416285 0.7013850817077961
22.564740956418547 274.6269146883741 0.7027777007938015
22.56996851137196 273.0073474297245 0.7008294062665028
22.575196066325375 271.20629830693815 0.6987763039320646
22.58042362127879 269.72700121159556 0.6969885600132659
22.585651176232204 271.3003444423825 0.6985411735519065
22.59087873118562 273.13838655481317 0.7007789036656908
22.596106286139033 273.7236291884508 0.7017821327666192
22.601333841092448 273.39149284837833 0.7000693437231393
22.606561396045862 273.2018582731341 0.7004596078545599
22.611788950999276 271.09570196380395 0.6976246494755541
22.61701650595269 268.48476172040534 0.6940701514653161
22.622244060906105 265.74813089799864 0.6901452097000359
22.62747161585952 265.2989791847689 0.6897943065964707
22.632699170812934 266.40302542837077 0.6915905265599688
22.63792672576635 267.53943477405085 0.692704404699141
22.643154280719763 266.03866757405905 0.6902056225086721
22.648381835673177 269.2541142298142 0.6943640028396992
22.653609390626592 270.0481344043788 0.6959179052891435
22.658836945580006 272.67865586105125 0.6994507252429027
22.66406450053342 269.6775016460662 0.6964125683177322
22.669292055486835 268.0937847631375 0.6943883962236778
22.67451961044025 265.57552809822647 0.6913021242656638
22.679747165393664 268.72906605891257 0.6944489515268726
22.68497472034708 272.3890018041226 0.6988023654973393
22.690202275300493 275.3882898034356 0.7014324003764523
22.695429830253907 274.21760590670806 0.7007170874106262
22.70065738520732 274.24048230117916 0.7007937282986588
22.705884940160736 271.5126069499638 0.6987468039551175
22.71111249511415 274.38123317723125 0.7016960013582411
22.716340050067565 274.2819746690157 0.7001896511581516
22.72156760502098 275.7285124875476 0.7013383943949041
22.726795159974394 272.3446800569794 0.6970296135044575
22.73202271492781 273.71541120488683 0.6985612527870952
22.737250269881223 272.56989062384883 0.6967100199551708
22.742477824834637 274.6583730123121 0.6982509384914508
22.74770537978805 276.6644021288539 0.700715113144753
22.752932934741466 279.5487410480105 0.7046926303012092
22.75816048969488 280.63959582156417 0.7072623690116745
22.763388044648295 280.99439170531645 0.7087692222966466
22.76861559960171 282.16629026061264 0.7108606151723263
22.773843154555124 281.66651643709463 0.7104811084082515
22.779070709508538 283.4145572144703 0.7114811166155237
22.784298264461952 283.7048105807741 0.710781984157477
22.789525819415367 282.35329868308054 0.7096966762865204
22.79475337436878 282.34897848120653 0.7104924362765455
22.799980929322196 283.4597567531287 0.7109396358153991
22.80520848427561 286.23690075843115 0.7134622435886502
22.810436039229025 287.24853674061853 0.7137194097137438
22.81566359418244 286.5868289559592 0.7129558737372074
22.820891149135853 286.2532316226085 0.7124460467042691
22.826118704089268 288.56242486800596 0.7154036773245862
22.831346259042682 290.56880983479664 0.7186702463348948
22.836573813996097 287.95450274895114 0.7153107999772959
22.84180136894951 286.7749526020169 0.7140571577863079
22.847028923902926 285.95115912457567 0.7122280059736331
22.85225647885634 286.4438701973287 0.711712689883057
22.857484033809754 288.8719941353724 0.7141089390363499
22.86271158876317 290.15149056895126 0.7155212311281717
22.867939143716583 289.55516143909597 0.7151261096329994
22.873166698669998 289.6141289581182 0.7162612147601035
22.878394253623412 291.2223604111575 0.717728054345094
22.883621808576827 292.6953855811243 0.719038161289108
22.88884936353024 290.0831787055829 0.7156551986446731
22.894076918483655 289.16907043244885 0.7150365425789516
22.89930447343707 288.7893825290778 0.7156480855623647
22.904532028390484 289.26099747114245 0.7158677474693443
22.9097595833439 287.0452048296288 0.7130418512759464
22.914987138297313 287.6260547352459 0.7128078748621962
22.920214693250728 288.23736201714524 0.7133832631310968
22.925442248204142 288.369863045807 0.7134822980961588
22.930669803157556 285.7078367107534 0.7097996504765839
22.93589735811097 285.4098305138576 0.7107803855031605
22.941124913064385 286.45240432397617 0.7122117652483309
22.9463524680178 286.5878280983042 0.7129667067024995
22.951580022971214 287.328492618602 0.7127088872687581
22.95680757792463 285.441117184786 0.7096971518290065
22.962035132878043 286.04200017788463 0.7117418967227986
22.967262687831457 284.1202258481477 0.7102798341041832
22.972490242784872 286.50887010881246 0.7139222431505527
22.977717797738286 288.69460214628975 0.7156612548144652
22.9829453526917 287.3401003689673 0.7124968849393938
22.988172907645115 286.5176995042598 0.7115051983048056
22.99340046259853 283.8357727570749 0.7082011577075671
22.998628017551944 282.7390284076734 0.7075478581455479
23.00385557250536 281.9562492474589 0.7056671199568694
23.009083127458773 283.0935103585866 0.7060454468351797
23.014310682412187 284.9316193995907 0.7087016986378084
23.0195382373656 284.5403383736745 0.7078940651827568
23.024765792319016 285.3707545416063 0.7088875423974219
23.02999334727243 283.82127433259296 0.707502315312584
23.035220902225845 284.83323853591355 0.7091436007615803
23.04044845717926 283.8099765659403 0.7087051117156532
23.045676012132674 283.9214204649213 0.7075088051751489
23.05090356708609 283.8215729691094 0.706446019504325
23.056131122039503 283.2447077218105 0.7052462452182091
23.061358676992917 283.1844927869558 0.70610740682002
23.06658623194633 281.73140130802943 0.7061367720424881
23.071813786899746 281.0684719285903 0.7060874490328016
23.07704134185316 283.0037568612901 0.70845519944809
23.082268896806575 283.85366402403446 0.7089664912216138
23.08749645175999 286.29812082318495 0.7110063419316515
23.092724006713404 286.7235592250798 0.7114979680980262
23.097951561666818 285.83399069713533 0.7096549281565431
23.103179116620232 283.3106491239338 0.7075700631712878
23.108406671573647 282.7567499391094 0.705766255865997
23.11363422652706 284.69308204366934 0.7087575623333122
23.118861781480476 282.9152081303986 0.7066962874175245
23.12408933643389 279.4390879282258 0.7033946349310526
23.129316891387305 278.5787707361181 0.7017738897161283
23.13454444634072 279.80431317676107 0.7016344684969973
23.139772001294133 281.14589942752195 0.7018789155807296
23.144999556247548 280.0335908644807 0.700617990929923
23.150227111200962 281.8277073431375 0.7035889153922842
23.155454666154377 283.00923915244715 0.7065595410946972
23.16068222110779 284.8227990063773 0.7091211585069863
23.165909776061206 283.8440905002095 0.7075098442766147
23.17113733101462 284.9092161596947 0.7073877298619785
23.176364885968034 284.06746590256296 0.7060052643350511
23.18159244092145 285.16553781298796 0.7085541591514656
23.186819995874863 283.9455620820499 0.7076512831051566
23.192047550828278 284.3792367528068 0.7079042792098117
23.197275105781692 283.26767992384424 0.7054694779738296
23.202502660735107 283.1066283448753 0.7049370169475817
23.20773021568852 283.86484574407547 0.7053207489932696
23.212957770641935 282.7555690951261 0.7039461805966474
23.21818532559535 285.07830745565883 0.7073042445949512
23.223412880548764 284.8991540308973 0.7092482569782828
23.22864043550218 285.1132874226627 0.7095615852349657
23.233867990455593 283.4488276339186 0.707025009919943
23.239095545409008 284.1866916881239 0.7061557814635069
23.244323100362422 282.88780242065997 0.7036882061679669
23.249550655315836 284.24851763586815 0.7042788397302822
23.25477821026925 284.41237260955467 0.7049108348197866
23.260005765222665 285.48913570828205 0.7077054931733306
23.26523332017608 284.95153854290805 0.7073171975177523
23.270460875129494 284.03266606560925 0.7062831374121566
23.27568843008291 285.75126441228986 0.7077464377630456
23.280915985036323 284.2311261267422 0.7060469447457466
23.286143539989737 283.3741208118064 0.7059782105353256
23.291371094943152 284.5730234038677 0.7074472632689265
23.296598649896566 287.0108233974437 0.7101074429095113
23.30182620484998 285.639281618369 0.7071727012349361
23.307053759803395 279.3797951754713 0.6988162297247148
23.31228131475681 279.19615001140215 0.6988105027113026
23.317508869710224 278.76209854897945 0.6983396579309691
23.32273642466364 281.2171798689724 0.7014354552323352
23.327963979617053 282.7687901836431 0.7028214810583527
23.333191534570467 284.17101343260487 0.7052730550221471
23.33841908952388 281.8088935340981 0.7025817977830184
23.343646644477296 282.6579351056309 0.7039466898668993
23.34887419943071 284.2975590449086 0.7063046152548079
23.354101754384125 286.1342864833636 0.7092165252689715
23.35932930933754 287.21529787204133 0.7099844149469549
23.364556864290954 285.58524664781305 0.7083284280642199
23.369784419244368 283.2323020028921 0.7051706841230109
23.375011974197783 280.13346451043225 0.7009880956135742
23.380239529151197 282.85428606902735 0.7041000409465805
23.38546708410461 283.15288703234256 0.7036285112421691
23.390694639058026 285.437659148806 0.7051213829183799
23.39592219401144 284.42222309104176 0.7029091633285923
23.401149748964855 282.5139472977812 0.7017550173600197
23.40637730391827 281.2958056688035 0.7016088511553515
23.411604858871684 282.56691930175515 0.7044630576333677
23.416832413825098 288.08917596379064 0.7111421924209909
23.422059968778512 287.3285854400498 0.7100016633172516
23.427287523731927 284.7560452762907 0.7057565266018812
23.43251507868534 282.02902803759946 0.7020891738655116
23.437742633638756 280.93240143320395 0.7005650036503216
23.44297018859217 283.0969628131554 0.7036027209618856
23.448197743545585 284.8735181775271 0.704767531953578
23.453425298499 287.4904924445352 0.7074057505849594
23.458652853452413 291.3606520799488 0.7127919187286195
23.463880408405828 294.09716034039457 0.7161776354764863
23.469107963359242 294.9006150542536 0.718229580810342
23.474335518312657 291.25511044986524 0.7143357948827713
23.47956307326607 288.4406666710157 0.7107738254030411
23.484790628219486 286.435317806387 0.7070948789375685
23.4900181831729 288.36490438517774 0.7086240109745064
23.495245738126314 292.28976601876997 0.7142874477744146
23.50047329307973 293.7525204222482 0.7162970630460506
23.505700848033143 293.1872842679115 0.7149012657628995
23.510928402986558 293.57036899430875 0.7139519215351496
23.516155957939972 292.33688233539914 0.712253763152664
23.521383512893387 292.1281698054857 0.7133577450929699
23.5266110678468 291.8044163305359 0.7138334776422497
23.531838622800215 294.4976994714737 0.7167973347751491
23.53706617775363 294.46948837632596 0.7164047704869924
23.542293732707044 293.0222517472297 0.7136375778710488
23.54752128766046 293.4336163191851 0.7145781224928367
23.552748842613873 297.12335531752154 0.7182058011891601
23.557976397567288 298.829405359653 0.7209426859722069
23.563203952520702 299.06186178836515 0.7206578601860262
23.568431507474116 300.5556360761896 0.7220001092990093
23.57365906242753 300.8753453883903 0.7211821299721995
23.578886617380945 299.06345170599826 0.7180764985254849
23.58411417233436 295.4489473615881 0.7134987634925454
23.589341727287774 294.3468216266851 0.71175233100476
23.59456928224119 293.92520006177 0.7105058266550053
23.599796837194603 295.8366883084297 0.7130048570781332
23.605024392148017 297.70938711272413 0.7152525281692064
23.610251947101432 300.880830961201 0.7189566961512138
23.615479502054846 301.8635026657382 0.7197645602703957
23.62070705700826 298.9231489056023 0.7155817832980144
23.625934611961675 298.6408081001239 0.7159997748298025
23.63116216691509 297.4865228974815 0.713357161132274
23.636389721868504 299.9581121109307 0.7159620376845346
23.64161727682192 297.30495159008626 0.7123981547715867
23.646844831775333 293.8401111079227 0.7078748952487063
23.652072386728747 292.6561735373794 0.7067184109501734
23.65729994168216 293.7483841532886 0.7079956724960204
23.662527496635576 296.0522409003153 0.711262465435755
23.66775505158899 296.32330520542564 0.7113539635951466
23.672982606542405 296.94057619240004 0.7128236221783809
23.67821016149582 297.8658147564114 0.7132256035822602
23.683437716449234 296.4089473909197 0.710302208521178
23.688665271402648 291.78069691162614 0.7046332780842219
23.693892826356063 292.72284732480864 0.7048870762551632
23.699120381309477 293.1199121796987 0.7044399769406786
23.70434793626289 299.045121318732 0.7107170928886156
23.709575491216306 300.0079385824314 0.7111952288437925
23.71480304616972 300.66331133290964 0.7119946891188248
23.720030601123135 297.7189772585322 0.7079773663122292
23.72525815607655 298.03100510152956 0.7097451334623738
23.730485711029964 299.28289853222935 0.7120930211801186
23.735713265983378 302.37802900770896 0.7160771149051945
23.740940820936792 302.0402103918939 0.7145331019366207
23.746168375890207 300.49349630399513 0.711920643928307
23.75139593084362 298.97488052606803 0.7105328786667886
23.756623485797036 299.74984173276647 0.7110995201578018
23.76185104075045 300.8380966451578 0.7106602590714383
23.767078595703865 299.1988749088555 0.7080716727106763
23.77230615065728 296.9515320580764 0.7057650399061752
23.777533705610693 295.0615813476669 0.7034135001197962
23.782761260564108 298.2473830472131 0.7069608851730785
23.787988815517522 302.353393512935 0.7106609915704218
23.793216370470937 305.74817642609776 0.7142514241610615
23.79844392542435 303.6656526025105 0.7117249989388071
23.803671480377766 303.2743498644716 0.7119036978762562
23.80889903533118 302.95810056279237 0.7114044390007864
23.814126590284594 304.52065968006644 0.7119356620249996
23.81935414523801 306.08231276487976 0.7130858905362604
23.824581700191423 305.03694294890863 0.7114644602106192
23.829809255144838 302.01650864596206 0.7084361279600027
23.835036810098252 299.35102647416994 0.7057030062976088
23.840264365051667 299.5993415286143 0.7057806943364988
23.84549192000508 301.7039033777407 0.7080169969049799
23.850719474958495 303.6910757127973 0.7093178084750861
23.85594702991191 304.90194473329205 0.7097476158463427
23.861174584865324 308.4091060112516 0.7135655770204862
23.86640213981874 306.10283847029444 0.710295631689384
23.871629694772153 305.8218339251402 0.7102757366815862
23.876857249725568 303.74479388900653 0.7080143731716814
23.882084804678982 307.4551142820828 0.7121453903770807
23.887312359632396 308.8583836279392 0.7129816685672448
23.89253991458581 312.5811067687649 0.7166367141921437
23.897767469539225 311.4952947530167 0.7156742979695
23.90299502449264 306.2172971353832 0.7091178339639295
23.908222579446054 302.1461711364859 0.7043183430714297
23.91345013439947 299.66535040762244 0.7017641681426519
23.918677689352883 300.2333839157875 0.7028326803054434
23.923905244306297 302.1369181834298 0.7050892696930066
23.929132799259712 309.66919469920106 0.7125649390929034
23.934360354213126 308.44484766969254 0.7122514249838406
23.93958790916654 302.9274964777364 0.7055780228915997
23.944815464119955 295.3818164147315 0.6967957574104707
23.95004301907337 296.63663692617865 0.697809526760495
23.955270574026784 298.43433725961927 0.7006873301312019
23.9604981289802 297.6305299866494 0.6999073134283871
23.965725683933613 296.13628427911567 0.6975607389957937
23.970953238887027 294.4503097074698 0.6951866072510677
23.97618079384044 297.0418001375941 0.6982707297885835
23.981408348793856 298.44853207716045 0.6993435602451249
23.98663590374727 299.7452435940452 0.70112521857745
23.991863458700685 300.31847635247937 0.7026107125946115
23.9970910136541 302.4956317427236 0.7061366270784785
24.002318568607514 301.4499149168954 0.705406869858733
24.007546123560928 298.80415284396287 0.7020742628149188
24.012773678514343 298.14973616373624 0.7013110152655962
24.018001233467757 299.09463532242927 0.701324958192931
24.02322878842117 299.06409767505664 0.700709943096815
24.028456343374586 298.5914162702957 0.6996198904545303
24.033683898328 297.4176718457932 0.6975054952539735
24.038911453281415 298.32548064666 0.6999281591755279
24.04413900823483 298.9298745781799 0.7008249573626517
24.049366563188244 298.2734724921106 0.7013363644447601
24.054594118141658 299.7221300754697 0.7025160108060635
24.059821673095072 299.08926189269727 0.7019600659248891
24.065049228048487 298.69581796031935 0.7018464712880812
24.0702767830019 296.87537447639914 0.7121165231637165
24.075504337955316 297.23663327521405 0.7208363940357334
24.08073189290873 298.77739486044686 0.7289067214057084
24.085959447862145 298.4140330106464 0.7343691878849566
24.09118700281556 298.78503429208394 0.739392673128951
24.096414557768973 299.8895088093607 0.7452103279960668
24.101642112722388 298.8087787869121 0.7471137708848594
24.106869667675802 298.74440059278106 0.7509407997588903
24.112097222629217 296.9521872830949 0.7536207473038452
24.11732477758263 299.65962340598884 0.7610681531731606
24.122552332536046 300.4799549673103 0.766325528137364
24.12777988748946 300.5836484212476 0.7687987964358101
24.133007442442874 299.867669873886 0.7705740724526444
24.13823499739629 301.73362785254045 0.7749646174945022
24.143462552349703 303.96388950795273 0.7811857052169722
24.148690107303118 302.93335073840643 0.7840304122515909
24.153917662256532 299.29260980997776 0.7845773454921114
24.159145217209947 294.37944754278664 0.7805088792176732
24.16437277216336 297.8075490899816 0.7883561804110202
24.169600327116775 302.3475948056381 0.7963939899678956
24.17482788207019 306.2839795107666 0.8044973481015631
24.180055437023604 307.0934746345189 0.8074467682802201
24.18528299197702 304.0562288868469 0.8058882516785505
24.190510546930433 301.7420083513915 0.8054564228835049
24.195738101883848 298.3019255653937 0.8028241284904067
24.200965656837262 300.57427626287694 0.8083287469253723
24.206193211790676 301.2833121187892 0.8128825418290809
24.21142076674409 304.92875080293607 0.821019914019767
24.216648321697505 303.63517314019947 0.8208448691223609
24.22187587665092 304.4786965399683 0.8222182829243345
24.227103431604334 301.4363023757214 0.8203668856448962
24.23233098655775 299.87491222131337 0.821730044161487
24.237558541511163 297.615029551787 0.8220586505229008
24.242786096464577 297.2399895907513 0.8243310782898781
24.248013651417992 303.5094535704998 0.8353354855240562
24.253241206371406 305.3666933109422 0.8402422035871228
24.25846876132482 304.75038423191864 0.8433097704736549
24.263696316278235 299.4869279318395 0.8378702696398904
24.26892387123165 295.7315330369614 0.8350978253926444
24.274151426185064 298.286606030461 0.837815208189907
24.27937898113848 299.65161317261544 0.841009972702671
24.284606536091893 301.558354661756 0.8450157360697282
24.289834091045307 300.2285349859163 0.8456040836926381
24.29506164599872 299.99746858272687 0.8480885298640048
24.300289200952136 298.51027637626237 0.8477322595826098
24.30551675590555 296.8602941339291 0.8499478558305553
24.310744310858965 293.622177074379 0.8489483372284098
24.31597186581238 294.6784563468008 0.8546167397813046
24.321199420765794 293.802624909774 0.8541225971876802
24.326426975719208 295.94028804713207 0.8586637475585007
24.331654530672623 298.085062623999 0.8629947973550814
24.336882085626037 297.2913299470802 0.8631883766281327
24.34210964057945 296.7146058872476 0.8635455897640393
24.347337195532866 293.90940878189184 0.862258429279986
24.35256475048628 294.38809136504966 0.8672397959329924
24.357792305439695 295.3100390013282 0.8695971921962339
24.36301986039311 293.85556565159226 0.8681065898569228
24.368247415346524 294.2179158391016 0.8681082895249549
24.373474970299938 294.48156778700513 0.8704415273612707
24.378702525253352 295.08895053379075 0.8737929935938961
24.383930080206767 298.84436121307357 0.8819112191557191
24.38915763516018 299.6754393140285 0.8860820289828868
24.394385190113596 302.69672435590434 0.892720741517445
24.39961274506701 299.75595232923655 0.8917812549465954
24.404840300020425 299.05696009250005 0.892449391316802
24.41006785497384 296.78901099844734 0.8907280999810974
24.415295409927253 292.7872476720445 0.8851514559417384
24.420522964880668 294.38565468078525 0.8902921173907131
24.425750519834082 297.700437828994 0.8995556199906853
24.430978074787497 303.34484398364634 0.9125637617876495
24.43620562974091 302.41654229575676 0.9140274033290003
24.441433184694326 298.7192831438978 0.9102602236208726
24.44666073964774 299.40303256484316 0.9137096163880448
24.451888294601154 301.6834079653473 0.9187178336193877
24.45711584955457 303.3944121231947 0.9218577862683798
24.462343404507983 302.2511772670564 0.9199680977074997
24.467570959461398 301.9670666554837 0.922441878607012
24.472798514414812 299.6163806048676 0.9211897004171711
24.478026069368227 300.2045046943028 0.9257690699012234
24.48325362432164 297.0408895455438 0.9232266208414105
24.488481179275055 299.9474485328716 0.9299911550905952
24.49370873422847 300.0528648122463 0.9319542740609239
24.498936289181884 303.75212243286103 0.9405251209567539
24.5041638441353 303.4188194210212 0.9429805622004284
24.509391399088713 302.1528156995534 0.9440165910253842
24.514618954042128 298.13259822741026 0.9389262947168602
24.519846508995542 298.1989674837034 0.9415442156733393
24.525074063948956 300.202577917463 0.9474961193873953
24.53030161890237 302.38475511559517 0.9528388194126112
24.535529173855785 302.6246541091238 0.9545698230971177
24.5407567288092 299.5858695853663 0.9521592501891003
24.545984283762614 299.1215027026173 0.954827247764034
24.55121183871603 300.97615735756466 0.9596165903686357
24.556439393669443 306.1500883162717 0.9687371284143453
24.561666948622857 310.05207661336647 0.9776385522823146
24.566894503576272 308.60108889797 0.9780770289927231
24.572122058529686 305.88908340957346 0.9748749983953161
24.5773496134831 303.1161021751228 0.9721776554188142
24.582577168436515 302.5058327678557 0.9735491731049563
24.58780472338993 304.50988220156563 0.9790826780235274
24.593032278343344 306.20542330452554 0.9830160069752285
24.59825983329676 306.58273767292303 0.9855439814987774
24.603487388250173 303.85760394304634 0.9836692909848522
24.608714943203587 303.99655893158473 0.9873022177248375
24.613942498157 302.12779263498754 0.9861774996263042
24.619170053110416 303.4506032327785 0.9909619276543824
24.62439760806383 301.8008152770872 0.9903803336871552
24.629625163017245 302.6723352676668 0.9956096009830373
24.63485271797066 302.4738047059434 0.9983484990300822
24.640080272924074 300.1415207509442 0.9980741674438169
24.645307827877488 298.04445932473436 0.9962088413180776
24.650535382830903 296.45824890377287 0.9969588697075734
24.655762937784317 298.50047286633713 1.0048971694542874
24.66099049273773 302.288046456899 1.0148183269970745
24.666218047691146 304.3343200267365 1.020741638751274
24.67144560264456 304.61753954798553 1.0219924996170995
24.676673157597975 301.39968062618635 1.01674111466919
24.68190071255139 301.80829906702667 1.0196888125314336
24.687128267504804 300.19814505788975 1.0185453950187062
24.692355822458218 300.30636214930354 1.0238594528618599
24.697583377411632 298.51535912214104 1.0250451304845163
24.702810932365047 299.75648338564184 1.03145612867701
24.70803848731846 299.1914611389155 1.0320263169770498
24.713266042271876 295.4927241285437 1.026678355590803
24.71849359722529 294.9178325527383 1.0265240547441343
24.723721152178705 292.4800329204986 1.025588958625321
24.72894870713212 293.67168701092936 1.0309934304353225
24.734176262085533 290.2549513073203 1.0270393678453302
24.739403817038948 288.9728561760398 1.0267346997892057
24.744631371992362 290.6785930506824 1.0316768555931912
24.749858926945777 290.8768735141816 1.034188488900117
24.75508648189919 294.2982181449106 1.0457070015673708
24.760314036852606 293.8979646225277 1.0477256390974954
24.76554159180602 292.72445677440777 1.0499671817290828
24.770769146759434 291.86680451765557 1.0508933929053261
24.77599670171285 291.75159423623757 1.0548268194463266
24.781224256666263 293.87897236379416 1.0606584670054193
24.786451811619678 294.5088805367183 1.0620843896189973
24.791679366573092 296.9164020470659 1.0691257368542888
24.796906921526507 298.3676119689749 1.0747754904104532
24.80213447647992 300.0514822919601 1.080799469770059
24.807362031433335 296.95680397312697 1.075211782876177
24.81258958638675 294.156717324799 1.0726261941215531
24.817817141340164 293.81129804919505 1.0747963400458338
24.82304469629358 294.510758015542 1.0799900967433587
24.828272251246993 297.8654443853436 1.0877606587047242
24.833499806200408 295.5384085760968 1.0875469011176502
24.838727361153822 293.8203885181825 1.0875580668023304
24.843954916107236 296.1856819205157 1.0960293261016671
24.84918247106065 298.02062689182674 1.1006963183492513
24.854410026014065 299.89709651971526 1.1061225648063207
24.85963758096748 298.9502815687748 1.1065991342281112
24.864865135920894 296.6143713043918 1.1067719645488079
24.87009269087431 298.347056822658 1.1134685506871789
24.875320245827723 294.7877245894085 1.110097513684505
24.880547800781137 295.66456512893683 1.1132091598544502
24.885775355734552 295.61858562571484 1.1143187080593944
24.891002910687966 296.7919724762223 1.119884414016047
24.89623046564138 304.9676880404386 1.1386493641123479
24.901458020594795 301.4927378261023 1.1367056408599996
24.90668557554821 297.7888331888406 1.1342710323854603
24.911913130501624 289.5492625474845 1.123223282553763
24.91714068545504 292.4460445843141 1.1327031261838822
24.922368240408453 297.07271746938784 1.14327322329413
24.927595795361867 301.4886303430016 1.153348685066801
24.93282335031528 299.5424560285904 1.1515578149169208
24.938050905268696 302.34492176271726 1.159214530394934
24.94327846022211 302.32868746883213 1.1643933312833659
24.948506015175525 301.6566529273969 1.1663315872302344
24.95373357012894 297.7480089051268 1.1624040820682546
24.958961125082354 295.88369244774105 1.160507353660993
24.964188680035768 298.8457673883851 1.1714149687215782
24.969416234989183 301.60322441413297 1.1793489409579707
24.974643789942597 304.66720544944815 1.1881804395185318
24.97987134489601 306.59944989105935 1.1918861357310564
24.985098899849426 306.98521376895036 1.1995063126021697
24.99032645480284 308.87904259583024 1.2086424609497342
24.995554009756255 304.0078361764286 1.2045887475240176
25.00078156470967 303.9071410878165 1.2051768784366241
25.006009119663084 302.16127833198107 1.2023717236884808
25.011236674616498 306.1932852561262 1.2140190161874351
25.016464229569912 308.37842747232025 1.2219807338927084
25.021691784523327 311.0166123508207 1.2316621985160132
25.02691933947674 309.4734981341341 1.229628650858587
25.032146894430156 308.8514571179109 1.2320909809258527
25.03737444938357 306.7794831359208 1.2306606353055178
25.042602004336985 304.3587818041266 1.2296165964570551
25.0478295592904 308.5256855052702 1.2425610458839296
25.053057114243813 314.45348098315236 1.2590517419317266
25.058284669197228 315.5016440384165 1.2683680518814153
25.063512224150642 313.77052199337226 1.269957220576916
25.068739779104057 306.33852674597466 1.2599594845941935
25.07396733405747 307.377702862308 1.26484985202242
25.079194889010886 312.25208802245174 1.2767618137872474
25.0844224439643 309.90704222701856 1.273300151854556
25.089649998917714 309.6493969325308 1.2762435011369764
25.09487755387113 308.1143089040921 1.2759551839202166
25.100105108824543 313.78546472985533 1.2922673604923698
25.105332663777958 315.46076129139675 1.3007763587470897
25.110560218731372 317.6043376941149 1.3086512816440519
25.115787773684787 315.60968644665235 1.3093674935618373
25.1210153286382 314.4322595707807 1.309923745587019
25.126242883591615 312.09741838585956 1.3120539653611878
25.13147043854503 309.89041713008544 1.3147268079560461
25.136697993498444 311.09314443205386 1.322986567836591
25.14192554845186 313.0631414532541 1.3301065337655282
25.147153103405273 313.15031493384316 1.3354855552288363
25.152380658358688 317.4681719500552 1.3488796519176187
25.157608213312102 316.7124457217312 1.3526714292868018
25.162835768265516 319.23356470030825 1.3581334230250819
25.16806332321893 316.80570238503424 1.3549349164313242
25.173290878172345 318.07810235060026 1.3629299408428563
25.17851843312576 319.3760814521584 1.3757728817675825
25.183745988079174 321.735363362062 1.3862869264030064
25.18897354303259 318.6064926914114 1.383937428812366
25.194201097986003 313.8396206229845 1.3732998464591688
25.199428652939417 311.79280569230133 1.372922310536419
25.204656207892832 309.7080195551755 1.3734338208886894
25.209883762846246 313.6938840532441 1.3873843227379237
25.21511131779966 314.06403177737275 1.3934711833313909
25.220338872753075 312.54321811506713 1.3992213712400272
25.22556642770649 314.40169488908936 1.4071782722779043
25.230793982659904 311.7863054950963 1.4080717817879913
25.23602153761332 316.41597188606926 1.419075655358497
25.241249092566733 319.5226244180495 1.4315068117369365
25.246476647520147 327.78842548422426 1.4525199016132042
25.25170420247356 331.7157273447789 1.4652223527588482
25.256931757426976 331.08494258175136 1.4700102447234922
25.26215931238039 324.3442024451712 1.4602779681141125
25.267386867333805 319.88054393715356 1.4585505979606863
25.27261442228722 320.1014176699136 1.4652427018196583
25.277841977240634 321.18954069197844 1.4723594453934363
25.283069532194048 322.65013141808726 1.4772295459853715
25.288297087147463 324.2826060416609 1.4859400528344595
25.293524642100877 329.1165664700781 1.5021936628619204
25.29875219705429 330.5332950444165 1.5135069106316326
25.303979752007706 324.88978007983934 1.5031915534409162
25.30920730696112 315.0545654258066 1.486876841439392
25.314434861914535 310.93772602511416 1.4817400094940683
25.31966241686795 314.02020956299214 1.4945845404992797
25.324889971821364 320.2671865168619 1.5148241986314737
25.330117526774778 320.34217613331487 1.5197403153459204
25.335345081728192 318.4826179884418 1.5216468338555467
25.340572636681607 312.67562505761293 1.516277383348023
25.34580019163502 315.6689754622857 1.5328307503725738
25.351027746588436 309.8334814069511 1.5241100642765157
25.35625530154185 314.604793901554 1.542706087498455
25.361482856495265 314.32945707026767 1.5457905850211997
25.36671041144868 320.23103145935454 1.568390509145618
25.371937966402093 322.7392658097933 1.5792720897084218
25.377165521355508 321.7870095560371 1.5823872980123466
25.382393076308922 324.5927737508055 1.5982321774345596
25.387620631262337 324.698898278503 1.6028891718807763
25.39284818621575 320.7077948237042 1.599906586157425
25.398075741169166 318.2629791461286 1.5989134822655342
25.40330329612258 314.6256722832686 1.5988742883340175
25.408530851075994 315.9775431992239 1.6096718996464965
25.41375840602941 312.70460646186734 1.608218680282628
25.418985960982823 309.0865255469239 1.6020762932050208
25.424213515936238 307.4535867646726 1.6073419165084595
25.429441070889652 299.6877966349014 1.5943665701805614
25.434668625843067 300.75704151776705 1.6056771161763197
25.43989618079648 302.6002642203705 1.6174000038104448
25.445123735749895 309.3616204997027 1.643068587963819
25.45035129070331 317.1828280548413 1.6733961885393436
25.455578845656724 319.4659517505495 1.6876216565130588
25.46080640061014 324.0992105186466 1.7163446508947418
25.466033955563553 320.4584260137897 1.7128921035935378
25.471261510516968 319.57051163766266 1.7221819916984473
25.476489065470382 318.28365036503806 1.718777458664443
25.481716620423796 319.06658618796047 1.7305742329406963
25.48694417537721 319.77422900800696 1.7375760129873217
25.492171730330625 318.00267149164 1.7402997474293715
25.49739928528404 314.41654651989086 1.7358294869843367
25.502626840237454 311.25674487057984 1.736703825557123
25.50785439519087 310.58898589218643 1.7424740778408176
25.513081950144283 313.04821324957874 1.7582610814485458
25.518309505097697 313.866211909593 1.7712150000187925
25.523537060051112 315.45010968799824 1.7853870142619606
25.528764615004526 318.27474921089726 1.8042996727190532
25.53399216995794 315.21947485216515 1.801541948635208
25.539219724911355 317.44320917561447 1.8171879957307013
25.54444727986477 316.324911815465 1.8232656260268352
25.549674834818184 321.9352804527902 1.8528292313391261
25.5549023897716 321.5805219139644 1.8621012993702484
25.560129944725013 318.36652242461696 1.8617052002434262
25.565357499678427 317.32246600973895 1.867904814064742
25.57058505463184 321.2335299442876 1.8878560877020738
25.575812609585256 325.58152386976263 1.9138526789942027
25.58104016453867 326.23230710715717 1.9306013734420182
25.586267719492085 329.9930119711982 1.9544501908971368
25.5914952744455 327.00136209180465 1.9564104598156806
25.596722829398914 325.0971560771026 1.9635768483381777
25.601950384352328 321.351008484073 1.961837987930045
25.607177939305743 318.3335978899158 1.9654569569976856
25.612405494259157 311.50724382833863 1.9533085355791218
25.61763304921257 307.573260402328 1.9544071969084602
25.622860604165986 308.20285381759174 1.967898068415875
25.6280881591194 319.74131771648524 2.0217197492405963
25.633315714072815 322.2727438213106 2.046598022533949
25.63854326902623 322.2798594280919 2.0645299619925113
25.643770823979644 322.8750776339178 2.074972031471923
25.648998378933058 328.23287109358523 2.111007198104463
25.654225933886472 330.83262100626126 2.134210959037921
25.659453488839887 330.5189657030444 2.14626938509588
25.6646810437933 323.51998729028475 2.132234604761706
25.669908598746716 326.1335833683087 2.14932742238981
25.67513615370013 319.4386084803613 2.1564093952409884
25.680363708653545 319.62461133599766 2.1701944243041837
25.68559126360696 323.5328390165702 2.214373958309561
25.690818818560373 329.25386411776805 2.2398347946642567
25.696046373513788 336.2060176001868 2.2878313781627138
25.701273928467202 335.13030676981725 2.2972027684736585
25.706501483420617 333.1420265860475 2.305130321831332
25.71172903837403 331.4703782346232 2.3172405881105362
25.716956593327446 331.29953707771915 2.328819149326263
25.72218414828086 331.08556489871063 2.346109512545879
25.727411703234274 331.37483125972295 2.356837147783039
25.73263925818769 328.0039457467705 2.377601738308024
25.737866813141103 324.2501643410754 2.3876575270743685
25.743094368094518 321.84838309166696 2.4039093974691728
25.748321923047932 317.3578289509116 2.4050333875593055
25.753549478001347 322.4348738989544 2.4412618377583044
25.75877703295476 327.17448392290726 2.48134926207257
25.764004587908175 339.5462989952534 2.543216476159632
25.76923214286159 338.81217642143713 2.5602598341613954
25.774459697815004 331.13035766394484 2.551659693631074
25.77968725276842 321.28187704909635 2.5440934197698355
25.784914807721833 315.74268022718684 2.5545525411066845
25.790142362675248 324.29712800725457 2.624889960346452
25.795369917628662 323.3646989197512 2.6462875049742354
25.800597472582076 331.9909146509921 2.708939861422507
25.80582502753549 327.6445532402977 2.7098014002937445
25.811052582488905 328.95236449365126 2.747476907016414
25.81628013744232 326.8159891815024 2.759758104231204
25.821507692395734 326.6905992434812 2.801468747681834
25.82673524734915 328.76836065169374 2.847437995580239
25.831962802302563 320.69278991741277 2.843234245216245
25.837190357255977 312.81277774079723 2.84117714204272
25.84241791220939 306.26218941669873 2.8370522301150354
25.847645467162806 322.4614380098226 2.9579502893143927
25.85287302211622 335.93756399965577 3.0692687227623514
25.858100577069635 340.9537066474722 3.1515465136140426
25.86332813202305 316.2527901471388 3.07144225833069
25.868555686976464 305.77131957672555 3.0541068253814037
25.87378324192988 304.5678425611906 3.076618958979241
25.879010796883293 323.1171041199451 3.2219261422311587
25.884238351836707 332.9381787637175 3.3279589161535688
25.88946590679012 325.4403864761836 3.3560330839950634
25.894693461743536 330.05934135675733 3.4435615837786813
25.89992101669695 324.9943056437382 3.475947203975829
25.905148571650365 317.3721772662397 3.5020255460772862
25.91037612660378 321.96143744260917 3.584683145441356
25.915603681557194 313.38529098798807 3.610214854315572
25.920831236510608 326.60425102768096 3.7325221534477864
25.926058791464023 323.90916133267797 3.8069131786100847
25.931286346417437 324.82824322335085 3.885454040727285
25.93651390137085 327.6161343747744 4.004369344683105
25.941741456324266 324.4077159438575 4.073863035797903
25.94696901127768 328.3200721592949 4.2058322850366725
25.952196566231095 319.1137660374509 4.280512984062289
25.95742412118451 318.49796971040536 4.411196673593645
25.962651676137924 310.0217298203222 4.457899200795542
25.967879231091338 327.28048364556304 4.640794433437592
25.973106786044752 352.08698798681553 4.890633523392111
25.978334340998167 362.67520979637806 5.063597529918544
25.98356189595158 339.02489246113686 4.991580806178398
25.988789450904996 310.4788981852174 4.8195527116888215
25.99401700585841 304.27443882144973 4.877972268577721
25.999244560811825 319.19238339512304 5.13042889705766
26.00447211576524 320.8066542872342 5.320685685406068
26.009699670718653 316.3425835085795 5.33575495553173
26.014927225672068 315.04277869940654 5.390724131319624
26.020154780625482 332.10735415591455 5.58154007634458
26.025382335578897 325.91550183858254 5.760207953369005
26.03060989053231 314.8065902320472 5.797017690712374
26.035837445485726 311.8055051727741 5.925929967043736
26.04106500043914 313.5160803893878 6.02296310533269
26.046292555392554 316.4382960063419 6.183114724341538
26.05152011034597 307.7744661630137 6.306088095030577
26.056747665299383 294.2710111938039 6.32383789557464
26.061975220252798 287.5531125280494 6.518039405210158
26.067202775206212 287.527046760989 6.681268071002906
26.072430330159627 307.66225088756516 7.284167082316819
26.07765788511304 336.79403372227995 7.844982422050799
26.082885440066455 336.16825909211104 8.297802958836213
26.08811299501987 307.63220983489595 8.264108352623875
26.093340549973284 277.1351669233756 8.357281360161823
26.0985681049267 290.61818707669914 9.063671140289793
26.103795659880113 285.3870794157041 9.665721461516313
26.109023214833528 299.07149142035314 10.783136932884359
26.114250769786942 217.72754589374017 10.08051155364331
26.119478324740356 216.0537758915026 11.592432594825478
26.12470587969377 234.49681110149155 13.797617208433296
26.129933434647185 235.8720298491398 19.129301891959333
26.1351609896006 199.39645031520368 24.880094360674203
