# Supplementary material for: Unraveling metal effects on CO2 uptake in pyrene-based metal-organic frameworks
Source: Nat Commun. 2025 Feb 11;16:1516. doi: 10.1038/s41467-025-56296-w (PMC11814143; doi:10.1038/s41467-025-56296-w)
Supplement: Supplementary file 3 — Source Data [file 41467_2025_56296_MOESM3_ESM.zip › SourceCode/SuppInf/FigureS5_Ga-TBAPy_InSitu_VariableT_PXRD/Data/GaTBAPy_0141p.dat]

0.002613777476707968 7.6906488419536565 3.0608144819509633
0.007841332430123905 9.7757480511682 3.0508052128275036
0.01306888738353984 9.914245640866802 2.600509762312262
0.018296442336955775 13.74444850428992 2.3823810460240544
0.02352399729037171 16.808426680158053 2.391063704450118
0.028751552243787646 19.02221647824936 2.42407040542519
0.03397910719720358 19.14237657737935 2.180603905066718
0.03920666215061952 17.51235448975901 2.039116303296225
0.04443421710403546 15.35341476257154 1.791275714820132
0.0496617720574514 14.89753788431755 1.6478247476449364
0.054889327010867336 16.35282072736117 1.7224448413644273
0.060116881964283275 15.670614636600826 1.6311610291017173
0.06534443691769921 19.933185558476563 1.8370116109085066
0.07057199187111515 17.887770897735138 1.7327328398546555
0.07579954682453109 17.28657025880576 1.547731516599158
0.08102710177794703 16.472956837420035 1.4379421321524812
0.08625465673136297 15.68794606754034 1.4065664335196688
0.09148221168477891 16.709889560972034 1.3846697660438356
0.09670976663819485 17.59758053852341 1.4397723817452057
0.10193732159161079 18.760840133833632 1.4315252216410255
0.10716487654502672 18.810758395763006 1.4232420256103517
0.11239243149844266 18.303975302158037 1.3605348858690518
0.1176199864518586 16.90471315856916 1.2600620447675652
0.12284754140527454 17.836476235311494 1.2041296804508497
0.12807509635869047 17.782255209494235 1.1766746247228574
0.1333026513121064 18.26359320373076 1.1740583796396675
0.13853020626552232 17.307003139178814 1.1436553570162806
0.14375776121893824 17.067545375516413 1.1337107765047376
0.14898531617235417 16.466932772203812 1.0893242554838927
0.1542128711257701 16.66852463996732 1.0995993879661514
0.15944042607918602 17.936984020303466 1.1488083624468424
0.16466798103260194 18.368622857982995 1.1392805560132901
0.16989553598601786 20.460326031964858 1.1429998339305905
0.1751230909394338 20.26793845731515 1.093832899177486
0.18035064589284971 20.661293993171768 1.0862456860532976
0.18557820084626564 19.61934734433449 1.0798129961330631
0.19080575579968156 19.603195753127515 1.079119354039872
0.1960333107530975 19.98417073242975 1.053476767600868
0.20126086570651341 19.590258725887146 1.0084189873172131
0.20648842065992934 19.786503322334543 0.9773687703397309
0.21171597561334526 18.941102555555872 0.9452538284095998
0.2169435305667612 18.966755855576316 0.9406802685846394
0.22217108552017711 20.262599368541828 0.9798216473272414
0.22739864047359304 19.034235081263926 0.9796638005077484
0.23262619542700896 18.57105955538376 0.9437192327247115
0.2378537503804249 18.592445448065327 0.9403093148255622
0.2430813053338408 18.700587291901055 0.9431431070327729
0.24830886028725674 18.059414753800127 0.8883839276727912
0.25353641524067266 17.286772171855798 0.8494660076948837
0.2587639701940886 16.70308820825573 0.8404924531995381
0.2639915251475045 15.707143027574524 0.8076517913205654
0.26921908010092044 16.59094699278073 0.8581605320935035
0.27444663505433636 16.98008968864387 0.8708917190843712
0.2796741900077523 17.816503147974306 0.8780739854660309
0.2849017449611682 17.98626446429757 0.8678909170609159
0.29012929991458414 19.179742674079673 0.8826517451908091
0.29535685486800006 18.563774734388247 0.8871265863839038
0.300584409821416 17.916645823650885 0.8509384935842552
0.3058119647748319 17.23485121114229 0.8066030055856384
0.31103951972824784 16.238736254566422 0.7803801484158707
0.31626707468166376 17.323543694377904 0.7839322557671637
0.3214946296350797 18.241993222692752 0.8252894344558731
0.3267221845884956 18.210327532372723 0.8288635860201706
0.33194973954191154 18.642939038106945 0.8475080517705409
0.33717729449532746 17.683684602553505 0.8232209024219207
0.3424048494487434 16.84998005852356 0.8089394110985184
0.3476324044021593 16.47896606101751 0.8189747380094814
0.35285995935557524 18.058289848896223 0.8467433054733847
0.35808751430899116 18.351720344567312 0.8250888729952222
0.3633150692624071 19.027687388144813 0.825816281312538
0.368542624215823 18.563219538746953 0.812050312346194
0.37377017916923894 18.624520813897895 0.8002365753661788
0.37899773412265486 19.384132191079416 0.8239028950321087
0.3842252890760708 20.321883497443153 0.8681009785919829
0.3894528440294867 20.723428055548474 0.879910486109829
0.39468039898290264 21.066642460898773 0.8761244850547223
0.39990795393631856 20.94743786402847 0.8479883376122268
0.4051355088897345 20.730509185463635 0.8086282117212776
0.4103630638431504 20.094506433607954 0.7817122428281057
0.41559061879656634 18.79773318239667 0.7598154370154471
0.42081817374998226 18.956006726742526 0.7668737736099441
0.4260457287033982 18.926577257301464 0.787612327003668
0.4312732836568141 18.355119558783024 0.7703672736698328
0.43650083861023004 17.0831982440573 0.7458609620364814
0.44172839356364596 15.376970213021044 0.7030313189481077
0.4469559485170619 16.143846062263325 0.7178690326196352
0.4521835034704778 16.55472266429175 0.7290997186629486
0.45741105842389373 18.101241918798298 0.7697474782511861
0.46263861337730966 19.924859852093686 0.8129769090955971
0.4678661683307256 21.254626994315053 0.8476721574964436
0.4730937232841415 20.913313421100153 0.8212789938284134
0.47832127823755743 19.69135184217908 0.7912750281429349
0.48354883319097336 17.940460454500357 0.7455305131728975
0.4887763881443893 17.97453716861153 0.7394228556494143
0.4940039430978052 18.645895056978766 0.7535373154718902
0.49923149805122113 19.7906367346079 0.7711708804762437
0.5044590530046371 19.801124830850743 0.786991224425796
0.5096866079580531 19.02501163354692 0.770677836078839
0.5149141629114691 18.963156551579992 0.78043905584134
0.5201417178648851 18.58900015716839 0.7634703054625686
0.525369272818301 18.343882830573296 0.7396886328339929
0.530596827771717 17.806070236340947 0.7161599346728508
0.535824382725133 16.694920993542368 0.7003405668718806
0.541051937678549 16.14573442547724 0.6827051208065047
0.546279492631965 17.147527704784945 0.7179036465158375
0.5515070475853809 17.947750268498726 0.7439139326140631
0.5567346025387969 19.313691965914295 0.7597835851698453
0.5619621574922129 18.766379582054025 0.7352612729176915
0.5671897124456289 18.293972399202207 0.7152560422435837
0.5724172673990449 18.668752743928923 0.7023114718172732
0.5776448223524608 19.900333461440606 0.7233646316434487
0.5828723773058768 20.372920278710478 0.7292927552910237
0.5880999322592928 20.48517708764368 0.7459480642647869
0.5933274872127088 20.115788519110936 0.7466705453965816
0.5985550421661248 19.188460006730807 0.7366236737397454
0.6037825971195407 19.40188808599591 0.7454744527851026
0.6090101520729567 19.797062696872164 0.7575984125560603
0.6142377070263727 20.506613309432975 0.7573000964789743
0.6194652619797887 20.856990377635857 0.7742917680361316
0.6246928169332047 20.223185004735427 0.7660842281267041
0.6299203718866206 19.87039692289299 0.7416074593695485
0.6351479268400366 19.920806187433122 0.7343686798596913
0.6403754817934526 20.69882522449356 0.7224192866241231
0.6456030367468686 21.94982788111375 0.7399784235697229
0.6508305917002846 21.76753599901988 0.7486246020673448
0.6560581466537005 22.085574367746 0.7607638637170516
0.6612857016071165 20.66740638879103 0.7448940819785711
0.6665132565605325 21.011475328158323 0.7453882763672525
0.6717408115139485 20.493989317508735 0.7215159584541606
0.6769683664673645 20.78310674663748 0.7273129595909983
0.6821959214207804 21.48958101019906 0.7326424113480099
0.6874234763741964 22.14279606161347 0.7605339216405614
0.6926510313276124 22.587978457489864 0.7552996618495539
0.6978785862810284 23.484518908935055 0.754517543103453
0.7031061412344444 22.57142215048538 0.7348560014610589
0.7083336961878604 22.20270262834199 0.7134576871776838
0.7135612511412763 21.82293558866427 0.7046510040146682
0.7187888060946923 21.510237469290704 0.697590549030576
0.7240163610481083 22.78630687146467 0.7253844143400575
0.7292439160015243 22.461033803043694 0.7251013573943109
0.7344714709549403 23.571342716257572 0.74068101328776
0.7396990259083562 24.976581668254397 0.7736097723997569
0.7449265808617722 23.96238937764393 0.7479188342264735
0.7501541358151882 24.032958353064974 0.7658980064901992
0.7553816907686042 24.830924584756268 0.7995262382321005
0.7606092457220202 24.98499628170325 0.7941861248531512
0.7658368006754361 26.817981637055503 0.8182337255293637
0.7710643556288521 28.998684397536188 0.8196649808149084
0.7762919105822681 28.670345902863012 0.8019113431248954
0.7815194655356841 29.84247858355139 0.814834351843246
0.7867470204891001 30.065931295822185 0.8088712990136683
0.791974575442516 29.59716757324479 0.8114120902565642
0.797202130395932 29.002251905535797 0.7998469563247013
0.802429685349348 29.870776947662684 0.8248000442098231
0.807657240302764 29.976684229029697 0.809014199161437
0.81288479525618 34.05523940511788 0.8703377605904784
0.8181123502095959 37.31651244487698 0.9001106426660103
0.8233399051630119 38.81848230682105 0.9307865733681862
0.8285674601164279 41.98344515073103 0.9945919742768459
0.8337950150698439 43.542024779342086 1.025754949750896
0.8390225700232599 48.59692137063466 1.0990953720808263
0.8442501249766758 52.84206422698934 1.143644061666642
0.8494776799300918 56.653344124928786 1.189525041099003
0.8547052348835078 60.221852032366535 1.2214193413834962
0.8599327898369238 61.73466748021998 1.230123663910106
0.8651603447903398 65.75185066669492 1.2684482033708198
0.8703878997437557 65.10746639664843 1.265836672076458
0.8756154546971717 67.14241106409011 1.2825636819813226
0.8808430096505877 70.46552379638428 1.3250549408793748
0.8860705646040037 72.30550205833408 1.3235367807197125
0.8912981195574197 74.48177537692335 1.3265944341117506
0.8965256745108356 77.14609890412098 1.3560498873109976
0.9017532294642516 79.90182227613147 1.3795840361671325
0.9069807844176676 83.19908969253872 1.409034317573125
0.9122083393710836 85.75860793895221 1.445056649924597
0.9174358943244996 87.20839165257605 1.4511939576333555
0.9226634492779155 88.23985372853299 1.4582148193712257
0.9278910042313315 93.98814571272449 1.5043444867953149
0.9331185591847475 96.69977016154597 1.5411815423877477
0.9383461141381635 101.60835724795264 1.5995532224475315
0.9435736690915795 99.96697344760511 1.5776677024946797
0.9488012240449955 101.29742224742718 1.5437046012448388
0.9540287789984114 99.32222088465522 1.4812995987862048
0.9592563339518274 98.39269079072737 1.4664484373249964
0.9644838889052434 98.36881545999373 1.4816556983812568
0.9697114438586594 99.25828525230952 1.4923038119721632
0.9749389988120754 103.10519574978791 1.5199649259217802
0.9801665537654913 104.64631488661178 1.5207937495837458
0.9853941087189073 108.32634336493653 1.543977121149623
0.9906216636723233 111.36753843564888 1.5670743342823175
0.9958492186257393 107.17152411388378 1.5143165213992187
1.0010767735791553 105.82270936822806 1.493332089467913
1.0063043285325712 106.74988832678594 1.4941032153678522
1.0115318834859872 110.03440296835967 1.530968005011986
1.0167594384394032 115.57317311674066 1.5732898139218052
1.0219869933928192 125.32840164221783 1.6496391287896064
1.0272145483462352 127.0422653114665 1.6758709918687889
1.0324421032996511 125.83914134202215 1.6604894290785923
1.0376696582530671 128.8493991602863 1.691826391535984
1.042897213206483 127.33940491190705 1.682138640601467
1.048124768159899 127.93597238091844 1.673368644543443
1.053352323113315 125.3213585650432 1.6339012648339426
1.058579878066731 125.1484828838387 1.6113344787069774
1.063807433020147 127.34223982944394 1.6165072041063524
1.069034987973563 130.74836845791725 1.6386894184542038
1.074262542926979 130.15084970171765 1.6463079709889976
1.079490097880395 129.35971009484874 1.658144197295392
1.084717652833811 127.30005849887374 1.6520235557313432
1.089945207787227 126.42439809996095 1.6369538078987702
1.095172762740643 127.41637405819027 1.6266429329865744
1.1004003176940589 128.77786829337526 1.6280929357199911
1.1056278726474749 136.16504711830194 1.6646489965080995
1.1108554276008908 142.60069465320484 1.7226042192742053
1.1160829825543068 139.31923931441008 1.7015140295578908
1.1213105375077228 140.23432550465247 1.688194433205652
1.1265380924611388 136.16579973207735 1.6561355170523595
1.1317656474145548 134.23437012997135 1.636519790206804
1.1369932023679707 138.38680960840904 1.6923622411494854
1.1422207573213867 139.48377422377877 1.7175302285850975
1.1474483122748027 138.10188046222726 1.7055115007176307
1.1526758672282187 140.57748195257076 1.6933236156975318
1.1579034221816347 137.57655276403386 1.6659392744712664
1.1631309771350506 134.5670262853763 1.6344153669943753
1.1683585320884666 135.36114917507757 1.613492977615922
1.1735860870418826 135.60187264729916 1.6357057334283331
1.1788136419952986 134.13125409592757 1.6245395355298484
1.1840411969487146 136.92950026420417 1.6259317045190882
1.1892687519021305 137.9788844355618 1.6368481107183386
1.1944963068555465 141.9321950381579 1.639968746075435
1.1997238618089625 146.387864087644 1.6561019876224292
1.2049514167623785 146.3546533055924 1.6816409399547487
1.2101789717157945 149.53188380223676 1.7096679589846069
1.2154065266692105 152.8805763665739 1.741386602110152
1.2206340816226264 149.78984491357775 1.716475518000431
1.2258616365760424 149.45751113826566 1.7152722599301164
1.2310891915294584 149.96898519028204 1.7047640929249108
1.2363167464828744 150.73731704784498 1.718019011396373
1.2415443014362904 148.9835687379137 1.7049843860964022
1.2467718563897063 144.57653886174614 1.6774857141769275
1.2519994113431223 145.26463145471394 1.687934720516883
1.2572269662965383 142.09854883778783 1.6510358990954919
1.2624545212499543 143.0308101984967 1.6628332473344136
1.2676820762033703 145.736872878791 1.6888820317805442
1.2729096311567862 138.9920876096279 1.6574285678322416
1.2781371861102022 142.40832155033726 1.6707658446184543
1.2833647410636182 147.02455066647406 1.7017949649423654
1.2885922960170342 145.6063251462826 1.6939746075376405
1.2938198509704502 145.17275940140672 1.6645916946255166
1.2990474059238661 141.76482582466218 1.6341693455252304
1.3042749608772821 136.26297238519817 1.572154753215829
1.309502515830698 140.3092715822848 1.6020198727153363
1.314730070784114 141.06677419951953 1.6149305090152752
1.31995762573753 143.53595856478327 1.6337160257811825
1.325185180690946 144.03808085800185 1.6505257581755504
1.330412735644362 142.23126433069433 1.6288885337593944
1.335640290597778 141.56850179951732 1.6324796509051724
1.340867845551194 140.4610448677189 1.6308526032642332
1.34609540050461 142.60710018017502 1.6659601135966833
1.351322955458026 146.3754017067758 1.7047212843175519
1.356550510411442 147.65479702736002 1.727173010821926
1.361778065364858 144.2798701438286 1.6949169268928683
1.3670056203182739 139.1564632178538 1.6539395060111635
1.3722331752716899 135.77351804986822 1.6412245043095153
1.3774607302251058 137.4662346780021 1.6422574032256638
1.3826882851785218 143.81692312801096 1.6667813480580536
1.3879158401319378 147.204626149866 1.6452248844050685
1.3931433950853538 146.76143337261348 1.6468181843422394
1.3983709500387698 144.41925039337738 1.6357309848201411
1.4035985049921857 143.25623400209756 1.63349478805859
1.4088260599456017 147.03946135909976 1.6880105880850853
1.4140536148990177 150.46161666361468 1.729970661896235
1.4192811698524337 151.20654657364085 1.7284557675565706
1.4245087248058497 144.08827582860087 1.6531605551074613
1.4297362797592656 137.84975880518127 1.5785960700577102
1.4349638347126816 138.97652778904015 1.5865865533853898
1.4401913896660976 130.93499070395532 1.5476945941725762
1.4454189446195136 131.95085442405733 1.560417977567196
1.4506464995729296 133.13342379304405 1.5719908998747518
1.4558740545263456 134.59042361592893 1.5802384677427328
1.4611016094797615 138.37571241077444 1.6277600835049586
1.4663291644331775 134.74512375723558 1.6129997840078314
1.4715567193865935 132.014225669457 1.582660664711875
1.4767842743400095 133.81793806609724 1.5962611935293403
1.4820118292934255 138.22306199320624 1.6290185884398392
1.4872393842468414 143.216621370016 1.658996980148734
1.4924669392002574 141.66989453221765 1.6296645565434336
1.4976944941536734 139.8020398541272 1.6159564307853205
1.5029220491070894 133.0445211816036 1.5987120833517052
1.5081496040605054 132.742617287848 1.6081407015389844
1.5133771590139213 129.9517540844731 1.6339071791151447
1.5186047139673373 135.67577428441362 1.6899443400932508
1.5238322689207533 134.71394730212444 1.6669998372489379
1.5290598238741693 132.28838443553505 1.6454182733582559
1.5342873788275853 134.94739607383747 1.6541489998234986
1.5395149337810012 139.60769485410893 1.6891532277623178
1.5447424887344172 140.42402850396363 1.6880519719178808
1.5499700436878332 135.77296853306083 1.6171456525627677
1.5551975986412492 131.85843863026855 1.5824851435837526
1.5604251535946652 131.87371763868637 1.5819666122974467
1.5656527085480811 132.5861007253604 1.5935269466685567
1.5708802635014971 143.2867202972309 1.6642477264011344
1.576107818454913 150.57642899715884 1.7298745763829104
1.581335373408329 159.6814253789004 1.8151204407805186
1.586562928361745 156.9353165444377 1.8111120297073706
1.591790483315161 141.1006085279424 1.6949134845722882
1.597018038268577 134.242194548768 1.6068750634259605
1.602245593221993 139.2582038437541 1.6018843252789026
1.607473148175409 149.49851590801134 1.6549602483945514
1.612700703128825 160.38886181292798 1.7242856210376718
1.617928258082241 157.27693105257097 1.722842200843883
1.623155813035657 154.69602087365917 1.724138794944204
1.628383367989073 158.39742451267603 1.7494915546531324
1.6336109229424889 159.5289471516646 1.741346171757771
1.6388384778959049 163.6498451845328 1.7511137619685295
1.6440660328493208 168.3066528891317 1.778303325177484
1.6492935878027368 173.95004079194547 1.788313612964812
1.6545211427561528 175.13566715729254 1.7931297259748065
1.6597486977095688 186.8577128585137 1.8415107578430705
1.6649762526629848 198.21823051244635 1.8985632054432031
1.6702038076164007 208.53289970800674 1.963497767066522
1.6754313625698167 209.6387475093737 1.9596405036034408
1.6806589175232327 206.1269364845436 1.9462504327824433
1.6858864724766487 202.37776313974052 1.9249913540014083
1.6911140274300647 202.06786447875368 1.923824537674407
1.6963415823834807 202.11665681731762 1.9163583436167848
1.7015691373368966 193.75275587556905 1.8578775515296198
1.7067966922903126 190.95597731202423 1.823605901028819
1.7120242472437286 195.05122024082016 1.8562615642954563
1.7172518021971446 198.63883188324579 1.882961461664605
1.7224793571505606 205.58153593145215 1.8895734515235951
1.7277069121039765 218.5913963625259 1.944491880532082
1.7329344670573925 221.42001057038476 1.929570194980228
1.7381620220108085 224.230227190124 1.9152181281619547
1.7433895769642245 225.56278884472712 1.9311900347365303
1.7486171319176405 223.53043335597374 1.9081119822994508
1.7538446868710564 231.63860321428842 1.9465896822674305
1.7590722418244724 234.01152258393614 1.9473465834595072
1.7642997967778884 239.10174944178135 1.977112303001186
1.7695273517313044 233.8706831700754 1.9327554035902976
1.7747549066847204 235.99033973222575 1.9473099078171532
1.7799824616381363 238.8052221945419 1.965688969932482
1.7852100165915523 246.04937427730053 1.9892161347389838
1.7904375715449683 251.49283113348386 2.03643574978006
1.7956651264983843 247.5578420519254 2.0177578450672327
1.8008926814518003 239.92961780698352 1.947443349250583
1.8061202364052162 237.69375440895826 1.9307102741766144
1.8113477913586322 236.7503546582079 1.8902125872465436
1.8165753463120482 245.57832541750614 1.9087824816657437
1.8218029012654642 251.27917814850875 1.9214424134823933
1.8270304562188802 246.29143303832683 1.8891578829921203
1.8322580111722961 242.59792655583382 1.8498923349938954
1.8374855661257121 241.99342871371013 1.8531415479883606
1.842713121079128 253.40091512446872 1.9111371059524698
1.847940676032544 252.09051069754543 1.8967482306462047
1.85316823098596 255.58628064210512 1.9069636830598458
1.858395785939376 254.14787926088056 1.8908811072939333
1.863623340892792 258.22272362261106 1.921625067567634
1.868850895846208 261.0882165825465 1.9254820605931804
1.874078450799624 250.2441501007979 1.871788053537633
1.87930600575304 254.64796259451703 1.897522622402833
1.884533560706456 248.4137842622235 1.8400697378679423
1.889761115659872 243.13747407783222 1.811599089677606
1.894988670613288 248.86688473951858 1.827356941819933
1.9002162255667039 248.12800358968056 1.804909794877975
1.9054437805201199 251.49549066776802 1.8220094672011373
1.9106713354735358 260.1508105906733 1.8472835702455666
1.9158988904269518 259.79392146639714 1.8434592947219453
1.9211264453803678 252.9437873845611 1.8088100223912358
1.9263540003337838 252.5624090801953 1.8010278134960722
1.9315815552871998 246.1832514636161 1.783508715702419
1.9368091102406157 243.45189655442522 1.7883808273073734
1.9420366651940317 242.87073811731668 1.781988133448828
1.9472642201474477 242.58808250146748 1.7783798902803656
1.9524917751008637 242.94944780739436 1.7596957789021428
1.9577193300542797 242.21476925534554 1.733280954743226
1.9629468850076957 245.83990908311824 1.7521686168340138
1.9681744399611116 239.51471625129466 1.7102379289617786
1.9734019949145276 233.2396971952816 1.6839409644790233
1.9786295498679436 232.0080151515363 1.684452476420316
1.9838571048213596 229.1938005261452 1.6424296566317447
1.9890846597747756 226.66078398395422 1.6309961190017384
1.9943122147281915 227.65788401458013 1.649297277061264
1.9995397696816075 230.1554310438104 1.6637510829535003
2.0047673246350235 221.17988233401414 1.6385018301532104
2.0099948795884393 219.88066936866713 1.6274016500833584
2.015222434541855 215.77311589435334 1.5788018073214543
2.0204499894952708 216.75851257914195 1.5754199805496887
2.0256775444486865 226.62270590992625 1.608530435994701
2.0309050994021023 231.09451846267456 1.6275481371072928
2.036132654355518 236.6224317108955 1.665795637164988
2.041360209308934 229.67653907229442 1.6436308380278977
2.0465877642623496 227.7372752210341 1.6380161732325953
2.0518153192157653 221.86988394441747 1.6028645722384225
2.057042874169181 217.25570893985193 1.5733832386049103
2.062270429122597 219.90110122773106 1.5654081923874343
2.0674979840760126 217.7075592470305 1.5603723479960878
2.0727255390294284 221.66028239109255 1.5820663089876628
2.077953093982844 223.01541293214098 1.5947046201889228
2.08318064893626 219.9054560011959 1.5831373750922582
2.0884082038896756 222.59558294486527 1.5908604224607452
2.0936357588430914 220.15935753036626 1.5792823933527216
2.098863313796507 225.43123201775967 1.615567269600959
2.104090868749923 229.87635850123303 1.6661607087468517
2.1093184237033387 225.6464595010661 1.6449176631998363
2.1145459786567544 216.43379593363633 1.608343368033888
2.11977353361017 208.0381133646341 1.5561697667194578
2.125001088563586 207.94186861960526 1.5480399805558391
2.1302286435170017 207.81206225973696 1.5540822837999286
2.1354561984704175 214.94623749744804 1.5871002138317558
2.140683753423833 212.83199038727724 1.5916026820627616
2.145911308377249 214.62226543045347 1.601456825069744
2.1511388633306647 208.54207031639328 1.5693557528106126
2.1563664182840805 214.2837020242721 1.586377755183266
2.1615939732374962 215.25911839304837 1.5929597883519284
2.166821528190912 213.5554479979706 1.5867758381052544
2.1720490831443278 224.34506243753594 1.6235144061186622
2.1772766380977435 225.0650693228309 1.6306890305097963
2.1825041930511593 229.26328755379728 1.641761604471524
2.187731748004575 232.12078614655303 1.6613877608993348
2.192959302957991 229.07721883215763 1.6548616829499692
2.1981868579114066 224.21537453492726 1.6223348862021612
2.2034144128648223 218.29319575471615 1.6024806681708224
2.208641967818238 219.3499380423738 1.6063432453355653
2.213869522771654 218.49636891418274 1.6259530644170157
2.2190970777250696 221.84111867988204 1.6455535491830042
2.2243246326784853 227.03288013028993 1.6691606477969747
2.229552187631901 231.5011639662104 1.6769836994354408
2.234779742585317 228.28558359642273 1.6254556729059915
2.2400072975387326 221.02354508159956 1.5840176493366342
2.2452348524921484 218.22927241121906 1.5657104609360875
2.250462407445564 221.48037461875484 1.5843070761230573
2.25568996239898 224.62941686934008 1.61433479609431
2.2609175173523957 224.50366006835296 1.622378061381898
2.2661450723058114 219.85486258243483 1.6213173308396587
2.271372627259227 218.67094399048622 1.6368356180605141
2.276600182212643 223.72426204726494 1.668583539396366
2.2818277371660587 225.04436065051826 1.6748718143766361
2.2870552921194744 221.56697800710998 1.6403401223431116
2.29228284707289 217.99424995300714 1.6156177984735052
2.297510402026306 217.1995787961288 1.5924381217190202
2.3027379569797217 217.97589337505104 1.5853123807620817
2.3079655119331375 227.83167326693612 1.6222209870978401
2.3131930668865532 227.9913388207495 1.632162106605989
2.318420621839969 226.15902086244668 1.633534811791888
2.3236481767933848 216.17167634500578 1.5846698202021716
2.3288757317468005 207.02857038793638 1.5520558379232188
2.3341032867002163 206.17008169353466 1.5384417252077978
2.339330841653632 214.27295101252872 1.5721193639514877
2.344558396607048 221.96148916446882 1.6163594849374925
2.3497859515604635 221.05892628747864 1.6030951486665403
2.3550135065138793 213.10297041816892 1.5568333433489316
2.360241061467295 211.12619534204515 1.550695337037353
2.365468616420711 212.8030067496406 1.5535810608853355
2.3706961713741266 217.81884894707883 1.5697234803006352
2.3759237263275423 222.2735545379805 1.583277415141039
2.381151281280958 218.02538902518904 1.556774154917421
2.386378836234374 216.01372196716 1.5445506194055363
2.3916063911877896 212.47400758167473 1.5394471393050089
2.3968339461412054 205.92076914611087 1.5035713257409191
2.402061501094621 205.1074058525868 1.4944645620303925
2.407289056048037 206.81701719810107 1.500302797502253
2.4125166110014526 203.4210247184096 1.4781625028272105
2.4177441659548684 209.91994677521365 1.5113226378720925
2.422971720908284 214.48859955397302 1.5092249032618525
2.4281992758617 215.2632710728952 1.5050535492154682
2.4334268308151157 213.8204529797449 1.4847379619838192
2.4386543857685314 211.76016425710108 1.4542957777542658
2.443881940721947 209.11277178225504 1.424771193841571
2.449109495675363 217.98286759562941 1.4454531534205033
2.4543370506287787 233.28140269158817 1.488457895274701
2.4595646055821945 243.4262252378575 1.498889896808366
2.4647921605356102 263.8795132962444 1.4968261685180935
2.470019715489026 290.8905303426975 1.4859550094616778
2.4752472704424417 370.1385528819317 1.587661000630172
2.4804748253958575 523.5407304553047 1.8061782357802165
2.4857023803492733 776.802399484431 2.1287529134973884
2.490929935302689 1110.1063149874458 2.502017365299767
2.496157490256105 1529.0594628342512 2.923649254504803
2.5013850452095205 1947.3280848442394 3.2976475536684156
2.5066126001629363 2262.4191704713235 3.539779506545247
2.511840155116352 2513.0919565874688 3.7320272356695643
2.517067710069768 2679.9490383640177 3.843429672342999
2.5222952650231836 2868.87597417277 3.976862899625879
2.5275228199765993 3147.9752892081483 4.1593426198948915
2.532750374930015 3546.9619725857306 4.406981783296888
2.537977929883431 4177.608235424951 4.789088682265626
2.5432054848368466 4953.0909618602245 5.210958858349476
2.5484330397902624 5756.179866865361 5.607183581786129
2.553660594743678 6362.182606040682 5.880116445966695
2.558888149697094 6680.484489054934 6.013129601403008
2.5641157046505096 6608.7619158653115 5.968660326264232
2.5693432596039254 6215.231848880556 5.776547440097089
2.574570814557341 5645.339004520182 5.503115941745646
2.579798369510757 5046.117495666672 5.205695691304274
2.5850259244641727 4575.800906349139 4.959011780966793
2.5902534794175884 4217.456487020354 4.75735098151656
2.595481034371004 3942.4793002472356 4.585534179126126
2.60070858932442 3678.913253734908 4.423455593163037
2.6059361442778357 3329.009726673227 4.20769027610765
2.6111636992312515 2915.34923407664 3.950903759643146
2.6163912541846672 2380.7551809941 3.5647507683337896
2.621618809138083 1830.5669510294922 3.119903442902987
2.6268463640914987 1331.4736323046882 2.65164873462559
2.6320739190449145 940.4243439515328 2.2388632557652652
2.6373014739983303 678.2084719276498 1.939898843267127
2.642529028951746 506.1840654594334 1.7273897676439802
2.6477565839051618 391.95938878856947 1.5770702910964431
2.6529841388585775 323.9607239255245 1.4853391626936003
2.6582116938119933 283.9065800623028 1.4247701913588815
2.663439248765409 261.0166502977948 1.3973522851903522
2.668666803718825 248.93743329839836 1.3953016589527838
2.6738943586722406 239.27741522665178 1.4018782543844661
2.6791219136256563 234.88006706243576 1.4232830417088715
2.684349468579072 230.39930986494034 1.440283856328872
2.689577023532488 230.3961310750469 1.4814086193591198
2.6948045784859036 230.62940460770432 1.4938348837947089
2.7000321334393194 230.52713068406413 1.5020727385488681
2.705259688392735 227.8129735817369 1.4955612068416548
2.710487243346151 226.5820268308899 1.4957067941616944
2.7157147982995666 233.99634068297854 1.54533880409767
2.7209423532529824 233.8734178688152 1.55670561331584
2.726169908206398 232.45125224002626 1.5581114455701004
2.731397463159814 225.6572417103839 1.5223831570894393
2.7366250181132297 221.32423929312918 1.5173186800566956
2.7418525730666454 215.23075938186625 1.5059703723215758
2.747080128020061 213.97622603542536 1.508796400717265
2.752307682973477 216.54323678419524 1.5241521402409215
2.7575352379268927 212.1302954137473 1.4810777715589631
2.7627627928803085 210.36968448059295 1.4728258502598586
2.767990347833724 209.2429615838517 1.4858536885454008
2.77321790278714 214.61502283102053 1.5295652089530372
2.7784454577405557 215.08173800810607 1.549746530874244
2.7836730126939715 215.33566594599057 1.5426871164698486
2.7889005676473873 205.99492734094642 1.4935164870496838
2.794128122600803 201.25321620203755 1.4531591790641776
2.7993556775542188 207.5800206224257 1.4718752767053607
2.8045832325076345 211.95209849870824 1.483167046133835
2.8098107874610503 216.97835075764903 1.5042454334393687
2.815038342414466 219.33231093252843 1.5224451492899045
2.820265897367882 224.4939612169337 1.5522349091160117
2.8254934523212976 225.03599103230198 1.5506510882974793
2.8307210072747133 223.44042094985556 1.5393640888969484
2.835948562228129 222.99756006722646 1.5307529791432268
2.841176117181545 215.71306338127866 1.497172383857324
2.8464036721349606 219.27827749234712 1.5282758693524772
2.8516312270883764 221.85745392020826 1.5536159712029312
2.856858782041792 217.18144836490305 1.53548684260515
2.862086336995208 220.35221925106865 1.5536604929184412
2.8673138919486236 218.39421219984877 1.5613799079574757
2.8725414469020394 223.73520977754885 1.5863879055277519
2.877769001855455 234.8488567986521 1.643811578344192
2.882996556808871 242.23709887739773 1.66806830136934
2.8882241117622867 243.2750845830122 1.6590269290320119
2.8934516667157024 247.99870566051655 1.6436367875282973
2.898679221669118 247.58350211659325 1.6372380259212336
2.903906776622534 236.30678765739856 1.5836684986803367
2.9091343315759497 242.28791269190427 1.6046350896319586
2.9143618865293655 229.5645908373302 1.5663063865794493
2.919589441482781 220.84689380572843 1.5118672410841085
2.924816996436197 215.120344059337 1.4852931679405603
2.9300445513896127 209.06953614513566 1.4554533457784926
2.9352721063430285 211.35191497151445 1.465433800074891
2.9404996612964442 211.88605008004535 1.4739374619899661
2.94572721624986 215.62897332880422 1.5037872980417841
2.9509547712032758 223.92421503705776 1.5544516604126088
2.9561823261566915 222.16100193826546 1.560325340896818
2.9614098811101073 215.5938111273021 1.521604950609419
2.966637436063523 211.15699797326909 1.4833109093768853
2.971864991016939 209.1596241075324 1.4748643347423247
2.9770925459703546 211.9053237185544 1.481188565228035
2.9823201009237703 220.73975815216522 1.535422296460818
2.987547655877186 223.81551708658807 1.5495310543887049
2.992775210830602 219.76428297564402 1.523587656674565
2.9980027657840176 215.6656403956197 1.4925161321694795
3.0032303207374333 216.8698035699229 1.4909381883608526
3.008457875690849 219.22347420009305 1.4956865591681319
3.013685430644265 221.15462303872218 1.4995420988687564
3.0189129855976806 215.32364545291125 1.4726144939884254
3.0241405405510964 207.93724522381612 1.4345846066365107
3.029368095504512 207.80646459481366 1.4264116763375234
3.034595650457928 214.04370252968835 1.4534967873314981
3.0398232054113437 212.37576799198982 1.4497779647895979
3.0450507603647594 215.24124198674022 1.4752289915960477
3.050278315318175 212.35139649081654 1.4580456386881615
3.055505870271591 206.94734768074477 1.4209543914298772
3.0607334252250067 210.78543982910006 1.4461241194843282
3.0659609801784224 216.9043050123767 1.4663673376832054
3.071188535131838 212.6372006573867 1.4442729364338986
3.076416090085254 216.0019462720082 1.4493586183340645
3.0816436450386697 216.16833529048426 1.4330806079248208
3.0868711999920855 220.8096477722819 1.4387937654645058
3.0920987549455012 229.98691281782538 1.4759607912053836
3.097326309898917 230.90079363184003 1.4562938872330178
3.1025538648523328 230.16320786071913 1.4407412986701724
3.1077814198057485 231.70206604311787 1.429923317296305
3.1130089747591643 234.62287864598775 1.4290485464488303
3.11823652971258 231.65079733749278 1.4020851586842171
3.123464084665996 235.68267684841183 1.4098819855305091
3.1286916396194115 234.6325235634336 1.3964448796911084
3.1339191945728273 235.47609977697553 1.3841957421293567
3.139146749526243 240.6710733705469 1.3793139560561927
3.144374304479659 242.05992151236424 1.3557089477444633
3.1496018594330746 244.0648519341537 1.33959983323774
3.1548294143864903 248.14504402890964 1.3554885595426116
3.160056969339906 251.14908292016958 1.3517371849128699
3.165284524293322 249.23193227566614 1.3190474071932465
3.1705120792467376 252.52216980218822 1.2890342953354554
3.1757396342001534 261.0120645616936 1.2768580749864957
3.180967189153569 269.0326558072492 1.2627149288843833
3.186194744106985 285.7304462815073 1.285969010274765
3.1914222990604006 306.97134635759284 1.3104064792846013
3.1966498540138164 322.9991944241546 1.3330472392613946
3.201877408967232 339.6029573094121 1.3497905245215727
3.207104963920648 361.87091856473825 1.3794883325384417
3.2123325188740637 375.9617930813087 1.3927507926921117
3.2175600738274794 403.25329515876496 1.4309068714648465
3.222787628780895 429.641617962428 1.4676289571121197
3.228015183734311 458.13538829021644 1.5114591846890204
3.2332427386877267 491.1821081236827 1.560975304978156
3.2384702936411425 520.7992947581023 1.6004972570102092
3.2436978485945582 551.2193557358258 1.6413300616498572
3.248925403547974 578.195978920897 1.676896987115234
3.2541529585013897 610.8780495784121 1.721379339442254
3.2593805134548055 635.741445067232 1.756729521785121
3.2646080684082213 660.1391320686706 1.7873294621716473
3.269835623361637 682.0052858948162 1.8126242211254147
3.275063178315053 697.5688865655237 1.8310489450000698
3.2802907332684685 707.2641583072143 1.8409488400818825
3.2855182882218843 707.367231076816 1.8387227741182408
3.2907458431753 710.4106152217862 1.8466104026612464
3.295973398128716 707.4043776774438 1.8417437917764659
3.3012009530821316 704.5517078332387 1.8348731100687392
3.3064285080355473 692.0223595291505 1.8130058729552692
3.311656062988963 682.7659050235466 1.7969260400634468
3.316883617942379 671.1294619346316 1.7815765288744376
3.3221111728957946 666.7324562574879 1.776122529850499
3.3273387278492104 668.8954466983117 1.778270526248508
3.332566282802626 672.4687068774199 1.7774264348844346
3.337793837756042 674.148810182073 1.7804095492866723
3.3430213927094576 665.3585540308555 1.7655869472945747
3.3482489476628734 653.9735367972636 1.749685322219837
3.353476502616289 643.6954473854927 1.7350489661515258
3.358704057569705 618.3419898704533 1.6967095149515408
3.3639316125231207 578.0664583625594 1.6385959943031745
3.3691591674765364 538.0514082754884 1.5818080690580616
3.374386722429952 482.709989474857 1.5049845794978107
3.379614277383368 433.94878453332944 1.4379372886384312
3.3848418323367837 391.63769957480696 1.3818844991505643
3.3900693872901995 351.66007813672707 1.3269669643498412
3.3952969422436152 324.6975499612034 1.293917753108839
3.400524497197031 299.83595020103945 1.2605819117142427
3.4057520521504467 283.2506402218796 1.2427820049945306
3.4109796071038625 266.10388349185524 1.2267094381015766
3.4162071620572783 255.28183292204216 1.2207757197223854
3.421434717010694 246.9477575324057 1.2230064788293382
3.4266622719641098 237.9135989268472 1.2185396469122813
3.4318898269175255 236.00793383519678 1.235682157387484
3.4371173818709413 229.60300896061653 1.2368661070544247
3.442344936824357 230.78295625228031 1.2518478803909443
3.447572491777773 227.42704237877183 1.2458953229850247
3.4528000467311886 223.5043652421718 1.2467647942256928
3.4580276016846043 215.83750873959886 1.221697043613039
3.46325515663802 219.4785945012184 1.2386814065586256
3.468482711591436 216.68641794383623 1.2251475244080339
3.4737102665448516 215.64536682079984 1.2184413572719957
3.4789378214982674 215.16685410527614 1.212884933880289
3.484165376451683 213.8310799644536 1.2151321658751038
3.489392931405099 220.61086340438115 1.247976311429518
3.4946204863585146 223.39861089478376 1.2502408319762048
3.4998480413119304 227.6006582885331 1.2421525962627933
3.505075596265346 228.8891370454821 1.2372611123129538
3.510303151218762 230.23995300104374 1.226008984718852
3.5155307061721777 237.1340415371056 1.2338303197498335
3.5207582611255934 241.79855954121948 1.2418389261783012
3.525985816079009 251.5533274765982 1.2392283640131567
3.531213371032425 255.50518419652684 1.2148676586035854
3.5364409259858407 266.7413672563568 1.2064100419664785
3.5416684809392565 286.3721995978511 1.2188673752388066
3.546896035892672 308.2134908199333 1.2318726602149
3.552123590846088 353.8345127133945 1.3026050443288177
3.5573511457995037 432.77738254913265 1.4246920823718137
3.5625787007529195 574.8815256165765 1.6310775941062177
3.5678062557063353 809.3917978742304 1.9286755271656617
3.573033810659751 1237.5537494282207 2.380366455854469
3.5782613656131668 1992.108755642035 3.0215928529357163
3.5834889205665825 3303.533545610178 3.892289247092768
3.5887164755199983 5493.329769610902 5.01888111251588
3.593944030473414 8697.171322207521 6.274780299796116
3.59917158542683 12367.66197146738 7.438525206734756
3.6043991403802456 16077.095447864758 8.452289511864834
3.6096266953336613 18559.431184920566 9.065533311754281
3.614854250287077 19172.500279112384 9.223512531493874
3.620081805240493 17627.141344833053 8.834544353176303
3.6253093601939086 14616.606285947917 8.050543780361249
3.6305369151473244 11221.2971346893 7.039801566064989
3.63576447010074 7889.631468079835 5.894343836886876
3.640992025054156 5345.303230868298 4.8445223434452105
3.6462195800075716 3421.777048477763 3.864275630926477
3.6514471349609874 2184.074352468642 3.0788082105513745
3.656674689914403 1400.2736140406478 2.4597790081599196
3.661902244867819 962.2487206383822 2.0387672330842515
3.6671297998212347 710.907959664423 1.7528286810374827
3.6723573547746504 572.7339181728406 1.582400549790419
3.677584909728066 478.7189244624149 1.4552275715747738
3.682812464681482 420.33108925902803 1.3689730551187718
3.6880400196348977 378.37425740357105 1.304241570989691
3.6932675745883135 349.0143381142706 1.2581715506347118
3.698495129541729 327.1221631800559 1.2248211757279446
3.703722684495145 313.1087282031493 1.2046985942277708
3.7089502394485607 296.6540259523459 1.1769615089997028
3.7141777944019765 289.2057767951064 1.1632388368834736
3.7194053493553922 282.6935790053918 1.1506821854997307
3.724632904308808 275.78444285523614 1.143981889920582
3.7298604592622238 268.4997250275672 1.1443125227498119
3.7350880142156395 260.1408731264452 1.133385968859429
3.7403155691690553 263.27513016341726 1.1569323707519996
3.745543124122471 259.83453510285193 1.153579663634969
3.750770679075887 258.1460330794037 1.1455353089976776
3.7559982340293026 253.34136021136175 1.1336243986974233
3.7612257889827183 247.77882503390893 1.1180724030445448
3.766453343936134 244.95007347131687 1.1123140858122649
3.77168089888955 250.36231039610564 1.1274630417027494
3.7769084538429656 246.05265405991122 1.1234535949318145
3.7821360087963813 244.3626651866379 1.1244997887371158
3.787363563749797 241.89171831692985 1.1153117025672827
3.792591118703213 240.0150586724846 1.0991419741380382
3.7978186736566286 240.90486252388595 1.098303522320635
3.8030462286100444 244.55971729875955 1.0960446315470271
3.80827378356346 249.360768896952 1.097441565131919
3.813501338516876 260.9306049307024 1.1207596121874748
3.8187288934702917 279.5707903153533 1.1539446460294749
3.8239564484237074 291.2910562690259 1.1694768581477974
3.829184003377123 314.2065902958702 1.2040472251515253
3.834411558330539 339.6999553742583 1.2417030409352117
3.8396391132839547 373.27653817582507 1.2939944731772859
3.8448666682373704 405.1495891308445 1.3429743822016975
3.850094223190786 421.335644127685 1.3573065802552087
3.855321778144202 443.88429196238366 1.383401070778245
3.8605493330976177 469.1524843335439 1.4199366856780749
3.8657768880510335 491.69730495255914 1.4492820183059205
3.8710044430044492 517.4634826838685 1.4850864736494476
3.876231997957865 546.3592586666031 1.5228452178277878
3.8814595529112808 553.4636214910856 1.526896198333908
3.8866871078646965 548.7633030327737 1.518861980884171
3.8919146628181123 545.4494177741408 1.5156161332003077
3.897142217771528 516.6105192397104 1.4743650530915697
3.902369772724944 490.2002638352952 1.4380779331482025
3.9075973276783595 443.33973657336094 1.369193617564747
3.9128248826317753 405.2568416659749 1.310923686001347
3.918052437585191 381.605446511345 1.2785391479274388
3.923279992538607 358.55883250077386 1.2401218392347146
3.9285075474920226 335.7817785540858 1.1958217592259932
3.9337351024454383 320.48843952897334 1.1609331873587343
3.938962657398854 315.0036444776752 1.1458084371305022
3.94419021235227 307.65646452193624 1.127686042249394
3.9494177673056856 313.31387826253575 1.1397373992793678
3.9546453222591014 318.0157171237128 1.1470198850030413
3.959872877212517 328.861853186242 1.162406443531418
3.965100432165933 337.2337592083784 1.1705166797286675
3.9703279871193486 351.6458282326916 1.1905719889934132
3.9755555420727644 363.93236908895136 1.205294354979065
3.98078309702618 375.96717550633485 1.221245642512234
3.986010651979596 394.1937469833874 1.2462290885056975
3.9912382069330117 411.4897892297843 1.2673694638705202
3.9964657618864274 429.4186720956805 1.2909466163297645
4.001693316839844 457.5213588234354 1.3313114224358322
4.00692087179326 485.5711720537581 1.3687737970421918
4.012148426746676 515.0968320409886 1.4157509106740418
4.017375981700092 542.9253262042494 1.4709082117047214
4.0226035366535084 577.9357406941348 1.5237736673748206
4.027831091606925 623.4577062110834 1.5861322432538287
4.033058646560341 679.5493927428107 1.6570837754778873
4.038286201513757 745.0362192919525 1.7367984255053794
4.043513756467173 820.3478038246935 1.8300990943688051
4.0487413114205895 908.901281751061 1.9290561202084286
4.053968866374006 1006.9618449875518 2.0304378426502336
4.059196421327422 1119.2598420420295 2.1443225671170736
4.064423976280838 1246.335631114952 2.2621246732139797
4.069651531234254 1404.8858833761792 2.3999810099167806
4.0748790861876705 1582.5935339612647 2.549489118641189
4.080106641141087 1791.845198435868 2.711706376472927
4.085334196094503 2019.4772039005977 2.874626511692447
4.090561751047919 2275.8123838643137 3.0528922046154574
4.095789306001335 2571.9194987761234 3.2482241623314936
4.1010168609547515 2915.636146833537 3.4705174952701103
4.106244415908168 3249.1816223074084 3.6663126033656517
4.111471970861584 3608.4989780692454 3.860248957170609
4.116699525815 3991.1785145382796 4.055994213092433
4.121927080768416 4373.964351539962 4.204719915451028
4.1271546357218325 4747.639125366529 4.335215466720691
4.132382190675249 5127.685376992978 4.484677015633491
4.137609745628665 5510.481088843043 4.625758760673222
4.142837300582081 5898.92625795422 4.7724972626590585
4.148064855535497 6243.13804885005 4.907429435255332
4.1532924104889135 6534.7676130897635 5.006875182932574
4.15851996544233 6778.79647845546 5.087751641058961
4.163747520395746 6908.677290993038 5.12654278773834
4.168975075349162 6956.088865886125 5.133062553929716
4.174202630302578 6915.4550511135685 5.111034137666112
4.1794301852559945 6760.9558884587495 5.055529477469382
4.184657740209411 6529.399097550095 4.968845606621205
4.189885295162827 6139.396280324753 4.812646546082975
4.195112850116243 5698.233034503784 4.628795151213525
4.200340405069659 5202.72370027384 4.412877429506112
4.2055679600230755 4687.4728595366705 4.186552503483647
4.210795514976492 4203.551435280403 3.9689989066838565
4.216023069929908 3723.099259064463 3.7314310391675085
4.221250624883324 3265.4101482517167 3.4883011042553878
4.22647817983674 2884.0295503838565 3.2785088578385975
4.2317057347901565 2521.1738995400833 3.0613610578474755
4.236933289743573 2203.3846105203797 2.8560124926379276
4.242160844696989 1931.602980753531 2.6719594137956455
4.247388399650405 1689.0851837105952 2.4953421423153697
4.252615954603821 1480.7725759952646 2.335802481471773
4.257843509557238 1315.9530291716935 2.199430461399635
4.263071064510654 1163.6126725191352 2.067465692060613
4.26829861946407 1028.9508814929893 1.9410969712191724
4.273526174417486 919.5059942319045 1.8312189914848456
4.278753729370902 825.5830543715241 1.733164697205252
4.283981284324319 743.317574465257 1.6447122022152658
4.289208839277735 676.3045917727129 1.5705847031247855
4.294436394231151 608.652112408404 1.4885151838669481
4.299663949184567 553.8210855381087 1.4174699285705321
4.304891504137983 510.42776521391943 1.3606683770405563
4.3101190590914 477.93718765191295 1.3184194511178506
4.315346614044816 451.44454015737955 1.286833585699013
4.320574168998232 422.18102868737003 1.2450377598749975
4.325801723951648 394.7786767499383 1.2070022430543434
4.331029278905064 371.6237176410892 1.1770581530763946
4.336256833858481 353.6988963957294 1.1530890739567465
4.341484388811897 340.40561534228004 1.1361366300789801
4.346711943765313 327.4490723453798 1.118349005649678
4.351939498718729 315.6029894745035 1.0970652461945853
4.357167053672145 300.09920960437165 1.069304745792485
4.362394608625562 286.576762763949 1.0477988230929376
4.367622163578978 277.6988850602515 1.0338349987562427
4.372849718532394 270.12177167051567 1.029638897928837
4.37807727348581 267.5979512632436 1.0366094783689919
4.383304828439226 261.99806489108283 1.040064828241408
4.388532383392643 255.35023884070185 1.039188941665435
4.393759938346059 249.49688166605762 1.0327679471509563
4.398987493299475 236.24126627204078 1.0047090403401042
4.404215048252891 228.71453126152954 0.9976683880830548
4.409442603206307 220.964424573905 0.9933221481672027
4.414670158159724 213.82726365497007 0.9872927519376932
4.41989771311314 204.4675981394893 0.9765896293556865
4.425125268066556 200.83077192405608 0.9715287087693054
4.430352823019972 199.90978119916443 0.9709708623036294
4.435580377973388 200.77071679335646 0.9743415631869947
4.440807932926805 197.75507276413285 0.9724688592699325
4.446035487880221 190.3249405776921 0.9641357603476983
4.451263042833637 183.51925091250337 0.9504577668501458
4.456490597787053 181.5494366677964 0.9451962479593716
4.4617181527404695 182.847185555537 0.962271238377049
4.466945707693886 180.54019769534142 0.9656853357841275
4.472173262647302 180.02601862722386 0.9656996504133395
4.477400817600718 182.67606441873696 0.9792157211387125
4.482628372554134 180.08295028151113 0.9624921638432785
4.4878559275075505 183.88582726871098 0.974877627129568
4.493083482460967 182.4095690397807 0.9737850195881805
4.498311037414383 179.612856535732 0.9787075878652526
4.503538592367799 178.27681193195102 0.9849045562803865
4.508766147321215 171.0365483345554 0.9691371010067813
4.5139937022746315 167.4263694492379 0.9650398852047252
4.519221257228048 170.32704070228695 0.9792017749665343
4.524448812181464 171.23511750192677 0.9897567462849501
4.52967636713488 170.49661002976785 0.9993856713907623
4.534903922088296 168.7348576657034 0.9966320443158296
4.5401314770417125 167.5221324630455 0.9966592600774627
4.545359031995129 168.65269762143225 1.0097928386892459
4.550586586948545 170.17884467534913 1.0150768704405615
4.555814141901961 168.5310736382488 1.0119377791424389
4.561041696855377 168.820746982702 1.012581794563131
4.5662692518087935 168.33734167725842 1.004258783524769
4.57149680676221 165.8650262468214 0.9920038365281174
4.576724361715626 165.0446114155497 0.9851001948188154
4.581951916669042 164.45943310380218 0.9760859446895347
4.587179471622458 163.04094134850428 0.9761122818487593
4.5924070265758745 162.1694000803388 0.973834572304633
4.597634581529291 163.6594823045991 0.9837791923955029
4.602862136482707 159.11508526621043 0.9674782161534817
4.608089691436123 157.0013084841889 0.9526015651587141
4.613317246389539 159.51301206073305 0.9678509938272327
4.6185448013429555 164.31000123754922 0.9829272259745614
4.623772356296372 166.87164764138043 0.9966078910918694
4.628999911249788 166.9875164735965 1.0013105015440642
4.634227466203204 162.65081509002164 0.9859266140280208
4.63945502115662 160.9464849773924 0.9799298043167806
4.6446825761100365 159.47372866611173 0.9716448882367288
4.649910131063453 160.59475767174914 0.9811709994177473
4.655137686016869 162.3576587005626 0.9954653598655396
4.660365240970285 161.72527204164314 1.0108794287196277
4.665592795923701 159.08047368487613 1.0071385256577359
4.6708203508771176 158.59516196068748 1.0042521341089556
4.676047905830534 160.5334137900064 1.0047407249711415
4.68127546078395 158.94306329509982 1.000292264711033
4.686503015737366 161.59586890165184 1.0106720275287815
4.691730570690782 160.50259754017657 1.006099731890616
4.696958125644199 163.4946819668627 1.0128667530838562
4.702185680597615 162.51428627960047 0.9978813240488331
4.707413235551031 162.3395824643446 1.0000134598725534
4.712640790504447 157.565003265111 0.9847620109801993
4.717868345457863 153.46094068349785 0.9702876647439365
4.72309590041128 149.16941807147018 0.9532556281484054
4.728323455364696 148.50431558561334 0.9564759523043755
4.733551010318112 150.680706427672 0.9690284107982075
4.738778565271528 151.57250300638273 0.9623269717476203
4.744006120224944 154.00755322743757 0.9762894937123106
4.749233675178361 153.38541286452315 0.9742329102563274
4.754461230131777 154.11074735181757 0.97936156281936
4.759688785085193 151.26582929081462 0.9666339716083319
4.764916340038609 149.30970431611772 0.9656306302520297
4.770143894992025 148.8578778975643 0.9720037336021727
4.775371449945442 149.9667897417547 0.9667529854928648
4.780599004898858 150.00323846091138 0.9552266448258353
4.785826559852274 150.0249924282843 0.9336059531192819
4.79105411480569 145.62590264556732 0.9079925432118422
4.796281669759106 145.44910180146383 0.9192901384202031
4.801509224712523 145.57915289349404 0.9331361353652406
4.806736779665939 145.3892737895033 0.9385098384777374
4.811964334619355 149.9575296022204 0.9584507690022026
4.817191889572771 147.8598440968733 0.9472291835759955
4.822419444526187 150.0676675762221 0.9637067060017385
4.827646999479604 153.83473742776994 0.9739836149565759
4.83287455443302 152.7232406993955 0.9820942240769087
4.838102109386436 157.79899348267946 1.006806940917067
4.843329664339852 157.58513651661136 1.0051843629131056
4.848557219293268 156.57103903511907 0.9922231337019078
4.853784774246685 153.78944886761877 0.9805450738373688
4.859012329200101 153.15993139608742 0.969095181564073
4.864239884153517 151.3939601798313 0.959170462394341
4.869467439106933 150.76880766752856 0.9537962519835683
4.8746949940603495 151.3284914232103 0.9472228094765541
4.879922549013766 153.21548288634042 0.9461339824700638
4.885150103967182 155.63961027319286 0.9542914956362639
4.890377658920598 158.07302625186776 0.9530639465071585
4.895605213874014 158.24367883574698 0.9514306749611512
4.9008327688274305 157.7010701436476 0.954035881719856
4.906060323780847 154.65512023855177 0.9444134297293902
4.911287878734263 150.89616684705825 0.9277017720639935
4.916515433687679 147.70792132419533 0.9168884769029804
4.921742988641095 149.60340779208792 0.9192701755465456
4.9269705435945115 152.31767309004155 0.9313928473185014
4.932198098547928 155.90757508414393 0.9508237383484689
4.937425653501344 157.7727422116453 0.9615750405716643
4.94265320845476 154.6313323935013 0.9616514843405222
4.947880763408176 153.96130411354895 0.9530323500202186
4.9531083183615925 153.16466825278434 0.9510644083507829
4.958335873315009 152.52515288621225 0.9582053945386084
4.963563428268425 155.09572117925177 0.9678381523543403
4.968790983221841 157.61979528660044 0.9719264685342088
4.974018538175257 153.2926268897196 0.9477014065856361
4.9792460931286735 152.76814785634215 0.9292124935662108
4.98447364808209 150.63037107241624 0.9087476321678907
4.989701203035506 154.0558992568112 0.896987600586532
4.994928757988922 161.13373386489778 0.8981469889319826
5.000156312942338 168.83467144498914 0.9002975282307121
5.0053838678957545 172.95098483362958 0.8888603629735005
5.010611422849171 182.19567920013174 0.8995083258111674
5.015838977802587 186.0073565705064 0.8939007787243752
5.021066532756003 185.55741736725116 0.8832181525064615
5.026294087709419 188.0916147626249 0.8905185307856427
5.0315216426628355 184.20312355576783 0.8877262281868947
5.036749197616252 181.1107268563475 0.889840898843162
5.041976752569668 178.56858830275866 0.8875873767119618
5.047204307523084 174.33211050664855 0.8822836877387371
5.0524318624765 173.06228968497373 0.8783515942407893
5.0576594174299165 174.46198656962272 0.8720952767699217
5.062886972383333 183.55342438415616 0.8933665335945347
5.068114527336749 189.69181244104198 0.9015424034118732
5.073342082290165 198.4240457900879 0.909093376007124
5.078569637243581 204.3483839935312 0.8999229870430623
5.0837971921969975 207.09426134907838 0.8824461757522839
5.089024747150414 217.71891430858363 0.8859183776668148
5.09425230210383 225.66250028993235 0.8885055969588352
5.099479857057246 242.4051793121183 0.9071375201280742
5.104707412010662 263.98695066611543 0.9350412808904636
5.109934966964079 288.60641337655505 0.962201145163983
5.115162521917495 310.84052446999414 0.987619770983537
5.120390076870911 329.884429086794 1.0112093437335872
5.125617631824327 344.8555994060564 1.0253873037376446
5.130845186777743 344.03409937052385 1.0214792148867042
5.13607274173116 338.11721983448564 1.01587512553493
5.141300296684576 322.35374944744336 1.0016931787531675
5.146527851637992 302.66849429917806 0.9868892095516268
5.151755406591408 280.3705612621492 0.9729892780435588
5.156982961544824 257.1357771686813 0.956540918883313
5.162210516498241 242.06190028800245 0.9590885782883705
5.167438071451657 221.0523074369091 0.943770335081071
5.172665626405073 205.8424913414866 0.9331676278855652
5.177893181358489 190.7419798165014 0.9094028297897511
5.183120736311905 181.34866571741145 0.8948488379446253
5.188348291265322 179.94092037451608 0.9034336267233884
5.193575846218738 178.6535653812857 0.9087471542955219
5.198803401172154 174.60126100868803 0.9026517762757834
5.20403095612557 171.4540128614737 0.8940832829954607
5.209258511078986 165.27399111378165 0.877630478145215
5.214486066032403 162.70855119988855 0.8702263112118478
5.219713620985819 156.62481921021205 0.8490143091515033
5.224941175939235 156.88888858163256 0.8465007101783535
5.230168730892651 155.46600165916075 0.8466056159100723
5.235396285846067 157.28201152178735 0.8625263290261294
5.240623840799484 161.00543975334236 0.8861130135492875
5.2458513957529 158.65617484437163 0.884516890237585
5.251078950706316 159.41629480696528 0.8944606350030017
5.256306505659732 161.48712368335805 0.9071658911646658
5.261534060613148 162.52880748259403 0.9188630182115894
5.266761615566565 161.70855252766785 0.9164184241054565
5.271989170519981 156.19086541269232 0.8911108329453804
5.277216725473397 153.1415975743226 0.8812288032533687
5.282444280426813 153.57526456596491 0.8942505362778823
5.2876718353802294 153.48982931265638 0.9034100371778073
5.292899390333646 153.69720687953878 0.9112179135173921
5.298126945287062 149.96464393368842 0.8886912518192959
5.303354500240478 147.31365155594048 0.8709765484452955
5.308582055193894 144.113787669843 0.854423881707337
5.3138096101473105 146.216471677005 0.8632986410278763
5.319037165100727 147.34972907255414 0.8700105889898615
5.324264720054143 149.7848011671379 0.8886937277269497
5.329492275007559 151.38905265824144 0.901832118246393
5.334719829960975 151.4544936325137 0.9085028480187888
5.3399473849143915 150.59697878544537 0.9050262479493462
5.345174939867808 150.72565513327976 0.898638512111411
5.350402494821224 150.04708591374933 0.8858014387761391
5.35563004977464 151.35629717363688 0.8812168109771522
5.360857604728056 154.90793325293018 0.8869601349050779
5.3660851596814725 156.81887203185198 0.8879922605924886
5.371312714634889 162.09709453782042 0.8987443775039177
5.376540269588305 164.7828311920598 0.8972083361348531
5.381767824541721 162.4656032089218 0.8813729181882963
5.386995379495137 160.41865471327796 0.8837630927390939
5.3922229344485535 155.7644450686161 0.874895002665821
5.39745048940197 153.67816443067278 0.878559622274632
5.402678044355386 154.11317379246586 0.874069939199787
5.407905599308802 154.0281815363632 0.854936709424952
5.413133154262218 157.36118521197542 0.8508469331056783
5.4183607092156345 160.7055892579845 0.846704325558428
5.423588264169051 165.02075796505017 0.8460699777874443
5.428815819122467 168.84195197646937 0.8440373671544347
5.434043374075883 170.54898456405698 0.8406173618881254
5.439270929029299 171.04356544205032 0.8364666850175122
5.4444984839827155 170.64793383119496 0.829347514925176
5.449726038936132 173.14557078579847 0.8326382895097756
5.454953593889548 176.3660048032371 0.8350104787689782
5.460181148842964 178.64066626694012 0.8440973037108546
5.46540870379638 177.18409220850992 0.8461895894584882
5.4706362587497965 177.5681277514505 0.8514032307951087
5.475863813703213 175.84258043819452 0.8604065082747855
5.481091368656629 173.4661913873396 0.8629181005172644
5.486318923610045 170.18223337165875 0.869177648912873
5.491546478563461 166.52436260564767 0.8667791497303599
5.4967740335168775 159.6381123590203 0.8382667989314893
5.502001588470294 157.28541613690825 0.8287050311479731
5.50722914342371 154.6763580491018 0.8236878765969485
5.512456698377126 152.83310885790596 0.818865686536311
5.517684253330542 156.4946397643217 0.8289508930046033
5.522911808283959 155.38461988097123 0.8273034477272024
5.528139363237375 161.44332166476636 0.8498920018500625
5.533366918190791 160.4643276722813 0.8477221661356459
5.538594473144207 156.71873300741504 0.8434341365230035
5.543822028097623 156.95073751602337 0.8392159950467584
5.54904958305104 158.9558798366263 0.8419604386376639
5.554277138004456 160.9454981456902 0.8458926089915546
5.559504692957872 162.78420942101707 0.8467898751063418
5.564732247911288 162.1746474275938 0.8442415359663678
5.569959802864704 158.92731393121895 0.830584855651928
5.575187357818121 155.88162049729047 0.811127953424093
5.580414912771537 157.6147875003303 0.8084032077907823
5.585642467724953 158.6929235832878 0.8079060774301086
5.590870022678369 161.59683804872645 0.8094551623115063
5.596097577631785 164.58401585098204 0.8180697319331116
5.601325132585202 167.6631314304428 0.8207663328798619
5.606552687538618 170.59817752001956 0.8163485246316137
5.611780242492034 176.88395625433563 0.8202192083632759
5.61700779744545 183.47099843989045 0.8233151378349625
5.622235352398866 193.27441885992363 0.8232935947554418
5.627462907352283 213.75389687472287 0.8410508677440528
5.632690462305699 247.29664052095603 0.871885100085246
5.637918017259115 301.5613913691608 0.9348702761142951
5.643145572212531 384.17057422202504 1.0360782154014085
5.648373127165947 478.4782876666189 1.1388877435338849
5.653600682119364 575.1440883469412 1.2393467430567189
5.65882823707278 662.210086068269 1.324791983080636
5.664055792026196 719.0644631310987 1.3792638893632354
5.669283346979612 752.354440254772 1.409672453350172
5.674510901933028 764.5079366225131 1.419311410499084
5.679738456886445 763.3601700829021 1.4173847295542696
5.684966011839861 753.138217579502 1.4070819073837977
5.690193566793277 741.5047932278384 1.3939478744629916
5.695421121746693 730.9394259332576 1.3825982652485274
5.700648676700109 732.6991702408208 1.3843735157246237
5.705876231653526 738.8469984497361 1.390532751667882
5.711103786606942 744.2682596878393 1.3946693741390106
5.716331341560358 754.9209866022131 1.4040030371612635
5.721558896513774 758.4042532671781 1.4069315250145937
5.7267864514671905 766.8068949273771 1.41607559056302
5.732014006420607 771.5586617440878 1.4201104807416487
5.737241561374023 776.1448810913793 1.423882438494892
5.742469116327439 789.831804408509 1.4342984007883572
5.747696671280855 816.4511196027368 1.4571899944300002
5.7529242262342715 857.620550078836 1.4919241678405775
5.758151781187688 909.4398451397068 1.5355281736313537
5.763379336141104 971.9356475083353 1.5873212644058898
5.76860689109452 1042.8356096702807 1.645537104317136
5.773834446047936 1115.3211867290208 1.7019439748168292
5.7790620010013525 1173.5288669547656 1.7449741230780629
5.784289555954769 1205.302321148349 1.763837294869457
5.789517110908185 1212.5424168752618 1.7656111106645396
5.794744665861601 1167.0307537692922 1.7300240430581846
5.799972220815017 1069.5769599491293 1.654017677949407
5.8051997757684335 935.0399338965129 1.5470222768644561
5.81042733072185 789.285057161778 1.4241182021539998
5.815654885675266 646.6949477582972 1.2924452646911815
5.820882440628682 524.709570058757 1.1690706628273921
5.826109995582098 432.2138720682232 1.0728903908911522
5.8313375505355145 362.6768823535158 0.9984494272491911
5.836565105488931 306.0106724014153 0.9351753941448793
5.841792660442347 262.71464116784256 0.8797771996596397
5.847020215395763 238.18152719533322 0.8449877314246195
5.852247770349179 222.99266878383781 0.8246632638343018
5.8574753253025955 215.5517286750064 0.8162370026224756
5.862702880256012 207.3421039902068 0.8091621840304087
5.867930435209428 203.7307091504258 0.8057561354661517
5.873157990162844 201.14617868926513 0.8066234937167356
5.87838554511626 201.37620622528988 0.8102449287074388
5.8836131000696765 198.91506174636308 0.803031408410625
5.888840655023093 194.9198529592743 0.7918110350518545
5.894068209976509 192.00711823484934 0.7888726176326879
5.899295764929925 192.08278540520413 0.7890584958801601
5.904523319883341 191.6780989742933 0.7840784686564956
5.9097508748367575 192.6479538469973 0.7873109184704166
5.914978429790174 194.08587289528012 0.7863604899734936
5.92020598474359 193.49396818559498 0.7825819660031718
5.925433539697006 196.17352403386403 0.7890700741324669
5.930661094650422 197.24332686395445 0.7877035205492383
5.9358886496038386 197.70213185739632 0.7849848562782017
5.941116204557255 205.62438931483396 0.7948811244468839
5.946343759510671 211.415153409135 0.8020334546650019
5.951571314464087 216.7044630392865 0.8095127013627855
5.956798869417503 222.66788458038644 0.8155694363912485
5.96202642437092 229.12056179096732 0.8254093309262167
5.967253979324336 237.74869375725137 0.8415756896622603
5.972481534277752 252.47000498798081 0.8648303940613223
5.977709089231168 261.21418465152055 0.8760511357310251
5.982936644184584 270.9165760879787 0.8894664813522779
5.988164199138001 284.4487504990051 0.9075458690857648
5.993391754091417 299.5168468426593 0.9288056609282703
5.998619309044833 318.58148429317987 0.9518896151111441
6.003846863998249 346.64413620032707 0.9888005219471973
6.009074418951665 380.1476072866018 1.0324578550353536
6.014301973905082 417.4717007164712 1.079361721416587
6.019529528858498 467.985411000408 1.1392707211762965
6.024757083811914 526.8203668916922 1.2076645231555416
6.02998463876533 600.2873318083939 1.288793855857003
6.035212193718746 697.6998217772654 1.3910213662408557
6.040439748672163 811.72293712813 1.5051295434903862
6.045667303625579 948.7989293885416 1.6313630158230605
6.050894858578995 1105.2146247491658 1.7610222537376217
6.056122413532411 1259.9610216959506 1.877514982391723
6.061349968485827 1414.5165357905369 1.9858435221692723
6.066577523439244 1571.5900405947532 2.094869528295053
6.07180507839266 1696.986348178605 2.1844223818842803
6.077032633346076 1783.8630342859274 2.2485041800864063
6.082260188299492 1813.307284270014 2.269649177981184
6.087487743252908 1785.764163151576 2.2495104972303204
6.092715298206325 1717.7390630948555 2.203409199675606
6.097942853159741 1632.3635907501457 2.150430686678766
6.103170408113157 1532.2136718103484 2.0903778202703776
6.108397963066573 1411.088684069922 2.0084686893001686
6.113625518019989 1280.5332450139056 1.9151519511024688
6.118853072973406 1153.3542876401355 1.8194867381802167
6.124080627926822 1029.835657560644 1.721093314694609
6.129308182880238 916.6750653940039 1.6259103829596997
6.134535737833654 815.3781895192885 1.537120089913727
6.1397632927870704 721.6146126930545 1.445428920690995
6.144990847740487 639.9812507862362 1.3632358695325715
6.150218402693903 570.3498420280068 1.2886349183386552
6.155445957647319 510.9328534695237 1.2229121453120597
6.160673512600735 460.70858955503843 1.1664639050407883
6.1659010675541515 422.0497642522181 1.123104596786387
6.171128622507568 392.38314981405165 1.0876199547902095
6.176356177460984 366.6757291767875 1.055072982227575
6.1815837324144 341.35541945119513 1.020239872444688
6.186811287367816 322.30932080213444 0.9998833853586597
6.1920388423212325 301.95696236787734 0.9743904967124599
6.197266397274649 291.26384812838467 0.9669969823747872
6.202493952228065 283.4204402450789 0.9589340395221938
6.207721507181481 269.0199916637827 0.9237153143429335
6.212949062134897 263.47569312154394 0.9129711443654185
6.2181766170883135 252.1225164195814 0.8939252123231751
6.22340417204173 244.28402548535053 0.8802560609967166
6.228631726995146 237.88407163312283 0.8748256422749418
6.233859281948562 234.92271477541544 0.8694341535471002
6.239086836901978 231.46976564702607 0.8610761659220475
6.2443143918553945 228.25805375553293 0.8560540549174745
6.249541946808811 225.99491106562263 0.8494777704616842
6.254769501762227 221.15806765745845 0.8418167992388927
6.259997056715643 218.8434574453185 0.8373558764664618
6.265224611669059 212.20943929232925 0.8266017760867721
6.2704521666224755 208.82704903248944 0.8221096498415308
6.275679721575892 206.45251883160844 0.8161896746366841
6.280907276529308 205.2928604120493 0.8183723058965965
6.286134831482724 210.24010264674897 0.8290429673026294
6.29136238643614 210.05387760632578 0.830766128446818
6.2965899413895565 207.0630054681682 0.8246249205422398
6.301817496342973 206.4930570257478 0.8223204097214782
6.307045051296389 205.57956622073124 0.8232051136050922
6.312272606249805 203.43608002959564 0.8187804561134736
6.317500161203221 200.11992565461787 0.8118342929121042
6.3227277161566375 194.22217000932838 0.7940067345076107
6.327955271110054 191.5547371507788 0.7858442166614611
6.33318282606347 195.79899937525215 0.7997436802325267
6.338410381016886 197.37733312325986 0.8056415071506119
6.343637935970302 199.46319276497675 0.8143922839977855
6.3488654909237185 199.09988841740005 0.8166626371329685
6.354093045877135 198.07640919863002 0.8160709070230964
6.359320600830551 195.49132333148108 0.8050936615948319
6.364548155783967 197.5774269017386 0.8034978513385841
6.369775710737383 198.5843300456759 0.8003852019613054
6.3750032656908 196.63958588603904 0.7933636950650612
6.380230820644216 196.98212812305405 0.7943050379411771
6.385458375597632 197.0513266527306 0.7931631504729079
6.390685930551048 194.3365611103439 0.7870743957002402
6.395913485504464 196.01202686937165 0.7894851871859376
6.401141040457881 192.66641310567087 0.7838688399468526
6.406368595411297 191.8412363190783 0.7827753393704363
6.411596150364713 194.75551727700832 0.7870462891069313
6.416823705318129 197.3758815499083 0.7893149257381635
6.422051260271545 200.84022899630293 0.7925852792208204
6.427278815224962 202.94752995576314 0.7962565267288556
6.432506370178378 201.15211118270923 0.7895877936715657
6.437733925131794 201.26966681367014 0.7894524172524785
6.44296148008521 202.45599112067765 0.7872455255843311
6.448189035038626 202.09902473611822 0.784628720725281
6.453416589992043 207.34748626890905 0.7941884584044597
6.458644144945459 209.3552118109249 0.7966523414899159
6.463871699898875 209.72432809035925 0.7958341395863935
6.469099254852291 209.1540537977939 0.7929744141776782
6.474326809805707 207.03653920681361 0.7918856725252436
6.479554364759124 211.11314232414023 0.798726752451044
6.48478191971254 211.54418861500028 0.8033401504624135
6.490009474665956 215.55539099421773 0.8050990293301824
6.495237029619372 218.9840305175756 0.8048969927559267
6.500464584572788 221.17903987621582 0.8001660655975247
6.505692139526205 227.34224913107195 0.8056279682706062
6.510919694479621 235.40573846444843 0.8148111037412689
6.516147249433037 243.49063700223877 0.8246373945715318
6.521374804386453 250.31728598308996 0.8301925166291073
6.526602359339869 254.11745114301704 0.8306030179055512
6.531829914293286 267.77738124761174 0.8422237187774171
6.537057469246702 285.8891634129126 0.8601800928895887
6.542285024200118 312.2659801992335 0.8928087618195613
6.547512579153534 342.0775611220853 0.929965632352165
6.55274013410695 366.6530999598596 0.9583469226702258
6.557967689060367 396.42643318405146 0.9921957111313939
6.563195244013783 425.0711500401928 1.0234987447794395
6.568422798967199 454.0070761732087 1.0532225555598187
6.573650353920615 471.5754507469418 1.0704476016678006
6.5788779088740315 483.76464749091406 1.0814226978592023
6.584105463827448 485.48155746813325 1.0827602574173578
6.589333018780864 475.6405078988617 1.0714877769326512
6.59456057373428 466.62810095960896 1.0613468121697258
6.599788128687696 444.00913616672136 1.0359989355142822
6.6050156836411125 418.27339591087605 1.0056935175395874
6.610243238594529 396.6475768429613 0.9819440860708818
6.615470793547945 375.34575238680964 0.9570316037291202
6.620698348501361 356.54334983493726 0.9366494448766455
6.625925903454777 340.94782677004974 0.9193868942827218
6.6311534584081935 322.3456446376379 0.8997481753670841
6.63638101336161 305.11715412178336 0.8814742999317523
6.641608568315026 290.1780241113524 0.8583428961318461
6.646836123268442 277.06302484679514 0.8397785309522756
6.652063678221858 268.8704364603452 0.8273220445767144
6.6572912331752745 259.6164393824206 0.814598948031641
6.662518788128691 254.77554232128475 0.8109888387504799
6.667746343082107 249.63945109104458 0.8058414108381772
6.672973898035523 248.83493557912982 0.8098048105690325
6.678201452988939 246.76233069912774 0.8117161906926182
6.6834290079423555 242.84264695525246 0.8101285401115956
6.688656562895772 240.40392528101006 0.8058484926498068
6.693884117849188 235.285259300908 0.7961370099832865
6.699111672802604 236.61545096891354 0.7979732683436312
6.70433922775602 235.56054580303638 0.798589489559342
6.7095667827094365 234.68847196365942 0.8005559167708267
6.714794337662853 236.217386093979 0.8032203478280288
6.720021892616269 230.59397114641317 0.7953157465354335
6.725249447569685 228.81695346319242 0.7890198990503936
6.730477002523101 226.87756049531544 0.7865334289482137
6.7357045574765175 226.6976938461229 0.7867845616467866
6.740932112429934 224.80456032919275 0.7834937503913162
6.74615966738335 226.76662033489347 0.7904878391024256
6.751387222336766 226.03088485107284 0.7889688093842977
6.756614777290182 229.47333479374234 0.7953349254838046
6.7618423322435985 231.4271498286378 0.7956487039765439
6.767069887197015 232.0956902897615 0.7922090534848163
6.772297442150431 233.47724215179394 0.7940495976144535
6.777524997103847 232.55631402218484 0.7898699453962712
6.782752552057263 230.776541432686 0.7867184203655079
6.7879801070106796 227.1185391151234 0.7821444067450081
6.793207661964096 224.8179930249471 0.780902689601032
6.798435216917512 223.21702668657602 0.7807544459811183
6.803662771870928 227.47971257391072 0.7854280866525444
6.808890326824344 229.81531503425265 0.7871463328885893
6.814117881777761 230.26651018701986 0.7834235390523417
6.819345436731177 230.10853503139458 0.7808801236635903
6.824572991684593 230.74658390103204 0.7814731285217127
6.829800546638009 231.09908681212087 0.7836301821805088
6.835028101591425 231.78673351122245 0.7879005598769224
6.840255656544842 234.87229978278376 0.7959918893291221
6.845483211498258 238.59950211372052 0.8044359482466535
6.850710766451674 244.37086622904235 0.8111014909735481
6.85593832140509 246.60930184461645 0.8090001669253116
6.861165876358506 242.0717782611017 0.7950037730575709
6.866393431311923 243.27945985829723 0.7919389629870784
6.871620986265339 242.18278715156902 0.7890304506159692
6.876848541218755 242.823281289448 0.790298507091071
6.882076096172171 247.030898943634 0.7964565989163243
6.887303651125587 249.5796477654269 0.7962798255185352
6.892531206079004 251.57117608304375 0.7973605224054093
6.89775876103242 254.5968516148998 0.8004813193436088
6.902986315985836 255.94435298554276 0.8009010838557579
6.908213870939252 264.46324081043423 0.809521832178887
6.913441425892668 265.80832249903875 0.8075169611343707
6.918668980846085 268.39994936323717 0.8072272434992451
6.923896535799501 271.91048007609083 0.8105742719903791
6.929124090752917 276.6099863514629 0.818353289513472
6.934351645706333 278.14590089578803 0.8206401961492154
6.939579200659749 282.77535678842804 0.8254739835808086
6.944806755613166 285.47451532401084 0.8247269065654335
6.950034310566582 293.53434352754203 0.8324589123496835
6.955261865519998 305.96811916762636 0.8475019994030046
6.960489420473414 319.9395879409389 0.8656163525448677
6.96571697542683 329.9139978904257 0.8753966222053371
6.970944530380247 336.96370516432677 0.8809261106594286
6.976172085333663 349.91453641371265 0.8935711878538195
6.981399640287079 368.4968787143662 0.9127673941839456
6.986627195240495 389.65046908138174 0.9326832816028235
6.9918547501939114 418.6605176916909 0.9633375416746213
6.997082305147328 460.2271903940944 1.0072607649411718
7.002309860100744 518.1273257966631 1.0679986985680505
7.00753741505416 610.3276644629818 1.1576930648678327
7.012764970007576 735.4575095166954 1.269006539336548
7.0179925249609925 890.8433733477191 1.395263296096083
7.023220079914409 1062.4526095043539 1.5234903280629557
7.028447634867825 1212.4401559497624 1.6260521720866874
7.033675189821241 1328.2497162575344 1.6999268822270366
7.038902744774657 1386.3686497294043 1.7338108274796318
7.0441302997280735 1380.0970123086684 1.7269803628184925
7.04935785468149 1321.421903033575 1.6882231396253458
7.054585409634906 1232.0076354828768 1.6278965256531701
7.059812964588322 1119.5829070239877 1.5531476425380417
7.065040519541738 1010.5605401200154 1.4777553438266526
7.0702680744951545 909.180359137051 1.4020675650061505
7.075495629448571 816.2390524432286 1.3255732174793233
7.080723184401987 738.8415057271454 1.2591410897585016
7.085950739355403 682.872655346761 1.2101823022660134
7.091178294308819 643.38100353058 1.1756995576957252
7.0964058492622355 617.5715159016037 1.1516720461031598
7.101633404215652 598.8068575336673 1.13477511712987
7.106860959169068 582.1955876819666 1.1191954761037823
7.112088514122484 562.2617488410683 1.1005357508309523
7.1173160690759 541.3755574472548 1.079454949619411
7.1225436240293165 525.0165975861233 1.0640761553469045
7.127771178982733 507.64407645196525 1.0471581097670053
7.132998733936149 494.01174221433456 1.0339342096506956
7.138226288889565 479.832620618325 1.0170306856685865
7.143453843842981 469.1156437522696 1.0050417830212501
7.1486813987963975 463.02083324698265 0.9992140007487739
7.153908953749814 454.9934809170227 0.9915182468385751
7.15913650870323 448.15836704920645 0.984340787428729
7.164364063656646 444.96391831931624 0.9795948021195895
7.169591618610062 445.70667212089637 0.9790942141599983
7.1748191735634785 457.1882015562581 0.9914028433278349
7.180046728516895 478.6429842468124 1.013881018966948
7.185274283470311 510.07520453821434 1.0460577032143181
7.190501838423727 559.1515296054502 1.0931277459010276
7.195729393377143 627.3868117949793 1.1560760517770368
7.2009569483305595 733.9731993590552 1.2491350258423806
7.206184503283976 869.6642202350488 1.3572497763449016
7.211412058237392 1042.8874127523134 1.4827233422746524
7.216639613190808 1255.820390024103 1.6256390827797598
7.221867168144224 1529.2573736428049 1.7929095062006024
7.227094723097641 1856.9131288768122 1.975211844902426
7.232322278051057 2189.5485749053114 2.143201738042464
7.237549833004473 2459.9643626712914 2.2690687422578906
7.242777387957889 2597.849401071907 2.330322644032795
7.248004942911305 2564.778724294976 2.3151884729097416
7.253232497864722 2371.201464091199 2.2244621612238564
7.258460052818138 2055.723502996866 2.0702074488653515
7.263687607771554 1705.2875416988045 1.8843393172374896
7.26891516272497 1366.7234950218715 1.686208622491126
7.274142717678386 1079.6179498609722 1.4997711769923276
7.279370272631803 849.8003500742591 1.3312635167713605
7.284597827585219 671.4498340063966 1.1854830632954414
7.289825382538635 552.1582439800646 1.0784044835540565
7.295052937492051 472.92027759681946 1.0006345897103548
7.300280492445467 422.75411287619653 0.9493411303069221
7.305508047398884 386.80951110461757 0.9104344001967537
7.3107356023523 363.71672146733295 0.8819045215243712
7.315963157305716 346.73872601191385 0.8616739497027667
7.321190712259132 338.5070607232399 0.8527102818974461
7.326418267212548 334.3889762189352 0.8488383756895191
7.331645822165965 328.23522340533304 0.843079746754236
7.336873377119381 320.8671253623614 0.8360058593602699
7.342100932072797 316.2766150421372 0.8303015165216343
7.347328487026213 313.674484542099 0.8282086796087739
7.352556041979629 312.24325694375614 0.8257806676125661
7.357783596933046 312.9128975016024 0.8251157893839058
7.363011151886462 312.14900501329544 0.8222054236941152
7.368238706839878 310.6950839057309 0.8220257505688041
7.373466261793294 314.4836623185921 0.8275550001150572
7.37869381674671 313.06927017279946 0.8240709723826775
7.383921371700127 312.1164484275209 0.8242561480764193
7.389148926653543 311.6467579042853 0.8239736867204241
7.394376481606959 306.9360052565721 0.8169069892810397
7.399604036560375 307.58648786213297 0.818668110261236
7.4048315915137914 308.16734686493726 0.8170982393716125
7.410059146467208 309.2229788835474 0.818089034561579
7.415286701420624 312.3444746112699 0.8246025088657319
7.42051425637404 314.9247240330609 0.8283260785401326
7.425741811327456 313.0648925478216 0.8273174456061617
7.4309693662808725 316.5667676011579 0.8314387246396332
7.436196921234289 317.9044264996702 0.8320263188653719
7.441424476187705 318.0208572648996 0.8296512011990759
7.446652031141121 320.9787033858836 0.8301943228691657
7.451879586094537 322.59450986660846 0.8304330827232344
7.4571071410479535 328.82202177353537 0.8370197080412132
7.46233469600137 334.27282091696253 0.8442041331281662
7.467562250954786 337.5240685711758 0.8471026383642261
7.472789805908202 341.9809586981055 0.8496546770328782
7.478017360861618 347.5090857566531 0.855576040353221
7.4832449158150345 359.44566788446286 0.8681845824594451
7.488472470768451 368.2221970911244 0.8786496509849117
7.493700025721867 375.529747099765 0.885508371867506
7.498927580675283 385.34079494959593 0.8953101432288002
7.504155135628699 398.3798620678088 0.9074993769251546
7.5093826905821155 415.73179503581787 0.9254715874746593
7.514610245535532 434.3198686942694 0.9456761399172336
7.519837800488948 452.2060095005225 0.965011070393751
7.525065355442364 463.3845007448848 0.974032787189763
7.53029291039578 473.30961576801593 0.9816092161869435
7.5355204653491965 480.3279629832728 0.9867109509837646
7.540748020302613 487.08718157688827 0.9925217411141932
7.545975575256029 490.92445610259193 0.9959824285792664
7.551203130209445 489.9437216668895 0.9950942085936597
7.556430685162861 491.32948919286315 0.9968455613538375
7.5616582401162775 486.8038347497293 0.9924602162910922
7.566885795069694 475.5547755689723 0.9810411720216798
7.57211335002311 462.97020998289446 0.9679250396506544
7.577340904976526 448.6702136811486 0.9518991875982288
7.582568459929942 436.7971431810951 0.9386844475791484
7.5877960148833585 427.7430569903098 0.92934366115245
7.593023569836775 419.9226280029421 0.9220919288545167
7.598251124790191 414.30699964918364 0.9159032597857018
7.603478679743607 407.7261178513229 0.9080654163096608
7.608706234697023 406.82531465827617 0.9067664182339945
7.6139337896504395 399.78869375038715 0.8976237621611973
7.619161344603856 397.29906408972016 0.8942628730467925
7.624388899557272 396.41882008409436 0.8937997469922422
7.629616454510688 393.3218502109706 0.8907514873672379
7.634844009464104 393.65869080775724 0.892126364452624
7.6400715644175206 396.9247656807776 0.8955399440851725
7.645299119370937 404.6684129916164 0.9039376564973935
7.650526674324353 416.8542346049 0.9159889315429866
7.655754229277769 427.23385797169226 0.9259487784191757
7.660981784231185 435.4667766005666 0.9338485463269242
7.666209339184602 449.26685015041966 0.9469062937474371
7.671436894138018 464.7804976153405 0.9632758608355172
7.676664449091434 477.6445955684104 0.9748143358266278
7.68189200404485 488.8564453614815 0.9839826515906787
7.687119558998266 498.47990425136976 0.9908168702103
7.692347113951683 508.7319511176243 1.000194533928775
7.697574668905099 521.6292466873871 1.0148054249266139
7.702802223858515 535.0182374064249 1.0272686840068856
7.708029778811931 540.4871266754704 1.0325269291341164
7.713257333765347 541.4369763814095 1.0314274641115992
7.718484888718764 538.7859281968286 1.0283950215567275
7.72371244367218 534.9417833457545 1.0254878031301022
7.728939998625596 530.1517060667977 1.0175206154938525
7.734167553579012 528.4798330238109 1.0151879670805002
7.739395108532428 524.2922067749204 1.0104459914994695
7.744622663485845 525.2209469865887 1.0113983062339271
7.749850218439261 523.094164132533 1.0095873369045862
7.755077773392677 520.2940263498382 1.0069076490791646
7.760305328346093 521.388591730496 1.0094089895477136
7.765532883299509 513.5272493047952 1.000870297035632
7.770760438252926 506.62522122482795 0.9941778548783891
7.775987993206342 499.0215364723523 0.9859083484408317
7.781215548159758 489.8556602232227 0.9767137683254818
7.786443103113174 482.1491122516257 0.9689693413188226
7.79167065806659 473.05326450077513 0.959738451125195
7.796898213020007 461.40086981231525 0.9480318815046522
7.802125767973423 452.3466714515069 0.9386385545630002
7.807353322926839 445.3592629122948 0.9322609287749851
7.812580877880255 439.0988987906739 0.9259217125169134
7.817808432833671 439.6604320318409 0.9261856884617806
7.823035987787088 437.8209373196173 0.9239828118820267
7.828263542740504 434.5833626779963 0.9205467876322169
7.83349109769392 433.27037284689993 0.9196652594730574
7.838718652647336 429.47695873587116 0.9149670864776908
7.8439462076007525 429.49748219342075 0.9144792902447512
7.849173762554169 431.830093635064 0.9162231037673491
7.854401317507585 432.6913752173167 0.9172097993605485
7.859628872461001 430.6227959993761 0.9149289876889479
7.864856427414417 431.2771735912706 0.9144496459252467
7.8700839823678335 434.1783851036176 0.9164342064344886
7.87531153732125 443.6445112674318 0.9256340913465022
7.880539092274666 452.425306148507 0.9340375339385856
7.885766647228082 463.17916294192383 0.9449593248178927
7.890994202181498 470.83560321776275 0.9518136537630383
7.8962217571349145 478.27123288553406 0.9583902183000877
7.901449312088331 488.57079589114295 0.9684137570256374
7.906676867041747 495.1337778211216 0.9733667381976667
7.911904421995163 496.84826647341254 0.9740753987400053
7.917131976948579 502.92817481253 0.9794486427781384
7.9223595319019955 513.0619184715324 0.9894367657643418
7.927587086855412 523.4635747417626 1.000359356125332
7.932814641808828 535.4521629429114 1.010989452437541
7.938042196762244 548.7498272008719 1.022483260611006
7.94326975171566 560.5243345058877 1.0317167636827258
7.9484973066690765 573.0345983121999 1.0428980278316318
7.953724861622493 586.7837704875786 1.054652819600043
7.958952416575909 600.146315234247 1.0651424980315836
7.964179971529325 619.8508641095282 1.0819795257783789
7.969407526482741 632.3722324899321 1.0915710194674875
7.9746350814361575 644.1789827661313 1.1011755104207102
7.979862636389574 658.1489175899136 1.1132573655038023
7.98509019134299 672.7354327418808 1.1246189050032882
7.990317746296406 687.8837083344454 1.1369586051445364
7.995545301249822 694.3843112688583 1.1423073116548905
8.000772856203238 696.7481985521392 1.142234219345034
8.006000411156654 694.611597575383 1.1404118494386795
8.01122796611007 697.201248467517 1.141988319949337
8.016455521063486 696.3680571686726 1.1414064583237808
8.021683076016902 690.0541614309723 1.1352206258575397
8.026910630970319 683.9162016637863 1.128840816655232
8.032138185923735 679.6371503811874 1.1247578585607145
8.037365740877151 674.983742842625 1.1212141649021472
8.042593295830567 673.428361731225 1.1196012351650955
8.047820850783983 664.843792551222 1.1122744619130633
8.0530484057374 654.4608246034321 1.1020290797974386
8.058275960690816 647.7719678828563 1.0959626839145507
8.063503515644232 637.1924995687851 1.0874714978093343
8.068731070597648 633.224058961826 1.084295527083385
8.073958625551064 627.1195551577384 1.0792699591347579
8.07918618050448 622.4152345601468 1.0751540028665831
8.084413735457897 616.9583012442429 1.0697363337198125
8.089641290411313 614.1883821253092 1.0677374361458627
8.09486884536473 608.2456476797512 1.0628077762697845
8.100096400318145 599.6112440170391 1.0550258765179146
8.105323955271562 590.6572932225439 1.0456174757474264
8.110551510224978 583.6667031570679 1.0389470151067088
8.115779065178394 583.5450060883255 1.0384524289060413
8.12100662013181 585.4180347188836 1.0401437404430602
8.126234175085226 584.4344454121136 1.0381828836892981
8.131461730038643 583.1640172771529 1.036269685906765
8.136689284992059 590.030181393348 1.041429607559079
8.141916839945475 599.2703709015349 1.0501765395244167
8.147144394898891 616.1259857685008 1.0645464980858446
8.152371949852308 635.5640941981934 1.0798968886404747
8.157599504805724 654.3768126956089 1.0949806749535718
8.16282705975914 677.2288076046776 1.113539144757479
8.168054614712556 699.1065786411338 1.13085617646798
8.173282169665972 716.5489433777817 1.1434975594611607
8.178509724619389 723.4129205182026 1.1483824703430192
8.183737279572805 733.5486060442165 1.1566045592542702
8.188964834526221 735.578548077967 1.157117481559622
8.194192389479637 732.3358212508812 1.1533779768070973
8.199419944433053 725.2516020894719 1.1468160255551505
8.20464749938647 715.6576587644711 1.1400026807105939
8.209875054339886 708.1482388218142 1.1346024254959894
8.215102609293302 701.5477323111093 1.1293289957287742
8.220330164246718 692.2659364810271 1.121172205073709
8.225557719200134 687.183486299047 1.1168327966519833
8.23078527415355 679.078536569928 1.109790433391885
8.236012829106967 675.1775906266392 1.1070286706404833
8.241240384060383 672.044001468609 1.1036803379177946
8.2464679390138 667.4725958124446 1.099318013076201
8.251695493967215 665.1283620102605 1.096501767431439
8.256923048920632 665.4112011790726 1.0961492565146602
8.262150603874048 663.5680699668509 1.0945240528075697
8.267378158827464 660.3547524944341 1.0915816123606614
8.27260571378088 657.1603406878424 1.0882774403293947
8.277833268734296 654.3042099716872 1.085506513291969
8.283060823687713 648.4286186408797 1.0805399327515188
8.288288378641129 641.5129436805493 1.0740923195525949
8.293515933594545 634.355908698484 1.0681461115136974
8.298743488547961 632.0606493583258 1.0662471877759163
8.303971043501377 634.5047809997909 1.0682148181413234
8.309198598454794 635.7996638197052 1.0683321198519862
8.31442615340821 636.5008026279025 1.0684366969426178
8.319653708361626 637.9423948815227 1.068807190654934
8.324881263315042 637.4084590078828 1.0678866311706423
8.330108818268458 642.8127954664988 1.071564268628504
8.335336373221875 651.0802336243365 1.077251175874963
8.34056392817529 660.6103768648416 1.0843671214249653
8.345791483128707 668.6848572173634 1.0906712372249345
8.351019038082123 669.9658332579598 1.0925970511601846
8.35624659303554 671.5849878215155 1.0937613939374906
8.361474147988956 674.4582393072767 1.0953173109060923
8.366701702942372 680.7001497466385 1.099847462978153
8.371929257895788 689.6848912685911 1.1063345045129966
8.377156812849204 696.9168627682728 1.1120812475779158
8.38238436780262 701.7093736572514 1.1153616798684085
8.387611922756037 699.8394004342032 1.1139372725591734
8.392839477709453 694.099168956237 1.107905643541202
8.398067032662869 690.2288444975277 1.106435739913443
8.403294587616285 678.2188243506502 1.0967805173028526
8.408522142569701 669.2893888171706 1.088459819278405
8.413749697523118 651.6738702090465 1.0715207042475379
8.418977252476534 642.3372922595786 1.0634944098877346
8.42420480742995 631.9290051108325 1.0550085905568793
8.429432362383366 621.2140793243572 1.0469637167112111
8.434659917336782 610.7936654924191 1.0379318849883679
8.439887472290199 602.5272380066314 1.0302204540926623
8.445115027243615 596.3514547551101 1.02470447811597
8.450342582197031 589.3527479011342 1.0184809242469104
8.455570137150447 580.6155970152466 1.0109273255567262
8.460797692103863 574.4417576177541 1.005775296381245
8.46602524705728 570.7489947785688 1.003036339850736
8.471252802010696 566.2406964456035 0.9991777676579867
8.476480356964112 561.4178484854599 0.9945728301888902
8.481707911917528 558.0458984381744 0.9911471554476267
8.486935466870944 550.3260819822445 0.983134521396691
8.49216302182436 543.5491406013417 0.9768562085186604
8.497390576777777 539.5165002400781 0.9729573297039443
8.502618131731193 536.8984320524532 0.9702182830966742
8.50784568668461 534.5089447770729 0.9681540474470277
8.513073241638025 531.8121398634838 0.9648547927225
8.518300796591442 529.2704822399583 0.9623006532977223
8.523528351544858 524.8275044843846 0.958111820677152
8.528755906498274 522.7966981738546 0.9556310990111642
8.53398346145169 520.0836254953326 0.9531643294257081
8.539211016405106 514.1036399705264 0.9478463026530451
8.544438571358523 512.5376741658368 0.9463743300936021
8.549666126311939 509.68193782402216 0.9440492532277516
8.554893681265355 513.1475538421437 0.947576868978521
8.560121236218771 512.9924497695143 0.9454350828362132
8.565348791172188 514.1337796265756 0.9455199363669917
8.570576346125604 514.3477765628766 0.9445575066741472
8.57580390107902 511.4750908147296 0.9420405466250195
8.581031456032436 513.0877833726445 0.9438706977711828
8.586259010985852 514.8614119523231 0.9453235546340636
8.591486565939269 516.3946050000513 0.9471147316552858
8.596714120892685 515.0419018053019 0.9451601833546331
8.601941675846101 514.3271185707042 0.944612231405021
8.607169230799517 515.5263969792298 0.9460598060874239
8.612396785752933 521.6713561088999 0.9510578268894797
8.61762434070635 522.5824116338495 0.95192133743944
8.622851895659766 527.2846079712842 0.9552850362231445
8.628079450613182 532.8647479893478 0.9596525921146909
8.633307005566598 537.8209170985783 0.9633107430146496
8.638534560520014 543.3801734732364 0.9671711238369856
8.64376211547343 547.8635315987021 0.97139898316026
8.648989670426847 556.7254119420201 0.9795423379686977
8.654217225380263 566.7943293437199 0.989074017980123
8.65944478033368 575.2295148105161 0.9956211138482212
8.664672335287095 578.6925020575085 0.9969020992118016
8.669899890240512 587.2031744102857 1.0025664148380964
8.675127445193928 596.2085157866624 1.009296690656957
8.680355000147344 608.7155252837887 1.0192827426978264
8.68558255510076 621.9575113372807 1.0301482998855165
8.690810110054176 632.3609883810282 1.0383516563209565
8.696037665007593 643.0269394312945 1.0455741089659865
8.701265219961009 655.9872992772121 1.0548172511588554
8.706492774914425 673.2065434321092 1.0681418056594785
8.711720329867841 686.1988811035428 1.078976936570187
8.716947884821257 695.1106861305195 1.0850345551520977
8.722175439774674 696.4409653623065 1.0852924605420444
8.72740299472809 697.0735237163711 1.0852868250559389
8.732630549681506 696.1601256572275 1.085922038564392
8.737858104634922 693.9899244576222 1.0853034178206584
8.743085659588338 686.6417673905419 1.080145848788636
8.748313214541755 678.3818711179881 1.0736950400616738
8.75354076949517 667.3517472447107 1.0644320046257711
8.758768324448587 657.5237387114769 1.05503697533166
8.763995879402003 643.040321046578 1.0425867673639737
8.76922343435542 630.9717430567738 1.0326826078097482
8.774450989308836 623.5246288189328 1.027412755171655
8.779678544262252 611.866545140915 1.0164818518749266
8.784906099215668 601.2959019821094 1.0066936369812862
8.790133654169084 593.0071151891077 0.9992408200303705
8.7953612091225 585.2746887662468 0.9934882899776156
8.800588764075917 578.5684992597581 0.988323989582533
8.805816319029333 579.2780965623427 0.9892219285819659
8.811043873982749 575.8030564067088 0.9856678630159519
8.816271428936165 571.1779610771056 0.9797770660753037
8.821498983889581 569.9561953311052 0.9790393761953659
8.826726538842998 564.5757766790322 0.9745125005141058
8.831954093796414 561.6521905208301 0.9722465395217732
8.83718164874983 556.253410405601 0.966845362261955
8.842409203703246 552.6900538706509 0.962596807942272
8.847636758656662 550.9983573936821 0.9602433904019654
8.852864313610079 547.8951855179362 0.9574730419761506
8.858091868563495 551.5197720781053 0.9601657634810167
8.863319423516911 556.9168677721499 0.9653198032552456
8.868546978470327 562.5799086789315 0.9702728602885422
8.873774533423743 565.4157148631789 0.9722824820691304
8.87900208837716 560.2067656178963 0.9668059328403867
8.884229643330576 556.8035469137116 0.9628942340928676
8.889457198283992 557.2295946362817 0.9637913529281328
8.894684753237408 556.0476310965722 0.9617367740602307
8.899912308190824 558.2976788919756 0.9635411143340163
8.90513986314424 558.3363286049074 0.9613094676183599
8.910367418097657 559.198872487931 0.9622385644901217
8.915594973051073 562.4762682917595 0.9649749526718107
8.92082252800449 562.4394087142299 0.9654426711243237
8.926050082957905 566.603889121572 0.9694165805293142
8.931277637911322 573.0380583835577 0.9747912097314535
8.936505192864738 575.7475189763979 0.975724101700836
8.941732747818154 575.7566441030198 0.9756918155640615
8.94696030277157 572.9589119806141 0.9726120633950304
8.952187857724986 570.9747104123477 0.9713733168301919
8.957415412678403 572.5014308292654 0.9721841938075855
8.962642967631819 578.8951916111783 0.9763970029758525
8.967870522585235 585.0773408769686 0.9809964679611614
8.973098077538651 590.4840667858317 0.9848028452373051
8.978325632492067 596.0156939538069 0.9886902979741563
8.983553187445484 599.8583673629577 0.9914654647136095
8.9887807423989 604.1535888589829 0.9942286515550286
8.994008297352316 607.3148712552147 0.9969568910841244
8.999235852305732 607.9631130098647 0.9974980172734277
9.004463407259149 608.9646310719123 0.9975817180407307
9.009690962212565 615.6562920894337 1.0028789968306107
9.014918517165981 628.709209011886 1.013322387694937
9.020146072119397 642.1209445563402 1.023923844557008
9.025373627072813 653.7791112376303 1.032796037711559
9.03060118202623 663.8403668098497 1.0397201743058386
9.035828736979646 677.0367130609349 1.0498184656341978
9.041056291933062 694.8577639243157 1.0633299256706281
9.046283846886478 713.7873997747777 1.078305611875252
9.051511401839894 727.8344615464849 1.0882742319071892
9.05673895679331 743.7343511821086 1.0982918954885623
9.061966511746727 765.5775421132273 1.1134235904990626
9.067194066700143 790.6281988443784 1.131158797053871
9.07242162165356 818.9033996433693 1.1506848427090797
9.077649176606975 837.0938658408406 1.1625416381027744
9.082876731560392 855.4067874977478 1.1750065596428847
9.088104286513808 866.6372073884926 1.1824938778281608
9.093331841467224 873.5279847697515 1.1867911100644948
9.09855939642064 875.8292006432221 1.1877877745727405
9.103786951374056 869.682424975483 1.182016219399987
9.109014506327473 860.9717905333152 1.1749698370481425
9.114242061280889 853.8877210323357 1.170458829319346
9.119469616234305 843.7698944846392 1.164491984726752
9.124697171187721 838.1852284929869 1.1608396629033861
9.129924726141137 832.5120325428127 1.156114531599489
9.135152281094554 835.7867108471114 1.1579870396319287
9.14037983604797 844.8166789272487 1.164387127799179
9.145607391001386 860.9256545400772 1.1752661040312535
9.150834945954802 881.6283777873733 1.188702525100059
9.156062500908218 911.36836823271 1.2086895502103372
9.161290055861635 942.7255007950026 1.238840589949425
9.16651761081505 983.5270164955801 1.2725013904458486
9.171745165768467 1023.522851098407 1.3031738985835055
9.176972720721883 1048.9688250809409 1.3242427507011874
9.1822002756753 1057.464322515851 1.332737163655985
9.187427830628716 1054.1646937551477 1.3338693640851744
9.192655385582132 1035.996562813164 1.3230847370897196
9.197882940535548 1021.3683562607347 1.315828457743809
9.203110495488964 1003.1360354087495 1.3061676710481684
9.20833805044238 986.4542760946637 1.2978277890782723
9.213565605395797 971.4222594621148 1.2897163005791337
9.218793160349213 959.2591437761271 1.2843504791753595
9.224020715302629 952.2858484373144 1.2831745676775173
9.229248270256045 942.0000773850259 1.277674959630534
9.234475825209461 929.4414486685583 1.2707097084974799
9.239703380162878 913.1398771380487 1.2601448318958899
9.244930935116294 902.9316936191192 1.253771392484837
9.25015849006971 895.5623283014561 1.250176260984693
9.255386045023126 893.0236962495223 1.2507646368841012
9.260613599976542 896.6527440032712 1.254806068920716
9.265841154929959 899.3812781070302 1.257847677455329
9.271068709883375 902.5735762611162 1.2590698051723963
9.276296264836791 919.390421332348 1.2717916921332388
9.281523819790207 938.5701900466127 1.287902301813476
9.286751374743623 964.3407358693848 1.3062835992136557
9.29197892969704 991.5948097429375 1.3264941671708235
9.297206484650456 1014.2814623672406 1.3415224063136344
9.302434039603872 1035.5639135803422 1.3560900082600782
9.307661594557288 1047.7692643687192 1.3660720907819877
9.312889149510704 1046.4101286388388 1.367724190259288
9.31811670446412 1028.4154616250112 1.3569558698397677
9.323344259417537 998.8218974174384 1.3389669259406087
9.328571814370953 959.6385722146581 1.3126455850051106
9.33379936932437 916.3716768995955 1.2828857377490015
9.339026924277785 872.4385264090314 1.2536966278466941
9.344254479231202 825.4654956112369 1.2207496979353316
9.349482034184618 784.2502912355401 1.1912909670408922
9.354709589138034 744.4028873572636 1.1608707018314652
9.35993714409145 718.6445057471157 1.141731494988233
9.365164699044866 701.9003175903318 1.1288260140371564
9.370392253998283 687.0045146160792 1.1181298798693708
9.375619808951699 677.7921033085266 1.1116235682484394
9.380847363905115 669.4639332029885 1.1058762557436963
9.386074918858531 659.9366072708467 1.0984654558345515
9.391302473811947 659.0792816277641 1.0974935601495086
9.396530028765364 655.5947090040041 1.0954250270827381
9.40175758371878 655.0041789778853 1.097254155129195
9.406985138672196 655.8833294556168 1.0986544164665841
9.412212693625612 655.0169677728028 1.0967253915859567
9.417440248579029 654.0655303811901 1.0854987827438598
9.422667803532445 650.1117506635736 1.0761304924401325
9.427895358485861 645.7217315388551 1.0687131296757726
9.433122913439277 647.844378816845 1.067387180661921
9.438350468392693 646.7828079478128 1.0637221242333201
9.44357802334611 645.6094299073061 1.0607041641166766
9.448805578299526 644.3731221461419 1.057345033907386
9.454033133252942 645.0344106632399 1.0564137526686996
9.459260688206358 645.2602691337952 1.0548676492353015
9.464488243159774 647.6505556958294 1.0552727362237253
9.46971579811319 643.6001838327217 1.050069195713907
9.474943353066607 641.2596385314879 1.0465213344448634
9.480170908020023 640.1442764456788 1.0436313550162857
9.48539846297344 640.352876115886 1.0428405333921595
9.490626017926855 644.2885844802904 1.0446534142811088
9.495853572880272 643.9606221451418 1.0443976933840535
9.501081127833688 647.373663074348 1.045903137402114
9.506308682787104 651.5676267380571 1.0490316032661078
9.51153623774052 646.8861212827105 1.0444671841136755
9.516763792693936 643.1373699679343 1.040262010558589
9.521991347647353 640.9266869111407 1.036371381580087
9.527218902600769 642.571716876178 1.0364536832172746
9.532446457554185 650.0151868633094 1.0420873502156973
9.537674012507601 645.6649048918101 1.0371230335286958
9.542901567461017 644.908070098084 1.0356983960874215
9.548129122414434 637.7935953035811 1.0290576571966268
9.55335667736785 638.8065371458813 1.029409683701371
9.558584232321266 641.4454201430428 1.031215377348392
9.563811787274682 640.423737718908 1.0300817944355987
9.569039342228098 643.2636928155406 1.031876982572581
9.574266897181515 640.56031490301 1.0291652951306045
9.57949445213493 640.8321122942743 1.0277779432963843
9.584722007088347 639.5447937893109 1.0254006877828106
9.589949562041763 640.1351548313028 1.0247686509206728
9.59517711699518 639.0127753761901 1.0225668114836477
9.600404671948596 639.9627974467862 1.0227684087289104
9.605632226902012 638.5779575945129 1.0207836699728368
9.610859781855428 642.2897400482298 1.023678630054403
9.616087336808844 644.4480408683569 1.0257642562284544
9.62131489176226 645.7670696211322 1.0260673911900862
9.626542446715677 641.712318866675 1.0217627911322673
9.631770001669093 640.4585953196471 1.0199658721624372
9.636997556622509 638.857039694466 1.01813666773696
9.642225111575925 643.1754308483287 1.0206820921942052
9.647452666529341 645.6660859736432 1.022751080792926
9.652680221482758 647.2457076828598 1.0238560260685146
9.657907776436174 650.0085538715749 1.026365153099469
9.66313533138959 652.2994608296692 1.0269265483494618
9.668362886343006 655.562248297248 1.0293085207054158
9.673590441296422 654.5817228273798 1.02675746899954
9.678817996249839 658.4795761410318 1.027856437067082
9.684045551203255 657.4418197845299 1.0265348801614902
9.689273106156671 660.0065587605457 1.029131820941023
9.694500661110087 659.1684362396069 1.0276160840713906
9.699728216063503 660.0952499590768 1.0281329295881447
9.70495577101692 663.5066699227148 1.0297498298996608
9.710183325970336 669.719828786471 1.0347320569542078
9.715410880923752 674.9627428948045 1.0376891306198917
9.720638435877168 676.74061454316 1.0385162117506772
9.725865990830584 673.6466786785302 1.0361138591004597
9.731093545784 667.5074843391034 1.0290114129727026
9.736321100737417 667.501841214289 1.027941708176196
9.741548655690833 669.6880648788621 1.0291469261033983
9.74677621064425 677.1315428725674 1.0356994911299193
9.752003765597665 680.9686571924123 1.0382389353813788
9.757231320551082 684.6117269663973 1.0408817961373904
9.762458875504498 684.766054037279 1.039907687838108
9.767686430457914 686.5638080214408 1.0407870673239308
9.77291398541133 687.3612198344866 1.040792296636042
9.778141540364746 687.0163279977456 1.038531035871933
9.783369095318163 686.194883484768 1.0373632341336165
9.788596650271579 686.2605163062735 1.0368445279959304
9.793824205224995 687.2789911546214 1.0375199851900605
9.799051760178411 689.46620905817 1.0379913044042839
9.804279315131827 688.6162583020508 1.0367462495079367
9.809506870085244 686.9801640959918 1.0349513288905143
9.81473442503866 687.4897648760727 1.0347062048594025
9.819961979992076 688.9519194201545 1.0349238532599783
9.825189534945492 696.0096304615389 1.0406582210341266
9.830417089898909 698.7517683619953 1.0423255277977155
9.835644644852325 700.0224153816092 1.0421744704918692
9.840872199805741 698.7326365437464 1.0405310164352888
9.846099754759157 695.2325375715257 1.0379649996212716
9.851327309712573 693.5718842183527 1.0369997085468354
9.85655486466599 689.482202499291 1.0337424921718046
9.861782419619406 688.2429732768496 1.0325455211318553
9.867009974572822 687.8181704598954 1.0313657653523653
9.872237529526238 686.4340875266488 1.0293224143172144
9.877465084479654 687.3295164569201 1.0299475530843725
9.88269263943307 689.3419847053381 1.031256904389314
9.887920194386487 689.1237467780012 1.0305322174310745
9.893147749339903 694.5120662054577 1.0346517208274857
9.89837530429332 693.0630877202109 1.0326310488587878
9.903602859246735 694.5276881392448 1.0334888015635304
9.908830414200152 699.1003133002334 1.0362599088759532
9.914057969153568 705.4788258437605 1.0404201273780178
9.919285524106984 712.3904985854188 1.0451152774103403
9.9245130790604 716.2206911985947 1.046840242073499
9.929740634013816 715.0955799948459 1.0448318639201477
9.934968188967233 714.1337254722931 1.0437665672642258
9.940195743920649 713.1132028513157 1.0426263365946118
9.945423298874065 717.6089694588151 1.0458606229200353
9.950650853827481 720.5453103465127 1.0477782976112893
9.955878408780897 732.1577998419228 1.055941533336608
9.961105963734314 735.6379228038281 1.0588620417050443
9.96633351868773 732.0001546132808 1.056033198958449
9.971561073641146 724.1881831377532 1.0491371612333684
9.976788628594562 718.2535544496478 1.0435297053331103
9.982016183547978 717.5450799509483 1.0426297679258703
9.987243738501395 716.5913564454797 1.040251484350204
9.99247129345481 716.3984838841994 1.0393340992619045
9.997698848408227 716.546370043523 1.0389280549755027
10.002926403361643 713.1381825234024 1.0357830301653599
10.00815395831506 709.8038079871784 1.0325067031796842
10.013381513268476 703.4357316892579 1.0277185949291932
10.018609068221892 698.2079357201975 1.023834809935
10.023836623175308 695.2228129417047 1.0214027866084407
10.029064178128724 696.191771769626 1.0217001673484387
10.03429173308214 700.931806017674 1.0250005810569625
10.039519288035557 704.2309294462387 1.027485912512072
10.044746842988973 705.9878836542466 1.0287290979790724
10.049974397942389 710.2109157503035 1.0324256789863244
10.055201952895805 707.2637346342225 1.030110307233332
10.060429507849221 708.8859773130546 1.0310350552777052
10.065657062802638 706.9057274516931 1.0294390708977492
10.070884617756054 704.8122726607268 1.0277158897524532
10.07611217270947 700.6426223827206 1.0235196153201833
10.081339727662886 700.7523830741105 1.0227939469727538
10.086567282616302 695.1867855580953 1.0184671704034827
10.091794837569719 692.1755144448675 1.0159573846666956
10.097022392523135 691.3132662045035 1.014086984786786
10.102249947476551 695.5775949115978 1.0173947792067128
10.107477502429967 701.974591619624 1.0220443050333823
10.112705057383383 702.3291672598544 1.0219426897903492
10.1179326123368 696.5264337859526 1.0177078475250707
10.123160167290216 692.5430642789127 1.0139474031985376
10.128387722243632 688.2338751980344 1.010565834976499
10.133615277197048 688.5775865324841 1.0092806824052463
10.138842832150464 689.8886894484382 1.0099421896287597
10.14407038710388 687.8797457589765 1.0081458687202374
10.149297942057297 689.0179570797425 1.0091421287911924
10.154525497010713 686.7023220960749 1.0078438417489468
10.15975305196413 686.1719990160055 1.0072642950578419
10.164980606917545 682.9762602241005 1.0047017510370562
10.170208161870962 682.3254205811166 1.0035793657825174
10.175435716824378 682.2314649768402 1.0034717237516984
10.180663271777794 684.0289371719156 1.0039328265764427
10.18589082673121 685.302910062267 1.004646809899905
10.191118381684626 681.189964405377 1.0019089885927521
10.196345936638043 676.8285293104949 0.9985697858125485
10.201573491591459 670.2863638826472 0.9929536640471668
10.206801046544875 663.8410882650095 0.9879307654537457
10.212028601498291 659.9801217150392 0.9841121477529959
10.217256156451707 659.1231812642229 0.9835677973368662
10.222483711405124 658.4369250071334 0.983104360026363
10.22771126635854 657.0956833183068 0.9828362484661322
10.232938821311956 653.6388136001334 0.9801049747676449
10.238166376265372 653.6993798886713 0.9794023213164188
10.243393931218788 652.7214826879401 0.977764357726171
10.248621486172205 649.359023261017 0.9752889538539575
10.253849041125621 649.7780147465229 0.974689794027783
10.259076596079037 646.8961482564672 0.9726535003782949
10.264304151032453 643.120085982276 0.9697223381849438
10.26953170598587 644.4389952991228 0.9711320391929905
10.274759260939286 644.788861106912 0.9712628623217155
10.279986815892702 644.3624565611633 0.9705831805759363
10.285214370846118 642.7601116530149 0.9695746577831249
10.290441925799534 640.8033130557089 0.9673152127580326
10.29566948075295 640.5045174292328 0.9668428913878513
10.300897035706367 638.0496833326079 0.964193547719278
10.306124590659783 638.8714657348249 0.9644783622179665
10.3113521456132 633.2699401544286 0.9601763970768342
10.316579700566615 631.6777499824979 0.958505917386536
10.321807255520032 629.1986369410215 0.9562498643774978
10.327034810473448 625.5496575883709 0.9533188490543083
10.332262365426864 622.1167321923602 0.9501781101094859
10.33748992038028 621.9622777010394 0.9495470751320066
10.342717475333696 619.9307265412336 0.9470953897296112
10.347945030287113 622.8939719240273 0.948349792825551
10.353172585240529 628.0853657608083 0.9523125867335199
10.358400140193945 629.386768786276 0.9532105356702153
10.363627695147361 629.8997387119659 0.9531337342125694
10.368855250100777 631.922192339924 0.9546558368882068
10.374082805054194 634.9553271008218 0.9560219446069904
10.37931036000761 637.1378069574685 0.9574703260367531
10.384537914961026 637.1373581519443 0.95753194041508
10.389765469914442 638.2875606063371 0.9582819218418215
10.394993024867858 639.8041383724948 0.9594784479883216
10.400220579821275 639.1632022709839 0.9585898006863572
10.40544813477469 634.4986894731421 0.9550770054829433
10.410675689728107 628.248487429335 0.9500323065576359
10.415903244681523 622.9679902013474 0.945413101548963
10.42113079963494 619.2782854980279 0.9412313082592265
10.426358354588356 613.5027550468722 0.9367332766092156
10.431585909541772 612.3872887038212 0.9361583437723717
10.436813464495188 612.5781066541053 0.9374473404529844
10.442041019448604 606.3336633248441 0.9324359715787054
10.44726857440202 603.1965872996809 0.9292356771669074
10.452496129355437 599.5420959918162 0.9257774834388273
10.457723684308853 595.438195673078 0.9225633756611067
10.462951239262269 593.2240477847661 0.9202979671230251
10.468178794215685 588.9823820148106 0.9168685345106253
10.473406349169101 582.1024778386891 0.9116076391720229
10.478633904122518 577.035413389304 0.9076421645289627
10.483861459075934 575.7305956239318 0.9063782367644366
10.48908901402935 575.1664137264587 0.9055422836205743
10.494316568982766 571.8253538008981 0.9014167540819318
10.499544123936182 567.9811574402572 0.8973882632443886
10.504771678889599 557.7491306534484 0.8889719157679753
10.509999233843015 552.9174061168653 0.8864708979586179
10.515226788796431 553.906457665031 0.8876321308761999
10.520454343749847 549.0715768069817 0.8834570558245066
10.525681898703263 548.2771697942102 0.8816873473203827
10.53090945365668 545.7237747767082 0.8789830320322443
10.536137008610096 545.6212736676606 0.8785356895938726
10.541364563563512 546.6004023245814 0.8797503803475636
10.546592118516928 547.1674931591903 0.8799697336490622
10.551819673470344 546.2295494677114 0.87949772044913
10.55704722842376 548.361101847077 0.8816826661699086
10.562274783377177 546.0727805432082 0.8801874758637981
10.567502338330593 542.7514112048974 0.8771336663775507
10.57272989328401 538.6594301768878 0.8726401481328306
10.577957448237425 534.5644724794627 0.8689404256577905
10.583185003190842 530.1439908983617 0.8638383604219587
10.588412558144258 526.5764581495147 0.8604904445980535
10.593640113097674 529.8732471934417 0.8636042229013557
10.59886766805109 532.128175230771 0.8653464624843529
10.604095223004506 531.3463165835051 0.8639929453455832
10.609322777957923 526.904186778105 0.8599025896231692
10.614550332911339 520.1784085934289 0.8539832017534899
10.619777887864755 519.9650138535521 0.8537000894213325
10.625005442818171 520.400757514471 0.8550399951418489
10.630232997771587 523.0780310769819 0.8569586935795099
10.635460552725004 523.2345876687625 0.8565125727378828
10.64068810767842 521.0615951397152 0.85385113750911
10.645915662631836 519.0768445349808 0.8514221676887964
10.651143217585252 521.3345424017467 0.8537934862467756
10.656370772538668 525.8801045837641 0.8579627493212982
10.661598327492085 526.5537447221138 0.859114054424572
10.666825882445501 529.1600423000413 0.8609160625060711
10.672053437398917 530.0325064239765 0.8595882996043521
10.677280992352333 536.0134244118316 0.8642957738953092
10.68250854730575 537.7956236921715 0.8651624515548882
10.687736102259166 541.6826051822762 0.8679661887528913
10.692963657212582 543.6165914602273 0.8692478134531195
10.698191212165998 551.7116902096595 0.8760734661047803
10.703418767119414 558.4815365773101 0.88026067030772
10.70864632207283 566.1090770804026 0.8859435584667081
10.713873877026247 575.8464784583838 0.8926747750339565
10.719101431979663 582.2131584372513 0.8966994782900735
10.72432898693308 589.0551783150463 0.9013928822001144
10.729556541886495 597.8148369109075 0.9075435624606206
10.734784096839912 609.6807293653281 0.9162913471665288
10.740011651793328 619.287007653673 0.9231681759619231
10.745239206746744 626.9684832824456 0.9291516909471372
10.75046676170016 629.1850493614882 0.9309109726639104
10.755694316653576 626.2665186575915 0.9283577830027115
10.760921871606993 622.0393875793629 0.9247589653339702
10.766149426560409 621.9187516041914 0.9239413141042243
10.771376981513825 619.955351297244 0.9223982990451115
10.776604536467241 615.9546918609258 0.9198514133067245
10.781832091420657 611.669775499911 0.9161529344375944
10.787059646374074 605.7858530362445 0.9114757284766447
10.79228720132749 600.0689996303552 0.9052504121702738
10.797514756280906 599.0746894550188 0.9043863911371142
10.802742311234322 598.258260172146 0.9039855492315606
10.807969866187738 599.9296421375465 0.9064933633937046
10.813197421141155 599.3660476636707 0.9052854948831484
10.81842497609457 599.6531768739396 0.905004947201775
10.823652531047987 603.5952081679127 0.9075809386185203
10.828880086001403 610.323908729409 0.9122391788641785
10.83410764095482 613.2645435372226 0.9142215024467407
10.839335195908236 621.2415570470313 0.9187952083907781
10.844562750861652 623.9501594643002 0.9206410761221957
10.849790305815068 635.2902991587983 0.928192189686111
10.855017860768484 651.8103347081517 0.9397066932368546
10.8602454157219 671.1554062876838 0.9536339303046609
10.865472970675317 701.3452143863233 0.975336474397898
10.870700525628733 725.3133531836253 0.991801387481258
10.875928080582149 743.9125266141447 1.0044856233301949
10.881155635535565 750.7485634044648 1.0081923439528762
10.886383190488981 748.6220226291915 1.0064784843680987
10.891610745442398 741.9244659123243 1.0021227802364652
10.896838300395814 730.8186941531943 0.9935602545338545
10.90206585534923 714.7643256465158 0.9821567510537088
10.907293410302646 701.2252630838857 0.972514297567822
10.912520965256062 679.6901906247234 0.9573253945543332
10.917748520209479 663.4546189773027 0.9458483639451684
10.922976075162895 646.7177124182284 0.9335651172395959
10.928203630116311 632.1643889767339 0.9225503471200427
10.933431185069727 620.8557083680039 0.9142128649630369
10.938658740023143 606.1179798196936 0.9025711853878522
10.94388629497656 596.8095332678253 0.8958402026645672
10.949113849929976 586.2838297858339 0.8878680741409967
10.954341404883392 580.4883946643414 0.8834218214348367
10.959568959836808 575.592794005077 0.879698396283001
10.964796514790224 571.2905006357603 0.8762718187212746
10.97002406974364 569.9777589610792 0.8769915083352543
10.975251624697057 564.0352358557108 0.8744076278204956
10.980479179650473 559.3643409511316 0.8726096875814405
10.98570673460389 555.6132641974057 0.8708467513371646
10.990934289557305 550.3490243008283 0.867349530566641
10.996161844510722 540.1402518821238 0.8601009412269506
11.001389399464138 537.3243828640677 0.8586663102691312
11.006616954417554 535.2269130190359 0.8572808373756449
11.01184450937097 533.3730972933349 0.8565568555781276
11.017072064324386 532.0652961280275 0.8560569547847573
11.022299619277803 528.3009442963545 0.8537522226271262
11.027527174231219 525.0308933638557 0.8520715139664155
11.032754729184635 523.4338062620737 0.8514653806260818
11.037982284138051 522.1147427853532 0.8510407831692485
11.043209839091467 519.259343027802 0.8487128271363642
11.048437394044884 516.4594085202327 0.8466067921157763
11.0536649489983 512.3179744030193 0.8437562547718717
11.058892503951716 509.3149918314647 0.8412964014852874
11.064120058905132 509.917033651653 0.8419348682979587
11.069347613858548 510.60500516013263 0.8428542268786625
11.074575168811965 507.1556301505374 0.8399210400090847
11.079802723765381 502.84185678697025 0.8365488355692577
11.085030278718797 500.1524519270878 0.8347048211863294
11.090257833672213 498.7495189823031 0.8335808652447588
11.09548538862563 498.24177916126666 0.833320108170407
11.100712943579046 498.1793560501656 0.8341627601149995
11.105940498532462 494.635610670143 0.8316687105273926
11.111168053485878 495.8951311276318 0.8333997969335275
11.116395608439294 490.4507327179983 0.8291975827683833
11.12162316339271 489.60480807392753 0.8284700295496334
11.126850718346127 493.4715709821357 0.8317209465305415
11.132078273299543 494.6906494628814 0.8326178110213787
11.13730582825296 494.58246928120855 0.832084777980958
11.142533383206375 494.44133214420566 0.8321429967060655
11.147760938159792 492.40652053544284 0.8303064343402373
11.152988493113208 492.51530110760694 0.8306751566644779
11.158216048066624 489.0644283661308 0.8287821931633325
11.16344360302004 488.2123257292556 0.8281798026984434
11.168671157973456 487.2257918211259 0.8269237970256096
11.173898712926873 493.0895868405029 0.8315521559356244
11.179126267880289 493.07561930682556 0.8315648271527445
11.184353822833705 494.879896245835 0.8333014717830761
11.189581377787121 491.48585870719864 0.8310636979266436
11.194808932740537 486.7237404089417 0.8271608552111169
11.200036487693954 486.0540331501178 0.8270167904446319
11.20526404264737 484.01421964404983 0.8251390538604185
11.210491597600786 482.2357875988076 0.8233647671018671
11.215719152554202 483.31419437196365 0.8244069712284542
11.220946707507618 484.24783328441515 0.8248989977971042
11.226174262461035 485.9558046405053 0.826823546315901
11.23140181741445 486.55630918271373 0.8281949502575083
11.236629372367867 484.7291659920316 0.8267427409684348
11.241856927321283 483.74921444948217 0.8261100501336249
11.2470844822747 479.6977070854686 0.8229190305606857
11.252312037228116 478.2717196089924 0.8213904461153375
11.257539592181532 474.37977402968147 0.8180040774401027
11.262767147134948 475.3476909455285 0.8193262111752165
11.267994702088364 479.5068237627156 0.8226681966911821
11.27322225704178 480.8116391331295 0.8240272897081866
11.278449811995197 482.31433481587527 0.8246418353757321
11.283677366948613 478.20353362136393 0.820795072990986
11.288904921902029 477.3296660372753 0.8195768679733794
11.294132476855445 474.91824018209246 0.8172121715768031
11.299360031808861 468.62298068162147 0.8120647036896743
11.304587586762278 466.7186100943861 0.8097938915321298
11.309815141715694 463.4081994347301 0.8062409393059247
11.31504269666911 466.3268355883257 0.8092490965309743
11.320270251622526 467.89464081391003 0.8107985581271998
11.325497806575942 466.30093415933425 0.8095670941879167
11.330725361529359 464.5811321927587 0.8080391046341249
11.335952916482775 464.78489982111324 0.8072306834501344
11.341180471436191 464.1045872247947 0.8060861298803239
11.346408026389607 460.7987108236667 0.8035628162829606
11.351635581343023 458.5142764459131 0.8020776911361966
11.35686313629644 455.9000672421003 0.8008216116008994
11.362090691249856 453.84318983769975 0.798620290208107
11.367318246203272 454.02550536567844 0.7985741921766891
11.372545801156688 452.4309528023812 0.797448092741539
11.377773356110104 449.6593459447428 0.7948451855966409
11.38300091106352 447.6684779557189 0.7933656271244913
11.388228466016937 443.59614220066027 0.7890116641379468
11.393456020970353 439.19955006726786 0.7849644819822573
11.39868357592377 435.50796213020567 0.7823325833386707
11.403911130877185 430.4392286730079 0.7783107692280518
11.409138685830602 431.63602978042627 0.7806624462616124
11.414366240784018 429.6289398079657 0.7792173846472998
11.419593795737434 428.2504939560191 0.7782875669974652
11.42482135069085 429.6542523490265 0.7792560709533631
11.430048905644266 430.13688173397315 0.7790104254944568
11.435276460597683 427.6953362444696 0.7764909528857007
11.440504015551099 424.042446207933 0.7731486613320167
11.445731570504515 421.1114577796088 0.7700529255245318
11.450959125457931 421.0323218544019 0.7695472997997536
11.456186680411347 422.7337622461348 0.771652840609382
11.461414235364764 424.6703147572196 0.7747742776388085
11.46664179031818 420.5780283206639 0.7708248260689345
11.471869345271596 420.28887579039593 0.770971446528867
11.477096900225012 418.73518778482656 0.7699684256020544
11.482324455178428 415.9431738317328 0.7738511790082229
11.487552010131845 414.95051210169635 0.7755820521267663
11.49277956508526 411.7938613800139 0.7739996958994314
11.498007120038677 409.64878394065596 0.7731913255130796
11.503234674992093 408.0957964714834 0.7730733453542837
11.50846222994551 408.4416482005244 0.7735392044214133
11.513689784898926 411.56639435349587 0.7777652750970095
11.518917339852342 411.01126872738064 0.7779303445485701
11.524144894805758 407.68917344582815 0.7766045699859769
11.529372449759174 401.7707124721717 0.7727637873827231
11.53460000471259 401.1976079962577 0.7727515341832359
11.539827559666007 404.5821628802963 0.7767892534331624
11.545055114619423 405.72257040320784 0.7777006804168509
11.550282669572839 405.97005252210175 0.7784227595648014
11.555510224526255 404.99818708267946 0.7785507236878633
11.560737779479672 401.944504789407 0.7757129486060541
11.565965334433088 404.3392388727209 0.7780432515243493
11.571192889386504 403.03959801356217 0.7768477846742633
11.57642044433992 406.36476789736605 0.7804826991078624
11.581647999293336 407.658321186121 0.7824778200054245
11.586875554246753 405.66755000294677 0.7813395613939016
11.592103109200169 405.64041419570924 0.7820963491909471
11.597330664153585 405.1369500401759 0.7825938528342511
11.602558219107001 406.2884452737919 0.7844200963574413
11.607785774060417 406.68448491088503 0.7844980884715279
11.613013329013834 409.3981665211236 0.7879347732112907
11.61824088396725 409.25669094542417 0.7878967130038016
11.623468438920666 409.3533080618057 0.7878967892986294
11.628695993874082 408.48986888393136 0.7875046360278575
11.633923548827498 409.7995193279056 0.7889030470190815
11.639151103780915 408.7813684615426 0.7884500907287362
11.64437865873433 405.62126012207034 0.785369830765019
11.649606213687747 402.50239685097296 0.7822166275248197
11.654833768641163 397.0405880849551 0.7777492312526596
11.66006132359458 395.4382824853239 0.7769056714214071
11.665288878547996 392.5670074247326 0.774783129574942
11.670516433501412 390.6075692705848 0.7729005335415939
11.675743988454828 391.3559862588462 0.7750849250410791
11.680971543408244 393.69459532813175 0.7771466446719376
11.68619909836166 395.7501391199204 0.7804336771987366
11.691426653315077 395.60551024861365 0.7817472167485859
11.696654208268493 390.6099859641885 0.7768423545414407
11.701881763221909 385.9987001879193 0.7725889750208962
11.707109318175325 383.40069686061247 0.7701791935519584
11.712336873128741 380.87933514978397 0.7668439340202816
11.717564428082158 384.0132216659969 0.7704845739179156
11.722791983035574 386.89821242399546 0.7736055732846427
11.72801953798899 387.5687433433418 0.7746043003722016
11.733247092942406 391.04178668453716 0.7793396953071483
11.738474647895822 392.45023074880794 0.7804265800554858
11.743702202849239 394.1449927603372 0.7832882890092857
11.748929757802655 393.5945134751684 0.7837633979728327
11.754157312756071 394.2723202516967 0.7850666049101718
11.759384867709487 395.5099663514253 0.7870084527382847
11.764612422662903 396.5185109009979 0.78789911622351
11.76983997761632 396.5470161691819 0.7868407887411037
11.775067532569736 395.8609327618185 0.7858673820325702
11.780295087523152 397.63118895007415 0.7879310990621923
11.785522642476568 398.94202838674494 0.7892094450919392
11.790750197429984 399.723211560617 0.7896340198536729
11.7959777523834 400.8990166415979 0.7902635280535696
11.801205307336817 403.63574069119034 0.7924237668987841
11.806432862290233 406.0104543716891 0.7945864797036714
11.81166041724365 407.4660663228663 0.7962241457505347
11.816887972197065 404.83665570874416 0.7935878521866844
11.822115527150482 403.7128857205048 0.7933106009566953
11.827343082103898 400.63251302109774 0.7903969537815524
11.832570637057314 402.7133343644408 0.7930336087962657
11.83779819201073 400.814187561801 0.7914775163393287
11.843025746964146 396.03722681899126 0.78616706017495
11.848253301917563 394.46861826743475 0.7839257891551222
11.853480856870979 391.9927523295412 0.7812781937536344
11.858708411824395 388.10678052727326 0.7770957784214365
11.863935966777811 382.78466632951995 0.7727186316655106
11.869163521731227 376.75819418708494 0.7675767468934241
11.874391076684644 372.4713936416276 0.7640889997252847
11.87961863163806 371.91653808881557 0.7644866914322939
11.884846186591476 372.32308672623327 0.7653064876937865
11.890073741544892 371.570847985352 0.7656908094452833
11.895301296498308 370.71755228712266 0.765513251936283
11.900528851451725 366.2338660272483 0.7611470688930404
11.90575640640514 365.3018696040499 0.7595897169640011
11.910983961358557 365.9051793451649 0.7597246141046187
11.916211516311973 366.06838987318787 0.7597955609009661
11.92143907126539 363.6237590334944 0.758591477163755
11.926666626218806 359.59254056877955 0.7553241592849425
11.931894181172222 355.9043574328954 0.7509097413850758
11.937121736125638 353.8827867983533 0.7480561274845814
11.942349291079054 354.2717868474579 0.7489588492168511
11.94757684603247 354.43676081315937 0.7502010326397532
11.952804400985887 356.62771740023464 0.753253552083157
11.958031955939303 356.81546516998554 0.7550355304366668
11.963259510892719 355.3759910513962 0.7526006286740534
11.968487065846135 355.73643024375355 0.7543285176919668
11.973714620799552 355.7292079395701 0.7542583581097655
11.978942175752968 357.81348327140466 0.7562371400973105
11.984169730706384 358.3644070431819 0.7562589990254808
11.9893972856598 355.5033596933761 0.753065251269148
11.994624840613216 354.29279609932524 0.7521918007475602
11.999852395566633 353.10737215882665 0.7513190799298408
12.005079950520049 353.258877510831 0.7507556646051253
12.010307505473465 351.0842028408375 0.7488284342654572
12.015535060426881 350.88053692858324 0.7496386990681811
12.020762615380297 352.31309510516473 0.7512913454645604
12.025990170333714 352.40885536806513 0.7513543032582064
12.03121772528713 351.76793428156714 0.7501753754008629
12.036445280240546 351.70153019841916 0.7491256468651514
12.041672835193962 349.3304354730811 0.7476448474946773
12.046900390147378 347.0359393390765 0.7458358037423378
12.052127945100795 347.0814534030495 0.7474405280796823
12.05735550005421 352.47139030102187 0.7534802901791786
12.062583055007627 356.7835148890341 0.7581410671405148
12.067810609961043 360.13824832655934 0.7619398293787218
12.07303816491446 360.7666494653158 0.7627028951927372
12.078265719867876 360.38933872163943 0.7624370141316527
12.083493274821292 363.71621355379665 0.7657662211841547
12.088720829774708 367.2882352550765 0.768578855613354
12.093948384728124 372.98785329988766 0.774278606347028
12.09917593968154 380.31612828287354 0.7816843255129797
12.104403494634957 384.4594898233383 0.7848751755897994
12.109631049588373 389.4921754913165 0.7892167553737517
12.114858604541789 396.3088023173864 0.7954798099338547
12.120086159495205 408.6353007401029 0.808041449327751
12.125313714448621 423.6838656790021 0.8227396075174995
12.130541269402038 439.0081733471221 0.8366091708331991
12.135768824355454 453.5556236991779 0.8496798194198024
12.14099637930887 470.61812319212856 0.8648839198975791
12.146223934262286 487.41703847646454 0.8802576997390567
12.151451489215702 502.5200461729644 0.8941076482084391
12.156679044169119 510.23056191562733 0.9013103420247667
12.161906599122535 516.0294281609383 0.9071672059831829
12.167134154075951 512.8792009071606 0.904122560569862
12.172361709029367 509.57238080740126 0.9010075488196583
12.177589263982783 505.3863933482013 0.8977352056024528
12.1828168189362 501.01731235660776 0.8938162371958637
12.188044373889616 492.0391748971668 0.8868108476642197
12.193271928843032 484.0728084600281 0.8800387902231022
12.198499483796448 477.2672546772945 0.8736252391744587
12.203727038749864 469.66034931248697 0.8670143216116938
12.20895459370328 465.6591602663262 0.8631295654410042
12.214182148656697 455.54264325570347 0.8538569775931543
12.219409703610113 450.14703455748327 0.8503918144431026
12.22463725856353 441.87393749248866 0.8427707838377712
12.229864813516945 429.50404482551676 0.8316653819204158
12.235092368470362 421.44243627166145 0.8242469514871186
12.240319923423778 413.01538072470703 0.8157254467203072
12.245547478377194 407.6272716464428 0.8107338195365139
12.25077503333061 403.81760816196066 0.8077790582117406
12.256002588284026 394.86265385679746 0.7987998966701495
12.261230143237443 391.2290789062929 0.7966218098170876
12.266457698190859 386.0460347683358 0.7921614443533177
12.271685253144275 380.28637050918854 0.7859759908772423
12.276912808097691 374.26827451524167 0.7801221031557523
12.282140363051107 368.0693753821027 0.773115445715194
12.287367918004524 364.0869347053959 0.7709174956966461
12.29259547295794 360.37442945452466 0.7682662471410586
12.297823027911356 358.5007287071327 0.7662945446018898
12.303050582864772 351.96643568329984 0.7599030371284068
12.308278137818188 354.4534592324273 0.7617976634864955
12.313505692771605 356.965978323873 0.7669561321064841
12.31873324772502 359.29934010496504 0.7781858240167746
12.323960802678437 361.6532967739897 0.785432790043614
12.329188357631853 360.30399427164184 0.7879158206429263
12.33441591258527 355.91642621360427 0.7871588464491448
12.339643467538686 350.78340918645364 0.7845031902999192
12.344871022492102 343.78727580855764 0.7798237392489141
12.350098577445518 342.801984048926 0.7803533752070615
12.355326132398934 342.44077937352426 0.782912351859841
12.36055368735235 340.61875133803 0.7829037267062565
12.365781242305767 338.60473278133145 0.7821604781248214
12.371008797259183 337.90283968093104 0.7834342380148752
12.376236352212599 337.17347565220734 0.7845043808569159
12.381463907166015 336.8688934974731 0.7867777984142248
12.386691462119432 335.8768153432243 0.788170516421306
12.391919017072848 329.8328469844051 0.7829220976060398
12.397146572026264 329.1823660227068 0.7839622547383991
12.40237412697968 331.268370449824 0.7881802578277392
12.407601681933096 331.1669780414657 0.789801477055255
12.412829236886513 334.3211376664382 0.7957520191088516
12.418056791839929 332.6975610249209 0.7951025508861775
12.423284346793345 330.6250908751118 0.7933687259353055
12.428511901746761 330.17883784701377 0.7949813787437168
12.433739456700177 329.86245677837553 0.7958811807808481
12.438967011653594 331.6511068633809 0.7997411001684465
12.44419456660701 330.89839970164803 0.7996235130412666
12.449422121560426 330.1653016386346 0.799341876698567
12.454649676513842 328.9506555558234 0.7980136735974418
12.459877231467258 328.9809579752269 0.798011926928839
12.465104786420675 330.38972092615415 0.8006924785169892
12.47033234137409 329.644553774478 0.8025602656608507
12.475559896327507 327.43183346651296 0.8015378040473676
12.480787451280923 326.77972814850784 0.8025491220722711
12.48601500623434 325.18012924540614 0.8019748988234467
12.491242561187756 325.59937348120144 0.8021559427446798
12.496470116141172 327.5659899199542 0.8072456596214641
12.501697671094588 327.2963701318372 0.8086073210148426
12.506925226048004 328.82261190142094 0.8110818360261994
12.51215278100142 324.07944635857194 0.8060986956721732
12.517380335954837 319.46771036197043 0.8002062674708851
12.522607890908253 315.8635349098521 0.7978064116820318
12.527835445861669 311.173378481296 0.7923406506551655
12.533063000815085 313.94931567149416 0.797415585761647
12.538290555768501 312.4651859216392 0.7980427527771099
12.543518110721918 311.5087107691516 0.7971756640890448
12.548745665675334 310.99359505877953 0.7994619648056739
12.55397322062875 310.0848675183446 0.7995304684529281
12.559200775582166 311.0125173765275 0.8000735344901689
12.564428330535582 306.3767783838276 0.7888138484050559
12.569655885488999 304.54497939010076 0.7767848315767959
12.574883440442415 303.88259776853 0.7718200386375677
12.580110995395831 307.0040559069705 0.7738229281643753
12.585338550349247 309.80927651062 0.7756918404869461
12.590566105302663 308.064584123831 0.7724747081151202
12.59579366025608 307.577514619671 0.770947541235567
12.601021215209496 305.61009406849024 0.7658607844568798
12.606248770162912 306.0995234017975 0.7665315113480348
12.611476325116328 308.30201637977063 0.7677477129664131
12.616703880069744 307.73713415445997 0.7644960772323041
12.62193143502316 309.59804353229435 0.7654717468190437
12.627158989976577 314.4579755955355 0.7692482608228415
12.632386544929993 314.1358708872853 0.7688753972544937
12.63761409988341 313.5880422958216 0.7674515521201197
12.642841654836825 313.1407289309034 0.7657849331175979
12.648069209790242 315.926960117265 0.7699146384565806
12.653296764743658 321.605932747779 0.7766151833640685
12.658524319697074 323.1265674127356 0.7775215700937171
12.66375187465049 325.42895556975634 0.7797347044782211
12.668979429603906 324.54794844425874 0.7762955243115635
12.674206984557323 329.37538781627603 0.7813441998809781
12.679434539510739 337.6693801122682 0.7902325518230039
12.684662094464155 343.45446705939065 0.7964571805605092
12.689889649417571 346.20661979846705 0.7998464908914961
12.695117204370987 351.4601374682692 0.8054314462231718
12.700344759324404 358.33689523494274 0.8124463741117957
12.70557231427782 366.860508310342 0.8203120788467899
12.710799869231236 376.792889044807 0.8289580004182786
12.716027424184652 387.2338801870771 0.8386433358633194
12.721254979138068 393.4773559833883 0.8457252447963943
12.726482534091485 398.73406718964094 0.8509999206604822
12.7317100890449 402.69512597307886 0.855069290507419
12.736937643998317 407.0822410402859 0.8585673414934527
12.742165198951733 410.2706619937025 0.8602447763155096
12.74739275390515 416.2066213190152 0.866123920192047
12.752620308858566 423.0736761139056 0.8736677508095139
12.757847863811982 426.87264864317063 0.8784385412561198
12.763075418765398 425.1919079768368 0.8766881572040747
12.768302973718814 420.4418742129223 0.8718547997291353
12.77353052867223 412.4090441557443 0.8620296009571338
12.778758083625647 405.88075842050614 0.8542432717350795
12.783985638579063 401.94907393969663 0.850050175307628
12.789213193532479 398.9691251660409 0.8468928266579087
12.794440748485895 393.7393608728819 0.841768483115609
12.799668303439312 387.27895903795184 0.8353339670303666
12.804895858392728 379.06487962561306 0.8272172077301092
12.810123413346144 371.6396953102381 0.8180846201754678
12.81535096829956 366.5296322769827 0.8119887173380709
12.820578523252976 363.20882994111616 0.8080774749753915
12.825806078206393 362.53503152701467 0.806740706791945
12.831033633159809 360.7668219702307 0.8057469455213792
12.836261188113225 362.28485711129105 0.8079881993259548
12.841488743066641 364.77294818566173 0.8105969330027998
12.846716298020057 367.68736283582905 0.8126817383003486
12.851943852973474 370.0077516805083 0.8140348557269533
12.85717140792689 372.0574532186295 0.8158341025867133
12.862398962880306 374.81738118303605 0.8184648861226348
12.867626517833722 376.9802695516144 0.8223061121863859
12.872854072787138 378.3817650653446 0.8229963085041823
12.878081627740555 384.8226222827679 0.8285033477659425
12.88330918269397 390.02688922304725 0.8326580671268976
12.888536737647387 400.97126007266115 0.8428120680273835
12.893764292600803 404.4433218814973 0.8461308517618646
12.89899184755422 407.3053972736908 0.8494878724376076
12.904219402507636 407.0363131297419 0.8482389536854057
12.909446957461052 403.72732923656605 0.8445083389002277
12.914674512414468 395.845996103304 0.8372389717300857
12.919902067367884 385.27365379706816 0.8253909353908172
12.9251296223213 372.7310682362046 0.8128415831762009
12.930357177274717 364.29111781259564 0.8036106552269027
12.935584732228133 354.1808361294755 0.7911487076429451
12.940812287181549 347.7052346767361 0.7844082375038912
12.946039842134965 341.6890554344893 0.7779496254412974
12.951267397088381 337.4663822975274 0.7734877997527898
12.956494952041798 334.46372795669964 0.7709576327760902
12.961722506995214 333.2741608206833 0.7672712793354616
12.96695006194863 331.733216624483 0.7661963592469223
12.972177616902046 328.9558878457321 0.7633594070855675
12.977405171855462 323.30280667942554 0.7575722630335701
12.982632726808879 321.79651868342 0.7562552243503964
12.987860281762295 321.0686765627467 0.7554126943489582
12.993087836715711 322.85639993312134 0.758017041174027
12.998315391669127 322.1553922836537 0.7568082103348638
13.003542946622543 319.84859359021056 0.7527348764316493
13.00877050157596 321.96791785655233 0.7541105102927474
13.013998056529376 325.548491512712 0.7585140960745351
13.019225611482792 327.95798084495266 0.7609476144656822
13.024453166436208 331.50174587762524 0.7654503452414735
13.029680721389624 330.3762629939229 0.763921918217134
13.03490827634304 332.47349001873545 0.7656854630618992
13.040135831296457 334.75530285637484 0.7692947310335981
13.045363386249873 336.58193095077723 0.7727909269495257
13.05059094120329 336.903676955375 0.7735198210077745
13.055818496156705 337.96560627360776 0.7744054973712015
13.061046051110122 339.03635971342237 0.774180573187118
13.066273606063538 341.7505373247302 0.7762239103500034
13.071501161016954 345.4627033370107 0.7807549365226113
13.07672871597037 346.5077723272953 0.7822668070561302
13.081956270923786 347.8926648178793 0.7844321384190576
13.087183825877203 346.8665764780776 0.783185929484817
13.092411380830619 342.9035201400924 0.7779440138945601
13.097638935784035 341.2999801846643 0.7768774571333316
13.102866490737451 336.62328582541494 0.7730299875023099
13.108094045690867 331.2005859386904 0.7674894769821495
13.113321600644284 328.0659259272161 0.7643592031334915
13.1185491555977 323.67759180687005 0.7588614825025943
13.123776710551116 325.6953750717643 0.7618701822786409
13.129004265504532 322.25900391055643 0.7588006962329351
13.134231820457948 324.1543558909088 0.7600589403140063
13.139459375411365 328.5867256150857 0.764620690380636
13.14468693036478 328.0289816325856 0.7623866530932222
13.149914485318197 330.61913130993287 0.7649241076069667
13.155142040271613 329.63130676012196 0.7645807395563599
13.16036959522503 332.1646944771012 0.7680559390626509
13.165597150178446 334.76631881523286 0.7711110705771983
13.170824705131862 334.9002823418596 0.7714561100177781
13.176052260085278 336.9050476628772 0.7749207858491092
13.181279815038694 339.3417652214545 0.7774359844519207
13.18650736999211 346.46306210776044 0.7858157937924548
13.191734924945527 345.0937550499772 0.7839272059666819
13.196962479898943 347.1217270365103 0.7858165479293207
13.202190034852359 345.3299084860697 0.7839783906276362
13.207417589805775 346.1280991165555 0.7848459425691116
13.212645144759191 345.75497505899415 0.7843298415808218
13.217872699712608 346.1207778829391 0.7850975322198982
13.223100254666024 346.58647557940924 0.7857169231058475
13.22832780961944 347.86384081546953 0.7871051365334274
13.233555364572856 344.50292269342754 0.7833292789014564
13.238782919526273 345.98952992592524 0.7855465475155201
13.244010474479689 341.5901734016081 0.7802029091444145
13.249238029433105 337.36515169166944 0.7748598863434087
13.254465584386521 334.2814358616019 0.77031888824098
13.259693139339937 329.73403909134464 0.7657433498553482
13.264920694293354 325.17294062960553 0.7614699945658281
13.27014824924677 320.9365617477722 0.7572048464679803
13.275375804200186 320.9061558817802 0.7578700024319074
13.280603359153602 321.0793466842263 0.7589276490296628
13.285830914107018 322.0128541478248 0.7597272083964511
13.291058469060435 318.6921917735566 0.7563348360027097
13.29628602401385 318.87678415477956 0.7564743424094565
13.301513578967267 316.60469143832637 0.7537290111175792
13.306741133920683 312.59511074102096 0.7512932701652905
13.3119686888741 310.75350884856186 0.7501831542821883
13.317196243827516 306.71968743431455 0.744251802285807
13.322423798780932 306.24641748731426 0.7442372978945069
13.327651353734348 310.2273673569353 0.7475370008574452
13.332878908687764 308.6782313461809 0.7454692640487629
13.33810646364118 308.80628976970996 0.7452951208104431
13.343334018594597 308.7007476454176 0.7439962614687874
13.348561573548013 307.1106050025029 0.7431540483976578
13.353789128501429 308.1147207187872 0.7434982655895203
13.359016683454845 304.61763703990187 0.7393872538364242
13.364244238408261 303.9406163755493 0.7380867977952874
13.369471793361678 304.4321288222957 0.7378233244604541
13.374699348315094 309.27086937070976 0.7452081814136273
13.37992690326851 310.4364432580228 0.7475228586562364
13.385154458221926 311.3792599746328 0.7489855332300573
13.390382013175342 311.4277327386237 0.749223807522789
13.395609568128759 309.8440529396697 0.7475755700419829
13.400837123082175 309.8988966722199 0.7476843682724388
13.406064678035591 310.8761955250586 0.7477649709361224
13.411292232989007 312.3260114811522 0.7487386006818001
13.416519787942423 315.408433757921 0.7511987587321916
13.42174734289584 317.10745698455656 0.752824169648085
13.426974897849256 319.3438816247133 0.7550881134095871
13.432202452802672 319.98835537783503 0.7548399936020687
13.437430007756088 322.81153578828395 0.7596433467963111
13.442657562709504 324.31772775765563 0.7616396178679431
13.44788511766292 323.6040925746796 0.7611857354271855
13.453112672616337 324.62182250574085 0.763191546669668
13.458340227569753 323.2709242980273 0.7598874321271644
13.46356778252317 324.48021451770984 0.7614224507866433
13.468795337476585 325.0674807550264 0.7611479909120735
13.474022892430002 326.7108045054185 0.7625741410392772
13.479250447383418 330.3394063357798 0.7668104720977451
13.484478002336834 333.56932901396914 0.770550818833108
13.48970555729025 333.3233401757718 0.7700621172535668
13.494933112243666 329.3614164023629 0.7664272569824734
13.500160667197083 326.4257514546546 0.7631470927833122
13.505388222150499 324.40894708769366 0.7610796891608798
13.510615777103915 326.69640027795793 0.7648419955038482
13.515843332057331 325.52459124047067 0.762981711575114
13.521070887010747 322.04639970309586 0.7586563225052323
13.526298441964164 316.9511697710341 0.7527495954377522
13.53152599691758 310.9875508910284 0.7461849144034364
13.536753551870996 307.7712071003933 0.7437444885607483
13.541981106824412 302.70315659836007 0.7393188226015059
13.547208661777828 302.24824291778947 0.7376253226260338
13.552436216731245 303.5643124252916 0.7394664964717659
13.55766377168466 302.878291811229 0.7374416690815985
13.562891326638077 299.3004923658745 0.7343897302253675
13.568118881591493 295.65396812109685 0.7315943896141994
13.57334643654491 291.71506860934346 0.7285081870136377
13.578573991498326 289.71782700692694 0.7269444049048523
13.583801546451742 285.3864351874725 0.72068016612752
13.589029101405158 282.0347403139306 0.7160263015341859
13.594256656358574 279.2124616805329 0.7121236217811702
13.59948421131199 277.74586113783266 0.7099204424209506
13.604711766265407 278.16792934952633 0.7109008786870148
13.609939321218823 273.7764811554352 0.7046189418699147
13.615166876172239 274.8146886585032 0.7061165144079359
13.620394431125655 273.155245775522 0.7042486278864868
13.625621986079071 274.05205352929494 0.7051814639156758
13.630849541032488 275.09196993134543 0.7065395544530494
13.636077095985904 276.8734580569824 0.7090966234108639
13.64130465093932 277.15082327478916 0.7100385264757982
13.646532205892736 273.78246507685043 0.7066507214614578
13.651759760846153 269.7195271262957 0.7030613731726989
13.656987315799569 266.7408917583302 0.6986748245779916
13.662214870752985 267.6837024088998 0.7016873788605256
13.667442425706401 269.15944827677356 0.7067588867056209
13.672669980659817 267.69521017630194 0.7060036664656983
13.677897535613234 266.01942696983724 0.7034140985119907
13.68312509056665 263.69481756086566 0.6982656415048177
13.688352645520066 264.34151832877797 0.696706994900899
13.693580200473482 268.46376279803644 0.7013380522953808
13.698807755426898 270.32303181271806 0.7043287597516789
13.704035310380315 273.0909020460007 0.708901363975221
13.70926286533373 269.97110717590965 0.7060825152796281
13.714490420287147 266.0616020027529 0.7017516083785081
13.719717975240563 263.33478634932953 0.6988506055309721
13.72494553019398 262.13896425698715 0.6980871248547323
13.730173085147396 263.4481031491248 0.7001536131457179
13.735400640100812 263.3362155597498 0.6989615430090171
13.740628195054228 267.53041627657404 0.7043407507033587
13.745855750007644 271.56755752352683 0.7083476253829007
13.75108330496106 271.1797821472499 0.7067162692238287
13.756310859914477 267.3807343588593 0.7020485814149166
13.761538414867893 261.5374903712741 0.6952827044771711
13.766765969821309 261.2932836658817 0.6958148510809092
13.771993524774725 262.6255108648256 0.697812898743579
13.777221079728141 263.71438331554646 0.6977991544076856
13.782448634681558 263.9789407938039 0.6979087681665709
13.787676189634974 260.18418888476754 0.6939803199916021
13.79290374458839 257.54241263129813 0.6900751130761643
13.798131299541806 261.1296944011757 0.6944645480142981
13.803358854495222 263.8854952091922 0.6986061083555508
13.808586409448639 266.4422888632881 0.7012909118393336
13.813813964402055 268.01335583220884 0.7047871348620213
13.819041519355471 267.56988681080094 0.7040853465678569
13.824269074308887 262.8616229843085 0.6961425968225722
13.829496629262303 263.7330673729102 0.6955340893417672
13.83472418421572 260.56042089310773 0.6904341727927857
13.839951739169136 267.2525482896898 0.6996068114883861
13.845179294122552 269.2032695763819 0.7036359036999651
13.850406849075968 271.987877942517 0.7075339480715811
13.855634404029384 273.1238282146151 0.7095209183899619
13.8608619589828 271.63935851126973 0.7065722696222376
13.866089513936217 274.06439824958835 0.7070844934739244
13.871317068889633 275.5019817260547 0.7081522046540077
13.87654462384305 276.9149920930657 0.7096416025554462
13.881772178796465 275.39780712677214 0.7080211883149483
13.886999733749882 277.0794115061575 0.711166357917883
13.892227288703298 277.30177193899135 0.7121956360879408
13.897454843656714 279.75897587346566 0.7152367098478484
13.90268239861013 284.54399001468425 0.7209274520148403
13.907909953563546 284.70158528173954 0.7204359327151881
13.913137508516963 287.3900213667398 0.7246616566250479
13.918365063470379 285.4911751616344 0.7228052715146074
13.923592618423795 282.3622631377414 0.7173109675780339
13.928820173377211 285.1123938951461 0.719827359199666
13.934047728330627 285.71690436637965 0.7195270484213688
13.939275283284044 288.8157482757857 0.7232370193219473
13.94450283823746 291.32475121769033 0.7271897542342414
13.949730393190876 288.8792263656277 0.7245117012725587
13.954957948144292 289.65528262532945 0.7261726198683446
13.960185503097708 289.789059574978 0.7273300074930799
13.965413058051125 288.61278200748194 0.7246867237257577
13.97064061300454 288.01150063811133 0.7238986978804807
13.975868167957957 284.4727421919189 0.718658525177724
13.981095722911373 284.2733400352578 0.718921431568764
13.98632327786479 283.3135040022269 0.7166526809233329
13.991550832818206 280.31307644327154 0.71221296774923
13.996778387771622 278.6633702564351 0.7107195210842047
14.002005942725038 275.18678437516064 0.7084038507955888
14.007233497678454 273.8865137865021 0.7075484411495342
14.01246105263187 274.5041618710992 0.7088131597867103
14.017688607585287 276.4861017504319 0.7110821141869155
14.022916162538703 276.75170857667297 0.7111643899861819
14.028143717492119 275.64717038009553 0.7093742344045814
14.033371272445535 276.1736566903649 0.7098648611349831
14.038598827398951 277.2927833489985 0.7108868718034654
14.043826382352368 279.3022450983208 0.7138896842823702
14.049053937305784 280.5592620053547 0.7167255775514836
14.0542814922592 278.7406235337766 0.715210923906629
14.059509047212616 281.1310987984141 0.7180339986429347
14.064736602166032 283.0275008318585 0.7187980996034506
14.069964157119449 286.0808611875136 0.7216597929965519
14.075191712072865 285.70629270917243 0.7212114445759737
14.080419267026281 285.63790883070334 0.720633994774804
14.085646821979697 290.4381228557568 0.7272244328941697
14.090874376933114 295.16659370445734 0.7327517241003028
14.09610193188653 298.30982952844494 0.7352968424338319
14.101329486839946 298.70406678487507 0.7346862566058932
14.106557041793362 301.0306679957514 0.736512214160946
14.111784596746778 303.6124912885666 0.7392203721531134
14.117012151700195 307.4769155421466 0.7445132920500149
14.12223970665361 305.2900003086096 0.7424904385037858
14.127467261607027 301.33347100332867 0.7385558903380736
14.132694816560443 298.3270327860286 0.7349895375687182
14.13792237151386 293.6324515408995 0.7297910682908303
14.143149926467276 291.9036214639898 0.726980361329051
14.148377481420692 292.06654206578094 0.7271365658460661
14.153605036374108 291.6761085152973 0.7268280700010545
14.158832591327524 293.29294799610506 0.7288196935518335
14.16406014628094 295.28381034914173 0.7309562636617173
14.169287701234357 294.4281753259452 0.729539194028648
14.174515256187773 292.9021464620312 0.7277030831114017
14.179742811141189 291.0871413955268 0.7258900204850495
14.184970366094605 291.54113079544305 0.7258229479051322
14.190197921048021 288.89938253887766 0.7223812435853549
14.195425476001438 285.4346956645007 0.71893007488214
14.200653030954854 283.30230463211785 0.7154813695193569
14.20588058590827 285.3032150716484 0.7187778338335264
14.211108140861686 289.33023953025855 0.723274930573904
14.216335695815102 291.3785830155085 0.7242454164500957
14.221563250768519 293.2985205934471 0.7268717613346086
14.226790805721935 293.29452115566494 0.7273459969698416
14.232018360675351 291.8102522405974 0.7254088130242962
14.237245915628767 294.0038827836628 0.7278569613481995
14.242473470582183 292.97569097360287 0.7261436161618989
14.2477010255356 293.17675259069256 0.7264193414531172
14.252928580489016 291.24846767584995 0.724282688633124
14.258156135442432 290.01809053089823 0.7216867782041618
14.263383690395848 294.48954122674706 0.7266755628956435
14.268611245349264 297.19646276113804 0.730267634297717
14.27383880030268 299.8146484699534 0.7329898795174224
14.279066355256097 300.8189458648225 0.7342934981668587
14.284293910209513 299.8564526956751 0.7327031697213312
14.28952146516293 300.84617702224176 0.732438624127933
14.294749020116345 299.344174522136 0.7303133329707115
14.299976575069762 297.6504435205474 0.7283591305004276
14.305204130023178 298.9991322415311 0.7309199895353582
14.310431684976594 301.00707770855274 0.7325087242685608
14.31565923993001 306.6101023367011 0.739014595779369
14.320886794883426 310.70891575132407 0.7432539209225617
14.326114349836843 315.1295558843248 0.7487217547710778
14.331341904790259 316.0036729093307 0.7497476657960498
14.336569459743675 317.59916293670824 0.7518943054240156
14.341797014697091 315.51466304723704 0.7491936033413414
14.347024569650507 316.77122274088606 0.7506439531277522
14.352252124603924 318.77223072294214 0.7517857304686619
14.35747967955734 320.48618266151874 0.7537402695892914
14.362707234510756 320.19193308974536 0.7535393770495074
14.367934789464172 320.1272360614439 0.7540093867530948
14.373162344417588 320.2279611553107 0.7536740363839095
14.378389899371005 318.0317292478275 0.7516130331990776
14.38361745432442 320.64084812239554 0.7545163885427433
14.388845009277837 317.1467838011817 0.7505348551322932
14.394072564231253 316.2227940596749 0.749234784923319
14.39930011918467 320.3789000635886 0.7544870164854884
14.404527674138086 321.6837519274996 0.7558648956176518
14.409755229091502 322.63615944234783 0.7561620268392988
14.414982784044918 323.51981785327735 0.7576568519264297
14.420210338998334 319.9591749946456 0.7533049494526558
14.42543789395175 319.7132056013246 0.7529312520851178
14.430665448905167 319.1427335226308 0.7523721576811466
14.435893003858583 319.94519448621014 0.7532732759013483
14.441120558811999 320.7703126463547 0.7546213120767757
14.446348113765415 322.70130660217706 0.756000420001156
14.451575668718831 321.8428469765934 0.7554365803357918
14.456803223672248 326.7731540620175 0.7613345861263305
14.462030778625664 330.66777597450687 0.7656279662704155
14.46725833357908 335.1762751360961 0.7715041830473359
14.472485888532496 340.6632448028382 0.7767176154921941
14.477713443485912 342.7875499825008 0.7789369338984461
14.482940998439329 348.0016975843464 0.784093825031473
14.488168553392745 351.6284817669064 0.7877437127282364
14.493396108346161 357.24244485668765 0.7936960914351493
14.498623663299577 362.01534378552014 0.7989310446341762
14.503851218252994 366.23541952581144 0.8031939740353102
14.50907877320641 373.7682304097117 0.8113102108942233
14.514306328159826 377.84470671382627 0.8158457211947461
14.519533883113242 384.7148236340667 0.8236103071112351
14.524761438066658 385.7300789044656 0.8254678220210604
14.529988993020075 380.8162681890426 0.819794677216257
14.53521654797349 374.1274471568059 0.8118203068925163
14.540444102926907 366.95640859271515 0.8040662659193382
14.545671657880323 357.3915042654574 0.7932123710437052
14.55089921283374 346.8990928788596 0.7820691693319196
14.556126767787156 336.28654455738405 0.7701946445318826
14.561354322740572 329.1455706714289 0.7632263697005003
14.566581877693988 321.7984942468753 0.7553558221139912
14.571809432647404 316.27664745095296 0.7494015526916756
14.57703698760082 309.16226190886454 0.74138974238788
14.582264542554237 308.0576443094453 0.739863929735586
14.587492097507653 308.85375293153413 0.7408435263900128
14.592719652461069 313.1263657833451 0.7441161880340842
14.597947207414485 316.70354256052946 0.7478398435713224
14.603174762367901 320.49518283885146 0.7522279044737976
14.608402317321318 322.87944603597094 0.7544527880656805
14.613629872274734 323.1743952482569 0.7549317944309601
14.61885742722815 326.8058751931684 0.7582682240481389
14.624084982181566 329.5951889696703 0.7622249594217088
14.629312537134982 336.20043167313486 0.7701130126078813
14.634540092088399 345.1615363074209 0.7795813221570052
14.639767647041815 350.13302915100354 0.7850694358283253
14.644995201995231 350.259474854547 0.7836112082932086
14.650222756948647 348.7410623125281 0.7805828657478929
14.655450311902063 347.5182914353793 0.7786858669667553
14.66067786685548 346.20032015217674 0.7771524541796693
14.665905421808896 347.53430261142796 0.7790693102526761
14.671132976762312 347.80854973505785 0.7793203054874968
14.676360531715728 347.4455369484776 0.778880148607375
14.681588086669144 345.1755562094748 0.7757145734144024
14.68681564162256 346.921119090653 0.7775903446155994
14.692043196575977 348.9858664481983 0.779848417698011
14.697270751529393 350.83057350401805 0.7817409321757472
14.70249830648281 353.8472669054692 0.7856317993032939
14.707725861436225 352.05717506328637 0.7825525288066818
14.712953416389642 353.01843501117804 0.7833491162317926
14.718180971343058 353.2865928724581 0.7841498932767361
14.723408526296474 354.9393521665827 0.7853730534354211
14.72863608124989 357.9505881857855 0.7898543532865816
14.733863636203306 357.36950190384346 0.7890390058608979
14.739091191156723 358.94423775512877 0.7905799479247808
14.744318746110139 352.61076276669934 0.783859605213455
14.749546301063555 348.2279414522414 0.7792564262737007
14.754773856016971 342.536398864936 0.7740350826696852
14.760001410970387 335.3230373643909 0.7671792466230707
14.765228965923804 332.09384926599455 0.7631201700284004
14.77045652087722 326.50951595898835 0.7564903884924298
14.775684075830636 323.2967242744302 0.7520669925742424
14.780911630784052 319.8541009929654 0.7474833159634457
14.786139185737468 319.0218598496075 0.7468674950092115
14.791366740690885 318.6865170202218 0.7462391867447827
14.7965942956443 319.63129156266774 0.7478710544798245
14.801821850597717 320.8890447258248 0.7490815719349849
14.807049405551133 319.6114611019652 0.7475025522979923
14.81227696050455 319.7803274086369 0.7485686995383248
14.817504515457966 325.02146310638364 0.7553393929610348
14.822732070411382 330.5795989708338 0.7614515667177516
14.827959625364798 335.5129303965274 0.7664308243398202
14.833187180318214 339.76292276114697 0.7705580383312215
14.83841473527163 342.47033209989314 0.772843960698361
14.843642290225047 342.5718545849093 0.7732634453639163
14.848869845178463 345.4216499251269 0.7762226744657852
14.854097400131879 346.11216599008156 0.7769804232563073
14.859324955085295 349.7076102812377 0.7807410320944008
14.864552510038711 353.8595145249497 0.784861420188338
14.869780064992128 357.3850587744601 0.7884234893421384
14.875007619945544 362.05732878372146 0.7934829278033309
14.88023517489896 363.7940930271183 0.7953503937767779
14.885462729852376 365.0625444587617 0.797719797091888
14.890690284805792 363.9088411482849 0.7968202750334679
14.895917839759209 360.91352847054446 0.7935152163846613
14.901145394712625 359.54590959187266 0.7926613083426688
14.906372949666041 359.69713021413065 0.7926994050747026
14.911600504619457 358.49521673872647 0.7908834587170248
14.916828059572873 356.5638752824228 0.7882986562589064
14.92205561452629 348.3329625814363 0.7786303364772159
14.927283169479706 342.29678953805876 0.7726818792607103
14.932510724433122 338.584976445124 0.7702793089897155
14.937738279386538 334.7963643999825 0.7666984214083197
14.942965834339955 332.4250548383104 0.7652618356596025
14.94819338929337 325.5818125913907 0.7570903503258082
14.953420944246787 317.1015729161588 0.7469776619708053
14.958648499200203 312.39693222196775 0.7417081021209774
14.96387605415362 308.1136346122679 0.7364883899060295
14.969103609107036 305.95154078534836 0.7341131437209414
14.974331164060452 304.4799879105232 0.7322230755937438
14.979558719013868 302.29956913515196 0.7296972170536405
14.984786273967284 301.03848201533077 0.7286623153463689
14.9900138289207 300.2138262940593 0.7289385445773336
14.995241383874117 303.4421727629934 0.7338737640581819
15.000468938827533 307.6821772910168 0.7391808315279875
15.005696493780949 307.9882612990975 0.7395626013139446
15.010924048734365 307.5706042955118 0.7385476402472136
15.016151603687781 308.1441537490874 0.7379773093171641
15.021379158641198 310.0583473205503 0.7391091874039781
15.026606713594614 309.7232073208353 0.7378800685902515
15.03183426854803 311.92963678714153 0.7391364472125447
15.037061823501446 313.2073788855828 0.7407645776319535
15.042289378454862 314.46536550630725 0.743076446069556
15.047516933408279 316.58837665385545 0.7459713205606608
15.052744488361695 318.72035122417964 0.7483788384733553
15.057972043315111 321.6740275345104 0.7523283764364689
15.063199598268527 322.76469066430496 0.7545323013171948
15.068427153221943 324.51217186519773 0.7570435384844351
15.07365470817536 323.82781091720545 0.756668541502153
15.078882263128776 322.7977232047383 0.7546293169258338
15.084109818082192 320.1937753029993 0.7516896881034463
15.089337373035608 321.3794860078373 0.7525702372548847
15.094564927989024 321.89219574243845 0.7531210181305656
15.09979248294244 321.795086154023 0.7526435780040189
15.105020037895857 319.9256491852979 0.7503061235112071
15.110247592849273 316.65431365235423 0.7464613590777561
15.11547514780269 314.6953574400253 0.744343457251929
15.120702702756105 313.1583666654408 0.7424989929705356
15.125930257709522 311.1927287558434 0.7398649648033444
15.131157812662938 307.9302319349258 0.7364483719253909
15.136385367616354 306.86637075364166 0.7358245262967219
15.14161292256977 304.41802899659706 0.7335817830788728
15.146840477523186 302.233918275426 0.7331258854314462
15.152068032476603 299.3282839957722 0.7284579667503719
15.157295587430019 295.19183537306543 0.7223602572499548
15.162523142383435 292.5079064560043 0.718900285467339
15.167750697336851 290.8461124914902 0.7161583214194348
15.172978252290267 289.1993744315569 0.7151353014524077
15.178205807243684 287.7164175768511 0.715564461333274
15.1834333621971 285.7109144146733 0.7134934160206273
15.188660917150516 282.9938135727649 0.7115833006639889
15.193888472103932 280.5639118411883 0.7085616607521588
15.199116027057348 275.1129973709352 0.7016352814194864
15.204343582010765 274.4148264471101 0.6994727475772876
15.20957113696418 276.61205735847045 0.7023557740432764
15.214798691917597 280.34154171432016 0.7079163832733512
15.220026246871013 281.38198262747386 0.7096670102070153
15.22525380182443 279.06344379360024 0.7060643186373604
15.230481356777846 276.6688973993785 0.7026195203488926
15.235708911731262 274.7613387836034 0.7010512483558903
15.240936466684678 275.6310048536294 0.7029487869867688
15.246164021638094 276.3144278182311 0.7034828788090199
15.25139157659151 280.7107542017121 0.708112359933522
15.256619131544927 281.1310257867002 0.7074806767611101
15.261846686498343 278.70750582454633 0.704796018235556
15.267074241451759 276.0316432659568 0.7010607198822
15.272301796405175 272.5904657344656 0.6967784974885096
15.277529351358591 273.0520777265731 0.6971580616056231
15.282756906312008 272.5024534259088 0.6972758055511603
15.287984461265424 273.62934450020094 0.6996695979530391
15.29321201621884 273.3468322098484 0.6994185275608915
15.298439571172256 274.7137192069969 0.6995406062407374
15.303667126125672 276.61134949527025 0.7009979751202755
15.308894681079089 277.73089208035873 0.7014375537374415
15.314122236032505 280.52102536542185 0.7046568957381852
15.319349790985921 279.01265795364543 0.7040954925573942
15.324577345939337 280.7846443544687 0.7058736618690107
15.329804900892753 282.724200676986 0.7095524768429846
15.33503245584617 286.4568847860528 0.7144781629512393
15.340260010799586 287.51547953872443 0.7150135346872151
15.345487565753002 289.4033455401229 0.716106666947738
15.350715120706418 291.6768546196243 0.7184203959707406
15.355942675659835 292.78735038034546 0.7196493694824359
15.36117023061325 294.7739578868308 0.7230200074378323
15.366397785566667 296.57388887931637 0.7264375459735665
15.371625340520083 298.0539791163985 0.7288794899313843
15.3768528954735 298.768153377884 0.7296493291211229
15.382080450426916 298.60096249816604 0.7289111229451755
15.387308005380332 300.12206639868197 0.7294007444267012
15.392535560333748 298.3557159234137 0.7260584446783754
15.397763115287164 301.19203743925493 0.7375366438345089
15.40299067024058 302.80406838934215 0.7473781382119945
15.408218225193997 304.2260763400517 0.7550476753606781
15.413445780147413 302.3240962802536 0.7570620771463863
15.418673335100829 301.22199114063943 0.759474294756883
15.423900890054245 300.33723832775684 0.7607531788851998
15.429128445007661 299.46422427267134 0.7620070677676847
15.434355999961078 299.8953894938423 0.7659121233487524
15.439583554914494 300.13752438968044 0.7679852657518399
15.44481110986791 301.47823199195807 0.7723184769150415
15.450038664821326 304.445548757454 0.7800020550016884
15.455266219774742 304.33137655332916 0.7822514669142685
15.460493774728159 301.50326883648233 0.78137877328554
15.465721329681575 299.15235821808625 0.7794069488521365
15.470948884634991 298.4088001665099 0.7789506668628535
15.476176439588407 299.0382780409201 0.7826006354410806
15.481403994541823 300.69208689637145 0.786996323414825
15.48663154949524 301.4469097925362 0.7917627780206222
15.491859104448656 301.32599591337066 0.793515322319074
15.497086659402072 298.9419064916507 0.7919726397246882
15.502314214355488 302.33722518635443 0.7986747037923642
15.507541769308904 299.8693888872578 0.7958050335849146
15.51276932426232 299.5936077101882 0.797497541592087
15.517996879215737 299.0167492489788 0.7984299586833792
15.523224434169153 297.3527910756721 0.7967041361761542
15.52845198912257 300.1618098238548 0.8023052440851438
15.533679544075985 300.32486644421505 0.8043762443554339
15.538907099029402 302.632914706913 0.809036115128526
15.544134653982818 302.8908586992731 0.8114372951746662
15.549362208936234 302.421612014916 0.8125065909105567
15.55458976388965 302.4809141343236 0.8143645429431349
15.559817318843066 299.2279926268494 0.8127217710547906
15.565044873796483 300.60472907250363 0.8170136179071592
15.570272428749899 301.1573947572719 0.8180195369866451
15.575499983703315 300.6550373590738 0.8181791501541693
15.580727538656731 302.09551009129405 0.8207075401541875
15.585955093610147 300.683896075908 0.8216107107919054
15.591182648563564 296.99045098628096 0.8193937903269053
15.59641020351698 295.1381110405328 0.8187070307710176
15.601637758470396 291.9876244005306 0.8156170234876994
15.606865313423812 287.05782995723405 0.8106110649997988
15.612092868377228 287.72705207786737 0.8131581936566636
15.617320423330645 287.14704619775597 0.8142655354687184
15.62254797828406 286.1873756812075 0.8141683269139248
15.627775533237477 282.96877777261403 0.8098725311352408
15.633003088190893 276.6732514115383 0.8035211643308827
15.63823064314431 274.63830448556087 0.7984968578458534
15.643458198097726 268.90077681536235 0.7790454312658778
15.648685753051142 270.53092889598923 0.775668105550821
15.653913308004558 270.9188864946351 0.7699793998085485
15.659140862957974 270.1971250281221 0.7655098274609166
15.66436841791139 272.30740019418863 0.7660391885082479
15.669595972864807 274.4926953402833 0.7675207509368581
15.674823527818223 275.4275429819035 0.7687802860423086
15.680051082771639 277.13699962524413 0.7707219929850198
15.685278637725055 275.29429273182456 0.7662226766536729
15.690506192678471 273.72876232097593 0.7622816416068038
15.695733747631888 270.2628888796261 0.7540853279059029
15.700961302585304 268.4440829461143 0.7488640740561611
15.70618885753872 268.47797365599337 0.7473619647330444
15.711416412492136 270.72354041473767 0.7494645565114676
15.716643967445552 273.1522668434524 0.7524260524755421
15.721871522398969 275.28345321818256 0.7550008643804859
15.727099077352385 276.4446880848249 0.7535669280385049
15.732326632305801 275.3649896391024 0.7505834260135281
15.737554187259217 276.93813546016634 0.7522586878819367
15.742781742212633 278.7331417749854 0.7542897559612083
15.74800929716605 282.59910984295203 0.7594631918420465
15.753236852119466 284.59384775656673 0.7618550555908834
15.758464407072882 285.0499322936434 0.7619865996903327
15.763691962026298 282.4213207227962 0.7577927463213925
15.768919516979715 282.6184141523886 0.7567560425624779
15.77414707193313 284.29379607852735 0.7581894326458397
15.779374626886547 284.539906520872 0.7583307588909929
15.784602181839963 284.84658179996876 0.7577005192033469
15.78982973679338 286.0063788860923 0.7584122112566126
15.795057291746796 286.1596907116321 0.7578735475500913
15.800284846700212 287.1491074719908 0.758933455165281
15.805512401653628 287.1666327487901 0.7587499403054357
15.810739956607044 288.61699604620696 0.7592211834142394
15.81596751156046 289.30305682435454 0.7587779057164846
15.821195066513877 286.5773316629514 0.7539894158466381
15.826422621467293 289.4827389240194 0.7564713024324503
15.831650176420709 290.59255710632465 0.7576063633185891
15.836877731374125 289.2591596225928 0.7553741895358779
15.842105286327541 288.3092264183793 0.7543734052410555
15.847332841280958 286.4068314448269 0.7517071326770759
15.852560396234374 284.8282587757453 0.7499257588676062
15.85778795118779 284.82969270130377 0.750160363716765
15.863015506141206 284.9921279235613 0.7506876691821941
15.868243061094622 282.59526184390893 0.7467334977041628
15.873470616048039 279.8887052096758 0.7427041428669053
15.878698171001455 282.2217375750515 0.745566296145885
15.883925725954871 284.14372700717206 0.7470147595026687
15.889153280908287 286.7006515390896 0.7501772544549823
15.894380835861703 287.19345873120716 0.7493383723881268
15.89960839081512 284.77153909369287 0.7466560651994333
15.904835945768536 283.1147520267186 0.7442361147026394
15.910063500721952 281.8167304653786 0.7419051487261503
15.915291055675368 280.532789127738 0.7399923947079408
15.920518610628784 280.01549009984376 0.7391022956100473
15.9257461655822 278.8544788329411 0.7373782340539501
15.930973720535617 277.9201619567107 0.7353745125635258
15.936201275489033 277.0194268949035 0.7332365735748178
15.94142883044245 278.08971040555093 0.7332346222585229
15.946656385395865 279.78587943269866 0.7363006172237211
15.951883940349282 277.9090802026063 0.7342553484934764
15.957111495302698 278.2394609513864 0.7358967986789015
15.962339050256114 277.63608872216713 0.7346776005521148
15.96756660520953 282.8835933878633 0.739364224051992
15.972794160162946 286.26693073770247 0.7446554626560818
15.978021715116363 287.33232771428726 0.7464876487002864
15.983249270069779 288.1060003645064 0.7483096723196236
15.988476825023195 285.51125058002674 0.7446070652030948
15.993704379976611 285.2128583076754 0.7437322835155955
15.998931934930027 283.28891351322056 0.7392851611061355
16.004159489883442 282.54604842114645 0.7387702782767949
16.009387044836856 284.66707070473007 0.7415408016014706
16.01461459979027 286.8515717423003 0.7445918893925696
16.019842154743685 291.6997266129635 0.7516577087205901
16.0250697096971 291.0615545160401 0.7500081273500654
16.030297264650514 290.98851808234497 0.7513243920884292
16.03552481960393 292.49029125651407 0.7512968496517167
16.040752374557343 294.0539053368664 0.7522043689346877
16.045979929510757 297.85176447914233 0.7577011247921636
16.05120748446417 300.13697915266374 0.7601063404728219
16.056435039417586 301.5601706767451 0.7625424398138874
16.061662594371 303.1507061506975 0.7639935164933662
16.066890149324415 309.40562014631604 0.7708014033738491
16.07211770427783 311.58561800378766 0.7734974546661197
16.077345259231244 313.91102211585815 0.7756293573903444
16.08257281418466 314.74844360321396 0.7757312902563969
16.087800369138073 318.95769657762696 0.7813738186895117
16.093027924091487 320.94855883733345 0.7842743871548629
16.0982554790449 323.80006580609256 0.7878721282785679
16.103483033998316 327.6152166503711 0.7924655618606232
16.10871058895173 332.30232714811075 0.7970268940701668
16.113938143905145 333.24472880594664 0.7985065010698703
16.11916569885856 331.9922302445129 0.7974207395038642
16.124393253811974 326.4285929856488 0.7912191586291616
16.129620808765388 321.476857343826 0.7850965359295096
16.134848363718802 320.4800590127001 0.7837353089905862
16.140075918672217 320.4223161545283 0.7838031998728625
16.14530347362563 321.66226484316843 0.785495309882256
16.150531028579046 322.43361754981703 0.7863696450084902
16.15575858353246 324.49848914839004 0.7884782573711224
16.160986138485875 325.6063120647265 0.7885915706711965
16.16621369343929 323.5220259747187 0.7857300288615421
16.171441248392703 319.5675157100216 0.7804321350148863
16.176668803346118 310.94421254202496 0.77065988191646
16.181896358299532 306.84391790329266 0.7660895925238645
16.187123913252947 302.768779877972 0.7601680385850808
16.19235146820636 297.6563342056564 0.753762968271689
16.197579023159776 297.0952152669624 0.7532575980021771
16.20280657811319 290.77005726375336 0.7456401301162968
16.208034133066604 286.8832183080148 0.7413223666514245
16.21326168802002 282.35963311753676 0.7358105646781197
16.218489242973433 278.82141247291605 0.7313590354018785
16.223716797926848 275.0271888600533 0.7262673247477289
16.228944352880262 272.6187946254711 0.7223719357463607
16.234171907833677 271.4005498006555 0.7211402351133739
16.23939946278709 270.34308290405926 0.7216204596769334
16.244627017740505 266.8877283726431 0.7186149815722612
16.24985457269392 263.8962929726487 0.7158425721292797
16.255082127647334 261.0390364159642 0.7118398085474673
16.26030968260075 255.98015091319473 0.7044771071922443
16.265537237554163 255.12068424512793 0.7041292229440944
16.270764792507578 253.40198374000502 0.7015057847946854
16.275992347460992 254.25094242657966 0.7035230783413584
16.281219902414406 254.92972005417147 0.7050103265382365
16.28644745736782 254.7561729824387 0.705594253261793
16.291675012321235 253.09287223117434 0.7026873568301986
16.29690256727465 252.6205238657251 0.7010368369563361
16.302130122228064 253.15882365043754 0.7005010048747222
16.30735767718148 252.7854622871954 0.699380062826645
16.312585232134893 251.13812632806005 0.6961262618460339
16.317812787088307 250.4985243758616 0.6945325149292261
16.323040342041722 249.381088379046 0.6930804219026411
16.328267896995136 251.33736210653004 0.6945573011499574
16.33349545194855 250.76409231208532 0.6931347845266894
16.338723006901965 250.17262561903388 0.691717279089015
16.34395056185538 254.86575879648112 0.6973246273058943
16.349178116808794 258.17358129829864 0.704393258170938
16.35440567176221 260.9172323577033 0.7084825215882855
16.359633226715623 263.2063769812793 0.7114935441549852
16.364860781669037 267.86921649134945 0.7172996941095209
16.37008833662245 272.4593567280012 0.722189732531687
16.375315891575866 276.23282631319177 0.7265558843241009
16.38054344652928 280.47351644993137 0.7303911139586445
16.385771001482695 286.5427306723316 0.7368733079940988
16.39099855643611 292.28538087537487 0.7437344788975839
16.396226111389524 296.08742456103136 0.7469574254872036
16.401453666342938 295.16506560105 0.744404672107858
16.406681221296353 293.8762452266064 0.742261814494856
16.411908776249767 293.4311044623933 0.7422492688153514
16.41713633120318 293.43468475246993 0.7431674668366678
16.422363886156596 291.06146969466914 0.7402467183136118
16.42759144111001 285.68973537195285 0.732563511760464
16.432818996063425 281.2603463031858 0.7277611930422367
16.43804655101684 278.7839159784723 0.7233981144037355
16.443274105970254 276.4116628847789 0.7192473620930842
16.448501660923668 276.215674509959 0.7190026078647799
16.453729215877082 276.1125366757887 0.7189755215463189
16.458956770830497 276.98191210397806 0.7222884595030161
16.46418432578391 273.510843504067 0.7187294186129102
16.469411880737326 270.3282441807335 0.7136809014910439
16.47463943569074 270.0988716169191 0.7128949993198015
16.479866990644155 269.5482785684255 0.7103029175770502
16.48509454559757 272.77690998056295 0.7131549376990547
16.490322100550983 274.602586970616 0.71484037502354
16.495549655504398 277.3264232247641 0.7174837521654343
16.500777210457812 276.5636363472517 0.7178216252860199
16.506004765411227 277.78436403436194 0.7202507219043606
16.51123232036464 277.76401028175 0.719190902513612
16.516459875318056 278.7079606559772 0.7203831909431302
16.52168743027147 278.40596483435723 0.7197006715935528
16.526914985224884 277.2672438469614 0.7187223561128665
16.5321425401783 280.1064887515059 0.7232354218819306
16.537370095131713 279.86669916512403 0.7220370821026662
16.542597650085128 279.23600459283097 0.7225701936851511
16.547825205038542 275.47482544437815 0.7185519003205407
16.553052759991957 273.19105814072293 0.7144613708518921
16.55828031494537 269.59699630998426 0.7100763468318655
16.563507869898785 265.3972125812847 0.7049153508751658
16.5687354248522 262.9809263644628 0.7015439796755915
16.573962979805614 261.6782180488902 0.7010532425089429
16.57919053475903 261.77737145335226 0.7007773928248946
16.584418089712443 260.6179369634342 0.701164834647759
16.589645644665858 257.09584262019354 0.6967292752188936
16.594873199619272 252.4187147358488 0.690100480894418
16.600100754572686 251.23779652176052 0.6887855437841096
16.6053283095261 251.23092066494615 0.6887894082234135
16.610555864479515 254.09675847172448 0.69312965112712
16.61578341943293 256.559790797975 0.6960623230317422
16.621010974386344 255.96665798925176 0.6951826713346101
16.62623852933976 255.86340735262 0.6950322160819183
16.631466084293173 254.73491103088114 0.6932332398705896
16.636693639246587 255.16182591238007 0.690920748543104
16.641921194200002 257.639587082206 0.6956099285509774
16.647148749153416 258.6278737128468 0.6952356192337948
16.65237630410683 259.55201268302903 0.6963507325508115
16.657603859060245 261.03863392565853 0.6968096105816616
16.66283141401366 257.8019585459419 0.6920494491049203
16.668058968967074 254.7954699190792 0.6892627729928433
16.67328652392049 250.7230280215292 0.6835571742257212
16.678514078873903 249.73557220810258 0.6823216759137376
16.683741633827317 250.39092113860545 0.6835595135949377
16.68896918878073 250.89066811687076 0.6840378281850212
16.694196743734146 247.7494726830817 0.6804223632553615
16.69942429868756 245.253496471366 0.6771299151983118
16.704651853640975 244.72638790270076 0.6764073187453261
16.70987940859439 244.80273995535953 0.676364502064363
16.715106963547804 245.22694146249776 0.6775931594516277
16.720334518501218 240.65445591271776 0.6705687126230597
16.725562073454633 240.15962573726705 0.6694820893900812
16.730789628408047 241.06869862406273 0.6713037737091355
16.73601718336146 243.66084800561606 0.6766706518976443
16.741244738314876 243.84103720198144 0.6764529146650691
16.74647229326829 238.42557600314595 0.6677311079610532
16.751699848221705 235.93033859387742 0.6639421901518313
16.75692740317512 232.2535086998665 0.6607860631654391
16.762154958128534 233.8366858705413 0.6641651903728186
16.767382513081948 232.27745278643243 0.6622839199816183
16.772610068035362 231.4906361434851 0.6607783306758163
16.777837622988777 229.19180923510916 0.6566235379041937
16.78306517794219 227.89820777037892 0.6534910629235822
16.788292732895606 229.4208622196808 0.6553866757083169
16.79352028784902 231.4889509782953 0.6590581717359101
16.798747842802435 234.25849906518556 0.6631938292619667
16.80397539775585 235.43830822224544 0.6663856299463494
16.809202952709263 230.53329714902887 0.6588921158240181
16.814430507662678 227.130304936708 0.6549093069066575
16.819658062616092 223.36340446554246 0.6488375262727052
16.824885617569507 225.44819686815524 0.6515393105288622
16.83011317252292 226.21056295541572 0.6526969616850994
16.835340727476336 228.9154978213309 0.6564538280378253
16.84056828242975 228.3953050875942 0.6566767356923972
16.845795837383164 224.8056078154915 0.6501062919555141
16.85102339233658 221.67688200423984 0.6457167268655413
16.856250947289993 222.83945665745196 0.6449958023419426
16.861478502243408 221.53170359724382 0.6422867060890273
16.866706057196822 221.56978005486923 0.6420877994484415
16.871933612150237 219.98718928501108 0.6399936299757206
16.87716116710365 221.08195316028247 0.6431963542957901
16.882388722057065 222.30323870682636 0.6467021240563019
16.88761627701048 221.93878447966733 0.6479945882339921
16.892843831963894 221.65398155559564 0.6480258052789759
16.89807138691731 220.62377650630754 0.6467010980452932
16.903298941870723 220.41595257449836 0.6456725460117624
16.908526496824138 221.68034786470477 0.6460217738239009
16.913754051777552 220.3752355754488 0.6437440264553542
16.918981606730966 217.88200805364673 0.6397459374748097
16.92420916168438 216.5844288506872 0.6374964619720519
16.929436716637795 216.75625465580083 0.6401403249065416
16.93466427159121 219.90645084811882 0.6467688983701482
16.939891826544624 221.11550255453525 0.6506796195941799
16.94511938149804 221.26136799466005 0.6507853489227658
16.950346936451453 220.72772667766137 0.6493239519629924
16.955574491404867 222.0147646399293 0.6488757745809003
16.960802046358282 223.68382848182787 0.6509166728337662
16.966029601311696 223.7923372125586 0.6505632166283402
16.97125715626511 220.77940613598872 0.6475811247318125
16.976484711218525 218.30593666316128 0.6427795166331703
16.98171226617194 217.8902723240417 0.6426196529407693
16.986939821125354 219.57696113025858 0.6458766424959311
16.99216737607877 221.36449102048425 0.6487367449258051
16.997394931032183 222.5404106764254 0.6500692397324194
17.002622485985597 221.1774774522388 0.6452847155053716
17.00785004093901 222.50126691876218 0.6451581311948508
17.013077595892426 224.31257236009927 0.6477608934409441
17.01830515084584 224.12627606978543 0.6472755953618092
17.023532705799255 223.48388661943076 0.6469311795725261
17.02876026075267 221.4004275950054 0.6431330281412192
17.033987815706084 223.6611368535377 0.6465753034661963
17.039215370659498 223.7154160084452 0.6473756731871086
17.044442925612913 223.17533032522056 0.6469659195417522
17.049670480566327 223.89449172833355 0.6487769604079874
17.05489803551974 225.2213366892322 0.6508012207733422
17.060125590473156 227.94426264531504 0.6545437109899888
17.06535314542657 226.82590327405828 0.6524352870469514
17.070580700379985 226.38161793755955 0.6507798798828798
17.0758082553334 221.71945820224977 0.64245429412697
17.081035810286814 220.0244171357975 0.6388870736874827
17.086263365240228 221.7253561536171 0.640552464892105
17.091490920193642 223.94846319484992 0.6432192407745531
17.096718475147057 224.8633844182217 0.6466235400916736
17.10194603010047 223.98881874737697 0.6449871928954739
17.107173585053886 224.56186919254714 0.6456322433151921
17.1124011400073 224.76063634615988 0.6457190972059018
17.117628694960715 227.29152034487458 0.6490469395431568
17.12285624991413 228.0215489412633 0.6521183985866588
17.128083804867543 230.79536216166426 0.6563030456151377
17.133311359820958 231.2729803927297 0.6550728242619227
17.138538914774372 231.6833113917182 0.6558050844433648
17.143766469727787 230.18834758070048 0.6521714564969736
17.1489940246812 229.53305630543733 0.6525572252921229
17.154221579634616 229.9984789029161 0.6535359485717256
17.15944913458803 230.69298215068255 0.6545287827926882
17.164676689541444 233.8025836526059 0.6571718800884581
17.16990424449486 236.8237966930896 0.6601336889158972
17.175131799448273 240.93889840502513 0.6643454849953632
17.180359354401688 239.56686557002465 0.6623461820665195
17.185586909355102 239.62284795661319 0.6631804549124033
17.190814464308517 240.74804807349608 0.6654812951725774
17.19604201926193 246.2740381036558 0.6742642703735967
17.201269574215345 250.00679876784739 0.6791148597625645
17.20649712916876 251.82683783075544 0.680921864865874
17.211724684122174 250.44430198182314 0.6793403211742556
17.21695223907559 248.76958371028 0.6757405525041215
17.222179794029003 249.32040951839878 0.6750019842484304
17.227407348982418 249.3180848247203 0.6754354864237818
17.232634903935832 249.59832483141335 0.6762865397438423
17.237862458889246 251.64149434362918 0.6800453643271097
17.24309001384266 249.55741947753626 0.6765999364255891
17.248317568796075 250.35058764389575 0.6767377137370711
17.25354512374949 247.32183555073902 0.6720694237023732
17.258772678702904 246.1472318177309 0.6704609048132806
17.26400023365632 243.30238424250706 0.667161593897986
17.269227788609733 242.92519741658091 0.6671670566555556
17.274455343563147 238.8537520134801 0.6620927285766433
17.279682898516562 237.53667529542395 0.6613032260574176
17.284910453469976 237.67320959036834 0.6603354079870033
17.29013800842339 241.69495427791054 0.6662974215983308
17.295365563376805 243.5762525871453 0.6675916647457057
17.30059311833022 243.37863557147145 0.66773454533938
17.305820673283634 244.05261963529372 0.6692981244069615
17.31104822823705 244.0375083001277 0.6702944492823759
17.316275783190463 243.02047872407837 0.6694231371121869
17.321503338143877 243.23443188320888 0.6702031698558887
17.32673089309729 241.2971044831003 0.666326798379725
17.331958448050706 242.2658798270483 0.6661777912103297
17.33718600300412 242.82642201810367 0.6663017392051589
17.342413557957535 244.27124454479227 0.6692670932958639
17.34764111291095 244.23247561876985 0.669832753134685
17.352868667864364 242.46896310199568 0.6679499778635548
17.358096222817778 242.6229452522781 0.6688552746388109
17.363323777771193 241.52940077767147 0.667457978304798
17.368551332724607 242.13642267546112 0.6683788656371816
17.37377888767802 242.42020633570627 0.6687627908415233
17.379006442631436 240.52528772631223 0.6660236488038117
17.38423399758485 237.209085158743 0.6622411955113857
17.389461552538265 234.3748541132681 0.6597678400235021
17.39468910749168 236.19069313875977 0.6611216739313199
17.399916662445094 236.9355031180002 0.660790338340461
17.405144217398508 241.84529144286842 0.6660842617057385
17.410371772351922 239.25302029347847 0.6622592034759246
17.415599327305337 236.3947924542421 0.6584819606426786
17.42082688225875 233.91472350103933 0.6548447556314774
17.426054437212166 235.12160752316774 0.6567466342863663
17.43128199216558 235.07134853840827 0.6565306603276603
17.436509547118995 236.04534337804347 0.6588155008477955
17.44173710207241 237.99859452375003 0.6613865802937651
17.446964657025823 240.23473853964134 0.6640864280990488
17.452192211979238 241.6267768459424 0.6664719080908863
17.457419766932652 240.75599641422852 0.6649882612694268
17.462647321886067 239.74907569864789 0.6638536652353169
17.46787487683948 240.21865705451762 0.6644561404331106
17.473102431792896 240.26944732397484 0.6646499657951873
17.47832998674631 239.633762481854 0.6636785344706706
17.483557541699724 238.76310888423086 0.6617758255428282
17.48878509665314 239.38428788853707 0.6624315148570283
17.494012651606553 241.13020699534485 0.6653064791632574
17.499240206559968 244.04397146689652 0.668870898882642
17.504467761513382 245.82245847503026 0.6716285243487677
17.509695316466797 247.7078835350638 0.6736344136353144
17.51492287142021 244.34089468313934 0.6688654799260751
17.520150426373625 242.34862158464315 0.6678723698191367
17.52537798132704 243.36389754849145 0.6682573375349784
17.530605536280454 246.05132612566925 0.6715200902440593
17.53583309123387 248.1274771433646 0.673438565647382
17.541060646187283 247.53283012498628 0.672145509607891
17.546288201140698 247.5428034806089 0.6736870664570428
17.551515756094112 247.0626157252607 0.6732242625219483
17.556743311047526 246.96212681645213 0.6722186029128753
17.56197086600094 247.8653799707348 0.6731469825128968
17.567198420954355 249.00021946164904 0.6739864961790032
17.57242597590777 248.98075333370326 0.6750633111618157
17.577653530861184 248.9686223800511 0.676221813541173
17.5828810858146 246.2976469755264 0.6720025574590236
17.588108640768013 243.9988954160337 0.668332263154763
17.593336195721427 241.77756453119997 0.664428948546881
17.598563750674842 245.62621177481535 0.6694884887360367
17.603791305628256 250.71875704885437 0.6759080656565111
17.60901886058167 254.00407605112045 0.6808092963628186
17.614246415535085 254.21690577593398 0.6811268358125058
17.6194739704885 254.5538543670237 0.6827440512145231
17.624701525441914 254.6680141491101 0.6832832432350405
17.62992908039533 255.74278052525978 0.6849578772551317
17.635156635348743 256.1774598514105 0.6837518011960764
17.640384190302157 256.78592958007977 0.6826178736337472
17.64561174525557 260.63797894471713 0.687763438593226
17.650839300208986 264.5046449989475 0.6929545935608121
17.6560668551624 267.1698560236963 0.6965036573646358
17.661294410115815 267.8335129261742 0.6956506861918337
17.66652196506923 270.18711216535735 0.6982442942750761
17.671749520022644 274.54223598881157 0.70305819507162
17.676977074976058 278.5407714698159 0.708624860046042
17.682204629929473 281.3021639572722 0.7118883887914296
17.687432184882887 285.1453876287747 0.7160679453978979
17.6926597398363 289.46333816412226 0.720505503586775
17.697887294789716 293.32949903573115 0.7248682683015815
17.70311484974313 298.32294139875313 0.7312564818151119
17.708342404696545 302.20132494710873 0.7359524728939696
17.71356995964996 306.2165967465867 0.7405047939542124
17.718797514603374 311.56655629102005 0.7474165131095475
17.724025069556788 314.9890837260737 0.7516739496308338
17.729252624510202 318.2783932689351 0.7560800812502905
17.734480179463617 318.07651970069026 0.7553065126764256
17.73970773441703 316.9558779982348 0.7531797209497042
17.744935289370446 315.8543417397197 0.7520760765596666
17.75016284432386 315.8606945563027 0.7516984669668295
17.755390399277275 319.97593991192053 0.756207471083955
17.76061795423069 323.2709258148133 0.7601264290168032
17.765845509184103 323.00833232960855 0.7590476316010184
17.771073064137518 323.7097112230597 0.7601069239077016
17.776300619090932 323.9834329960656 0.7600915801117271
17.781528174044347 320.5097627791737 0.7564925577220675
17.78675572899776 315.56926272503824 0.7517877800725628
17.791983283951176 310.463167461177 0.7460973184699741
17.79721083890459 305.5525888306651 0.7406378642038582
17.802438393858004 302.9927052650171 0.7372333332040605
17.80766594881142 301.55111056442735 0.7347369768201562
17.812893503764833 297.7634817095566 0.7304952881237264
17.818121058718248 294.20205801838364 0.7264521869097061
17.823348613671662 291.1997949495765 0.7236010812883396
17.828576168625077 288.5638267188618 0.7210690519639475
17.83380372357849 284.21204130797435 0.7148085437036207
17.839031278531905 277.73279457145225 0.7065665487797825
17.84425883348532 274.279828596784 0.7027454746157077
17.849486388438734 273.01590410915446 0.7015577640817474
17.85471394339215 273.89494590081705 0.7029479777866701
17.859941498345563 274.3127569669475 0.703985393733003
17.865169053298978 273.51087040738764 0.7026139216989681
17.870396608252392 276.3548940977806 0.7062759440529587
17.875624163205806 277.84104293595567 0.707082174538779
17.88085171815922 280.07816375015045 0.7091390048991001
17.886079273112635 281.659456304213 0.711637269384831
17.89130682806605 283.1488948840107 0.7127457692079375
17.896534383019464 284.21716203046054 0.714270642545313
17.90176193797288 292.3698712300457 0.723812464184987
17.906989492926293 300.2650980234221 0.7334107595124133
17.912217047879707 307.6302218822765 0.7416456608413657
17.917444602833122 313.60309591016585 0.7478468843152126
17.922672157786536 317.61547978934516 0.7524073659641244
17.92789971273995 319.51147065459526 0.7546339835937909
17.933127267693365 320.226351360155 0.7546853923086256
17.93835482264678 322.7249370571144 0.757861440562703
17.943582377600194 321.2497133803906 0.7567795386284354
17.94880993255361 320.51961128329947 0.7566411323785323
17.954037487507023 316.53568381065566 0.7528883358723338
17.959265042460437 310.17738736079065 0.7446442149457442
17.96449259741385 304.9816952258052 0.7387335583854374
17.969720152367266 298.7932814153134 0.7314621546455213
17.97494770732068 292.20102409583944 0.7231486789086138
17.980175262274095 286.9140994132654 0.7167807474175808
17.98540281722751 280.4287346027074 0.7087131152337706
17.990630372180924 276.8431172243922 0.7053012490295405
17.995857927134338 271.9829244429246 0.7002514352305129
18.001085482087753 270.05635960319125 0.6985958298637104
18.006313037041167 267.5241019408248 0.6960067734468799
18.01154059199458 263.0912885142191 0.6897263648413822
18.016768146947996 260.14840621731605 0.6848581593337951
18.02199570190141 258.74779280533136 0.6829627318280229
18.027223256854825 257.9134469627573 0.6822058470680138
18.03245081180824 259.328842019108 0.6839806764260384
18.037678366761654 256.9520821352117 0.6798824614547896
18.042905921715068 257.03375091577874 0.6794508122927403
18.048133476668482 254.16182831160006 0.6768114540743713
18.053361031621897 256.2072247429219 0.679688509181815
18.05858858657531 254.51027328202375 0.6778104611804664
18.063816141528726 255.43775187711924 0.6789855038914182
18.06904369648214 254.2947869863172 0.678067868889997
18.074271251435555 256.17436110054604 0.6803382455889411
18.07949880638897 258.9191194828322 0.6845119783830478
18.084726361342383 263.5717878700224 0.6905478280714744
18.089953916295798 265.0999571465193 0.6930281774434801
18.095181471249212 264.41329027140534 0.6912974882526163
18.100409026202627 262.852753566781 0.6885660533065749
18.10563658115604 264.39857134893214 0.6903759397043226
18.110864136109456 268.81920615825044 0.6960756377757289
18.11609169106287 273.29845858229174 0.7013256045183951
18.121319246016284 276.70330945757337 0.7049587702845086
18.1265468009697 281.7805651729362 0.7102045269209772
18.131774355923113 285.9571147922897 0.7152600416252494
18.137001910876528 291.31980805953106 0.7216463904898334
18.142229465829942 294.17345026583865 0.7246654761454531
18.147457020783357 299.519909086085 0.7301790569120392
18.15268457573677 306.3301560319631 0.7377827988085964
18.157912130690185 316.37269985783894 0.7504562707230943
18.1631396856436 325.7455219576087 0.761470013018559
18.168367240597014 335.54613424292506 0.772613318578326
18.17359479555043 346.69004493770063 0.7850694399769597
18.178822350503843 359.60298480514024 0.7984323750329307
18.184049905457258 371.5015957944476 0.8114805040379379
18.189277460410672 382.0527051423113 0.8231189679188275
18.194505015364086 387.9826216670473 0.8293232858336193
18.1997325703175 388.9466126462024 0.8302612943444455
18.204960125270915 389.88768495618984 0.8306973724798989
18.21018768022433 384.89316445611195 0.8251466336958306
18.215415235177744 379.917997785555 0.8197964958823787
18.22064279013116 376.7804213440039 0.816317106943988
18.225870345084573 376.56557632805345 0.8164637757006181
18.231097900037987 376.0578074247807 0.8160789151360441
18.236325454991402 376.81231349900844 0.8168292215309855
18.241553009944816 375.5740225218296 0.8160166103650656
18.24678056489823 380.74209355419674 0.8213544997861385
18.252008119851645 383.69337782767207 0.8249093746025521
18.25723567480506 383.9922225999581 0.8250726809183364
18.262463229758474 379.59493871702875 0.8201686210718303
18.26769078471189 370.5800696382428 0.8103976904185131
18.272918339665303 360.13046590628977 0.7986978187726675
18.278145894618717 351.790108129381 0.7892244674511473
18.28337344957213 342.40542576283354 0.7787307717820012
18.288601004525546 337.11910790490066 0.7730055853881942
18.29382855947896 328.8542158714066 0.7638560085661354
18.299056114432375 324.3915052332057 0.7588656152039812
18.30428366938579 317.79946647705253 0.7519624302668498
18.309511224339204 315.78071164047896 0.7500130072201783
18.314738779292618 309.93036322724817 0.7437601618864973
18.319966334246033 306.2425373038246 0.7397268714424424
18.325193889199447 297.99932184907806 0.7293739750601532
18.33042144415286 292.1973768609582 0.7223390597471944
18.335648999106276 289.73677692836185 0.719116636582265
18.34087655405969 287.09618144899247 0.7162115649384737
18.346104109013105 288.0881197927293 0.7175154376514692
18.35133166396652 286.91148481842004 0.7162124024184563
18.356559218919934 287.0661038586814 0.716819652965988
18.361786773873348 287.21116361663405 0.71707583694424
18.367014328826762 284.71222727209346 0.7129838957807211
18.372241883780177 284.55498129582514 0.7123663668631212
18.37746943873359 283.161707126539 0.7102705045651335
18.382696993687006 286.73550622620155 0.7147093943624905
18.38792454864042 291.5211324148724 0.7232789092201736
18.393152103593835 299.45001673263636 0.7451625989945082
18.39837965854725 307.8959267576717 0.762694050490458
18.403607213500663 314.7877964072237 0.7758070184796447
18.408834768454078 322.80432041727096 0.7896702857743119
18.414062323407492 332.1882974182855 0.8051709661626504
18.419289878360907 341.0234477884741 0.8195565029514255
18.42451743331432 345.6990288011029 0.8280735723368393
18.429744988267736 344.8622229719382 0.8307738037976659
18.43497254322115 338.4176808443535 0.8258109747255705
18.440200098174564 330.8682881758891 0.8197900515026327
18.44542765312798 327.51750974519473 0.8194927358095995
18.450655208081393 325.6816326726593 0.8198712417522587
18.455882763034808 321.7740505778709 0.8181852044156822
18.461110317988222 319.1019670918939 0.8175328346025281
18.466337872941637 315.0160348583958 0.8139981487098944
18.47156542789505 314.72874463821796 0.8158614630325983
18.476792982848465 312.69304568203626 0.8154322913223674
18.48202053780188 309.814612150927 0.814027114510356
18.487248092755294 305.52394142695005 0.8116016255634295
18.49247564770871 303.94118607039997 0.8121216225287182
18.497703202662123 302.0260393263135 0.8139300346988515
18.502930757615538 305.29295806328116 0.8203654375763029
18.508158312568952 301.67172146010483 0.8180655003333989
18.513385867522366 299.03348641629293 0.8159425400972796
18.51861342247578 297.00176082441317 0.814438123803805
18.523840977429195 295.04908550272285 0.814413494627663
18.52906853238261 299.2439100160702 0.8226655479131848
18.534296087336024 297.14021347552557 0.8211053334112303
18.53952364228944 293.21797957857575 0.8188542597064207
18.544751197242853 287.7195136288606 0.8132058446492896
18.549978752196267 286.0748176070847 0.8137739164690392
18.555206307149682 284.84468986526696 0.8147195504365151
18.560433862103096 284.0962232623676 0.8139699191167933
18.56566141705651 283.7456979046166 0.8150823165516796
18.570888972009925 283.36613995251787 0.8150972800845537
18.57611652696334 285.7543902462555 0.8211503976030758
18.581344081916754 289.5987497714425 0.8298123112584925
18.58657163687017 293.0846408819083 0.8368742424896914
18.591799191823583 294.6027047183959 0.8419371236468958
18.597026746776997 297.52884807188036 0.8469478090335777
18.60225430173041 295.4971978146455 0.8448298446029782
18.607481856683826 294.91040237980525 0.844591102016942
18.61270941163724 294.827519158417 0.8454995768129054
18.617936966590655 294.7066485470238 0.8478813353952362
18.62316452154407 295.3203180337137 0.8488421669722845
18.628392076497484 297.0642578122029 0.8344454814093667
18.633619631450898 300.1837240953591 0.8295391282989556
18.638847186404313 307.6069558846469 0.8331572896596089
18.644074741357727 313.9141345409965 0.8375146571492983
18.64930229631114 317.9456132623267 0.839862764240452
18.654529851264556 320.66868074527594 0.8386643948909674
18.65975740621797 326.2161800117108 0.8427600334145491
18.664984961171385 331.18457095730855 0.8454758730595366
18.6702125161248 332.3970348629065 0.8443253106153156
18.675440071078214 336.6566631009961 0.847368817195008
18.680667626031628 341.0600983501574 0.8491593498693243
18.685895180985042 348.7098083289733 0.8557223156569665
18.691122735938457 356.88957572216697 0.8639681705635271
18.69635029089187 358.7832249323134 0.8638838912207957
18.701577845845286 359.9559080956398 0.8643218522770207
18.7068054007987 360.19028650972666 0.8625002224597421
18.712032955752115 363.0138112853536 0.8637361217079031
18.71726051070553 365.30015503189185 0.8646828834525607
18.722488065658943 366.6581043483324 0.8645753381645449
18.727715620612358 364.5772681221669 0.8618443282105877
18.732943175565772 364.7284895491909 0.8609997209751571
18.738170730519187 364.10446917387037 0.8584015285742291
18.7433982854726 364.50073579974844 0.8576030326410816
18.748625840426016 366.1578103492336 0.8577487357014877
18.75385339537943 364.7365809531244 0.8556716253884574
18.759080950332844 360.84990033534154 0.8505031858248473
18.76430850528626 360.87892066561386 0.8492878622861976
18.769536060239673 357.7601594955992 0.8444048166110566
18.774763615193088 354.9723783583445 0.8394282533958717
18.779991170146502 348.0893649249226 0.829355959597959
18.785218725099917 338.87566335608875 0.8176434697515701
18.79044628005333 334.1772959261867 0.8106834061334949
18.795673835006745 329.33161459411554 0.8043585723573939
18.80090138996016 324.66281808121045 0.7978061164040524
18.806128944913574 323.32453713574404 0.7956017482439177
18.81135649986699 322.7629088081361 0.7946453306037345
18.816584054820403 323.54038420073636 0.795640221635301
18.821811609773818 323.7963231604077 0.7955984460660506
18.827039164727232 320.4908778405729 0.79148494839261
18.832266719680646 317.49515227346654 0.7878243812760601
18.83749427463406 312.6805769978066 0.7815849049384412
18.842721829587475 311.24617582199795 0.778859894203965
18.84794938454089 308.54367002081244 0.7739327801046475
18.853176939494304 307.734819507786 0.7726327308329068
18.85840449444772 307.3964455302093 0.7723024229132217
18.863632049401133 306.8195984502895 0.7709618548200028
18.868859604354547 306.44740615570555 0.770560639569146
18.87408715930796 305.66915830167017 0.7690999079710172
18.879314714261376 304.35648524638054 0.7672533522297226
18.88454226921479 301.21625232538463 0.7634878087028405
18.889769824168205 297.2162654369469 0.75813760748678
18.89499737912162 292.93558127513774 0.7522924036828147
18.900224934075034 293.6845013603689 0.7523234369659232
18.90545248902845 293.5557950706924 0.751945065588488
18.910680043981863 291.21933332760966 0.7497911229586218
18.915907598935277 286.35540530923606 0.7430341609610946
18.92113515388869 283.43696386917384 0.7389396995603051
18.926362708842106 281.17735306526606 0.7353988088089807
18.93159026379552 278.2022382195518 0.7317243827907973
18.936817818748935 277.1450114445123 0.7316509243517416
18.94204537370235 278.154152856549 0.7337877311232038
18.947272928655764 281.10112084494926 0.7372069357635413
18.952500483609178 284.62077459862496 0.7412328842500762
18.957728038562593 282.08122881471564 0.7361601536525462
18.962955593516007 278.9260993265454 0.7319858806132647
18.96818314846942 274.1320587933068 0.7243515949888162
18.973410703422836 272.55490550195384 0.7216263732164541
18.97863825837625 271.3923313242029 0.7189228791224893
18.983865813329665 272.8933102520549 0.7213032326703246
18.98909336828308 277.3411613427118 0.7278006735755238
18.994320923236494 280.1320368571026 0.7314399522830595
18.999548478189908 279.27701409463873 0.7298383949462505
19.004776033143322 274.5158691993336 0.7245685487071734
19.010003588096737 275.4873223879293 0.7249053306501542
19.01523114305015 277.5533428698572 0.7280108562829887
19.020458698003566 276.18087188383146 0.7248726616670544
19.02568625295698 275.019580429465 0.7222605334672801
19.030913807910395 274.18681296999915 0.720695872153278
19.03614136286381 280.03891254733946 0.7281870890133133
19.041368917817223 281.20017896014315 0.7291078586163244
19.046596472770638 281.47618426269736 0.7284619887456214
19.051824027724052 278.3991585555346 0.7242912423483407
19.057051582677467 280.1768552802636 0.7265798853675562
19.06227913763088 283.1513788701504 0.7307991543498241
19.067506692584296 284.9295194488447 0.73378175024266
19.07273424753771 285.6460228255383 0.733414186787777
19.077961802491124 283.6288119529558 0.7302477840756193
19.08318935744454 281.94165104661283 0.7286272847966141
19.088416912397953 280.23813392047055 0.7261536512474989
19.093644467351368 277.4120928971773 0.7228046914411821
19.098872022304782 276.5476982522752 0.7202365748221972
19.104099577258197 274.8946834539086 0.7178834592624211
19.10932713221161 274.8549960748764 0.7180308943474263
19.114554687165025 273.2233670894192 0.7163116001454447
19.11978224211844 270.5799734313293 0.7132430863313454
19.125009797071854 269.0152264264298 0.7105667570154608
19.13023735202527 269.5413763881893 0.711284104302473
19.135464906978683 267.28816600343544 0.7088174620527359
19.140692461932098 267.0245729544448 0.7089905132877385
19.145920016885512 265.9949207831076 0.7077978759517835
19.151147571838926 267.01087457621605 0.7079787091745333
19.15637512679234 267.8209027009649 0.7070455239419157
19.161602681745755 265.73035427563684 0.7038748824190976
19.16683023669917 265.5974090660173 0.7031930384836858
19.172057791652584 265.264655226341 0.7038584793552601
19.177285346606 267.2977659299816 0.7073737235214774
19.182512901559413 268.1833672655488 0.7082180822287759
19.187740456512827 267.6984978608569 0.7085199388661032
19.19296801146624 265.17709506702715 0.7045880830862087
19.198195566419656 262.75334981165895 0.7026281566747662
19.20342312137307 263.60027100405887 0.7038172220203159
19.208650676326485 264.7770566230627 0.7054472158545305
19.2138782312799 266.2164085360382 0.7068628371043922
19.219105786233314 268.1506008385596 0.7091445519324848
19.22433334118673 268.64547739118973 0.7101391977236853
19.229560896140143 266.92012647939 0.70810321038834
19.234788451093557 267.1373761309477 0.7081507907894408
19.24001600604697 266.8635625682738 0.7072461681747059
19.245243561000386 265.7882289260011 0.704596550793024
19.2504711159538 267.8267019206408 0.7060309588973832
19.255698670907215 267.07789463987194 0.7046127627790569
19.26092622586063 267.8393615545362 0.7052834391813769
19.266153780814044 268.58702226692304 0.7061197021310616
19.271381335767458 267.6325875708126 0.7060797042468951
19.276608890720873 269.6332205943722 0.7080489002511269
19.281836445674287 272.12121987813384 0.7116369816512265
19.2870640006277 276.26798252976374 0.7166391416228772
19.292291555581116 282.3950311818682 0.7233852425572634
19.29751911053453 282.73228845369755 0.7231694365110332
19.302746665487945 282.2051103608795 0.7225858737628811
19.30797422044136 281.6248168158937 0.7221719613222811
19.313201775394774 283.08221841916503 0.7241639563022998
19.318429330348188 285.53788537326886 0.7263247098971038
19.323656885301602 288.72414995729343 0.7298660260442887
19.328884440255017 290.69672525500755 0.731916898182817
19.33411199520843 294.41791363171495 0.7365623103474974
19.339339550161846 295.96613869700434 0.7383371121483132
19.34456710511526 297.39211995711935 0.739488916941177
19.349794660068675 298.2580495320523 0.7404697155723265
19.35502221502209 302.50455565250456 0.7455491613969587
19.360249769975503 305.42344177653234 0.7485230300171941
19.365477324928918 311.9760896036271 0.7569490563184272
19.370704879882332 313.8288084674712 0.7583984166369427
19.375932434835747 317.9604346883306 0.7633782820817804
19.38115998978916 318.49946785790723 0.7631154014515993
19.386387544742576 319.5847090619608 0.7643847440540417
19.39161509969599 323.3474432488241 0.7694569333701377
19.396842654649404 327.48907428786447 0.7742072315712257
19.40207020960282 332.43868250795543 0.7794688222342429
19.407297764556233 332.3343643995265 0.779021252957524
19.412525319509648 332.5873155993144 0.7786576925621876
19.417752874463062 332.45115077775927 0.779045166836727
19.422980429416477 333.1666104563186 0.7795372286704225
19.42820798436989 333.1971219205256 0.7793260564132116
19.433435539323305 330.896167521806 0.776687088257323
19.43866309427672 327.470139015501 0.7724780524511999
19.443890649230134 325.4777010805276 0.7701231187941991
19.44911820418355 327.7625798840543 0.7729811504011455
19.454345759136963 331.87607876755817 0.7774413260002532
19.459573314090377 334.17922216905737 0.780870122345524
19.464800869043792 333.78786176521874 0.7800985497096158
19.470028423997206 333.2036187743142 0.7791001825692856
19.47525597895062 332.9027556295004 0.7792703171565221
19.480483533904035 330.29570998227445 0.77675611226068
19.48571108885745 330.5718350272716 0.7775024361707602
19.490938643810864 333.2637596978951 0.7800841122764363
19.49616619876428 335.73101179633335 0.7820697535924449
19.501393753717693 335.9493993526433 0.7820079310965073
19.506621308671107 335.20862453507664 0.7806674316858782
19.51184886362452 335.13996989342786 0.7811232911292476
19.517076418577936 338.6701929385549 0.7857563557206284
19.52230397353135 341.6496454961638 0.7890928246875638
19.527531528484765 346.2981275479197 0.7942874073664126
19.53275908343818 346.32109834031144 0.7937744545212909
19.537986638391594 349.52044613982764 0.7969201143059417
19.54321419334501 347.7332451056658 0.7948465228360093
19.548441748298423 348.53449343031974 0.7953552682306666
19.553669303251837 349.0281714344055 0.7957593494540238
19.55889685820525 353.5289468894894 0.8009884682111553
19.564124413158666 355.56511328299433 0.8028835820692397
19.56935196811208 357.6992490423884 0.8052080285017172
19.574579523065495 361.0294499657044 0.8089083208468073
19.57980707801891 362.3887549671059 0.8105863752304522
19.585034632972324 364.27467287623665 0.8126980873964604
19.590262187925738 366.67573915032665 0.8147065765305257
19.595489742879153 368.5266723385915 0.8166147538549281
19.600717297832567 372.07555662669523 0.8203346672429684
19.60594485278598 376.27460334051864 0.8246582672522556
19.611172407739396 379.57297455628424 0.8283104901586664
19.61639996269281 383.60740981584047 0.8324609511638275
19.621627517646225 385.2269984628064 0.8343923307550876
19.62685507259964 386.1214722861052 0.8351965996797505
19.632082627553054 383.4848733529561 0.8320779256116579
19.637310182506468 382.5067222825498 0.8311624594932951
19.642537737459882 384.21818715113034 0.8334383697193628
19.647765292413297 387.1419477212617 0.8374667262310405
19.65299284736671 390.2268398856164 0.8408463268126037
19.658220402320126 391.2588399870792 0.841354410128653
19.66344795727354 393.9745560972409 0.8435077725634448
19.668675512226955 392.8099335608125 0.8414883006523787
19.67390306718037 391.6586106529889 0.8399134318105325
19.679130622133783 392.4982342384552 0.841172753192844
19.684358177087198 394.4918359002443 0.8435725181074933
19.689585732040612 399.44366852576434 0.8487262737497296
19.694813286994027 404.0461811398447 0.8537401028042775
19.70004084194744 405.9844655146282 0.8557632533702815
19.705268396900856 403.26313719383876 0.8527557087304043
19.71049595185427 400.89724602105485 0.850456172158485
19.715723506807684 396.69908533093275 0.8453279239655619
19.7209510617611 396.5319175568487 0.8451195107268484
19.726178616714513 389.93185690290846 0.8378423597125321
19.731406171667928 386.6178312339733 0.8339889659682674
19.736633726621342 381.24041007693097 0.8290151082186741
19.741861281574757 376.2143237095777 0.8235171265426124
19.74708883652817 372.63414360694617 0.8196960514461613
19.752316391481585 369.68271426365715 0.8161284517177708
19.757543946435 365.1326957496641 0.8108895784365622
19.762771501388414 358.6561954931673 0.8046385327527162
19.76799905634183 355.95896742765194 0.8024899988873488
19.773226611295243 354.0035587090411 0.8001346522601176
19.778454166248657 353.4649062552856 0.7993747640647985
19.783681721202072 348.0380423227917 0.791887065105319
19.788909276155486 342.11472712786656 0.7848146584988578
19.7941368311089 339.7052107494924 0.7820458701737891
19.799364386062315 337.29335092886413 0.7792351333734316
19.80459194101573 336.15079417525385 0.7790631563339677
19.809819495969144 334.85388869897093 0.777293504568243
19.81504705092256 332.82313978826267 0.775222017733566
19.820274605875973 329.3625480026379 0.7718121321037814
19.825502160829387 327.9505145806486 0.7701947119469861
19.8307297157828 323.6549787112156 0.7652720019618566
19.835957270736216 321.0689777174598 0.7625235568046881
19.84118482568963 321.16029220818143 0.7617223007769234
19.846412380643045 323.3133650247939 0.7644611919296445
19.85163993559646 323.7146292894053 0.7629471978210084
19.856867490549874 323.81717385094913 0.7639231273588608
19.86209504550329 320.3612805312088 0.7599275764134579
19.867322600456703 318.1401405611091 0.7574308779156724
19.872550155410117 316.76234098870407 0.7553265585858956
19.87777771036353 315.8659197528488 0.7536764514458238
19.883005265316946 319.10055817187816 0.7579360629779059
19.88823282027036 316.5823510909629 0.755447639611025
19.893460375223775 314.1117754247581 0.7522762134965872
19.89868793017719 310.167866566528 0.7469312369905253
19.903915485130604 307.26961844253276 0.7429560568327485
19.909143040084018 306.2260192047637 0.7425102377418805
19.914370595037433 307.0534788540074 0.7444417740133891
19.919598149990847 307.9316561703462 0.7457450121204684
19.92482570494426 307.0253108977666 0.744807937559467
19.930053259897676 304.4452814023511 0.7422903207191391
19.93528081485109 303.92982629518224 0.741665246711389
19.940508369804505 303.2464130060235 0.7402115136666338
19.94573592475792 305.5217412116321 0.741977715783069
19.950963479711334 307.57851099428706 0.7445594072382639
19.956191034664748 307.92482484568745 0.7447267409157977
19.961418589618162 304.5843485607859 0.7403851793382743
19.966646144571577 301.05316583514093 0.7360411191936441
19.97187369952499 301.3327403184309 0.7364760791290141
19.977101254478406 303.31031692239026 0.7397297834252152
19.98232880943182 305.524532261141 0.7429942361685344
19.987556364385235 303.9668085069965 0.7415212694342951
19.99278391933865 305.30982546638523 0.743620163966307
19.998011474292063 306.762566629179 0.7447723847934762
20.003239029245478 309.58303641823125 0.7480644260711484
20.008466584198892 310.88123851887053 0.7488915288683371
20.013694139152307 314.22716781491033 0.7525446895182468
20.01892169410572 317.2600861092011 0.7548969643675603
20.024149249059136 321.90947114649913 0.7607077133755303
20.02937680401255 324.79169063605246 0.7636484976349964
20.034604358965964 331.39963355680123 0.7716034453995883
20.03983191391938 337.48099984638384 0.7779888275114709
20.045059468872793 342.64367267392254 0.7834707836683159
20.050287023826208 343.0106147728773 0.7842306368874883
20.055514578779622 340.94248075967977 0.7819544768278462
20.060742133733036 337.25343033083175 0.7784665259271774
20.06596968868645 334.6147590262277 0.7756369367494896
20.071197243639865 328.9676226423927 0.7685326395231541
20.07642479859328 324.28381299359665 0.7630164917989124
20.081652353546694 319.26223677025183 0.7573516989103692
20.08687990850011 320.25629757021204 0.7588447846853007
20.092107463453523 316.8035112296544 0.7542914656632814
20.097335018406937 315.90934251384164 0.7519704228736596
20.102562573360352 313.7513217504452 0.7492727938079801
20.107790128313766 315.27969895374594 0.7518623981902531
20.11301768326718 314.8792417288124 0.7517407059729249
20.118245238220595 312.87391234877094 0.7490793575388479
20.12347279317401 309.3671356847301 0.7447786110561933
20.128700348127424 310.6821291046948 0.7464948415205961
20.13392790308084 310.65706084595627 0.7467802883449733
20.139155458034253 309.76985414675016 0.7458885441178542
20.144383012987667 310.3577625257297 0.7470094924889399
20.14961056794108 314.275905623896 0.7507238844718009
20.154838122894496 315.89987267435566 0.751631575502631
20.16006567784791 318.7540548146713 0.7543821340368826
20.165293232801325 317.6135867098754 0.7526285247280833
20.17052078775474 317.76919208456735 0.7531394794150624
20.175748342708154 317.0099303319068 0.7523962514299422
20.18097589766157 316.9703066598146 0.7522321062021282
20.186203452614983 318.15363427061686 0.7535465327865186
20.191431007568397 322.18894241015346 0.7579831834577937
20.19665856252181 321.4294418793779 0.7580264546911332
20.201886117475226 318.17871565401316 0.7546029952260817
20.20711367242864 313.61975799576027 0.7499060828952366
20.212341227382055 309.4582355521404 0.7452358785839851
20.21756878233547 307.26937020880536 0.7428913484591144
20.222796337288884 301.6056692310246 0.7354269877302875
20.228023892242298 297.0131651030442 0.72945310906623
20.233251447195713 295.39728095516335 0.7270558592258138
20.238479002149127 292.7508282908637 0.7247437302739905
20.24370655710254 291.32192327620595 0.7237132859617053
20.248934112055956 292.8573791942135 0.7253284824439209
20.25416166700937 295.1964258446817 0.7280749083483833
20.259389221962785 298.52462047785804 0.7320145761247363
20.2646167769162 297.81507042417894 0.7318495768213314
20.269844331869614 294.8730052063264 0.7291054997782674
20.275071886823028 291.43133880635884 0.7242572705417275
20.280299441776442 285.7930193052892 0.7168607752079396
20.285526996729857 284.480942151909 0.7147488935880734
20.29075455168327 285.9458366203282 0.7162388111957417
20.295982106636686 290.6974848684971 0.7228039022967038
20.3012096615901 296.62074774683845 0.7295735342695454
20.306437216543515 298.6147767092429 0.7319059617096567
20.31166477149693 299.3827736963825 0.7327373192194127
20.316892326450343 297.99665777968283 0.7308250343594829
20.322119881403758 293.58463876815676 0.7256015637963442
20.327347436357172 293.15792366179704 0.7246961973230427
20.332574991310587 291.6657019360518 0.723161679883028
20.337802546264 297.5604945452302 0.7297419144995184
20.343030101217416 300.64593975183885 0.732952917544335
20.34825765617083 303.0761966366045 0.7353697713362499
20.353485211124244 298.22642288071654 0.7294663230239246
20.35871276607766 294.57233243191024 0.7253612614245004
20.363940321031073 292.69782465176786 0.7239122017083625
20.369167875984488 295.507817592031 0.7277899162636546
20.374395430937902 297.6345156277824 0.7310922743911068
20.379622985891316 298.97332772308795 0.7320051496844256
20.38485054084473 296.5225075193393 0.7281463291724612
20.390078095798145 293.3987851425016 0.7238730724834366
20.39530565075156 291.23121534090336 0.7207015634246773
20.400533205704974 292.009889351883 0.7223881412469525
20.40576076065839 289.08621131236237 0.7190395746620935
20.410988315611803 287.06253985369324 0.7168818996995923
20.416215870565217 288.3637517464556 0.7197198844768105
20.421443425518632 292.4561037594786 0.7247206727565287
20.426670980472046 294.29487535645046 0.7274535856071545
20.43189853542546 295.73613660630514 0.7284825490789798
20.437126090378875 295.54273813796436 0.7271792477009196
20.44235364533229 294.00079370807316 0.7245441213030496
20.447581200285704 290.35611953250816 0.7195665352483486
20.45280875523912 286.8138271356455 0.7144301469580232
20.458036310192533 285.75055585605736 0.7137020748094268
20.463263865145947 287.8092384571306 0.7159158040017858
20.46849142009936 291.14095766413874 0.7212352231385082
20.473718975052776 292.4826862714442 0.7233807773933899
20.47894653000619 293.6540057964131 0.72571152262717
20.484174084959605 292.4666178390694 0.7242929072670738
20.48940163991302 293.67462539216206 0.7250171297734828
20.494629194866434 292.27130113531405 0.7230448382962367
20.49985674981985 294.2978035471817 0.7248243595241352
20.505084304773263 294.8189597191156 0.7246288709029437
20.510311859726677 294.61550741963754 0.7244339241070739
20.51553941468009 292.6234677536365 0.7222050653576928
20.520766969633506 291.8193318385524 0.7214643094328637
20.52599452458692 288.8241028264952 0.7188821205436348
20.531222079540335 286.9672723280834 0.7159175560042519
20.53644963449375 285.64943613228445 0.7150139145509644
20.541677189447164 289.4325200048499 0.7199881929156874
20.546904744400578 289.40424351193207 0.7195477250236963
20.552132299353993 287.360983980639 0.7170360624597174
20.557359854307407 289.356708548544 0.7185392718261808
20.56258740926082 292.6301011305506 0.7229732954547896
20.567814964214236 291.53087948735515 0.7219694387997506
20.57304251916765 284.54631019814184 0.7129596061999184
20.578270074121065 284.392094231543 0.7126458169115131
20.58349762907448 284.28898666963704 0.7121767756973582
20.588725184027894 286.0876979231583 0.7156179097134123
20.593952738981308 288.20584771151874 0.7187612820589036
20.599180293934722 289.2258163860986 0.7194906855299656
20.604407848888137 289.66242755770736 0.7190531370573756
20.60963540384155 289.21907947036243 0.7174169672239381
20.614862958794966 285.26543915956313 0.7125653689712557
20.62009051374838 283.93056105216516 0.7114835215503292
20.625318068701795 285.2148744924039 0.7133112683056023
20.63054562365521 286.54572198757177 0.7160955974270734
20.635773178608623 285.23959128943477 0.7142775433586466
20.641000733562038 285.6371156316426 0.7134994041602502
20.646228288515452 285.73840314023096 0.7148012044880822
20.651455843468867 285.13087757505446 0.7138316766701631
20.65668339842228 284.7347514463833 0.7146181147357449
20.661910953375695 284.1546167740068 0.7131841566575755
20.66713850832911 283.9718721578568 0.7125343024164789
20.672366063282524 284.5500596281074 0.7131782922548231
20.67759361823594 285.0861249423824 0.714643760716282
20.682821173189353 288.42591699861435 0.7198358330738279
20.688048728142768 289.9049867080574 0.7219540046709371
20.693276283096182 292.6968218771928 0.7246662229018914
20.698503838049596 291.18137789671545 0.7224510677018705
20.70373139300301 290.90029413078145 0.7210887928835034
20.708958947956425 289.7480395270538 0.7185425626306869
20.71418650290984 290.69620023160616 0.7203008297259825
20.719414057863254 291.29196976328046 0.721277082050194
20.72464161281667 293.4491068813192 0.7244082786042065
20.729869167770083 294.2759815054056 0.7247706761447479
20.735096722723497 294.00380555765275 0.7238003207683212
20.740324277676912 292.1601789323696 0.7212811331550721
20.745551832630326 292.67313865388184 0.721831317148382
20.75077938758374 294.7898292609986 0.7241776136898403
20.756006942537155 296.37933580766696 0.7260438174585052
20.76123449749057 297.5254098131629 0.7272189281971838
20.766462052443984 294.78539779596457 0.7239290887009739
20.7716896073974 295.68609103199486 0.7247821673142918
20.776917162350813 295.0409736817861 0.7234688369153778
20.782144717304227 298.3710687048763 0.7279528234797491
20.78737227225764 298.55960513203263 0.7279079459864063
20.792599827211056 299.66174473495147 0.7301348921345568
20.79782738216447 300.4890724008782 0.7311727822295049
20.803054937117885 302.1733683029102 0.7332700322144413
20.8082824920713 304.2839354365822 0.7354241963898356
20.813510047024714 302.950692275251 0.732896609910349
20.81873760197813 303.9532461715311 0.7337525215885907
20.823965156931543 306.04856768492004 0.7356745891302495
20.829192711884957 309.9924387629459 0.7408781039189767
20.83442026683837 312.36210515627647 0.7442581292138497
20.839647821791786 310.307731138494 0.7417970506846966
20.8448753767452 308.45503843486966 0.7392299861772139
20.850102931698615 307.7836868794001 0.7384269599611896
20.85533048665203 307.65275315610853 0.7379950608182133
20.860558041605444 305.0936264026616 0.7353954231330158
20.865785596558858 303.90744589146306 0.7340758339276672
20.871013151512273 302.186158634989 0.7318974507767629
20.876240706465687 300.94736921777553 0.7303714699920123
20.8814682614191 297.5193774480508 0.725759685751457
20.886695816372516 296.5329175693492 0.7253847284651794
20.89192337132593 300.05798580814826 0.7297612505356122
20.897150926279345 301.18735891994487 0.7314091657587398
20.90237848123276 300.15626836861304 0.7302245168230227
20.907606036186174 298.30708772250637 0.7278409613645961
20.912833591139588 297.62920396270187 0.7269175386253492
20.918061146093002 294.0863882428425 0.7221472205221487
20.923288701046417 293.78276971802245 0.7221584442699254
20.92851625599983 292.35207469326394 0.720880884280819
20.933743810953246 294.29808249688017 0.7236391623116654
20.93897136590666 292.80239744797865 0.7209978112972266
20.944198920860075 291.9404700918622 0.7202982994252942
20.94942647581349 291.1132671815769 0.7193955205019523
20.954654030766903 290.0767601876476 0.7190947861784482
20.959881585720318 288.7352085931456 0.7170971151041261
20.965109140673732 287.49614327188726 0.7146524972329285
20.970336695627147 287.9435476199338 0.7155250312674056
20.97556425058056 288.7902105658419 0.7171427728468568
20.980791805533975 290.1566955016698 0.7191441218955777
20.98601936048739 289.3996237152261 0.7183142063496042
20.991246915440804 288.60890455397237 0.7166306078829597
20.99647447039422 283.22965858337943 0.7096114806479831
21.001702025347633 281.9403605620655 0.7078673387584453
21.006929580301048 281.83149565731026 0.7069791160790261
21.012157135254462 281.2912610548324 0.706430602506079
21.017384690207876 277.93901774368936 0.7022535670152462
21.02261224516129 276.6471280395229 0.699811950602122
21.027839800114705 278.2734255642682 0.7027524820072626
21.03306735506812 280.495594179604 0.7055930083237691
21.038294910021534 279.81977389417057 0.7060010627061195
21.04352246497495 276.38847333792285 0.7012132641822848
21.048750019928363 273.7748759919722 0.6969692914751796
21.053977574881777 271.9265597225215 0.6941249239515709
21.059205129835192 274.6057484134976 0.6982457480804465
21.064432684788606 276.7958580846792 0.7016222971797745
21.06966023974202 279.41128536772703 0.7046642675938672
21.074887794695435 274.9096976936907 0.6981202827749787
21.08011534964885 271.88014438546634 0.6934739250698241
21.085342904602264 270.77272522497475 0.6924963591106577
21.09057045955568 272.81799731064723 0.6951608417090717
21.095798014509093 276.2521485014236 0.7004352984536463
21.101025569462507 275.91122510468546 0.6984710820641172
21.10625312441592 276.77116059146147 0.6996935626966695
21.111480679369336 275.3836239538788 0.6968843032642031
21.11670823432275 273.7593008747076 0.6950451349932913
21.121935789276165 272.0611139425128 0.6924138847186079
21.12716334422958 271.0932535114559 0.6912498652410501
21.132390899182994 274.36497282965627 0.6954764524094642
21.13761845413641 279.3822260947431 0.701696590555684
21.142846009089823 278.1449471184927 0.6994971545311551
21.148073564043237 273.84682791561295 0.6951277253332415
21.15330111899665 270.836497462191 0.6908348520230686
21.158528673950066 272.16588101485746 0.6920202435761744
21.16375622890348 276.976149593596 0.6980783964172196
21.168983783856895 278.51949746885407 0.6989148291097413
21.17421133881031 275.6474465050501 0.6941679293668386
21.179438893763724 272.4898078512637 0.6886931394542142
21.184666448717138 270.97557039155623 0.6871869890048502
21.189894003670553 272.9683180271972 0.6906381007589173
21.195121558623967 274.21592338875683 0.6924322393673327
21.20034911357738 276.81467123265406 0.6959061039626462
21.205576668530796 275.4289719312118 0.6938946234944856
21.21080422348421 274.23598370568425 0.6924880456155594
21.216031778437625 272.4805823492095 0.6895358239427968
21.22125933339104 271.0652448820877 0.6863897556510238
21.226486888344454 271.0145525706043 0.6864518487229605
21.231714443297868 270.05167336633855 0.685138996999539
21.236941998251282 272.33964658387043 0.6888395851170094
21.242169553204697 273.94513953212424 0.6916730190414273
21.24739710815811 277.77438452966703 0.6961398125613975
21.252624663111526 277.18344433023213 0.6957430334190615
21.25785221806494 279.2507932734676 0.696803556488661
21.263079773018355 278.6684713572109 0.6955627534421273
21.26830732797177 279.086193296804 0.6967817584495428
21.273534882925183 276.0884917238551 0.6920811335427068
21.278762437878598 273.92304675745373 0.6896286259314809
21.283989992832012 270.81531867548006 0.6922558702688377
21.289217547785427 267.456492463725 0.6989020622783682
21.29444510273884 265.41930704591016 0.7025844726586019
21.299672657692255 261.1199170048599 0.7022073379184973
21.30490021264567 263.3778852339251 0.7097815306532163
21.310127767599084 266.53554369600465 0.7180828657127282
21.3153553225525 267.68226586013566 0.7233202593050178
21.320582877505913 266.5628066578012 0.7257377246547656
21.325810432459328 264.7053549476192 0.7258674263333955
21.331037987412742 265.79963778287134 0.7296380882559649
21.336265542366156 267.04222697128586 0.7339996184421329
21.34149309731957 266.8386962343147 0.7359065652764036
21.346720652272985 264.2919271530748 0.7354057400126874
21.3519482072264 263.3255661252693 0.736891915080983
21.357175762179814 262.23912038668726 0.7381860510276743
21.36240331713323 260.8083021617888 0.7383675465458109
21.367630872086643 260.18294713339304 0.7392715503387186
21.372858427040057 259.88652889714615 0.7412798077316342
21.378085981993472 263.5195300042435 0.7495175508051177
21.383313536946886 264.9025088309873 0.7534286344866207
21.3885410919003 264.37893673032994 0.7537008966330321
21.393768646853715 265.5195910196376 0.7563185700933522
21.39899620180713 264.07226686397837 0.756804152829851
21.404223756760544 264.7432737887111 0.7605868159084407
21.40945131171396 264.34626217250326 0.7628535818963162
21.414678866667373 262.68894875827016 0.7623317295530518
21.419906421620787 260.25693679936285 0.7600564561622496
21.4251339765742 257.1008238648895 0.7579041137322181
21.430361531527616 256.6826192928696 0.7581958278073937
21.43558908648103 259.82704601334717 0.7632837779288568
21.440816641434445 261.46708667487496 0.7662896538702072
21.44604419638786 262.3434057368893 0.7687956423641821
21.451271751341274 265.5668675219368 0.7760424665339233
21.45649930629469 271.68891049591036 0.7874989184542807
21.461726861248103 275.03340863178425 0.7936320821169724
21.466954416201517 275.7128463245578 0.7979574768166752
21.47218197115493 271.6284602627274 0.7928255573159257
21.477409526108346 269.5217665648161 0.792561554689583
21.48263708106176 267.9877597516101 0.7921669086352823
21.487864636015175 268.93466689904744 0.7954559070451216
21.49309219096859 269.87919522644313 0.7988869292794681
21.498319745922004 271.2457032595794 0.8018221033557041
21.503547300875418 270.35129163688924 0.8010737150156625
21.508774855828833 269.64153659815514 0.7988142900625788
21.514002410782247 267.28040710827315 0.7785143072365145
21.51922996573566 268.2841844473205 0.772492034169898
21.524457520689076 271.1730440066166 0.7694144577787168
21.52968507564249 275.6664513100326 0.770623993273813
21.534912630595905 279.22205066511316 0.7706120289955543
21.54014018554932 277.8731275460491 0.7653189967704833
21.545367740502734 281.3699583567 0.7679668131427304
21.550595295456148 282.94072590274897 0.7680273596143856
21.555822850409562 285.1893175076254 0.769884049423573
21.561050405362977 284.64000728104935 0.7675961265438491
21.56627796031639 281.8461247767809 0.7612475353306638
21.571505515269806 281.9073616604499 0.758085803661273
21.57673307022322 284.4783279141462 0.758485262111829
21.581960625176634 286.5100611013804 0.7594074390652196
21.58718818013005 288.7661967815122 0.7622771759701473
21.592415735083463 291.49086427968706 0.7649423482945783
21.597643290036878 290.51143805759534 0.7620321068283815
21.602870844990292 286.2609000044573 0.7538533463729329
21.608098399943707 286.33705912395925 0.751938121248033
21.61332595489712 288.6142467900562 0.753428696698703
21.618553509850535 289.828598151571 0.7541978182811845
21.62378106480395 286.9696836863498 0.7492978153326422
21.629008619757364 284.5974485719061 0.7457313114237475
21.63423617471078 283.0453923378692 0.7438161424646823
21.639463729664193 282.3739173044399 0.7429711993738727
21.644691284617608 283.5207021141714 0.743418911016934
21.649918839571022 284.4187200282191 0.7434926543419702
21.655146394524436 286.1409197607779 0.7451233488163097
21.66037394947785 285.8501907931759 0.7430120476318961
21.665601504431265 287.3026669687104 0.7439391622749211
21.67082905938468 287.5990278635268 0.743192876553018
21.676056614338094 289.24863482828323 0.745197762835594
21.68128416929151 285.77404157003497 0.7405179759427657
21.686511724244923 287.45123147105636 0.7420055747629712
21.691739279198337 288.3765953606524 0.7430518189080506
21.696966834151752 289.7842904036877 0.7442438583704931
21.702194389105166 289.24534235821426 0.7432253117071599
21.70742194405858 288.21858291352726 0.7419077448469482
21.712649499011995 290.77208227607264 0.7445237437847454
21.71787705396541 292.52438684416114 0.7460361341360918
21.723104608918824 292.95142317953645 0.7460780607257842
21.72833216387224 294.2203561575987 0.746314499821541
21.733559718825653 294.2057847197684 0.7466725497075289
21.738787273779067 295.8593782027755 0.7491175168259107
21.74401482873248 296.1079570759497 0.7499067198762327
21.749242383685896 298.97327728775394 0.7532736524870499
21.75446993863931 301.4880786266491 0.7567315377704079
21.759697493592725 300.818420062409 0.7555501898882704
21.76492504854614 299.3361953775932 0.7522332940845626
21.770152603499554 298.7973881118793 0.7509162341324017
21.77538015845297 296.80117740715053 0.7481260465074271
21.780607713406383 302.2443466889408 0.7545688272982168
21.785835268359797 308.80732763802814 0.7620993632074893
21.79106282331321 311.74316682635055 0.7644378751175676
21.796290378266626 312.4348890593086 0.7648440906748822
21.80151793322004 314.53787479715874 0.7670375408178238
21.806745488173455 318.427820067141 0.7713068884927613
21.81197304312687 321.7154973913437 0.7754238759853458
21.817200598080284 320.96609180208816 0.7747086870294299
21.822428153033698 324.90010084501637 0.779512816493588
21.827655707987113 326.93372696282563 0.7818728480675744
21.832883262940527 326.37610638273856 0.7818830236299105
21.83811081789394 324.2174788026972 0.7798384046746287
21.843338372847356 324.17912908484607 0.7795570153458731
21.84856592780077 323.987097991683 0.7786757595685636
21.853793482754185 321.6508100748131 0.7751460474299684
21.8590210377076 321.78680309746466 0.7753673603772293
21.864248592661014 326.6792902371144 0.7816055331007095
21.869476147614428 329.72995680867194 0.7848200117920271
21.874703702567842 330.35195886381484 0.7847347265357028
21.879931257521257 323.7695202986607 0.7764712654657674
21.88515881247467 319.8333774969983 0.7721597615465399
21.890386367428086 317.1653401068642 0.7685747052342476
21.8956139223815 315.91187652360776 0.7668518840810266
21.900841477334914 315.73468187674325 0.7650327059362967
21.90606903228833 314.12551084607617 0.762863215693825
21.911296587241743 313.43086990118996 0.7614380642209333
21.916524142195158 314.57834322509876 0.7639295887142481
21.921751697148572 310.47299543112103 0.759780323708501
21.926979252101987 309.46093628292454 0.7582622656342735
21.9322068070554 305.8392770709177 0.7532365465462146
21.937434362008815 305.6361213575895 0.7517010282687661
21.94266191696223 306.54358084134935 0.7527379504575212
21.947889471915644 307.7425625892788 0.7544742757118594
21.95311702686906 305.3981392766435 0.7516941094050222
21.958344581822473 306.1008516075829 0.7519895448536278
21.963572136775888 305.5910225688712 0.7513036593576861
21.968799691729302 304.78657075420494 0.7503084313923896
21.974027246682716 305.5760435697304 0.7511518002595629
21.97925480163613 306.56178297524343 0.7514059025907806
21.984482356589545 307.2004113634306 0.7514817658569718
21.98970991154296 307.3589525483604 0.7514970766516731
21.994937466496374 305.8035799678071 0.7495958218014045
22.00016502144979 307.30487836878507 0.752064462678786
22.005392576403203 308.67784558242926 0.7533304268212978
22.010620131356617 310.8551521291053 0.7564599291718039
22.015847686310032 312.9992838802679 0.7586859158016355
22.021075241263446 315.4377984646216 0.7614715259310525
22.02630279621686 316.3753959593956 0.762422022029401
22.031530351170275 317.3094547936268 0.7627895982070931
22.03675790612369 317.0016982256762 0.7621685737571584
22.041985461077104 316.97565414697254 0.7617673684164007
22.04721301603052 318.97482338404143 0.7638616240288831
22.052440570983933 319.7649994680779 0.7646982795184628
22.057668125937347 319.3996457278369 0.7641050806677875
22.06289568089076 318.83051978829275 0.7639638302906294
22.068123235844176 318.5482901901469 0.7641638196604158
22.07335079079759 317.24995139311943 0.7630898745933767
22.078578345751005 316.6139275409156 0.7626862939561717
22.08380590070442 314.90594158510254 0.7593102772150595
22.089033455657834 313.15736411807677 0.7566498748512458
22.09426101061125 311.94906743960854 0.7550421865037832
22.099488565564663 314.5362813074671 0.7578085264978732
22.104716120518077 318.26378593182045 0.7617003465411184
22.10994367547149 319.5720472423191 0.7626037462077339
22.115171230424906 316.6922174869142 0.7588494518167913
22.12039878537832 315.7485442977262 0.7576996688789034
22.125626340331735 315.2015876554764 0.756938952205978
22.13085389528515 314.45709700324335 0.756737203349565
22.136081450238564 315.62607667660905 0.7577189758487051
22.141309005191978 313.3297992622748 0.7546459341094436
22.146536560145393 309.6615519279136 0.7504982336453333
22.151764115098807 305.74971964079697 0.7460145947384249
22.15699167005222 308.35583802957626 0.7499144520956396
22.162219225005636 313.9680024058598 0.7559806686186743
22.16744677995905 316.3521919527762 0.7585246785624379
22.172674334912465 317.9794629063368 0.7607416036282801
22.17790188986588 321.6960957816714 0.764872557358712
22.183129444819293 318.75298487221903 0.7618616980951624
22.188356999772708 316.0843409108453 0.7591744991334848
22.193584554726122 315.2538270693823 0.7573892208987889
22.198812109679537 319.14292106708683 0.7616090017931842
22.20403966463295 321.76085526018954 0.7632375803426323
22.209267219586366 320.8968581199837 0.7623449642012472
22.21449477453978 316.69878475263954 0.757539221715595
22.219722329493194 315.75039092513657 0.7573520570141975
22.22494988444661 313.0106094077251 0.7544757414500715
22.230177439400023 314.9902325248219 0.7563303089049092
22.235404994353438 316.8494855810403 0.75748976276923
22.240632549306852 322.0049676034615 0.7634169086454557
22.245860104260267 322.3599481345573 0.763600701780914
22.25108765921368 321.2537499348792 0.7628253064304981
22.256315214167095 315.8356822280565 0.7554216919428095
22.26154276912051 314.6147668479197 0.7546307271598048
22.266770324073924 316.3222758890297 0.7566610237136813
22.27199787902734 319.2373333143295 0.7599754271676566
22.277225433980753 316.8964619512314 0.7571938038299637
22.282452988934168 312.7000682814574 0.7521122767319588
22.287680543887582 309.51642030162935 0.7491193334534415
22.292908098840996 309.70482214890257 0.7487026288797113
22.29813565379441 312.78410347002176 0.7518195756116475
22.303363208747825 311.6746229210771 0.750763603834396
22.30859076370124 310.63468416713704 0.749809027280154
22.313818318654654 309.00744509985844 0.7477762481988444
22.31904587360807 307.84715844480405 0.7457877204735667
22.324273428561483 306.8027175299655 0.7433913434987409
22.329500983514897 307.69873123381296 0.7450009241840313
22.334728538468312 307.9699873879557 0.7456986531985086
22.339956093421726 306.154297642373 0.74431283268799
22.34518364837514 302.77610557564424 0.7392133771627315
22.350411203328555 300.25834534871376 0.7353221752255764
22.35563875828197 297.347177366201 0.7319521002253889
22.360866313235384 296.74773374123026 0.7302246298313754
22.3660938681888 295.563141669619 0.728949822689816
22.371321423142213 297.8273275498032 0.7311813505818715
22.376548978095627 296.02245609726964 0.7296575841707607
22.38177653304904 296.8843371904925 0.7318415897987924
22.387004088002456 296.5984792418426 0.7310326003232737
22.39223164295587 298.86778673399317 0.7343882531412571
22.397459197909285 297.2509725926895 0.7314260921017508
22.4026867528627 293.13613560659866 0.7263655104435794
22.407914307816114 291.4767542722802 0.7247310200404187
22.41314186276953 292.1783451248932 0.7262812681365102
22.418369417722943 295.13856740909074 0.7293069430928246
22.423596972676357 293.35757513189094 0.7278796487791686
22.42882452762977 288.7376740028256 0.7210136313803532
22.434052082583186 284.0509238505532 0.7150522418360555
22.4392796375366 281.57093381989944 0.7118052252684539
22.444507192490015 281.02394985063444 0.7124970930707415
22.44973474744343 280.7052995970634 0.7119915027990609
22.454962302396844 281.28564161557506 0.7117504727438345
22.460189857350258 280.4551453260218 0.7098518782631339
22.465417412303673 278.4748161092664 0.7074280916840694
22.470644967257087 277.11643495216606 0.7072853626359692
22.4758725222105 278.4819573802975 0.7099815062529331
22.481100077163916 279.91486926651453 0.7122852207884006
22.48632763211733 280.9414660692095 0.7122503392629539
22.491555187070745 278.3019330920093 0.7082162180675865
22.49678274202416 276.7077166423699 0.7054859494622291
22.502010296977573 277.39133576714886 0.7068504907338021
22.507237851930988 279.41369372676013 0.7088076039469365
22.512465406884402 279.2566910059689 0.7089549011393677
22.517692961837817 277.44739710551056 0.7064026189700255
22.52292051679123 277.2263168780173 0.7070031276827348
22.528148071744646 278.12300168151705 0.7079465031182601
22.53337562669806 277.09556249917125 0.7054277871365096
22.538603181651474 276.59734363522836 0.7044956489640423
22.54383073660489 275.0889832995349 0.7022497743285965
22.549058291558303 276.51558184132483 0.7043534152486385
22.554285846511718 277.41485441393655 0.7063893739875345
22.559513401465132 277.74262313964124 0.707000300023801
22.564740956418547 275.49305657263136 0.7048540874741555
22.56996851137196 272.25925251223146 0.699929726086997
22.575196066325375 272.0582052367011 0.6997324034076577
22.58042362127879 271.7355213738247 0.6997543484168596
22.585651176232204 274.36528680533047 0.7033709005673299
22.59087873118562 273.3821078287046 0.7018934160424442
22.596106286139033 272.9926842448881 0.7005093614203259
22.601333841092448 271.78199070909966 0.6981640758677025
22.606561396045862 275.71765874916065 0.7030452114981092
22.611788950999276 274.9500115835216 0.702373793406484
22.61701650595269 276.5915746363315 0.704909838513523
22.622244060906105 275.1094767997071 0.7029353248656083
22.62747161585952 272.4921555198407 0.6992908188902116
22.632699170812934 270.49212593948795 0.6972328950750277
22.63792672576635 271.3225294952501 0.6984045838130247
22.643154280719763 275.3057384100955 0.7036786144559548
22.648381835673177 277.5465509059564 0.7055280639264406
22.653609390626592 275.44617976603087 0.7021334220018638
22.658836945580006 273.62405047929343 0.7009338929241861
22.66406450053342 270.61090629352213 0.698121527297766
22.669292055486835 272.4798129290446 0.7010256654050595
22.67451961044025 274.70249536198145 0.7034405229349179
22.679747165393664 278.06111049951636 0.7074598750406296
22.68497472034708 280.4002038397371 0.7102343487689087
22.690202275300493 278.24120761933494 0.706664942504345
22.695429830253907 274.7410803536974 0.7023878963768734
22.70065738520732 272.37122003409644 0.6987605431469464
22.705884940160736 271.60952731629254 0.6969712449889097
22.71111249511415 272.8011932186372 0.6979619428497584
22.716340050067565 273.88709385206926 0.6996171683420938
22.72156760502098 275.32993934812697 0.7021115345182657
22.726795159974394 276.60352714925534 0.7032508372228276
22.73202271492781 281.43136459377956 0.7085084413591188
22.737250269881223 281.4751465151926 0.7084667083820891
22.742477824834637 281.6336649663317 0.7087705222163136
22.74770537978805 281.9446925261584 0.7099629720783199
22.752932934741466 284.05752674595243 0.7120662803070156
22.75816048969488 287.45804533903555 0.716314009192681
22.763388044648295 286.605218380222 0.7150678417038137
22.76861559960171 286.04505619693856 0.7139804489836962
22.773843154555124 285.3644368192665 0.7125472583019522
22.779070709508538 286.95441464675605 0.7143522530678766
22.784298264461952 287.9989468540636 0.7157084369304104
22.789525819415367 284.48431806122824 0.7111715485720023
22.79475337436878 284.2486722884525 0.7106851838368751
22.799980929322196 285.1265028887915 0.7107784643487097
22.80520848427561 288.45444865983734 0.7143972884140922
22.810436039229025 289.7318116571879 0.7153362793279381
22.81566359418244 288.71329802657374 0.7149777621621719
22.820891149135853 289.36883067815677 0.7162607131066248
22.826118704089268 289.3885033990912 0.7172137307697372
22.831346259042682 292.066997999413 0.7206738212901485
22.836573813996097 291.6965380084265 0.719237546107835
22.84180136894951 294.50019302634246 0.7221143456602349
22.847028923902926 293.63904048084135 0.7204713120373282
22.85225647885634 292.96648511894466 0.7193580522193453
22.857484033809754 291.9395713435062 0.7181774486185519
22.86271158876317 291.19402896641225 0.7178086868912472
22.867939143716583 292.21437024813315 0.7190462177019313
22.873166698669998 291.36598545225763 0.7185274197800724
22.878394253623412 291.6120118172873 0.718346940847161
22.883621808576827 293.7709470736775 0.7216415859457235
22.88884936353024 292.5775913147364 0.720242836145878
22.894076918483655 291.81948857573786 0.7201036036964129
22.89930447343707 291.98474729911567 0.7198731026216657
22.904532028390484 293.30116764891767 0.7208798543079702
22.9097595833439 294.29225506593747 0.721395231981962
22.914987138297313 292.11526044606467 0.7180052357590948
22.920214693250728 293.47163026719556 0.7198436424518339
22.925442248204142 294.4925667597628 0.7221432144409524
22.930669803157556 295.8394917063474 0.7243163849003067
22.93589735811097 295.8767393281931 0.7250355924068276
22.941124913064385 296.5955849465695 0.7256597200874301
22.9463524680178 296.3752062194286 0.7257270784327023
22.951580022971214 295.14950293902507 0.7237854713302054
22.95680757792463 292.63485866723005 0.7207592617549826
22.962035132878043 289.9937185697227 0.7180849858918963
22.967262687831457 285.9910998257921 0.7123861128751277
22.972490242784872 289.260754411791 0.7152028256602373
22.977717797738286 294.06716290542164 0.7203596937020337
22.9829453526917 293.97714454586327 0.7211221063648847
22.988172907645115 293.16717256205266 0.7202265624609112
22.99340046259853 290.5310513611039 0.7157321450524421
22.998628017551944 289.04286723645833 0.7144892232649431
23.00385557250536 286.37300070314245 0.7116683670263412
23.009083127458773 288.0963794450859 0.71376501555812
23.014310682412187 290.17356836458237 0.7154149504667432
23.0195382373656 291.29028485774 0.7153577589411036
23.024765792319016 288.7808840487043 0.7124776944901493
23.02999334727243 289.13695227006065 0.7134261306329966
23.035220902225845 288.87786147051855 0.7136513374816281
23.04044845717926 289.5765043635957 0.71548733697066
23.045676012132674 290.56333640415636 0.716397802274293
23.05090356708609 290.166213750737 0.7166463756299888
23.056131122039503 288.84438581678137 0.7149665002398979
23.061358676992917 286.6548781176431 0.711838084196876
23.06658623194633 287.8219114214828 0.7125608439132196
23.071813786899746 283.70977613571966 0.7064685567592847
23.07704134185316 286.9803499878608 0.7121934841796109
23.082268896806575 288.5707960926879 0.714760913642978
23.08749645175999 290.341768555809 0.7172180371635309
23.092724006713404 288.90437961386954 0.7147577911985038
23.097951561666818 290.8579141451506 0.7167584341513005
23.103179116620232 289.9205564040869 0.7158296339469079
23.108406671573647 287.30505078607735 0.7118116008306303
23.11363422652706 287.17606091975796 0.7112878376054994
23.118861781480476 286.04391079249996 0.7089782435728719
23.12408933643389 284.767912920666 0.7070148699652796
23.129316891387305 285.1507468899996 0.7078326225233555
23.13454444634072 285.8011366176888 0.7092560194048938
23.139772001294133 286.11410372415577 0.7101093377873655
23.144999556247548 284.7151715992475 0.7084978894346124
23.150227111200962 286.1577053344727 0.710758504094341
23.155454666154377 287.1853971864919 0.7117907839042367
23.16068222110779 286.30864376153943 0.7104797074044997
23.165909776061206 283.1161961223529 0.7059597983677482
23.17113733101462 284.53526519253165 0.7091918225289866
23.176364885968034 287.5984021808025 0.7121650664408593
23.18159244092145 291.7278246711995 0.7179988648878165
23.186819995874863 290.73236637082147 0.7156390282847478
23.192047550828278 290.34898275719854 0.7147758299277958
23.197275105781692 288.8463678960725 0.7127857059507953
23.202502660735107 287.0813754278727 0.711091882010961
23.20773021568852 289.0805388838741 0.7146800248282227
23.212957770641935 288.3706594447014 0.7136835533824933
23.21818532559535 286.9983828827358 0.7116578915115263
23.223412880548764 286.1256474640197 0.7095618724279109
23.22864043550218 287.28133669440314 0.7106512837744461
23.233867990455593 284.82361914314157 0.7077561488892575
23.239095545409008 284.2010389462631 0.7062795381928193
23.244323100362422 285.1237110699106 0.7068665810016836
23.249550655315836 286.5225618881015 0.708969704476964
23.25477821026925 285.8100458183756 0.7086239712796691
23.260005765222665 285.2016063364206 0.7084048307973858
23.26523332017608 287.3236159494505 0.7112655854098546
23.270460875129494 290.8666729229561 0.7152866489727546
23.27568843008291 290.93129349126934 0.7142160721543455
23.280915985036323 287.439811035909 0.7087805893430341
23.286143539989737 285.1531847266906 0.7070599409331716
23.291371094943152 285.49619757466155 0.7077884875990946
23.296598649896566 285.1490401735129 0.708112931114941
23.30182620484998 286.0053341650141 0.7089889720929967
23.307053759803395 286.4752063486726 0.7092487559460008
23.31228131475681 286.83609493795126 0.7100146977692905
23.317508869710224 285.14890718856844 0.7070284782415709
23.32273642466364 286.08625027639977 0.7080526926777371
23.327963979617053 287.593968329915 0.7098018192812612
23.333191534570467 286.20616973870284 0.7083907114865843
23.33841908952388 285.1674986072201 0.7073516594399811
23.343646644477296 285.291060476154 0.7072219680666308
23.34887419943071 286.2469163088369 0.7081395043359844
23.354101754384125 286.00962367978826 0.7079094081071008
23.35932930933754 286.8558229882406 0.7090569296269278
23.364556864290954 287.4001726555396 0.710840608256907
23.369784419244368 287.528497130964 0.710397578197778
23.375011974197783 287.8783975541375 0.7107710009630868
23.380239529151197 288.0656488482911 0.7097490414754111
23.38546708410461 289.17435607707154 0.711674958034191
23.390694639058026 292.5013994489337 0.715962213453462
23.39592219401144 293.0490139068988 0.7163621353129546
23.401149748964855 291.6165711708687 0.7149062882778683
23.40637730391827 289.72863581207247 0.711709680931197
23.411604858871684 286.5376912200111 0.7082284648509051
23.416832413825098 288.05747732504113 0.7093527127555838
23.422059968778512 287.38947853084056 0.708666006249975
23.427287523731927 290.2435930707593 0.7124063202994634
23.43251507868534 289.64233355135707 0.7110553570987256
23.437742633638756 289.89555767664467 0.7109425593268741
23.44297018859217 290.8691700217785 0.7117863531187988
23.448197743545585 294.22390196830514 0.7167402527126417
23.453425298499 294.6634357722138 0.7174718720585712
23.458652853452413 296.7883798272267 0.7201791414364015
23.463880408405828 293.7872201999983 0.7157618701959155
23.469107963359242 294.8434464644368 0.7181098814599237
23.474335518312657 296.500712015374 0.7213643541561863
23.47956307326607 299.6217480567465 0.7262607961805714
23.484790628219486 297.54982056622333 0.7239167645120809
23.4900181831729 293.0896884110539 0.7160481627516079
23.495245738126314 291.58945924608685 0.7125325769900197
23.50047329307973 293.16828150534144 0.7129469222483483
23.505700848033143 294.0653840063333 0.7143720746375669
23.510928402986558 294.1554101456532 0.715121435413483
23.516155957939972 293.3541284435517 0.7148863003767624
23.521383512893387 292.5720006578894 0.7143037084577151
23.5266110678468 292.4501156050603 0.7134757367524339
23.531838622800215 293.8450391678397 0.7142346421915233
23.53706617775363 294.02204841850323 0.7133073003019367
23.542293732707044 294.5514782640311 0.7138841659732231
23.54752128766046 295.7053877749007 0.71561485767559
23.552748842613873 299.97523484990586 0.7203609829500901
23.557976397567288 303.97045918583916 0.7251710822249279
23.563203952520702 301.4125574661658 0.7217930848018542
23.568431507474116 299.7405316118965 0.7196307731451486
23.57365906242753 299.9790662229537 0.7192938953197822
23.578886617380945 300.45546253799284 0.7188863317844282
23.58411417233436 303.1306956130009 0.7221999522819559
23.589341727287774 303.7673350349673 0.7227793385063006
23.59456928224119 304.97893050560145 0.7241622579232689
23.599796837194603 302.52186012742436 0.7208706966253003
23.605024392148017 301.3273985573433 0.7189668456673263
23.610251947101432 300.6102992692476 0.7177714470228843
23.615479502054846 301.1466986190265 0.7181484750888179
23.62070705700826 300.8268373572996 0.7179324660595322
23.625934611961675 301.65677898502014 0.718757115031977
23.63116216691509 300.80988399106224 0.7178954178605055
23.636389721868504 299.1625139558676 0.7159370197954548
23.64161727682192 296.39375547981564 0.7131209307942935
23.646844831775333 293.3569411660489 0.7088485928299084
23.652072386728747 297.2827610978107 0.7128586019813725
23.65729994168216 299.3321336189583 0.7143758542143179
23.662527496635576 301.0776962605311 0.7161780975710915
23.66775505158899 298.37138932230476 0.7123324511149253
23.672982606542405 298.7140191462328 0.7125054173863185
23.67821016149582 302.1464625073688 0.7158727567121026
23.683437716449234 301.0829913990492 0.7139830169363114
23.688665271402648 300.6434043028202 0.7138862737421988
23.693892826356063 297.98926164086316 0.7108321516428965
23.699120381309477 297.4533831907848 0.7098405583116854
23.70434793626289 300.09815240030514 0.7124507298430097
23.709575491216306 301.2452531028663 0.7131712981003907
23.71480304616972 302.9574251014784 0.7151314769770097
23.720030601123135 301.57971106241695 0.7130941557447463
23.72525815607655 301.259019773801 0.7124044912970183
23.730485711029964 303.5747716624726 0.7150693133185099
23.735713265983378 303.9555730011259 0.7162497176401974
23.740940820936792 304.85191312457295 0.7175875317643593
23.746168375890207 304.4796865384551 0.71731420961508
23.75139593084362 304.4654411594459 0.71662230743781
23.756623485797036 302.37161945841285 0.7137284495657441
23.76185104075045 304.6576364112108 0.715603303816224
23.767078595703865 302.45576549373897 0.7133531717813872
23.77230615065728 300.3280279967243 0.710405967980446
23.777533705610693 297.91107859308977 0.7073909608428308
23.782761260564108 303.64520823826433 0.7134883619089492
23.787988815517522 308.76155798033136 0.7187217493404102
23.793216370470937 309.0940129097573 0.7186787157723197
23.79844392542435 309.32561229531575 0.7198643224930537
23.803671480377766 307.6913190234293 0.7174046806442109
23.80889903533118 308.430253008692 0.7181872104324982
23.814126590284594 305.1082914978851 0.7127448124382741
23.81935414523801 305.93104088664245 0.7138481764567728
23.824581700191423 306.05933001827026 0.7129639103674136
23.829809255144838 305.9998625408559 0.7125766546590324
23.835036810098252 305.94950298103123 0.712214784882299
23.840264365051667 304.72767479088947 0.7101074431776616
23.84549192000508 307.2929068383896 0.7130117330731739
23.850719474958495 310.41331111381055 0.716033091053884
23.85594702991191 314.2049461964807 0.7201650518821802
23.861174584865324 316.1550231162308 0.722304764581005
23.86640213981874 313.3432771153092 0.7186916675116517
23.871629694772153 311.32721466311983 0.7165468907476431
23.876857249725568 310.6037613488891 0.7157581227862656
23.882084804678982 310.78771116899173 0.7158511749629929
23.887312359632396 311.3206493102494 0.7154420856468148
23.89253991458581 313.49864593838515 0.7174519954425354
23.897767469539225 312.47354761460946 0.7174469407338913
23.90299502449264 309.91928559884377 0.7151759973432663
23.908222579446054 307.0325089448646 0.7119305031686949
23.91345013439947 303.4106903371244 0.7070006228552581
23.918677689352883 304.48026298507114 0.7073955037033175
23.923905244306297 306.0866259695427 0.7091544720415938
23.929132799259712 308.1583751589274 0.7115893948272721
23.934360354213126 307.01575192284685 0.710121406449999
23.93958790916654 306.80531354406475 0.7096591045999953
23.944815464119955 305.73453933927215 0.7081744078455499
23.95004301907337 306.59917510563537 0.7093020601370398
23.955270574026784 304.9899152174384 0.707502740675549
23.9604981289802 304.1205265696409 0.7068473400028691
23.965725683933613 302.12734445173595 0.7044057297843794
23.970953238887027 301.3021296429479 0.7029837333350316
23.97618079384044 300.73406364379684 0.7035411409628167
23.981408348793856 299.3554258777033 0.7021209485291431
23.98663590374727 301.7303225153472 0.7052072197487345
23.991863458700685 305.98385319694046 0.7098417078244228
23.9970910136541 307.54386087708053 0.7118654942645644
24.002318568607514 306.65306722567755 0.7108202072840415
24.007546123560928 301.204376238581 0.7038885196903859
24.012773678514343 302.2770656012444 0.7052299567868666
24.018001233467757 302.9719471224465 0.7048475173993645
24.02322878842117 303.76388015975283 0.7050048406140167
24.028456343374586 302.3449491121504 0.7034555532175071
24.033683898328 304.35380140916425 0.705588504631313
24.038911453281415 304.70812073539645 0.7071937422665856
24.04413900823483 305.1820362363595 0.7075183051157727
24.049366563188244 303.37833848752143 0.7064941878583599
24.054594118141658 305.0717154542808 0.709226771163533
24.059821673095072 305.1761332113989 0.7094677959673089
24.065049228048487 304.1368441758781 0.7081943364179357
24.0702767830019 301.06222919237393 0.716893091763645
24.075504337955316 302.9093146097248 0.7281290324139369
24.08073189290873 304.2707733375024 0.7372064053132553
24.085959447862145 306.5004311297707 0.7459105757568971
24.09118700281556 304.89057581371867 0.7480861742220604
24.096414557768973 300.7944339339897 0.7463107281622917
24.101642112722388 297.98501472284374 0.7466879159212374
24.106869667675802 298.63493584392666 0.7518426791876379
24.112097222629217 300.80497443344956 0.758986595058169
24.11732477758263 299.68201245754204 0.7607580031469829
24.122552332536046 297.7297634391056 0.7622263936749664
24.12777988748946 299.42104014753835 0.7680406493057795
24.133007442442874 302.25694753678806 0.7751990823245865
24.13823499739629 305.71953027720934 0.7821458750923583
24.143462552349703 306.0871038000502 0.785470254857648
24.148690107303118 304.9699431826799 0.7863040160345952
24.153917662256532 304.5293070933779 0.7887481275272462
24.159145217209947 303.18588560406056 0.7908332229245634
24.16437277216336 304.0344626433655 0.7951616522452454
24.169600327116775 302.8947068736221 0.7964210096929961
24.17482788207019 305.19422360840116 0.8014663600945784
24.180055437023604 308.10034695217763 0.8085951347796817
24.18528299197702 308.77944193259754 0.8123677067006866
24.190510546930433 305.8609420425248 0.8110086171422518
24.195738101883848 301.41070897224625 0.8062355220995612
24.200965656837262 299.9150701179408 0.8070328573887091
24.206193211790676 301.8292521792255 0.8127826548567261
24.21142076674409 306.42735468643184 0.8215623122477962
24.216648321697505 306.9307874959827 0.8239782495044764
24.22187587665092 306.63063542399664 0.8260886908354605
24.227103431604334 306.2383393707035 0.8285856879540806
24.23233098655775 302.41716428005907 0.826826330100446
24.237558541511163 300.8941318632089 0.827258415142396
24.242786096464577 300.0295132957043 0.8277897330124391
24.248013651417992 305.2196321517658 0.8354730672567057
24.253241206371406 305.9441266080531 0.8380597317753696
24.25846876132482 305.4154369873632 0.8408251121811456
24.263696316278235 301.4798125411911 0.8393053199792614
24.26892387123165 296.2592172972181 0.8344131605131135
24.274151426185064 297.80940614158123 0.8363766303421696
24.27937898113848 303.0468714937891 0.8449216522511169
24.284606536091893 306.3044474715871 0.8512168448014469
24.289834091045307 303.9790934507204 0.8512533033431366
24.29506164599872 298.3643489533264 0.8455583126093998
24.300289200952136 300.00052977646186 0.8510691098286921
24.30551675590555 300.16494572252174 0.8533622328998484
24.310744310858965 298.56759281426514 0.8528198702710234
24.31597186581238 295.40629322474973 0.8502729059264524
24.321199420765794 293.4227882084096 0.8504604938294043
24.326426975719208 293.89213306376274 0.8541446278421194
24.331654530672623 298.4957615280175 0.8630680953572154
24.336882085626037 301.1713858491678 0.8682127058481419
24.34210964057945 305.15369347322223 0.8746055850282297
24.347337195532866 301.5046165920204 0.8708482334116876
24.35256475048628 297.7370057133189 0.8669545185199612
24.357792305439695 293.13384186178223 0.8622476061710589
24.36301986039311 291.0059314014436 0.8630979752568537
24.368247415346524 291.3460371192748 0.8657302480392598
24.373474970299938 296.6165927102999 0.8767080176221546
24.378702525253352 300.7380341817348 0.8852182274491422
24.383930080206767 303.929362767074 0.8916246523258657
24.38915763516018 301.3167337641442 0.8901826608413561
24.394385190113596 301.0408965055935 0.8907767350001925
24.39961274506701 298.0287689798241 0.888751296592932
24.404840300020425 301.38364488439083 0.8950444454774853
24.41006785497384 301.894360315714 0.8968603218080162
24.415295409927253 304.0678524551988 0.9027734119312522
24.420522964880668 300.66957788318484 0.9033011298014887
24.425750519834082 302.9638098560854 0.9095812728702627
24.430978074787497 306.56781684678145 0.9171326113319235
24.43620562974091 305.70817397692844 0.9163104795071558
24.441433184694326 305.1134381166176 0.9176339163287596
24.44666073964774 304.6902420899194 0.9191726993211401
24.451888294601154 307.4809757729715 0.9241397964776354
24.45711584955457 308.2239458456349 0.9293211919511716
24.462343404507983 306.80367133779737 0.9302429370063631
24.467570959461398 308.3477499676279 0.9354717831221399
24.472798514414812 310.35539402616615 0.938911412934529
24.478026069368227 308.3221821886507 0.9370629975756433
24.48325362432164 306.8340616228882 0.9366312370340507
24.488481179275055 304.257031285953 0.9350360668990307
24.49370873422847 307.16263786896394 0.942262840554503
24.498936289181884 307.64882590779115 0.9464805256085779
24.5041638441353 308.4896890671262 0.9501094828403738
24.509391399088713 306.29992364878524 0.9484559523635905
24.514618954042128 303.87399416382885 0.9458556739881142
24.519846508995542 306.32801779262826 0.9517705002253423
24.525074063948956 305.2408514124855 0.9522830963101836
24.53030161890237 306.24872252050534 0.9554382537965392
24.535529173855785 302.71709442373833 0.9524397199423905
24.5407567288092 302.13861019743723 0.9551958830764394
24.545984283762614 301.7030537716652 0.9584339760986998
24.55121183871603 302.662230730849 0.964763697573261
24.556439393669443 302.8765919256628 0.9661359166884737
24.561666948622857 306.6498608410822 0.9738972929571614
24.566894503576272 309.98898795440516 0.9797039238786331
24.572122058529686 309.3187271986118 0.9809985353409942
24.5773496134831 307.8484518175641 0.9815039050786715
24.582577168436515 306.4365623143569 0.9821936187052035
24.58780472338993 311.150751978528 0.9932842223505236
24.593032278343344 311.7516595710591 0.9949063818570757
24.59825983329676 310.5245573241217 0.993631719598704
24.603487388250173 306.2023101043161 0.9891252983508062
24.608714943203587 304.9419816434638 0.9905723726769095
24.613942498157 308.7829623414271 1.0007292467062276
24.619170053110416 311.1260423567311 1.0050562063759796
24.62439760806383 310.4617854804778 1.004868894240101
24.629625163017245 306.4980793147729 1.001259190899008
24.63485271797066 309.05624556373124 1.0092539572241528
24.640080272924074 307.820089890896 1.0104673863915745
24.645307827877488 308.6797379283789 1.013452628544996
24.650535382830903 300.79405616113934 1.0029356134734442
24.655762937784317 299.33100175142357 1.0032342894705348
24.66099049273773 297.70116258459484 1.003505299893488
24.666218047691146 299.33268205254205 1.0074093812596507
24.67144560264456 303.3566508075662 1.0167703529645715
24.676673157597975 305.1524807057562 1.0228149181065138
24.68190071255139 304.3934618213944 1.025982911333489
24.687128267504804 302.6521986209529 1.0276575086461814
24.692355822458218 302.405959842703 1.028979380361185
24.697583377411632 301.6406761210964 1.0301851060570593
24.702810932365047 299.4633849619634 1.0291952331045837
24.70803848731846 296.72905866543977 1.02822527117612
24.713266042271876 295.91338618873414 1.0284414165494342
24.71849359722529 299.6066364122209 1.0340878892417613
24.723721152178705 301.01928159279237 1.03846080779324
24.72894870713212 300.6744304001785 1.0393102317839311
24.734176262085533 293.3886371292832 1.0295830800321615
24.739403817038948 292.9560417221158 1.0323518865224628
24.744631371992362 292.2587067327587 1.0355143847886148
24.749858926945777 300.9743592608898 1.0539408540671513
24.75508648189919 301.9118914910501 1.0574090400848353
24.760314036852606 302.77292972775314 1.0603635645982354
24.76554159180602 299.5699411195702 1.0572047764449757
24.770769146759434 299.2143636774722 1.0592826680547756
24.77599670171285 300.17660183647166 1.06492488619786
24.781224256666263 297.2702434393602 1.061283965409994
24.786451811619678 298.35457205276094 1.0677780258604663
24.791679366573092 296.10041742840747 1.0677950293417675
24.796906921526507 301.842823510028 1.0814412373267726
24.80213447647992 300.4830567281661 1.0809576664156362
24.807362031433335 301.36683673579586 1.0826309185454894
24.81258958638675 299.35716648721456 1.0811779417975498
24.817817141340164 297.8927690605565 1.0801086196930527
24.82304469629358 297.43361053220787 1.083949814745463
24.828272251246993 298.08233904648466 1.0883571053621326
24.833499806200408 296.7390760332968 1.090951398652977
24.838727361153822 293.3818399583725 1.0869985672590594
24.843954916107236 292.8175348963631 1.0893741286234393
24.84918247106065 295.6519282714902 1.09629143116031
24.854410026014065 301.14541598289964 1.109929368376636
24.85963758096748 304.77578442359805 1.1216683522098034
24.864865135920894 305.231969676559 1.1269418227695918
24.87009269087431 304.9863104626499 1.1298070720986537
24.875320245827723 305.35137163797106 1.1310697054783734
24.880547800781137 308.27793586343404 1.1378049470861267
24.885775355734552 308.6764943172261 1.1434081995187615
24.891002910687966 307.28301141486406 1.1435233923853587
24.89623046564138 306.3695941576452 1.1455410127496222
24.901458020594795 304.7161638431865 1.143076901692099
24.90668557554821 306.01468484745595 1.14812648027979
24.911913130501624 304.28739833744817 1.1466872004055706
24.91714068545504 307.0103297420817 1.155103274687055
24.922368240408453 306.4027480617768 1.1595042592322635
24.927595795361867 306.20475905999814 1.163715866062645
24.93282335031528 305.7988695616851 1.1644272090424348
24.938050905268696 307.98987638740664 1.1696513095893266
24.94327846022211 307.1180843027878 1.1719729150365976
24.948506015175525 307.06270550663834 1.1780377522418988
24.95373357012894 306.1564405742116 1.1813464704431413
24.958961125082354 309.34032130220345 1.1900573578198694
24.964188680035768 312.10891051470685 1.1961228994133182
24.969416234989183 314.14146905242467 1.200664326582716
24.974643789942597 312.94702625557613 1.1996330739095935
24.97987134489601 311.6008102101428 1.200453976380535
24.985098899849426 307.6911893115549 1.1973604954283
24.99032645480284 308.60261825506126 1.20447756624041
24.995554009756255 309.28601812947414 1.2092838089077123
25.00078156470967 310.3940756634507 1.2149598394316221
25.006009119663084 305.63022606283454 1.2086852434264514
25.011236674616498 300.2486621401804 1.2042040995602592
25.016464229569912 299.9136565118189 1.2074983265340822
25.021691784523327 302.7611095166336 1.2160832184382593
25.02691933947674 309.9153969479264 1.2342061484574247
25.032146894430156 307.273734916644 1.2354900206916797
25.03737444938357 306.8602300233776 1.2396366295907812
25.042602004336985 310.48312199643533 1.247591957502418
25.0478295592904 313.3158896341189 1.2537056775936866
25.053057114243813 317.7752017027424 1.263758731329019
25.058284669197228 310.06574861037456 1.2531003494034847
25.063512224150642 309.85035509006366 1.2575291166531293
25.068739779104057 310.6759112940009 1.264798664535076
25.07396733405747 310.15814961018964 1.2684225373492757
25.079194889010886 309.83118692370203 1.2689746729060758
25.0844224439643 307.2364300355132 1.2689972757274814
25.089649998917714 309.3561333282028 1.2779039959310678
25.09487755387113 311.2070604048078 1.2884278560560127
25.100105108824543 314.8189849446934 1.297637354103252
25.105332663777958 317.021314083538 1.305661616891712
25.110560218731372 318.7820045371378 1.310656935131623
25.115787773684787 316.27598654606885 1.312018930795633
25.1210153286382 314.48417108924156 1.3141257658308185
25.126242883591615 311.38434924335024 1.3134067258732351
25.13147043854503 310.049546776919 1.3147097516918616
25.136697993498444 312.3593515942106 1.3230827441255046
25.14192554845186 314.4073759411921 1.3309445219678935
25.147153103405273 318.33571922247654 1.3463794118405075
25.152380658358688 317.8642283087424 1.3487054257474251
25.157608213312102 320.24628910590184 1.3583660632893428
25.162835768265516 320.69506272112926 1.3628402346182666
25.16806332321893 321.84739966139114 1.3694909866523977
25.173290878172345 319.81705452121685 1.3713713469067157
25.17851843312576 316.1030536892256 1.3668390649141846
25.183745988079174 317.3154042804837 1.3746630757901126
25.18897354303259 317.78733096846486 1.3784213215654706
25.194201097986003 322.37801491504206 1.3945472913602328
25.199428652939417 319.70559466867434 1.3919507471277777
25.204656207892832 314.98909380639134 1.3883709655725183
25.209883762846246 312.9687250142126 1.388755616116047
25.21511131779966 313.36420427084346 1.393631204713776
25.220338872753075 311.306652931636 1.3951046438875443
25.22556642770649 309.2498983110171 1.3923234195508505
25.230793982659904 308.486431735517 1.3939533409977887
25.23602153761332 315.9478699997587 1.413948825843228
25.241249092566733 321.2213056337371 1.4342497753378916
25.246476647520147 323.8538709039933 1.4467987625884127
25.25170420247356 324.4471488825844 1.4535162360954506
25.256931757426976 326.60478305803844 1.4607153898001086
25.26215931238039 326.4205616210742 1.4635516328849176
25.267386867333805 321.8325350322687 1.4578049369062709
25.27261442228722 314.57862804297423 1.44574251763342
25.277841977240634 314.33129435828295 1.451081675002721
25.283069532194048 316.9246260708245 1.4603476609318384
25.288297087147463 321.77288460263713 1.4770584011787435
25.293524642100877 321.8095676235492 1.481692862486892
25.29875219705429 323.186964036075 1.4923225812754295
25.303979752007706 322.8436179830102 1.4983049922492935
25.30920730696112 321.0212742029807 1.5011363579668
25.314434861914535 315.8679222111174 1.4951546311127897
25.31966241686795 317.22699652990286 1.5044969756348494
25.324889971821364 318.99077955978015 1.51389096974927
25.330117526774778 323.2366850277078 1.528066907524627
25.335345081728192 325.6748027062103 1.5389899901865762
25.340572636681607 327.95797777409155 1.550190206881859
25.34580019163502 329.19071034849094 1.5610812121983502
25.351027746588436 328.400038456849 1.5656883517087334
25.35625530154185 322.3653718609017 1.5615464491171107
25.361482856495265 314.68808369621945 1.5504927783325784
25.36671041144868 311.8870070208634 1.552175243327402
25.371937966402093 314.79385922789 1.5633511061163152
25.377165521355508 318.99478554840664 1.5826655256857758
25.382393076308922 320.1859268260489 1.5909859513438152
25.387620631262337 316.5940825996206 1.5920120458330946
25.39284818621575 319.069167678452 1.60134570562724
25.398075741169166 324.1425564302232 1.62127165552496
25.40330329612258 322.243147003924 1.6195581763247573
25.408530851075994 324.43514050190777 1.6284169743428984
25.41375840602941 323.0092317969657 1.6302584020919912
25.418985960982823 327.0430327712448 1.6488918852359784
25.424213515936238 323.104110024797 1.6575022878514742
25.429441070889652 320.7268703085084 1.6614766884143692
25.434668625843067 319.5475423488524 1.6664272174303005
25.43989618079648 319.50448961109777 1.6631671490550164
25.445123735749895 321.4366064565704 1.6735966687419082
25.45035129070331 323.8602006341128 1.6862506194147844
25.455578845656724 329.69949630287505 1.7130837271347954
25.46080640061014 327.92574900234615 1.7163669831467638
25.466033955563553 327.09447909271955 1.7218555510388895
25.471261510516968 327.61960275068765 1.7308432524795165
25.476489065470382 327.17457221374485 1.73773243513117
25.481716620423796 317.5246500575159 1.7250443332830963
25.48694417537721 313.9386728184644 1.7211319597306904
25.492171730330625 314.7935553676943 1.7310362416055247
25.49739928528404 316.41282763563584 1.7403160522987087
25.502626840237454 317.22402020629085 1.7547640492829646
25.50785439519087 317.06236220191806 1.7632741445399005
25.513081950144283 322.87504035613597 1.7876138410384463
25.518309505097697 324.16716298038926 1.7961984190956322
25.523537060051112 326.6977283149686 1.8111670759687766
25.528764615004526 325.9504391307222 1.8227246140815738
25.53399216995794 329.55522835059486 1.8438913159770334
25.539219724911355 326.6174992271929 1.8486043359636524
25.54444727986477 326.4937064011577 1.8536389640983828
25.549674834818184 325.5533060169423 1.8606418829185676
25.5549023897716 328.3983268277556 1.8795589400450778
25.560129944725013 326.3922379079885 1.893121384510791
25.565357499678427 325.83892903846777 1.9021385797886916
25.57058505463184 321.76168910965066 1.8992152251171406
25.575812609585256 321.48406719885077 1.9022193404073284
25.58104016453867 323.96811772773077 1.924881314787653
25.586267719492085 324.360587433501 1.9416411548196888
25.5914952744455 328.9208412777391 1.9686306226936894
25.596722829398914 326.4934510856898 1.975640759776628
25.601950384352328 323.29553384711295 1.9727104067774697
25.607177939305743 316.9074343034225 1.9677881613595671
25.612405494259157 318.29275430680144 1.977407079451707
25.61763304921257 321.79907364800465 2.0042469594401737
25.622860604165986 329.7050124879844 2.038372032112485
25.6280881591194 332.6912742791097 2.0613141344208072
25.633315714072815 326.28986632972516 2.057952999316493
25.63854326902623 316.02485610725944 2.0404338522348597
25.643770823979644 312.24336747913554 2.04043325602097
25.648998378933058 313.3441627573319 2.0506791014878054
25.654225933886472 320.5184511588732 2.0851762867157104
25.659453488839887 320.4712142156311 2.095892940623422
25.6646810437933 332.3786606654602 2.1607538839414597
25.669908598746716 331.4242496129838 2.1712682341348395
25.67513615370013 331.2888093748741 2.191323645240666
25.680363708653545 321.15104656650226 2.1640008292008863
25.68559126360696 319.53773622624465 2.1728406117917953
25.690818818560373 324.35550592165777 2.2040388094055627
25.696046373513788 324.9142866436468 2.2230041933504316
25.701273928467202 326.4722699257606 2.245905455508539
25.706501483420617 326.68295376794674 2.262488602016506
25.71172903837403 334.4450831319783 2.3099749707672608
25.716956593327446 335.0854394080544 2.333203368946445
25.72218414828086 336.9169181726705 2.3684641084033595
25.727411703234274 338.7167379300677 2.3919926079106615
25.73263925818769 337.9534324901747 2.418171095076485
25.737866813141103 334.5207325903507 2.4219483848954293
25.743094368094518 316.9914960788253 2.382864230317603
25.748321923047932 303.5271757248156 2.3513245149989945
25.753549478001347 303.6543162331729 2.369066310072602
25.75877703295476 316.6274741362321 2.439323100027837
25.764004587908175 326.3964348019063 2.4961993661709885
25.76923214286159 322.4062341758849 2.5074645467851475
25.774459697815004 310.3743489180314 2.4913003592487293
25.77968725276842 317.7815700793607 2.5503966712822184
25.784914807721833 330.8832556758881 2.625866137258101
25.790142362675248 345.347654340078 2.7030242740587154
25.795369917628662 352.11261218500454 2.7449169996867218
25.800597472582076 351.8584841196237 2.7765859594355367
25.80582502753549 347.5535489116445 2.790912120920035
25.811052582488905 340.01654337684175 2.806071653128256
25.81628013744232 339.607106780899 2.8491277450873005
25.821507692395734 336.67501822400146 2.8679240060638027
25.82673524734915 332.73004235572535 2.878933915807338
25.831962802302563 331.3410632479003 2.89830440057144
25.837190357255977 335.5879226330955 2.9631223396654747
25.84241791220939 333.8903859045273 2.987385243252747
25.847645467162806 333.0179234976356 3.0208415469420493
25.85287302211622 328.09925171115185 3.028093887061899
25.858100577069635 330.1036812367111 3.086766293280954
25.86332813202305 326.138632774787 3.1070547181560815
25.868555686976464 320.4590852049008 3.1303446852656873
25.87378324192988 321.7774356598881 3.187754920741938
25.879010796883293 330.1167738629974 3.305913222964359
25.884238351836707 339.62923573084686 3.3915410334220506
25.88946590679012 346.0475124724119 3.470848486827663
25.894693461743536 347.98301744848845 3.520349752683135
25.89992101669695 340.875157087599 3.5333069180595933
25.905148571650365 325.16262257127966 3.523228197194776
25.91037612660378 329.58802084184157 3.6041583817316156
25.915603681557194 342.07542318022456 3.7956901175720965
25.920831236510608 351.81843723827535 3.9274605175656583
25.926058791464023 350.7139148046991 4.018784563049739
25.931286346417437 331.9229591844975 3.9462668119627082
25.93651390137085 320.9469850027666 3.9634021194099853
25.941741456324266 313.55405244308974 4.005133948075006
25.94696901127768 316.2804223399983 4.127997144426195
25.952196566231095 310.7484102453546 4.2055511988166066
25.95742412118451 303.8010096218182 4.308172253663164
25.962651676137924 310.11157216785193 4.45849517331398
25.967879231091338 339.71017017356934 4.744964065689277
25.973106786044752 361.25200362299535 4.928887350790082
25.978334340998167 374.03296301647475 5.085530982837229
25.98356189595158 353.9973174765505 5.042141490179488
25.988789450904996 333.9940037297301 4.967385531895666
25.99401700585841 309.01035806936727 4.885805838283871
25.999244560811825 292.25452297656926 4.814095537601223
26.00447211576524 299.21098907638253 5.000328624464491
26.009699670718653 291.57913494007323 5.005738425767054
26.014927225672068 299.55056330175796 5.2089371464949545
26.020154780625482 306.3564826894394 5.360784366388732
26.025382335578897 321.9670970152418 5.641075852739134
26.03060989053231 318.12335892022674 5.731094473124653
26.035837445485726 321.04518721332084 5.90830822058482
26.04106500043914 316.97429551852224 6.031935182623381
26.046292555392554 317.47241720065955 6.193209701161323
26.05152011034597 318.94977835176076 6.419554533075199
26.056747665299383 298.7321407645795 6.371592076324423
26.061975220252798 301.90278891150984 6.67869341634483
26.067202775206212 278.7269674951466 6.578229791795886
26.072430330159627 273.00602025761924 6.861655415393343
26.07765788511304 292.0865234757558 7.305762333641531
26.082885440066455 302.00908525843346 7.864928325904108
26.08811299501987 328.23157652110785 8.536311987899259
26.093340549973284 307.56222640341315 8.804114908104626
26.0985681049267 316.72850008058725 9.462073493148358
26.103795659880113 278.3672174293929 9.54610410966397
26.109023214833528 248.4822590005465 9.82890879946576
26.114250769786942 196.79998959192224 9.583814928817
26.119478324740356 217.10203152348916 11.620520807369113
26.12470587969377 227.69394255855588 13.596006387657402
26.129933434647185 238.8056010500515 19.247891115321423
26.1351609896006 201.9013937282682 25.03588628278137
