# Supplementary material for: Unraveling metal effects on CO2 uptake in pyrene-based metal-organic frameworks
Source: Nat Commun. 2025 Feb 11;16:1516. doi: 10.1038/s41467-025-56296-w (PMC11814143; doi:10.1038/s41467-025-56296-w)
Supplement: Supplementary file 3 — Source Data [file 41467_2025_56296_MOESM3_ESM.zip › SourceCode/SuppInf/FigureS5_Ga-TBAPy_InSitu_VariableT_PXRD/Data/GaTBAPy_0142p.dat]

0.002613777476707968 36.840994678123224 6.832067354210352
0.007841332430123905 33.33974976231788 6.292067547636073
0.01306888738353984 27.627489685149488 4.568384064444445
0.018296442336955775 23.391364983083218 3.351546140988635
0.02352399729037171 20.759365749598775 2.925560044151046
0.028751552243787646 21.11402415399573 2.6518106066314306
0.03397910719720358 20.346735812275874 2.3055772792189715
0.03920666215061952 17.376019039036656 2.049702901136128
0.04443421710403546 18.677920785782575 2.0504944222922594
0.0496617720574514 19.864522933527958 2.0712458987666844
0.054889327010867336 21.44969075437221 2.309773293930102
0.060116881964283275 22.310989746114497 2.297198284399084
0.06534443691769921 18.98469799632256 2.0064348634348925
0.07057199187111515 17.22587424407858 1.7726377015799815
0.07579954682453109 18.81443380080504 1.770662826328173
0.08102710177794703 22.00116061742045 1.8888989825551417
0.08625465673136297 23.658351679107508 2.0136400468810343
0.09148221168477891 23.141929455095912 1.8931075915842084
0.09670976663819485 19.976683960493858 1.6257436076054004
0.10193732159161079 18.743454539378273 1.4930900944776657
0.10716487654502672 17.941147329659106 1.457017522744219
0.11239243149844266 16.91809347014367 1.388590206170032
0.1176199864518586 15.84604881586596 1.2838648133319253
0.12284754140527454 16.803500678695528 1.235991499550421
0.12807509635869047 15.290716444170464 1.0876918430422517
0.1333026513121064 15.122763527706937 1.0823135016636776
0.13853020626552232 16.01374590906737 1.092917575145683
0.14375776121893824 15.659744245009088 1.0694843853732612
0.14898531617235417 16.8289385613304 1.1147247347600504
0.1542128711257701 17.295603511547416 1.1170658501971367
0.15944042607918602 19.65344623402868 1.2123778042356592
0.16466798103260194 19.678185511397608 1.2044982695104134
0.16989553598601786 18.278886833159117 1.1237986565422218
0.1751230909394338 18.582309204196445 1.067789806614184
0.18035064589284971 17.94680266974623 1.0065142081060818
0.18557820084626564 18.867935869409752 0.9967024316425555
0.19080575579968156 19.346894575967504 0.9862214436307948
0.1960333107530975 19.044859134560753 0.9763663823383167
0.20126086570651341 18.170374174509174 0.9594434296367734
0.20648842065992934 16.947112962043132 0.8960171238625266
0.21171597561334526 16.481453178618175 0.8956507428761789
0.2169435305667612 16.640930503267434 0.8910581407982683
0.22217108552017711 17.035090100248663 0.9138216742385252
0.22739864047359304 17.410446407902256 0.9561493224548923
0.23262619542700896 18.50515736475514 1.0056115722330816
0.2378537503804249 19.29595908600719 1.026051322484488
0.2430813053338408 19.945598814720608 1.0137200589659006
0.24830886028725674 18.27171677800884 0.9107140532037297
0.25353641524067266 18.820282100777657 0.8751569929639773
0.2587639701940886 18.743714684144187 0.8717290353150489
0.2639915251475045 18.413670975171897 0.8803769751070566
0.26921908010092044 19.085215357190172 0.9230274986981869
0.27444663505433636 17.483828049362547 0.891202674628884
0.2796741900077523 17.238293759104383 0.8618527409125711
0.2849017449611682 16.648757939451933 0.8099354079418992
0.29012929991458414 15.873397887799692 0.7673356185919799
0.29535685486800006 15.639101990446273 0.7598622439462666
0.300584409821416 16.429239196280015 0.7805830398197315
0.3058119647748319 17.018121086485355 0.8091445599026141
0.31103951972824784 18.68530486209542 0.8677188987381786
0.31626707468166376 18.421467921296028 0.8445225897136681
0.3214946296350797 19.144180928518274 0.8344979075765383
0.3267221845884956 18.618699277480165 0.8022986286538023
0.33194973954191154 19.256718609204583 0.8337532439134905
0.33717729449532746 18.85862100076192 0.846878805912428
0.3424048494487434 18.225853178272192 0.8611676331629433
0.3476324044021593 17.990593414567318 0.8666183970218732
0.35285995935557524 16.934078507657855 0.8386945943068785
0.35808751430899116 16.874283493271893 0.805365246756518
0.3633150692624071 16.35763672655214 0.7744951218537893
0.368542624215823 17.67328720460507 0.8044653150954287
0.37377017916923894 19.174123804953727 0.8309874817506588
0.37899773412265486 19.95194544936329 0.8544467106602368
0.3842252890760708 20.42386959464548 0.9010162779755871
0.3894528440294867 19.034864258616707 0.870632588150347
0.39468039898290264 18.56459433013625 0.8569358913606553
0.39990795393631856 18.222875484332146 0.8282970905169981
0.4051355088897345 17.65810507814944 0.7867779426340976
0.4103630638431504 18.473066999341533 0.7801262778553498
0.41559061879656634 19.245243442003943 0.8120610624749559
0.42081817374998226 19.708705722363 0.8394548218638428
0.4260457287033982 19.939307518211763 0.8466333187333239
0.4312732836568141 19.970070974566447 0.8416086160974146
0.43650083861023004 20.182663654765374 0.8320233305697494
0.44172839356364596 19.96989251708554 0.8158433761632674
0.4469559485170619 19.694141954371883 0.7846974386120205
0.4521835034704778 18.853783421174878 0.7764278161157233
0.45741105842389373 18.478680246952464 0.7916474778209486
0.46263861337730966 18.21301925207953 0.7933385186539093
0.4678661683307256 18.71961744523479 0.8043936539185136
0.4730937232841415 17.862960983685586 0.7593782445726774
0.47832127823755743 17.864130439299274 0.7366660061677369
0.48354883319097336 18.345856112016744 0.7333514931141366
0.4887763881443893 18.20259060699909 0.7262851335047147
0.4940039430978052 18.60119268971769 0.743633636159785
0.49923149805122113 19.241906144339243 0.7428603123743722
0.5044590530046371 18.35002820299461 0.7353081918365177
0.5096866079580531 17.814107471680764 0.7334634933273914
0.5149141629114691 18.815732795338683 0.7669543121127541
0.5201417178648851 18.71454946213098 0.7519600753909623
0.525369272818301 18.814336482948644 0.7454205946463242
0.530596827771717 18.0179785891027 0.7188775577295107
0.535824382725133 17.59626324817433 0.7024191349391354
0.541051937678549 16.528671879147485 0.6882519907045876
0.546279492631965 17.31461138584161 0.7046576625649131
0.5515070475853809 17.588346248954796 0.7034341479319264
0.5567346025387969 18.18883194301551 0.7036259764774743
0.5619621574922129 19.827729491518895 0.7217343144421765
0.5671897124456289 19.420620161194144 0.7171763594869044
0.5724172673990449 19.1752797240808 0.7155964373198377
0.5776448223524608 18.241164809970307 0.6996261459017544
0.5828723773058768 17.467089304200098 0.6843299263434518
0.5880999322592928 17.293920672083402 0.698390231850906
0.5933274872127088 17.003817475101805 0.7104520920616157
0.5985550421661248 17.144986235085653 0.735219960141674
0.6037825971195407 17.475758105263072 0.7426231111325359
0.6090101520729567 17.620291646625518 0.7389821826613333
0.6142377070263727 18.849097020008948 0.7548968088898776
0.6194652619797887 18.865650959789853 0.7233855769656228
0.6246928169332047 19.102455377300412 0.7199875499030421
0.6299203718866206 19.689130516122567 0.7171524690830193
0.6351479268400366 19.40881380240939 0.7074095662184777
0.6403754817934526 19.82601594867366 0.7086490062578802
0.6456030367468686 18.605404820239215 0.6806018551970837
0.6508305917002846 17.943288429755434 0.6726662053470676
0.6560581466537005 18.21918315298611 0.6917325558825019
0.6612857016071165 18.647395284661105 0.7158239067447143
0.6665132565605325 20.194811490761534 0.7258243840701374
0.6717408115139485 21.050131359209487 0.7189239157887798
0.6769683664673645 20.90029601561404 0.6903305460547818
0.6821959214207804 21.455152387391546 0.7002173194478035
0.6874234763741964 21.826883397098065 0.7036104898337898
0.6926510313276124 21.41562864735973 0.7008234940469924
0.6978785862810284 21.021653482907944 0.6872085005737923
0.7031061412344444 20.81854294197441 0.6971448260786136
0.7083336961878604 20.989885819229244 0.6989042011353133
0.7135612511412763 21.412483520792563 0.7032867427192191
0.7187888060946923 22.605893383860895 0.7267457230569836
0.7240163610481083 22.817007355810752 0.7316762938953077
0.7292439160015243 22.975565439357045 0.7526683450293055
0.7344714709549403 23.775504312171556 0.7660953142153006
0.7396990259083562 22.857908364947633 0.7434016444990582
0.7449265808617722 23.119480354618123 0.7398941388352578
0.7501541358151882 22.24809858468478 0.7071009897925752
0.7553816907686042 23.0584231772704 0.7263254497490903
0.7606092457220202 24.758664094201567 0.7469261447996478
0.7658368006754361 25.916614758661986 0.7562189818710598
0.7710643556288521 28.371376195541092 0.7776898033907699
0.7762919105822681 28.364727506805693 0.7766825518728881
0.7815194655356841 28.005017643433845 0.7746133531448053
0.7867470204891001 30.421834800824858 0.811255461409403
0.791974575442516 29.93991179033875 0.8013951878422257
0.797202130395932 30.28777187369906 0.7954228084844188
0.802429685349348 31.72406401978976 0.8148548119616629
0.807657240302764 32.588935722332494 0.8453019092234528
0.81288479525618 35.33327216590353 0.886909628210642
0.8181123502095959 37.567218108163374 0.9105015374588883
0.8233399051630119 39.69225858094671 0.9443650013339911
0.8285674601164279 42.76458566232373 0.9973276897603943
0.8337950150698439 46.05541061029436 1.0457168109569313
0.8390225700232599 52.06420634394087 1.1168887342768568
0.8442501249766758 55.189421090691894 1.137426199713707
0.8494776799300918 58.901827338294304 1.1841716587620572
0.8547052348835078 59.17004912023156 1.2031445146145434
0.8599327898369238 60.17933030219115 1.22458077280409
0.8651603447903398 60.705299665788736 1.226434626976222
0.8703878997437557 61.34187708116772 1.2077591616703596
0.8756154546971717 65.29169759861554 1.2196510669766167
0.8808430096505877 66.84330544727636 1.2321047174282458
0.8860705646040037 67.63810039967204 1.2353774908963977
0.8912981195574197 70.820766104186 1.2824713795689164
0.8965256745108356 73.35767068215318 1.3368767019651835
0.9017532294642516 77.36472227983614 1.4060333065415598
0.9069807844176676 82.85285202756214 1.462662619646372
0.9122083393710836 84.0949558101819 1.4674463027688647
0.9174358943244996 87.97828362446506 1.4856118628240507
0.9226634492779155 89.41457602149481 1.4716641056583286
0.9278910042313315 91.13743718123825 1.480762564688997
0.9331185591847475 91.72339872416772 1.4924668077494692
0.9383461141381635 93.29555988086265 1.495973393152061
0.9435736690915795 93.24480497747918 1.4921032934669916
0.9488012240449955 98.46826195983168 1.5115508426276199
0.9540287789984114 98.63447661539706 1.477033117189384
0.9592563339518274 102.89844585360247 1.5121440472214467
0.9644838889052434 103.56718008748821 1.531486116929983
0.9697114438586594 106.53093309463509 1.5580618481902424
0.9749389988120754 110.24271538262988 1.5914050806429012
0.9801665537654913 106.57502351548558 1.5476319250986308
0.9853941087189073 108.28093918393805 1.5343075675191957
0.9906216636723233 108.1326838242512 1.5123917539083878
0.9958492186257393 107.71971727405133 1.5061562798970778
1.0010767735791553 107.05924532539423 1.4963741257874343
1.0063043285325712 107.61541911714704 1.507087760472644
1.0115318834859872 104.68153165354768 1.495647604191366
1.0167594384394032 107.79321943988246 1.504391551596968
1.0219869933928192 110.16738636482802 1.5262594451257745
1.0272145483462352 113.89014542106905 1.5452112646718603
1.0324421032996511 116.48360720776739 1.5634691221259749
1.0376696582530671 114.92413365387421 1.5441013831443045
1.042897213206483 118.7673361980962 1.5521275415642517
1.048124768159899 119.86356826516267 1.5664667877783516
1.053352323113315 126.96390012123027 1.62687138056696
1.058579878066731 132.23044850195984 1.6746535081570524
1.063807433020147 128.69030784205205 1.6450764542869856
1.069034987973563 131.59865801992387 1.6421133041764402
1.074262542926979 127.52392367054294 1.5997332696347735
1.079490097880395 128.89208347868595 1.597847032451945
1.084717652833811 127.77862867622551 1.6092228615782114
1.089945207787227 122.67211365341062 1.6052780075047195
1.095172762740643 125.1968981173342 1.6309485788414149
1.1004003176940589 126.18235585101414 1.6579445763003833
1.1056278726474749 130.23179335386325 1.6718775121676754
1.1108554276008908 136.9735473255785 1.7134949868874918
1.1160829825543068 135.209647555256 1.6849214016327565
1.1213105375077228 130.5872745468745 1.6252761257449464
1.1265380924611388 128.4994087607587 1.5924477495502471
1.1317656474145548 133.67626412139924 1.6271537525706714
1.1369932023679707 138.54562166912507 1.6715102395272956
1.1422207573213867 143.5306352452117 1.7100064346829604
1.1474483122748027 141.17766289143847 1.6793838114984792
1.1526758672282187 136.799665269389 1.6380965296322687
1.1579034221816347 133.8010588759 1.619954561445863
1.1631309771350506 134.8615343703738 1.6269948681532576
1.1683585320884666 134.9675517737742 1.6099714783808332
1.1735860870418826 139.45335222654032 1.648288969878261
1.1788136419952986 143.15199106030119 1.6615901859138602
1.1840411969487146 141.7516132822112 1.6250631591575657
1.1892687519021305 138.31269119092883 1.6145910739223683
1.1944963068555465 139.42241593623274 1.619300210648997
1.1997238618089625 143.34264957471433 1.6411662551002864
1.2049514167623785 142.0248440182533 1.6604924115497806
1.2101789717157945 145.43490817354254 1.6971404489774795
1.2154065266692105 142.54690094911885 1.6691522878252014
1.2206340816226264 148.05569693413582 1.6934195967543035
1.2258616365760424 149.65523016865538 1.7069288894155914
1.2310891915294584 154.036167322438 1.7274692135937026
1.2363167464828744 150.23487062479242 1.7072273725443161
1.2415443014362904 143.37689978873894 1.657540977445162
1.2467718563897063 146.46610822326227 1.6725908236665832
1.2519994113431223 145.49336923485222 1.6690844415166384
1.2572269662965383 151.3120171324878 1.713105166902263
1.2624545212499543 156.34276675285815 1.7436460465915549
1.2676820762033703 154.86499158063538 1.7356669276042145
1.2729096311567862 146.7195407578392 1.6826419856072898
1.2781371861102022 144.860862439892 1.6596387843760898
1.2833647410636182 145.74775873719656 1.646770645846174
1.2885922960170342 146.8298439508756 1.6456483522443264
1.2938198509704502 152.58588493275792 1.677670275222817
1.2990474059238661 154.42223517150364 1.7100672187995642
1.3042749608772821 158.90373245381534 1.7555032191380062
1.309502515830698 161.0946311659009 1.7572265942185201
1.314730070784114 159.82224968216656 1.7433396729575292
1.31995762573753 163.79966144409005 1.7768950028049537
1.325185180690946 159.09903335001522 1.7738417006666587
1.330412735644362 156.12313478371095 1.7752302483217903
1.335640290597778 151.52515478135885 1.7428717449027427
1.340867845551194 146.5782066301165 1.7105227825413554
1.34609540050461 146.33046488740888 1.69267761236396
1.351322955458026 148.29160262564744 1.7194080951556898
1.356550510411442 146.8071163705076 1.7095724340074239
1.361778065364858 142.7865541120403 1.6763038065421842
1.3670056203182739 140.0874291729987 1.645524278993049
1.3722331752716899 135.99208073007455 1.6221379093284836
1.3774607302251058 135.10067854135588 1.6027980676532831
1.3826882851785218 139.75238247635693 1.6235840838295104
1.3879158401319378 144.04490163099092 1.641370447072446
1.3931433950853538 150.37815917009274 1.7127067843269428
1.3983709500387698 149.9534714842614 1.7144056898836395
1.4035985049921857 152.95924258769256 1.7255614046044034
1.4088260599456017 148.458804743224 1.7058936452864293
1.4140536148990177 152.6478595187506 1.7232626181044548
1.4192811698524337 157.68366349912367 1.7549858123986752
1.4245087248058497 153.1170428041664 1.721421815386228
1.4297362797592656 153.72644573634602 1.7028148239191319
1.4349638347126816 145.9125779800448 1.6672726439689667
1.4401913896660976 135.84764150319742 1.6153906853783928
1.4454189446195136 142.12760054494714 1.6797723079350362
1.4506464995729296 138.04897482634874 1.6621719643539874
1.4558740545263456 138.22608642438254 1.6320336928157655
1.4611016094797615 141.10985459418134 1.6358225875788333
1.4663291644331775 130.00141630828253 1.5721194297940824
1.4715567193865935 129.5250598600496 1.565928164703449
1.4767842743400095 126.5162438385191 1.5467587580784066
1.4820118292934255 123.71617722983508 1.5368640681467716
1.4872393842468414 132.85052140796788 1.5934400385083813
1.4924669392002574 136.37371615182985 1.63839482296532
1.4976944941536734 132.18890810248791 1.6147435747706755
1.5029220491070894 128.31476056014338 1.5934194325987276
1.5081496040605054 125.36066511162663 1.5700375676256562
1.5133771590139213 123.71044891378713 1.5726880466252393
1.5186047139673373 127.60885594276972 1.5900990148430667
1.5238322689207533 132.01869878877343 1.636743282712232
1.5290598238741693 130.90218812716162 1.6047245790716365
1.5342873788275853 133.4781228632576 1.6031398260771903
1.5395149337810012 127.43542914826261 1.5791600985033718
1.5447424887344172 132.54608675931598 1.6110450375792618
1.5499700436878332 136.2073428827632 1.640800539831805
1.5551975986412492 142.06419341993228 1.6684102445003992
1.5604251535946652 141.21965650800922 1.655851263224616
1.5656527085480811 138.1713396816113 1.625113143470977
1.5708802635014971 140.88276627791285 1.648623370228762
1.576107818454913 148.62547931894008 1.7152486109379717
1.581335373408329 151.83536598287478 1.7350240876320429
1.586562928361745 156.85201523469522 1.7617858962383937
1.591790483315161 154.47764655716676 1.731149730889587
1.597018038268577 152.37430177841503 1.7137738040583879
1.602245593221993 157.43571856852293 1.7569577913670438
1.607473148175409 167.6267249826605 1.8369448249663882
1.612700703128825 173.09770479104526 1.8629735887359913
1.617928258082241 168.4143410762355 1.7837204614475468
1.623155813035657 167.00899979842026 1.778344067442172
1.628383367989073 167.0175124958285 1.7797821496861352
1.6336109229424889 169.77800318756684 1.8009801641859537
1.6388384778959049 177.79517294549458 1.8440501083471168
1.6440660328493208 179.31180788304454 1.8373897520325921
1.6492935878027368 181.9622180869398 1.8462684114749701
1.6545211427561528 176.58781907379665 1.8129581870449947
1.6597486977095688 177.7657592281532 1.8043838905766807
1.6649762526629848 181.89597016368842 1.8123968889913735
1.6702038076164007 185.39874761468317 1.8214490681295181
1.6754313625698167 190.8780206415735 1.8423505526132002
1.6806589175232327 191.02586582455177 1.8487097113748805
1.6858864724766487 193.9471834719683 1.850424703055051
1.6911140274300647 190.76652005128307 1.8258997886387482
1.6963415823834807 193.51117896443708 1.8215080854331511
1.7015691373368966 190.0620668092388 1.8284609754036252
1.7067966922903126 187.1381892917655 1.819322099103783
1.7120242472437286 187.63809716584572 1.8569520643209125
1.7172518021971446 188.13727179056357 1.8514880972632775
1.7224793571505606 195.18473735982735 1.8546437197096342
1.7277069121039765 202.1897848949696 1.8667284334485539
1.7329344670573925 209.24938777812375 1.8683536811982642
1.7381620220108085 206.99471289053116 1.8366030368385895
1.7433895769642245 210.43779724730527 1.8578936921577676
1.7486171319176405 215.59007004366882 1.889286667406548
1.7538446868710564 227.4433744996523 1.9267406777549172
1.7590722418244724 235.68761408075514 1.956409069456889
1.7642997967778884 239.1312154090459 1.9713303578030232
1.7695273517313044 236.8748725813202 1.9696735712910638
1.7747549066847204 233.74831621669986 1.946896984727749
1.7799824616381363 229.45013668417582 1.9293786392793653
1.7852100165915523 237.30828431815593 1.946371912770222
1.7904375715449683 244.25389815219546 1.976057319545452
1.7956651264983843 241.40107266294223 1.9575811547092283
1.8008926814518003 241.0744641886001 1.9400327190544229
1.8061202364052162 236.1320942911106 1.8949995825659376
1.8113477913586322 234.93084751877902 1.852875825798935
1.8165753463120482 231.83581657424583 1.8094045106181127
1.8218029012654642 236.33417081342668 1.8322626400209794
1.8270304562188802 241.30479680010558 1.8797774235513698
1.8322580111722961 241.95628316002583 1.8818666602579817
1.8374855661257121 237.12709491926844 1.8604054281568794
1.842713121079128 233.8862669468555 1.8162900458833457
1.847940676032544 233.22712637656872 1.782039799518978
1.85316823098596 240.62227709140956 1.8005011390945076
1.858395785939376 246.04920121048238 1.826159517422383
1.863623340892792 248.2100430508566 1.846553637175438
1.868850895846208 244.98746162287964 1.832731426346089
1.874078450799624 234.66167014274467 1.783679806399102
1.87930600575304 239.15022131429893 1.7998721373365407
1.884533560706456 236.2685984088255 1.7648459320817245
1.889761115659872 239.39059820840822 1.782276556252278
1.894988670613288 248.57397148601066 1.8250629903997586
1.9002162255667039 252.91270609554854 1.8566601871249333
1.9054437805201199 255.83704141256297 1.8739884035487036
1.9106713354735358 260.0695084770978 1.8641949079888105
1.9158988904269518 256.42272197718415 1.8301942442998067
1.9211264453803678 249.1196858927441 1.769532247730519
1.9263540003337838 245.97251311253729 1.744662473827917
1.9315815552871998 238.44579676626498 1.7209697417968537
1.9368091102406157 236.80006289098074 1.7209355581362555
1.9420366651940317 241.7469051980254 1.7594913171867173
1.9472642201474477 241.22927201481977 1.7622768794530386
1.9524917751008637 246.09458459551 1.781302828169897
1.9577193300542797 246.45212105812024 1.7814737278587522
1.9629468850076957 246.60724486420068 1.7717090328087715
1.9681744399611116 247.99736065149241 1.7528722300028636
1.9734019949145276 244.95823765618485 1.7227965925069113
1.9786295498679436 240.3311578598145 1.7108674903289802
1.9838571048213596 241.2182066747444 1.7051085679237985
1.9890846597747756 239.0731896804951 1.7071692509205563
1.9943122147281915 231.78550617153033 1.684859783310043
1.9995397696816075 228.28463580134206 1.6554370479252758
2.0047673246350235 217.61120099287203 1.6140174557078473
2.0099948795884393 216.14695786877692 1.5993404522822665
2.015222434541855 221.40541662967613 1.608905999625434
2.0204499894952708 226.95124872772135 1.6274093869801014
2.0256775444486865 232.84658294607394 1.6565858533932594
2.0309050994021023 234.07760416415604 1.6562255451037105
2.036132654355518 239.9250812726024 1.690465173066215
2.041360209308934 230.6507640435162 1.641375584953824
2.0465877642623496 232.18516134933594 1.6248547064493308
2.0518153192157653 221.621157557479 1.5807648215300703
2.057042874169181 214.12239491307346 1.5594480069798946
2.062270429122597 217.00253357433346 1.5814027401972222
2.0674979840760126 217.36792183383614 1.606798234963326
2.0727255390294284 221.50444490697467 1.6262628556273224
2.077953093982844 229.24890941303863 1.6554375227799831
2.08318064893626 229.9194796169288 1.6618422910847026
2.0884082038896756 234.45885039637602 1.6947078031859804
2.0936357588430914 235.2344250152387 1.6923745921560218
2.098863313796507 238.87057055107528 1.7237537658327324
2.104090868749923 240.11795280947436 1.7459864103313476
2.1093184237033387 233.82523056733044 1.7026236793426472
2.1145459786567544 224.52450635564367 1.6417899249212697
2.11977353361017 218.09116638482004 1.6040629519173717
2.125001088563586 221.48095424875945 1.6133591691578786
2.1302286435170017 218.06920585913372 1.6115702172463946
2.1354561984704175 224.20646518940367 1.6499955845779024
2.140683753423833 220.01234939404458 1.6357642768778031
2.145911308377249 217.1565924262546 1.6129176317475424
2.1511388633306647 216.0001718964713 1.5915004610125842
2.1563664182840805 221.16623480211075 1.6128237030734096
2.1615939732374962 219.23952806395198 1.6052088876382222
2.166821528190912 215.86763643936476 1.59417173435291
2.1720490831443278 218.83694865879198 1.6122236302170012
2.1772766380977435 215.21944777683171 1.6082873120931955
2.1825041930511593 214.21551540477526 1.5916646399488383
2.187731748004575 221.39998723828535 1.6231904437730298
2.192959302957991 225.37504686406442 1.6369740663148349
2.1981868579114066 226.24274179163055 1.629312371774266
2.2034144128648223 225.94334137385627 1.6346904477736088
2.208641967818238 217.59942868225332 1.5930734721912658
2.213869522771654 217.49056352966025 1.6067679977136808
2.2190970777250696 222.94006715692387 1.6452273133433795
2.2243246326784853 221.7221540899257 1.629907516295679
2.229552187631901 228.22199229631963 1.661087250333032
2.234779742585317 229.9529719268587 1.6594824704250482
2.2400072975387326 228.2825967658755 1.6381115654857572
2.2452348524921484 225.97881106495007 1.6254732257045248
2.250462407445564 223.1682736351042 1.6238290626336842
2.25568996239898 209.9437281246265 1.5597367168377778
2.2609175173523957 207.70616688976048 1.5422053985773612
2.2661450723058114 207.8297882979187 1.5454049115884874
2.271372627259227 211.28300416961872 1.5672943764479266
2.276600182212643 217.6787967093494 1.6062373559289151
2.2818277371660587 225.22572657686914 1.654417930563854
2.2870552921194744 221.86302547145806 1.6401023757853435
2.29228284707289 221.97881923643305 1.6332063627081923
2.297510402026306 220.05272599513515 1.6229254887196467
2.3027379569797217 210.51381884132445 1.5655000778719586
2.3079655119331375 210.0901974079147 1.5692804022027973
2.3131930668865532 209.97113716873764 1.5657770105293929
2.318420621839969 207.9295117301246 1.561339184085464
2.3236481767933848 203.7193070395274 1.536300118378611
2.3288757317468005 203.52647354114978 1.5437058348168948
2.3341032867002163 204.11802848509538 1.555502780052301
2.339330841653632 213.89880529967576 1.594701010302318
2.344558396607048 218.74484301243936 1.6285532599677677
2.3497859515604635 226.44891840822714 1.6640296920113018
2.3550135065138793 227.1484648322119 1.6497749736730056
2.360241061467295 223.4390546451535 1.635584725493708
2.365468616420711 221.37371636879877 1.6071560059701002
2.3706961713741266 215.3564048893007 1.559274150494404
2.3759237263275423 218.68396376099722 1.5810774303936679
2.381151281280958 216.8878915941547 1.572448694274726
2.386378836234374 215.2332244268957 1.582020001925363
2.3916063911877896 217.647034511218 1.587235252934592
2.3968339461412054 207.37042891694082 1.540084777428296
2.402061501094621 212.3252143582099 1.534749668171057
2.407289056048037 214.0121527978776 1.5408977381911317
2.4125166110014526 213.09283327815564 1.5353098432555605
2.4177441659548684 213.94706436820434 1.5369819976357895
2.422971720908284 211.68417055450695 1.5135457006333721
2.4281992758617 216.35957980633327 1.5313567884423138
2.4334268308151157 219.58904443873016 1.540042559151605
2.4386543857685314 217.32075831534002 1.5245695342140508
2.443881940721947 218.73590724674912 1.5285353422893315
2.449109495675363 215.44446698195748 1.489190744171595
2.4543370506287787 223.91040189592456 1.4864334215312882
2.4595646055821945 236.01840747745925 1.4853628903716767
2.4647921605356102 253.78504401610357 1.4785653533215681
2.470019715489026 285.8694835236581 1.4788914479783448
2.4752472704424417 369.48916532740964 1.593714662644148
2.4804748253958575 524.7724361564789 1.814957146341367
2.4857023803492733 774.8268460244549 2.12634910319429
2.490929935302689 1102.5757848177468 2.49693512758527
2.496157490256105 1513.873539415762 2.905933832937382
2.5013850452095205 1926.0235582483926 3.271558462864684
2.5066126001629363 2255.8029676443457 3.5390261775526426
2.511840155116352 2504.760537119031 3.730479601375335
2.517067710069768 2680.214792786277 3.856878467071881
2.5222952650231836 2875.4834980930177 3.996345894384154
2.5275228199765993 3153.3228990589846 4.180879717911491
2.532750374930015 3572.639064219968 4.452036827330205
2.537977929883431 4183.677751235845 4.814247645058253
2.5432054848368466 4976.78355412024 5.256785727188512
2.5484330397902624 5793.653345754604 5.658403865586301
2.553660594743678 6421.977385829411 5.945790366845966
2.558888149697094 6748.455255744368 6.081186510761669
2.5641157046505096 6622.983464085398 5.9868158851856785
2.5693432596039254 6228.912075129797 5.799475164412672
2.574570814557341 5617.505072683792 5.493694785430234
2.579798369510757 5004.320288782698 5.183695814553078
2.5850259244641727 4492.699452972113 4.899685672133025
2.5902534794175884 4139.318785841147 4.699067116019005
2.595481034371004 3902.430291446982 4.563280756714314
2.60070858932442 3666.738483487523 4.434928641320172
2.6059361442778357 3332.3151442479957 4.231681761751808
2.6111636992312515 2889.8939506379543 3.9381524300362423
2.6163912541846672 2354.8863490457975 3.5443414205378616
2.621618809138083 1819.4006671268676 3.118814655828219
2.6268463640914987 1333.5949703466313 2.6696067943630637
2.6320739190449145 939.9509034848211 2.2583873943145107
2.6373014739983303 672.894962125166 1.9347317435984697
2.642529028951746 494.0931174935011 1.6976135787912001
2.6477565839051618 376.5456714732969 1.5271295054833354
2.6529841388585775 313.8336140361984 1.442149931208158
2.6582116938119933 281.3863950034882 1.422822169927493
2.663439248765409 259.02879183328554 1.4097155338542846
2.668666803718825 246.25062573539452 1.4103374498981704
2.6738943586722406 236.77453903614 1.4097377426255717
2.6791219136256563 226.90035478434024 1.4172658201277901
2.684349468579072 221.29471191638493 1.4214052054767174
2.689577023532488 219.1970560937175 1.4450375356699672
2.6948045784859036 219.63292268745914 1.4505537660068604
2.7000321334393194 224.97647367564707 1.4903072220416906
2.705259688392735 225.80534091296013 1.5009452644303358
2.710487243346151 221.74908230616657 1.4898643169858155
2.7157147982995666 225.8619764528823 1.518168372404551
2.7209423532529824 224.15387696261783 1.5132922180840434
2.726169908206398 221.79566466215317 1.5160462858333397
2.731397463159814 221.75161493494514 1.5303440357076508
2.7366250181132297 217.64710150736298 1.5136983593293196
2.7418525730666454 215.2905598050249 1.504788299017432
2.747080128020061 216.8045312432833 1.5276937677395557
2.752307682973477 212.09629705762734 1.5089566769781504
2.7575352379268927 213.32558069100904 1.5226519670976701
2.7627627928803085 215.2309479864936 1.5468236933058417
2.767990347833724 214.75022892371473 1.5586055425412297
2.77321790278714 214.12040619076222 1.5408176264610307
2.7784454577405557 211.14832347285378 1.531500588240186
2.7836730126939715 210.87908763238292 1.5238508667770865
2.7889005676473873 208.8819043472035 1.5165407140513347
2.794128122600803 216.07179154115278 1.5521383733662115
2.7993556775542188 217.32654415576528 1.572036871612884
2.8045832325076345 215.89833905598775 1.5696303593140957
2.8098107874610503 209.35807306408438 1.5257473531224495
2.815038342414466 206.13103802246474 1.5157412907922387
2.820265897367882 210.49863330355765 1.5206606721238318
2.8254934523212976 216.18786079938383 1.534753494401401
2.8307210072747133 224.84427439891203 1.5976611624655577
2.835948562228129 224.06729652018328 1.603856445794065
2.841176117181545 216.62937154027745 1.5811491627900793
2.8464036721349606 213.17526279798096 1.5674530966613558
2.8516312270883764 213.85149540033157 1.558069812564614
2.856858782041792 212.01651864253412 1.5432533592208455
2.862086336995208 222.30969676652356 1.5833770674424512
2.8673138919486236 226.59837655063927 1.6118593309906886
2.8725414469020394 251.22939056977486 1.693517964206694
2.877769001855455 263.2485060326819 1.740069608965364
2.882996556808871 263.1770376179551 1.7315873654595764
2.8882241117622867 276.4750798837102 1.7776107458591746
2.8934516667157024 250.22214240423963 1.6903608597832558
2.898679221669118 244.25283627530226 1.6656357382760079
2.903906776622534 235.52492015208625 1.626553272135785
2.9091343315759497 231.15324054129434 1.6176667383410936
2.9143618865293655 227.67208509075257 1.5949606943553054
2.919589441482781 228.043088218246 1.6126324488630146
2.924816996436197 220.7212481689766 1.5737600030463694
2.9300445513896127 217.6088206915776 1.561444424795257
2.9352721063430285 217.6756218948099 1.5610686699246787
2.9404996612964442 214.5563280909645 1.5506100519572517
2.94572721624986 213.79724031398217 1.5605921911738094
2.9509547712032758 213.10136154851378 1.5751507906368225
2.9561823261566915 215.34270292580325 1.5716138165265263
2.9614098811101073 212.03997104151497 1.5324503849827593
2.966637436063523 211.17050250085768 1.5004610693337777
2.971864991016939 212.08204168960702 1.5095651852459206
2.9770925459703546 217.75470901892015 1.5521822750692484
2.9823201009237703 227.64970155733823 1.6140237620812958
2.987547655877186 233.7858722707348 1.6465076367238574
2.992775210830602 222.54695587157002 1.581182670069087
2.9980027657840176 214.820045249952 1.5269266809711133
3.0032303207374333 204.71010636454537 1.468435543379494
3.008457875690849 206.68770473427384 1.4730325655310204
3.013685430644265 205.51116366932317 1.4529737140341945
3.0189129855976806 206.57423452666103 1.4390810873797746
3.0241405405510964 204.1651711316833 1.436532295498145
3.029368095504512 210.16807220307973 1.4630757815460844
3.034595650457928 215.3190575832111 1.4864569738390754
3.0398232054113437 215.69350378443283 1.4887569013969946
3.0450507603647594 217.29903151726396 1.4976636146557785
3.050278315318175 221.04681968321742 1.518742643627318
3.055505870271591 221.4871020105152 1.5110415622760967
3.0607334252250067 217.8701131649628 1.4871351031133206
3.0659609801784224 221.3894536142106 1.4953540501473372
3.071188535131838 218.2897845759576 1.4750043023891748
3.076416090085254 221.5090522230123 1.4842013321364003
3.0816436450386697 220.00972522094094 1.4715711677124808
3.0868711999920855 219.61511763862322 1.4485526244272253
3.0920987549455012 219.7982396678504 1.4386424752176195
3.097326309898917 219.42645659417485 1.426887311401253
3.1025538648523328 221.4527480667285 1.428474380037234
3.1077814198057485 226.40878800508008 1.4419831244995536
3.1130089747591643 228.52734478713904 1.438475629751977
3.11823652971258 232.0089857493536 1.4465709917502831
3.123464084665996 229.5642347109398 1.4121380426731993
3.1286916396194115 228.74326468109933 1.3773301006843635
3.1339191945728273 229.6780629820104 1.3508595823048934
3.139146749526243 235.9364634652492 1.3578520984075593
3.144374304479659 241.6180818116615 1.3625091802466216
3.1496018594330746 238.95978035635449 1.3342698759998262
3.1548294143864903 240.31270679485561 1.3300811024934038
3.160056969339906 237.94357209610104 1.3076166317029707
3.165284524293322 235.37839989702198 1.2679330164527483
3.1705120792467376 246.81291150171268 1.275523992610304
3.1757396342001534 255.28649398612947 1.251140465932039
3.180967189153569 265.28609554830905 1.2495584441785048
3.186194744106985 277.4810619278752 1.2571986045330479
3.1914222990604006 291.8467960494033 1.2711047840350937
3.1966498540138164 308.5064338154442 1.3018241066261937
3.201877408967232 327.946350987547 1.3264899965022172
3.207104963920648 351.28041823864623 1.3550533506197722
3.2123325188740637 372.94394364411966 1.3856043128216482
3.2175600738274794 398.449487961232 1.42101154171734
3.222787628780895 422.4048240863052 1.4569006486817198
3.228015183734311 443.9496933773836 1.4850468343541963
3.2332427386877267 474.5903976184862 1.5331215293650473
3.2384702936411425 507.9972467855837 1.5804827643957635
3.2436978485945582 546.2345057856845 1.643500024985858
3.248925403547974 579.5950491177083 1.6924911978499242
3.2541529585013897 612.5740949945547 1.7328037835370071
3.2593805134548055 634.3105470191213 1.7522514093178694
3.2646080684082213 653.6743168521425 1.773997305315603
3.269835623361637 668.0085840175869 1.7920306024104478
3.275063178315053 679.2521683704683 1.810531313974011
3.2802907332684685 689.5727416450349 1.8222421903995196
3.2855182882218843 698.6004305577758 1.830084990318121
3.2907458431753 694.9632399853742 1.8183186480784959
3.295973398128716 691.7784931119538 1.8142795470154875
3.3012009530821316 684.0585280381474 1.8010230256979003
3.3064285080355473 675.9002332919239 1.7951382025374565
3.311656062988963 668.835076195125 1.782343612848977
3.316883617942379 657.5250610649297 1.760791075241384
3.3221111728957946 654.97033138247 1.7525420176238795
3.3273387278492104 654.0569438509362 1.7497837383244375
3.332566282802626 657.7040175258593 1.7571561305826546
3.337793837756042 663.3063464251617 1.7688632953126182
3.3430213927094576 656.3057437312647 1.7549152552373497
3.3482489476628734 650.2304328200751 1.7468617826951898
3.353476502616289 633.2753640573341 1.719289046139264
3.358704057569705 605.9145963865597 1.6813987971578617
3.3639316125231207 563.4961724645199 1.6179973897785875
3.3691591674765364 519.0104272550567 1.5542191388991233
3.374386722429952 474.88133056915865 1.4910015476786318
3.379614277383368 428.66575583659187 1.423876922809659
3.3848418323367837 387.2998002101907 1.3632988103412003
3.3900693872901995 348.9864618880016 1.3089739480719833
3.3952969422436152 310.81832406981204 1.2501900428600454
3.400524497197031 283.9314400862817 1.211908867531383
3.4057520521504467 264.7597546904507 1.1909702739747319
3.4109796071038625 254.81280404546138 1.202430622690765
3.4162071620572783 247.62182519557834 1.200917575254503
3.421434717010694 241.8548554523068 1.209847022551547
3.4266622719641098 233.22689420855667 1.1964064802423373
3.4318898269175255 229.05816693094457 1.2017239800409887
3.4371173818709413 222.42047974519596 1.2091490518850139
3.442344936824357 222.43596744110724 1.224853117713098
3.447572491777773 220.75032791818413 1.2285410681892293
3.4528000467311886 214.81692992700417 1.225289940874749
3.4580276016846043 214.16099946234283 1.2312557833887139
3.46325515663802 212.3103082284305 1.2258456843505487
3.468482711591436 211.3018662047821 1.2155270315095081
3.4737102665448516 208.56028845873846 1.1960774593422645
3.4789378214982674 208.10337126799857 1.1963460490603093
3.484165376451683 206.724627880844 1.1892627259434132
3.489392931405099 211.94305651386537 1.219076757837984
3.4946204863585146 217.05552221235638 1.2340685513628296
3.4998480413119304 221.01999869839403 1.2257357163685534
3.505075596265346 223.33341888999828 1.2203716061216052
3.510303151218762 230.60111764916977 1.2299094925308203
3.5155307061721777 236.03941973829836 1.2252435421989067
3.5207582611255934 242.46728997648083 1.238949496753502
3.525985816079009 251.84111751443672 1.2297420468084104
3.531213371032425 259.3133608792797 1.2212799195228388
3.5364409259858407 269.90254755649556 1.2158464324496647
3.5416684809392565 287.8583564652288 1.2219015327692846
3.546896035892672 308.3318234243094 1.234901710316113
3.552123590846088 361.4327427060759 1.3164805895784542
3.5573511457995037 447.182538951052 1.4476791555285504
3.5625787007529195 589.095197261878 1.6476894576658194
3.5678062557063353 832.8148955129591 1.9558298665640468
3.573033810659751 1263.8685607028606 2.4054534467681803
3.5782613656131668 2020.4238922741924 3.042991016360394
3.5834889205665825 3333.812129839331 3.910085977599641
3.5887164755199983 5512.417302893183 5.027593040597801
3.593944030473414 8718.864519410714 6.287183827129165
3.59917158542683 12377.955973227808 7.452547915064384
3.6043991403802456 16084.894336748519 8.466670077859966
3.6096266953336613 18436.927003456498 9.024054566835737
3.614854250287077 18970.503787387664 9.151600680877795
3.620081805240493 17482.497047780733 8.784930090122844
3.6253093601939086 14495.023095814173 8.013807857653013
3.6305369151473244 11093.376799656095 6.988395899344106
3.63576447010074 7768.321553548433 5.828696318716295
3.640992025054156 5267.2679910562665 4.799635364494196
3.6462195800075716 3388.9447962145723 3.8472515996595904
3.6514471349609874 2167.0645680219695 3.071913548840374
3.656674689914403 1384.529161396613 2.448505542884345
3.661902244867819 946.8957421394307 2.0251059927451447
3.6671297998212347 694.3376550054076 1.7346873254868087
3.6723573547746504 556.4166629477146 1.556876025878114
3.677584909728066 463.68425716283554 1.424022263376922
3.682812464681482 404.57373546505 1.3366474415647793
3.6880400196348977 363.34312055926034 1.279383073620449
3.6932675745883135 336.7210445679456 1.2408548852400387
3.698495129541729 317.7983674312615 1.2171770601216907
3.703722684495145 303.63911382032603 1.1899835089912232
3.7089502394485607 295.99512847088073 1.1742858406098058
3.7141777944019765 289.183895552515 1.1583284030244283
3.7194053493553922 286.41137675380935 1.1652433989789721
3.724632904308808 280.7964528385823 1.160652024100074
3.7298604592622238 273.1677773003927 1.1583752139321497
3.7350880142156395 261.82234370368263 1.1333746345464122
3.7403155691690553 256.2547281356374 1.1266454515219544
3.745543124122471 253.28948277724587 1.1333552121783075
3.750770679075887 253.9758331618484 1.143975440520926
3.7559982340293026 255.00484590819724 1.1514162385778113
3.7612257889827183 249.84427720067703 1.1365908997711844
3.766453343936134 247.27137056701673 1.1235246660592835
3.77168089888955 249.82415012861802 1.1289354363559039
3.7769084538429656 240.00176127165062 1.1024803368481741
3.7821360087963813 239.02756514997205 1.099124311452688
3.787363563749797 236.3428101399754 1.0980167821089186
3.792591118703213 238.46399805817927 1.0973695064648075
3.7978186736566286 243.09426949778236 1.105564278158418
3.8030462286100444 256.18440147145526 1.1279923601326687
3.80827378356346 270.32870953059563 1.1540218835604183
3.813501338516876 291.9646973614821 1.199236612078552
3.8187288934702917 318.2082228217326 1.2463043839330878
3.8239564484237074 339.74306493093525 1.2713766447249226
3.829184003377123 366.12532080112294 1.302712957875672
3.834411558330539 395.6966484978601 1.3417246053957894
3.8396391132839547 421.18544974398577 1.3687960273701956
3.8448666682373704 447.70855862136057 1.402753119449086
3.850094223190786 465.8011502241949 1.4243978581443935
3.855321778144202 489.29393229896453 1.4544840324414965
3.8605493330976177 509.6917483235256 1.4781265830075212
3.8657768880510335 532.6703279049627 1.5039821174059826
3.8710044430044492 539.4140180537241 1.5101223317406256
3.876231997957865 539.6240492602775 1.5109799052695856
3.8814595529112808 533.0257772381608 1.5068591186732012
3.8866871078646965 506.7910500282422 1.4739902649555356
3.8919146628181123 477.2694907381073 1.4318572122695097
3.897142217771528 446.1379668090775 1.3860947884070565
3.902369772724944 413.5916139987035 1.3352602969369973
3.9075973276783595 380.03350374105827 1.2767733409119641
3.9128248826317753 353.6984265503504 1.2327227998916765
3.918052437585191 334.69472864787826 1.2034566390294745
3.923279992538607 319.9278187180857 1.175287065591758
3.9285075474920226 316.12324296906354 1.1708253849230363
3.9337351024454383 310.07593045891997 1.1534902869648072
3.938962657398854 311.3340739656419 1.1493866196125386
3.94419021235227 313.0382654532436 1.1486465144725317
3.9494177673056856 317.60676024451897 1.1547083489507994
3.9546453222591014 322.24734620387824 1.160653172291664
3.959872877212517 328.6893794570823 1.1679138165520557
3.965100432165933 338.14080340968155 1.1814539263525528
3.9703279871193486 354.20164025142424 1.206495261631924
3.9755555420727644 369.4035645506675 1.2301172031407086
3.98078309702618 382.5281023607968 1.244933413620383
3.986010651979596 395.98538958988155 1.2574485938403708
3.9912382069330117 410.64909734965136 1.2726007891167987
3.9964657618864274 428.5677555460896 1.294028197670236
4.001693316839844 448.1035619758389 1.3186530398443872
4.00692087179326 474.96031180964405 1.3545906803330454
4.012148426746676 504.74208515509287 1.401630320695848
4.017375981700092 536.7120918398333 1.4651693511686472
4.0226035366535084 578.8241396655869 1.53129683182284
4.027831091606925 622.2995866114387 1.5902039794629081
4.033058646560341 679.7906355143018 1.6636233998251833
4.038286201513757 739.5145477800303 1.7322498625627192
4.043513756467173 818.2621415666218 1.8277512619919536
4.0487413114205895 905.6840809950071 1.9221940679518041
4.053968866374006 1008.0708665755607 2.0283852047978597
4.059196421327422 1121.233387558638 2.14238936832728
4.064423976280838 1254.7196999923233 2.2692185712065585
4.069651531234254 1413.1863878800036 2.4076939189443554
4.0748790861876705 1590.6426354835164 2.55977432980969
4.080106641141087 1794.3203883602273 2.717012967319379
4.085334196094503 2028.5563025794497 2.886587757115291
4.090561751047919 2287.1422357916285 3.0672407632951506
4.095789306001335 2582.453342974765 3.257325031556077
4.1010168609547515 2922.894854350468 3.4728705203068384
4.106244415908168 3248.0744663103637 3.661697209841933
4.111471970861584 3621.988137077571 3.8675903823620783
4.116699525815 4027.5180847119045 4.085592013649383
4.121927080768416 4404.231230945687 4.224267198426235
4.1271546357218325 4780.861617251925 4.354864495657657
4.132382190675249 5120.688026027978 4.470943869976364
4.137609745628665 5508.739074065719 4.616740467937422
4.142837300582081 5904.646083516688 4.768636881476331
4.148064855535497 6249.352094791306 4.905654383183626
4.1532924104889135 6551.945334342173 5.012036600690873
4.15851996544233 6788.33374586249 5.091741104919648
4.163747520395746 6895.367058151849 5.114344670892629
4.168975075349162 6946.892195820898 5.120514872251242
4.174202630302578 6900.093380584418 5.098131777484984
4.1794301852559945 6773.84780557967 5.068644727743199
4.184657740209411 6498.577621050912 4.956976323826002
4.189885295162827 6102.523592474556 4.797542951590676
4.195112850116243 5672.775035393329 4.622387892327033
4.200340405069659 5178.091541861464 4.410138452980784
4.2055679600230755 4640.8483346077455 4.169142898615825
4.210795514976492 4124.9215683275825 3.9216424549099846
4.216023069929908 3651.9050653197746 3.691676428511166
4.221250624883324 3195.380707753638 3.4444003188914123
4.22647817983674 2816.5275528670086 3.2337070519271514
4.2317057347901565 2456.6479240605745 3.0125805220975295
4.236933289743573 2152.2078198908853 2.8173646114185504
4.242160844696989 1882.1060797107725 2.630558821381963
4.247388399650405 1655.4963234592149 2.467017167867704
4.252615954603821 1448.096872520358 2.306152444858026
4.257843509557238 1291.4989358431294 2.179649209822042
4.263071064510654 1140.0500808249224 2.044600654763225
4.26829861946407 1009.6212095025428 1.9221180065592243
4.273526174417486 907.9549088882613 1.8222235937552482
4.278753729370902 817.4010506751854 1.7291399221032255
4.283981284324319 736.6226707055774 1.643381337977266
4.289208839277735 663.9875033414428 1.5588719579820565
4.294436394231151 598.2521946627992 1.4793466303870224
4.299663949184567 541.8000400389111 1.4051728164749844
4.304891504137983 497.18501719088863 1.3434385176251156
4.3101190590914 460.76011029602125 1.292900176296041
4.315346614044816 423.85777187932126 1.2396857978378448
4.320574168998232 395.8775794753415 1.2003835518732109
4.325801723951648 374.3576233189331 1.1713756275394311
4.331029278905064 357.61858422327407 1.1505154052162851
4.336256833858481 345.56409484302173 1.134672521118091
4.341484388811897 332.19998624246426 1.1155629616072655
4.346711943765313 318.1174191726584 1.0951443184321852
4.351939498718729 304.1837619406711 1.076128775328497
4.357167053672145 293.94841302971247 1.0634605439789313
4.362394608625562 287.447004123274 1.062463755126039
4.367622163578978 279.6026022406465 1.0523778803608521
4.372849718532394 276.5632489495546 1.0530363190286043
4.37807727348581 268.04041554208766 1.039836516538329
4.383304828439226 258.5649691435568 1.0294466281781416
4.388532383392643 250.93950493681305 1.0234940217047739
4.393759938346059 241.27590204583885 1.0120625774413863
4.398987493299475 233.3560266724839 1.0038641484810193
4.404215048252891 222.10334966457228 0.9819221611271535
4.409442603206307 211.31189564651942 0.9613512556814372
4.414670158159724 207.59332788895725 0.961651113173067
4.41989771311314 205.6299384506108 0.9699422193989657
4.425125268066556 206.97539927712373 0.9892138602980578
4.430352823019972 209.7256872361584 1.0056586724139946
4.435580377973388 202.6755950772453 0.9861432297893924
4.440807932926805 194.45625625651752 0.9661860861187768
4.446035487880221 189.05773464282922 0.9633968033115288
4.451263042833637 183.638049383436 0.9564452967989924
4.456490597787053 181.8128990609341 0.9567478300399137
4.4617181527404695 174.87524186991834 0.9507134452820518
4.466945707693886 170.46911946759474 0.9423891702280345
4.472173262647302 169.4175357892314 0.9427051871124783
4.477400817600718 174.0193773368498 0.9522294740672803
4.482628372554134 176.590635331389 0.9592819440533108
4.4878559275075505 181.6730097713316 0.9831192941645941
4.493083482460967 181.87493327321064 1.00214312203053
4.498311037414383 178.41114282216856 1.004184677069725
4.503538592367799 175.26024737365944 1.0012497833651182
4.508766147321215 165.99223179835744 0.9750112513938863
4.5139937022746315 162.66933216005344 0.9631175021200359
4.519221257228048 161.96476882556584 0.9757037491460466
4.524448812181464 160.9005175144073 0.972658657280499
4.52967636713488 163.87154090885912 0.9981185399165836
4.534903922088296 165.00859684970192 1.0077188341280836
4.5401314770417125 169.78425395599197 1.0238722476175188
4.545359031995129 168.36484681112267 1.0313238911388538
4.550586586948545 169.7702788740078 1.0333786321173482
4.555814141901961 169.38661398360762 1.0354713287558825
4.561041696855377 165.25680283821873 1.0242246855411812
4.5662692518087935 164.73128509987262 1.0183945149702056
4.57149680676221 158.97706099796093 0.9914454235707549
4.576724361715626 157.11360419346002 0.9863967744690658
4.581951916669042 157.70709701280518 0.9865032350171596
4.587179471622458 155.71059727726652 0.9810641377365875
4.5924070265758745 156.73277329365587 0.9842769895209145
4.597634581529291 159.11600618165872 0.9846336346846407
4.602862136482707 157.26516112158367 0.9767347135725809
4.608089691436123 157.6060394674759 0.9790199366039349
4.613317246389539 154.49239540254027 0.9776614173760508
4.6185448013429555 154.17207415551763 0.9879147135447095
4.623772356296372 156.84229959800282 1.0061496645277397
4.628999911249788 162.75294972084555 1.0280928380425733
4.634227466203204 159.5043949198258 1.010981249667644
4.63945502115662 160.1563876571713 1.0132317637822075
4.6446825761100365 160.26142108223422 1.0116564582188208
4.649910131063453 158.58320817537503 1.0114589788677197
4.655137686016869 159.63692308174237 1.0147731131230573
4.660365240970285 157.4028753284348 1.0043618295334515
4.665592795923701 154.7241028712608 0.9945137699598906
4.6708203508771176 154.74383892994734 1.0000290571091153
4.676047905830534 154.89366880128497 1.0090917348878725
4.68127546078395 156.27807374988956 1.017019142399515
4.686503015737366 156.8050734670354 1.017685931894654
4.691730570690782 155.56573039288756 1.007351504883095
4.696958125644199 152.02400652375817 0.9864002516231383
4.702185680597615 147.1858592891294 0.9721219825222194
4.707413235551031 148.31902535364907 0.9716261769923209
4.712640790504447 149.3530588117562 0.979837493145396
4.717868345457863 151.45346495673596 0.9880631372228074
4.72309590041128 148.42309550061103 0.9751902885873172
4.728323455364696 152.0276662731052 0.9982334514485753
4.733551010318112 150.49689573775834 0.9887286119717427
4.738778565271528 152.26301663653263 0.990134445256958
4.744006120224944 154.15933770774927 1.000704936478572
4.749233675178361 153.57621077797342 1.0111307104868028
4.754461230131777 152.3194598096086 1.011643482906454
4.759688785085193 148.8507324205974 1.0008746224558143
4.764916340038609 145.87839733615857 0.983027354525928
4.770143894992025 145.31798571667474 0.9666901546418155
4.775371449945442 151.60824160466095 0.9798558776131433
4.780599004898858 151.53146064485657 0.9711794121096857
4.785826559852274 153.45358933843235 0.9849535009731039
4.79105411480569 150.79646526960926 0.9776149736064365
4.796281669759106 150.15472555069445 0.9840149382748172
4.801509224712523 147.65429928332256 0.9662458298086739
4.806736779665939 143.8468164843474 0.9498818680241832
4.811964334619355 142.80224030468366 0.9336202449844391
4.817191889572771 145.92490610927734 0.9475436521269507
4.822419444526187 150.72690094164372 0.9683967372019984
4.827646999479604 152.10091918863242 0.9624005438495471
4.83287455443302 151.12949593182347 0.9627146875463142
4.838102109386436 149.9449345435041 0.9584616025420506
4.843329664339852 151.96274562382047 0.974358896292943
4.848557219293268 155.2677760653492 0.9880737852495811
4.853784774246685 154.73369852346826 0.9851731329740144
4.859012329200101 156.27435423546822 0.9824843800782064
4.864239884153517 152.13958304539605 0.9674265070037147
4.869467439106933 145.80646598516518 0.9321648282915848
4.8746949940603495 140.25220404658273 0.9190681616588129
4.879922549013766 141.87792934459398 0.9301853814845672
4.885150103967182 146.55023993798332 0.9493684166131997
4.890377658920598 153.55204256258 0.9674832070691043
4.895605213874014 151.43170433204784 0.9548893271391689
4.9008327688274305 148.33657659687546 0.9417018821304618
4.906060323780847 151.52391160670737 0.9513801624723998
4.911287878734263 150.1479054266848 0.9489780602273052
4.916515433687679 150.84033558657487 0.9592176910894218
4.921742988641095 150.57094670524745 0.9608260128444533
4.9269705435945115 150.30577755969887 0.9622300309864416
4.932198098547928 147.43845264612494 0.9565593536730824
4.937425653501344 146.69698079781455 0.9520485306555693
4.94265320845476 142.1602104358717 0.9427825713934104
4.947880763408176 143.59881547289 0.93412952599558
4.9531083183615925 146.07742388960563 0.9384735917816216
4.958335873315009 146.84399611461245 0.9350229967052494
4.963563428268425 148.42117957029964 0.9364261806490277
4.968790983221841 150.8543190607267 0.9479345299718722
4.974018538175257 150.00609764974942 0.9340983108648904
4.9792460931286735 152.34341464301852 0.9341902439545436
4.98447364808209 152.67588999447506 0.9305419694601597
4.989701203035506 154.52375792623656 0.9206084916249854
4.994928757988922 156.34255047911572 0.9016454915614149
5.000156312942338 163.77060215198046 0.9069918151722065
5.0053838678957545 167.42454333314137 0.8948460398977257
5.010611422849171 176.88331652619354 0.9077243447075948
5.015838977802587 182.00320858861912 0.9035199471942064
5.021066532756003 182.05910577160626 0.8927288467522495
5.026294087709419 178.1790706420635 0.8728567371395151
5.0315216426628355 172.25705998691302 0.8636210922242277
5.036749197616252 169.8370454840836 0.8678287103044362
5.041976752569668 168.64684931755386 0.8714191695972725
5.047204307523084 168.56500250515248 0.881886857806838
5.0524318624765 168.98109373976857 0.8841741821993561
5.0576594174299165 167.76563765487074 0.8754212378529439
5.062886972383333 170.71144016027824 0.8778791288033707
5.068114527336749 173.95997481578206 0.8699401605158373
5.073342082290165 183.09824708991476 0.8773511627058461
5.078569637243581 194.15935057139745 0.8831261258209934
5.0837971921969975 204.091730406985 0.8792089779663972
5.089024747150414 213.41539143950322 0.881540070163212
5.09425230210383 226.54577006166372 0.8947257103486176
5.099479857057246 244.28940369462703 0.915536415786437
5.104707412010662 262.269961945363 0.9343037076295505
5.109934966964079 288.82968631641546 0.9635263048054478
5.115162521917495 305.5098126021192 0.9784828281906155
5.120390076870911 325.6081747509615 1.0052406913871799
5.125617631824327 338.28853986029634 1.018258105484793
5.130845186777743 337.8609810640445 1.0155132941424947
5.13607274173116 329.2792272638562 1.0047011720413592
5.141300296684576 315.03232794788073 0.9928428132292667
5.146527851637992 297.73938757103207 0.9808056766065297
5.151755406591408 277.9404698019862 0.9715302885334278
5.156982961544824 255.721676784766 0.9608042418902235
5.162210516498241 234.14672659456545 0.9429865128103091
5.167438071451657 209.015060869835 0.9128934652040852
5.172665626405073 192.3117028976168 0.8983930330598887
5.177893181358489 182.14799252848448 0.8924378134073024
5.183120736311905 175.539702562149 0.8947275221066284
5.188348291265322 172.19175096677387 0.8910035122021491
5.193575846218738 168.88028653328195 0.8869099164892289
5.198803401172154 164.87185758518515 0.8860507785040669
5.20403095612557 162.5761155354725 0.8811907606041998
5.209258511078986 161.78995452418917 0.8866829597160467
5.214486066032403 159.78682624644736 0.8821306734904872
5.219713620985819 159.60078645028977 0.8745718970068527
5.224941175939235 157.6078284522703 0.879307126731737
5.230168730892651 155.7035112967012 0.874382795213858
5.235396285846067 155.53801876303504 0.8787533457521871
5.240623840799484 152.10249781234415 0.8742660941347941
5.2458513957529 152.25994763046415 0.8857357075242893
5.251078950706316 152.06010747364465 0.8958093034518289
5.256306505659732 156.08448454892007 0.9233107589420982
5.261534060613148 157.15570224726164 0.9266225719890683
5.266761615566565 155.89232401373724 0.918224832402407
5.271989170519981 150.29543080264014 0.8903198400072843
5.277216725473397 152.4596138162783 0.9017107514314495
5.282444280426813 153.33171704927852 0.9102195439088991
5.2876718353802294 156.3632710222736 0.9308844884340336
5.292899390333646 155.00747664652215 0.932991439600525
5.298126945287062 148.8241921686343 0.9020150121160039
5.303354500240478 147.7465123030983 0.8930774135652573
5.308582055193894 148.0628922787975 0.8859549854025366
5.3138096101473105 150.49482745517975 0.8955827255320762
5.319037165100727 154.43574644773852 0.9029121371226874
5.324264720054143 150.76568878687456 0.8905028886556702
5.329492275007559 149.79770292163505 0.8847676802932621
5.334719829960975 149.5080943883438 0.8915888111946528
5.3399473849143915 147.546865497526 0.9027653102481884
5.345174939867808 148.47310348900103 0.914265563867418
5.350402494821224 145.25772368187606 0.9042060201524916
5.35563004977464 141.774059966215 0.8782019325599002
5.360857604728056 144.48540889968484 0.86889286469826
5.3660851596814725 147.2503377394909 0.8662209340719051
5.371312714634889 153.2625441694022 0.8778499228666857
5.376540269588305 157.94037290176334 0.8944478239373264
5.381767824541721 155.1726563095786 0.885982087515482
5.386995379495137 152.02523410961047 0.8827525465249146
5.3922229344485535 150.080626051262 0.8722378497807771
5.39745048940197 147.66986010004095 0.8573109125346244
5.402678044355386 150.50745301202915 0.8556471685646881
5.407905599308802 153.59279148650205 0.8546446553280829
5.413133154262218 158.7156600794563 0.86311523910942
5.4183607092156345 162.86666931091509 0.8672715905100549
5.423588264169051 165.17005846808885 0.8715278269956114
5.428815819122467 163.79063305457353 0.8476775465328098
5.434043374075883 166.5567987702499 0.8387417803804099
5.439270929029299 165.97666524838525 0.8253788999877261
5.4444984839827155 168.71318408682652 0.8211863493818513
5.449726038936132 170.87157075038985 0.8301921109951754
5.454953593889548 172.9255754880205 0.840156640079539
5.460181148842964 172.38116366561243 0.8488972799018886
5.46540870379638 167.78751732133708 0.8426711558158999
5.4706362587497965 166.94012224823982 0.8462821980371025
5.475863813703213 162.30025045825164 0.8393998302773644
5.481091368656629 164.1366026799105 0.8516790042166102
5.486318923610045 164.10472985511623 0.8585885793682381
5.491546478563461 162.94225333665352 0.8573494754071043
5.4967740335168775 159.45426506118233 0.8389359220688211
5.502001588470294 157.9773200104343 0.8285907168612074
5.50722914342371 152.93238580961582 0.8201223925247577
5.512456698377126 152.40480904212237 0.8146670846458436
5.517684253330542 151.66012367691403 0.8168463289975088
5.522911808283959 152.46612618404228 0.8236256782875778
5.528139363237375 159.61773277776447 0.8436265534452536
5.533366918190791 161.78409363635862 0.8595243640860626
5.538594473144207 159.5082415984227 0.8646086486935457
5.543822028097623 154.30195100922296 0.8450984432306534
5.54904958305104 152.19861548779286 0.8341804952009472
5.554277138004456 151.6846099394668 0.8212469710677085
5.559504692957872 154.68325558677006 0.8295881210307264
5.564732247911288 156.40323124848757 0.8395495224322881
5.569959802864704 154.84482999136472 0.837135350650813
5.575187357818121 153.99643357857116 0.8334032921356791
5.580414912771537 154.2081701856932 0.8241277085104802
5.585642467724953 154.35578202099748 0.8241672731479178
5.590870022678369 155.15227849252074 0.8243378192053462
5.596097577631785 155.0336845765764 0.8207319430641307
5.601325132585202 160.1230484071144 0.8281217127874351
5.606552687538618 167.15210949924887 0.8263666213619255
5.611780242492034 172.84895093668018 0.8202325942208112
5.61700779744545 178.78389594940836 0.8154315394136521
5.622235352398866 187.60592396876913 0.8093668024521299
5.627462907352283 207.41210539311254 0.8265065815723415
5.632690462305699 243.66919398316074 0.8658408275524685
5.637918017259115 302.64119029219427 0.9387699957856108
5.643145572212531 383.9235266385023 1.0365617585267035
5.648373127165947 477.5899771721023 1.14006230142274
5.653600682119364 573.0463355635364 1.239513729046806
5.65882823707278 650.8258703463927 1.3135599103925142
5.664055792026196 707.8904671858412 1.3677763649365708
5.669283346979612 745.5080889234237 1.4036872477259805
5.674510901933028 757.7819054579766 1.4129302652252234
5.679738456886445 756.3081275869167 1.4095187050359765
5.684966011839861 746.2348382398906 1.3976629403462273
5.690193566793277 735.2665275386889 1.3862769304918439
5.695421121746693 731.6365804498462 1.3816731062967345
5.700648676700109 732.7904951441377 1.382018796204037
5.705876231653526 739.4638682661175 1.388268757447804
5.711103786606942 745.2301941844598 1.3950851479607405
5.716331341560358 748.6450421992897 1.398172024307818
5.721558896513774 747.7858477092743 1.395691085297227
5.7267864514671905 750.5601739178887 1.3975853779788667
5.732014006420607 752.8230581475984 1.3990805195632898
5.737241561374023 760.2773132900967 1.4067280570998208
5.742469116327439 775.028569479798 1.4189195227912865
5.747696671280855 799.374519458036 1.4400325655190636
5.7529242262342715 838.5195346712875 1.474174021315006
5.758151781187688 891.0857083514979 1.5173509512941945
5.763379336141104 957.0437275676167 1.5726209865864347
5.76860689109452 1030.2433237591692 1.6296451467735626
5.773834446047936 1108.721983530811 1.6916110594119809
5.7790620010013525 1166.4547303598788 1.7345396754250764
5.784289555954769 1201.6701453631492 1.7607254842729096
5.789517110908185 1204.7770378948562 1.7613551964376177
5.794744665861601 1152.4123258913723 1.7205247863019384
5.799972220815017 1061.0104536787053 1.64880215902551
5.8051997757684335 930.7471768449714 1.5437853136477937
5.81042733072185 783.9383736266781 1.417706537763073
5.815654885675266 647.9135963829306 1.2947149172889099
5.820882440628682 522.2214782967487 1.1699506011159235
5.826109995582098 429.38263296666076 1.0700413185313837
5.8313375505355145 355.84651839262733 0.9878394500524419
5.836565105488931 302.44320870644043 0.9235516126789974
5.841792660442347 263.23791399815246 0.878854387171882
5.847020215395763 236.4610795594208 0.8467165952664294
5.852247770349179 220.2174572443372 0.827318519511029
5.8574753253025955 211.62160049768917 0.820707457594713
5.862702880256012 204.60809718003566 0.8153564074515048
5.867930435209428 202.68434130834964 0.8166541406026797
5.873157990162844 200.4946067489897 0.8104805152925427
5.87838554511626 197.5936287020041 0.8004084141735252
5.8836131000696765 193.40789459401054 0.7892859440226716
5.888840655023093 190.37510177145813 0.783860285955561
5.894068209976509 189.91818908193264 0.7835489152464414
5.899295764929925 192.1777988683735 0.7892004030490445
5.904523319883341 192.90593973006767 0.7932349643875488
5.9097508748367575 195.3314694775862 0.8004952676897251
5.914978429790174 195.70506793410632 0.8033708791925877
5.92020598474359 193.81375560942544 0.7982209531564054
5.925433539697006 193.21070527763163 0.7891943536100947
5.930661094650422 195.92902200963874 0.7903896683999627
5.9358886496038386 199.40880627158108 0.7911616039952782
5.941116204557255 205.37086093661716 0.7975608864749745
5.946343759510671 211.17841772285843 0.8072572106638441
5.951571314464087 215.99856594158277 0.8188546371582305
5.956798869417503 221.47309893877792 0.8264228427285542
5.96202642437092 227.3588537072896 0.8349767330018578
5.967253979324336 232.55055860345632 0.8386671326075507
5.972481534277752 242.67894988140085 0.8515587707019332
5.977709089231168 253.28021105102204 0.866198741394231
5.982936644184584 258.42150322478307 0.8675175139011867
5.988164199138001 273.588144685961 0.8885245185759507
5.993391754091417 287.80686686029065 0.90639095014871
5.998619309044833 310.14212341275197 0.9389157759227521
6.003846863998249 342.6834915173789 0.9850526479378672
6.009074418951665 376.3647028105982 1.0270707148837708
6.014301973905082 414.15762768121107 1.0763709108189357
6.019529528858498 463.5320046855285 1.1378483282178873
6.024757083811914 521.9058751640945 1.2077911600428692
6.02998463876533 588.315281264146 1.2798921158896466
6.035212193718746 681.0965724411228 1.3770049257448997
6.040439748672163 790.3090072384921 1.4858042817102275
6.045667303625579 916.4011949878792 1.6006478100504256
6.050894858578995 1073.2836959173317 1.7337130056630112
6.056122413532411 1230.1131143705538 1.8568667211227337
6.061349968485827 1392.2055552456477 1.9752481547881198
6.066577523439244 1551.347232042752 2.084228952333055
6.07180507839266 1672.8869974706151 2.167280475510848
6.077032633346076 1760.657308283104 2.2276197512419595
6.082260188299492 1793.9480788127723 2.2510323535347196
6.087487743252908 1769.457838600745 2.2363529751049245
6.092715298206325 1709.1034658916774 2.201377628966176
6.097942853159741 1618.8935637240754 2.146616382725003
6.103170408113157 1513.054690749799 2.0809542106812002
6.108397963066573 1389.2020892902337 1.9943111089659724
6.113625518019989 1257.7008645179528 1.8989117179204305
6.118853072973406 1135.6350693076322 1.80437260503198
6.124080627926822 1016.4215617968046 1.707542259407404
6.129308182880238 906.5562392848758 1.614503289458642
6.134535737833654 802.1088611700469 1.5204241928687918
6.1397632927870704 709.3825624774122 1.4312037887838527
6.144990847740487 628.1565540061605 1.3493457139471645
6.150218402693903 557.6306657052494 1.2755413952086112
6.155445957647319 503.0144799946357 1.2138725040614542
6.160673512600735 455.16914616441846 1.1595330103114598
6.1659010675541515 418.0988269095808 1.1172951617957871
6.171128622507568 385.1649558262239 1.0760829298544297
6.176356177460984 358.4098103402687 1.0426052981631118
6.1815837324144 334.42055716054483 1.0118689579435065
6.186811287367816 314.75245704463856 0.9886467764216459
6.1920388423212325 300.3336204616103 0.9740179353998115
6.197266397274649 288.3622136648444 0.9606544203114276
6.202493952228065 280.54943137994013 0.9531867050407016
6.207721507181481 265.4986275157127 0.9204231983804092
6.212949062134897 255.84001578368782 0.9011570420254965
6.2181766170883135 245.29191932235852 0.8876926836958605
6.22340417204173 236.29700237269645 0.8713958134895715
6.228631726995146 231.18872987128404 0.861081135019154
6.233859281948562 229.92955928841704 0.8592676791365702
6.239086836901978 228.70351692960512 0.8594033667118045
6.2443143918553945 224.85401272931784 0.8544716234635709
6.249541946808811 221.16963337436496 0.8485579733035787
6.254769501762227 217.85247189943567 0.8419610558200188
6.259997056715643 216.33246012328334 0.8359390155303693
6.265224611669059 209.30771810161394 0.8221619596026811
6.2704521666224755 201.66994142780203 0.808016541786625
6.275679721575892 199.3029233788648 0.8033999623299153
6.280907276529308 197.1507909999696 0.801461383192914
6.286134831482724 199.8932248518235 0.8096147583088152
6.29136238643614 200.290029135659 0.8133521856591298
6.2965899413895565 201.52529324521598 0.8142537271770339
6.301817496342973 201.66912389059362 0.8177932829315413
6.307045051296389 200.98926050964067 0.8183619626801479
6.312272606249805 201.1685959538043 0.8204614733667619
6.317500161203221 200.36457152719387 0.819824382390867
6.3227277161566375 199.5841650987515 0.8200479691456706
6.327955271110054 201.2252602507304 0.8225361408018745
6.33318282606347 199.0502393185086 0.818082229556879
6.338410381016886 199.77159300731412 0.8280859838413205
6.343637935970302 200.64267022577002 0.8284753537978812
6.3488654909237185 199.45108285761327 0.8278514820357178
6.354093045877135 199.49477117778 0.8281384336745865
6.359320600830551 200.78854595930676 0.823947401553119
6.364548155783967 199.94575290907753 0.8196743899497029
6.369775710737383 199.39021405417606 0.8117313563208778
6.3750032656908 193.05863355981856 0.7962259222703683
6.380230820644216 194.0450099278571 0.7973362584727158
6.385458375597632 196.66137985582083 0.8019052005263198
6.390685930551048 197.31629327741882 0.8089619386424188
6.395913485504464 198.52095904442652 0.8081294505378559
6.401141040457881 191.9419029724282 0.7954339916117734
6.406368595411297 188.16250635053885 0.7871553513747354
6.411596150364713 190.70923346014288 0.7855247808548608
6.416823705318129 193.4527251490522 0.7869063307452725
6.422051260271545 197.5887149243841 0.798095118452208
6.427278815224962 196.16602717157087 0.7936206896427127
6.432506370178378 193.49807819397552 0.7884770958577964
6.437733925131794 191.7230118190795 0.7823575087152455
6.44296148008521 191.27550041697015 0.7764936663832792
6.448189035038626 195.4656898807064 0.7872408682606858
6.453416589992043 199.29920608001487 0.793890164577261
6.458644144945459 200.16336614507156 0.793076675080989
6.463871699898875 199.67364218105465 0.7869124912787965
6.469099254852291 200.49126152086626 0.7846282063050962
6.474326809805707 202.65583595714307 0.7875144580156386
6.479554364759124 208.25419456657102 0.7924528777856189
6.48478191971254 210.49363825014066 0.7938504384302669
6.490009474665956 214.4261364190913 0.7989620039732438
6.495237029619372 214.9122539418634 0.7969137847946804
6.500464584572788 214.11369990250066 0.7888143821619396
6.505692139526205 216.4369076108935 0.7841217438321564
6.510919694479621 224.46351415127873 0.792429845371463
6.516147249433037 231.18241214158337 0.8019869819688086
6.521374804386453 242.35343732511257 0.8179584476981213
6.526602359339869 250.93704249327308 0.8277155817374986
6.531829914293286 263.1135230203421 0.8389917409506099
6.537057469246702 279.2735424208023 0.8534429856031732
6.542285024200118 300.83737966295405 0.8775953151839817
6.547512579153534 329.780357089428 0.9112364256969183
6.55274013410695 353.6850292089892 0.9391753267191224
6.557967689060367 384.64674461323204 0.9750729076564816
6.563195244013783 406.689865093533 0.9977325070272418
6.568422798967199 433.2298643043616 1.0270383057717525
6.573650353920615 456.12960481414393 1.052092808590678
6.5788779088740315 467.1217798142822 1.0626821077476127
6.584105463827448 474.66301698542924 1.070867032853805
6.589333018780864 466.5817015925835 1.0625296140768665
6.59456057373428 455.0058016614976 1.0497073701859607
6.599788128687696 437.3204225837851 1.0293067460664214
6.6050156836411125 415.5582722278719 1.0043044320062773
6.610243238594529 391.64294987217045 0.9752709249235041
6.615470793547945 367.87262372988545 0.9468810912783356
6.620698348501361 345.6353563789368 0.919728968663171
6.625925903454777 328.08052236841723 0.8986544833996211
6.6311534584081935 314.48897634209 0.8867543769245052
6.63638101336161 301.4626088128835 0.8760189203798396
6.641608568315026 290.8522095009054 0.8630934304345275
6.646836123268442 283.6754592517151 0.8543568538192862
6.652063678221858 270.7826364089439 0.8343191063523645
6.6572912331752745 262.7956398035353 0.8258748665525387
6.662518788128691 254.03706691810297 0.813948441157996
6.667746343082107 246.91751419786792 0.8073865953043408
6.672973898035523 247.29151106700576 0.8129966034607417
6.678201452988939 241.92169142665338 0.8086601809285819
6.6834290079423555 237.64454998229658 0.8047050127708055
6.688656562895772 237.20949151998917 0.8013671019443246
6.693884117849188 233.40502462428157 0.7926579452534803
6.699111672802604 235.072510252345 0.7977823135830383
6.70433922775602 229.7461631477484 0.7892627754717042
6.7095667827094365 225.056388823177 0.7862303401787583
6.714794337662853 224.14691613580882 0.7891192968081597
6.720021892616269 223.11962779796818 0.7859113809166902
6.725249447569685 227.3665495025783 0.7936347269940753
6.730477002523101 228.2759277910104 0.7924167868948437
6.7357045574765175 228.6236579987095 0.7920240785003367
6.740932112429934 227.17275079573415 0.7899993384585162
6.74615966738335 221.860246970747 0.7797777399894867
6.751387222336766 219.99563931635888 0.775699922708239
6.756614777290182 220.62792218598426 0.7744037864036454
6.7618423322435985 224.02840773235 0.7795583560298661
6.767069887197015 226.78885032445447 0.7824017641042713
6.772297442150431 228.6868013313557 0.7891951767146747
6.777524997103847 225.68670971623996 0.785859364295117
6.782752552057263 224.12522557424157 0.7835392876434607
6.7879801070106796 223.1529973743169 0.783906473651866
6.793207661964096 222.90316216480903 0.7831516471899048
6.798435216917512 224.77408759635574 0.7893269714811771
6.803662771870928 225.72921496278354 0.7865933529853856
6.808890326824344 225.69375776832823 0.7824231256746791
6.814117881777761 224.59315372196141 0.7751750406650307
6.819345436731177 223.31126655630092 0.7713005073806923
6.824572991684593 222.76319930564327 0.7694592073536775
6.829800546638009 226.2476638817704 0.77509655533724
6.835028101591425 227.38470842411752 0.7776856346265443
6.840255656544842 231.000647607543 0.7825937299864472
6.845483211498258 229.33778011170526 0.7805980178741713
6.850710766451674 226.33892212057208 0.7769578476936218
6.85593832140509 228.13243388030153 0.7784827612269415
6.861165876358506 230.01067975998876 0.7792287969972844
6.866393431311923 234.95446006187498 0.784792750960434
6.871620986265339 239.30519015872073 0.7908277050388232
6.876848541218755 242.15210826162667 0.7936994062794565
6.882076096172171 244.87399340789946 0.7979900231548605
6.887303651125587 249.39808297044402 0.8006750202835828
6.892531206079004 253.25886367699843 0.8056760289030336
6.89775876103242 256.9714393942075 0.8085498634647299
6.902986315985836 258.74815568371423 0.8070696149203663
6.908213870939252 259.41161444481577 0.8069147179153617
6.913441425892668 259.1161747315214 0.8030156317006784
6.918668980846085 262.97053957215 0.808193906322356
6.923896535799501 266.22782494324736 0.8112122412192485
6.929124090752917 271.5429895602941 0.8144226647441744
6.934351645706333 277.7315931469335 0.8212062844258256
6.939579200659749 282.01873576800756 0.825157727226016
6.944806755613166 285.80625771731576 0.8291033271107553
6.950034310566582 290.64908104376724 0.8335122896388308
6.955261865519998 293.8238235071263 0.8335252622540968
6.960489420473414 301.79189703972526 0.8405430123248586
6.96571697542683 314.83296668856275 0.8532191361714345
6.970944530380247 324.5676119938572 0.8628967417620206
6.976172085333663 340.9789945154043 0.881187195202806
6.981399640287079 360.4859830531183 0.9033347571501034
6.986627195240495 384.2324293302853 0.9289471431617105
6.9918547501939114 417.4133023809314 0.9659577917491199
6.997082305147328 461.40198820834496 1.0106721283989122
7.002309860100744 518.6757774245488 1.068864006223681
7.00753741505416 610.8627323886404 1.1583856434657194
7.012764970007576 735.7252520339881 1.2689877212846068
7.0179925249609925 889.8787108049867 1.3948396641208463
7.023220079914409 1053.9073981116023 1.5158871901195654
7.028447634867825 1199.32079226763 1.6154254290358632
7.033675189821241 1309.94109627412 1.6868775873890696
7.038902744774657 1374.283915467077 1.7264948897496042
7.0441302997280735 1370.4543963571475 1.7222152871565173
7.04935785468149 1315.6155219760085 1.6852655115045345
7.054585409634906 1222.4471158333574 1.6233776251615128
7.059812964588322 1109.9006783006876 1.5462992882150453
7.065040519541738 1002.7270788926577 1.4707718222032813
7.0702680744951545 900.1727727717112 1.3931663073823661
7.075495629448571 809.0425575513044 1.31990321823145
7.080723184401987 733.9417686564217 1.2555821392426185
7.085950739355403 676.8744567304544 1.2057636357425559
7.091178294308819 637.6557459243198 1.1704176853343053
7.0964058492622355 608.2018595533204 1.143009748053673
7.101633404215652 582.541658635027 1.1182078321590037
7.106860959169068 562.3742467220909 1.0984498347584266
7.112088514122484 546.9868842780133 1.0853659071706852
7.1173160690759 531.807077754483 1.0710659181114475
7.1225436240293165 515.6062809287242 1.056068120468936
7.127771178982733 502.5606451597254 1.0421190432451237
7.132998733936149 488.5263774222925 1.0271276712142745
7.138226288889565 471.2478450261174 1.0078470206338173
7.143453843842981 460.20994976989715 0.9964672671144033
7.1486813987963975 454.329536069883 0.9903512789074269
7.153908953749814 448.8414408560779 0.9843894024660551
7.15913650870323 443.7508168498089 0.9774038139925404
7.164364063656646 439.22009254539023 0.9721458765352963
7.169591618610062 439.4684974019197 0.972592799107593
7.1748191735634785 448.38583022882955 0.9812029009932759
7.180046728516895 466.3623546175083 0.999711612875687
7.185274283470311 497.503220803672 1.0314835416282775
7.190501838423727 548.070559082555 1.0817231748054295
7.195729393377143 621.5827629896312 1.149776163423688
7.2009569483305595 728.3939213737807 1.2435822640714058
7.206184503283976 865.2068804348909 1.354073905979136
7.211412058237392 1042.6645182469344 1.4846856710259533
7.216639613190808 1261.097969846327 1.6313257678282032
7.221867168144224 1531.976030792018 1.7959513831206868
7.227094723097641 1851.390556036131 1.9734766806013462
7.232322278051057 2180.208869278634 2.1425105450225415
7.237549833004473 2447.3700017095216 2.268254995107213
7.242777387957889 2574.2867472998646 2.3225460144874814
7.248004942911305 2537.0816219132385 2.3009013369580993
7.253232497864722 2348.7945799567988 2.210826877622461
7.258460052818138 2034.6547120397677 2.056264981083531
7.263687607771554 1689.4752384105932 1.8734312168187157
7.26891516272497 1345.6196005960817 1.6715681737111474
7.274142717678386 1054.473426788225 1.480396587858409
7.279370272631803 828.8612045612571 1.3131517128382535
7.284597827585219 651.8587233292344 1.1661926946213481
7.289825382538635 541.4198699416664 1.0658909080498888
7.295052937492051 466.169980936936 0.9929715513186573
7.300280492445467 416.12472991301394 0.9402260573774899
7.305508047398884 380.6753707454425 0.9014746437748242
7.3107356023523 358.6884409238176 0.8760088659542679
7.315963157305716 343.47843589210095 0.860650202410263
7.321190712259132 334.4628525901875 0.8509085657370651
7.326418267212548 329.9217688340331 0.8482254658669383
7.331645822165965 323.06044411701566 0.8385098202077467
7.336873377119381 315.408123776708 0.8291225696510303
7.342100932072797 308.55797913569955 0.819801509960491
7.347328487026213 309.0496661542913 0.8208261608053455
7.352556041979629 305.0558420392592 0.8137103440036582
7.357783596933046 306.20667713139295 0.8159425185074322
7.363011151886462 306.18504850317987 0.8148155829682963
7.368238706839878 301.80104127480854 0.8080865834822666
7.373466261793294 303.48914197032985 0.8127279304549627
7.37869381674671 301.83195395101933 0.8141421584353699
7.383921371700127 303.95632428695023 0.817418143348566
7.389148926653543 300.7594940416535 0.8136746560068451
7.394376481606959 298.52974867347393 0.8080332330387952
7.399604036560375 300.43872685907536 0.8111123337737717
7.4048315915137914 302.3819218043461 0.8145353308369282
7.410059146467208 303.54869944313543 0.8170944219603611
7.415286701420624 303.0197624668093 0.8148419563808079
7.42051425637404 305.33052191465174 0.8170591918538491
7.425741811327456 305.25773787143135 0.8164549779328443
7.4309693662808725 306.72990310763976 0.8156139374518346
7.436196921234289 305.41258670095164 0.8135171815593097
7.441424476187705 308.5006127799285 0.8161300294129211
7.446652031141121 311.75774850275707 0.818443859444974
7.451879586094537 314.8899820751298 0.8209761420402639
7.4571071410479535 323.2437499199276 0.8291656576674399
7.46233469600137 324.3068904692131 0.8288842557063693
7.467562250954786 332.99175497720137 0.8407645405887473
7.472789805908202 337.2398780618116 0.8452619704180578
7.478017360861618 341.2360856708428 0.8486451891466401
7.4832449158150345 346.9453018482624 0.8546701140202109
7.488472470768451 354.7316460193174 0.862405860230722
7.493700025721867 363.6631260848255 0.8722550170134201
7.498927580675283 376.2616285228786 0.8842878166407384
7.504155135628699 390.0845071039644 0.8983702427592649
7.5093826905821155 408.8007082170836 0.91758139832553
7.514610245535532 428.9336931452319 0.9378933425145546
7.519837800488948 447.7749771039094 0.9566762059746052
7.525065355442364 462.93227195465806 0.9720326851289017
7.53029291039578 472.06317050079946 0.9807873668013107
7.5355204653491965 484.99649410533146 0.9924438225211476
7.540748020302613 491.9124383903477 0.9991045529754021
7.545975575256029 491.70293834089955 0.9979014817659735
7.551203130209445 492.4326541784019 0.998058693768368
7.556430685162861 485.5029571152733 0.9906136825858243
7.5616582401162775 478.4508850257626 0.9817848977393564
7.566885795069694 467.88372403739965 0.9720182050489704
7.57211335002311 456.2791688199725 0.9601129551311116
7.577340904976526 446.5427026678926 0.9496735045557901
7.582568459929942 433.7823329965351 0.9378423513922962
7.5877960148833585 424.8918666342515 0.9279802905806281
7.593023569836775 414.7477513835668 0.9177763084817131
7.598251124790191 409.41876032396453 0.9108447266997503
7.603478679743607 407.3936482119184 0.9083510750855893
7.608706234697023 404.05627934811895 0.9060018752731674
7.6139337896504395 402.4851990923879 0.9050029842310406
7.619161344603856 399.46852438398946 0.9011302798351634
7.624388899557272 398.59892400789164 0.898725715798048
7.629616454510688 401.11200465774493 0.9011561528803794
7.634844009464104 400.5097521139057 0.9012266736047033
7.6400715644175206 401.83200645388894 0.9031955994292382
7.645299119370937 404.2245448362342 0.9049662933047918
7.650526674324353 412.48873765323304 0.9105041989737468
7.655754229277769 422.37863224624715 0.918422873028384
7.660981784231185 432.46810836568653 0.9276445717625378
7.666209339184602 444.3152792584176 0.9391997548756279
7.671436894138018 453.189274840049 0.9482771976683467
7.676664449091434 468.45693001327146 0.9633162427983999
7.68189200404485 483.65869598475973 0.9786543393470017
7.687119558998266 496.96982562292675 0.9906507426397817
7.692347113951683 506.5586646618281 0.9991857938000512
7.697574668905099 514.2217186750087 1.005190194457214
7.702802223858515 522.3110118411827 1.0125004246227163
7.708029778811931 529.4036010903757 1.0190155773736898
7.713257333765347 529.2115679181692 1.0173467957473006
7.718484888718764 525.2050127025298 1.0131573393963063
7.72371244367218 522.4172545266229 1.012045382055617
7.728939998625596 519.3276758362739 1.0089005579852297
7.734167553579012 517.6840635840455 1.0076705000549957
7.739395108532428 515.4570993307219 1.0058170674623041
7.744622663485845 516.777387349095 1.0059051351745687
7.749850218439261 517.3832092319975 1.005308526282968
7.755077773392677 517.1050760682115 1.003718904188119
7.760305328346093 513.7138650395814 0.9998252614380162
7.765532883299509 509.47183138490914 0.9965559813885213
7.770760438252926 501.1708030134533 0.9877467925858953
7.775987993206342 495.7306828085037 0.981936921529523
7.781215548159758 491.63105246922225 0.9772782552687256
7.786443103113174 481.9096024054485 0.9687700049905975
7.79167065806659 473.66066356542706 0.9623110065235411
7.796898213020007 457.47735570894423 0.945787406690214
7.802125767973423 446.1172126866535 0.9337823863672717
7.807353322926839 438.943109251236 0.9270452210918373
7.812580877880255 430.8075990254442 0.9173215432481902
7.817808432833671 427.9701478922711 0.9142616952370042
7.823035987787088 427.1176853098657 0.912701985065746
7.828263542740504 425.3559357926062 0.9100176924100749
7.83349109769392 426.939142453673 0.9127587819356286
7.838718652647336 423.9715386935682 0.9099866358025792
7.8439462076007525 422.43181994169265 0.9076422464767897
7.849173762554169 425.47352681354954 0.9111521488933516
7.854401317507585 427.72147813461316 0.9141545311768353
7.859628872461001 427.2069284395011 0.9126020078579629
7.864856427414417 431.17410512645205 0.9160201190066947
7.8700839823678335 432.8662700489858 0.91627995541358
7.87531153732125 440.6969900225008 0.9237207325399827
7.880539092274666 444.85627501029165 0.9262460389972199
7.885766647228082 450.06969812884694 0.9308715338849727
7.890994202181498 455.95016089160697 0.9356181121407912
7.8962217571349145 463.71062307680427 0.9429087563816323
7.901449312088331 477.13950797384695 0.956135110685458
7.906676867041747 486.6244910611447 0.9659490413083489
7.911904421995163 495.09898737399055 0.9741653270485185
7.917131976948579 500.10064220731846 0.9784641592158168
7.9223595319019955 512.5683137562471 0.9891119369992447
7.927587086855412 524.6611457183809 1.0003674652814014
7.932814641808828 538.0623657820566 1.0112098789786437
7.938042196762244 550.404050663351 1.0220555082462404
7.94326975171566 560.5586740428041 1.030963850523849
7.9484973066690765 570.5052426779945 1.0404524906864878
7.953724861622493 583.1923803844544 1.0513152629162208
7.958952416575909 596.1496796244227 1.0612742223228282
7.964179971529325 613.5696221921054 1.076454003517201
7.969407526482741 626.1915359879417 1.0851776256746695
7.9746350814361575 642.5140049186781 1.0983596536241305
7.979862636389574 655.9718784150735 1.1099010218818282
7.98509019134299 671.6987915457721 1.123161328502932
7.990317746296406 688.7542206975436 1.1384175060335853
7.995545301249822 696.4910781113894 1.1445667838005413
8.000772856203238 701.7326128124809 1.1475312629596184
8.006000411156654 700.6021117760768 1.1465963923611298
8.01122796611007 698.7779883720484 1.1447659918216684
8.016455521063486 691.8159861310165 1.1384067548305237
8.021683076016902 683.5504688173203 1.1310483382900927
8.026910630970319 676.7937661005237 1.1248837008396366
8.032138185923735 670.6051026169571 1.1202116131723603
8.037365740877151 665.8642347163932 1.1158441366814302
8.042593295830567 662.532232011804 1.1117809719292082
8.047820850783983 655.2604773651112 1.1054272337738515
8.0530484057374 648.9373915046257 1.098919033212902
8.058275960690816 636.4229007890857 1.0880901408422559
8.063503515644232 626.7641394198636 1.0789334710397265
8.068731070597648 621.5657931505687 1.0733062860705025
8.073958625551064 616.4959464201157 1.068993767601011
8.07918618050448 611.7545545214869 1.0650694397201677
8.084413735457897 605.0657915173073 1.0597849784989208
8.089641290411313 599.6144421985475 1.053942772507552
8.09486884536473 596.2063342117619 1.0495594763550347
8.100096400318145 591.9355228244799 1.0453662176602887
8.105323955271562 586.3783332852687 1.0407784435175487
8.110551510224978 579.3586861442312 1.035703966614833
8.115779065178394 573.6217003988542 1.0309194888555007
8.12100662013181 574.2704280231591 1.030923668872425
8.126234175085226 572.1730682118797 1.0277096064342979
8.131461730038643 570.1755065904194 1.0252370888510476
8.136689284992059 577.4306509158955 1.0302182489304044
8.141916839945475 587.7787074161953 1.0397990343540047
8.147144394898891 603.0007399246485 1.0527507264743041
8.152371949852308 621.7342057476473 1.0679497254093995
8.157599504805724 642.4975349849669 1.0859456208276284
8.16282705975914 667.8218434050984 1.1064505669440332
8.168054614712556 694.6248779397062 1.1280588537387883
8.173282169665972 717.2276648886523 1.1450515980314906
8.178509724619389 723.5984047156392 1.1499067711552373
8.183737279572805 730.1371595733019 1.1549604210413673
8.188964834526221 726.4671782875947 1.1501516892348007
8.194192389479637 720.0593599362394 1.1438281110597661
8.199419944433053 714.3373756456537 1.138479756434566
8.20464749938647 704.9129961050655 1.1319376879851868
8.209875054339886 693.3651141944208 1.1230806231781931
8.215102609293302 681.2378960031766 1.1131397415520656
8.220330164246718 671.359765562879 1.1034713878887918
8.225557719200134 670.9042133590665 1.1030713588780887
8.23078527415355 671.964685443077 1.104255696501232
8.236012829106967 674.0658773940297 1.1062531109789526
8.241240384060383 669.4938071139729 1.1014492287875106
8.2464679390138 664.4550378455718 1.0962326803200297
8.251695493967215 659.2714180943734 1.0916953226742323
8.256923048920632 658.4540869956422 1.0895041613521237
8.262150603874048 657.0365408852989 1.088202148657724
8.267378158827464 653.3214709308016 1.0850073816365386
8.27260571378088 652.3541833418259 1.0850184422053868
8.277833268734296 647.3512226370434 1.0804760347053939
8.283060823687713 642.2914894152881 1.0760448152617876
8.288288378641129 634.4038595294724 1.0678271817757607
8.293515933594545 628.7664789047767 1.0631870769743417
8.298743488547961 627.248473329449 1.060981164269472
8.303971043501377 629.0589633753423 1.0639197491332404
8.309198598454794 632.5170401377763 1.0665315298333895
8.31442615340821 635.0740770938805 1.067842225971657
8.319653708361626 637.0716024580055 1.0675507083568843
8.324881263315042 640.1915344305935 1.0695673280062068
8.330108818268458 644.008336389513 1.0726662273392595
8.335336373221875 645.8445838210909 1.073600471979563
8.34056392817529 650.5698614585007 1.0762073665892675
8.345791483128707 654.3244964885201 1.0788820423296006
8.351019038082123 660.4221966612013 1.0847113314853583
8.35624659303554 664.6165319638916 1.0883161953044729
8.361474147988956 671.0715250195543 1.0932606551226123
8.366701702942372 673.7443947955993 1.0946283348355987
8.371929257895788 677.27208679808 1.0971857870917014
8.377156812849204 681.9153002301485 1.1009525901975354
8.38238436780262 682.6442917852344 1.1020207842971224
8.387611922756037 685.6561065875973 1.1039180509153645
8.392839477709453 682.620820771203 1.1004711576206583
8.398067032662869 678.496261597466 1.0966254936579298
8.403294587616285 667.5861209222554 1.087503346808334
8.408522142569701 655.802403245317 1.0780934382839238
8.413749697523118 647.7268053339583 1.0710240957858503
8.418977252476534 636.604851418088 1.0620820281579535
8.42420480742995 626.2739881669154 1.0521071913280022
8.429432362383366 614.9269784438378 1.0416616844944597
8.434659917336782 601.882665632933 1.0304293555293635
8.439887472290199 595.172349624602 1.024703714220874
8.445115027243615 585.9040149276518 1.0174710910161269
8.450342582197031 574.6377060557153 1.0076105636608303
8.455570137150447 569.0833724621892 1.0019291074969756
8.460797692103863 562.6526665050709 0.9954492570936662
8.46602524705728 562.4206310841046 0.9948317191010173
8.471252802010696 559.3386637493927 0.9925760155369406
8.476480356964112 554.9899986013984 0.9888368019504432
8.481707911917528 546.6434916153335 0.9799452777027459
8.486935466870944 537.1075500104178 0.9705370604225689
8.49216302182436 533.8752905678233 0.9675905213783235
8.497390576777777 533.5352359975535 0.9668379475228868
8.502618131731193 532.1627974470958 0.9655514931669394
8.50784568668461 532.9069979023469 0.9661765512468917
8.513073241638025 527.7111357367312 0.9610856256283131
8.518300796591442 521.2822152106523 0.9552575089690049
8.523528351544858 515.7537250559795 0.9501276573614823
8.528755906498274 513.7791160123892 0.9478906467592452
8.53398346145169 510.45365367475546 0.9442725546819178
8.539211016405106 505.31552652526943 0.9399994570755759
8.544438571358523 504.97372599610924 0.9395249758405105
8.549666126311939 500.2097452326867 0.9351898481323182
8.554893681265355 499.88305385539354 0.9341939450838866
8.560121236218771 499.96422396633716 0.9327822970849187
8.565348791172188 500.90050580781786 0.934131016006352
8.570576346125604 507.60054856585276 0.9407956066180051
8.57580390107902 508.2624337616332 0.9417646500428846
8.581031456032436 508.85476181876896 0.9417356896381295
8.586259010985852 508.4059550336116 0.9400361193807883
8.591486565939269 507.927794194598 0.9402804161217022
8.596714120892685 512.7513440823279 0.9450643282016044
8.601941675846101 512.5233247393118 0.9441169023540187
8.607169230799517 512.2318253057272 0.9432955689522766
8.612396785752933 512.1020085088406 0.9416524092322021
8.61762434070635 509.0725571867405 0.93869286293513
8.622851895659766 511.0778213456224 0.9414976976132752
8.628079450613182 514.8790633915313 0.9441471413083693
8.633307005566598 524.4470230614104 0.9517955926890128
8.638534560520014 531.01626211087 0.9547939203402687
8.64376211547343 540.6215827204934 0.9626338658544727
8.648989670426847 548.445666070221 0.969794191661273
8.654217225380263 555.4284206470014 0.9778848546347597
8.65944478033368 563.6566273844738 0.9846014165995525
8.664672335287095 568.6636756296481 0.9879114959731276
8.669899890240512 579.1433587705822 0.9958460449631443
8.675127445193928 585.462916256954 1.0007940429899087
8.680355000147344 593.3098237481829 1.0068534781490461
8.68558255510076 602.5709057894582 1.0148852142563665
8.690810110054176 610.7661231912883 1.0217311582478115
8.696037665007593 624.4009669182406 1.0319615305922778
8.701265219961009 641.7764684920124 1.0449403964467812
8.706492774914425 661.1657387132009 1.0597079664847329
8.711720329867841 676.2523640524976 1.072566141214234
8.716947884821257 686.5546387211505 1.0799195718397272
8.722175439774674 693.7385575910524 1.0848414964198598
8.72740299472809 689.7589780308531 1.079572462384816
8.732630549681506 686.361232540027 1.077536353853742
8.737858104634922 679.4599276636498 1.0729002414158118
8.743085659588338 674.1942216252188 1.0705868313992104
8.748313214541755 670.191000723207 1.0679852165106525
8.75354076949517 661.198643313659 1.0603641295616215
8.758768324448587 651.5833322247506 1.0506777610891171
8.763995879402003 638.6245474673299 1.0397375694434146
8.76922343435542 623.7782135623745 1.0272566212461889
8.774450989308836 613.685223772423 1.0188388387508192
8.779678544262252 601.7781792877606 1.0080567235250382
8.784906099215668 589.8853666194387 0.9963053607563883
8.790133654169084 587.075964591869 0.9946388017122956
8.7953612091225 579.5298706088871 0.9880437183761808
8.800588764075917 573.4607339359258 0.9825276037567237
8.805816319029333 570.0022691539913 0.9787509244531738
8.811043873982749 567.6445513436477 0.9766368973287382
8.816271428936165 564.710731878128 0.9735325364821923
8.821498983889581 566.7848322637677 0.9755250916707866
8.826726538842998 562.1034752474739 0.9714401376746147
8.831954093796414 557.8120972075632 0.9688562767700251
8.83718164874983 550.4113278266395 0.9627512268945437
8.842409203703246 546.1942889646141 0.9587261805526608
8.847636758656662 540.2783470583732 0.9521990257000564
8.852864313610079 541.535846532054 0.9523847426218023
8.858091868563495 545.4186451974209 0.9547151438696628
8.863319423516911 550.8163984375919 0.9601568284894012
8.868546978470327 548.4116596282507 0.9582984087935047
8.873774533423743 545.801813581637 0.9555810559730874
8.87900208837716 543.6803582079913 0.9523797820145973
8.884229643330576 544.599274524061 0.9528201949509699
8.889457198283992 549.5177135124991 0.9570840698920741
8.894684753237408 549.647650560613 0.9572296395266326
8.899912308190824 550.1301198692291 0.958426295453982
8.90513986314424 550.962874974188 0.9575167730050612
8.910367418097657 551.1728405926897 0.957279448375638
8.915594973051073 553.2124000145814 0.9580659271478672
8.92082252800449 554.8311523732314 0.9598567854761941
8.926050082957905 558.1705575507087 0.9638436257748382
8.931277637911322 564.775226607423 0.968829222216355
8.936505192864738 564.512673380174 0.9674025552558474
8.941732747818154 563.8495050054563 0.9671311524499259
8.94696030277157 565.4751217304081 0.9682264603059951
8.952187857724986 565.1449938421539 0.966709849258601
8.957415412678403 568.2460511318661 0.9676542325274462
8.962642967631819 572.3229167846074 0.9700014710999214
8.967870522585235 579.169941660978 0.9763818259849679
8.973098077538651 582.3743814725748 0.9795082055441313
8.978325632492067 586.1418486772208 0.9825556304854867
8.983553187445484 591.8712521008463 0.9871300325072411
8.9887807423989 596.3335361279692 0.9902707192674426
8.994008297352316 601.1076581644912 0.9937692781553582
8.999235852305732 601.5297756607491 0.9942583800873577
9.004463407259149 610.2544037130868 1.0013089874576084
9.009690962212565 620.206945231192 1.009633518635662
9.014918517165981 630.1029192182398 1.0173428670188758
9.020146072119397 638.5411901929159 1.0231385185548798
9.025373627072813 640.2917208691638 1.0225318258497689
9.03060118202623 647.5367943817743 1.0271588174718262
9.035828736979646 664.2157382031385 1.040326981695494
9.041056291933062 682.8582060167399 1.0546554613041628
9.046283846886478 700.7479104581785 1.0673766792523833
9.051511401839894 716.134784945531 1.0783266311163393
9.05673895679331 734.8924718436543 1.090967636797402
9.061966511746727 758.6626523339937 1.1083851122016737
9.067194066700143 789.481609354407 1.1300065988587629
9.07242162165356 813.5897070724594 1.1462838717118697
9.077649176606975 832.6488633180574 1.1593302159992944
9.082876731560392 846.7411905120939 1.1689516998235263
9.088104286513808 857.9692977376236 1.1771157213983618
9.093331841467224 868.4264463200515 1.1839609803098996
9.09855939642064 873.9100985280044 1.1872964358265234
9.103786951374056 871.7970148354192 1.1854116646497987
9.109014506327473 860.6831274297275 1.176148561179925
9.114242061280889 846.0379594297149 1.165949192989966
9.119469616234305 836.3650188941158 1.158318186826315
9.124697171187721 829.8814345495157 1.1535054287023516
9.129924726141137 829.4894360425582 1.1527321669141155
9.135152281094554 829.0099648585116 1.1524541050133794
9.14037983604797 835.8364550709906 1.1575569182753913
9.145607391001386 853.7958042581269 1.1700874720963144
9.150834945954802 874.7201740264313 1.183811212025219
9.156062500908218 907.1004562665477 1.2058639789083931
9.161290055861635 938.8910667099615 1.236371947560278
9.16651761081505 977.3053825176667 1.2689830707057246
9.171745165768467 1008.8219676838154 1.2944612429273994
9.176972720721883 1028.859552376886 1.310932401647644
9.1822002756753 1037.3395985077261 1.319429879177293
9.187427830628716 1034.3148037625617 1.3204444203097174
9.192655385582132 1022.6367736113774 1.3142748025575517
9.197882940535548 1009.7217682685165 1.3079199950148859
9.203110495488964 994.8508727288157 1.3005354247140175
9.20833805044238 979.3826630151541 1.2928368918172992
9.213565605395797 965.4014923428621 1.2849718904708094
9.218793160349213 952.0761429315152 1.2784936534561475
9.224020715302629 940.3508453848962 1.2736157459258293
9.229248270256045 929.2047793218225 1.2682053367781472
9.234475825209461 911.8951111422165 1.2585609925548298
9.239703380162878 897.4782896075806 1.2496265386233354
9.244930935116294 888.2533500250677 1.2435507037080822
9.25015849006971 886.8601954048163 1.2440752286685053
9.255386045023126 886.3588281136608 1.2462349463414741
9.260613599976542 887.0689139132052 1.2480902095304185
9.265841154929959 887.0102576043201 1.2500197279936736
9.271068709883375 893.3115642182647 1.2545290746223117
9.276296264836791 914.411989259152 1.2706375174844786
9.281523819790207 938.799803181885 1.2901782499129382
9.286751374743623 961.5198899036016 1.3059391668484663
9.29197892969704 983.8977932629684 1.3225553439027224
9.297206484650456 1001.137760343334 1.3334825614233408
9.302434039603872 1019.2925587107043 1.3473708986512982
9.307661594557288 1030.1640515955098 1.3565130689641225
9.312889149510704 1029.4963929527662 1.357227273788852
9.31811670446412 1013.8133816100035 1.3464882859291334
9.323344259417537 992.1582057324572 1.3336607729811676
9.328571814370953 951.5733953687999 1.3067375781824535
9.33379936932437 905.4713702521575 1.275854757687838
9.339026924277785 857.5420949822278 1.242888090169789
9.344254479231202 807.8066201607321 1.20802102837664
9.349482034184618 771.4112787676443 1.1806909738884748
9.354709589138034 740.110837815537 1.1578963597514065
9.35993714409145 717.7815410534931 1.1417347556642503
9.365164699044866 699.4507924022122 1.1283469090139286
9.370392253998283 683.1825740160183 1.1162676308317665
9.375619808951699 673.3541428601459 1.1096891559987587
9.380847363905115 662.3733551134791 1.1012316563606201
9.386074918858531 651.4350944546071 1.0930743359582131
9.391302473811947 644.3715552750707 1.0865148394856365
9.396530028765364 640.1893401227783 1.0839624590022212
9.40175758371878 640.4099757693234 1.0846526055089742
9.406985138672196 645.9271068685039 1.0901842877328158
9.412212693625612 647.0415072612119 1.090891886372317
9.417440248579029 645.5950971658331 1.078864080645946
9.422667803532445 640.1125709413666 1.0681010079688427
9.427895358485861 635.608463095546 1.0603367629289
9.433122913439277 633.3321331105323 1.055388981343494
9.438350468392693 632.797037087607 1.0518492014194825
9.44357802334611 634.217798494377 1.05099894861526
9.448805578299526 639.7735545989243 1.054154868887289
9.454033133252942 643.0381042722348 1.055737421774857
9.459260688206358 641.2218080827304 1.0525676680984453
9.464488243159774 641.0654702277029 1.0496939525251916
9.46971579811319 638.3271802623098 1.045439809407653
9.474943353066607 632.9183440264842 1.0394981274194421
9.480170908020023 629.8086112812325 1.0355645797993098
9.48539846297344 633.1035130388022 1.0367823813506796
9.490626017926855 631.5220001366475 1.0339512522949106
9.495853572880272 636.787544101506 1.0380926093257052
9.501081127833688 639.4011137224256 1.0393274996777953
9.506308682787104 639.3856895613568 1.0392432591379646
9.51153623774052 637.0257461957593 1.0366949516172068
9.516763792693936 633.1047766111326 1.0331288615057965
9.521991347647353 633.0096739454664 1.0312305027278448
9.527218902600769 635.2888150758885 1.031120173440104
9.532446457554185 638.3304940848695 1.032810858492513
9.537674012507601 632.701789229069 1.0262965156628547
9.542901567461017 628.581124127305 1.021346325074882
9.548129122414434 627.5684133536572 1.0199565158704231
9.55335667736785 630.7113137988011 1.0230702023920613
9.558584232321266 634.4991735731655 1.0260177601937155
9.563811787274682 636.8162257971084 1.0275111556916836
9.569039342228098 635.5532074650358 1.0260260281300706
9.574266897181515 631.4386456225983 1.0215657370970321
9.57949445213493 632.9558924794333 1.021602489303505
9.584722007088347 633.0975627083048 1.019501670228698
9.589949562041763 635.9425706905777 1.020634608914234
9.59517711699518 634.5055497883341 1.0194505756116323
9.600404671948596 636.1975791990121 1.0213135212109878
9.605632226902012 635.344606882803 1.0204488312002855
9.610859781855428 637.732658614051 1.0213240347115355
9.616087336808844 637.9915203993406 1.020731539567165
9.62131489176226 636.9510752856739 1.0183512421495713
9.626542446715677 637.1802487200489 1.0172429292386365
9.631770001669093 640.8100999079403 1.020121172398418
9.636997556622509 642.9025201662378 1.021051374541598
9.642225111575925 644.3499597861381 1.0210514778988424
9.647452666529341 637.7119337236686 1.0151719147264435
9.652680221482758 634.2174150346276 1.0123466653306488
9.657907776436174 639.571860307875 1.0169446792528996
9.66313533138959 643.5793957606147 1.019145197464407
9.668362886343006 650.2182696067681 1.024612391995139
9.673590441296422 649.0741177465285 1.0249595891905698
9.678817996249839 648.9696768593732 1.0239041976401058
9.684045551203255 646.000771408255 1.020068797559174
9.689273106156671 646.8765578188119 1.0179515642976154
9.694500661110087 651.8554624887247 1.0210459872347617
9.699728216063503 659.0228006627649 1.0271276728605787
9.70495577101692 663.6536374023352 1.0298766949267875
9.710183325970336 670.16215823499 1.034395121483957
9.715410880923752 671.8904325003851 1.0340083086977772
9.720638435877168 670.5509656312747 1.0319999455855244
9.725865990830584 666.730259414586 1.0290745011379931
9.731093545784 664.045277012934 1.0264487564562734
9.736321100737417 668.4371710726763 1.0300882826191882
9.741548655690833 675.5701589410652 1.0356771243087608
9.74677621064425 677.927428133858 1.036742868695056
9.752003765597665 680.4123202257293 1.0386617173615347
9.757231320551082 678.9830297168896 1.0372822663800352
9.762458875504498 677.5993337115726 1.0352599381644412
9.767686430457914 678.4553576189638 1.0348809084128454
9.77291398541133 683.3473588201786 1.0381496256571217
9.778141540364746 684.7050620656544 1.037479341562837
9.783369095318163 681.4877263070007 1.034436752319924
9.788596650271579 681.082832349781 1.033212343638834
9.793824205224995 681.8589814178453 1.033922423584602
9.799051760178411 683.1589654837001 1.0336713259586001
9.804279315131827 684.4313910205558 1.0336982282123857
9.809506870085244 683.3841420984573 1.0326658715359065
9.81473442503866 684.6558239971366 1.0331218803826667
9.819961979992076 686.6063853690728 1.0333844389311595
9.825189534945492 687.123589890874 1.0321083224119283
9.830417089898909 687.7747683079299 1.0318827336731258
9.835644644852325 687.6758482942529 1.0313807441988891
9.840872199805741 688.2441538143995 1.0329108025297253
9.846099754759157 689.1070480668918 1.0337119943872974
9.851327309712573 692.4934209254769 1.0365489561752985
9.85655486466599 686.9521334431729 1.0315307880045583
9.861782419619406 681.721993453652 1.027452308205816
9.867009974572822 680.635595304279 1.0259691228219334
9.872237529526238 681.1230941459806 1.0256548247962167
9.877465084479654 681.9810248096463 1.026331995050066
9.88269263943307 687.5964329602355 1.0303339992314877
9.887920194386487 689.0455104404434 1.0309718785420896
9.893147749339903 686.0193848447934 1.0286937893151837
9.89837530429332 685.1799030354475 1.0258396445086078
9.903602859246735 685.1854085635744 1.0254330289727551
9.908830414200152 687.1644729045287 1.0265663953369912
9.914057969153568 694.4433230214696 1.0318702832425704
9.919285524106984 695.1510108895093 1.0317827677347005
9.9245130790604 701.4990703758734 1.035747487844415
9.929740634013816 706.182433936689 1.0390203687834856
9.934968188967233 713.4623273713569 1.0439322770360582
9.940195743920649 714.349685621583 1.0437150268460587
9.945423298874065 718.3491367740659 1.0460603282510947
9.950650853827481 716.2951373924917 1.0442826483981187
9.955878408780897 716.8818633669191 1.0445679893447741
9.961105963734314 717.837597692831 1.0446197955492007
9.96633351868773 715.4247775681014 1.0426615114777038
9.971561073641146 715.4274295162121 1.0425020512634706
9.976788628594562 713.7620925742372 1.0409153051821864
9.982016183547978 713.5290521519423 1.0406713261530254
9.987243738501395 712.7423649174207 1.039097408944578
9.99247129345481 713.5763251647296 1.0389079568887631
9.997698848408227 710.24308485116 1.0361943526056068
10.002926403361643 707.5790743900128 1.0328224787271147
10.00815395831506 706.2265806046427 1.03092381958401
10.013381513268476 700.0099388163928 1.026006922589136
10.018609068221892 692.7289427517296 1.0196262486068417
10.023836623175308 689.0262173171042 1.0168878053080532
10.029064178128724 686.7082354404637 1.0148768396365486
10.03429173308214 690.424247580636 1.0178668468052758
10.039519288035557 692.943565069693 1.0196224435220893
10.044746842988973 694.0848288793521 1.0197409795842562
10.049974397942389 695.0490827090831 1.0195866785157501
10.055201952895805 695.8173906590403 1.0197852000542054
10.060429507849221 699.6110729603458 1.0229635996488557
10.065657062802638 699.9653296688346 1.0242755012096778
10.070884617756054 701.4362889405178 1.0252777427740494
10.07611217270947 702.74765544092 1.0255844677956636
10.081339727662886 703.5128204074562 1.0249292290789838
10.086567282616302 704.0397032620766 1.025002880392719
10.091794837569719 698.9233737660381 1.0203330621137323
10.097022392523135 694.7774205933035 1.0164738696911608
10.102249947476551 695.1586596764048 1.0167239111345932
10.107477502429967 695.7437242834335 1.0170315392428668
10.112705057383383 695.0407277763646 1.0157138167069233
10.1179326123368 693.0328366781399 1.0143634561103494
10.123160167290216 689.9095666552772 1.0126790687647866
10.128387722243632 687.6848817941565 1.0108938953359718
10.133615277197048 686.2962253008491 1.0095203088345832
10.138842832150464 687.3891435267412 1.0102623329248475
10.14407038710388 687.2187522840691 1.00998191183784
10.149297942057297 685.5788698110355 1.007919961920133
10.154525497010713 680.3847618587854 1.0033157102852959
10.15975305196413 678.8271212929328 1.0020627170839185
10.164980606917545 677.6016306895103 1.001091450468767
10.170208161870962 677.6665272567636 1.0005090064917361
10.175435716824378 678.5119222598935 1.0011814595394934
10.180663271777794 675.3875715040077 0.9977119763724677
10.18589082673121 671.8556427840788 0.9944446165158215
10.191118381684626 666.7016669557173 0.9909052967097453
10.196345936638043 663.9928367296908 0.9879563378826623
10.201573491591459 662.0216512056123 0.9865434185863879
10.206801046544875 659.2495962721151 0.9844758012891693
10.212028601498291 661.7955630882914 0.986790280683487
10.217256156451707 656.6054286961379 0.9825826725279155
10.222483711405124 654.2066895934325 0.9803768273988206
10.22771126635854 654.8026904226957 0.9802144868624405
10.232938821311956 656.3097649306316 0.9816144082278441
10.238166376265372 658.2113516802984 0.9822802821676215
10.243393931218788 659.2473637812988 0.9834370423674472
10.248621486172205 645.8233320202763 0.9730390876170139
10.253849041125621 639.828705076941 0.968678235830931
10.259076596079037 637.988643479856 0.9676509477537835
10.264304151032453 637.6608437109043 0.9670362601339187
10.26953170598587 639.7119673719413 0.9675543088428782
10.274759260939286 639.1017292480544 0.9664792041744911
10.279986815892702 637.8711083258988 0.9655949830946149
10.285214370846118 636.2188688321274 0.9643950428587581
10.290441925799534 635.275947423354 0.9630451508909398
10.29566948075295 631.3896919617013 0.9597901422554304
10.300897035706367 628.9389222671307 0.9568312421925307
10.306124590659783 626.7007820605819 0.954235405405592
10.3113521456132 619.8597500694756 0.9488939299487056
10.316579700566615 621.8169993804986 0.9507636050473525
10.321807255520032 623.7173378813466 0.9520922747624831
10.327034810473448 624.1658170736223 0.952929521165259
10.332262365426864 620.4937973923426 0.9503155782243311
10.33748992038028 618.5336956808201 0.9480766656014876
10.342717475333696 613.1041797512565 0.9428469955688643
10.347945030287113 612.4855611894061 0.9405604800891462
10.353172585240529 618.9463839928503 0.9453653802200596
10.358400140193945 617.3105502466925 0.9444796991597115
10.363627695147361 621.1123159757421 0.9466795358569022
10.368855250100777 626.0226084832295 0.9504491102404268
10.374082805054194 628.877724867518 0.9521920966705589
10.37931036000761 631.623719029033 0.9533693291903383
10.384537914961026 632.132086936384 0.9536051418535832
10.389765469914442 631.9006703093582 0.9526876730059826
10.394993024867858 633.0770028599406 0.9542674801443128
10.400220579821275 633.486908653707 0.9547269579107115
10.40544813477469 630.2142769461962 0.9516346253680782
10.410675689728107 628.7997435967475 0.9505828278997138
10.415903244681523 627.2582285968019 0.9495992299455627
10.42113079963494 625.4883186940766 0.9478849730211403
10.426358354588356 617.3714117396593 0.9411361975845478
10.431585909541772 607.2196372544463 0.932996546630445
10.436813464495188 600.6438341670348 0.9283725046099198
10.442041019448604 594.4657145311954 0.9240224520186814
10.44726857440202 590.0658389461215 0.9196107316975802
10.452496129355437 585.4118155021596 0.9147820372172105
10.457723684308853 587.0576340830546 0.9157035713155667
10.462951239262269 585.2359502919663 0.9131503129374781
10.468178794215685 584.5834981645828 0.9129334405534066
10.473406349169101 580.5198224621952 0.909754901654136
10.478633904122518 576.1181421273915 0.9065266726384505
10.483861459075934 573.0262724720461 0.9036555514256709
10.48908901402935 568.0680976865364 0.8991376717958725
10.494316568982766 560.6981848535156 0.8926559493038654
10.499544123936182 554.252603709457 0.8872405929818128
10.504771678889599 550.6409976907038 0.8854188558303857
10.509999233843015 549.721922484572 0.8855500517866246
10.515226788796431 551.0289106772183 0.8859340273953268
10.520454343749847 545.2108260588961 0.8805751118456825
10.525681898703263 542.6463478676345 0.8784922839657586
10.53090945365668 539.4145950900112 0.8757449749412495
10.536137008610096 539.805329810951 0.8756460961002659
10.541364563563512 539.6269603017646 0.8752515727513732
10.546592118516928 538.3757575013025 0.8734225657197149
10.551819673470344 537.6635402400005 0.8717639395850367
10.55704722842376 536.7463054010192 0.8704604938166303
10.562274783377177 534.6908598221452 0.8685060504069678
10.567502338330593 532.6289641608984 0.8679300936056287
10.57272989328401 528.6972608239353 0.8648887848052864
10.577957448237425 526.2258809178817 0.8626208692373789
10.583185003190842 526.6184008393759 0.8625329481376219
10.588412558144258 523.2927328845876 0.858827264054424
10.593640113097674 524.1399107093365 0.8596482761563964
10.59886766805109 523.140567768282 0.8580987080705706
10.604095223004506 521.6868434342795 0.8562114014926752
10.609322777957923 522.545201587176 0.8574336213866627
10.614550332911339 524.2857964480716 0.858408475185323
10.619777887864755 526.3188574158889 0.8597408545041828
10.625005442818171 524.1780535582744 0.8579951981341357
10.630232997771587 517.7111012230632 0.8516204174090909
10.635460552725004 514.2417130101064 0.849449946739405
10.64068810767842 512.603576861848 0.8477907016383247
10.645915662631836 515.5313910919317 0.8498879945179864
10.651143217585252 519.0650019012646 0.8533062694341306
10.656370772538668 520.8303373525238 0.8539866120844963
10.661598327492085 521.2502433664832 0.8540334185191563
10.666825882445501 524.0481197932502 0.8556015002356321
10.672053437398917 528.0001526944753 0.8579157808806313
10.677280992352333 538.0180630022686 0.8660715947747848
10.68250854730575 540.9569888654934 0.8687317661318482
10.687736102259166 543.2108748781338 0.8699768695877501
10.692963657212582 543.506588751125 0.8702805650991791
10.698191212165998 544.5008876854624 0.8707474151684613
10.703418767119414 546.9872813889141 0.8708460973325067
10.70864632207283 550.6451877055437 0.8732441282491711
10.713873877026247 560.8072695118841 0.8809783963910358
10.719101431979663 568.9057150506637 0.8876773211161579
10.72432898693308 581.0871183217777 0.8967568189763797
10.729556541886495 591.7128025226949 0.9046215087880871
10.734784096839912 601.9198663693802 0.9118758264862225
10.740011651793328 610.7206079857659 0.9181204018074655
10.745239206746744 615.215589806819 0.9207514111524908
10.75046676170016 617.1187977494504 0.9212055944348463
10.755694316653576 616.9724695634129 0.920880341218993
10.760921871606993 614.6267982886791 0.9185012196790975
10.766149426560409 615.7802948829341 0.9193309759939035
10.771376981513825 610.7981593835057 0.9154759604956386
10.776604536467241 603.3044047993538 0.9102152607952216
10.781832091420657 601.7040213762325 0.9088054687046608
10.787059646374074 596.9389669913447 0.9050783939092522
10.79228720132749 596.5422159706429 0.9041469939069676
10.797514756280906 594.6125429437973 0.9024569278582674
10.802742311234322 592.3542820140495 0.9010980327049942
10.807969866187738 592.2688419355912 0.9006425993459006
10.813197421141155 591.2216197544961 0.8992804668930263
10.81842497609457 589.109378738954 0.897438004460163
10.823652531047987 594.9450347353048 0.9014155178514526
10.828880086001403 598.0946509935854 0.9034488871581495
10.83410764095482 603.3592551689928 0.90731497123256
10.839335195908236 612.8098974171969 0.913646756172029
10.844562750861652 621.1745159104505 0.9198136727465667
10.849790305815068 631.15020571616 0.9257987431788188
10.855017860768484 648.2518260764735 0.9372135709961671
10.8602454157219 666.4418812769688 0.9500319732470466
10.865472970675317 696.1590711661928 0.9712434350407649
10.870700525628733 719.1808125666132 0.9871274981463192
10.875928080582149 735.7583393494288 0.9985452524083802
10.881155635535565 745.3533435678031 1.0047919724936065
10.886383190488981 743.6502157129802 1.0029011699144856
10.891610745442398 734.827371107831 0.9969982226029016
10.896838300395814 718.3193940241567 0.9843229234947336
10.90206585534923 702.6896959877615 0.9733694301654053
10.907293410302646 689.9735034673192 0.9640484329312263
10.912520965256062 672.0737219493681 0.9509279557111072
10.917748520209479 656.6134741111367 0.9399496984527432
10.922976075162895 641.3146577311062 0.9293694569803773
10.928203630116311 625.1456591729719 0.9178804233737422
10.933431185069727 609.3855139554184 0.9062867269901645
10.938658740023143 598.297665969534 0.8980661892996975
10.94388629497656 591.0763028471368 0.8924538559676883
10.949113849929976 587.6002353043253 0.8900694789797158
10.954341404883392 580.9360629111138 0.884882385809029
10.959568959836808 575.102552376105 0.880194187841138
10.964796514790224 569.730174365356 0.8760079850602719
10.97002406974364 567.239852883976 0.8748246807604964
10.975251624697057 560.9853125143015 0.8722408048865822
10.980479179650473 550.0130254093029 0.8655085715690376
10.98570673460389 543.7827544525711 0.8621503673808704
10.990934289557305 541.297565975661 0.8611253840458907
10.996161844510722 541.4817851317515 0.8627645850298774
11.001389399464138 540.1692818665426 0.8622499913795733
11.006616954417554 535.0633053326457 0.8586085974852183
11.01184450937097 529.0456083200314 0.8540231082257139
11.017072064324386 524.994825074557 0.8507378674582761
11.022299619277803 522.579156606946 0.849681217727663
11.027527174231219 519.0084723715474 0.8477009111042082
11.032754729184635 515.8324167446265 0.8458459987493229
11.037982284138051 511.71861785338314 0.8424986191208036
11.043209839091467 505.8807030973214 0.8372613738384003
11.048437394044884 506.2211968281339 0.8373610415291627
11.0536649489983 502.55884612373285 0.8345344215742135
11.058892503951716 503.93228033948117 0.8362490743793488
11.064120058905132 502.36690660414973 0.8350611417587324
11.069347613858548 501.27757081335807 0.8348483209565988
11.074575168811965 495.8811671197207 0.8305186226316021
11.079802723765381 491.8668812838243 0.8275087026245496
11.085030278718797 492.1351251204661 0.8284566957749161
11.090257833672213 495.19017107358644 0.8317542418398557
11.09548538862563 496.97655923535706 0.8331754756684017
11.100712943579046 496.7619071183591 0.8332618798679031
11.105940498532462 494.9071240680459 0.8321676776305249
11.111168053485878 494.77866350200753 0.8318327193320375
11.116395608439294 490.81615197104554 0.8289911323221051
11.12162316339271 486.82791087556416 0.8254388826903666
11.126850718346127 485.373347271409 0.823913242804932
11.132078273299543 487.78031229936374 0.8258311416064373
11.13730582825296 488.10853474075657 0.8261268130495377
11.142533383206375 487.16197998945273 0.8257766861780146
11.147760938159792 488.9350745037277 0.8277105774796693
11.152988493113208 488.5720447590536 0.8277971408060979
11.158216048066624 488.66274254572085 0.8284648655940998
11.16344360302004 485.57881427122015 0.8264068035742935
11.168671157973456 482.5761951490616 0.8234690254966807
11.173898712926873 486.5527252520731 0.8273021540433819
11.179126267880289 488.08646427798794 0.8287701491449898
11.184353822833705 487.63590221997845 0.827734853081993
11.189581377787121 486.46341503611444 0.8272485137538599
11.194808932740537 483.4230862305313 0.8242290804500135
11.200036487693954 482.44593599014075 0.8233518455561083
11.20526404264737 483.8807893616871 0.8248867518568316
11.210491597600786 486.1249868636058 0.8270284349455129
11.215719152554202 485.3909407741519 0.8269249101979508
11.220946707507618 485.48787595255016 0.8267240286893074
11.226174262461035 485.88224223695767 0.8271627914896824
11.23140181741445 483.9783116698435 0.8259922683690228
11.236629372367867 482.7403873588521 0.8250496294123624
11.241856927321283 479.18106612862937 0.8220130009281096
11.2470844822747 477.44700950990915 0.8204341278323712
11.252312037228116 479.98630286284293 0.8223113402877847
11.257539592181532 479.1357662645603 0.8218744017164433
11.262767147134948 479.3470807030835 0.8223740879603254
11.267994702088364 477.2674825773166 0.8210611483178805
11.27322225704178 478.36128715854903 0.8224894870956897
11.278449811995197 476.43955703319114 0.8206633277265124
11.283677366948613 474.6543172389099 0.8187471341898496
11.288904921902029 472.8009514176658 0.8166302720919502
11.294132476855445 467.45892371783134 0.8118498468118913
11.299360031808861 465.8456987516707 0.8107881815246878
11.304587586762278 463.23192098911164 0.8084651168646614
11.309815141715694 460.30690033438844 0.8056497959998457
11.31504269666911 461.07262353454246 0.805617129130382
11.320270251622526 461.91044236775167 0.8059203907428489
11.325497806575942 459.381983709574 0.8034136090058263
11.330725361529359 460.28624035722027 0.8039302251354912
11.335952916482775 460.3980146525489 0.8046360018982505
11.341180471436191 459.9813804526105 0.8041719586783529
11.346408026389607 458.49008280425073 0.8029908241447643
11.351635581343023 454.6242736104957 0.7997585495723916
11.35686313629644 449.8235027283722 0.7957086361151795
11.362090691249856 446.1215503064893 0.7927778723230088
11.367318246203272 446.632283767317 0.7938058564976104
11.372545801156688 445.01827710627566 0.7920609382589099
11.377773356110104 441.72657491167513 0.7882325337748478
11.38300091106352 439.9244880109765 0.7864910165510203
11.388228466016937 438.8399494243103 0.7851129710568858
11.393456020970353 438.1220786548841 0.7842992313767366
11.39868357592377 437.13868510067306 0.7835284111158322
11.403911130877185 432.75552236449056 0.7796109864365736
11.409138685830602 427.2162104605331 0.7754564802949885
11.414366240784018 425.2613219106158 0.7739693650930152
11.419593795737434 423.04145378487084 0.7721014882057422
11.42482135069085 422.5986313884688 0.7725658804148194
11.430048905644266 423.7370725122409 0.7735258933643738
11.435276460597683 422.0981855980892 0.7716863026165421
11.440504015551099 422.3373639538574 0.7717689770499561
11.445731570504515 419.8212181986713 0.7691731306671852
11.450959125457931 417.5821084387263 0.7667734864422199
11.456186680411347 419.3685879184946 0.7686247760971656
11.461414235364764 418.82420458771026 0.7685542502610647
11.46664179031818 414.19349316304147 0.7642563010978184
11.471869345271596 413.5721862382321 0.7637369144298547
11.477096900225012 409.3430369148879 0.7603861565367626
11.482324455178428 408.23195873597336 0.765647638799305
11.487552010131845 404.14590822296867 0.7642478392726243
11.49277956508526 400.0629379085956 0.7633384214863252
11.498007120038677 398.3397565641458 0.7647290994870598
11.503234674992093 398.99455851291015 0.7662225567723174
11.50846222994551 403.1125731719037 0.7712502095566871
11.513689784898926 407.74695026011193 0.7757521565553959
11.518917339852342 408.155694413872 0.7766018735839075
11.524144894805758 405.7120844908984 0.7750896134931063
11.529372449759174 400.3025078443778 0.7703315554824872
11.53460000471259 396.7414867849529 0.7675824060576061
11.539827559666007 397.7846036517998 0.7694880664319484
11.545055114619423 399.41013325314105 0.7712538983276045
11.550282669572839 400.99129343110286 0.7734455033770009
11.555510224526255 402.02066052971196 0.7748342135183993
11.560737779479672 402.1686395101579 0.775750729150599
11.565965334433088 402.71126437174115 0.7771474759394535
11.571192889386504 401.1886049333971 0.7764350984320905
11.57642044433992 400.7027198613188 0.7764222968442852
11.581647999293336 396.8916150443844 0.7729845420770238
11.586875554246753 394.0057520550998 0.7718166557839737
11.592103109200169 393.356141112009 0.7714217486543388
11.597330664153585 395.4641888419925 0.773727925989157
11.602558219107001 397.45881239011635 0.7757427015485628
11.607785774060417 398.3639359496592 0.7761620922210369
11.613013329013834 402.17289303858314 0.7805167339090993
11.61824088396725 401.0408702911104 0.7798852134279678
11.623468438920666 399.5191773247138 0.7783719227364948
11.628695993874082 398.4390784493749 0.7778393265922562
11.633923548827498 399.4884359178293 0.7789563864768518
11.639151103780915 401.5933159681822 0.7810872451302963
11.64437865873433 402.64862734055885 0.7820900046397834
11.649606213687747 399.14309703590436 0.7793283000935909
11.654833768641163 393.32392288905396 0.7741269815722815
11.66006132359458 391.97619149729576 0.7732987258624299
11.665288878547996 391.36887633937545 0.7726462319138333
11.670516433501412 393.0888331928385 0.7752168753257349
11.675743988454828 393.7417150006643 0.7780215694170255
11.680971543408244 392.2038879359793 0.7770915628063617
11.68619909836166 391.8544435041552 0.7780456689326504
11.691426653315077 389.71698819858557 0.775553418335074
11.696654208268493 390.50049025087645 0.7764981598556069
11.701881763221909 388.01609315096573 0.7743065201360241
11.707109318175325 385.97681889860087 0.7731182026219378
11.712336873128741 387.01873907420054 0.7741197308965286
11.717564428082158 387.30707585084554 0.7749901897733236
11.722791983035574 389.1412852731574 0.7773356560051596
11.72801953798899 388.7089523751443 0.7769459925368019
11.733247092942406 386.5116894624884 0.7751780252346502
11.738474647895822 387.5930284218586 0.7760495712760568
11.743702202849239 385.0334925482722 0.7735233563802212
11.748929757802655 385.808007782875 0.7748826506345896
11.754157312756071 388.51622875819953 0.7769842472144649
11.759384867709487 387.11079587966753 0.7755677451396717
11.764612422662903 390.9859811331212 0.7794782581373585
11.76983997761632 394.8401878661054 0.7841762223510429
11.775067532569736 394.5082833999783 0.7842572521170412
11.780295087523152 397.42308660309146 0.7874838954116967
11.785522642476568 394.0512676953044 0.7830664476607028
11.790750197429984 389.9781931408454 0.7786227444628057
11.7959777523834 389.66470200124417 0.7782904967657052
11.801205307336817 390.23582398236624 0.7776864586464919
11.806432862290233 394.16470450854524 0.7821389514295463
11.81166041724365 399.8473652129707 0.7878966885428975
11.816887972197065 403.28516405790225 0.7912929676288494
11.822115527150482 403.2104705378376 0.7915210234676706
11.827343082103898 397.89919039089307 0.7862165422727141
11.832570637057314 393.8142699461039 0.7822969569320128
11.83779819201073 391.2307495959771 0.7802885804846788
11.843025746964146 385.25879538371413 0.7746889967940829
11.848253301917563 386.136480875829 0.7756773818458971
11.853480856870979 384.38868822374195 0.7734958647451949
11.858708411824395 384.8937889850241 0.7742032170914644
11.863935966777811 383.8993705898704 0.7737069465991679
11.869163521731227 379.86078121442597 0.7709523668801861
11.874391076684644 374.6893547783774 0.766163818069509
11.87961863163806 371.40534147296233 0.7637569785253975
11.884846186591476 367.8754723075218 0.7608338046453504
11.890073741544892 364.50524594412923 0.7591180670432659
11.895301296498308 363.7911331770182 0.7592402446456498
11.900528851451725 362.43435747837617 0.7581309390470757
11.90575640640514 362.6283175795399 0.7577784814878836
11.910983961358557 363.71671394688514 0.7596452062738596
11.916211516311973 363.01071047988484 0.7590492558345526
11.92143907126539 358.32011973137963 0.7550944409878111
11.926666626218806 354.10017459685076 0.7508936321075119
11.931894181172222 351.7967282455384 0.7480127622443475
11.937121736125638 351.7616650307594 0.7486632026923632
11.942349291079054 351.1541558904756 0.7484748037433238
11.94757684603247 349.17478111763205 0.7468360155657567
11.952804400985887 346.6951039897499 0.7439224177989251
11.958031955939303 345.6493676624203 0.7437864470219241
11.963259510892719 346.2774703396373 0.7442559555791258
11.968487065846135 346.84498924544425 0.743838086542941
11.973714620799552 344.1173132378805 0.7412802223226654
11.978942175752968 344.812855495784 0.7399987953713624
11.984169730706384 342.4659955222916 0.7378746274812918
11.9893972856598 343.31809154317324 0.7411173905495876
11.994624840613216 344.27254210099005 0.7433551046373957
11.999852395566633 346.61223778842776 0.7480315528665572
12.005079950520049 349.77262111291225 0.7502837822987842
12.010307505473465 351.6636983395535 0.7513133913600293
12.015535060426881 349.42153375163565 0.7487478910822513
12.020762615380297 349.2766734488753 0.7473199944211806
12.025990170333714 348.55680227362603 0.7470649735945232
12.03121772528713 345.6074109598635 0.74448853776893
12.036445280240546 348.8456846715551 0.7484977354037026
12.041672835193962 349.49131015040655 0.7509163040611911
12.046900390147378 347.2940600716701 0.7486481904106894
12.052127945100795 347.36505939001745 0.7481887410993262
12.05735550005421 347.7445094528065 0.7472031552440361
12.062583055007627 349.08251189200666 0.7482719942100446
12.067810609961043 350.987257584847 0.7506666075709392
12.07303816491446 352.70941396576336 0.7533739760801368
12.078265719867876 351.9499923235445 0.7526125364686366
12.083493274821292 355.51847705156223 0.755870709746386
12.088720829774708 360.0044305560193 0.760990496030671
12.093948384728124 364.59910553451954 0.7654999117283745
12.09917593968154 369.5695460314447 0.7707158404804404
12.104403494634957 373.28209595104283 0.7749164495106005
12.109631049588373 378.20439013745886 0.7794575357804228
12.114858604541789 387.7545025789241 0.7899455480183603
12.120086159495205 402.6089773257827 0.8044998475009861
12.125313714448621 416.28364285397 0.8167423463429987
12.130541269402038 429.6150532502357 0.8285636574677775
12.135768824355454 444.74854542602196 0.8424125166569263
12.14099637930887 462.38112796699255 0.8580019543902414
12.146223934262286 480.9468694084161 0.8749963632883709
12.151451489215702 494.8948520406882 0.8874275554358969
12.156679044169119 503.06113831216993 0.8944840820470683
12.161906599122535 509.96650916685957 0.901585284456209
12.167134154075951 511.098164508708 0.902664490114982
12.172361709029367 505.736119516166 0.898166026074446
12.177589263982783 499.746118356553 0.8932464490968344
12.1828168189362 492.0858162942069 0.8860387680842424
12.188044373889616 488.07826484651895 0.8831677064669374
12.193271928843032 485.5259334905564 0.8818969902570573
12.198499483796448 479.45258318942155 0.8760336495360012
12.203727038749864 470.22093861231593 0.8680073449749974
12.20895459370328 462.74703221187474 0.8616664954834338
12.214182148656697 450.87767071811385 0.8510634470150933
12.219409703610113 441.5117154751633 0.8425856601795365
12.22463725856353 434.3767759615557 0.8354643845330421
12.229864813516945 428.0441182777697 0.8298207221892829
12.235092368470362 423.6699022899776 0.8257956484664118
12.240319923423778 412.1320907778892 0.8146506495811991
12.245547478377194 398.5352953473024 0.80242516484332
12.25077503333061 388.7339014971433 0.7938222261533804
12.256002588284026 381.7231892395205 0.7872138926800598
12.261230143237443 380.2530402007561 0.7864838206094156
12.266457698190859 377.14353983797565 0.7825847684237266
12.271685253144275 374.8049117207492 0.7794118131911056
12.276912808097691 369.24268187845473 0.774529412797928
12.282140363051107 366.1808967423245 0.7721124941922186
12.287367918004524 361.161201643545 0.7679667654984531
12.29259547295794 355.6468460162136 0.7637001468551574
12.297823027911356 353.21547016302543 0.7611057248775909
12.303050582864772 350.8776894262907 0.7577086692895033
12.308278137818188 352.4666905675586 0.760030816677601
12.313505692771605 352.4071354450494 0.7620079340144004
12.31873324772502 351.98689697196664 0.7697058243082489
12.323960802678437 350.08230464652644 0.7725053467099409
12.329188357631853 347.2344612479295 0.7717830942127396
12.33441591258527 344.82928430295914 0.7733821063389761
12.339643467538686 345.1815761741047 0.777357197182548
12.344871022492102 343.61540917644095 0.7796519041743153
12.350098577445518 345.22938542174074 0.7840965984181508
12.355326132398934 344.6313153792205 0.7855759753656874
12.36055368735235 342.84014189222125 0.7857580100356389
12.365781242305767 340.7372847089611 0.785642463304228
12.371008797259183 336.2875401511189 0.7826875995851164
12.376236352212599 335.23981041905887 0.783168757381557
12.381463907166015 330.2143737382182 0.7777918233680633
12.386691462119432 330.089032904775 0.7791678560882647
12.391919017072848 326.4943228813659 0.7768924766395293
12.397146572026264 324.403760572611 0.7770909941770329
12.40237412697968 323.594223909787 0.7778826989953249
12.407601681933096 323.3346834099426 0.7787715890640374
12.412829236886513 326.8784268057538 0.7853853649842636
12.418056791839929 324.44466566545714 0.7837394661281651
12.423284346793345 323.306028967966 0.784160342992785
12.428511901746761 321.31596876859425 0.784916148222989
12.433739456700177 320.5878226120413 0.7851823171474748
12.438967011653594 326.10329356297433 0.7932686344225203
12.44419456660701 328.2061787841423 0.7981624635248715
12.449422121560426 330.975182925698 0.8014769110886122
12.454649676513842 332.9226670926524 0.8036741548755796
12.459877231467258 332.9162799732732 0.8044345800246229
12.465104786420675 330.69535626260233 0.8021907353120515
12.47033234137409 326.90795483700606 0.800195189529441
12.475559896327507 318.9249762516604 0.7922474484021441
12.480787451280923 314.3734670800269 0.7877332017047738
12.48601500623434 310.5776756300662 0.7851952655110771
12.491242561187756 312.6642095886082 0.7885251295757627
12.496470116141172 315.2439947998748 0.7933659635203772
12.501697671094588 317.4841337818898 0.7969487795701143
12.506925226048004 321.1842229392827 0.8017381861169774
12.51215278100142 319.668137151111 0.8016951764238129
12.517380335954837 317.1078427545494 0.7995091569649038
12.522607890908253 316.72624743255557 0.8012363237564156
12.527835445861669 312.38886258391386 0.7975883836514678
12.533063000815085 313.833409239964 0.7989967225823448
12.538290555768501 311.34350244632924 0.7977125913641702
12.543518110721918 308.9737564364627 0.7959056984100302
12.548745665675334 307.2639937039711 0.7952014998235596
12.55397322062875 304.55232450491184 0.7933022844610799
12.559200775582166 303.1090308855452 0.7925293530337136
12.564428330535582 304.34642749073595 0.7895354448204424
12.569655885488999 302.48124656599066 0.7785878129946565
12.574883440442415 302.3979134529199 0.7747437802052184
12.580110995395831 304.91289788895466 0.7735724605270802
12.585338550349247 302.2660965664444 0.7686387051602879
12.590566105302663 301.0399446655873 0.7650218552421608
12.59579366025608 299.8356020837615 0.7630037601843753
12.601021215209496 298.31564152884704 0.7592835524425798
12.606248770162912 298.447947414239 0.7570806658466397
12.611476325116328 299.2302625086716 0.756259353640937
12.616703880069744 299.9160573044779 0.7543951137144956
12.62193143502316 303.13768542234953 0.7578510291786895
12.627158989976577 306.6722587024403 0.7615173044145382
12.632386544929993 305.47067755962854 0.759684467868691
12.63761409988341 307.71001265455556 0.7622944992312028
12.642841654836825 311.19588026265814 0.7673504428071569
12.648069209790242 317.91436207760955 0.7758922059320248
12.653296764743658 320.9704581971296 0.7793902250125361
12.658524319697074 318.5528946602221 0.7750268465538441
12.66375187465049 317.2149839069415 0.7719420767262053
12.668979429603906 323.8338254449216 0.7784894563178023
12.674206984557323 328.39791392798867 0.7829790810667013
12.679434539510739 337.3329717420348 0.7925323954253354
12.684662094464155 341.5839645568419 0.7950859569322044
12.689889649417571 342.4665116438406 0.7946980874356446
12.695117204370987 347.9183420504019 0.7986654019808686
12.700344759324404 356.7709588887619 0.8067185140837315
12.70557231427782 365.23148327031214 0.8155387609478295
12.710799869231236 372.01477299960226 0.8224236747207888
12.716027424184652 378.45301956460884 0.8298483287870015
12.721254979138068 385.7034138509802 0.838184883652585
12.726482534091485 391.3385634257972 0.8432205469162389
12.7317100890449 399.49895534449155 0.8512222000971043
12.736937643998317 406.79339565112116 0.8582540976551157
12.742165198951733 407.98515322565396 0.8589475101952222
12.74739275390515 412.98643933081985 0.8639276432165457
12.752620308858566 414.03958100260616 0.8645168267128809
12.757847863811982 415.3241030137369 0.8647739445853817
12.763075418765398 412.6945223422312 0.8620663941197438
12.768302973718814 409.23061443269046 0.8585886624721634
12.77353052867223 404.8271471760584 0.8549648657810713
12.778758083625647 398.2103897735776 0.8483926198500099
12.783985638579063 396.22400703958755 0.8465991373247032
12.789213193532479 391.9115384141267 0.8421046243772872
12.794440748485895 386.2333606493992 0.8354911949551617
12.799668303439312 380.32020597972735 0.8274334999851656
12.804895858392728 374.1876743316672 0.8203178193042566
12.810123413346144 364.74823988283106 0.8095501453766366
12.81535096829956 360.4582090704732 0.8042948640295514
12.820578523252976 355.8388003279826 0.7995202320151632
12.825806078206393 357.62755162170464 0.8016390669243588
12.831033633159809 357.44778897632284 0.801274100404289
12.836261188113225 356.6095579536057 0.8010939742292996
12.841488743066641 359.13798187426767 0.8029819163513328
12.846716298020057 358.27548114011597 0.8021010733000323
12.851943852973474 364.4161523477827 0.8087912825054547
12.85717140792689 368.0947365161899 0.8122213002579305
12.862398962880306 373.0430096295247 0.8177549065316442
12.867626517833722 375.4370968784087 0.8207311675056355
12.872854072787138 379.7960325761029 0.8251163363658618
12.878081627740555 387.3958512204027 0.8327319541058136
12.88330918269397 390.4950810330135 0.835185509750862
12.888536737647387 396.71906188511167 0.8400718396391501
12.893764292600803 397.4994008208149 0.8408039366655315
12.89899184755422 399.57511094132184 0.842940735482715
12.904219402507636 402.788876243239 0.8456359864168523
12.909446957461052 400.55389743854823 0.8432485322483899
12.914674512414468 392.4264196579403 0.8342862336981252
12.919902067367884 381.69969469499387 0.8219122486226639
12.9251296223213 369.94494303659326 0.8094289252798295
12.930357177274717 362.6984220311654 0.8012063491209616
12.935584732228133 354.8187921611874 0.7916951280626314
12.940812287181549 347.8549658948391 0.7838240433756704
12.946039842134965 340.3666475889582 0.7749010335630052
12.951267397088381 334.13687828118714 0.7699436932248512
12.956494952041798 330.1078426711082 0.7672235826355668
12.961722506995214 329.20182108354675 0.7659332725901362
12.96695006194863 327.9968972615268 0.7646186392099542
12.972177616902046 323.4634020646127 0.7578531852431959
12.977405171855462 320.63574704086795 0.7545091087918644
12.982632726808879 318.6393438923799 0.7525111840009411
12.987860281762295 320.37454276241823 0.7539767221513318
12.993087836715711 320.45472332222346 0.7537162523425602
12.998315391669127 320.14429605076674 0.7537975208537713
13.003542946622543 318.6604946394454 0.7530734431190159
13.00877050157596 317.0697544404243 0.7519209849343148
13.013998056529376 321.5485958854801 0.7572307813947877
13.019225611482792 327.46406437020994 0.7635385762960741
13.024453166436208 330.4452409134572 0.7665372409692508
13.029680721389624 329.44632706700634 0.7666345636245565
13.03490827634304 327.45409119549777 0.7636707090738541
13.040135831296457 328.0888060381673 0.7634848675173015
13.045363386249873 333.23719076391234 0.7696033172609705
13.05059094120329 338.8603342110573 0.7761960101422805
13.055818496156705 339.8809535401391 0.7785702034287283
13.061046051110122 339.7909436506098 0.7780975748353132
13.066273606063538 340.6273331829059 0.7769263087670844
13.071501161016954 340.3043004077517 0.7755983929639801
13.07672871597037 337.8046050683016 0.7718854892255245
13.081956270923786 335.689760269582 0.770175574989404
13.087183825877203 334.50350887539344 0.770877282022556
13.092411380830619 332.8024827108318 0.7694174951125186
13.097638935784035 334.48648821996744 0.7710255719030276
13.102866490737451 333.6822279092092 0.7717819289020003
13.108094045690867 332.1253758833224 0.7690953642364359
13.113321600644284 330.64447786715243 0.7684355893036359
13.1185491555977 326.5111542758334 0.7641053333905025
13.123776710551116 323.28458373639774 0.7594086680292286
13.129004265504532 319.39833595707455 0.7538004467927851
13.134231820457948 319.52795851282997 0.7534932492639851
13.139459375411365 323.07270973423266 0.7576090675971004
13.14468693036478 324.23138729736917 0.759131961951564
13.149914485318197 328.1957311157078 0.764432505593728
13.155142040271613 328.72793377829566 0.7662633029679209
13.16036959522503 332.9160629844764 0.7703999760997381
13.165597150178446 335.49298078857805 0.773340144425258
13.170824705131862 335.22346607195624 0.7722944426286169
13.176052260085278 337.7821597019938 0.7758001398501614
13.181279815038694 338.965612212965 0.7766926253995158
13.18650736999211 339.62349700855106 0.7761923173552843
13.191734924945527 338.7490264867755 0.7757120733448133
13.196962479898943 339.5779926785242 0.775711247120699
13.202190034852359 338.651504938987 0.7755901992861874
13.207417589805775 338.7180751048726 0.7759111861022883
13.212645144759191 338.7005884383719 0.7755550132980842
13.217872699712608 338.14525509458275 0.7747439455990838
13.223100254666024 338.0716352900489 0.7743634039785678
13.22832780961944 337.9375799677156 0.7740569515981919
13.233555364572856 335.5562053818836 0.7719481788987465
13.238782919526273 332.51578627180834 0.768680467975159
13.244010474479689 329.2415271230282 0.7645344821270124
13.249238029433105 326.1152832279215 0.7608286380884488
13.254465584386521 325.31938512877184 0.760104430738224
13.259693139339937 327.34801175326066 0.7627543237632407
13.264920694293354 325.26507880890193 0.7608779632444049
13.27014824924677 324.3097296127962 0.761905942762389
13.275375804200186 322.8739957735109 0.7604103667494064
13.280603359153602 319.293095099247 0.7567361978761632
13.285830914107018 319.1137535822867 0.756714957254727
13.291058469060435 314.0772363257685 0.7507089658877852
13.29628602401385 311.92792939521553 0.747618823808415
13.301513578967267 313.3885493666108 0.7480720803272103
13.306741133920683 310.8887885774628 0.745046315251922
13.3119686888741 309.45954474118463 0.7439896972408947
13.317196243827516 305.92433174108703 0.7396629398408197
13.322423798780932 306.113741724694 0.7402104621688411
13.327651353734348 305.85752814380714 0.7391693864992982
13.332878908687764 304.70111333644064 0.7383516127246288
13.33810646364118 303.6106102829257 0.7379584571199903
13.343334018594597 302.7147304351542 0.7387456447528703
13.348561573548013 299.6860943542398 0.7361642515341339
13.353789128501429 301.04721529397756 0.73847904243024
13.359016683454845 299.4141858471403 0.7357768684552807
13.364244238408261 300.3893073645223 0.7369517007536639
13.369471793361678 301.21357245817995 0.7360481259525871
13.374699348315094 303.38519937391453 0.7377314488320853
13.37992690326851 304.2315666441596 0.7395436250323646
13.385154458221926 307.34095345627884 0.7431861489224584
13.390382013175342 309.1227340031084 0.7466387561074903
13.395609568128759 307.7095086032155 0.7448028230674241
13.400837123082175 307.6732647374687 0.7433999965932258
13.406064678035591 307.38226548902924 0.7429715590514903
13.411292232989007 310.1825254614743 0.746038733344075
13.416519787942423 310.5892101834168 0.7461880962606299
13.42174734289584 313.75389550124504 0.7497340996112511
13.426974897849256 314.44415516188405 0.7496839002625447
13.432202452802672 317.0511681627466 0.7523456417761504
13.437430007756088 317.9566351368427 0.7538362556963247
13.442657562709504 315.9627455106017 0.7510996107849136
13.44788511766292 317.93319491535897 0.7537189856342614
13.453112672616337 317.78673708234084 0.7539629643983438
13.458340227569753 322.3956812207171 0.7606911132391285
13.46356778252317 322.0265482552804 0.7617062977043086
13.468795337476585 320.30416721011704 0.7591992421051383
13.474022892430002 320.0893945113482 0.7581568154621826
13.479250447383418 325.3194597830299 0.7619273100808704
13.484478002336834 329.7456621405682 0.7669162115836681
13.48970555729025 331.49456774149377 0.7686777939978335
13.494933112243666 326.9434574251124 0.7643111043622717
13.500160667197083 320.7060757342099 0.7585101867786576
13.505388222150499 317.10000300903545 0.754115583180199
13.510615777103915 316.60892852709856 0.7537521875581288
13.515843332057331 315.80059395832023 0.752292363117999
13.521070887010747 316.81546354044383 0.7531960261268495
13.526298441964164 314.62164735113697 0.7505593838760396
13.53152599691758 311.7285729332306 0.7469274259313826
13.536753551870996 309.22535005142504 0.74379685282019
13.541981106824412 303.8494202121713 0.7385682458405554
13.547208661777828 300.4577066834475 0.7346533532043199
13.552436216731245 296.2683180487819 0.7306139254708337
13.55766377168466 294.939649724467 0.7294730923760167
13.562891326638077 291.9166731644971 0.7283591335795631
13.568118881591493 288.31875578061295 0.7241785910585038
13.57334643654491 286.7278053912037 0.7236280211389912
13.578573991498326 284.02669124838724 0.7187902279572087
13.583801546451742 280.0271875275606 0.7131839750770296
13.589029101405158 276.6759139449141 0.7095195623391197
13.594256656358574 274.4724207664082 0.7077657742548716
13.59948421131199 272.3249666308957 0.7075349553580867
13.604711766265407 272.54190691549616 0.7086261648665474
13.609939321218823 268.978307752908 0.7041199107206654
13.615166876172239 268.5452817253806 0.7022586707887886
13.620394431125655 268.5769696002686 0.7015604005463811
13.625621986079071 267.6250835471554 0.7002591932062403
13.630849541032488 266.70601694184325 0.6991023575195229
13.636077095985904 265.0123825971449 0.6971287688781448
13.64130465093932 263.18573220037763 0.6947950295384425
13.646532205892736 263.70665589242793 0.6947595843097286
13.651759760846153 263.3199069179665 0.6946538166514267
13.656987315799569 261.69425437069833 0.6917704228956666
13.662214870752985 261.45354809086837 0.6921322473122083
13.667442425706401 259.43367161560406 0.6905516111749334
13.672669980659817 261.09486243865814 0.694215656821292
13.677897535613234 260.23757724292096 0.6938607683065502
13.68312509056665 258.85240408105744 0.6920966021298983
13.688352645520066 260.618289964487 0.6939772586583557
13.693580200473482 260.75221975214373 0.6954763873830742
13.698807755426898 261.76425586166647 0.698266960367487
13.704035310380315 264.52437782252844 0.7022941861589562
13.70926286533373 264.0954228417927 0.7019471688888422
13.714490420287147 264.9100274613124 0.7022768422995218
13.719717975240563 264.04205098841015 0.7020588172315703
13.72494553019398 263.42582145137726 0.7014629027368978
13.730173085147396 262.9534884057285 0.6998340955854162
13.735400640100812 265.14616788105275 0.7011576414711581
13.740628195054228 267.0338682645382 0.7000318795707353
13.745855750007644 270.48551027169395 0.7024204813737754
13.75108330496106 269.823162554731 0.700906330751682
13.756310859914477 268.05636095891066 0.699324984230876
13.761538414867893 264.75105750158264 0.6969163816440006
13.766765969821309 263.60967100995714 0.6964865545443927
13.771993524774725 264.28340687607823 0.698940515946981
13.777221079728141 262.3665392179624 0.6957738984993294
13.782448634681558 259.4363655833625 0.6923293300505502
13.787676189634974 257.63814503828723 0.6896697000919794
13.79290374458839 255.68923849124607 0.6874817708777181
13.798131299541806 258.7039154669401 0.6903949496234068
13.803358854495222 259.98235528882634 0.6916221819917883
13.808586409448639 260.02953998391257 0.6903500915212644
13.813813964402055 259.3865996549198 0.6899466997353848
13.819041519355471 259.1822530979245 0.6912994888917797
13.824269074308887 259.28685402166735 0.6924998757716383
13.829496629262303 261.40921234487587 0.6965373284294389
13.83472418421572 264.0292204979521 0.7000785027557308
13.839951739169136 269.4309768367196 0.7061463114717327
13.845179294122552 268.1597945401541 0.7054977578083512
13.850406849075968 268.780755635606 0.7065849289912098
13.855634404029384 270.5053873141249 0.7085417908695439
13.8608619589828 269.197298769657 0.705791805878882
13.866089513936217 271.65587117319404 0.7070718862032603
13.871317068889633 273.63900323572926 0.7094324784435527
13.87654462384305 272.5780900569422 0.7078552459370369
13.881772178796465 272.33311160669325 0.7088316138595161
13.886999733749882 273.194360979524 0.7089147100965979
13.892227288703298 270.02721624870964 0.7055855735003883
13.897454843656714 271.6022412244458 0.7060353083243185
13.90268239861013 275.2465741827249 0.7102889028830995
13.907909953563546 277.89723420509745 0.712391510983316
13.913137508516963 283.8864631507552 0.7186788227373216
13.918365063470379 284.7789713548226 0.7212027341036372
13.923592618423795 285.8757478117057 0.7217390855547763
13.928820173377211 286.4563629426659 0.7231987499274918
13.934047728330627 287.132809170956 0.7235926073957073
13.939275283284044 287.90574742928567 0.7242005005527938
13.94450283823746 289.0168631798782 0.7252417580591046
13.949730393190876 288.4712150153218 0.7250225598507956
13.954957948144292 286.5913072189748 0.7213525629563683
13.960185503097708 285.22849589958065 0.7197676848561667
13.965413058051125 283.7185143257056 0.7162656895042748
13.97064061300454 282.5125247910754 0.7139090497737817
13.975868167957957 279.67047989505204 0.7110228376583709
13.981095722911373 276.291667424903 0.7072688723969908
13.98632327786479 277.04887392789556 0.7094943958550584
13.991550832818206 276.1047335927257 0.7088181448324316
13.996778387771622 277.38964872130555 0.711043280253183
14.002005942725038 275.40059067651714 0.7085222384196147
14.007233497678454 272.9510478820836 0.7051209738580365
14.01246105263187 272.0622889850823 0.7032613109611827
14.017688607585287 271.6829043137892 0.7021612363876063
14.022916162538703 273.93064636247163 0.7062363868649071
14.028143717492119 275.0601753468466 0.7079923503556357
14.033371272445535 274.74587881856826 0.7093096576060262
14.038598827398951 272.6903349049295 0.7068055171227043
14.043826382352368 275.40887135858907 0.7092216171445952
14.049053937305784 276.41361347331207 0.7106650009953618
14.0542814922592 279.6038782610997 0.7135311511972979
14.059509047212616 280.2768578770265 0.7146319169382117
14.064736602166032 280.5722264977928 0.7138120821276702
14.069964157119449 281.4472354340879 0.7146432548453591
14.075191712072865 282.70955783109684 0.7174591927892958
14.080419267026281 286.6516766273602 0.7236440387090827
14.085646821979697 289.9952207530902 0.7279728442424878
14.090874376933114 293.08178219483466 0.7298279355758364
14.09610193188653 296.18764851678856 0.73236186299035
14.101329486839946 298.22522716494285 0.733718537762596
14.106557041793362 300.85137600720304 0.7374431420946381
14.111784596746778 302.48647635690367 0.739863782388363
14.117012151700195 303.3951473269886 0.7406584304268551
14.12223970665361 300.3546960907765 0.7365150065658421
14.127467261607027 296.4761791619042 0.7310040173995075
14.132694816560443 294.30646278038796 0.7292802807160008
14.13792237151386 292.8552072098427 0.7285682698865148
14.143149926467276 294.62880255034895 0.7314542598097944
14.148377481420692 294.37607399119935 0.7306513269961822
14.153605036374108 294.6395745997792 0.7317973837181484
14.158832591327524 293.1436273820995 0.7291442892297798
14.16406014628094 291.02466871502475 0.7266409773069767
14.169287701234357 289.69041594996276 0.724284734219358
14.174515256187773 288.3822379636145 0.7231069108247083
14.179742811141189 287.22761476017115 0.7231659018866285
14.184970366094605 287.3044514188475 0.7229713765678986
14.190197921048021 287.4069747800097 0.7233692506156293
14.195425476001438 285.21995263275466 0.7202009256813711
14.200653030954854 283.60367544232855 0.7166210587727639
14.20588058590827 285.75765557538625 0.7190061838817244
14.211108140861686 288.7014607885459 0.7228808566888018
14.216335695815102 291.930052223913 0.72554875800851
14.221563250768519 293.42305197841324 0.7281109932550031
14.226790805721935 291.8216900705333 0.7256382290900251
14.232018360675351 291.23991727820703 0.7242674044327623
14.237245915628767 288.45839703950094 0.7202241932010749
14.242473470582183 289.11591130192693 0.7211179680171005
14.2477010255356 288.9500930743089 0.7201799945151839
14.252928580489016 287.75491969838396 0.7196758389797877
14.258156135442432 283.76871392087014 0.7155673994370085
14.263383690395848 286.5600931524229 0.7177471601601476
14.268611245349264 292.4958454868794 0.7241454240255008
14.27383880030268 295.99714128445646 0.726671418772224
14.279066355256097 297.264642107382 0.7287488292608713
14.284293910209513 296.551006937258 0.7282060786664798
14.28952146516293 298.7216682708122 0.7311906185815661
14.294749020116345 300.08787144439066 0.7327882615247785
14.299976575069762 302.9768016513487 0.7362617708316783
14.305204130023178 304.70196317310194 0.7377698959592388
14.310431684976594 305.9807861182623 0.7386986121868809
14.31565923993001 307.59718881931815 0.7395653291294022
14.320886794883426 308.8138864136104 0.7406233827664774
14.326114349836843 311.9406057420322 0.7445786070352086
14.331341904790259 313.812321941909 0.7462185811975921
14.336569459743675 313.0772563606607 0.745225002112442
14.341797014697091 310.906129434538 0.7425910618105683
14.347024569650507 313.24613603423245 0.7448979300494099
14.352252124603924 313.15794608309136 0.7461448272331537
14.35747967955734 314.72588483095853 0.748758012757319
14.362707234510756 315.96216868170825 0.7504368599088119
14.367934789464172 313.49038391006434 0.746950812135232
14.373162344417588 315.2572376495981 0.7474083385930695
14.378389899371005 314.29799775435686 0.7453822415138505
14.38361745432442 317.46229535088963 0.7494917240601703
14.388845009277837 318.4356779827517 0.7510398254735355
14.394072564231253 316.67120567864094 0.7508813084142922
14.39930011918467 319.13785462020223 0.7546940320925217
14.404527674138086 318.68038901586254 0.7539178836456989
14.409755229091502 319.83869530889785 0.7551982698245004
14.414982784044918 318.54834434806065 0.7535559855144447
14.420210338998334 317.2166686866283 0.7513742225144782
14.42543789395175 315.75952486092416 0.748867228070927
14.430665448905167 318.17915837284784 0.7514944024381717
14.435893003858583 317.5303381928063 0.7499484145609777
14.441120558811999 320.9612532472485 0.7538289347885984
14.446348113765415 323.21204579163907 0.7559146936391257
14.451575668718831 324.5113850264669 0.7585330615414717
14.456803223672248 328.4381441458095 0.7635953600754707
14.462030778625664 329.6748112514334 0.764927667572308
14.46725833357908 330.61994409791254 0.7658299352428513
14.472485888532496 336.1803747437263 0.771860140633102
14.477713443485912 335.9667163183401 0.7708200075956064
14.482940998439329 339.900976963976 0.7742095336023102
14.488168553392745 343.8475911608329 0.7789131542761625
14.493396108346161 348.90358679708356 0.7848846555885274
14.498623663299577 352.7489495379219 0.7892821093075324
14.503851218252994 359.0058125868466 0.7961143184937
14.50907877320641 366.62314754549834 0.803887193532356
14.514306328159826 370.849066928335 0.80761202305811
14.519533883113242 373.0841954488792 0.810092106598457
14.524761438066658 373.2886389792553 0.8104568672688465
14.529988993020075 372.0776766737998 0.8098899571169441
14.53521654797349 370.0821034941852 0.8078730529064165
14.540444102926907 363.5447172065181 0.8006785448924604
14.545671657880323 353.6390538909928 0.7901837799552589
14.55089921283374 339.6301699193423 0.7752393192188746
14.556126767787156 328.39904626719033 0.7627957103560964
14.561354322740572 321.37829507573036 0.7544009146071844
14.566581877693988 316.4287873970273 0.7486259649197788
14.571809432647404 312.69044825368246 0.743770184378475
14.57703698760082 308.5184564713129 0.7393567637098848
14.582264542554237 306.81033783298193 0.7370486242818809
14.587492097507653 307.59678256826004 0.7392597183999339
14.592719652461069 310.24066267265107 0.742342097484424
14.597947207414485 314.0608603333715 0.7461147428361605
14.603174762367901 316.25845905197997 0.7481011285467285
14.608402317321318 321.2992401257593 0.7528940059854913
14.613629872274734 325.3869562322446 0.7573107549348638
14.61885742722815 328.9873910998381 0.7608537047278875
14.624084982181566 333.71195915533053 0.7662448711009039
14.629312537134982 335.8864312645579 0.7683580318275852
14.634540092088399 342.72445361968346 0.7759858640074532
14.639767647041815 346.31315363825934 0.7796249158848786
14.644995201995231 347.9888611617613 0.7812786850054959
14.650222756948647 349.36621530687876 0.7816531504667795
14.655450311902063 347.9677018418288 0.7798862373563612
14.66067786685548 346.08178763715716 0.7772198166575534
14.665905421808896 346.60769464987476 0.7778385116585015
14.671132976762312 345.70048642671674 0.7766351209055348
14.676360531715728 347.129987722788 0.777899616650137
14.681588086669144 346.8535246939292 0.7773721640226603
14.68681564162256 347.36223689669185 0.7780439405109195
14.692043196575977 348.47375411610034 0.7786729594784578
14.697270751529393 346.6272817526786 0.7767245309364614
14.70249830648281 349.83254059421336 0.7809360982198054
14.707725861436225 352.6430331982778 0.7837768614688285
14.712953416389642 354.64687996470735 0.7864644064358821
14.718180971343058 354.85698753855974 0.7860478161590894
14.723408526296474 354.3034484466947 0.7850493640619399
14.72863608124989 353.3670516256997 0.7841151015880107
14.733863636203306 354.1006029894109 0.7851156608188651
14.739091191156723 354.42253010577485 0.7859321468953708
14.744318746110139 349.9159245812859 0.7816270538927415
14.749546301063555 347.6139489481671 0.7796759592871922
14.754773856016971 338.5220930837173 0.7705447306223004
14.760001410970387 331.8582302694329 0.7638791874293239
14.765228965923804 326.4306723620486 0.7576275921043631
14.77045652087722 320.72674424177563 0.7522533944676683
14.775684075830636 320.4030846970135 0.751972844007704
14.780911630784052 317.2096665466338 0.7473075870834953
14.786139185737468 319.2791556943156 0.7492873269665221
14.791366740690885 320.3828537084767 0.749333692520074
14.7965942956443 318.78521891474924 0.7483562681132298
14.801821850597717 316.99619451147794 0.7471170531711973
14.807049405551133 315.998239773992 0.7450750174863369
14.81227696050455 318.5141306807013 0.7475253151838054
14.817504515457966 324.16441184599347 0.7531193387318794
14.822732070411382 327.0203504799164 0.7556075693849392
14.827959625364798 329.8387329045568 0.759272285124364
14.833187180318214 332.03306632223484 0.7620292531237284
14.83841473527163 335.6958680187393 0.7660178951675843
14.843642290225047 339.8675017822244 0.7710420182000108
14.848869845178463 344.06871715644786 0.7759249845333094
14.854097400131879 347.32978265987725 0.779206608746692
14.859324955085295 349.7705751686009 0.7817787466968041
14.864552510038711 348.9227601373399 0.7792887667264838
14.869780064992128 349.99941913995536 0.7804234202041743
14.875007619945544 352.5771289011916 0.7836345916532997
14.88023517489896 356.73756510903814 0.7880836557300338
14.885462729852376 359.8890153741996 0.7925679273553301
14.890690284805792 359.65441483278363 0.7926852330557206
14.895917839759209 359.84127928808465 0.7932173935407224
14.901145394712625 360.23974594851086 0.7936344605117641
14.906372949666041 362.85785808611485 0.7958569321973693
14.911600504619457 360.82220190188224 0.7931613439871749
14.916828059572873 356.3067799072642 0.7886040097929149
14.92205561452629 347.42668053411717 0.7790600860875322
14.927283169479706 340.62508376046094 0.772331890456582
14.932510724433122 336.3222383743811 0.7677325243215318
14.937738279386538 333.4022310453294 0.7639337713592907
14.942965834339955 330.06278635888697 0.7614938950354448
14.94819338929337 324.61840487203483 0.7548027189015296
14.953420944246787 319.2297429456785 0.7498238964858456
14.958648499200203 313.3993495970616 0.7440535964293037
14.96387605415362 310.09793097173974 0.7413184429752353
14.969103609107036 305.9395659865036 0.7361552003389451
14.974331164060452 303.9815411033936 0.7330001917724148
14.979558719013868 302.90741458952465 0.7305342801975547
14.984786273967284 302.5116538906605 0.7302406007121928
14.9900138289207 299.53008898401544 0.7275616374377825
14.995241383874117 300.5003775875298 0.728559387595987
15.000468938827533 300.12907589931467 0.7272743291118751
15.005696493780949 301.0376340853089 0.7277379491943858
15.010924048734365 300.8270421616021 0.7270604392568569
15.016151603687781 300.36960051894727 0.7267241435216106
15.021379158641198 302.42191719289593 0.7296214295987316
15.026606713594614 302.60269987076884 0.7296139236770844
15.03183426854803 305.7989894684482 0.7334071901723719
15.037061823501446 308.4205984222115 0.7363252601107052
15.042289378454862 309.8865681782622 0.7380598347640166
15.047516933408279 311.68444900860834 0.7406450516902293
15.052744488361695 312.54099993878935 0.741007166256963
15.057972043315111 314.7046914330295 0.7437391037026917
15.063199598268527 315.19741989526887 0.7441543428880891
15.068427153221943 315.78977968842673 0.7442897730192589
15.07365470817536 315.1006505612481 0.7433566831107004
15.078882263128776 316.21507552498633 0.7438505865930551
15.084109818082192 314.79692325042396 0.7418178394663003
15.089337373035608 316.4575262820795 0.7447700343417535
15.094564927989024 319.1805548763599 0.7477221151488876
15.09979248294244 324.2922841515504 0.7553694046102
15.105020037895857 326.02704277636866 0.7576735151249911
15.110247592849273 323.90579945003645 0.7552249694815256
15.11547514780269 316.89017920386647 0.7469661667658773
15.120702702756105 314.1394757194769 0.7440630857459274
15.125930257709522 313.6919224979358 0.7440498893689836
15.131157812662938 311.50660678968 0.7420339811861366
15.136385367616354 309.3774946178338 0.739636105218123
15.14161292256977 305.57853302805785 0.7347749535704504
15.146840477523186 298.3091129847186 0.7263663153210725
15.152068032476603 296.3117237262443 0.724039231343342
15.157295587430019 293.6967637634686 0.7211060647069308
15.162523142383435 292.61978006750167 0.7200606992563344
15.167750697336851 292.2929050831944 0.7204536947418637
15.172978252290267 289.1737967247889 0.7158057782822262
15.178205807243684 283.6693022617771 0.7099851681868423
15.1834333621971 281.5482445779586 0.7075877765165185
15.188660917150516 280.28782354336175 0.7074773203948116
15.193888472103932 277.9383128898258 0.7054959370475462
15.199116027057348 274.1272866298841 0.6996708758454986
15.204343582010765 274.257837431714 0.6997089415357677
15.20957113696418 276.22247194208035 0.7020626956174866
15.214798691917597 277.4971395700785 0.7039522692030827
15.220026246871013 276.7735740589773 0.7033041031142652
15.22525380182443 276.0672624348695 0.7014675316904918
15.230481356777846 273.91280778153 0.6988945995411674
15.235708911731262 271.98990353984607 0.6971989938503695
15.240936466684678 269.45290127564897 0.6929060213296061
15.246164021638094 268.1026126177897 0.6911039305477032
15.25139157659151 269.4821007428781 0.6925478087126858
15.256619131544927 270.9014643802815 0.6940075395607122
15.261846686498343 269.5627332733805 0.6945286167186143
15.267074241451759 271.0964778410646 0.6968808668463665
15.272301796405175 269.66003757431287 0.6966438463224385
15.277529351358591 272.59680611352593 0.701647449323223
15.282756906312008 273.00982282009306 0.7012196808301308
15.287984461265424 272.3039561346226 0.6995600138860093
15.29321201621884 271.6351887200834 0.6969087656488039
15.298439571172256 271.1191898178434 0.694991557070188
15.303667126125672 272.83408977219364 0.6963939982849042
15.308894681079089 275.57673388924707 0.6995856885688804
15.314122236032505 278.90216704455247 0.7034261926190443
15.319349790985921 280.9262493372747 0.7069471337991271
15.324577345939337 284.45687469312014 0.711462049654601
15.329804900892753 283.6217294803633 0.7096450276552787
15.33503245584617 285.7781778036895 0.7124278988637339
15.340260010799586 283.4914504105831 0.7102465637918898
15.345487565753002 284.10909274301747 0.7110380507254348
15.350715120706418 287.01313519479754 0.7157929527564646
15.355942675659835 289.24534889275407 0.7181674325849068
15.36117023061325 292.5767846154358 0.7220926380022341
15.366397785566667 292.6480518582883 0.7208591370001718
15.371625340520083 295.6113454602101 0.7235130053838982
15.3768528954735 295.18228205325806 0.7229750796948339
15.382080450426916 294.2875992305145 0.7209293987457359
15.387308005380332 293.8209034317177 0.7201335109188719
15.392535560333748 291.81099666954896 0.7188487782642419
15.397763115287164 295.1711913097242 0.7316701761288122
15.40299067024058 295.92001780046263 0.7404845007352
15.408218225193997 296.45943055864694 0.7459771660308809
15.413445780147413 296.678222024106 0.7501583266281789
15.418673335100829 294.9239514897496 0.7522124359479172
15.423900890054245 295.0039220356024 0.7556459837512189
15.429128445007661 294.15396110067115 0.7579185235739374
15.434355999961078 293.79499065471396 0.7591819196219097
15.439583554914494 295.01159323581055 0.7634114084881248
15.44481110986791 294.11221169275177 0.7645342796829596
15.450038664821326 296.2064407659391 0.76966976056396
15.455266219774742 292.3946074960394 0.7667543377833422
15.460493774728159 290.2830775248039 0.7659448057314052
15.465721329681575 292.1338995136319 0.7694368421018385
15.470948884634991 294.57523623665725 0.7743925766078747
15.476176439588407 297.36063846922434 0.7802476333940215
15.481403994541823 298.98442810142865 0.7854242519606732
15.48663154949524 298.4747164596457 0.7881878588230625
15.491859104448656 298.7222540031853 0.7905596912204222
15.497086659402072 299.7578984136974 0.7950430128207989
15.502314214355488 303.0416322097564 0.8002473402026175
15.507541769308904 304.271178065561 0.8032338945055711
15.51276932426232 301.5807000636356 0.8016340749679137
15.517996879215737 300.5727515844022 0.8024786066823076
15.523224434169153 296.6729967386368 0.7979556573478279
15.52845198912257 296.06769813098236 0.7985533961066229
15.533679544075985 296.84537254077816 0.8012139432658484
15.538907099029402 295.27614213206715 0.8001792764986666
15.544134653982818 297.48468148295814 0.805951872672445
15.549362208936234 297.69551950862075 0.8078671742036759
15.55458976388965 296.95848922707245 0.8075138775290499
15.559817318843066 295.77135396037403 0.8073034696843601
15.565044873796483 293.63197438395224 0.8052494336487054
15.570272428749899 293.5276854047514 0.8073251440425023
15.575499983703315 293.572877513485 0.8105812513058742
15.580727538656731 292.439204403585 0.8105345093671522
15.585955093610147 290.39913084120514 0.8100750139659504
15.591182648563564 287.8715511971096 0.807043362226351
15.59641020351698 284.82288964292616 0.8046485575761851
15.601637758470396 287.9784923038667 0.8095016295372706
15.606865313423812 290.4865640471412 0.8148793993755102
15.612092868377228 292.5349060229768 0.8199552245726014
15.617320423330645 290.73760221083114 0.8188068660355851
15.62254797828406 284.4991251317737 0.8122003233252307
15.627775533237477 278.7664443058693 0.8050959912200554
15.633003088190893 275.1423927881935 0.8015923776440632
15.63823064314431 274.73179401696245 0.7985154325788512
15.643458198097726 272.8121530471874 0.7839517616650045
15.648685753051142 269.8654035119744 0.7743753630636747
15.653913308004558 267.7600237887945 0.7677465274473689
15.659140862957974 268.0480787981256 0.7671633054451366
15.66436841791139 270.1567401043603 0.7682737142435795
15.669595972864807 272.31626368574007 0.7684747308679175
15.674823527818223 271.9912046190513 0.766208320125085
15.680051082771639 271.5134861819669 0.7618596811384203
15.685278637725055 272.25631078541255 0.7611485959923314
15.690506192678471 272.4342121531743 0.7609529490482574
15.695733747631888 273.1687422997111 0.7611810133054653
15.700961302585304 269.13882160140736 0.7540068966647686
15.70618885753872 267.6894793190874 0.7505338053661534
15.711416412492136 267.0104774943953 0.7475130642330856
15.716643967445552 269.9276885630413 0.7504174913434087
15.721871522398969 271.6336474086326 0.7521912627629839
15.727099077352385 272.53435286480976 0.751284368334613
15.732326632305801 272.14839017225194 0.7486673156126981
15.737554187259217 271.31842757866326 0.7461933616951278
15.742781742212633 272.17469326457916 0.7465997624322349
15.74800929716605 278.3032090233513 0.7545337129313927
15.753236852119466 282.0671087694478 0.7600938874291595
15.758464407072882 283.66644779884126 0.7604955140906927
15.763691962026298 278.41743294705924 0.7521714053172112
15.768919516979715 276.7226704645083 0.7473608707889763
15.77414707193313 274.5588896793612 0.7435135632044211
15.779374626886547 275.80075145020857 0.7446459677204639
15.784602181839963 279.26862690485814 0.7492682173400962
15.78982973679338 283.4728621717949 0.7544807558828914
15.795057291746796 284.6092895819123 0.7551633842110779
15.800284846700212 286.8925831211996 0.7579573136453245
15.805512401653628 285.9799641870291 0.7560634739553067
15.810739956607044 287.52559556919147 0.7568719930909061
15.81596751156046 288.67243501167263 0.7569767320771051
15.821195066513877 287.5580818076167 0.7555480664683849
15.826422621467293 288.9227208401726 0.7564340712982464
15.831650176420709 290.1898564114026 0.7586918889646327
15.836877731374125 291.6217525361796 0.7606191498306458
15.842105286327541 289.4406714743697 0.7578934790092179
15.847332841280958 287.1759850566608 0.7548834465097858
15.852560396234374 282.135450821533 0.7485354647294885
15.85778795118779 281.87928488834353 0.7485938660522379
15.863015506141206 282.1783050204468 0.7495001942484213
15.868243061094622 280.3536533436871 0.7473199097437202
15.873470616048039 277.5646872549697 0.7443220193951048
15.878698171001455 277.47800539257764 0.7424235503918268
15.883925725954871 278.85244623315504 0.7420954033378893
15.889153280908287 281.3470684960594 0.7432280013986513
15.894380835861703 283.68795581722117 0.7459466732702386
15.89960839081512 281.4799485866184 0.7426210752141627
15.904835945768536 280.4163458616046 0.7415546794077044
15.910063500721952 278.26123940538764 0.7372647611074896
15.915291055675368 273.84161699120614 0.7305427914070773
15.920518610628784 272.7292142322849 0.7286748484072476
15.9257461655822 273.89345896597524 0.7294347867476114
15.930973720535617 277.6363700265234 0.7354646021416597
15.936201275489033 275.7990733771415 0.7321802087181514
15.94142883044245 275.14805928233613 0.7309853802166504
15.946656385395865 275.4640617058744 0.7317638788490319
15.951883940349282 272.3288251915594 0.7279529463190053
15.957111495302698 273.6386442776019 0.7286238693530158
15.962339050256114 274.50699520007225 0.7301731865207489
15.96756660520953 277.8737238468488 0.735175063449223
15.972794160162946 280.62225159805536 0.7392195614123025
15.978021715116363 281.3462843570072 0.7405141399359255
15.983249270069779 282.5263339425288 0.7403546975280155
15.988476825023195 285.3165514256815 0.7433612112002407
15.993704379976611 284.906395533574 0.7443363143746305
15.998931934930027 284.96514300480663 0.7442660409077524
16.004159489883442 281.7284044849577 0.7402473029446277
16.009387044836856 285.5351370006058 0.7435213962358507
16.01461459979027 285.1096421797065 0.7429833407007015
16.019842154743685 284.48674789169627 0.7427154057767505
16.0250697096971 283.9526282017084 0.7438940968112605
16.030297264650514 285.43895102252606 0.744936691767979
16.03552481960393 284.52547427500616 0.7437234619007547
16.040752374557343 285.3863823543986 0.7431543281881148
16.045979929510757 286.2412289691707 0.7442740595960664
16.05120748446417 291.0834021432586 0.7494561890760817
16.056435039417586 296.1049307020207 0.7553361359143527
16.061662594371 299.29090861740366 0.7584001387702973
16.066890149324415 304.0152850277122 0.764423340724891
16.07211770427783 308.5168226675624 0.7704100041260212
16.077345259231244 310.0460831347984 0.7719807183418987
16.08257281418466 312.4056187899748 0.7740430984032014
16.087800369138073 312.6916784010498 0.7734853787024474
16.093027924091487 316.40655323003494 0.7768811722647169
16.0982554790449 321.6474928278817 0.7827363344787178
16.103483033998316 324.72690846075477 0.7875680362095304
16.10871058895173 326.8836284705257 0.78987945285382
16.113938143905145 325.54779604926745 0.789188739794328
16.11916569885856 325.50259693901705 0.7886938238330673
16.124393253811974 324.2885994290517 0.7875972276344114
16.129620808765388 322.9699423583246 0.7865471858651962
16.134848363718802 322.3991528919932 0.7857403369332076
16.140075918672217 322.60094108725343 0.7853697171961609
16.14530347362563 323.22852797057317 0.7861757997148356
16.150531028579046 324.1099525073402 0.7866143269194585
16.15575858353246 325.5853452417051 0.7892753267669558
16.160986138485875 324.7732137675286 0.7878190869846338
16.16621369343929 320.1881521090884 0.7813163110311351
16.171441248392703 316.40569022020014 0.7765507971223304
16.176668803346118 311.7477877739392 0.7712951715248909
16.181896358299532 308.1123358428201 0.7682135616264845
16.187123913252947 304.11394691985964 0.764161552691847
16.19235146820636 298.4012498195737 0.7566164072500317
16.197579023159776 292.5678561899849 0.7497504427188826
16.20280657811319 287.584265554994 0.7434114964879281
16.208034133066604 284.2567551918192 0.7401823836181886
16.21326168802002 281.5033577171987 0.7379131503717168
16.218489242973433 276.62441087064576 0.7319052768481986
16.223716797926848 272.24460572691777 0.7258350287434736
16.228944352880262 271.88091407654804 0.7256570322315702
16.234171907833677 270.42197442604385 0.7229788142873115
16.23939946278709 269.24044811246915 0.7226542542416694
16.244627017740505 265.9255256625007 0.719671603765217
16.24985457269392 261.7469753253024 0.714777395541668
16.255082127647334 259.1952064507441 0.7117178577593664
16.26030968260075 255.0349149993842 0.7050422406121956
16.265537237554163 255.70046216009658 0.7054048750498682
16.270764792507578 252.8842864840606 0.7028490839227005
16.275992347460992 253.11671672028461 0.7030309166088748
16.281219902414406 251.55215555078215 0.7010764378846016
16.28644745736782 251.5462473761998 0.7010705143510801
16.291675012321235 252.6269759542026 0.7023364723765935
16.29690256727465 250.6957526754536 0.6997706556438825
16.302130122228064 246.93287187438406 0.6926366275001856
16.30735767718148 245.3101663538165 0.68732090427781
16.312585232134893 246.3813225318878 0.6877385918794431
16.317812787088307 248.9564930605244 0.6927481224720775
16.323040342041722 249.57787031121686 0.6949048860327327
16.328267896995136 251.05424976787845 0.6975550991027019
16.33349545194855 250.4935776793994 0.6954202977064354
16.338723006901965 251.1185947771393 0.6965310576055569
16.34395056185538 253.04728507838715 0.6977710844707798
16.349178116808794 256.2819521660171 0.7025028938307053
16.35440567176221 258.2251937544634 0.7044196061023684
16.359633226715623 264.0081931413054 0.711058271441387
16.364860781669037 267.4215281733938 0.7156991123856711
16.37008833662245 271.81268212154026 0.7198751259350475
16.375315891575866 272.64420990147914 0.7205654367852375
16.38054344652928 276.61495325459583 0.7245013887245269
16.385771001482695 281.3416247107074 0.7282123929960049
16.39099855643611 285.4981078581582 0.7330137123312379
16.396226111389524 289.3004394535677 0.7367158540389392
16.401453666342938 289.0459935321649 0.7360404757123059
16.406681221296353 288.95914773310864 0.736654280774575
16.411908776249767 288.08273896026554 0.7364219820522315
16.41713633120318 289.35233299844845 0.738819153735137
16.422363886156596 286.36886293151775 0.735565870041292
16.42759144111001 282.6764827187744 0.7308011033090911
16.432818996063425 282.59680317642875 0.7316402585064923
16.43804655101684 281.828345353747 0.7293347502571107
16.443274105970254 280.0276080460122 0.7253202210627463
16.448501660923668 274.9485051341116 0.7178656397821322
16.453729215877082 269.9049883202304 0.7111628552285305
16.458956770830497 269.8107857347397 0.7132182281617215
16.46418432578391 270.0025342305637 0.7144426111276243
16.469411880737326 268.72091138234845 0.7117018227826306
16.47463943569074 268.6464593135244 0.7113406953267435
16.479866990644155 266.7580850372015 0.7075720943558479
16.48509454559757 266.33614643541716 0.7065861754567054
16.490322100550983 268.25869777577026 0.7087083333515313
16.495549655504398 272.7587227947959 0.7139453788694987
16.500777210457812 273.63285738425014 0.714126304511332
16.506004765411227 278.75386537895884 0.7213813094997595
16.51123232036464 277.94601204215707 0.7194660113630322
16.516459875318056 280.4923100710776 0.7233033939989628
16.52168743027147 278.4897283441954 0.7199272909020054
16.526914985224884 276.070714056024 0.7168067480783226
16.5321425401783 274.1009948738972 0.7135078695602716
16.537370095131713 271.79810990761285 0.710294358865614
16.542597650085128 270.7640403012166 0.7109315703081331
16.547825205038542 271.6432000029572 0.7145051135384306
16.553052759991957 272.95025432146053 0.717287781441698
16.55828031494537 269.69099664494894 0.7130812338738968
16.563507869898785 265.2520306241151 0.7066892773667544
16.5687354248522 262.2478293245289 0.7033487757312616
16.573962979805614 257.64665246483804 0.6969378861245277
16.57919053475903 255.78201099577123 0.6942565282068707
16.584418089712443 254.09631299230438 0.6918076767904662
16.589645644665858 253.301475548649 0.6913201302849454
16.594873199619272 253.68781224573087 0.6918120104120243
16.600100754572686 252.90773056647126 0.6911595803457418
16.6053283095261 251.13506129867483 0.6885946115136039
16.610555864479515 249.91601042553233 0.6859067157726396
16.61578341943293 248.1896843638051 0.68420977652163
16.621010974386344 247.9777472809864 0.6848888747555921
16.62623852933976 247.95942664795197 0.6848556593441141
16.631466084293173 250.6237562650954 0.6873613936573778
16.636693639246587 253.28287685424195 0.6891445197258793
16.641921194200002 256.07015451799776 0.6923770726270958
16.647148749153416 257.8610260532498 0.6954270377899304
16.65237630410683 258.13742475717845 0.6964850460366432
16.657603859060245 255.72795398366168 0.6936329178631122
16.66283141401366 251.9785404041497 0.6873480270094047
16.668058968967074 248.4458923412927 0.6816463961981994
16.67328652392049 245.01800306005308 0.677409579005497
16.678514078873903 244.38411033705813 0.6764983889900114
16.683741633827317 247.30034506610664 0.6802694663613253
16.68896918878073 245.03889326165904 0.6774830472570338
16.694196743734146 243.09724019032944 0.6750755947273593
16.69942429868756 241.85890942084586 0.6727322786542428
16.704651853640975 243.92005230784804 0.6763214116703676
16.70987940859439 245.65532911412626 0.67893249523553
16.715106963547804 245.2390773739406 0.6799789959857414
16.720334518501218 239.25260233756717 0.6716380703839653
16.725562073454633 236.44722713234336 0.6669527885137486
16.730789628408047 235.08054780135 0.6634555453633212
16.73601718336146 237.50256165335688 0.6659852139260202
16.741244738314876 238.62884123420156 0.6661327541372131
16.74647229326829 237.43916488271717 0.6653405510251378
16.751699848221705 235.51480091035285 0.6648403272514517
16.75692740317512 230.03004766220613 0.6579099976431113
16.762154958128534 228.3486918318447 0.6544338659183643
16.767382513081948 226.98832885290207 0.6526300280358572
16.772610068035362 227.80707074608264 0.6516619795448502
16.777837622988777 228.46007795652335 0.652734093326106
16.78306517794219 226.3772903894063 0.6485962584300431
16.788292732895606 227.3784416210209 0.6508203563997198
16.79352028784902 228.5263650928587 0.65499532568083
16.798747842802435 229.16633698979638 0.6563092463216071
16.80397539775585 226.7030964388034 0.6536453812177917
16.809202952709263 225.0640530667131 0.6514771023026774
16.814430507662678 222.23253378338268 0.6464794356738068
16.819658062616092 221.78145215429976 0.6456102102328899
16.824885617569507 221.32181524382034 0.6438003354245122
16.83011317252292 221.07293468700317 0.6431861315618276
16.835340727476336 223.90250323121808 0.6485869212404245
16.84056828242975 222.41427802489656 0.6481129467636337
16.845795837383164 220.62322094603255 0.6461661165028372
16.85102339233658 217.02021284389403 0.6408678766259895
16.856250947289993 219.02234078234963 0.641663206943319
16.861478502243408 220.6328593599051 0.6446469025610906
16.866706057196822 221.07639527291497 0.6444112281136705
16.871933612150237 222.69583037967806 0.6479675543630383
16.87716116710365 224.2428706878956 0.6505387567120734
16.882388722057065 221.93742780730432 0.6482286531156479
16.88761627701048 221.73402805509684 0.6468559437408928
16.892843831963894 219.15491545585857 0.64359160641117
16.89807138691731 218.4571931173056 0.6437929488515535
16.903298941870723 217.068318001469 0.6428300753289978
16.908526496824138 216.25772687177826 0.6402034171698011
16.913754051777552 214.86813069031936 0.636747863943461
16.918981606730966 217.3910670480318 0.6396310795363053
16.92420916168438 217.3391990223942 0.6389783835657689
16.929436716637795 215.66344673580755 0.6377092041484403
16.93466427159121 214.28373773364248 0.6362353169200101
16.939891826544624 214.16793407923316 0.6373657792346871
16.94511938149804 214.56842833945822 0.6388783215242446
16.950346936451453 216.62555145619777 0.6413672752576278
16.955574491404867 217.3179245179029 0.6421013731113907
16.960802046358282 217.73152551925153 0.6430541809653828
16.966029601311696 215.8457017672163 0.6389511646249394
16.97125715626511 215.71029020692197 0.6388735896578339
16.976484711218525 215.95507920035686 0.6393470712423273
16.98171226617194 215.66096676787697 0.640936497074164
16.986939821125354 216.3730372666694 0.6435294871328525
16.99216737607877 216.74727523663896 0.6430102597234583
16.997394931032183 216.3837260434445 0.6421048353207389
17.002622485985597 216.63218638330807 0.6405940104408285
17.00785004093901 218.40516153779714 0.6425041284870963
17.013077595892426 220.6411259626665 0.6457751210196591
17.01830515084584 220.43929756188882 0.6440148840508035
17.023532705799255 218.79367528976113 0.6415350956539746
17.02876026075267 217.56682420125708 0.6388007498773274
17.033987815706084 218.59624544856595 0.6401785035472822
17.039215370659498 219.21865036273172 0.6408648666955454
17.044442925612913 220.2601669134668 0.6421590505000958
17.049670480566327 221.39527745562916 0.6444929856562212
17.05489803551974 221.39195835922968 0.6451692179238386
17.060125590473156 221.81252941638374 0.6469861555564177
17.06535314542657 219.20554025630307 0.6435449344381787
17.070580700379985 220.16053477904927 0.6443815430490575
17.0758082553334 220.3817678357091 0.6438605528161953
17.081035810286814 221.28103638106992 0.6450941211551019
17.086263365240228 221.66937556911904 0.6459030639910058
17.091490920193642 222.19241147974373 0.6472392709318664
17.096718475147057 220.8441456089641 0.6447623319012374
17.10194603010047 220.29207949049322 0.6446173830926786
17.107173585053886 219.81117376214945 0.6441600704997431
17.1124011400073 220.09742642889503 0.644050352152643
17.117628694960715 220.66679383093347 0.6435870997516813
17.12285624991413 221.80218041165483 0.6448808639228836
17.128083804867543 223.57418463216132 0.6463541395397919
17.133311359820958 226.32103634189568 0.6482157692680752
17.138538914774372 226.94803571961614 0.6502217934211265
17.143766469727787 229.27369715104285 0.6543224829600003
17.1489940246812 231.56885060286746 0.6574168188909184
17.154221579634616 231.71488140918825 0.6563181038591475
17.15944913458803 232.27915003485134 0.6561249884105552
17.164676689541444 233.58849867602396 0.6566275846471652
17.16990424449486 238.24485339378816 0.6632822798500835
17.175131799448273 244.00402803802191 0.6708484165765018
17.180359354401688 241.29490586846075 0.6674510682880743
17.185586909355102 239.7134875458186 0.6653090485471768
17.190814464308517 239.69643579058746 0.6649432009131527
17.19604201926193 243.6998488659931 0.6707348066997985
17.201269574215345 247.09328624462572 0.6741041418019444
17.20649712916876 246.6650093426076 0.6726095600653197
17.211724684122174 247.08058930546764 0.6735143015884921
17.21695223907559 246.0693020766147 0.6720458548667597
17.222179794029003 247.7273199936399 0.6738545319664707
17.227407348982418 247.84007651550766 0.6734070251104066
17.232634903935832 245.92843291491636 0.670489150962721
17.237862458889246 246.8962068177878 0.6725570468487146
17.24309001384266 245.5005899308567 0.6728498108322449
17.248317568796075 243.50002415698725 0.6702284248525218
17.25354512374949 243.81762454407212 0.6720370354252325
17.258772678702904 242.6313165167597 0.6693352091569593
17.26400023365632 242.64961401774156 0.669038749809878
17.269227788609733 240.318844594612 0.6659567500833944
17.274455343563147 237.26587575925313 0.6612684281720074
17.279682898516562 236.85086914890698 0.6610610515499534
17.284910453469976 236.41851053339283 0.6591350821704904
17.29013800842339 236.79567501403537 0.658950035836793
17.295365563376805 238.17290751838195 0.6604920190920983
17.30059311833022 238.1889556364234 0.6603728605869192
17.305820673283634 240.18223103749568 0.6638636041434431
17.31104822823705 239.9269767300509 0.6634968583920074
17.316275783190463 239.13337270466252 0.6623963478464876
17.321503338143877 240.35353305024094 0.66466131592602
17.32673089309729 239.9995149300154 0.6645027518158414
17.331958448050706 240.2635495255713 0.6648014242133838
17.33718600300412 238.82416219083171 0.6620788750929354
17.342413557957535 237.98927440780736 0.6614356508508994
17.34764111291095 237.5440605510387 0.6605727831525057
17.352868667864364 238.6936681117854 0.6625849041542712
17.358096222817778 237.8492482443251 0.6598077515545772
17.363323777771193 238.00026339209643 0.6615405783674148
17.368551332724607 237.70343978152334 0.6622214446895642
17.37377888767802 236.04210484299895 0.6615123309288674
17.379006442631436 236.1311431227911 0.661352636846661
17.38423399758485 233.4500305958384 0.6566174589148304
17.389461552538265 232.61132577005063 0.6563812631633286
17.39468910749168 232.54215856097886 0.65662673818129
17.399916662445094 231.8197048370891 0.6547096457921433
17.405144217398508 232.1194081324742 0.654131862446084
17.410371772351922 229.39044014180456 0.6500824371591784
17.415599327305337 231.09010625221296 0.6517300310394665
17.42082688225875 233.81673744780366 0.6556466826512296
17.426054437212166 233.91186232589686 0.6550872572905858
17.43128199216558 234.4499356559766 0.6562980517777695
17.436509547118995 233.57770122350883 0.6554222751414032
17.44173710207241 236.85363199948955 0.6603592703235629
17.446964657025823 237.56726908357518 0.6611653922308217
17.452192211979238 235.46162474400523 0.6594900674117707
17.457419766932652 233.48738737320437 0.6566433952007541
17.462647321886067 234.80586423560493 0.659142787674075
17.46787487683948 236.6332856703093 0.6597520148539355
17.473102431792896 236.85729423869847 0.6602724642822149
17.47832998674631 235.37552081832993 0.657187411384687
17.483557541699724 235.992852359916 0.6583758918601323
17.48878509665314 240.22527270183772 0.6649844478859148
17.494012651606553 239.50905535964156 0.6628910968454995
17.499240206559968 237.8928055613013 0.6606227436571177
17.504467761513382 239.6805440356491 0.6624786549362034
17.509695316466797 240.14509441603803 0.6633035486752752
17.51492287142021 243.46412312439517 0.6685001244017887
17.520150426373625 241.4769024081282 0.6666130992032357
17.52537798132704 242.24211549391302 0.6670896203785229
17.530605536280454 241.76769682515783 0.666407776747809
17.53583309123387 239.20889015926772 0.6629024145511951
17.541060646187283 235.21104021935594 0.6575855265820327
17.546288201140698 234.41123569482994 0.6572046582278415
17.551515756094112 238.15918362046145 0.661047211211314
17.556743311047526 244.03497989545278 0.6684942725668813
17.56197086600094 245.42926929526269 0.6689891655662678
17.567198420954355 248.68811278589405 0.6731940876627345
17.57242597590777 249.95911562288128 0.6743392691064833
17.577653530861184 247.82811814660025 0.6715634513755095
17.5828810858146 246.86983547403534 0.6721100510864807
17.588108640768013 245.37939313491714 0.6709861354337373
17.593336195721427 248.15405367257347 0.6761799928754247
17.598563750674842 250.21776723207032 0.6777756496777392
17.603791305628256 252.62734379372267 0.6808134057076614
17.60901886058167 253.1376809459886 0.6801430482003433
17.614246415535085 251.92255073513937 0.6780449648872663
17.6194739704885 250.14609707454858 0.6750244223970535
17.624701525441914 246.4042289219159 0.6691397522779512
17.62992908039533 248.38272940641102 0.6719028704386643
17.635156635348743 251.5156914737512 0.6763380132451616
17.640384190302157 254.54898206454203 0.6806046761228977
17.64561174525557 259.31881946430315 0.686453983867786
17.650839300208986 260.80584487644273 0.6890801011883217
17.6560668551624 261.63152707414696 0.690255277966534
17.661294410115815 262.23601528546436 0.6908208025566104
17.66652196506923 264.08455760121797 0.6925011215802626
17.671749520022644 269.84623926300554 0.6993423990500669
17.676977074976058 275.8671542995248 0.7054586299729914
17.682204629929473 279.6701127265677 0.7101171329467885
17.687432184882887 285.3041652287667 0.7163678670525095
17.6926597398363 290.46351796932805 0.7228185438812194
17.697887294789716 294.82896218801875 0.7284002880127894
17.70311484974313 296.6009321449166 0.730689620120986
17.708342404696545 297.95131542490077 0.7315287269343395
17.71356995964996 299.5292950552365 0.7327297837265054
17.718797514603374 303.5524950900082 0.7367707819284804
17.724025069556788 309.57184701816715 0.7441373946682303
17.729252624510202 314.2896202500361 0.7497125117570094
17.734480179463617 319.0412589969248 0.7551069285924391
17.73970773441703 316.7310803310285 0.7522206274386177
17.744935289370446 313.61820664732323 0.7489501070113794
17.75016284432386 313.90051609263537 0.7490114041634683
17.755390399277275 316.79785734296706 0.7528316266471956
17.76061795423069 321.4755280985736 0.7579423255250197
17.765845509184103 322.28352304896924 0.7581616737647747
17.771073064137518 321.9382319135226 0.758077015692845
17.776300619090932 319.30275814261023 0.7557173152047046
17.781528174044347 316.2806053997627 0.7524467927554829
17.78675572899776 311.7910679486598 0.7472714983260768
17.791983283951176 309.90771916919783 0.7449164891552673
17.79721083890459 305.827694538443 0.7393701176043026
17.802438393858004 302.42853784865457 0.7354517531863537
17.80766594881142 299.4392855857873 0.7316507856555577
17.812893503764833 294.1445482738506 0.7259461790146057
17.818121058718248 289.4114147937248 0.720321904900751
17.823348613671662 284.5868373604213 0.714815846912082
17.828576168625077 283.42723918893387 0.7153853838285626
17.83380372357849 283.17701429415365 0.7152526769643955
17.839031278531905 281.22849812314416 0.712940453156071
17.84425883348532 277.9385621628216 0.708179828302232
17.849486388438734 275.936309574181 0.7039765827443366
17.85471394339215 273.6049715207514 0.7010950989693326
17.859941498345563 269.3132806178979 0.6952088519141212
17.865169053298978 267.09581740888484 0.6924577652187986
17.870396608252392 269.4763105635595 0.6971627241695949
17.875624163205806 272.64937298129865 0.701265881800387
17.88085171815922 277.4250820188812 0.7076571374947408
17.886079273112635 278.7578556392885 0.7084473016424175
17.89130682806605 282.57281173673584 0.7125720978628988
17.896534383019464 286.39437266443724 0.7171725988837335
17.90176193797288 292.9304460275947 0.7246838066193148
17.906989492926293 299.38669690676545 0.7315228250309992
17.912217047879707 305.30805281048197 0.7382549724961133
17.917444602833122 311.4650122296551 0.7446538969426457
17.922672157786536 317.19505766984724 0.7519591322058494
17.92789971273995 318.74359490525205 0.753868171434816
17.933127267693365 321.22782856531154 0.7560182917441142
17.93835482264678 320.47293343620936 0.7559742026224182
17.943582377600194 316.9072904347666 0.7518623766374014
17.94880993255361 313.70855589142366 0.7479844052371528
17.954037487507023 305.84939553638293 0.7388500829539586
17.959265042460437 300.7238869163437 0.731981165912737
17.96449259741385 296.4488691956469 0.7273801160882587
17.969720152367266 294.21404717430033 0.7248807672007437
17.97494770732068 289.8675079533798 0.7192596660435057
17.980175262274095 284.85451512601463 0.7143517629716538
17.98540281722751 280.21194261256915 0.709697364868411
17.990630372180924 275.17935893388375 0.7054567680095124
17.995857927134338 271.0682337618538 0.7009100050625705
18.001085482087753 267.91008110537547 0.696499203092086
18.006313037041167 266.5137339376921 0.6947249586541767
18.01154059199458 263.87454790624605 0.6904382455993086
18.016768146947996 259.6865064491247 0.6850567012844352
18.02199570190141 259.1078389439919 0.6850039141297262
18.027223256854825 256.8887461448366 0.6814119477267224
18.03245081180824 255.89505593792092 0.6794304322483806
18.037678366761654 256.3772982958414 0.6804156374103452
18.042905921715068 253.7391413665357 0.6764501148794647
18.048133476668482 251.83555798080124 0.6750487082312201
18.053361031621897 252.0751648799027 0.6751362295636073
18.05858858657531 251.95560524684143 0.6753139360405772
18.063816141528726 250.04506720393576 0.6747539629155136
18.06904369648214 248.29393765121483 0.6733524537760873
18.074271251435555 248.7176373000139 0.6739195470433196
18.07949880638897 249.80169918856015 0.6752778602986915
18.084726361342383 253.2167152460983 0.677865504449777
18.089953916295798 254.5771318260621 0.6779989083037633
18.095181471249212 257.9524917086115 0.6809627345464596
18.100409026202627 260.99819897622086 0.6852979628501983
18.10563658115604 264.4147417319286 0.6903160958697273
18.110864136109456 270.450437455298 0.6972752286252972
18.11609169106287 274.49610357543776 0.7018003394013087
18.121319246016284 278.23762787103146 0.7056132900155189
18.1265468009697 279.44943098116573 0.7063039621572931
18.131774355923113 284.4302409656114 0.712357744748607
18.137001910876528 287.1972194746964 0.7151546853396075
18.142229465829942 290.9994576475172 0.7201189481455386
18.147457020783357 297.54844204990457 0.7285886481460283
18.15268457573677 306.6042042765312 0.7392031372131892
18.157912130690185 316.27580850499027 0.7508993723072354
18.1631396856436 322.57413954520064 0.757540427640446
18.168367240597014 332.1035787320191 0.7681199939277464
18.17359479555043 343.82640719078154 0.7818661364257052
18.178822350503843 358.54922543940893 0.7981012993049014
18.184049905457258 372.0927874182612 0.8134324459324589
18.189277460410672 381.1356471212269 0.822722873806096
18.194505015364086 385.5704120958172 0.8273884560339567
18.1997325703175 383.8306945341851 0.8252368312288862
18.204960125270915 383.11505825056395 0.8238850114751975
18.21018768022433 380.96117855439985 0.8210998735670284
18.215415235177744 377.3635459959557 0.8170556169067917
18.22064279013116 376.324796846646 0.8161116714200358
18.225870345084573 373.4627947856774 0.8132336894706643
18.231097900037987 374.0669080527633 0.8139088845854292
18.236325454991402 378.5207402534176 0.8183624692948969
18.241553009944816 382.01522831306823 0.8224093139215094
18.24678056489823 385.0576650737066 0.8254243529784626
18.252008119851645 383.8896006120396 0.8247748838342474
18.25723567480506 383.70423737863035 0.8243535797167936
18.262463229758474 379.07679876738587 0.8194329501575487
18.26769078471189 374.13555000480324 0.8138809283180752
18.272918339665303 368.3267069731955 0.807421975440769
18.278145894618717 357.4257240904324 0.7951681399808056
18.28337344957213 345.8398110195141 0.7828289525518931
18.288601004525546 338.0927507359998 0.7742947274528909
18.29382855947896 332.20244998275 0.7685146981835054
18.299056114432375 326.84205522598506 0.7619104661186319
18.30428366938579 320.9377803826263 0.7559396977039399
18.309511224339204 312.49104191661877 0.7458002916029574
18.314738779292618 306.2182410613382 0.7382847213621792
18.319966334246033 300.6869484816161 0.731794432321725
18.325193889199447 296.850047466128 0.7266437981347702
18.33042144415286 291.0576142260638 0.7205012944392988
18.335648999106276 287.317630523355 0.7172227837170709
18.34087655405969 285.241724248449 0.7160822722905863
18.346104109013105 285.81149269312976 0.7179732078450519
18.35133166396652 285.9588256415671 0.7181415887379141
18.356559218919934 285.1222538381805 0.7176171744707313
18.361786773873348 283.2736481731117 0.7150201533907723
18.367014328826762 283.424366594364 0.7140900468025391
18.372241883780177 282.72631313655364 0.7119199878758347
18.37746943873359 284.2325013110784 0.7123921800038494
18.382696993687006 285.7502141618087 0.7151269955848009
18.38792454864042 291.49893836255137 0.7243866662562202
18.393152103593835 299.76481797672017 0.7461323789648165
18.39837965854725 306.8811809527871 0.7611341671331324
18.403607213500663 310.7912618838265 0.7702889562130951
18.408834768454078 317.48810092373196 0.7829758955865516
18.414062323407492 326.296249655069 0.7973607668723086
18.419289878360907 337.62950555523946 0.8154905807596905
18.42451743331432 342.05410295459075 0.8240309556521798
18.429744988267736 342.8004961528766 0.8287929195602148
18.43497254322115 336.1127194003613 0.8234026832042303
18.440200098174564 328.470906397257 0.8166182759201722
18.44542765312798 323.43498429579324 0.813547477910517
18.450655208081393 319.884904623817 0.8113582369340553
18.455882763034808 317.2427498861381 0.8117234886880788
18.461110317988222 315.5812892921786 0.813159726181435
18.466337872941637 312.355173396685 0.811336843680413
18.47156542789505 310.64205443182493 0.8113170197442985
18.476792982848465 304.41555246258065 0.8054912812983902
18.48202053780188 302.6844542094895 0.806269977213076
18.487248092755294 298.757101838885 0.803633659864956
18.49247564770871 298.908607499144 0.8060938648985373
18.497703202662123 298.3584388286963 0.8087050863223314
18.502930757615538 299.5368175576538 0.8136248183313836
18.508158312568952 296.9999470800379 0.8130089953749
18.513385867522366 295.3456790638565 0.8130148332849283
18.51861342247578 296.0068130019772 0.814609449078055
18.523840977429195 297.429341180672 0.8193477282718341
18.52906853238261 298.89042986257715 0.823579916345041
18.534296087336024 295.80332055636825 0.8221954495576528
18.53952364228944 292.07118323692606 0.8182245120652526
18.544751197242853 286.27333216434306 0.8110757617262879
18.549978752196267 283.5595120623445 0.8082512719295473
18.555206307149682 281.62125114364517 0.8070307060183508
18.560433862103096 281.96856046973954 0.8093991993606681
18.56566141705651 283.1875444628914 0.8138558037959883
18.570888972009925 286.2544815149241 0.8206255423424854
18.57611652696334 287.79793999841854 0.8248916875634964
18.581344081916754 291.0602569662725 0.8312507501127951
18.58657163687017 288.6344827757373 0.8285844831376086
18.591799191823583 288.32191819457944 0.8303922744046097
18.597026746776997 289.33668500518456 0.8332278845810005
18.60225430173041 288.55935167345615 0.833884883646758
18.607481856683826 291.1247856130062 0.8391402578333108
18.61270941163724 293.79401081825085 0.84380028452946
18.617936966590655 296.2340519578543 0.84934145238126
18.62316452154407 298.05551230901364 0.8521178696316941
18.628392076497484 298.87572430489746 0.8365533638424475
18.633619631450898 303.31403342578716 0.834093297044713
18.638847186404313 306.5970882581652 0.8313270655216372
18.644074741357727 310.08839183978665 0.8305637306598103
18.64930229631114 312.56625724067084 0.830276445466993
18.654529851264556 315.2060599402525 0.8290669860170257
18.65975740621797 323.7362162431407 0.8374052200886953
18.664984961171385 330.32033238590174 0.8431497249476739
18.6702125161248 334.20313477369194 0.8454839498227642
18.675440071078214 334.91920901559547 0.844507906172267
18.680667626031628 338.5235483551955 0.8450950123932875
18.685895180985042 343.23982611545637 0.8481086748648199
18.691122735938457 348.7371793982813 0.8526287591135207
18.69635029089187 352.97913167720674 0.8554215712491462
18.701577845845286 356.7351398000657 0.8588772576856702
18.7068054007987 358.95134208304444 0.8600949720585715
18.712032955752115 360.356079415313 0.8600520871915016
18.71726051070553 361.7448654215096 0.8604854950359234
18.722488065658943 362.75662463301336 0.8596491629130182
18.727715620612358 362.2654441860352 0.8581347848588946
18.732943175565772 362.8526625640921 0.8571978686709308
18.738170730519187 363.13174209462807 0.8564475693031209
18.7433982854726 363.7488517496414 0.8565293307674742
18.748625840426016 366.69255098766126 0.8587563357941483
18.75385339537943 364.18645775568626 0.8546920100953014
18.759080950332844 360.0272381045298 0.8487099034915188
18.76430850528626 353.7127700026483 0.8400358463989781
18.769536060239673 348.4909758938485 0.8334403690964426
18.774763615193088 344.0360624354942 0.8273149606105239
18.779991170146502 339.31003399009904 0.8198629571035129
18.785218725099917 334.2299277953023 0.8126983155510773
18.79044628005333 331.6001146026519 0.8081715320983628
18.795673835006745 329.40134752642314 0.8047524147179799
18.80090138996016 327.6670730877298 0.802005232708204
18.806128944913574 326.8518134587836 0.8007979190217935
18.81135649986699 322.28110465945446 0.7950003128979501
18.816584054820403 318.83058390120925 0.7905079991055612
18.821811609773818 320.14226445899027 0.789893485654145
18.827039164727232 321.3553103121271 0.7908506252127354
18.832266719680646 319.4967736070711 0.7879683601253081
18.83749427463406 314.6962824107051 0.7821636042208974
18.842721829587475 310.9644450028469 0.7775984430225492
18.84794938454089 309.0034837765528 0.7745997970249141
18.853176939494304 307.3659814142047 0.7730891251985642
18.85840449444772 306.784432845378 0.7727286677632607
18.863632049401133 304.69905654792694 0.7695424561281164
18.868859604354547 303.6615716349396 0.7675428648298166
18.87408715930796 303.17988269171417 0.7666734239252887
18.879314714261376 299.07443521046855 0.7610120821565091
18.88454226921479 293.51138148142735 0.7552387025328742
18.889769824168205 291.0934099295842 0.7506052026560335
18.89499737912162 289.6455084852311 0.7488524565842031
18.900224934075034 291.09855626511364 0.7495570088452551
18.90545248902845 287.2446587414424 0.7446640449921984
18.910680043981863 284.6396911396865 0.7419152442994273
18.915907598935277 280.6607987933426 0.737347477165976
18.92113515388869 279.29446317334725 0.7352142506823223
18.926362708842106 278.11226531362405 0.7334360339496793
18.93159026379552 278.03297489373966 0.7319539170145304
18.936817818748935 277.3649580590417 0.7308813145501212
18.94204537370235 276.8023919174355 0.7296198374157429
18.947272928655764 275.33450022851326 0.728615984821435
18.952500483609178 277.0467922466177 0.7320281127798349
18.957728038562593 277.4694490493933 0.732463099778885
18.962955593516007 277.3978333429044 0.7327799748160524
18.96818314846942 273.82304476251846 0.7273469903516473
18.973410703422836 272.5395693423802 0.7243661794438117
18.97863825837625 272.4445400629108 0.7228648286468343
18.983865813329665 274.42293300092393 0.7246516678097514
18.98909336828308 273.92167408364963 0.7231554536709314
18.994320923236494 270.9936459971307 0.7183727052902492
18.999548478189908 268.34923007516727 0.7142169659182035
19.004776033143322 267.86081259425225 0.7145078292523003
19.010003588096737 271.79299674839115 0.7212850155259474
19.01523114305015 272.6803039787825 0.7225585210025879
19.020458698003566 270.4293889780648 0.7187413307666413
19.02568625295698 272.67557326914226 0.7209139168949795
19.030913807910395 271.98878467224074 0.720681798492416
19.03614136286381 275.79738779600166 0.7259042819435932
19.041368917817223 276.3383865967612 0.7255530929133628
19.046596472770638 278.4833341777304 0.7257900130612936
19.051824027724052 278.0638035877146 0.7241151741364685
19.057051582677467 280.31421676522496 0.7263306021212859
19.06227913763088 280.6254962169959 0.7275050299730154
19.067506692584296 281.784607947914 0.7298005046239656
19.07273424753771 281.99527414573623 0.7293120633385201
19.077961802491124 283.0021990235637 0.7310570482138977
19.08318935744454 283.08084174988664 0.7306666843291526
19.088416912397953 276.3284679494612 0.7218580246768675
19.093644467351368 272.6792883091372 0.7183727964895993
19.098872022304782 271.35660206143854 0.7162889550888493
19.104099577258197 272.68474118695343 0.7170531249257764
19.10932713221161 271.7425250711738 0.7130869182661087
19.114554687165025 270.3234178821693 0.7102282548512564
19.11978224211844 267.7295437773688 0.7071314314132908
19.125009797071854 267.91543267732123 0.7078150404070773
19.13023735202527 268.208161525531 0.709428765601538
19.135464906978683 269.1588128667727 0.7111473388973488
19.140692461932098 267.4282244144031 0.7084576275216935
19.145920016885512 266.59086819706994 0.7078290651584336
19.151147571838926 262.1712002355571 0.701272707842199
19.15637512679234 262.06730910392724 0.7011490214532813
19.161602681745755 263.1565007790426 0.7030893217208987
19.16683023669917 262.52194575463665 0.7017941331574429
19.172057791652584 262.93156888530706 0.7033438357245158
19.177285346606 260.95225090524923 0.6999118991622456
19.182512901559413 262.205775706732 0.7010219633758002
19.187740456512827 263.14613915007055 0.7015239625872416
19.19296801146624 263.2404174720899 0.7010391023049988
19.198195566419656 262.1172182258688 0.7004242169968496
19.20342312137307 263.74791059074835 0.7027647395761413
19.208650676326485 266.01022366011136 0.7058934503148003
19.2138782312799 268.10899653780217 0.7088268282005786
19.219105786233314 267.3384307777641 0.7065978767216616
19.22433334118673 264.25485337159637 0.7019894105145842
19.229560896140143 264.4528892894962 0.7033130685609924
19.234788451093557 266.01213551639245 0.7056929787230922
19.24001600604697 266.19701846152935 0.7073578872564004
19.245243561000386 266.69464406459514 0.7076501941945802
19.2504711159538 265.21635221218617 0.7051695036371944
19.255698670907215 263.826446138737 0.7021128315380973
19.26092622586063 263.2585269983151 0.7005931045654664
19.266153780814044 264.0828521928399 0.700668910754776
19.271381335767458 266.9163187879472 0.7050350861997614
19.276608890720873 269.2503603106781 0.7087387201387183
19.281836445674287 273.1463611773495 0.7139290480350484
19.2870640006277 275.72799162934535 0.7167678095053037
19.292291555581116 278.28455709764955 0.7201881106730524
19.29751911053453 276.0135138942049 0.7174015112118536
19.302746665487945 275.2783208952492 0.7151237095574802
19.30797422044136 277.7723094885256 0.7184123816547071
19.313201775394774 283.4531524877252 0.7251453849184472
19.318429330348188 288.7600560637607 0.7306683605825316
19.323656885301602 292.7770441539243 0.7361095087834384
19.328884440255017 293.69820838597866 0.7367661456701622
19.33411199520843 296.54605622263824 0.7389516439531404
19.339339550161846 296.48535825075777 0.7391021164989249
19.34456710511526 296.64732935819495 0.7389318857830693
19.349794660068675 296.49237592370014 0.7402658218411918
19.35502221502209 296.3853200661326 0.7394609251635328
19.360249769975503 299.61902427344705 0.7416900391671486
19.365477324928918 304.94084348043896 0.747272724551202
19.370704879882332 311.24478601763224 0.7537910750817531
19.375932434835747 316.1519114311653 0.7594570408191577
19.38115998978916 318.50910233144975 0.7622672679959352
19.386387544742576 318.480831267093 0.7625783027398749
19.39161509969599 321.11187839011484 0.7666097013425236
19.396842654649404 321.23113425742974 0.7671370786358839
19.40207020960282 326.64739780270185 0.7735402624092527
19.407297764556233 327.36464437014837 0.7744169860904107
19.412525319509648 330.3167656604431 0.7772511776918847
19.417752874463062 330.1131872682666 0.777615679486251
19.422980429416477 330.14484633142297 0.7773588304737249
19.42820798436989 329.0973857604024 0.775039604503335
19.433435539323305 328.8414803732032 0.7752746202659392
19.43866309427672 327.0972773756691 0.772542338635177
19.443890649230134 326.261759537911 0.7720629613198037
19.44911820418355 323.33836343905784 0.7687672074397555
19.454345759136963 322.2702991667453 0.7673885878977557
19.459573314090377 325.66543316575104 0.7713324624070631
19.464800869043792 326.73091762145197 0.7715134496773096
19.470028423997206 328.4748969743082 0.7735103749529982
19.47525597895062 326.6863914154343 0.7713412684024279
19.480483533904035 325.1662122844535 0.7692688345133988
19.48571108885745 326.6169951121821 0.7711282540549637
19.490938643810864 332.580380592542 0.7777365992831256
19.49616619876428 335.12842397607255 0.7806217915824992
19.501393753717693 335.3357841129211 0.7807122910863448
19.506621308671107 333.50384520259496 0.7781211876705816
19.51184886362452 332.13611965235657 0.7764451983299018
19.517076418577936 332.82307489360636 0.7775718913336853
19.52230397353135 336.30513920717993 0.7812832269504926
19.527531528484765 340.7367160632135 0.7863061905402782
19.53275908343818 342.8429917257257 0.7885984972963116
19.537986638391594 343.178331968442 0.7886749474984351
19.54321419334501 342.0866484614933 0.7878257218528524
19.548441748298423 343.3180803301343 0.7893466001629562
19.553669303251837 345.1104940366156 0.7911783024959592
19.55889685820525 347.09227842261635 0.7931578088863716
19.564124413158666 352.3493138103785 0.7985639211699005
19.56935196811208 357.5237398412242 0.8048628036806165
19.574579523065495 361.4344856730714 0.8094958360873405
19.57980707801891 365.81708872793456 0.81402219126062
19.585034632972324 367.79444640588565 0.8157905331144639
19.590262187925738 370.20759410499994 0.8180792642615283
19.595489742879153 372.51390816254457 0.8209081528655842
19.600717297832567 376.02358274520583 0.8252522205844611
19.60594485278598 379.3483093094069 0.8290298958860098
19.611172407739396 379.5964759596201 0.8292072136976824
19.61639996269281 381.12253257828854 0.8304307794507955
19.621627517646225 384.3305784578328 0.8334314069785703
19.62685507259964 384.4372246488773 0.8333147022511525
19.632082627553054 384.8163057310347 0.8333488939674164
19.637310182506468 382.39272973993667 0.8306844443964535
19.642537737459882 382.99443636462166 0.8316516602670837
19.647765292413297 383.743433431957 0.832315727550352
19.65299284736671 388.0234879380307 0.8372881926789099
19.658220402320126 390.7772771197486 0.8403177263466834
19.66344795727354 394.35230662987846 0.8443597554680123
19.668675512226955 392.52127267273494 0.8423877070916791
19.67390306718037 390.27495897779346 0.839382105848735
19.679130622133783 391.56068280657115 0.840853515955205
19.684358177087198 391.8915021995437 0.8413650996323901
19.689585732040612 396.7643188551015 0.846192023521796
19.694813286994027 401.32090214525056 0.8509279598274668
19.70004084194744 405.6008166063844 0.8550521658557249
19.705268396900856 405.23823191766473 0.8541575575556101
19.71049595185427 400.8236622091564 0.8496397536783036
19.715723506807684 395.3514333307874 0.8433866097017839
19.7209510617611 392.20262874348765 0.8404126949622002
19.726178616714513 387.2665944391184 0.8352961858602619
19.731406171667928 383.29277917311276 0.8309001370152405
19.736633726621342 379.3507957369716 0.8268137050276868
19.741861281574757 373.91077347973675 0.8204744962148766
19.74708883652817 370.62189250602336 0.8169969307191712
19.752316391481585 366.6422270560952 0.812636821503213
19.757543946435 362.94479303271584 0.8084522938166393
19.762771501388414 356.4490230814588 0.8012238862626966
19.76799905634183 350.2256401224717 0.7945367858006865
19.773226611295243 348.3618636119007 0.7922957131757616
19.778454166248657 345.7661790252301 0.7895818004310132
19.783681721202072 345.05586374244405 0.7881263994356548
19.788909276155486 340.06519192663825 0.7829128813295458
19.7941368311089 337.5523626817579 0.7800720928746361
19.799364386062315 333.77331789880225 0.7754980486436626
19.80459194101573 330.12525421199797 0.7709718290057307
19.809819495969144 326.59212931799976 0.7665730611020118
19.81504705092256 323.8618909936532 0.7636847922155676
19.820274605875973 322.9823671605667 0.7633880667018516
19.825502160829387 324.3710508515182 0.7645734072801824
19.8307297157828 323.0399472618534 0.7628527455119589
19.835957270736216 319.92051218602575 0.7587141482108656
19.84118482568963 317.8410262292383 0.7560441520508407
19.846412380643045 317.5732603890106 0.7566358299917586
19.85163993559646 316.3963031124908 0.7544875219372725
19.856867490549874 314.0808307529535 0.752885856765186
19.86209504550329 308.98086958126225 0.7470568651798024
19.867322600456703 308.95984607319997 0.7472215085539152
19.872550155410117 309.8164833063393 0.7475206661038006
19.87777771036353 314.01662855208804 0.7512198141564989
19.883005265316946 316.29087198545903 0.7534517793337012
19.88823282027036 313.71917038383674 0.7507162662185436
19.893460375223775 308.82635596048425 0.7460753427986423
19.89868793017719 307.8320407882575 0.7458728915982092
19.903915485130604 307.6278840031573 0.7455448350583708
19.909143040084018 306.58364018633836 0.7442772337178806
19.914370595037433 305.78972367443487 0.7427089519704022
19.919598149990847 304.9366443627279 0.7413570231486717
19.92482570494426 304.23408050470636 0.7409134644059113
19.930053259897676 302.32284769178835 0.7384543016699878
19.93528081485109 299.30179054509733 0.7348798055986583
19.940508369804505 299.0962974391557 0.7350970443900152
19.94573592475792 297.3502056650636 0.7320890055136503
19.950963479711334 297.14877916102387 0.7313802481937098
19.956191034664748 294.97734690211684 0.7284970605663945
19.961418589618162 293.515660723408 0.7264848390469719
19.966646144571577 292.33627560856286 0.7256510068517548
19.97187369952499 294.8326020150404 0.728875447500978
19.977101254478406 301.9433787923764 0.7376945958979364
19.98232880943182 305.5568718607392 0.7416354206541887
19.987556364385235 305.58759961027295 0.7417195295081669
19.99278391933865 304.80623519517536 0.7415511807598554
19.998011474292063 304.41539769533205 0.7408627254401406
20.003239029245478 303.29543361265934 0.7387505098795459
20.008466584198892 302.59055508043065 0.7375372798676886
20.013694139152307 307.8524094748408 0.7438537245185605
20.01892169410572 315.58410089277123 0.7538954886802228
20.024149249059136 320.17209283501074 0.7596654380080993
20.02937680401255 322.59703469862615 0.7620773579042093
20.034604358965964 326.17549903499986 0.7661341875875499
20.03983191391938 334.79784318667276 0.7747160238028086
20.045059468872793 340.48388894349955 0.7805453684674908
20.050287023826208 343.55509422100135 0.7835520081046922
20.055514578779622 339.7793469548693 0.7790353419513418
20.060742133733036 336.7953491475015 0.7763410798265893
20.06596968868645 331.3469900027452 0.7703194691254277
20.071197243639865 327.5752275430628 0.7663449418248542
20.07642479859328 323.025430075479 0.7612714504121656
20.081652353546694 318.2194296790719 0.7557393740431315
20.08687990850011 316.32251858350736 0.7535242333399866
20.092107463453523 314.0923130627802 0.7507541840328097
20.097335018406937 313.1279929069969 0.7492780696343218
20.102562573360352 313.71508314318163 0.7503589190869029
20.107790128313766 312.7527904559644 0.7495926192523449
20.11301768326718 310.4882686168426 0.7465209630659652
20.118245238220595 312.3218116239787 0.7489506151392823
20.12347279317401 311.71629154161513 0.7480929323610123
20.128700348127424 314.41971989150954 0.7517514682690792
20.13392790308084 311.80690516986425 0.7481337224336274
20.139155458034253 312.02776346305535 0.7485850420642485
20.144383012987667 308.97166901608557 0.7449321244696167
20.14961056794108 312.0925046333779 0.7486663437708768
20.154838122894496 312.1639081429368 0.7486581046056596
20.16006567784791 313.7594859314688 0.7503179551880723
20.165293232801325 312.10889357681066 0.747570752260096
20.17052078775474 313.95397787741524 0.7495736166273729
20.175748342708154 315.6438782578224 0.7509021886455695
20.18097589766157 318.5234337047566 0.7541774688103555
20.186203452614983 321.5245719278095 0.7574911675433921
20.191431007568397 322.1230544010189 0.7581106995853685
20.19665856252181 318.77670155298773 0.7542468779333783
20.201886117475226 313.0616784692545 0.7475015551410633
20.20711367242864 308.40236830042863 0.7418793274708545
20.212341227382055 304.6806701320024 0.7378484322279629
20.21756878233547 303.18644016300465 0.7363159038330219
20.222796337288884 301.129099900843 0.7341698225194999
20.228023892242298 301.13135323819995 0.7352870365520973
20.233251447195713 299.59477971445835 0.7336411951852806
20.238479002149127 296.33791184043696 0.7295233447792787
20.24370655710254 292.4083084551593 0.72435530961268
20.248934112055956 290.5563764879438 0.721337712002463
20.25416166700937 292.60712002381496 0.7240099760857108
20.259389221962785 292.6562333336465 0.7239687072636031
20.2646167769162 293.9514874357512 0.7263116052798394
20.269844331869614 293.5358211265871 0.7264441837508437
20.275071886823028 296.4161837711423 0.7296468582004041
20.280299441776442 291.6044042626192 0.7242256687164894
20.285526996729857 290.4760904673377 0.7235370411115166
20.29075455168327 290.67274341732434 0.7242489499021408
20.295982106636686 294.4226399633319 0.7288816789140216
20.3012096615901 294.75263770502863 0.7285283513143436
20.306437216543515 292.89016557500975 0.7264050459861819
20.31166477149693 293.9063105388101 0.7270934238101403
20.316892326450343 294.71627832415084 0.726931255328495
20.322119881403758 291.23004207597756 0.7224499069210296
20.327347436357172 287.6699913096447 0.7173643499506143
20.332574991310587 286.7329058609844 0.7166732379892936
20.337802546264 289.37954357349304 0.7202043601083853
20.343030101217416 290.79773560946256 0.7217900838585453
20.34825765617083 291.345521318966 0.7219452841949038
20.353485211124244 290.8977942644227 0.7222185359936487
20.35871276607766 288.36678661013326 0.7200974010897516
20.363940321031073 287.7910148896856 0.7200884398366271
20.369167875984488 287.0771714061583 0.7183644054231686
20.374395430937902 287.12669889841777 0.7167779264760208
20.379622985891316 287.92739820555477 0.7173477176265981
20.38485054084473 289.6732967040639 0.7187023907985339
20.390078095798145 288.93118631374614 0.7186123104718998
20.39530565075156 291.5149639849441 0.7217316964360575
20.400533205704974 294.01594708387836 0.7254686546638588
20.40576076065839 295.401807577139 0.7276480443652292
20.410988315611803 293.09244065834906 0.7253131151152444
20.416215870565217 290.7407311349601 0.7228781006416819
20.421443425518632 289.2543978875566 0.7210777375542038
20.426670980472046 289.1371280709646 0.7203995268086824
20.43189853542546 290.54361167149597 0.7224805218357103
20.437126090378875 290.2565135694386 0.7224411968573352
20.44235364533229 290.38659664533594 0.724238052787643
20.447581200285704 290.33169573329934 0.7237145322957856
20.45280875523912 289.5122098941283 0.7223548726288236
20.458036310192533 291.73637664746065 0.7247914611411123
20.463263865145947 289.03331400927846 0.72086772049135
20.46849142009936 288.3976399514563 0.720031130474999
20.473718975052776 287.11733250942086 0.7181474530773265
20.47894653000619 288.15045157558023 0.718558447985638
20.484174084959605 288.14221324481133 0.718684860989825
20.48940163991302 289.0678584148393 0.719263449940007
20.494629194866434 287.39841972236394 0.7184043457036545
20.49985674981985 287.3626463208996 0.7185945641409285
20.505084304773263 288.50203518045083 0.7194629273718328
20.510311859726677 289.07024473775834 0.7194075219303298
20.51553941468009 289.27520250033245 0.7192569598428541
20.520766969633506 290.422935988447 0.7208665974775803
20.52599452458692 291.51061885228313 0.7222329734478601
20.531222079540335 290.8722792308187 0.7213147609431557
20.53644963449375 288.5784703914778 0.7189246172507721
20.541677189447164 283.46493367361893 0.7123834428401573
20.546904744400578 283.2598051117761 0.7118907946287021
20.552132299353993 284.536085135287 0.7136040176447893
20.557359854307407 288.6699236416098 0.7176309060286078
20.56258740926082 292.13331606900033 0.7221875512076575
20.567814964214236 290.47567619819716 0.7208176063222793
20.57304251916765 286.02396584133874 0.7154014670539792
20.578270074121065 283.98991627512106 0.7126615881458013
20.58349762907448 281.91282449887416 0.7094634235372511
20.588725184027894 282.70930055450884 0.7107001663101064
20.593952738981308 282.9491659894485 0.711427164959949
20.599180293934722 282.92096051341775 0.7112638094144212
20.604407848888137 284.24275606519745 0.7140730089417114
20.60963540384155 285.0608687167028 0.7151440966103741
20.614862958794966 285.2531522829325 0.7146861425783879
20.62009051374838 281.5410746129813 0.7098968987680774
20.625318068701795 280.95376318333143 0.709197145564257
20.63054562365521 280.4913672264719 0.7095565504753725
20.635773178608623 284.62334630382696 0.7146591738671784
20.641000733562038 285.22551996036674 0.7142377738307798
20.646228288515452 284.1012203131371 0.71292610974589
20.651455843468867 284.17292717783556 0.7128535634684536
20.65668339842228 282.79657930409155 0.711562844570527
20.661910953375695 284.18343754133895 0.7135509392678062
20.66713850832911 281.0185719170963 0.7086192755993328
20.672366063282524 278.29946163571327 0.7061302897859284
20.67759361823594 277.9524644499668 0.7050372489570981
20.682821173189353 279.99875318126567 0.7077089499761633
20.688048728142768 282.03942570541113 0.7099021686178041
20.693276283096182 283.93961795294547 0.7123605199757979
20.698503838049596 283.315456627553 0.7124065118163603
20.70373139300301 285.148757583303 0.7145916283593075
20.708958947956425 288.6501529482904 0.7181596356655581
20.71418650290984 291.937808185378 0.7219403580341722
20.719414057863254 290.87492977793795 0.720141156897168
20.72464161281667 292.00110802802277 0.7222188330193201
20.729869167770083 293.0477687975078 0.724124276903932
20.735096722723497 295.5417663829407 0.7265193764956905
20.740324277676912 296.1615828849704 0.7270829986856518
20.745551832630326 294.70248365853394 0.7240223416608518
20.75077938758374 291.9150287633309 0.7220276845828556
20.756006942537155 293.2010131848473 0.7240971222725037
20.76123449749057 292.7853785349816 0.722965943397539
20.766462052443984 293.1015083341575 0.722869701358947
20.7716896073974 294.6766711040677 0.7246583169415833
20.776917162350813 297.2163484970192 0.7271446042085297
20.782144717304227 297.6444047888088 0.7280103678753483
20.78737227225764 294.1495242868351 0.7230796898630204
20.792599827211056 291.93574859518185 0.7209059775628874
20.79782738216447 293.81645872460797 0.7226410715295443
20.803054937117885 296.3005697545318 0.7258994223854197
20.8082824920713 297.6998775589231 0.727083007585336
20.813510047024714 301.4013435337695 0.7310464423146981
20.81873760197813 303.30628201322935 0.7332790658103009
20.823965156931543 304.6446908171634 0.735128900900456
20.829192711884957 303.2826011004757 0.733424817662586
20.83442026683837 302.152510098574 0.7316865094690833
20.839647821791786 302.1956382465332 0.7310976109718201
20.8448753767452 303.5309197749079 0.7324823301242044
20.850102931698615 303.2787814064698 0.7326756658723976
20.85533048665203 303.4889120560146 0.7342732117228222
20.860558041605444 301.2887262408891 0.7314241719927314
20.865785596558858 301.21019368863983 0.7311924803240752
20.871013151512273 297.0663898421516 0.7254432175037089
20.876240706465687 294.8524324520752 0.723234621269121
20.8814682614191 294.5637463051308 0.7238091434345005
20.886695816372516 294.749021954384 0.7244011803459566
20.89192337132593 295.96154597544023 0.7247280736592341
20.897150926279345 295.1516878139712 0.7239926242862013
20.90237848123276 294.16831010099855 0.723345854199994
20.907606036186174 291.69984275072835 0.7210130745156557
20.912833591139588 289.867306633222 0.7185555468433829
20.918061146093002 287.8015325929647 0.7153438037793152
20.923288701046417 288.1805079288993 0.7155240823858154
20.92851625599983 288.37013132266804 0.7159550926908231
20.933743810953246 288.8018358592348 0.7160501860287257
20.93897136590666 289.0276590405981 0.7161640312619398
20.944198920860075 288.9078003240633 0.717447563078651
20.94942647581349 290.5405957200404 0.7201266959775041
20.954654030766903 289.40059250721555 0.7192514145681161
20.959881585720318 291.6624806278482 0.7212792193552177
20.965109140673732 290.001100356267 0.7186824592321988
20.970336695627147 287.1004064629112 0.7150185081924569
20.97556425058056 283.3348147505269 0.7100115699872425
20.980791805533975 281.41499237326434 0.706605067579584
20.98601936048739 280.47997857436064 0.7063471277620538
20.991246915440804 280.497017538059 0.706217388413739
20.99647447039422 280.23182781432445 0.706082377664525
21.001702025347633 279.8592426583535 0.7055240845262958
21.006929580301048 281.88863010870796 0.7073094942425633
21.012157135254462 282.58313660344345 0.7090296493963679
21.017384690207876 279.1692849388911 0.7053759484013877
21.02261224516129 275.6495750831581 0.7015277152473518
21.027839800114705 274.3942289734223 0.6990386394552901
21.03306735506812 275.2008197652623 0.6991913340176564
21.038294910021534 274.2988864632405 0.6978317584870498
21.04352246497495 272.62211233820176 0.6967039458297372
21.048750019928363 272.9989017130688 0.6980228299746223
21.053977574881777 273.29484865780535 0.69896860433943
21.059205129835192 274.4588626303882 0.6994493242638976
21.064432684788606 276.33547069107135 0.7010687005324829
21.06966023974202 277.22194001125257 0.7012461489871182
21.074887794695435 277.3697948894851 0.7010660475209155
21.08011534964885 271.04097100956324 0.6930234022140473
21.085342904602264 267.2771780554759 0.6886606712458265
21.09057045955568 267.34577279512627 0.6881904086128116
21.095798014509093 269.74650144784886 0.6912883992875438
21.101025569462507 270.39871695641966 0.6905057002915175
21.10625312441592 265.83064306681007 0.686194555144403
21.111480679369336 266.59978368564214 0.6875460114520914
21.11670823432275 269.1765301311843 0.6921375481194624
21.121935789276165 269.60341667780693 0.6928890501172672
21.12716334422958 269.75798677141745 0.6919368051637674
21.132390899182994 268.8240407829772 0.6895481804464203
21.13761845413641 272.9956604017733 0.6928060698439312
21.142846009089823 273.46865713939553 0.6935600557254623
21.148073564043237 271.653771887426 0.6908844584116063
21.15330111899665 270.5740927527395 0.6881992996776441
21.158528673950066 271.54833744510375 0.6887410957810811
21.16375622890348 274.1363377660464 0.6918983103818722
21.168983783856895 273.4124253955002 0.6908852613868757
21.17421133881031 273.53185060626566 0.6925162796903894
21.179438893763724 272.7541697942467 0.6933461032090525
21.184666448717138 272.22324015080517 0.692711688592076
21.189894003670553 270.69149544742373 0.6894127665497776
21.195121558623967 269.0556575750691 0.6853823052660869
21.20034911357738 269.59609267713387 0.6861736799901943
21.205576668530796 269.50153840573347 0.686222948415731
21.21080422348421 269.38458616491016 0.6858062038890406
21.216031778437625 269.09038767041415 0.6845189964696864
21.22125933339104 270.0475122132065 0.6845612064769471
21.226486888344454 266.67176428983487 0.6806058958796668
21.231714443297868 267.6572653842866 0.6817193792992118
21.236941998251282 270.04918852563196 0.6847607356335159
21.242169553204697 271.2161309078185 0.6861400671665295
21.24739710815811 275.5603090853847 0.6919678780596972
21.252624663111526 274.6185794000852 0.691742851677247
21.25785221806494 277.92277399550613 0.6956179428377317
21.263079773018355 274.32563847505065 0.6900295669048803
21.26830732797177 271.48692377491255 0.6866790459275816
21.273534882925183 269.09126063462986 0.6825527104534661
21.278762437878598 269.4235882101909 0.6831096417897097
21.283989992832012 268.6392110284964 0.6895496236924752
21.289217547785427 267.00113895633916 0.6983691870727964
21.29444510273884 263.606297118288 0.701494359744386
21.299672657692255 262.2902472703201 0.7035940563033
21.30490021264567 263.56072998734714 0.7086958223112335
21.310127767599084 263.9029964176848 0.7122407071389801
21.3153553225525 264.3244640973835 0.7167177987539678
21.320582877505913 264.64097358740844 0.7221890010491255
21.325810432459328 264.3598009513359 0.7254812030015075
21.331037987412742 264.1657358046496 0.7275977678389184
21.336265542366156 263.5789119545514 0.7288928613876757
21.34149309731957 263.5995174015201 0.7315261847340905
21.346720652272985 262.30289149512333 0.733292831172647
21.3519482072264 260.34553418512417 0.7316772092479642
21.357175762179814 258.8256174545081 0.7315509764624463
21.36240331713323 258.48925615421825 0.7330272584367636
21.367630872086643 257.95951983502835 0.7354242059637751
21.372858427040057 255.58613364062882 0.7351306715652843
21.378085981993472 256.4054881585302 0.7395272765714643
21.383313536946886 255.80129737082788 0.739917693685309
21.3885410919003 258.70863762933976 0.7452677151405783
21.393768646853715 260.913654077377 0.7500169663425656
21.39899620180713 262.09726544247326 0.7548074253794325
21.404223756760544 262.97891949949235 0.757342153724541
21.40945131171396 264.59783352958823 0.7626254515017935
21.414678866667373 269.3482105498365 0.7715063635505456
21.419906421620787 272.0287246090928 0.7779452766372422
21.4251339765742 269.0781838297565 0.7757796993839458
21.430361531527616 268.06732433018385 0.776192038938054
21.43558908648103 265.91052252856605 0.7745329576707387
21.440816641434445 265.2159862654175 0.7758813460449628
21.44604419638786 263.65006590876516 0.7752166274186731
21.451271751341274 265.5612160142846 0.7789546274495232
21.45649930629469 270.2715299679787 0.786864971215526
21.461726861248103 273.16647212616624 0.7909373138951064
21.466954416201517 274.0223025028269 0.7940309199617529
21.47218197115493 271.25938248207643 0.7925360892157923
21.477409526108346 269.63746430105715 0.7930756556609904
21.48263708106176 269.1919469964624 0.7941673533900573
21.487864636015175 267.49969720275203 0.7927542461811629
21.49309219096859 267.285847912124 0.7936649876069721
21.498319745922004 267.16116364854173 0.794626152804868
21.503547300875418 266.8429946708992 0.7978862989621437
21.508774855828833 268.3039011113866 0.7995744419181394
21.514002410782247 267.803574746607 0.7824575800559986
21.51922996573566 267.6578962849664 0.7722466026017326
21.524457520689076 269.7138176487786 0.7681841685783208
21.52968507564249 271.56462551757164 0.7651511584450922
21.534912630595905 274.9575733644396 0.7653373082799545
21.54014018554932 274.74657249528116 0.760892012952811
21.545367740502734 278.3240661825749 0.7630998991989345
21.550595295456148 278.942385187989 0.7623453996748215
21.555822850409562 281.38266480492274 0.765061531192628
21.561050405362977 281.6199174897225 0.7631720557183622
21.56627796031639 281.6745021384225 0.7609095775022028
21.571505515269806 283.0670343012076 0.7604930905559729
21.57673307022322 285.3670830475055 0.7620831198417379
21.581960625176634 286.93206917623877 0.7617483995983164
21.58718818013005 284.3188628386896 0.7574265178188283
21.592415735083463 283.45315680606785 0.7547588824697328
21.597643290036878 283.10907095408146 0.7534847437939342
21.602870844990292 283.22821928488315 0.7529029850510923
21.608098399943707 285.7009236104074 0.75336372122302
21.61332595489712 288.0076387470945 0.7546044381643378
21.618553509850535 287.45232939025306 0.7531726730153941
21.62378106480395 288.35393209018827 0.7543163795843835
21.629008619757364 287.1496746538202 0.7530216177852194
21.63423617471078 287.62984482331984 0.751948901873646
21.639463729664193 287.5190309237367 0.7504740304633517
21.644691284617608 284.9781686332736 0.7455327312636321
21.649918839571022 285.85167560809805 0.7449823521216004
21.655146394524436 286.014396329911 0.7461190420806774
21.66037394947785 287.8349223607701 0.7482211535416576
21.665601504431265 286.52430860317634 0.7476764736075128
21.67082905938468 286.407165080668 0.7456460089631747
21.676056614338094 286.743595967891 0.7443829616004343
21.68128416929151 287.8352769203916 0.7450791560286439
21.686511724244923 289.82449590078585 0.7473266570726099
21.691739279198337 292.4912718978096 0.7509420307133851
21.696966834151752 294.5073820909157 0.7524902707920142
21.702194389105166 295.69984550387045 0.7523398734472887
21.70742194405858 295.39343987742967 0.7515441067373294
21.712649499011995 295.20782825215684 0.7505926047876736
21.71787705396541 294.8943052296645 0.7501757119177024
21.723104608918824 292.1361435612544 0.7469162411427035
21.72833216387224 290.17747064952715 0.7429154515965819
21.733559718825653 288.9050501191237 0.7409669650976015
21.738787273779067 294.36162452337396 0.7476116907399296
21.74401482873248 297.74040453488027 0.7516237025039487
21.749242383685896 297.5471629766136 0.7508972882897667
21.75446993863931 300.3575399212651 0.7537472494713758
21.759697493592725 300.92263050284413 0.7542537757789642
21.76492504854614 304.85312164542154 0.759425660460684
21.770152603499554 304.4245820942951 0.7594684376743245
21.77538015845297 303.8282614778371 0.7580589192658691
21.780607713406383 305.69153572767755 0.7586432735417097
21.785835268359797 306.9607122944295 0.7595784148373818
21.79106282331321 309.84736339455986 0.7632271559734585
21.796290378266626 309.6827768802458 0.7633777964723808
21.80151793322004 309.4199204642271 0.7625488392517307
21.806745488173455 310.0621320004072 0.7627221352543454
21.81197304312687 309.86625550665576 0.7616659754399506
21.817200598080284 311.9482616079698 0.7654105466843537
21.822428153033698 318.81858478061133 0.7746603394613194
21.827655707987113 324.57844066010364 0.7820702372961891
21.832883262940527 325.79274482673065 0.7821594009832301
21.83811081789394 321.6857764751457 0.7757114597930281
21.843338372847356 318.2526156468364 0.7708871486920782
21.84856592780077 318.11550466069025 0.7708802493796217
21.853793482754185 323.2001200618894 0.7777699988332136
21.8590210377076 324.9150708915417 0.7797876535872011
21.864248592661014 322.8035850460237 0.7761735921967131
21.869476147614428 318.9189488795016 0.7703716606651417
21.874703702567842 316.1219639347676 0.7669876356143094
21.879931257521257 317.7880734190497 0.7696545874109906
21.88515881247467 318.22558580508587 0.7700924599553524
21.890386367428086 318.8928031216052 0.7704727013178657
21.8956139223815 316.69693097379127 0.7684418054728093
21.900841477334914 315.08765621203844 0.7664111484373025
21.90606903228833 313.2640186973131 0.7642547309051537
21.911296587241743 310.17611804989116 0.7595739022432424
21.916524142195158 308.0427966305214 0.7566268746983392
21.921751697148572 307.39479247235437 0.7559417797865645
21.926979252101987 307.53148150268856 0.7552187202517372
21.9322068070554 307.5474261845929 0.7553676277282528
21.937434362008815 306.5612471121972 0.7531278248074211
21.94266191696223 307.50748712246735 0.7538961961015628
21.947889471915644 304.6634277594181 0.7502732097982886
21.95311702686906 302.67695274210314 0.7481320788577628
21.958344581822473 300.74211687294587 0.7459921912794473
21.963572136775888 303.2666204478568 0.7488154016612479
21.968799691729302 304.83823348854077 0.749919357135146
21.974027246682716 306.3298888885503 0.7525333201406437
21.97925480163613 304.8638196170725 0.7512845139937534
21.984482356589545 304.4738019425698 0.7512240956135584
21.98970991154296 304.49450042837714 0.7502153851253875
21.994937466496374 307.63115341668856 0.7528685595203738
22.00016502144979 308.4773847819863 0.7534074415640943
22.005392576403203 308.34032244409417 0.7529483561985609
22.010620131356617 303.64816782789813 0.7473144939489121
22.015847686310032 303.22658762068716 0.7469372112166112
22.021075241263446 306.3924057208823 0.7497789158059343
22.02630279621686 309.79367702337623 0.7553113411127039
22.031530351170275 310.9110755363276 0.7564231435220558
22.03675790612369 312.12261432461764 0.7582142544480528
22.041985461077104 311.4451010738446 0.7563487253742105
22.04721301603052 311.06264988328513 0.754819838292428
22.052440570983933 313.4781032014077 0.7578814276309312
22.057668125937347 316.0077061649961 0.7603752578706839
22.06289568089076 316.29119076695713 0.7603456724162669
22.068123235844176 314.97943596367594 0.7594913051915686
22.07335079079759 314.84810742403283 0.7592786309847738
22.078578345751005 311.13482740530736 0.7551069718247579
22.08380590070442 308.8276678546223 0.7510449886327872
22.089033455657834 306.89944181651754 0.7491783697617553
22.09426101061125 310.54849907165897 0.7534305875345542
22.099488565564663 314.61141006974094 0.7580956196194968
22.104716120518077 319.63792508685077 0.7633420804910144
22.10994367547149 320.6737535902809 0.7644309954245291
22.115171230424906 318.9889249504686 0.7617614298053594
22.12039878537832 316.90721521104206 0.7597328963433401
22.125626340331735 314.4415330479976 0.7565796913581673
22.13085389528515 312.04335487517704 0.7537483965768871
22.136081450238564 311.69722612664253 0.7536765053811009
22.141309005191978 310.9100031829684 0.7528897212813488
22.146536560145393 308.8521713324482 0.7508261728141998
22.151764115098807 307.8401247437145 0.7488321855650677
22.15699167005222 308.526655512838 0.7493572063803637
22.162219225005636 308.1993940123767 0.7488292495886972
22.16744677995905 308.5382369837086 0.7493222663191128
22.172674334912465 310.3597728392094 0.7518250941404562
22.17790188986588 311.70614476834953 0.7532263594445735
22.183129444819293 308.39615626023374 0.7499918698110969
22.188356999772708 308.29395681119576 0.7494289691050078
22.193584554726122 308.92690161603525 0.7494215114986089
22.198812109679537 312.0315803248348 0.7524344369692065
22.20403966463295 314.4297064732531 0.7555081135121893
22.209267219586366 314.63153641936793 0.756526110637469
22.21449477453978 312.5703696799785 0.7537217372550981
22.219722329493194 312.50126931756625 0.7524660380751061
22.22494988444661 315.1631322903354 0.7560108471618255
22.230177439400023 317.7481412219565 0.7585887841879956
22.235404994353438 317.0061405871942 0.7579498314865686
22.240632549306852 314.2497768235083 0.7542243701738963
22.245860104260267 312.37146956857435 0.7518039274499928
22.25108765921368 310.30746991984324 0.7499507203229206
22.256315214167095 310.20828621856606 0.7489390522579202
22.26154276912051 307.3840519946317 0.7454980376987963
22.266770324073924 310.18164025877195 0.7480377367913943
22.27199787902734 311.7472031697929 0.7501886325380703
22.277225433980753 312.9939403504879 0.7521870489407032
22.282452988934168 311.38564354889195 0.7500016911730484
22.287680543887582 310.5096450051343 0.749292066280147
22.292908098840996 309.9744972813583 0.7481737478404562
22.29813565379441 311.2506881126852 0.7492220018894433
22.303363208747825 309.22253221444237 0.7464954674899894
22.30859076370124 306.4176473915817 0.7437669844635626
22.313818318654654 307.63483744467777 0.7458327451331849
22.31904587360807 310.9578749951231 0.7494202690508273
22.324273428561483 310.3452889616195 0.7482855156795803
22.329500983514897 306.58142076669776 0.7445445550286728
22.334728538468312 302.6413773501336 0.7394944201273326
22.339956093421726 300.276174277002 0.7362595002293822
22.34518364837514 302.86078297955265 0.7394287559349032
22.350411203328555 301.3262161239509 0.7376152215436833
22.35563875828197 297.77061912741357 0.7334682190783215
22.360866313235384 295.70680485658954 0.729656571406513
22.3660938681888 294.2908836319795 0.727549661888906
22.371321423142213 294.3919629984611 0.7281085269055919
22.376548978095627 292.4089167903567 0.7260972944691599
22.38177653304904 294.5559086242126 0.7293909777793093
22.387004088002456 294.28593353146545 0.7293515544931995
22.39223164295587 297.0654699039162 0.7329876548140428
22.397459197909285 295.76656427773446 0.730899790777931
22.4026867528627 290.63339711227945 0.7243201182374883
22.407914307816114 288.43588622997174 0.7214341614562328
22.41314186276953 286.2793189001768 0.7185562306030471
22.418369417722943 289.749130904502 0.7224673065003901
22.423596972676357 287.8765011704323 0.7203271649008011
22.42882452762977 286.7053950959724 0.7190055268812104
22.434052082583186 283.10488698966356 0.7147454097363799
22.4392796375366 282.8174845403671 0.7143148746889022
22.444507192490015 281.04232232548 0.7123613337296808
22.44973474744343 281.794226292298 0.7140159447017735
22.454962302396844 282.25081056621025 0.7128256976138134
22.460189857350258 280.3984604026912 0.7099563805510013
22.465417412303673 277.1559995917186 0.7047851459337385
22.470644967257087 277.7843289622659 0.705458140026628
22.4758725222105 279.4924942690963 0.7083285539234062
22.481100077163916 281.0100435876676 0.7113942764311392
22.48632763211733 283.8883778782847 0.715446921245539
22.491555187070745 283.39215417582085 0.7149115826168403
22.49678274202416 282.7179244258236 0.7132624452098962
22.502010296977573 281.347057220071 0.7122281839701333
22.507237851930988 278.5399704319836 0.7088918992989659
22.512465406884402 278.61013899445226 0.7093654618985672
22.517692961837817 279.02280231052356 0.7094145761988431
22.52292051679123 279.5328170642629 0.710008070580608
22.528148071744646 278.51739138909466 0.7097744565247119
22.53337562669806 275.80226704737805 0.7054900685460357
22.538603181651474 274.15553683019266 0.7031774669328013
22.54383073660489 273.078826480351 0.7002638373924872
22.549058291558303 272.47589461797634 0.7000250412959704
22.554285846511718 272.35931467182013 0.6992934295923579
22.559513401465132 274.9606602334662 0.7025026162499917
22.564740956418547 275.6698783628273 0.7028701895205397
22.56996851137196 274.5510734684075 0.7009871674396461
22.575196066325375 274.6414347704364 0.7004725927492192
22.58042362127879 274.3627539454059 0.7003597443703616
22.585651176232204 272.4787542216528 0.6994074973853025
22.59087873118562 271.1154881793743 0.6990036563351045
22.596106286139033 270.6280513456665 0.6987961676461014
22.601333841092448 271.6832983603397 0.6992671714950116
22.606561396045862 274.44935534926674 0.7026017849841294
22.611788950999276 274.60744970950543 0.7014413522545924
22.61701650595269 275.6303393462113 0.7034134334852916
22.622244060906105 272.91939589693516 0.6999365136918718
22.62747161585952 272.53006351576045 0.6988551912620123
22.632699170812934 271.2169167907527 0.6962157950510648
22.63792672576635 270.6327317608505 0.6957241684306196
22.643154280719763 269.4055523138147 0.6950697269526894
22.648381835673177 270.86518483090725 0.6972818329433363
22.653609390626592 271.0168084390705 0.6972671878383531
22.658836945580006 270.9336550960411 0.6970966425030962
22.66406450053342 270.31075807465584 0.6968141689763911
22.669292055486835 273.03539809131075 0.7008737209382867
22.67451961044025 273.4768009992258 0.7015229322209707
22.679747165393664 272.9962028920827 0.6995464819370483
22.68497472034708 268.8841597020187 0.6945977686908894
22.690202275300493 267.01110376179037 0.6925365757892943
22.695429830253907 268.5667881929577 0.6943950824406886
22.70065738520732 269.2504784602246 0.6938689505989206
22.705884940160736 269.9303293599546 0.6933735669969826
22.71111249511415 272.9648007085995 0.6972068551267419
22.716340050067565 273.25579672150195 0.6981901020631984
22.72156760502098 275.50536554176955 0.7012276459703944
22.726795159974394 275.0327328712997 0.7021594249822551
22.73202271492781 276.80283436542186 0.7039494320799844
22.737250269881223 277.90784074430786 0.7045690085850002
22.742477824834637 280.35706375411667 0.7071747949383589
22.74770537978805 281.75093432003774 0.7084171816083414
22.752932934741466 282.16333393684704 0.7082918408196356
22.75816048969488 281.86677251510866 0.7071278452462765
22.763388044648295 281.329531961083 0.7074203128295528
22.76861559960171 281.96000536670584 0.7095938298848687
22.773843154555124 284.328965408971 0.7121141336065495
22.779070709508538 285.99233780053163 0.7135723974088698
22.784298264461952 285.8887664925953 0.712967484117957
22.789525819415367 284.62254618400516 0.7111820641522792
22.79475337436878 284.5240374254307 0.7107688629890707
22.799980929322196 286.1857692916858 0.7123745122218897
22.80520848427561 289.06639532735466 0.7169590583530668
22.810436039229025 295.7760296780005 0.724462133847568
22.81566359418244 297.5931536163105 0.7270107841288095
22.820891149135853 295.55518636177055 0.7237441177556314
22.826118704089268 290.09853423571997 0.7173067848432373
22.831346259042682 288.11060609506643 0.7147677808555699
22.836573813996097 288.50672541069025 0.7142497092843305
22.84180136894951 288.6055168383368 0.7143423335456844
22.847028923902926 288.7215822608805 0.7153267757078607
22.85225647885634 289.4176735474712 0.7175221958161238
22.857484033809754 293.5673960766698 0.723352047337368
22.86271158876317 293.413659421661 0.7224101550386375
22.867939143716583 290.7036656483466 0.7180353171793239
22.873166698669998 289.46862746889195 0.7159918875697121
22.878394253623412 289.5672101340531 0.7156260309178238
22.883621808576827 293.16201766182263 0.7203799603917784
22.88884936353024 293.1748384185941 0.7201216355706613
22.894076918483655 294.51794444866937 0.7221454954537055
22.89930447343707 293.85659186772864 0.7219867037288489
22.904532028390484 294.7437186232757 0.722624734850282
22.9097595833439 292.1582402436954 0.719354786252564
22.914987138297313 287.1813561601035 0.7122942100373678
22.920214693250728 287.64026010683244 0.7134407575620407
22.925442248204142 291.3172681275733 0.717317595063266
22.930669803157556 293.7180750430805 0.7193572874367504
22.93589735811097 293.43367629659525 0.7198362515442887
22.941124913064385 287.98337751263387 0.7139410034388454
22.9463524680178 288.19599393876086 0.7152195494729681
22.951580022971214 289.56343904396 0.7162606741769351
22.95680757792463 289.74236055049005 0.7151013558868632
22.962035132878043 288.7025656031835 0.7139741029554468
22.967262687831457 287.49130819837796 0.713191725346512
22.972490242784872 289.4565453796404 0.7161729354424544
22.977717797738286 290.6726854475198 0.7169973081959103
22.9829453526917 286.98350967085685 0.7122606595174522
22.988172907645115 284.62281057055776 0.7099715009121702
22.99340046259853 280.7793547413186 0.7049501190027518
22.998628017551944 277.6213053685543 0.700968781785482
23.00385557250536 277.1863934898821 0.7002944968239292
23.009083127458773 282.190315590474 0.7070210349491833
23.014310682412187 287.63518081178245 0.7143159620075205
23.0195382373656 288.7801653330116 0.7152445176284123
23.024765792319016 288.88900552631026 0.71497882706097
23.02999334727243 288.9557395716429 0.7142607215873253
23.035220902225845 289.17450122573564 0.7140471348198849
23.04044845717926 287.44726444122097 0.712131164549198
23.045676012132674 285.41525604118704 0.7094334271681764
23.05090356708609 282.5681543897118 0.7059025652556731
23.056131122039503 282.67671219167585 0.7058931944202007
23.061358676992917 283.11728085057473 0.7061399196868675
23.06658623194633 285.3755494956113 0.708793100361031
23.071813786899746 284.22932264617833 0.7066680401659748
23.07704134185316 287.778663867527 0.7123320078000234
23.082268896806575 287.4533043443164 0.7130217066557646
23.08749645175999 287.6971904869706 0.7134902772405843
23.092724006713404 284.95875779168904 0.7100009124703685
23.097951561666818 285.16316116507517 0.7088159057381427
23.103179116620232 283.7574355225732 0.7064860618029171
23.108406671573647 283.5204875426713 0.7048464305278309
23.11363422652706 285.00867596348 0.7065200885803021
23.118861781480476 287.9859640907684 0.7122531706381059
23.12408933643389 286.1922752921374 0.7116028681374112
23.129316891387305 287.0913623035036 0.7131693767078668
23.13454444634072 284.59680736430954 0.7094644596384081
23.139772001294133 284.8116647943389 0.7085306495800261
23.144999556247548 284.0683903088485 0.707468578191445
23.150227111200962 284.6250424504525 0.7072491711534581
23.155454666154377 283.0997765648059 0.7052510526390187
23.16068222110779 282.9948545140701 0.7052378961344641
23.165909776061206 283.7679083972864 0.7060734070806399
23.17113733101462 285.68689985790195 0.7093060245601897
23.176364885968034 285.2543532088472 0.7087978987263994
23.18159244092145 283.66444036908587 0.7065947671544262
23.186819995874863 284.26998462977906 0.7071654639917054
23.192047550828278 285.1434063776031 0.708910592041405
23.197275105781692 287.15999539188255 0.7121513562992235
23.202502660735107 285.05114448277993 0.709555019553914
23.20773021568852 284.7503329363897 0.7099398705905051
23.212957770641935 283.0960708885527 0.7076640030068051
23.21818532559535 284.1620917047612 0.7090441254133965
23.223412880548764 283.61117685589176 0.7079840387176929
23.22864043550218 283.8522047243595 0.7067724931712509
23.233867990455593 280.94317188210505 0.7028665960206985
23.239095545409008 280.6519309547519 0.7021900621328511
23.244323100362422 283.1360182002288 0.7055125747731643
23.249550655315836 283.57445009861533 0.7055570938797027
23.25477821026925 282.90447937746876 0.7035055784338726
23.260005765222665 280.7481044782608 0.7023011736210745
23.26523332017608 282.32561467298507 0.7040644732744288
23.270460875129494 283.7059669982375 0.7060050107324776
23.27568843008291 288.74917730066284 0.7117587690960535
23.280915985036323 288.6717385837044 0.7120074864877438
23.286143539989737 284.2471799984536 0.7074258986626505
23.291371094943152 281.5196504742465 0.7036078593597079
23.296598649896566 283.12310799803487 0.7055010094274482
23.30182620484998 283.5489414381131 0.7050439308269515
23.307053759803395 282.1739232247464 0.7036543825148516
23.31228131475681 282.2298531140441 0.7034456151270899
23.317508869710224 285.12148411874165 0.7068817838547453
23.32273642466364 285.83214353421016 0.7085107888264265
23.327963979617053 287.64605182936714 0.7110828858296346
23.333191534570467 287.01056293538545 0.7107708694288692
23.33841908952388 287.1752444972637 0.7106392789129682
23.343646644477296 286.83806931350307 0.7099630539623148
23.34887419943071 286.81360778178936 0.7087888666025294
23.354101754384125 287.0017959912192 0.7086821695851653
23.35932930933754 286.985442272455 0.7080277778441013
23.364556864290954 285.76278273438885 0.7077491849516779
23.369784419244368 284.3091313056664 0.7058812063370973
23.375011974197783 285.60186128521167 0.7083963500857516
23.380239529151197 287.8052317730917 0.7113270988096804
23.38546708410461 287.4453437237945 0.7102033763443213
23.390694639058026 290.2216047021183 0.7122091471979332
23.39592219401144 290.22594464585194 0.7121455940511324
23.401149748964855 287.7449445831297 0.7092710490107648
23.40637730391827 286.50188501940784 0.7080337131721604
23.411604858871684 284.7451641954075 0.7049222484079187
23.416832413825098 287.0264568708669 0.7072946152513959
23.422059968778512 285.7852370108154 0.7059509482399269
23.427287523731927 285.9615897744369 0.7071682063662715
23.43251507868534 281.65205697936324 0.701915244286335
23.437742633638756 278.65171492173147 0.6981722432896329
23.44297018859217 281.3929532242384 0.7019702247431708
23.448197743545585 286.80703976155763 0.7080905803182759
23.453425298499 291.37469877882467 0.7139615115807207
23.458652853452413 294.52905497221167 0.7177457445301034
23.463880408405828 297.1160999984349 0.7194439876199056
23.469107963359242 295.45684626086666 0.7168510278383253
23.474335518312657 293.3567450569759 0.7140142745127717
23.47956307326607 292.45543250622376 0.7136558115136991
23.484790628219486 292.06711091310046 0.713409089608666
23.4900181831729 294.9423147650941 0.7168287112693396
23.495245738126314 296.46296720975613 0.7187253454271566
23.50047329307973 296.45329642748726 0.7182302491779204
23.505700848033143 293.78278931481555 0.7147348036902997
23.510928402986558 292.10634438885205 0.713138250921487
23.516155957939972 292.6863343141243 0.713552617343483
23.521383512893387 293.03933372504065 0.7137456274974611
23.5266110678468 293.81085247311677 0.7150923432136006
23.531838622800215 297.7729134682244 0.7204869886578557
23.53706617775363 299.5212369684456 0.721846160824224
23.542293732707044 299.40266913634986 0.7208392779206825
23.54752128766046 298.06204868543733 0.7182523905476709
23.552748842613873 297.8421414759009 0.717167881386601
23.557976397567288 297.1555459004372 0.7164003722163554
23.563203952520702 296.4430433675622 0.716448106768098
23.568431507474116 296.7730990337029 0.7165472172908685
23.57365906242753 297.29997748647617 0.7164904629118505
23.578886617380945 294.6287467641074 0.7115036108903238
23.58411417233436 291.33634210489885 0.70758526693541
23.589341727287774 289.83230444537423 0.7054683052901172
23.59456928224119 292.4156247323902 0.7088730901491483
23.599796837194603 295.2784339245754 0.7120483629370954
23.605024392148017 295.7257226866409 0.7117263683975387
23.610251947101432 296.8792191236407 0.7129446525112297
23.615479502054846 300.2984971206544 0.7173797517807937
23.62070705700826 300.6695788405371 0.7176428466403747
23.625934611961675 296.9654379791793 0.7128107355848796
23.63116216691509 295.2824630439088 0.7102249467403594
23.636389721868504 293.25783608615643 0.7090879273003318
23.64161727682192 293.34127378619155 0.7099392882508035
23.646844831775333 293.0055606869762 0.709060453746694
23.652072386728747 292.95719667989204 0.7079010574406226
23.65729994168216 293.5302010731653 0.7075682507880134
23.662527496635576 295.0677178125008 0.7088580852618416
23.66775505158899 296.6362809816571 0.710141799488618
23.672982606542405 299.85388954647243 0.7131530000598477
23.67821016149582 299.1793597455202 0.7121998717818891
23.683437716449234 296.440178628977 0.708756437268039
23.688665271402648 294.9530712795402 0.7070771104473482
23.693892826356063 297.70681632772494 0.7101155157793952
23.699120381309477 299.8993017701096 0.7136090440038712
23.70434793626289 301.25506608208104 0.7153837376746984
23.709575491216306 302.9144626961555 0.7173425022713773
23.71480304616972 305.1726629052179 0.7191831164928026
23.720030601123135 303.31821113494163 0.7157704800748087
23.72525815607655 302.3370065253247 0.7134609356228324
23.730485711029964 302.1128051303729 0.7142386030984373
23.735713265983378 304.61262873331646 0.7176055794360592
23.740940820936792 303.45696423324836 0.715591283468924
23.746168375890207 303.66736108532626 0.7140082904876851
23.75139593084362 304.1837999874426 0.7152309076122043
23.756623485797036 302.8597510873955 0.7141143456911996
23.76185104075045 303.6114515041554 0.7151084093379988
23.767078595703865 301.23341821023297 0.7120445738663247
23.77230615065728 301.418502669746 0.7118680979399502
23.777533705610693 298.8525025419577 0.7077297227578958
23.782761260564108 302.8207693015048 0.7117113946578497
23.787988815517522 307.31859418023106 0.7174508176253429
23.793216370470937 310.49328817641526 0.721081773389383
23.79844392542435 308.3354781202754 0.7176983078771261
23.803671480377766 304.7595887478671 0.713634203891877
23.80889903533118 304.0231371267171 0.7123985036593298
23.814126590284594 303.0925148614687 0.7104393213920631
23.81935414523801 304.3678626576481 0.7115639889199007
23.824581700191423 304.07984065333915 0.7111115743634204
23.829809255144838 301.13892706404266 0.7076424632927215
23.835036810098252 303.55315278604337 0.7095584928156239
23.840264365051667 308.2038562945867 0.7144393555032716
23.84549192000508 307.9462025983473 0.7147405283748898
23.850719474958495 307.8095689239363 0.7145070950376152
23.85594702991191 305.85313419278987 0.712048241809115
23.861174584865324 307.8810448898634 0.7136320357663072
23.86640213981874 307.9862816319183 0.7139206085676298
23.871629694772153 307.8146538285074 0.7138696757096964
23.876857249725568 306.76422977246665 0.7118228415153953
23.882084804678982 308.4129595541304 0.7130315977940842
23.887312359632396 305.07957927417345 0.7084537844338726
23.89253991458581 307.58935572072374 0.7110118836129357
23.897767469539225 307.7853409496216 0.7114277688246006
23.90299502449264 310.49531567265564 0.7145531585433521
23.908222579446054 307.4035449057686 0.712058732359839
23.91345013439947 303.3012463229521 0.7078223114457273
23.918677689352883 301.0449245939167 0.7049643668364146
23.923905244306297 301.493275058351 0.7041961289936538
23.929132799259712 304.2765372039414 0.7058509119813086
23.934360354213126 302.1575613839883 0.7034480363959754
23.93958790916654 301.9874568917446 0.7036550949428284
23.944815464119955 302.8466806485007 0.7050731492286154
23.95004301907337 301.87202687559187 0.7039766397516933
23.955270574026784 299.8513437871482 0.7023635652991153
23.9604981289802 299.26775758939914 0.7021026556160098
23.965725683933613 300.94317049768074 0.7047224174591903
23.970953238887027 299.41658124292235 0.704349149436992
23.97618079384044 296.27019584884374 0.7002305922106715
23.981408348793856 297.67032046283776 0.7013251949613682
23.98663590374727 299.1653310189977 0.7019712260988734
23.991863458700685 303.1024404804151 0.7059178250202516
23.9970910136541 302.4743312288528 0.7056351508810736
24.002318568607514 301.08074892473735 0.7055805836982242
24.007546123560928 300.2216322459971 0.7048244027832472
24.012773678514343 300.47577466200306 0.7046089639009293
24.018001233467757 301.2831306812039 0.7029187970496554
24.02322878842117 297.7767507585284 0.6984556483988419
24.028456343374586 296.3057376922167 0.6968734790864173
24.033683898328 299.0758144951351 0.7013080901932656
24.038911453281415 299.83961904058646 0.7029456186742528
24.04413900823483 300.85838331441767 0.7031400483199481
24.049366563188244 296.78926918767434 0.6985756566815734
24.054594118141658 299.7477757083376 0.7016866994221159
24.059821673095072 300.59350774305494 0.7027551070222976
24.065049228048487 300.0831984300875 0.7028821882404254
24.0702767830019 294.90553226887425 0.7102059746261133
24.075504337955316 297.2802675733093 0.7219011237340136
24.08073189290873 298.64758171735264 0.7294485623506418
24.085959447862145 304.69754733832764 0.7421674852510021
24.09118700281556 302.70231207911274 0.7441409891409537
24.096414557768973 302.15801951458496 0.7481876363309268
24.101642112722388 300.7102856044173 0.7514268438692413
24.106869667675802 301.47712202601866 0.7567007971133869
24.112097222629217 298.2780903438564 0.755675493696373
24.11732477758263 297.45740730658207 0.7578066020654127
24.122552332536046 298.08154053392286 0.7628318285660443
24.12777988748946 298.924525615487 0.7671172419013166
24.133007442442874 299.61360706762645 0.7710240967529904
24.13823499739629 303.982381758436 0.7790055927706035
24.143462552349703 305.7765967031505 0.7845684241199871
24.148690107303118 304.90649172336447 0.7857465412238691
24.153917662256532 301.7535791522601 0.7845398313576069
24.159145217209947 301.64695404075326 0.7871464534368848
24.16437277216336 302.17357942972023 0.791246325815852
24.169600327116775 301.8090786880786 0.794215049069796
24.17482788207019 299.9148403222017 0.794765063056869
24.180055437023604 299.291318730757 0.7962689841236037
24.18528299197702 299.69116654840985 0.7986265882522384
24.190510546930433 299.6705274861598 0.8011443181994479
24.195738101883848 298.02978264722725 0.8025733102997038
24.200965656837262 299.3515066473932 0.8078494582992429
24.206193211790676 300.54421730365607 0.8121550952618409
24.21142076674409 304.63605654732777 0.8189337741661423
24.216648321697505 302.8237818606532 0.8188347823197997
24.22187587665092 302.734965051655 0.8215365771116555
24.227103431604334 300.98143381680813 0.8231132083878419
24.23233098655775 298.123016694556 0.8226271079517428
24.237558541511163 297.69234083506876 0.823731426972744
24.242786096464577 298.48850207536213 0.8265764174523365
24.248013651417992 300.63544509744895 0.8304557596688392
24.253241206371406 298.6844403735658 0.8301449256658912
24.25846876132482 297.86955759547607 0.8326497735112258
24.263696316278235 298.857941630114 0.8370238403713856
24.26892387123165 296.2979097267039 0.8355581806016691
24.274151426185064 295.4045107241823 0.835026184698903
24.27937898113848 294.4513297012925 0.8340466568141469
24.284606536091893 295.5990816031199 0.8377306972792976
24.289834091045307 296.5505429954424 0.8415589898655149
24.29506164599872 295.2285549190403 0.844120647517969
24.300289200952136 298.49920061999035 0.8502437567149368
24.30551675590555 297.5014895090388 0.8509421974236691
24.310744310858965 298.36097288969023 0.8540621374350783
24.31597186581238 294.9287396946374 0.8525902962981671
24.321199420765794 292.52034699547863 0.8514459124227455
24.326426975719208 291.0481681350787 0.8501503360198643
24.331654530672623 292.06547163723496 0.8519175590510235
24.336882085626037 294.69146424565884 0.8570655036400117
24.34210964057945 295.2363050577832 0.8600119891868048
24.347337195532866 297.00742740875563 0.8662025067280794
24.35256475048628 296.72173350509723 0.8682291529138957
24.357792305439695 298.25780031906305 0.8726759046206266
24.36301986039311 295.05678110222453 0.8702611184933495
24.368247415346524 292.5966896358429 0.869600639405278
24.373474970299938 292.7444029772779 0.8719867874317739
24.378702525253352 293.912278059695 0.8746210055119712
24.383930080206767 295.79341769882114 0.8784764175814566
24.38915763516018 295.92410487234156 0.8812720354832142
24.394385190113596 295.7592839817223 0.8838937608237637
24.39961274506701 294.2559672977706 0.8850438186365558
24.404840300020425 295.08953648897887 0.8871377400199364
24.41006785497384 298.04981315797926 0.8939173106838201
24.415295409927253 298.99632110406867 0.8964100512979708
24.420522964880668 299.7108209658116 0.9000269180928119
24.425750519834082 299.62486082631307 0.902022768506191
24.430978074787497 302.60440069047104 0.9088022549226442
24.43620562974091 306.6704868301981 0.9173877711139535
24.441433184694326 306.0386437697727 0.9189615055977047
24.44666073964774 304.2395546085116 0.918768079760173
24.451888294601154 304.8495862865566 0.9222598640961931
24.45711584955457 306.89409347354314 0.9284551608478366
24.462343404507983 306.70009492393706 0.9300815862913347
24.467570959461398 304.1248810317402 0.9287828842567064
24.472798514414812 304.1971881661542 0.9292867917411497
24.478026069368227 306.1500919572093 0.9337154209668234
24.48325362432164 306.8253754066246 0.9345782758376401
24.488481179275055 307.13189518523177 0.9377766984237511
24.49370873422847 302.3182240693448 0.9324204683180555
24.498936289181884 299.0088990112257 0.9305870021777259
24.5041638441353 296.93664630966805 0.929889500189366
24.509391399088713 300.85332158190084 0.9386115786313208
24.514618954042128 299.60388416770166 0.9394933384984868
24.519846508995542 301.614243150212 0.9454183872360548
24.525074063948956 302.19135988667125 0.949890041636846
24.53030161890237 305.27059173763143 0.9584890104589613
24.535529173855785 306.8044996038451 0.9635637473477662
24.5407567288092 305.67908773689857 0.964498253418528
24.545984283762614 308.90478909239545 0.969988648230223
24.55121183871603 307.0877162388695 0.9680683876425709
24.556439393669443 307.1531059995868 0.9681388564592301
24.561666948622857 308.26379853064094 0.9718509163952741
24.566894503576272 308.3818216405211 0.9739363385971279
24.572122058529686 307.4388526639602 0.9770291045104493
24.5773496134831 303.76441637189123 0.9747336436546891
24.582577168436515 302.3206055296171 0.9760811099414699
24.58780472338993 303.76932156077356 0.9803576987200061
24.593032278343344 306.4336578384039 0.9868177670491143
24.59825983329676 307.0154222919862 0.9900339589390541
24.603487388250173 303.22479949693843 0.9861719865409891
24.608714943203587 301.8690792223808 0.9865923359835327
24.613942498157 302.36140718399906 0.990892671440047
24.619170053110416 305.13603372164135 0.9983556627181214
24.62439760806383 303.0864973433361 0.9960257378589957
24.629625163017245 301.41372252754223 0.9938962531959724
24.63485271797066 302.2787211924297 0.9979584585826756
24.640080272924074 298.4764729545089 0.9945096030539005
24.645307827877488 300.0887183927649 1.0001331516485417
24.650535382830903 299.070470440529 1.000427917988936
24.655762937784317 299.19862310815927 1.0026752890394988
24.66099049273773 296.10113765297456 1.001529430810574
24.666218047691146 296.77386817796514 1.006178415658901
24.67144560264456 303.2388073166592 1.0213322067947992
24.676673157597975 304.83541810144277 1.0246301536208902
24.68190071255139 300.3228726488204 1.0178538862642872
24.687128267504804 294.6897922312751 1.0098501376782065
24.692355822458218 297.19590893689366 1.0162581063910896
24.697583377411632 301.83131541215806 1.0281404817154456
24.702810932365047 301.26260781609534 1.0301310079217423
24.70803848731846 297.3989524445408 1.0294900445307866
24.713266042271876 293.18423610054816 1.0249083288356233
24.71849359722529 295.3436306113554 1.0313153757513305
24.723721152178705 295.85935845890475 1.0336335285079001
24.72894870713212 296.47363376972515 1.036190105089141
24.734176262085533 293.840701678866 1.0330637388737292
24.739403817038948 294.2371902519025 1.035451347651594
24.744631371992362 298.39743640024386 1.0452427158959507
24.749858926945777 302.0319792618743 1.0536920424081644
24.75508648189919 302.6193120514959 1.0573370350962537
24.760314036852606 300.38185346263765 1.0554261171848498
24.76554159180602 298.3812257481391 1.0556587444519432
24.770769146759434 299.44532290512313 1.0616159742786884
24.77599670171285 299.37446405299215 1.0651162426880285
24.781224256666263 299.59780980708786 1.0660189151156383
24.786451811619678 299.8651345315226 1.0685616546662222
24.791679366573092 297.9412854339708 1.067071835334358
24.796906921526507 293.91118103887743 1.063470857268938
24.80213447647992 292.99701311372155 1.0657802113982529
24.807362031433335 291.77845927010236 1.0655532055492487
24.81258958638675 295.3335808430744 1.0771661809273008
24.817817141340164 297.6011358363167 1.0858432086789371
24.82304469629358 297.59139989081245 1.0904475523897303
24.828272251246993 297.59253776795686 1.0932200639908003
24.833499806200408 293.02736320659693 1.084641042295484
24.838727361153822 290.67256799747474 1.0817259731113804
24.843954916107236 291.48793931642 1.0841443517344818
24.84918247106065 296.4392740989364 1.095935928834818
24.854410026014065 300.07072501760166 1.1067114339391986
24.85963758096748 303.0522452342764 1.1159278819209688
24.864865135920894 302.1202804305906 1.117242396517735
24.87009269087431 304.37363044786946 1.1263826390939504
24.875320245827723 305.07684408461137 1.1318911720784763
24.880547800781137 304.3587935924581 1.134761076374318
24.885775355734552 302.7675310836564 1.1331919726426072
24.891002910687966 300.72726187235014 1.1316069619952167
24.89623046564138 305.5622195243277 1.1439150231349573
24.901458020594795 305.317828996354 1.1469197095124146
24.90668557554821 307.139386403671 1.1524438308485172
24.911913130501624 305.7968329006716 1.1518171096266876
24.91714068545504 303.22224739148646 1.1490470131502817
24.922368240408453 303.0280672936338 1.1509476617377874
24.927595795361867 303.41401218065823 1.1569147511245594
24.93282335031528 303.3076210982217 1.1607761543122992
24.938050905268696 300.75675461106874 1.160743889805378
24.94327846022211 296.7801835436466 1.155233277687567
24.948506015175525 296.220243278034 1.1569351849752325
24.95373357012894 300.33312892630556 1.1672383957196948
24.958961125082354 305.2453042068075 1.1797364705250775
24.964188680035768 308.5477093198191 1.1889335287450082
24.969416234989183 308.5969096349768 1.193897365243619
24.974643789942597 309.752394795693 1.2015625115716755
24.97987134489601 308.17467329032644 1.2012938252172516
24.985098899849426 305.37287973183476 1.197762192304735
24.99032645480284 300.9987888856269 1.1897949017783376
24.995554009756255 298.3504475137976 1.1878490140659106
25.00078156470967 303.58246055337185 1.2021256864643433
25.006009119663084 308.53906234102965 1.2174305565862518
25.011236674616498 314.4399208531626 1.2320464649714697
25.016464229569912 310.6080340935295 1.2278557614046646
25.021691784523327 310.2143460439822 1.230720160001362
25.02691933947674 307.09742647533847 1.2291069521959919
25.032146894430156 308.7086848503944 1.2358212091947693
25.03737444938357 306.7345935062414 1.2335242698927196
25.042602004336985 308.64997692331417 1.2406459450955885
25.0478295592904 311.6050495240452 1.2520560045996376
25.053057114243813 317.4340611271752 1.2689345151724651
25.058284669197228 309.3895040990102 1.254533849261729
25.063512224150642 306.9825589212464 1.2515485293868147
25.068739779104057 302.09240865672473 1.2454713703492384
25.07396733405747 306.962695297392 1.2605680675123174
25.079194889010886 310.80123616530676 1.2748385272759124
25.0844224439643 312.7333738443028 1.2806712998048557
25.089649998917714 313.3729057454162 1.2863654782081613
25.09487755387113 311.5731201119953 1.2833777488204117
25.100105108824543 315.4523711911449 1.295641592017236
25.105332663777958 317.36652753084076 1.3044917377100445
25.110560218731372 318.590518516762 1.3100829130240454
25.115787773684787 316.3135310306994 1.3099772851182316
25.1210153286382 311.64181732754054 1.3046600346949275
25.126242883591615 308.5156376965904 1.303013377335463
25.13147043854503 309.0520387434752 1.3091072784337308
25.136697993498444 312.4333978444524 1.3172564806756282
25.14192554845186 315.6897665988496 1.3289231065672507
25.147153103405273 315.528931158769 1.334112924004433
25.152380658358688 312.79291216910013 1.333341847448277
25.157608213312102 315.240229696526 1.344324441901026
25.162835768265516 311.32856009484095 1.3408385640216869
25.16806332321893 313.52371352689147 1.3490770043881857
25.173290878172345 313.8478750681418 1.3525515053794812
25.17851843312576 314.7066674055186 1.3584972156050246
25.183745988079174 312.5191547025259 1.3585322889741684
25.18897354303259 308.49704899056115 1.3579826967202813
25.194201097986003 310.02420985662263 1.3663827039899827
25.199428652939417 312.7952159084475 1.3764435107515567
25.204656207892832 312.92447481029154 1.381242023929398
25.209883762846246 310.48542903366007 1.3802834996173377
25.21511131779966 308.2347778042988 1.3794940024088105
25.220338872753075 305.514361118175 1.376051345255185
25.22556642770649 309.9726615685243 1.394275607395039
25.230793982659904 309.2780841696062 1.3998312848938597
25.23602153761332 316.1008950406265 1.4193607056633752
25.241249092566733 315.4141535174052 1.42066656088803
25.246476647520147 316.6550140094589 1.4265351228206924
25.25170420247356 316.04166890719375 1.4329228579557178
25.256931757426976 316.8109129494201 1.4400427652437637
25.26215931238039 316.54661714893786 1.4429614899839165
25.267386867333805 318.9750767018493 1.454623161206411
25.27261442228722 317.19313724760855 1.4547422769659952
25.277841977240634 321.18887534812063 1.4736771345013884
25.283069532194048 322.03534737307115 1.4811591205148156
25.288297087147463 327.7105810524994 1.4983127743080231
25.293524642100877 331.83695083678197 1.5102772611841988
25.29875219705429 330.1759164782897 1.510316440433984
25.303979752007706 323.4986884492857 1.5003191971176413
25.30920730696112 319.74860580554554 1.4980053483173423
25.314434861914535 312.11024727442697 1.489957013873969
25.31966241686795 311.34356388740053 1.4942499236406033
25.324889971821364 309.07007047616594 1.4974555641848235
25.330117526774778 309.8759139895046 1.50013113553597
25.335345081728192 311.5867681552962 1.5103727978751231
25.340572636681607 312.7301851103557 1.5189655002703302
25.34580019163502 318.13372856336963 1.5383161771992857
25.351027746588436 320.89683922423706 1.549188222252302
25.35625530154185 319.31546083589035 1.5496512792659212
25.361482856495265 317.8767866725849 1.5533375964754053
25.36671041144868 316.8288551420424 1.5620888003785998
25.371937966402093 317.59756911474176 1.5734954454571468
25.377165521355508 314.39335630339974 1.5711322135772396
25.382393076308922 317.51881375694256 1.5872038033784501
25.387620631262337 320.65112875065665 1.6016238473240787
25.39284818621575 319.67655939107846 1.6045266999639365
25.398075741169166 316.66001693560247 1.6024502514989778
25.40330329612258 305.99656529726326 1.579361339857683
25.408530851075994 300.3707763084076 1.572690122214821
25.41375840602941 303.3063782290366 1.5863236683295556
25.418985960982823 310.66171471813055 1.608313193020451
25.424213515936238 319.1604132692234 1.6368006680684601
25.429441070889652 316.078033435236 1.6355116402935748
25.434668625843067 316.9023906849793 1.6481298467306822
25.43989618079648 316.87953205945695 1.654427474815139
25.445123735749895 320.53964232959925 1.6701868632198287
25.45035129070331 315.5644232497018 1.6634567862190521
25.455578845656724 312.7101963579402 1.6670616391563278
25.46080640061014 316.48271237582225 1.6927887535575654
25.466033955563553 321.6193959619528 1.7144781040937487
25.471261510516968 323.3609815774204 1.728283673024384
25.476489065470382 324.0736892965084 1.7291567916509207
25.481716620423796 313.73037548287004 1.7125882841460638
25.48694417537721 315.7080141459672 1.722097955659125
25.492171730330625 311.5462475646149 1.7291687243016927
25.49739928528404 312.07390710827025 1.7461265318535457
25.502626840237454 311.47293408370075 1.7555125988408355
25.50785439519087 310.73410319869373 1.7594082790369139
25.513081950144283 309.7491763192221 1.753776426027135
25.518309505097697 312.3664760461928 1.7716668624082532
25.523537060051112 312.3098983093466 1.7782617164303791
25.528764615004526 320.8497500423398 1.814479842144633
25.53399216995794 317.65579759707015 1.8107247151350714
25.539219724911355 325.79500889711295 1.842456211453135
25.54444727986477 324.1581787092176 1.8463004217399908
25.549674834818184 330.6475221653719 1.8802004351598494
25.5549023897716 328.96397909385234 1.885565392151772
25.560129944725013 332.0732539329408 1.9079688967770623
25.565357499678427 333.2383763126168 1.9190617778720476
25.57058505463184 334.30044845755623 1.9347051976636385
25.575812609585256 332.90525076511983 1.9365682368153943
25.58104016453867 329.3800167533544 1.936267665527333
25.586267719492085 330.2916926484776 1.9524541575215617
25.5914952744455 329.1914949900763 1.964316443847472
25.596722829398914 328.0731659501795 1.9828847130602913
25.601950384352328 324.4558335453701 1.982425694902993
25.607177939305743 320.974504282231 1.984658647021262
25.612405494259157 317.1456958463303 1.9759652937678152
25.61763304921257 320.10335709110296 1.998136847793783
25.622860604165986 324.3149606680055 2.0193869709101477
25.6280881591194 326.63462786828245 2.038929667846564
25.633315714072815 323.5381838407338 2.0381357441993235
25.63854326902623 316.31420816592913 2.0311583454217756
25.643770823979644 317.6859574901763 2.0518489948808747
25.648998378933058 320.8062354139304 2.073794893998917
25.654225933886472 328.4839015056681 2.11456924960667
25.659453488839887 329.95614090483616 2.131312288716142
25.6646810437933 330.2540618059324 2.1512927560017863
25.669908598746716 323.2409971476893 2.138922023192521
25.67513615370013 321.7246579180379 2.1508164874669045
25.680363708653545 316.21105031569823 2.1485083855740585
25.68559126360696 320.3223863919152 2.1806304937950007
25.690818818560373 321.22862335047904 2.1980508126663607
25.696046373513788 324.44789824751825 2.2214081482932224
25.701273928467202 331.189289765268 2.266444337238835
25.706501483420617 326.8115816417143 2.273433168742153
25.71172903837403 332.52114850156727 2.3267935881726833
25.716956593327446 333.89702434345486 2.350188837788297
25.72218414828086 337.7411146174247 2.3817399302792195
25.727411703234274 334.320984754169 2.3731979082139754
25.73263925818769 325.5393417717094 2.3568384707395156
25.737866813141103 320.2549979132527 2.3531611103739554
25.743094368094518 320.3675282961987 2.378001341433305
25.748321923047932 315.20185555278726 2.3807691111992955
25.753549478001347 320.5711703484264 2.427002953293685
25.75877703295476 326.0770670794111 2.4713926790743126
25.764004587908175 330.7925541460233 2.5151250946181025
25.76923214286159 323.5794574235041 2.509794963208457
25.774459697815004 309.6299838608327 2.4745111574079863
25.77968725276842 314.87294648097856 2.523340590264937
25.784914807721833 324.6647844314393 2.5894513702638275
25.790142362675248 349.77122203676277 2.726030598667933
25.795369917628662 348.6439590735862 2.7392930472962345
25.800597472582076 346.93807172730357 2.765411872494458
25.80582502753549 331.40541609774004 2.725283779767678
25.811052582488905 333.75660580838354 2.7843860872898114
25.81628013744232 341.64336061571163 2.8492677775006356
25.821507692395734 341.7454190386141 2.878242349693081
25.82673524734915 338.8894510632643 2.8893618367365312
25.831962802302563 337.13927280269013 2.9037002371173997
25.837190357255977 338.6540501478791 2.9612000840923494
25.84241791220939 326.7622940559026 2.942796960384016
25.847645467162806 323.0352320201861 2.9715557804432935
25.85287302211622 319.48683570018153 2.9799732321099146
25.858100577069635 328.1843592525055 3.0638057102351732
25.86332813202305 332.01212205412935 3.128118392583173
25.868555686976464 329.1118369611472 3.1720869929711104
25.87378324192988 322.33376766894514 3.1807863271502743
25.879010796883293 322.7056172473965 3.227077178625463
25.884238351836707 337.3984675945485 3.3517800117123127
25.88946590679012 341.7645048960471 3.448010957844073
25.894693461743536 344.81602313688717 3.5401346825493256
25.89992101669695 315.3162983668744 3.4470422845313378
25.905148571650365 297.975369559244 3.407638299443763
25.91037612660378 295.50784039911656 3.438377163339325
25.915603681557194 298.9973732141162 3.544118844929023
25.920831236510608 312.68096140306864 3.676938568579495
25.926058791464023 305.24575188342163 3.721381196595408
25.931286346417437 309.360419199549 3.7918160312304825
25.93651390137085 305.16997058457815 3.864758713972993
25.941741456324266 307.51972751418793 3.966407465085141
25.94696901127768 304.81935403146554 4.052513799446109
25.952196566231095 311.39860690168337 4.214003866392539
25.95742412118451 305.93097745442344 4.323142056651317
25.962651676137924 307.37953103371274 4.438697897292675
25.967879231091338 308.86125564374817 4.524272873258202
25.973106786044752 303.5949484296685 4.513705261104319
25.978334340998167 305.99034415991616 4.599760577146801
25.98356189595158 302.96410769006803 4.6645594568955335
25.988789450904996 340.16780785511764 5.013085811879072
25.99401700585841 344.62746232495516 5.159702083128753
25.999244560811825 338.98949788618194 5.1847426673633965
26.00447211576524 327.3491159636708 5.2301646818448235
26.009699670718653 327.5828664116962 5.305795653902097
26.014927225672068 322.5875886772426 5.405524920384285
26.020154780625482 308.72981659443917 5.3815092179307875
26.025382335578897 297.95531622156403 5.451624307538786
26.03060989053231 302.44056165410456 5.681718851065696
26.035837445485726 301.5065798261257 5.826916045449938
26.04106500043914 306.67191949344004 6.028674197118265
26.046292555392554 307.4863364519174 6.095027888502298
26.05152011034597 310.9299975017556 6.338332994515398
26.056747665299383 277.40305153421116 6.139918480019872
26.061975220252798 282.78148257604454 6.463733301380451
26.067202775206212 301.49297807148474 6.907654357944127
26.072430330159627 353.1348156030174 8.172319038988022
26.07765788511304 367.4963136582612 8.715464264307112
26.082885440066455 355.3272531013248 9.066741572804625
26.08811299501987 323.1339231148023 8.636361406513501
26.093340549973284 298.7481557145722 8.677044417560131
26.0985681049267 289.2599278822624 9.042465941934136
26.103795659880113 299.3077838839457 9.89865363422388
26.109023214833528 305.6544401583729 10.901166339746174
26.114250769786942 293.54059624490293 11.704691432727643
26.119478324740356 298.4818135605491 13.62550433909298
26.12470587969377 256.8766321616253 14.441021706095537
26.129933434647185 217.73453446855905 18.379113401770482
26.1351609896006 213.25510960330803 25.73019245563306
