# Supplementary material for: Unraveling metal effects on CO2 uptake in pyrene-based metal-organic frameworks
Source: Nat Commun. 2025 Feb 11;16:1516. doi: 10.1038/s41467-025-56296-w (PMC11814143; doi:10.1038/s41467-025-56296-w)
Supplement: Supplementary file 3 — Source Data [file 41467_2025_56296_MOESM3_ESM.zip › SourceCode/SuppInf/FigureS5_Ga-TBAPy_InSitu_VariableT_PXRD/Data/GaTBAPy_0143p.dat]

0.002613777476707968 4.627301323265837 2.37421151591793
0.007841332430123905 8.41848008876001 2.8706679555122205
0.01306888738353984 14.752238602967418 3.179054423417591
0.018296442336955775 18.33961978126826 2.8009469202933905
0.02352399729037171 19.192011364971105 2.711555314119303
0.028751552243787646 21.462828758004584 2.7470785968233806
0.03397910719720358 21.377448575714766 2.4860142062688535
0.03920666215061952 23.28266827732195 2.4845100322452107
0.04443421710403546 23.048656884804334 2.3109923228997293
0.0496617720574514 21.049803520204623 1.9911642413108666
0.054889327010867336 19.486716658689655 1.8506181973637859
0.060116881964283275 16.770309891587075 1.7291473876564525
0.06534443691769921 16.478740272897703 1.6418652162685639
0.07057199187111515 15.196701183302062 1.4859172302685244
0.07579954682453109 15.350890437368683 1.4658923755410755
0.08102710177794703 16.469717955876543 1.4129031488942667
0.08625465673136297 15.987099419094346 1.388126514784948
0.09148221168477891 15.095412036025238 1.2916029488983005
0.09670976663819485 16.2172416531409 1.2943962060655914
0.10193732159161079 15.867434422252055 1.2953411637282404
0.10716487654502672 16.724917318400866 1.2949529026412423
0.11239243149844266 18.38925480608619 1.368046361744727
0.1176199864518586 19.498662792022188 1.4174987850199676
0.12284754140527454 20.23820667285305 1.397301443061572
0.12807509635869047 19.81624322174917 1.3357488729482854
0.1333026513121064 19.472960824686044 1.2857127360833756
0.13853020626552232 18.737147050890062 1.1541355226248762
0.14375776121893824 17.925222662723105 1.1032303728128372
0.14898531617235417 17.440364801400243 1.076655308508484
0.1542128711257701 16.43687261800518 1.023936190668036
0.15944042607918602 17.01268542140569 1.0461030121917962
0.16466798103260194 18.60045863660175 1.0746429971452047
0.16989553598601786 19.140387895970218 1.0740864175466893
0.1751230909394338 20.233012933228302 1.088593330625215
0.18035064589284971 18.59507800503767 1.0380755704987124
0.18557820084626564 20.153998449436113 1.0857612211014187
0.19080575579968156 20.286792882023327 1.087734764839443
0.1960333107530975 19.525322694419085 1.0386711997023403
0.20126086570651341 20.11910246202493 1.043197842995698
0.20648842065992934 20.319362724815278 1.0343863363496246
0.21171597561334526 19.965824297350032 1.045280572729306
0.2169435305667612 19.52384570849045 1.0217562918101664
0.22217108552017711 19.645543937957463 0.9848669535268132
0.22739864047359304 20.874154843905742 1.0122536750767572
0.23262619542700896 21.25252539463026 0.9836454188945337
0.2378537503804249 20.51030791905661 0.9878182383415208
0.2430813053338408 18.655552935590507 0.9308698410525416
0.24830886028725674 17.475888624603957 0.8910750799920953
0.25353641524067266 17.69029804340154 0.8753117698577776
0.2587639701940886 18.677887785502104 0.89340628700883
0.2639915251475045 18.520034987378622 0.9059952357514734
0.26921908010092044 19.350053263512546 0.916432827675878
0.27444663505433636 19.681437236597294 0.9070226299280649
0.2796741900077523 19.742314217223026 0.9058978089132922
0.2849017449611682 19.966988748893417 0.9091729088705902
0.29012929991458414 17.961211684807697 0.8425333494352663
0.29535685486800006 16.785085915879133 0.8007989970762477
0.300584409821416 16.974305203643 0.7595795780499327
0.3058119647748319 17.031586476615583 0.7635763739847347
0.31103951972824784 17.44252976922581 0.7877154930012568
0.31626707468166376 18.01667234222155 0.8027543085240374
0.3214946296350797 17.590723904310142 0.77643052261804
0.3267221845884956 18.34004898072537 0.7967062288680595
0.33194973954191154 18.60761954052377 0.8123139045032514
0.33717729449532746 20.356110464582915 0.8391026432032425
0.3424048494487434 20.3847149421026 0.8471346381602316
0.3476324044021593 18.620399292539418 0.8095617217416339
0.35285995935557524 19.16674971135081 0.8180264268654118
0.35808751430899116 17.33996036129357 0.787540554371615
0.3633150692624071 17.19261514749886 0.8001891606333691
0.368542624215823 17.8235629862316 0.8084188872518205
0.37377017916923894 16.66496339248179 0.778833700370564
0.37899773412265486 16.321411233691588 0.7684656255303591
0.3842252890760708 16.5331805413318 0.7894736382701143
0.3894528440294867 16.673277061594607 0.8087307780100509
0.39468039898290264 17.9570001806344 0.8528523071073714
0.39990795393631856 18.40278289243759 0.8202202564967719
0.4051355088897345 18.4679172084361 0.7942898480841047
0.4103630638431504 19.995832818627424 0.8098115985991634
0.41559061879656634 19.73011146025289 0.8234292692205858
0.42081817374998226 19.94897860538294 0.8543980833726674
0.4260457287033982 20.335843876128255 0.8684281077552197
0.4312732836568141 20.072264970959 0.8349433247588455
0.43650083861023004 19.065383074412583 0.781603440189969
0.44172839356364596 19.07207373908998 0.772822454341437
0.4469559485170619 20.670051746075103 0.8176856234606856
0.4521835034704778 20.80048199285992 0.8453297958877729
0.45741105842389373 20.96899841264741 0.8804403591969205
0.46263861337730966 19.91114961104928 0.8490427680839383
0.4678661683307256 20.234776738305406 0.827472498478612
0.4730937232841415 21.427349502744857 0.8128939502560975
0.47832127823755743 21.57323574659317 0.7897612684642227
0.48354883319097336 20.927853295471657 0.773753645300068
0.4887763881443893 19.377792850578956 0.750440925769667
0.4940039430978052 19.518771222928585 0.75647155225471
0.49923149805122113 20.06217660963061 0.7732474260006801
0.5044590530046371 19.743059644952968 0.7648507280496554
0.5096866079580531 19.88267094511016 0.7767315190745616
0.5149141629114691 19.77954996551742 0.7894376397468743
0.5201417178648851 19.773592019894814 0.7979732762331642
0.525369272818301 20.44676650519346 0.831107813153657
0.530596827771717 20.033253892155734 0.8144855745566699
0.535824382725133 18.812644231801745 0.7669577490478141
0.541051937678549 17.883055282792952 0.7257672284853587
0.546279492631965 16.90083808502725 0.6868563927070748
0.5515070475853809 17.50782435263146 0.6992507557415818
0.5567346025387969 18.301106303019946 0.7105795633548698
0.5619621574922129 19.646416578077027 0.7376047308068124
0.5671897124456289 20.201717822306858 0.75964556715526
0.5724172673990449 19.372004262502113 0.7325114634720887
0.5776448223524608 19.577745907304067 0.7270733378583449
0.5828723773058768 19.2762931562936 0.702118174037812
0.5880999322592928 18.49953079743329 0.6929334282623267
0.5933274872127088 17.852611189854027 0.6977664800649188
0.5985550421661248 17.635054878369786 0.7108122188007965
0.6037825971195407 19.40285734621232 0.7469497534338662
0.6090101520729567 20.872857411919224 0.7691898717159686
0.6142377070263727 22.04693683916769 0.7596888949486121
0.6194652619797887 21.49204473243163 0.7304175715782159
0.6246928169332047 21.61367385873714 0.7332226044219367
0.6299203718866206 20.914836985561678 0.7248479199977643
0.6351479268400366 19.97083798080368 0.7285585634642665
0.6403754817934526 19.61372447191954 0.7208181405477873
0.6456030367468686 19.246942439170166 0.711407036640144
0.6508305917002846 19.787932746886284 0.7007819198085278
0.6560581466537005 19.90189055201488 0.6846411026613365
0.6612857016071165 20.85702107885507 0.7113046725329062
0.6665132565605325 21.501885947003846 0.7093668732179449
0.6717408115139485 20.93071908282286 0.7111303027466789
0.6769683664673645 21.30548679975279 0.712424684920203
0.6821959214207804 20.988431203684446 0.7153402622200539
0.6874234763741964 21.701931579073758 0.741822246715252
0.6926510313276124 22.54134624837913 0.7413947788361588
0.6978785862810284 21.872580598976626 0.7178100817743663
0.7031061412344444 21.340415699751265 0.7021693885573983
0.7083336961878604 20.88655604845133 0.6872833694043392
0.7135612511412763 20.581285458502308 0.6793452239672654
0.7187888060946923 21.058660374231682 0.6925130566075584
0.7240163610481083 23.36250362825 0.7226837200790156
0.7292439160015243 24.786149465067854 0.7615793509959731
0.7344714709549403 25.48532107533564 0.7619238313077599
0.7396990259083562 26.518560762258783 0.7850419545301389
0.7449265808617722 26.131250174938152 0.7789990003373493
0.7501541358151882 27.188370316092495 0.7877609382645123
0.7553816907686042 28.998528301025114 0.8162160213033351
0.7606092457220202 29.87382581024466 0.8160025542403436
0.7658368006754361 30.72522170618418 0.8240888796647445
0.7710643556288521 30.74745521421191 0.8107672681605924
0.7762919105822681 29.877872359536553 0.8030365863332117
0.7815194655356841 29.60725940476097 0.8089153729190437
0.7867470204891001 30.70089332645682 0.839319126613772
0.791974575442516 30.24003944568967 0.8272530685875942
0.797202130395932 30.315651280433215 0.8168622866365434
0.802429685349348 31.893206938710737 0.8464593468532126
0.807657240302764 33.078745921099795 0.8686513707729422
0.81288479525618 38.48418322731277 0.946437212317193
0.8181123502095959 42.1874835000437 1.0076363292026074
0.8233399051630119 43.79852504741739 1.0164141846003834
0.8285674601164279 46.07139653737725 1.0701224483546006
0.8337950150698439 45.58228726356634 1.0783559038435304
0.8390225700232599 48.977706136400194 1.1072941882485274
0.8442501249766758 52.60872144467664 1.1573458485709553
0.8494776799300918 58.126559453035675 1.232430157040597
0.8547052348835078 63.578552293759806 1.2985083330968399
0.8599327898369238 66.77675973956174 1.3383203615821597
0.8651603447903398 67.69923022142616 1.3448249774994911
0.8703878997437557 67.85353562684861 1.3114566001778862
0.8756154546971717 68.68032140592234 1.275011786468965
0.8808430096505877 68.04183715757988 1.236922704410108
0.8860705646040037 73.02507201934422 1.2627942304505546
0.8912981195574197 75.31404810118288 1.2906965597970734
0.8965256745108356 80.00444176310374 1.3572708776110376
0.9017532294642516 80.51301179526261 1.3787769461157868
0.9069807844176676 79.57924599195957 1.3906036903434096
0.9122083393710836 81.92587319121867 1.4445720934582118
0.9174358943244996 86.04007115717988 1.489860651725438
0.9226634492779155 86.6642658668435 1.4902078250651902
0.9278910042313315 93.56405565996597 1.526914383023979
0.9331185591847475 91.81886899055185 1.4908176662100294
0.9383461141381635 89.37357508258964 1.4334558288227595
0.9435736690915795 91.04105762523768 1.4395985697839095
0.9488012240449955 91.30599560727462 1.4246962817895283
0.9540287789984114 94.17001357383815 1.445551357417571
0.9592563339518274 99.58950283780041 1.5041208015566045
0.9644838889052434 101.80131882621873 1.5310235297157886
0.9697114438586594 106.68048082477912 1.5674012276902567
0.9749389988120754 110.76752154900312 1.586365125233644
0.9801665537654913 110.1252633310209 1.558030304140242
0.9853941087189073 115.06859439665264 1.5817790987742595
0.9906216636723233 114.37839073089569 1.5500793863604756
0.9958492186257393 107.68561670443553 1.4959345906471448
1.0010767735791553 106.25620385647743 1.501665215702489
1.0063043285325712 106.81018930845829 1.5245094667528671
1.0115318834859872 106.61630699260773 1.5424603393942298
1.0167594384394032 112.00477139759714 1.5549454355622603
1.0219869933928192 117.36826512345691 1.5827363231445022
1.0272145483462352 114.16247816583294 1.5350265095778637
1.0324421032996511 116.9179984125086 1.5616423194817184
1.0376696582530671 120.69742747107433 1.5792353962835894
1.042897213206483 121.93784034039784 1.5811063833134402
1.048124768159899 123.59436520572771 1.5886268798440695
1.053352323113315 129.87639205557238 1.6166462226017784
1.058579878066731 129.54069446180492 1.6060076535414896
1.063807433020147 129.5307529926148 1.6167902783415142
1.069034987973563 125.84172619784371 1.5818419857845802
1.074262542926979 124.21275130839012 1.5754845035957779
1.079490097880395 123.68198163539674 1.5841593588851302
1.084717652833811 121.91919321588502 1.5722509171294758
1.089945207787227 124.22758066808946 1.6034958004538016
1.095172762740643 123.14206548672627 1.5938954000268606
1.1004003176940589 122.90299880144435 1.5734422270531094
1.1056278726474749 129.64882718796576 1.6263902297711503
1.1108554276008908 130.94938823867665 1.6217112691506324
1.1160829825543068 128.51861031819894 1.6101087636137086
1.1213105375077228 133.40476772229763 1.6550038613527542
1.1265380924611388 133.986999019859 1.663413017960468
1.1317656474145548 135.15413810221003 1.663954817304132
1.1369932023679707 135.33864184956684 1.6665981998195423
1.1422207573213867 138.90107731833248 1.7045869561042781
1.1474483122748027 137.55629469224903 1.6984631612134917
1.1526758672282187 144.43011441661315 1.7302411980268986
1.1579034221816347 147.71807126972425 1.7345992334711666
1.1631309771350506 145.2152803126766 1.6937812828744376
1.1683585320884666 145.81763981722955 1.6814738977800496
1.1735860870418826 147.86425535092076 1.7056234523752518
1.1788136419952986 143.9584046364251 1.704356698812894
1.1840411969487146 139.01603596880582 1.676466962145797
1.1892687519021305 130.01433219964196 1.6204933773990309
1.1944963068555465 134.74340946314575 1.6469503064386875
1.1997238618089625 142.71836189848727 1.6832460034965813
1.2049514167623785 148.2975929728346 1.7243691026993366
1.2101789717157945 147.55971590903113 1.7046477076185351
1.2154065266692105 145.3687401280295 1.6849062806740243
1.2206340816226264 145.94243448310806 1.6816744628917184
1.2258616365760424 141.99907554875523 1.656637526715827
1.2310891915294584 146.03218037809933 1.6802871033849929
1.2363167464828744 148.2129950129294 1.7094797251468397
1.2415443014362904 142.9407474098695 1.6851597056581085
1.2467718563897063 141.80313371835894 1.669385812235945
1.2519994113431223 140.75933453535438 1.6468992032840077
1.2572269662965383 143.7817333613086 1.6470647488467474
1.2624545212499543 145.7421545623426 1.6488369740309936
1.2676820762033703 149.22652386274135 1.6885012446226733
1.2729096311567862 148.54964126734163 1.7065865750882994
1.2781371861102022 144.74219846239816 1.6988592105177502
1.2833647410636182 145.54545454113827 1.702320538515453
1.2885922960170342 144.2180425360835 1.6728399358506134
1.2938198509704502 146.91795087118305 1.6848260417575855
1.2990474059238661 145.67243907685287 1.6601761825519172
1.3042749608772821 142.7928503541504 1.6270070550614748
1.309502515830698 140.8581633657143 1.6118982766645586
1.314730070784114 135.79510828750932 1.586229326315272
1.31995762573753 143.8581506977725 1.6544867281321876
1.325185180690946 142.16135144006387 1.632739116529722
1.330412735644362 143.31124331965887 1.6302482195471129
1.335640290597778 142.42948645357976 1.6195099866879787
1.340867845551194 143.8917409959721 1.634377670411494
1.34609540050461 147.7283209336583 1.666012306591406
1.351322955458026 149.0523062851956 1.688213291771153
1.356550510411442 144.33058802661378 1.6636591336033766
1.361778065364858 139.26688450655715 1.6516490919860576
1.3670056203182739 134.6961080734824 1.6231847768010461
1.3722331752716899 137.15041425617338 1.644919244327849
1.3774607302251058 141.64555204931347 1.6687826551210465
1.3826882851785218 149.51194707022503 1.712634592170976
1.3879158401319378 151.39568227882475 1.7156125266937066
1.3931433950853538 153.15130387364707 1.7270881169233874
1.3983709500387698 147.5074765781958 1.6754068774953532
1.4035985049921857 143.8432117274083 1.6619860057998577
1.4088260599456017 138.80294435779678 1.6298754999724607
1.4140536148990177 140.61921021317846 1.6535134640381213
1.4192811698524337 143.3423955853834 1.6833948293358616
1.4245087248058497 141.66807997232422 1.6688821818811153
1.4297362797592656 144.64271970032829 1.6831649093250636
1.4349638347126816 142.48297646773526 1.6605619106620666
1.4401913896660976 140.8798910479052 1.6595337719382885
1.4454189446195136 144.95553105956853 1.6884899604893253
1.4506464995729296 139.3028789081279 1.6753854057822377
1.4558740545263456 136.1979861247898 1.640597001625977
1.4611016094797615 133.34701478417117 1.6306142379244501
1.4663291644331775 133.85331045920978 1.657529217528372
1.4715567193865935 132.34853283854528 1.6217157304458814
1.4767842743400095 128.43517962104144 1.566062325150023
1.4820118292934255 127.32360034542826 1.5674131298833238
1.4872393842468414 129.9356520145497 1.5898504575464383
1.4924669392002574 136.01259503118456 1.6383612099756337
1.4976944941536734 137.16731894666225 1.653363810497152
1.5029220491070894 134.9555574851826 1.61503468877569
1.5081496040605054 133.13847475495896 1.5799095590368943
1.5133771590139213 136.1870246535653 1.6102780977531834
1.5186047139673373 138.72335006554746 1.630854715917618
1.5238322689207533 144.91341696275157 1.6844453181408128
1.5290598238741693 143.28298159725136 1.6852985472860131
1.5342873788275853 142.61383907217652 1.678015486509772
1.5395149337810012 143.5608618226495 1.7009901802999452
1.5447424887344172 141.77927308493244 1.7000012270513016
1.5499700436878332 142.12571956759356 1.6983111821284456
1.5551975986412492 141.7525765443029 1.6868696154467044
1.5604251535946652 147.02053668297373 1.7236725175979992
1.5656527085480811 153.21691980184474 1.761169876624658
1.5708802635014971 156.08902718330154 1.7525377915652762
1.576107818454913 161.00796126141103 1.7790720176339192
1.581335373408329 159.756062399182 1.7798902672585988
1.586562928361745 161.25654934120496 1.7855810788273117
1.591790483315161 155.80936390614173 1.7505841011179166
1.597018038268577 157.3450722055023 1.7402815936725877
1.602245593221993 163.7960113178214 1.765499603414762
1.607473148175409 169.42744504186697 1.8023292697629472
1.612700703128825 171.11441834839556 1.811168683733446
1.617928258082241 167.05419502920552 1.7697736632278214
1.623155813035657 163.93210361598972 1.7616036821539924
1.628383367989073 163.86354333438416 1.7563646414406568
1.6336109229424889 168.60518281019898 1.7989839927858362
1.6388384778959049 178.98316545408133 1.8636618914976293
1.6440660328493208 187.43489444847688 1.8909952958071743
1.6492935878027368 192.42139507898247 1.9004910214968709
1.6545211427561528 189.66265660841455 1.8741500729471405
1.6597486977095688 183.49557436375264 1.8147410379374824
1.6649762526629848 188.66721636048354 1.847237244469486
1.6702038076164007 185.68248298395812 1.8078425567687193
1.6754313625698167 189.92704864420253 1.8323727189696457
1.6806589175232327 193.46369789743642 1.849148624852336
1.6858864724766487 198.2477518928419 1.877495389270988
1.6911140274300647 202.45336300311865 1.9057845826286375
1.6963415823834807 208.81638025362662 1.934819039012304
1.7015691373368966 206.11550533130887 1.9134398886008253
1.7067966922903126 202.40728213355615 1.8907721171244252
1.7120242472437286 201.92952826135237 1.8833536018523245
1.7172518021971446 186.00618448987316 1.7571072384721385
1.7224793571505606 188.64221830216363 1.7611596051024783
1.7277069121039765 190.58067497362126 1.7634864391991705
1.7329344670573925 199.54061862007703 1.8113110151643714
1.7381620220108085 214.4247157139929 1.8965359552384105
1.7433895769642245 225.14667370711882 1.9518160574220724
1.7486171319176405 229.83280928479675 1.9695422645134102
1.7538446868710564 239.15772305782716 2.003941202825443
1.7590722418244724 235.56384178162742 1.9581143993249954
1.7642997967778884 234.1912423436706 1.9466385213948947
1.7695273517313044 231.0768994502087 1.9312012485973615
1.7747549066847204 226.49151917146105 1.9081044889980912
1.7799824616381363 225.52401118183624 1.9195981498056705
1.7852100165915523 226.8504228545663 1.8960121823309273
1.7904375715449683 237.31105486050362 1.9358807316850737
1.7956651264983843 248.21059984905014 2.009950543213503
1.8008926814518003 246.80206416123096 1.9809000586594507
1.8061202364052162 245.8119064951662 1.958137463678605
1.8113477913586322 238.45153857495941 1.9083376584503289
1.8165753463120482 243.85090965271732 1.9043286638813481
1.8218029012654642 250.32478673784405 1.9283823373577254
1.8270304562188802 247.891511388026 1.9111815175833913
1.8322580111722961 251.34967361121994 1.9051106823963677
1.8374855661257121 245.19555348582475 1.8711819004493273
1.842713121079128 240.12215117165167 1.8413514443205157
1.847940676032544 237.46933755213493 1.8145642366347616
1.85316823098596 240.39692044390355 1.8184175315393205
1.858395785939376 246.02928527140648 1.842148293360858
1.863623340892792 254.3601725453585 1.8722126555415015
1.868850895846208 249.83386158567546 1.8689354600636239
1.874078450799624 247.22347581555266 1.8688586741545243
1.87930600575304 255.2260941849783 1.914446916463306
1.884533560706456 255.0260090957761 1.8943069154446959
1.889761115659872 253.62356471970364 1.871298162891997
1.894988670613288 244.1851258455572 1.810900229847556
1.9002162255667039 236.06617911721546 1.7544263069931838
1.9054437805201199 234.23080902791125 1.7374779204828863
1.9106713354735358 245.9696288722264 1.7874125473116174
1.9158988904269518 250.62046116579057 1.7937378135320243
1.9211264453803678 251.18559860814557 1.7815681601057307
1.9263540003337838 252.8452153479376 1.7786276770867795
1.9315815552871998 243.42470089168106 1.729312768378678
1.9368091102406157 241.24633688192299 1.7262913855496806
1.9420366651940317 239.6210279634794 1.7224208848465314
1.9472642201474477 231.9777595482885 1.6909885621750271
1.9524917751008637 232.2121632160355 1.6864334014463176
1.9577193300542797 233.95447260526277 1.6940827415410589
1.9629468850076957 231.59270787023772 1.6794770922077273
1.9681744399611116 237.9233855095274 1.705499657107717
1.9734019949145276 237.2834235949538 1.709788666292487
1.9786295498679436 235.22691252470605 1.6782161435984444
1.9838571048213596 236.81864503873834 1.669916656173026
1.9890846597747756 236.89439744521337 1.660411581964367
1.9943122147281915 229.56287142012735 1.635149671363021
1.9995397696816075 224.93034075634836 1.609951468588479
2.0047673246350235 222.77274471854824 1.6023165304519729
2.0099948795884393 220.3506761881556 1.5840530292654584
2.015222434541855 223.30242757510283 1.578800904176146
2.0204499894952708 220.17676008787987 1.5637296913534793
2.0256775444486865 220.30495540746426 1.5713841027442614
2.0309050994021023 222.3586918522337 1.5951682180119753
2.036132654355518 224.48371992253865 1.618466734630544
2.041360209308934 224.34090072134885 1.6394340593413321
2.0465877642623496 234.10833464280057 1.6771076258542623
2.0518153192157653 231.74401596667383 1.6612320504026727
2.057042874169181 228.26734828251293 1.6568595324676891
2.062270429122597 232.62974595288486 1.675726479390301
2.0674979840760126 225.70060423324523 1.6525353415187434
2.0727255390294284 222.74399958485446 1.645708851996717
2.077953093982844 220.99528017811744 1.6376763553617812
2.08318064893626 217.18417335108424 1.6005535719086381
2.0884082038896756 218.21470336245835 1.6168301960579359
2.0936357588430914 218.73119079351426 1.6061444317212734
2.098863313796507 229.41003925773734 1.6545963752069093
2.104090868749923 238.5110762548488 1.6984575257904035
2.1093184237033387 245.73693583182396 1.7251890623597608
2.1145459786567544 240.44956372563303 1.7156652141355386
2.11977353361017 221.77032868093318 1.6198288297688894
2.125001088563586 213.49982294676212 1.5896424243105047
2.1302286435170017 214.89112531451832 1.603008007228909
2.1354561984704175 217.5243126634569 1.6136259808711557
2.140683753423833 224.26365351762703 1.6506527035630134
2.145911308377249 225.1730459436779 1.6592796589481467
2.1511388633306647 222.5802001793123 1.6380728631460388
2.1563664182840805 226.20625515921813 1.6411344363224116
2.1615939732374962 224.3437058775889 1.6522337869041366
2.166821528190912 225.44203602413418 1.6637536612384043
2.1720490831443278 227.62194218140675 1.6756610142555848
2.1772766380977435 223.17191746694175 1.6584090645899212
2.1825041930511593 220.7318152034426 1.6086923811388885
2.187731748004575 223.1250981317097 1.6134303892722561
2.192959302957991 228.2943171601926 1.6342779689542997
2.1981868579114066 229.35850134534164 1.632532543615253
2.2034144128648223 233.75144845164024 1.6626109672078992
2.208641967818238 233.00738118200823 1.6601727421782042
2.213869522771654 232.50849150744003 1.6662982701800306
2.2190970777250696 228.497034658319 1.6620214864223772
2.2243246326784853 223.61038341729173 1.6300685013014842
2.229552187631901 221.09396734402662 1.6099246701037584
2.234779742585317 223.56905307489535 1.6047170578451257
2.2400072975387326 225.3862637012881 1.6152475527211654
2.2452348524921484 224.1380044935599 1.615748958126317
2.250462407445564 218.64155600746972 1.5972044585848106
2.25568996239898 210.3787118617983 1.5607099882464035
2.2609175173523957 212.20213329441884 1.5769789998213788
2.2661450723058114 213.449811854159 1.5790445637373707
2.271372627259227 214.50414250670542 1.5794148866007798
2.276600182212643 216.47075737322774 1.5877654444079619
2.2818277371660587 216.7719827618514 1.5850475517839109
2.2870552921194744 218.9180484289569 1.598026568733336
2.29228284707289 216.49261405617875 1.577976232464721
2.297510402026306 221.38324006355094 1.5933552526747246
2.3027379569797217 218.71579698712756 1.5698807567524893
2.3079655119331375 222.19260886192572 1.579717615455378
2.3131930668865532 221.66144008335021 1.5709085893504728
2.318420621839969 215.14371482356705 1.541589551977022
2.3236481767933848 208.12632852478117 1.5152896522008208
2.3288757317468005 202.24652250115219 1.502031142209182
2.3341032867002163 202.4824298096187 1.5061955200900219
2.339330841653632 210.53167688361262 1.5293982529264638
2.344558396607048 219.45002562110795 1.573303573396942
2.3497859515604635 225.23316397034188 1.5946364598853917
2.3550135065138793 225.58531700830105 1.59203205023706
2.360241061467295 227.02221169691288 1.6025033595677753
2.365468616420711 213.71784540493942 1.5230915656283992
2.3706961713741266 211.47325220701856 1.5024514077229505
2.3759237263275423 207.5274702332407 1.4954203667451427
2.381151281280958 208.93741006907248 1.5114164084674853
2.386378836234374 217.1545025128834 1.569504593972589
2.3916063911877896 221.56556758546375 1.592934063465467
2.3968339461412054 218.81291455866926 1.5756706782453511
2.402061501094621 222.59205890615988 1.5815815227328072
2.407289056048037 221.3618387450776 1.554748170569173
2.4125166110014526 217.13813871834097 1.5373205586896574
2.4177441659548684 212.5650038178303 1.5060043346485568
2.422971720908284 204.98826667795925 1.45457842648474
2.4281992758617 208.6860092107891 1.4677574739687902
2.4334268308151157 211.23756630646696 1.4489571666658745
2.4386543857685314 218.53032943684067 1.4693796931102807
2.443881940721947 221.30693955782806 1.482676074901956
2.449109495675363 218.13053994637562 1.4461811301624707
2.4543370506287787 222.0871156512096 1.4538119016813225
2.4595646055821945 225.2048720228702 1.429430023882433
2.4647921605356102 247.6437751467334 1.4454056016394932
2.470019715489026 280.7906706418237 1.456789706938995
2.4752472704424417 368.96647858436296 1.5831450658032171
2.4804748253958575 526.7525346942411 1.8037514522683005
2.4857023803492733 778.2072340200065 2.123922015558599
2.490929935302689 1111.3194901737895 2.5017541569708053
2.496157490256105 1524.9016041709313 2.918168832657146
2.5013850452095205 1923.715106417392 3.2627487845713987
2.5066126001629363 2229.95380277475 3.48965244759615
2.511840155116352 2477.2882044695234 3.6765613713087624
2.517067710069768 2667.4983457504236 3.8217543505839027
2.5222952650231836 2864.785119083088 3.974958011782045
2.5275228199765993 3148.653197787587 4.172423851313789
2.532750374930015 3541.7762826896733 4.417943200480241
2.537977929883431 4188.295366533976 4.817863804522589
2.5432054848368466 4996.454735139686 5.266031117844691
2.5484330397902624 5827.539122473107 5.675400338111939
2.553660594743678 6436.5965301913375 5.94444461349589
2.558888149697094 6722.825754823618 6.0484190708206125
2.5641157046505096 6622.901428560694 5.981532515224881
2.5693432596039254 6239.919928383057 5.804340391665085
2.574570814557341 5656.1592770868865 5.522872409734802
2.579798369510757 5036.693335323687 5.209743153409388
2.5850259244641727 4534.738880089137 4.938348094382495
2.5902534794175884 4166.9934959063185 4.731060370134143
2.595481034371004 3910.6467149062246 4.579486929841973
2.60070858932442 3644.009974664904 4.420913740674132
2.6059361442778357 3290.5174753782776 4.205657813238192
2.6111636992312515 2860.8881821718655 3.9227888923673
2.6163912541846672 2330.0570226526384 3.527387483000823
2.621618809138083 1783.8178039939646 3.07970040286191
2.6268463640914987 1311.9308953310149 2.6395540105279
2.6320739190449145 930.0251323510853 2.2370384509743757
2.6373014739983303 676.1431326672528 1.9423134587032727
2.642529028951746 501.64287696013264 1.713073562469508
2.6477565839051618 388.10973811081374 1.55504448956536
2.6529841388585775 325.4819361943935 1.4826900288938687
2.6582116938119933 287.4083708382574 1.4415954444589036
2.663439248765409 266.9601292992067 1.429351949966412
2.668666803718825 250.48153431607417 1.4182116212587015
2.6738943586722406 245.35006982432407 1.4358783327480629
2.6791219136256563 242.60733992470253 1.463468905037325
2.684349468579072 231.20289142335355 1.431191065265582
2.689577023532488 229.18848545134165 1.4498407284518062
2.6948045784859036 222.84290922271435 1.43785890799366
2.7000321334393194 218.3209619437847 1.44129064613088
2.705259688392735 222.94514502323253 1.483759931941507
2.710487243346151 227.69149236565647 1.5224288260387406
2.7157147982995666 229.05241174338357 1.5316332779874164
2.7209423532529824 227.99711149154982 1.53542267716136
2.726169908206398 220.53345352711972 1.5201470983688148
2.731397463159814 217.57640788598246 1.508859332844831
2.7366250181132297 218.31217700937228 1.5388155220690831
2.7418525730666454 215.1764133901198 1.5376036225526502
2.747080128020061 216.04838734348613 1.560299108338612
2.752307682973477 223.66795878698701 1.599832306848295
2.7575352379268927 227.63571627845008 1.5931842073395768
2.7627627928803085 223.16751902511362 1.5615251332651976
2.767990347833724 220.77063435690437 1.5534772724002128
2.77321790278714 213.36122330580352 1.515449895619627
2.7784454577405557 210.73184354885828 1.521606884835567
2.7836730126939715 211.87086634725782 1.5443364367752515
2.7889005676473873 215.85397679598088 1.5608746767359265
2.794128122600803 220.7577168496774 1.580912063988333
2.7993556775542188 220.7459431222274 1.5684099622828631
2.8045832325076345 220.56495611159463 1.5538481318566422
2.8098107874610503 219.639190483654 1.534441403140222
2.815038342414466 216.1218254812646 1.5273162246977652
2.820265897367882 218.1089644306318 1.5306531143682436
2.8254934523212976 217.46181997371917 1.5160951903653221
2.8307210072747133 217.6681947120785 1.519186540916533
2.835948562228129 221.2497873004132 1.5272936446448222
2.841176117181545 221.26505906307904 1.5469857789971249
2.8464036721349606 221.2987006993588 1.5589803834848617
2.8516312270883764 227.59291177033714 1.5866739331785364
2.856858782041792 226.63256908842413 1.5758859780713244
2.862086336995208 233.35777637532436 1.5901544609573453
2.8673138919486236 247.70686915106754 1.6356843758554875
2.8725414469020394 250.5190229473787 1.635309584267412
2.877769001855455 255.6706138447876 1.6526966082675236
2.882996556808871 242.5549958493111 1.6163519597166962
2.8882241117622867 234.61639369146994 1.6094777375945999
2.8934516667157024 228.951868686114 1.6181427756073803
2.898679221669118 227.98587218913514 1.6273255779550815
2.903906776622534 226.00816166657123 1.6079499980732583
2.9091343315759497 226.39023055157622 1.6054709990429679
2.9143618865293655 226.33182041714667 1.5863502832075598
2.919589441482781 223.27014039714945 1.5683240887576309
2.924816996436197 221.3290477926331 1.5532317204766206
2.9300445513896127 220.9384989266286 1.5594832322786183
2.9352721063430285 227.21693969973774 1.5914265517013972
2.9404996612964442 227.00393668641777 1.5801421604422603
2.94572721624986 227.06104369273595 1.5706718910410862
2.9509547712032758 221.99588366458366 1.548462408992203
2.9561823261566915 217.7685039516545 1.5200820596861289
2.9614098811101073 218.43720168389476 1.530550108927054
2.966637436063523 217.20914713439086 1.5350549209455002
2.971864991016939 214.28385353944407 1.5250777541381355
2.9770925459703546 212.3515028813846 1.5175852640356873
2.9823201009237703 209.84025123566212 1.4966384988972945
2.987547655877186 209.58032170966294 1.4719154019363887
2.992775210830602 208.65734923632837 1.4581559524792689
2.9980027657840176 206.83555936568635 1.4387809490293488
3.0032303207374333 205.99479071267046 1.4213072686415515
3.008457875690849 208.07011457069137 1.4252227506291906
3.013685430644265 212.24120013693138 1.430631951454762
3.0189129855976806 210.92989462333327 1.437478924646866
3.0241405405510964 206.86671672969635 1.4420494456007282
3.029368095504512 205.35710954832808 1.4533197049684279
3.034595650457928 205.7290065113047 1.4627843249314523
3.0398232054113437 209.95177332031903 1.4808018445279627
3.0450507603647594 214.70667096302523 1.4884737175473086
3.050278315318175 213.45571541265033 1.4773816366660233
3.055505870271591 211.65301825363628 1.4696172105181058
3.0607334252250067 207.49820447643344 1.443628384069568
3.0659609801784224 211.8801763868595 1.443777963561673
3.071188535131838 211.31023953936779 1.4356917490398609
3.076416090085254 210.760780977383 1.4134724832245817
3.0816436450386697 212.1324216703448 1.3986184303720908
3.0868711999920855 213.34822161728587 1.4016653287712388
3.0920987549455012 217.63122102050113 1.4037806013412617
3.097326309898917 217.45641645687803 1.3856214058067635
3.1025538648523328 216.57447121393182 1.3727602878121756
3.1077814198057485 224.54734295341484 1.38864565888881
3.1130089747591643 229.4289858076787 1.3947254874187964
3.11823652971258 231.14722604609557 1.3952126365252286
3.123464084665996 228.82227133189414 1.3741104244802818
3.1286916396194115 228.67705139774336 1.357613231734138
3.1339191945728273 231.1366471202071 1.3527615221138392
3.139146749526243 234.84538264849098 1.3482612241751775
3.144374304479659 238.7586997387962 1.3503787123037887
3.1496018594330746 238.09721325102134 1.3183811203813824
3.1548294143864903 239.39835373963612 1.3012948290395436
3.160056969339906 242.1115536877743 1.294074467305842
3.165284524293322 243.63893450594222 1.2755846901088344
3.1705120792467376 253.467999832817 1.2938223950319812
3.1757396342001534 267.8021933047181 1.3065885609324723
3.180967189153569 275.5978464826277 1.2985852553392296
3.186194744106985 292.6204859903507 1.309274048681669
3.1914222990604006 305.50426235231765 1.3031001988945776
3.1966498540138164 318.18244531014176 1.3095670469105063
3.201877408967232 339.16354269316383 1.3382221792479971
3.207104963920648 358.63728738514794 1.3609732910931926
3.2123325188740637 383.30446062394674 1.4002455742814166
3.2175600738274794 411.8490002932972 1.4443235737553866
3.222787628780895 440.5113132370577 1.4900624529041813
3.228015183734311 470.77825376775615 1.538970595788433
3.2332427386877267 499.895436107861 1.5776080789194238
3.2384702936411425 527.5595131108549 1.6108694900840819
3.2436978485945582 558.1740376361865 1.6537525876251404
3.248925403547974 588.7565648621357 1.7000813957614276
3.2541529585013897 623.6080976551553 1.7493011045866718
3.2593805134548055 649.6390206281487 1.7843837282498478
3.2646080684082213 676.6939611096359 1.8167152831867652
3.269835623361637 692.4997990020379 1.8347245899356257
3.275063178315053 700.6218380802933 1.8441246843421872
3.2802907332684685 704.3283778912066 1.8448231340121803
3.2855182882218843 707.069480856669 1.8481104585067505
3.2907458431753 704.3119399487732 1.84354371526309
3.295973398128716 702.795963634473 1.8386821197884742
3.3012009530821316 696.5594114945428 1.8268193716067551
3.3064285080355473 681.7583120361048 1.8074119059754754
3.311656062988963 672.4247064161028 1.7932965575102704
3.316883617942379 650.5298453445469 1.7562595490710966
3.3221111728957946 649.7035148379432 1.7530230994162301
3.3273387278492104 651.3616131967968 1.7522519955551084
3.332566282802626 661.0715889398142 1.764663308318787
3.337793837756042 668.0017427817965 1.7724431459217558
3.3430213927094576 661.7282424625635 1.7614098601609833
3.3482489476628734 650.3996990354249 1.745907101380482
3.353476502616289 635.3171406126463 1.7263378256407813
3.358704057569705 610.0055349704965 1.690371061959016
3.3639316125231207 571.049446424711 1.6349891826327458
3.3691591674765364 527.9331523958497 1.5703224516353897
3.374386722429952 483.6612684601429 1.508473134332142
3.379614277383368 435.6892206624372 1.4359393110442615
3.3848418323367837 395.57177021260617 1.38056885657671
3.3900693872901995 358.654512143548 1.3337612006341022
3.3952969422436152 326.786066438859 1.2908237175240584
3.400524497197031 304.4599105565239 1.2699351164427954
3.4057520521504467 281.64301613771045 1.2400333743419225
3.4109796071038625 267.9404604523926 1.2330108032441702
3.4162071620572783 257.0942668341741 1.2249794329128894
3.421434717010694 251.7599604603709 1.232905977274168
3.4266622719641098 244.84549288967727 1.2280242151024237
3.4318898269175255 238.11130322700208 1.2165594888970996
3.4371173818709413 234.30921319332202 1.229694443142634
3.442344936824357 233.15834857510788 1.2448799826702877
3.447572491777773 235.3033520325199 1.2661788028365006
3.4528000467311886 229.43647588611697 1.2493790265053644
3.4580276016846043 226.81122828306746 1.2419157310344355
3.46325515663802 219.1772022688887 1.2110970147003781
3.468482711591436 215.59480098913494 1.1936556323568286
3.4737102665448516 211.41170655586967 1.1778426438570606
3.4789378214982674 214.42765722686335 1.1811521241698555
3.484165376451683 215.66971967394267 1.1933845263885823
3.489392931405099 220.61349474148025 1.224355647348647
3.4946204863585146 217.64117176748135 1.2089163737699469
3.4998480413119304 220.28080008033322 1.198404953734837
3.505075596265346 223.82249275479455 1.190935969099263
3.510303151218762 232.25191971369298 1.2063712204861226
3.5155307061721777 235.64383598558072 1.2024455174445736
3.5207582611255934 241.21623051411487 1.2136303512302553
3.525985816079009 247.99271126406404 1.1918829058754394
3.531213371032425 259.0157935093949 1.194625624932406
3.5364409259858407 276.16538754096337 1.205429566830671
3.5416684809392565 300.1280978846839 1.2323738739931287
3.546896035892672 332.22592380587963 1.2748762573585475
3.552123590846088 384.6079435958957 1.3525337516104188
3.5573511457995037 472.0467751859634 1.4820219500818574
3.5625787007529195 621.7422190822983 1.6893767251426628
3.5678062557063353 870.6712256971749 1.9969499972316422
3.573033810659751 1311.0258071913775 2.449873758356676
3.5782613656131668 2069.75636021382 3.0799171588147445
3.5834889205665825 3396.5696563432607 3.9467172020734496
3.5887164755199983 5595.841417986178 5.065493611543816
3.593944030473414 8763.218848481141 6.288260960562335
3.59917158542683 12372.480150493986 7.423355006991493
3.6043991403802456 16026.867520162345 8.420352123748895
3.6096266953336613 18444.773219566137 9.020615790764177
3.614854250287077 18978.018973150454 9.15297947058998
3.620081805240493 17434.526009048892 8.762408148004495
3.6253093601939086 14449.324546219827 7.9892334411752515
3.6305369151473244 11131.688835555866 7.011804224891326
3.63576447010074 7815.53915889342 5.865047292853873
3.640992025054156 5265.536168141621 4.797335124872997
3.6462195800075716 3382.4207707088976 3.832668651500993
3.6514471349609874 2166.4685873043436 3.0617870897886506
3.656674689914403 1404.572713887113 2.4699989981970396
3.661902244867819 962.5034958983067 2.0427253177094924
3.6671297998212347 705.7359292434576 1.7506421619205088
3.6723573547746504 570.1646547859059 1.5790425385830344
3.677584909728066 483.6369588851207 1.4627583856145832
3.682812464681482 428.40081163546256 1.3876808193300516
3.6880400196348977 389.5998181185859 1.3342064534921017
3.6932675745883135 362.1870398277425 1.29665288531484
3.698495129541729 336.0573465039399 1.2543653339633043
3.703722684495145 316.56975629143017 1.2195590253158939
3.7089502394485607 302.1639829289546 1.1936675245176176
3.7141777944019765 293.12578532311704 1.1716449745943873
3.7194053493553922 287.40455418454513 1.1572296436680432
3.724632904308808 282.1749354218604 1.1494547355765903
3.7298604592622238 276.449781115798 1.1432050639076934
3.7350880142156395 268.9727201634115 1.134999254694635
3.7403155691690553 266.59983486428973 1.1397140722398547
3.745543124122471 264.98899202404465 1.1446994724686272
3.750770679075887 261.5505734561536 1.145232115960886
3.7559982340293026 261.15626853246454 1.148933286114543
3.7612257889827183 259.45787264173623 1.146318744871917
3.766453343936134 256.75894898831837 1.147029820352184
3.77168089888955 257.32230553325707 1.1424636264865513
3.7769084538429656 250.95754081901399 1.1227961797375559
3.7821360087963813 246.68831293979883 1.1062576808445357
3.787363563749797 242.3100340944813 1.0941189129288693
3.792591118703213 242.53529669185164 1.0933789963514209
3.7978186736566286 249.66798718906185 1.1081852181581386
3.8030462286100444 265.3903895954529 1.1401864083914481
3.80827378356346 283.6852342409734 1.1747919972917125
3.813501338516876 310.65404645174806 1.2234941939429809
3.8187288934702917 346.634635761807 1.2851762894955698
3.8239564484237074 385.0755754932172 1.341792972919987
3.829184003377123 440.03158574502226 1.4188304665118958
3.834411558330539 483.9682278969232 1.4779353271624835
3.8396391132839547 517.6189107301423 1.519657410466285
3.8448666682373704 552.0975550504495 1.5667490424616242
3.850094223190786 551.2089962982812 1.5609657709261686
3.855321778144202 549.5785110971945 1.5518429559946494
3.8605493330976177 531.0074128492606 1.5158917256518265
3.8657768880510335 500.2760985725767 1.4597168867592427
3.8710044430044492 472.4447786552784 1.4103739744587251
3.876231997957865 443.6679416410226 1.3637087640411307
3.8814595529112808 422.27211631993407 1.3306320008634067
3.8866871078646965 407.4379890145622 1.3112265757281263
3.8919146628181123 388.0133420276374 1.2802757882180593
3.897142217771528 369.67994713393745 1.2453616964365706
3.902369772724944 347.2948520583969 1.207788298465354
3.9075973276783595 330.0407810069298 1.1778802734230693
3.9128248826317753 321.8616393761148 1.170270791312278
3.918052437585191 313.5906375239504 1.1653037962921426
3.923279992538607 313.0168652940601 1.1620357201363576
3.9285075474920226 310.68425318794834 1.1520553908600732
3.9337351024454383 304.1877778763787 1.1367518543503483
3.938962657398854 302.0992402903981 1.1253373705637437
3.94419021235227 301.4309060076941 1.1215906572164573
3.9494177673056856 310.0772659923235 1.138827851648019
3.9546453222591014 317.8656704283649 1.1493290385535957
3.959872877212517 324.5318420266187 1.1576707566330766
3.965100432165933 333.03654952934727 1.1661191278160388
3.9703279871193486 341.43823200892933 1.1721093135147471
3.9755555420727644 355.066312696996 1.1867520843878259
3.98078309702618 370.8946853841932 1.2103614130022926
3.986010651979596 390.6293534112427 1.2406632861192757
3.9912382069330117 412.7421133931062 1.2736682920373585
3.9964657618864274 433.2504907905252 1.301317209013504
4.001693316839844 459.39718380084656 1.3374956767128527
4.00692087179326 486.49399015202545 1.3741096174631302
4.012148426746676 518.4132273125615 1.4222287721396152
4.017375981700092 545.3220217944527 1.4724294011442778
4.0226035366535084 585.4746669298864 1.5320965433336236
4.027831091606925 632.1663823969755 1.5982228110989785
4.033058646560341 691.7929898088895 1.676309510468559
4.038286201513757 755.8285965204512 1.7506478875804827
4.043513756467173 827.6291582632603 1.8335906947432357
4.0487413114205895 910.4025588873426 1.924360045634047
4.053968866374006 1013.0308572105797 2.03277994038516
4.059196421327422 1134.2287022074227 2.159237490957884
4.064423976280838 1264.6640255729944 2.2804930077753616
4.069651531234254 1429.5687910967215 2.420383244600156
4.0748790861876705 1610.8601655937402 2.569348571117899
4.080106641141087 1818.3007542412636 2.7295028030903294
4.085334196094503 2050.90189920835 2.894712994406603
4.090561751047919 2311.619965259179 3.07879937734582
4.095789306001335 2607.688154769479 3.2739664229831997
4.1010168609547515 2952.9993878431824 3.4938612270851106
4.106244415908168 3294.990944893838 3.6951806251548636
4.111471970861584 3661.7712172230335 3.8915505069598937
4.116699525815 4053.002064993244 4.089915298432441
4.121927080768416 4420.21486639508 4.216520046570924
4.1271546357218325 4801.049441705205 4.348791947449683
4.132382190675249 5180.123364124801 4.49864587377049
4.137609745628665 5579.51377434262 4.653204025691883
4.142837300582081 5969.868494592509 4.802727785485941
4.148064855535497 6284.493295014553 4.917352515136507
4.1532924104889135 6589.939910638293 5.025503550240125
4.15851996544233 6817.362042882701 5.098580899376379
4.163747520395746 6931.650860882275 5.126383809093469
4.168975075349162 6970.769052932038 5.1276783416671
4.174202630302578 6899.101206988545 5.0917705397357516
4.1794301852559945 6758.455537385125 5.052750600015949
4.184657740209411 6494.840989478518 4.951126699596661
4.189885295162827 6099.255510087631 4.795729360401632
4.195112850116243 5660.238794143176 4.618807200039727
4.200340405069659 5151.6691065430905 4.39941744387875
4.2055679600230755 4624.051017332011 4.165770673177443
4.210795514976492 4123.21728261695 3.9305573212693425
4.216023069929908 3644.5132092037957 3.6904202011216465
4.221250624883324 3178.3615728911745 3.4356058275703707
4.22647817983674 2791.575157477937 3.2147268198684182
4.2317057347901565 2431.2923933435914 2.995223221941739
4.236933289743573 2126.178779672917 2.799182686281068
4.242160844696989 1871.0159850539865 2.6278926082419503
4.247388399650405 1641.5692483360408 2.4613937317428727
4.252615954603821 1442.1696851567995 2.3056945667192696
4.257843509557238 1284.7669959254158 2.174038425658564
4.263071064510654 1139.41494138426 2.043776054372793
4.26829861946407 1011.0238338640103 1.9220938766813687
4.273526174417486 903.4375272370258 1.8151230345608418
4.278753729370902 808.5835327588504 1.7158896732764295
4.283981284324319 731.5823997670528 1.6339612186219015
4.289208839277735 663.5003505738549 1.5564563873315183
4.294436394231151 601.1160012742669 1.4822897785398492
4.299663949184567 550.1696150760974 1.4172977950474188
4.304891504137983 505.42210972481547 1.3584211565680826
4.3101190590914 470.1879707009946 1.3118905513506518
4.315346614044816 437.01074066740955 1.2670935821776008
4.320574168998232 409.0675333159071 1.224599048122324
4.325801723951648 384.8150080294015 1.1926878764753874
4.331029278905064 367.03045981988396 1.172972430046278
4.336256833858481 350.98520472320035 1.152170405507037
4.341484388811897 335.0655047773509 1.1276384760325597
4.346711943765313 318.75781379509823 1.0967341179347596
4.351939498718729 305.03760612040014 1.072947131813841
4.357167053672145 291.7127347686276 1.052131055947835
4.362394608625562 279.5042644296241 1.0397449593268704
4.367622163578978 271.26115910286416 1.028984351586806
4.372849718532394 262.5704251789086 1.021929248809236
4.37807727348581 257.6163029306656 1.019180324469707
4.383304828439226 251.25162608766283 1.0133302046875086
4.388532383392643 245.67933919740534 1.0127152897902372
4.393759938346059 240.8116641882817 1.009698297986908
4.398987493299475 234.94209970418822 1.0070860313482857
4.404215048252891 227.28054845953278 0.9954241806093281
4.409442603206307 218.04911401899778 0.9808257229799036
4.414670158159724 211.1521532706221 0.973105439324618
4.41989771311314 209.11682250241648 0.9838793905302182
4.425125268066556 205.4132174581983 0.9873725474679202
4.430352823019972 199.27895657348844 0.9788256979701428
4.435580377973388 196.5966280506709 0.9792185214201835
4.440807932926805 195.0679257351314 0.9766705869199158
4.446035487880221 193.6756301417684 0.9781607502758859
4.451263042833637 191.94685297359084 0.9859991861855653
4.456490597787053 186.0431336501606 0.967797557697387
4.4617181527404695 182.77713866539082 0.9710859451667423
4.466945707693886 178.43708949876518 0.9587717585259261
4.472173262647302 180.3532019846307 0.969973489410226
4.477400817600718 179.96048346342062 0.9701463233083355
4.482628372554134 176.75037105533644 0.9554545100702903
4.4878559275075505 178.70672853740933 0.9753427975931959
4.493083482460967 176.4094984890751 0.9742144943296969
4.498311037414383 174.50169786694673 0.9809948401344356
4.503538592367799 175.309773025677 0.9958568751162622
4.508766147321215 171.12469547741813 0.9904948879524779
4.5139937022746315 166.05052635699974 0.9779780604255626
4.519221257228048 163.07976009826655 0.9658772213196201
4.524448812181464 159.55450420433834 0.9434360236653762
4.52967636713488 161.7573080268092 0.9535064516590148
4.534903922088296 165.70013075184275 0.9697751272227398
4.5401314770417125 168.68169613610488 0.973200953319108
4.545359031995129 169.6452096637732 0.981749199663262
4.550586586948545 169.79248102958167 0.9865664199115871
4.555814141901961 164.79733428239854 0.9824443601233894
4.561041696855377 162.35979946677483 0.9821775525422333
4.5662692518087935 161.72221768237503 0.9707768529204115
4.57149680676221 159.58149258833905 0.9531082653090784
4.576724361715626 159.73312211496838 0.9606051807252768
4.581951916669042 160.25099474919378 0.9611618779898711
4.587179471622458 159.85762573056974 0.968473261691222
4.5924070265758745 161.69582810007918 0.9798785418493603
4.597634581529291 163.37694993532557 0.9786887806823059
4.602862136482707 163.92207551718255 0.9866297877173302
4.608089691436123 166.5117572082672 0.9961207841974627
4.613317246389539 163.95483780824603 0.9917016360186272
4.6185448013429555 162.46858463632776 0.9939013979187612
4.623772356296372 163.6313069359299 0.9958308068846555
4.628999911249788 167.86645815721317 1.0034200551535963
4.634227466203204 167.85173415662632 1.0045687720846774
4.63945502115662 167.4384324511825 1.0055310195171643
4.6446825761100365 159.83632890747336 0.9858608029961091
4.649910131063453 159.58396905361 0.9965771032867966
4.655137686016869 160.05241292089232 0.9902573767547667
4.660365240970285 157.30378209933932 0.9804119833432169
4.665592795923701 152.97828424462566 0.9658424251844432
4.6708203508771176 152.60301036384857 0.9704143024887314
4.676047905830534 155.27691302652073 0.9949973339434657
4.68127546078395 157.06657277099507 1.0102278473296031
4.686503015737366 157.16112174342078 1.0230795501343248
4.691730570690782 156.79490702014888 1.0118027509879952
4.696958125644199 157.968101841787 0.9913703227925723
4.702185680597615 156.23037030229597 0.9672078173753307
4.707413235551031 161.56396916463433 0.9726082006675788
4.712640790504447 158.06164084020392 0.9709769673862543
4.717868345457863 158.8438044743522 0.9787027390162374
4.72309590041128 156.75730354375608 0.9800535112300874
4.728323455364696 156.29104147409717 0.9796332910603729
4.733551010318112 157.90278286991452 0.9733785865111982
4.738778565271528 159.1383606201264 0.9732144962847676
4.744006120224944 160.7585181743212 0.9710201193931353
4.749233675178361 156.36417806346765 0.9672331542201225
4.754461230131777 153.27828195803863 0.9682360769174331
4.759688785085193 153.13114497892536 0.9910737285459067
4.764916340038609 150.83404365408393 0.9884730011880544
4.770143894992025 151.97218941655578 0.9942659191763976
4.775371449945442 150.88850991446182 0.9748670903952197
4.780599004898858 148.94172815628352 0.9499142556693674
4.785826559852274 146.16381696108414 0.9276935679230697
4.79105411480569 144.87099978345904 0.9150064694591601
4.796281669759106 144.83639381276944 0.9130225863824522
4.801509224712523 147.8630874051301 0.9302534490008155
4.806736779665939 149.51221917725877 0.9460344751407211
4.811964334619355 152.1515882460259 0.9594009690685241
4.817191889572771 151.01020795860666 0.9699991471668512
4.822419444526187 149.39272262079172 0.9681979353665006
4.827646999479604 150.6856712261845 0.962534192006431
4.83287455443302 145.25675070041683 0.9395291471071295
4.838102109386436 145.2444622958584 0.9312241416781576
4.843329664339852 150.8479747989674 0.9527679061228863
4.848557219293268 158.011629178675 0.9858087152780318
4.853784774246685 159.70311961852104 0.9977934090036266
4.859012329200101 155.69717230539285 0.977134633269811
4.864239884153517 151.02827941842878 0.9493138337335592
4.869467439106933 147.45184085896872 0.9235122002620652
4.8746949940603495 148.25334590296825 0.9248500206551193
4.879922549013766 149.81835659042176 0.9329078171500038
4.885150103967182 150.61411668692085 0.9395078439414088
4.890377658920598 154.43759790157887 0.9564614537346795
4.895605213874014 151.8927773583111 0.9470374226341136
4.9008327688274305 156.1707051307668 0.9591194308063914
4.906060323780847 156.13945109388067 0.9578258994112825
4.911287878734263 152.69237776294202 0.9382286569288953
4.916515433687679 149.1993916869063 0.925534510723088
4.921742988641095 147.51400301415418 0.9162006344262699
4.9269705435945115 147.8228203894898 0.9123954684590454
4.932198098547928 152.85675311414485 0.9441952015931533
4.937425653501344 155.86012439212797 0.9612992059829953
4.94265320845476 153.53278839986757 0.9640245763893869
4.947880763408176 151.83223069095294 0.9478818232047346
4.9531083183615925 155.22753240855354 0.9545231795946834
4.958335873315009 156.97072405198415 0.9587341956929096
4.963563428268425 154.36507220984834 0.9382000929386239
4.968790983221841 152.0520542311558 0.9201000931946207
4.974018538175257 147.36716050528634 0.8973220251136005
4.9792460931286735 153.94422999226674 0.9123015036968015
4.98447364808209 158.49311351623703 0.9217328074728132
4.989701203035506 162.65200909626972 0.9225560139398473
4.994928757988922 165.976190203766 0.9168424513912412
5.000156312942338 165.53657010485864 0.8987941876814881
5.0053838678957545 166.26850074449032 0.8790705765683271
5.010611422849171 174.06330402882398 0.8863685500224879
5.015838977802587 177.75496245232173 0.8832040057093774
5.021066532756003 177.85618441631928 0.8746390337416846
5.026294087709419 179.49556462961905 0.8795298939201588
5.0315216426628355 179.05401058186862 0.8835692044588707
5.036749197616252 179.13360121293053 0.8916637107864976
5.041976752569668 177.16575418261195 0.8886585801754415
5.047204307523084 169.63149212137574 0.8716932245042475
5.0524318624765 166.37789984687203 0.8572749281376132
5.0576594174299165 166.56807143008524 0.8508367962841094
5.062886972383333 170.90171013855826 0.8596887110515531
5.068114527336749 178.09893673327824 0.8730284938441117
5.073342082290165 187.16267745822154 0.887905094330974
5.078569637243581 194.53351996680908 0.8877574539146228
5.0837971921969975 202.30289605515256 0.8797123176210894
5.089024747150414 209.03127967416611 0.8722080652789548
5.09425230210383 222.35933577978406 0.8811088936531879
5.099479857057246 242.9319529165596 0.904408555076647
5.104707412010662 267.72602341735194 0.9352842828533404
5.109934966964079 292.2905031859626 0.9651645954764196
5.115162521917495 312.5276282926147 0.9907790560186638
5.120390076870911 331.75155273234617 1.0182949171557436
5.125617631824327 343.3783815213982 1.0273971962712944
5.130845186777743 346.41319009387183 1.0290795736713507
5.13607274173116 340.4186447572184 1.0207219261949525
5.141300296684576 325.2641466861157 1.0082139682391555
5.146527851637992 303.9707371843732 0.9854817555779551
5.151755406591408 278.7532393220495 0.9644199281661365
5.156982961544824 251.23426395163392 0.9351180170334229
5.162210516498241 229.54352138241885 0.9169007017573791
5.167438071451657 208.32602602296149 0.9020447436530922
5.172665626405073 193.3728787742222 0.8880088223081717
5.177893181358489 182.1399294309227 0.8745355126596579
5.183120736311905 177.48321869978895 0.8779915785191369
5.188348291265322 173.36593498805283 0.8770784987791217
5.193575846218738 173.01211365812512 0.8838080976396335
5.198803401172154 167.55774871284737 0.8759458817333093
5.20403095612557 168.7422237361272 0.8934936114868961
5.209258511078986 166.27492137432833 0.8957550347693907
5.214486066032403 162.56583518783236 0.8858702871304792
5.219713620985819 158.43577638060674 0.8744905101933428
5.224941175939235 154.6084615326768 0.8644404508928281
5.230168730892651 157.25883233976293 0.8763192598790668
5.235396285846067 156.88672260446214 0.8790119937747772
5.240623840799484 156.55301338793018 0.8725607097666784
5.2458513957529 152.5380515642982 0.8572925812421548
5.251078950706316 150.09790829389445 0.8528530576074795
5.256306505659732 150.76453053990116 0.8681662429199761
5.261534060613148 154.59684393946745 0.8977915508921712
5.266761615566565 156.75603805986856 0.903161198989621
5.271989170519981 155.13401626549606 0.8891836612242296
5.277216725473397 157.3862961482516 0.9009112431209396
5.282444280426813 155.63021992684693 0.8937738458374738
5.2876718353802294 154.83034959046677 0.9047603677294822
5.292899390333646 151.1386571037618 0.9023279990860658
5.298126945287062 143.80131501981953 0.8713026626283754
5.303354500240478 143.55760290074642 0.8674105363426605
5.308582055193894 144.69856215251156 0.8609637001215937
5.3138096101473105 150.24982136845978 0.8817721893577593
5.319037165100727 154.8498894081249 0.8920678798314523
5.324264720054143 151.6475627630639 0.8855679439995101
5.329492275007559 150.09517983690756 0.8803023395805416
5.334719829960975 148.46491964918425 0.875862440755672
5.3399473849143915 146.7723408891099 0.8757557254979391
5.345174939867808 144.98331672759988 0.8660380789181349
5.350402494821224 143.73840857436213 0.8578687483211583
5.35563004977464 143.9020947282532 0.851849214630545
5.360857604728056 147.14519548950614 0.8552709385824872
5.3660851596814725 147.09208358281765 0.8583306014499851
5.371312714634889 147.9472671326826 0.8505233564115491
5.376540269588305 153.13733842971618 0.86501532130877
5.381767824541721 154.59831316238072 0.8749853862473312
5.386995379495137 156.40737706216336 0.8962756956122911
5.3922229344485535 158.45473519005418 0.9086495212180143
5.39745048940197 156.9646365390936 0.8951899189748842
5.402678044355386 157.89625022225687 0.8760330431946131
5.407905599308802 157.53388930910057 0.85666966669941
5.413133154262218 160.7057054907055 0.856255957105244
5.4183607092156345 163.95788715533288 0.8539644611818205
5.423588264169051 165.6737590055763 0.8423498502710723
5.428815819122467 166.7879664556229 0.8271824282586431
5.434043374075883 168.48293082385825 0.821718727164654
5.439270929029299 166.70117070018327 0.8076946390601911
5.4444984839827155 168.2278603062078 0.8136646398550909
5.449726038936132 170.0370580186244 0.8225958412406196
5.454953593889548 173.79149736696186 0.8393890361885528
5.460181148842964 178.37130053699423 0.864148707212127
5.46540870379638 175.69599574221115 0.8618774418659161
5.4706362587497965 175.6513193206232 0.8645386515966378
5.475863813703213 167.83358044842117 0.8488098773531626
5.481091368656629 165.49729547514056 0.8477315785041253
5.486318923610045 162.49732704502784 0.8522397395242017
5.491546478563461 162.05624103778015 0.8524158696334082
5.4967740335168775 160.9571454141727 0.8409564136073738
5.502001588470294 159.05093461629053 0.8396087930227781
5.50722914342371 157.54771378511478 0.8354873962588308
5.512456698377126 157.93410266639154 0.84024788824745
5.517684253330542 159.1894923632607 0.8544935492193001
5.522911808283959 159.3597230548347 0.859613467412497
5.528139363237375 158.99409608098122 0.85393961512118
5.533366918190791 160.08258021456322 0.8488487336840599
5.538594473144207 160.28702731873761 0.8501974797225382
5.543822028097623 163.04968808256925 0.8541351377157992
5.54904958305104 161.05653336548676 0.8468065852199353
5.554277138004456 160.40458753244098 0.8489517795970027
5.559504692957872 157.01435532237917 0.8293212964025187
5.564732247911288 154.2876075944594 0.820039623229552
5.569959802864704 154.79753205678767 0.8191827780094897
5.575187357818121 155.1825889329613 0.8078286040687551
5.580414912771537 159.39842595747297 0.8108075212649991
5.585642467724953 163.98312912779386 0.826790815975397
5.590870022678369 161.580159015523 0.8202180507337247
5.596097577631785 157.5749214656926 0.8085659290720606
5.601325132585202 155.18296579149717 0.7914265843071497
5.606552687538618 165.93748763555726 0.8056783057383538
5.611780242492034 173.88329501390524 0.8095451493002964
5.61700779744545 182.97060966521911 0.8186402621500298
5.622235352398866 194.07752207597318 0.8253897944194806
5.627462907352283 214.29112843147462 0.842009572002527
5.632690462305699 253.93654642880023 0.8899238988339595
5.637918017259115 313.95999028303083 0.9613940627227732
5.643145572212531 395.84752343807116 1.0537609315945742
5.648373127165947 491.01620805466166 1.1568368993839786
5.653600682119364 583.8927304427528 1.2509387875467097
5.65882823707278 663.455241617185 1.328158556730032
5.664055792026196 716.3417942908169 1.3782312448142815
5.669283346979612 749.5451114314453 1.410126041998512
5.674510901933028 758.6565903652228 1.41506992089949
5.679738456886445 755.9058395933679 1.409243317591645
5.684966011839861 745.1148662291066 1.3977548599505107
5.690193566793277 742.0841828643977 1.3937578831827893
5.695421121746693 742.4106340909034 1.3948779507702094
5.700648676700109 746.7582921720008 1.3987227570268432
5.705876231653526 755.092794862886 1.4070345743551562
5.711103786606942 758.9971750498705 1.4110329521308715
5.716331341560358 762.1723709904531 1.4132527205320964
5.721558896513774 763.1785009756629 1.4121619711956892
5.7267864514671905 762.122993078477 1.4086445172541477
5.732014006420607 760.1939785684701 1.4059505626653497
5.737241561374023 766.4332803660313 1.4116375097848555
5.742469116327439 781.8183724662043 1.4258253967888632
5.747696671280855 809.6564719778241 1.4504621216080928
5.7529242262342715 851.220386577094 1.4874935388838677
5.758151781187688 902.0979585868705 1.5295463191749772
5.763379336141104 964.7142743485475 1.5815190848565375
5.76860689109452 1030.927040918871 1.6334076390308556
5.773834446047936 1103.3273530197584 1.689701557633555
5.7790620010013525 1163.7710175171176 1.7348900487870926
5.784289555954769 1198.2795713301086 1.7574727583134666
5.789517110908185 1199.2212824466367 1.755727222374385
5.794744665861601 1149.915179882717 1.7169673697864802
5.799972220815017 1051.2057382337846 1.638908100502499
5.8051997757684335 923.844528478626 1.5361543872094776
5.81042733072185 783.2603709971573 1.4147448764108037
5.815654885675266 645.5180033455076 1.2880651333030486
5.820882440628682 521.5405966367415 1.1621877787409343
5.826109995582098 427.0861168922146 1.06132847577098
5.8313375505355145 355.5969732037286 0.9823118772568867
5.836565105488931 302.74936446090277 0.9201129249200447
5.841792660442347 262.20443019247205 0.8727474694219963
5.847020215395763 235.2127048499684 0.8361654548155238
5.852247770349179 217.20059486008256 0.8130380917027719
5.8574753253025955 210.57461781914648 0.8090885497096846
5.862702880256012 204.37899877571797 0.8072448947594951
5.867930435209428 203.5769262778407 0.8132143792869508
5.873157990162844 202.56617256707068 0.8125502918123612
5.87838554511626 200.8034043473471 0.8047715595171578
5.8836131000696765 195.6844780051557 0.7934890678507655
5.888840655023093 191.63838835816975 0.7805543287128285
5.894068209976509 191.11847007962245 0.7775309616055319
5.899295764929925 195.2934151498527 0.7868586884678267
5.904523319883341 197.16359348636703 0.7937079673282371
5.9097508748367575 198.47891149450496 0.8018434504858362
5.914978429790174 195.33945657558672 0.79803994068748
5.92020598474359 194.1071713832813 0.7894651323378321
5.925433539697006 196.3776806828623 0.7894771813015325
5.930661094650422 200.18354023255557 0.7915709589620932
5.9358886496038386 209.75307353394075 0.8087805428349135
5.941116204557255 216.66500741691954 0.8172312058840736
5.946343759510671 223.42067117987662 0.8275042216245911
5.951571314464087 224.8637379573543 0.8298969274221629
5.956798869417503 227.0001864541068 0.8327512931937426
5.96202642437092 230.7241952133779 0.8396603927384523
5.967253979324336 234.14496247864395 0.8428612108161846
5.972481534277752 246.85445076456168 0.8636004565116232
5.977709089231168 257.2101175852189 0.8759045472767554
5.982936644184584 268.5821829599181 0.8932314643628881
5.988164199138001 285.5992177635131 0.9134468808955835
5.993391754091417 298.60978705703945 0.9287326734968645
5.998619309044833 316.95690055752533 0.9512799771352007
6.003846863998249 342.2997480104298 0.9828077278552613
6.009074418951665 375.92651983429903 1.0265994886319572
6.014301973905082 414.7900952808317 1.0773985528091485
6.019529528858498 461.7811920130366 1.1337898227911056
6.024757083811914 522.5201218803363 1.2060082317724363
6.02998463876533 589.110888598655 1.2804587094692634
6.035212193718746 680.6270642375491 1.3772772876721773
6.040439748672163 790.0488586253556 1.486246101629311
6.045667303625579 916.3964203567269 1.6024904254768544
6.050894858578995 1070.996585556161 1.7332099976852966
6.056122413532411 1233.308819471285 1.8612850880984455
6.061349968485827 1389.4436347594915 1.9729321868472396
6.066577523439244 1545.1855482050617 2.081760849381383
6.07180507839266 1667.622090681966 2.165192485963556
6.077032633346076 1750.714811415778 2.2233799366890334
6.082260188299492 1785.0746236310938 2.24713487217682
6.087487743252908 1771.6690923765295 2.2417831097184235
6.092715298206325 1714.0093619439147 2.207207287027665
6.097942853159741 1630.3742285725884 2.155483435411236
6.103170408113157 1529.8975636271334 2.091480251214196
6.108397963066573 1409.7098313472131 2.0084553350267615
6.113625518019989 1278.7496098044116 1.9154128876882244
6.118853072973406 1151.8394362453278 1.8191758063734191
6.124080627926822 1029.3316860473294 1.7199432114184494
6.129308182880238 919.1818442646513 1.6267253498031808
6.134535737833654 815.5156052289783 1.5340630044449204
6.1397632927870704 722.2817103673713 1.445400447358497
6.144990847740487 638.9700347198836 1.3625716224477045
6.150218402693903 568.7913922966106 1.2864575782913656
6.155445957647319 507.5757840779665 1.2166041264533496
6.160673512600735 463.1512069553708 1.167498272316843
6.1659010675541515 426.50946408323773 1.129229711097934
6.171128622507568 395.6259741058361 1.091877109285541
6.176356177460984 369.93751330406013 1.0616678995097295
6.1815837324144 342.22647998678275 1.0250682071910646
6.186811287367816 322.69081355169226 1.0019848001250875
6.1920388423212325 306.5674482853942 0.9845181879842311
6.197266397274649 293.1015505505965 0.965937187236943
6.202493952228065 283.5164868776095 0.9539747194622443
6.207721507181481 268.6311279416944 0.921289109376632
6.212949062134897 259.72255651650494 0.900385913702236
6.2181766170883135 251.76032404248645 0.8881092084758667
6.22340417204173 244.28682848688786 0.875470005456955
6.228631726995146 238.53474633853912 0.8696699899712418
6.233859281948562 234.16031747936364 0.8636714204296247
6.239086836901978 232.0059787132138 0.8578998229894983
6.2443143918553945 228.67104311142702 0.8523540772527107
6.249541946808811 227.94243154087752 0.8509375660789604
6.254769501762227 222.00980211479393 0.8414351178189599
6.259997056715643 219.66082008382713 0.8404329893885865
6.265224611669059 215.98824508042503 0.837285204910172
6.2704521666224755 213.34365105346237 0.8358036367294019
6.275679721575892 211.8783753991864 0.8339833467704996
6.280907276529308 209.5077819185609 0.8290511177383209
6.286134831482724 208.44883846416187 0.8296114730549367
6.29136238643614 205.8712994975511 0.8214251915198129
6.2965899413895565 200.83382349481116 0.8113238022894143
6.301817496342973 198.47044430697125 0.8083797992483449
6.307045051296389 203.48328756268697 0.8166834917547248
6.312272606249805 210.7286654647443 0.8318271696655728
6.317500161203221 212.57035290536106 0.8354730461223313
6.3227277161566375 208.2597443738781 0.8246696958895255
6.327955271110054 199.58306426274933 0.8028340297046911
6.33318282606347 197.7811283059126 0.7992214930936488
6.338410381016886 197.66103227905174 0.8018258404278154
6.343637935970302 200.5485178259448 0.8106334141701288
6.3488654909237185 200.47362532444703 0.8127379012282505
6.354093045877135 200.72894908027425 0.8161764102410443
6.359320600830551 201.35626744312668 0.8127691864439636
6.364548155783967 201.5722183668658 0.8092334937482093
6.369775710737383 200.84080456155684 0.8047665428090205
6.3750032656908 195.68386766117334 0.7914277638163805
6.380230820644216 196.6073045689545 0.795196188794596
6.385458375597632 200.52218400986342 0.8021752717125779
6.390685930551048 204.53103490782823 0.8096527423400929
6.395913485504464 204.49881519416843 0.8047420399497762
6.401141040457881 200.7916524374682 0.7987164616852407
6.406368595411297 198.45905992057155 0.792899400087695
6.411596150364713 200.81083831048275 0.7967762519403192
6.416823705318129 202.24305054813857 0.8025263611170501
6.422051260271545 201.6791214124121 0.7989726246252188
6.427278815224962 203.19755817965196 0.7996013986865981
6.432506370178378 200.58772031309076 0.7964855928087237
6.437733925131794 200.1262986799131 0.7973412172761073
6.44296148008521 204.0850426765431 0.8057178594125978
6.448189035038626 203.86301638792398 0.8006965207521287
6.453416589992043 202.4969403099228 0.7881431314924064
6.458644144945459 201.50681351232325 0.7772653042400792
6.463871699898875 201.70254132108684 0.7734529474517309
6.469099254852291 208.0773896744916 0.7850058404713077
6.474326809805707 210.19642418781956 0.7901061769073912
6.479554364759124 211.52050215208527 0.7896151456221839
6.48478191971254 210.80043949598007 0.7888294460418528
6.490009474665956 211.4647178756496 0.7828887288929781
6.495237029619372 214.65337577300872 0.7858037972916329
6.500464584572788 220.34599431988124 0.7921887288023591
6.505692139526205 228.23208853862326 0.8011017449034723
6.510919694479621 236.80642568784822 0.8139455134925757
6.516147249433037 240.95504729986138 0.8160880336764259
6.521374804386453 247.3394103265047 0.821988049052121
6.526602359339869 251.25316472474847 0.8222750177965096
6.531829914293286 263.094395056604 0.8335988338254026
6.537057469246702 279.29989242917344 0.8537493648484632
6.542285024200118 306.82235275218494 0.8901883261358768
6.547512579153534 334.782295071973 0.9254400733954737
6.55274013410695 357.60444273036956 0.949439714680031
6.557967689060367 387.9058412237985 0.9819412395589128
6.563195244013783 415.6204009584645 1.0113081347454642
6.568422798967199 443.660667301681 1.0426701560121576
6.573650353920615 463.45725226074245 1.0613111246008298
6.5788779088740315 474.1989764681436 1.0703842730578488
6.584105463827448 474.1421681097019 1.069579820561179
6.589333018780864 464.1315892109815 1.0585333833459438
6.59456057373428 454.1621749573793 1.0475417680587262
6.599788128687696 443.95905480047503 1.0366549820933137
6.6050156836411125 424.2646539109302 1.0126375330075812
6.610243238594529 403.2934128675459 0.987741760957617
6.615470793547945 376.82672707528246 0.9559830487738757
6.620698348501361 350.64499469108046 0.9241226087177248
6.625925903454777 334.77959785367386 0.9050310327975013
6.6311534584081935 317.92365830012693 0.8871618462186235
6.63638101336161 302.8813036300693 0.8719495717065365
6.641608568315026 290.01491240803256 0.8576572011266131
6.646836123268442 280.34842849167075 0.8474065419487632
6.652063678221858 274.77054903373016 0.8395528463649312
6.6572912331752745 268.71920086581616 0.8353193418709929
6.662518788128691 262.6285921711243 0.827697504622303
6.667746343082107 257.4724902955856 0.8204342765641811
6.672973898035523 256.1654586692814 0.8213120514519533
6.678201452988939 249.65425010863754 0.8119402690001966
6.6834290079423555 244.2026586409356 0.8061387031852567
6.688656562895772 240.96753897001204 0.802390611964662
6.693884117849188 235.7160372309862 0.7931389755770886
6.699111672802604 234.9630006068559 0.7942754521555045
6.70433922775602 232.96129453612986 0.795317852266658
6.7095667827094365 233.6984199456953 0.79816902421586
6.714794337662853 231.70215860550545 0.7907623806694778
6.720021892616269 231.7218389381555 0.786297661702869
6.725249447569685 232.01840005112865 0.7857505744909573
6.730477002523101 234.60982928815923 0.7932225350043315
6.7357045574765175 241.20528981038257 0.8099749880064917
6.740932112429934 240.03891706378607 0.8099790708133981
6.74615966738335 236.44933856507433 0.8003343901425995
6.751387222336766 233.3905232249683 0.7970346535199389
6.756614777290182 232.87313649842932 0.7943892388688605
6.7618423322435985 231.13690437931018 0.7917615260198062
6.767069887197015 232.1983291111172 0.7948497053778996
6.772297442150431 230.7654176732135 0.7912681570510122
6.777524997103847 230.4941172224937 0.789416131492954
6.782752552057263 227.30288236590573 0.7823699342672388
6.7879801070106796 224.08677575259995 0.7753966784860407
6.793207661964096 224.9412098744941 0.7805402193832457
6.798435216917512 225.0133338232338 0.7820272931905331
6.803662771870928 229.5594122472036 0.7915113697556999
6.808890326824344 229.63328064929203 0.7878235638845936
6.814117881777761 230.27796341218948 0.7850824943811964
6.819345436731177 228.3080464017676 0.7795712775251832
6.824572991684593 228.02930870049718 0.7770520435478969
6.829800546638009 229.1287294228365 0.7756899082808638
6.835028101591425 230.5132530785594 0.7799794134148192
6.840255656544842 234.30842719784653 0.7864993256654611
6.845483211498258 237.12922613684307 0.792725538153382
6.850710766451674 238.46964347351658 0.795228092259814
6.85593832140509 241.47226717457917 0.7950393825805738
6.861165876358506 241.23304192518677 0.7915544268927174
6.866393431311923 245.45594612934815 0.7978412218009748
6.871620986265339 245.5907853253087 0.7968098878739844
6.876848541218755 247.94453961490152 0.7981693163928396
6.882076096172171 249.70780331744237 0.7972069444260902
6.887303651125587 250.43405863408375 0.7938242935998531
6.892531206079004 252.55368950176592 0.793800395878801
6.89775876103242 257.1251329735767 0.7980090730514123
6.902986315985836 259.2159967168574 0.7990819743668367
6.908213870939252 262.78440015955675 0.8032237783570046
6.913441425892668 263.76693653821167 0.801557219690984
6.918668980846085 267.5275119314608 0.8096141799825605
6.923896535799501 271.8999611600819 0.8166170930986972
6.929124090752917 277.21605245120185 0.8213788213396442
6.934351645706333 278.7529192375893 0.821072717591227
6.939579200659749 285.56732615138225 0.8260826877596853
6.944806755613166 292.1855439990132 0.8346152637552285
6.950034310566582 298.02298293906523 0.840089347639062
6.955261865519998 307.81096419188714 0.8485699542248639
6.960489420473414 318.6903548107156 0.8621801151751265
6.96571697542683 329.3847230325757 0.8727759997841489
6.970944530380247 338.14969833766486 0.8802328540540709
6.976172085333663 350.26754838007633 0.8927677364197297
6.981399640287079 361.5494563161177 0.9015161685906625
6.986627195240495 385.539979031252 0.92774831533882
6.9918547501939114 419.1418643078628 0.9647148161150823
6.997082305147328 468.00386582167647 1.0181246493485538
7.002309860100744 531.0807188960894 1.083477123703207
7.00753741505416 619.7100159577631 1.168771572667333
7.012764970007576 744.8500606012637 1.2785591887333265
7.0179925249609925 901.2229758040406 1.4035228693243726
7.023220079914409 1061.8595749140134 1.5216946443784585
7.028447634867825 1211.2998575190636 1.6233298760578976
7.033675189821241 1324.1078498991478 1.6958315349432587
7.038902744774657 1385.498553295592 1.7330991597577838
7.0441302997280735 1379.8690000715715 1.7278226608516172
7.04935785468149 1319.3595342502608 1.6877421183757875
7.054585409634906 1224.2278250321967 1.6239291704543526
7.059812964588322 1109.9415006769298 1.546523226198466
7.065040519541738 1001.3370130704978 1.468651249487067
7.0702680744951545 901.6611259202139 1.3932318025984571
7.075495629448571 812.8063493684972 1.322179922523416
7.080723184401987 739.6822130616773 1.2614014620548752
7.085950739355403 681.3627859574981 1.210461701732395
7.091178294308819 641.0376288714313 1.17265815604186
7.0964058492622355 614.001215628523 1.146845746761044
7.101633404215652 594.0424279598849 1.1286446459357966
7.106860959169068 581.1381214281354 1.1191022560146957
7.112088514122484 558.6666116765177 1.099071311296241
7.1173160690759 543.161990094795 1.0836939812289876
7.1225436240293165 525.3084999528388 1.0649610384379757
7.127771178982733 511.26919728687403 1.051229956705222
7.132998733936149 496.72019620067863 1.0363560905487545
7.138226288889565 480.73344977788855 1.0188118053492676
7.143453843842981 468.40048130685926 1.0050755402061506
7.1486813987963975 461.453151860867 0.997917648546372
7.153908953749814 459.11929452866383 0.996706626752184
7.15913650870323 453.0066535551575 0.9897430220259703
7.164364063656646 451.8473940613395 0.988880934719022
7.169591618610062 453.652464214724 0.9903197434541506
7.1748191735634785 461.66788589933145 0.9984465268661322
7.180046728516895 480.0566505062874 1.015430834834477
7.185274283470311 505.3899201797014 1.0394570036910533
7.190501838423727 550.1160155673169 1.0828392163404439
7.195729393377143 622.0696271895023 1.1505406662858242
7.2009569483305595 728.4362033188282 1.2448402293853489
7.206184503283976 869.5641819122358 1.3585365201059727
7.211412058237392 1049.2486997481517 1.489070844226434
7.216639613190808 1268.7532541171086 1.637095691717675
7.221867168144224 1539.9694675361227 1.8018814458106032
7.227094723097641 1860.012222712741 1.979859002649019
7.232322278051057 2186.483662334585 2.1453505320441244
7.237549833004473 2446.8726119046705 2.26673961374487
7.242777387957889 2573.1234283570675 2.3220696026839223
7.248004942911305 2535.5446954345016 2.3017365228334583
7.253232497864722 2342.2132687868134 2.2100392461576694
7.258460052818138 2026.0525072266646 2.0552558632135733
7.263687607771554 1677.9907201206063 1.8677206621582785
7.26891516272497 1339.5226520683357 1.6676276380970998
7.274142717678386 1057.039176070388 1.4811160719381864
7.279370272631803 839.0993708112677 1.3209486695181347
7.284597827585219 662.9609903289177 1.175924204637262
7.289825382538635 548.2047089757034 1.0703006601822336
7.295052937492051 471.88472801922717 0.9949840967934532
7.300280492445467 424.36767052157444 0.9461619143008049
7.305508047398884 393.53085554751823 0.9138485014281423
7.3107356023523 374.3489423317245 0.8917633169489902
7.315963157305716 357.0785373108259 0.8715107200769355
7.321190712259132 345.5221149484655 0.8580633618201909
7.326418267212548 335.7324395399484 0.8490229789213012
7.331645822165965 330.615322614493 0.8454852915955432
7.336873377119381 321.43240421513383 0.8348110115510808
7.342100932072797 315.6684229188177 0.8279436700577353
7.347328487026213 311.88520178689885 0.8208982036320792
7.352556041979629 306.57167256592885 0.8117355391215848
7.357783596933046 306.56276565611654 0.8116140293317318
7.363011151886462 306.91046597683237 0.811358783807963
7.368238706839878 303.3598948137818 0.808152071070802
7.373466261793294 308.27173240406876 0.8178721532706248
7.37869381674671 305.1471734783095 0.817334145915261
7.383921371700127 306.65355605999474 0.8196254005653055
7.389148926653543 304.8388573207383 0.8162469967262327
7.394376481606959 305.45850701330255 0.8140776850946285
7.399604036560375 307.32692324721796 0.8158138048852158
7.4048315915137914 309.52061817384043 0.8190306432195023
7.410059146467208 309.3947137860127 0.8184865713528974
7.415286701420624 312.7623713080824 0.8225051860266703
7.42051425637404 313.9507252317245 0.8235237567483932
7.425741811327456 312.75575906820086 0.8216649302665885
7.4309693662808725 314.9532136780181 0.8259382553912377
7.436196921234289 315.15642932314955 0.8275000875029148
7.441424476187705 318.5272923251942 0.8313034426849003
7.446652031141121 319.2916627543877 0.8284099585891945
7.451879586094537 323.04209029181794 0.8313548677651443
7.4571071410479535 326.8911233810284 0.8341652720872668
7.46233469600137 326.0396984722353 0.8297928051081717
7.467562250954786 330.04882438952023 0.8347819718011034
7.472789805908202 333.8781419246341 0.8375927689927732
7.478017360861618 342.5815195345436 0.8496633387354371
7.4832449158150345 351.01289690345317 0.859533428545466
7.488472470768451 361.31417543174297 0.8689559714246495
7.493700025721867 372.9258609927518 0.8806625025430856
7.498927580675283 384.1012978309128 0.8910671259505974
7.504155135628699 395.8136458236649 0.903096646102377
7.5093826905821155 410.92990731889483 0.9188040228268032
7.514610245535532 429.8631687709573 0.9386275550752778
7.519837800488948 452.62821248159963 0.9613143066435585
7.525065355442364 470.68802761049216 0.9792316828638006
7.53029291039578 486.87409491196775 0.9942571161699775
7.5355204653491965 494.2786916390003 1.00106787864966
7.540748020302613 495.5167901091318 1.0013195753552793
7.545975575256029 494.65688838086203 0.9997118767339631
7.551203130209445 490.2469798378454 0.9946542912446265
7.556430685162861 485.29581461403603 0.9899883616344597
7.5616582401162775 478.60649339734914 0.9824286175950759
7.566885795069694 468.7482564657799 0.9740502092089032
7.57211335002311 460.4360491367551 0.9654888265956741
7.577340904976526 452.29268679535386 0.9567074447230824
7.582568459929942 441.96752560728885 0.9448559635404998
7.5877960148833585 433.0196233996778 0.9353026857189073
7.593023569836775 423.7532787705596 0.924707443960164
7.598251124790191 416.45352575662133 0.9161314121510148
7.603478679743607 412.09495015650305 0.9118962144199984
7.608706234697023 409.19485151979757 0.9085700771310289
7.6139337896504395 409.92993696796105 0.9087843473016375
7.619161344603856 407.12231896458087 0.9055395989246438
7.624388899557272 407.71622022744145 0.9057739412565503
7.629616454510688 409.39190260100816 0.9067831091813632
7.634844009464104 406.62120140379955 0.9037305771530789
7.6400715644175206 408.63246107908594 0.9059105888044288
7.645299119370937 414.00452713160126 0.9122956873889896
7.650526674324353 426.80628154653556 0.9249860621016118
7.655754229277769 437.0743147760433 0.9357869314601416
7.660981784231185 445.7882483708726 0.9444812601008693
7.666209339184602 455.6608260272147 0.9533875919598032
7.671436894138018 465.1024639258821 0.962960486492956
7.676664449091434 480.2521525535167 0.9762957020226524
7.68189200404485 493.31265814393 0.9883791521652052
7.687119558998266 506.88245423051563 1.001726274290983
7.692347113951683 517.6580793046925 1.0114227549782069
7.697574668905099 525.8343542443962 1.0188859005754012
7.702802223858515 535.3054562425433 1.0262428781095139
7.708029778811931 541.7145869716578 1.0318323645100715
7.713257333765347 546.4560375021408 1.0347655068846082
7.718484888718764 541.684488273719 1.0301831819875826
7.72371244367218 532.2073081155664 1.0213216347741099
7.728939998625596 526.8549894565174 1.0152487668201977
7.734167553579012 522.5107127653566 1.0106955324934113
7.739395108532428 526.9029887735296 1.0156716314548846
7.744622663485845 528.491758403508 1.0168717201463386
7.749850218439261 528.9363695032625 1.0172313343161625
7.755077773392677 523.807869923469 1.0118195436785287
7.760305328346093 520.5972550793854 1.009812401408442
7.765532883299509 517.4726810458571 1.0061077961644198
7.770760438252926 513.8232033250805 1.0009735965975723
7.775987993206342 510.4046199255134 0.9972546280429379
7.781215548159758 500.7537689549769 0.9880636261470903
7.786443103113174 488.26789795759424 0.9766668717282397
7.79167065806659 477.43919765037384 0.9660267915566174
7.796898213020007 464.2745888774435 0.9523932288572086
7.802125767973423 453.39685911814774 0.9406423357562707
7.807353322926839 446.2192362864067 0.933104506146058
7.812580877880255 438.1841586482989 0.925518929660243
7.817808432833671 434.3353734645076 0.9208944310074499
7.823035987787088 434.79093604022097 0.9222444727606048
7.828263542740504 430.4275504706134 0.9166247249419359
7.83349109769392 428.66466989956905 0.9137428884399423
7.838718652647336 427.5956292784756 0.9115903786909995
7.8439462076007525 428.23604184562157 0.9127556713010714
7.849173762554169 430.51075517008906 0.916173906380244
7.854401317507585 433.8529104400598 0.9199751530722053
7.859628872461001 434.9995639974821 0.9208301888525567
7.864856427414417 437.20559324934817 0.9215768279296607
7.8700839823678335 441.2564532248318 0.925234030065977
7.87531153732125 445.1580181511442 0.9283793568428351
7.880539092274666 455.5543253335845 0.9390773618920966
7.885766647228082 464.4311698547832 0.9474981072165685
7.890994202181498 471.2326280850554 0.9519381690718891
7.8962217571349145 478.19563675859706 0.9583095007158188
7.901449312088331 487.35411718840464 0.9670909865457048
7.906676867041747 495.5588902870049 0.9745256811633782
7.911904421995163 502.17535815939306 0.9798799442770059
7.917131976948579 509.9808770064406 0.9859137579490773
7.9223595319019955 518.766829457294 0.9932053580905146
7.927587086855412 528.4646623220059 1.002576153252588
7.932814641808828 540.3145019612421 1.0124471535568846
7.938042196762244 553.6695924539215 1.0242639434889336
7.94326975171566 569.4714999068151 1.0387319179099448
7.9484973066690765 584.6391104559614 1.0524758753902155
7.953724861622493 598.5928702899483 1.0644763413394898
7.958952416575909 614.8377141760582 1.0777810108822716
7.964179971529325 631.7585565787577 1.0920114508509202
7.969407526482741 644.7399885232091 1.1016153998179286
7.9746350814361575 660.0210809342589 1.1138962152515388
7.979862636389574 672.7129733088152 1.124931016587093
7.98509019134299 683.0961516191185 1.1328784576975537
7.990317746296406 689.5735176515858 1.138143494739848
7.995545301249822 693.7762392135032 1.1411438270158833
8.000772856203238 695.8293939158968 1.141053671059257
8.006000411156654 696.8714539081537 1.1419733230350564
8.01122796611007 698.4353887799662 1.14301712714318
8.016455521063486 697.7905132418438 1.1426544516624364
8.021683076016902 691.8273180616444 1.1372431689943707
8.026910630970319 684.2566966961632 1.1301153124660823
8.032138185923735 677.0213515291638 1.1235197086356283
8.037365740877151 670.9491121878983 1.1176486233534477
8.042593295830567 666.9376496676513 1.113610929995162
8.047820850783983 657.9475290509771 1.1062690395414416
8.0530484057374 649.7300062719626 1.0989438255292923
8.058275960690816 636.0453324868965 1.0870963162507379
8.063503515644232 628.9672553181717 1.0824046249768131
8.068731070597648 622.0900703299637 1.0770993060611374
8.073958625551064 615.7707375742915 1.0715309364979069
8.07918618050448 610.7067513366698 1.0664353312865131
8.084413735457897 607.5789463479277 1.0621955104903107
8.089641290411313 607.9841226582654 1.0616977430525465
8.09486884536473 604.0029166622296 1.0569676577594576
8.100096400318145 600.8782348337305 1.0539916452349982
8.105323955271562 591.7579732498352 1.0447460965506596
8.110551510224978 582.5661889102969 1.036292110867566
8.115779065178394 577.8058710309523 1.031836461058564
8.12100662013181 572.9876876570834 1.0275176094864258
8.126234175085226 580.1640565630364 1.0345110796371637
8.131461730038643 583.0651392037621 1.0364139256544715
8.136689284992059 590.5050201624024 1.0420753150913362
8.141916839945475 599.8568608404995 1.0503468219202277
8.147144394898891 613.1938894988509 1.060791446775248
8.152371949852308 635.4909090570798 1.079391537615536
8.157599504805724 656.1201230333271 1.0964204615649014
8.16282705975914 677.8431522702886 1.1141137629019957
8.168054614712556 698.1235124041641 1.130161385744534
8.173282169665972 714.791740690002 1.1429915041238672
8.178509724619389 723.6790568725918 1.1497637578102329
8.183737279572805 733.4134168763422 1.1583033494064618
8.188964834526221 733.6684589292893 1.1567418187507492
8.194192389479637 734.1099888055253 1.156010013537989
8.199419944433053 728.8145489851091 1.1501168042639958
8.20464749938647 719.8937511250641 1.1426362425776986
8.209875054339886 708.150456568808 1.1325262077887095
8.215102609293302 696.3273490577228 1.1220481524754045
8.220330164246718 687.5284008745906 1.115079244236473
8.225557719200134 682.0882616269963 1.1113648829527034
8.23078527415355 679.7038826074278 1.109584138422823
8.236012829106967 680.7034243344831 1.1104317172497122
8.241240384060383 678.1311646480071 1.1080237757950586
8.2464679390138 677.175001984288 1.1076515195507723
8.251695493967215 672.2410434166949 1.1029349277844513
8.256923048920632 667.4638611333964 1.0974732571160812
8.262150603874048 664.0960790475586 1.0943903617489765
8.267378158827464 659.0583388619251 1.0906476250313442
8.27260571378088 654.3590334431318 1.086628828647795
8.277833268734296 652.4804140754804 1.0845178611486506
8.283060823687713 649.0761391118186 1.0813030556018255
8.288288378641129 645.2511804265428 1.077967964947046
8.293515933594545 642.3079231193043 1.0755623121701716
8.298743488547961 636.4086775597937 1.0692956450765492
8.303971043501377 637.677083864864 1.069139679007266
8.309198598454794 634.3984831148707 1.064986089838913
8.31442615340821 634.8846001763923 1.0649808360835809
8.319653708361626 636.4764256423557 1.0675156225790703
8.324881263315042 640.986975158242 1.0716834380108067
8.330108818268458 646.902600192638 1.0767349758215952
8.335336373221875 649.7428279932474 1.0773070777867664
8.34056392817529 656.8639245369554 1.0822083485629717
8.345791483128707 660.9389671594702 1.0847844269136453
8.351019038082123 664.7175700805075 1.087611564853709
8.35624659303554 670.003493512081 1.091633399759877
8.361474147988956 671.700975139844 1.0931340666316078
8.366701702942372 679.2792415548593 1.0989162495536764
8.371929257895788 685.7479914920547 1.1033938547136266
8.377156812849204 693.1099367794822 1.1091965028206816
8.38238436780262 699.6806262651064 1.1144253686609757
8.387611922756037 699.3285889781183 1.1139563252870321
8.392839477709453 699.4882262120075 1.113289104819458
8.398067032662869 694.1233062864894 1.1105676008749323
8.403294587616285 683.0674156106355 1.1015865494112915
8.408522142569701 673.4057348664817 1.0935585552489813
8.413749697523118 658.5513901349409 1.0788855249908813
8.418977252476534 646.860299434978 1.0690627368189332
8.42420480742995 633.0471480845733 1.055303919735203
8.429432362383366 622.4105840890293 1.0466670485592158
8.434659917336782 612.2877893309071 1.0382676518802185
8.439887472290199 603.5291471615717 1.0310045803067955
8.445115027243615 595.4581571527175 1.0242398619215658
8.450342582197031 583.810988020111 1.013919433907097
8.455570137150447 576.4116807340318 1.007633262305271
8.460797692103863 570.613923790348 1.0028261431544532
8.46602524705728 563.5583576538918 0.9960883252182794
8.471252802010696 557.7790597099712 0.9917059444135083
8.476480356964112 553.657859689645 0.9876272916645382
8.481707911917528 548.3698715086998 0.9825679489440619
8.486935466870944 542.3940139633133 0.9762865465027318
8.49216302182436 543.0126559427417 0.9764088090335208
8.497390576777777 545.2511343576588 0.97805565249555
8.502618131731193 549.5619305534688 0.9812837599477265
8.50784568668461 544.9791065631287 0.977908303841442
8.513073241638025 539.0223632597387 0.9730574733934079
8.518300796591442 531.1551300958097 0.9659502587452203
8.523528351544858 527.1867501212446 0.9616649206350366
8.528755906498274 522.6169643005019 0.954777290901447
8.53398346145169 518.6509121379773 0.95042563818054
8.539211016405106 512.2837042267936 0.9443333202448262
8.544438571358523 511.1622500676833 0.9453522420860828
8.549666126311939 512.0327771803701 0.9474081865995164
8.554893681265355 512.8932160548144 0.9482218199571926
8.560121236218771 512.431956016861 0.9460701358854451
8.565348791172188 511.8841165391001 0.944268785474387
8.570576346125604 516.2894996732355 0.9481042230860109
8.57580390107902 519.2597964042347 0.9492083724563233
8.581031456032436 523.7004558420826 0.9534495589753862
8.586259010985852 527.356780307978 0.955938357482533
8.591486565939269 527.8374702449206 0.9561713403029451
8.596714120892685 527.5376061343514 0.9549332059764187
8.601941675846101 522.9243374879469 0.9495295305751763
8.607169230799517 523.4187519577256 0.9497669315166393
8.612396785752933 522.3068373271615 0.9486817640934293
8.61762434070635 521.7315730810906 0.9484728563379844
8.622851895659766 525.4360270800039 0.9525517861677438
8.628079450613182 529.130808683646 0.9552081479420359
8.633307005566598 536.1924073351472 0.9610946662652096
8.638534560520014 543.4117211070713 0.9666500190490813
8.64376211547343 552.7295617683238 0.9746539135409349
8.648989670426847 559.8324618698036 0.9805900114750695
8.654217225380263 569.8650731079612 0.9888646923095772
8.65944478033368 576.6721306874624 0.9938119307561408
8.664672335287095 581.8388992919135 0.9975265866482622
8.669899890240512 589.2323480647619 1.0036251580891875
8.675127445193928 597.2625499578861 1.0109241277283307
8.680355000147344 607.4739093941153 1.0198132493960317
8.68558255510076 617.4023781316073 1.0274562405637169
8.690810110054176 630.1863521770298 1.0375554388227115
8.696037665007593 643.2932207307128 1.0468646280876173
8.701265219961009 658.1247488317217 1.0583038658770885
8.706492774914425 677.453614773723 1.0731291284785094
8.711720329867841 689.3695490380417 1.0823728955636212
8.716947884821257 698.6054630900358 1.0882699298597582
8.722175439774674 704.8152605564535 1.0927645954116882
8.72740299472809 701.3089090787271 1.089235197413955
8.732630549681506 697.2315569899592 1.0872058894946437
8.737858104634922 694.8583704159033 1.0856416881501072
8.743085659588338 688.3242631132453 1.0806969583983446
8.748313214541755 680.7837421208094 1.0750216684234764
8.75354076949517 671.3637482203669 1.0671453204230277
8.758768324448587 660.193856073121 1.0582015034299352
8.763995879402003 645.5000629633047 1.0457093238436315
8.76922343435542 632.106711865745 1.0337001872708589
8.774450989308836 616.5167438832902 1.0192192519776146
8.779678544262252 604.2660158555104 1.0084573850161824
8.784906099215668 598.0825449668014 1.0021118668550277
8.790133654169084 594.362670988112 0.9999123308961484
8.7953612091225 586.7561075551596 0.9935983963972981
8.800588764075917 586.2331812691659 0.9937791940135038
8.805816319029333 581.295350311771 0.9892332666726446
8.811043873982749 578.7803074196192 0.9872784769110943
8.816271428936165 572.0157428536767 0.9802692644922425
8.821498983889581 567.5689920239017 0.9764993600882725
8.826726538842998 562.6292115481285 0.9718131888980484
8.831954093796414 561.6201833860014 0.9717480126955327
8.83718164874983 558.7975479599717 0.9691186395706053
8.842409203703246 555.1553023376281 0.9658310652608001
8.847636758656662 552.8712404905641 0.9637920958249211
8.852864313610079 552.5746711757516 0.9638942841444391
8.858091868563495 556.7210442362581 0.9669346639493496
8.863319423516911 559.5418572139631 0.9692730788776053
8.868546978470327 560.9948990671519 0.9700705619972827
8.873774533423743 559.8914888682899 0.9677523576915104
8.87900208837716 554.5247989919663 0.9619706678923782
8.884229643330576 554.0916540021707 0.9604707210965727
8.889457198283992 551.3641453917554 0.9576921163023016
8.894684753237408 553.0502847297279 0.9590177922690972
8.899912308190824 559.821814274906 0.9652747061915001
8.90513986314424 556.3946313130048 0.9612916375165496
8.910367418097657 555.4815645933439 0.9595889789292835
8.915594973051073 556.2030563855691 0.9592624730948579
8.92082252800449 560.5249625818681 0.9627684627880042
8.926050082957905 570.503687744925 0.9724138968801277
8.931277637911322 575.4690321160855 0.9766247714211059
8.936505192864738 575.2724684662119 0.9743120360950963
8.941732747818154 576.5534951365744 0.9746210707357837
8.94696030277157 574.3258935698469 0.9724220747473189
8.952187857724986 574.6498925750261 0.9729157112828938
8.957415412678403 579.2288310442823 0.9772663264255357
8.962642967631819 584.0465975660196 0.9805728955363898
8.967870522585235 588.8927323357632 0.9835976588057325
8.973098077538651 593.5309572900256 0.9876582143635538
8.978325632492067 596.8747519006496 0.9910696559360195
8.983553187445484 599.8324745949908 0.994870151902674
8.9887807423989 605.1355148657602 0.9982244777785518
8.994008297352316 605.8806328081598 0.9974145807349056
8.999235852305732 608.1835340759006 0.9981944266076842
9.004463407259149 612.1817161033606 1.0001243196824914
9.009690962212565 616.9897102512155 1.0033801599506913
9.014918517165981 628.3014756446877 1.0120308006149523
9.020146072119397 640.6366719013857 1.0216454653020137
9.025373627072813 651.9920116619767 1.0309556545382739
9.03060118202623 664.310672316594 1.0402263309291062
9.035828736979646 677.2777552999377 1.050401645620565
9.041056291933062 696.2093549932406 1.064739758335143
9.046283846886478 718.3678464496079 1.0822647185117285
9.051511401839894 732.4552715210991 1.092471740115182
9.05673895679331 749.0374005766982 1.1033693109714897
9.061966511746727 767.6603640426766 1.1161331822638934
9.067194066700143 793.5316556251992 1.1343408484895505
9.07242162165356 820.9799679579536 1.1526613900002103
9.077649176606975 840.3184058717192 1.164606984614949
9.082876731560392 855.8851651981792 1.1750224337192798
9.088104286513808 868.2858464831012 1.1851613390023394
9.093331841467224 876.1078623860371 1.1907496391615624
9.09855939642064 877.5341964611663 1.1914884334713425
9.103786951374056 872.0282009107829 1.1854144364075356
9.109014506327473 864.4970184844098 1.1787361351467427
9.114242061280889 856.1781828655272 1.1728203937814945
9.119469616234305 848.8532972315794 1.167665120359819
9.124697171187721 844.6936211116149 1.1643919827373157
9.129924726141137 836.7023087411231 1.1586472959445198
9.135152281094554 834.1446297686094 1.1564078166965346
9.14037983604797 840.3376115315197 1.1610017470396583
9.145607391001386 858.2471305860468 1.1728037653924233
9.150834945954802 886.984977718259 1.192401723274031
9.156062500908218 918.2482446416567 1.213576992255973
9.161290055861635 946.99553113758 1.241892152094221
9.16651761081505 982.4872766064542 1.2720280336953822
9.171745165768467 1017.4849068230985 1.2996675889788392
9.176972720721883 1038.6820582051134 1.3170427635958772
9.1822002756753 1047.550524105288 1.3251309851141582
9.187427830628716 1042.6267573174198 1.324947446630893
9.192655385582132 1027.7055721368095 1.3166186556477317
9.197882940535548 1012.7164903248924 1.3091132429380712
9.203110495488964 997.770442008942 1.3016998849188908
9.20833805044238 984.4376241900461 1.296048787868508
9.213565605395797 974.5565872762231 1.292143862415322
9.218793160349213 960.9104278423014 1.2854093816112464
9.224020715302629 944.7396327209983 1.2766730029890656
9.229248270256045 931.4569378173304 1.2686507156230085
9.234475825209461 917.6998552467486 1.260754922254227
9.239703380162878 910.2063854022884 1.2573203869821827
9.244930935116294 901.4913806439323 1.2520229422557176
9.25015849006971 900.2494476052956 1.253641795222295
9.255386045023126 896.940552292567 1.2526574361383631
9.260613599976542 896.7748989638011 1.2537917776963756
9.265841154929959 897.9195628498827 1.2561362761513792
9.271068709883375 901.9223867783361 1.2588280056518382
9.276296264836791 918.2849897301285 1.271433998962067
9.281523819790207 935.4160427393563 1.2848857891726977
9.286751374743623 959.1731896875499 1.3030415804957896
9.29197892969704 987.2571758418538 1.323999534499691
9.297206484650456 1008.8517366907844 1.3377867668462988
9.302434039603872 1022.1084884438949 1.3465203892611661
9.307661594557288 1029.5567136181594 1.3533206343022703
9.312889149510704 1024.7661321061478 1.3531615381973598
9.31811670446412 1012.5862074596761 1.3460596376010283
9.323344259417537 989.6584421859718 1.3325689987985647
9.328571814370953 952.0796882973614 1.306727623220995
9.33379936932437 908.203655851857 1.2771778790797994
9.339026924277785 859.9675955879451 1.2441018088107574
9.344254479231202 815.7255273341406 1.2132832735661598
9.349482034184618 775.3963567369815 1.1834605861674092
9.354709589138034 746.1657336101453 1.1615435009260873
9.35993714409145 721.3789590991644 1.1440026327245887
9.365164699044866 703.0351406056906 1.1307257741407766
9.370392253998283 688.2866402788023 1.1207189946212335
9.375619808951699 674.5875813738453 1.1105864579485283
9.380847363905115 665.9414893548235 1.1037826037694045
9.386074918858531 657.6103115353865 1.0975755140973942
9.391302473811947 654.3679944349508 1.095013246599232
9.396530028765364 654.266879443053 1.0953962649215379
9.40175758371878 655.3236140924074 1.0969889835324338
9.406985138672196 655.1576106820288 1.0971060773932186
9.412212693625612 656.6002668913015 1.0975599307314068
9.417440248579029 653.8778052172191 1.085092582591824
9.422667803532445 651.7624041089375 1.0780877602964887
9.427895358485861 650.5325142111524 1.0737694741770667
9.433122913439277 648.269579051163 1.0692751200644695
9.438350468392693 645.363086553561 1.0644657580073265
9.44357802334611 643.2034179743895 1.06047329568824
9.448805578299526 644.0076489596535 1.0577786102991753
9.454033133252942 641.7167557736719 1.0536163315387945
9.459260688206358 648.3343221737229 1.057516545151099
9.464488243159774 650.7246748869211 1.0589866014768008
9.46971579811319 651.1331112651579 1.0584032839873987
9.474943353066607 648.7979287792067 1.0544799605764748
9.480170908020023 645.881557835676 1.0495338527093723
9.48539846297344 644.7269802075741 1.0470489883947143
9.490626017926855 646.3215066968542 1.0467672685852576
9.495853572880272 650.3939785634388 1.0493223256265565
9.501081127833688 649.5879144416891 1.047625833047957
9.506308682787104 647.0799378184226 1.0441262722541822
9.51153623774052 646.6672909613077 1.0434191975064344
9.516763792693936 640.6488245764134 1.0377335995030628
9.521991347647353 640.1174941390835 1.0356210307340894
9.527218902600769 637.8564027738335 1.0324246362773304
9.532446457554185 639.4298272436322 1.0329424616509528
9.537674012507601 642.075097436287 1.034122557655595
9.542901567461017 643.6990819262128 1.0344680685667271
9.548129122414434 647.9582829002735 1.0370296764061004
9.55335667736785 647.5341120268339 1.0362137019110957
9.558584232321266 643.6257851669263 1.0326173505781815
9.563811787274682 640.7592531840205 1.0303115269514838
9.569039342228098 639.5964121135139 1.0302185752615767
9.574266897181515 639.6986104590433 1.0294455828101055
9.57949445213493 642.0682220358306 1.0292210124238512
9.584722007088347 638.9384885785802 1.0237010554408184
9.589949562041763 642.9117424447886 1.0260785712163203
9.59517711699518 645.9332856010128 1.0270793001115757
9.600404671948596 649.7884984329211 1.0301174174262155
9.605632226902012 650.2057041286363 1.0297127766325376
9.610859781855428 648.5630078808742 1.0286095305177745
9.616087336808844 646.7233987279311 1.0277913885945793
9.62131489176226 646.1734654761597 1.0266184755115617
9.626542446715677 644.7141591134357 1.0236329073217811
9.631770001669093 647.5842763450933 1.0252496658837587
9.636997556622509 647.2291169073959 1.0239298436368973
9.642225111575925 650.4924469381251 1.0270818547926808
9.647452666529341 648.67333820064 1.024936885376765
9.652680221482758 648.3616760558945 1.0242950779468625
9.657907776436174 649.6660314257775 1.0233172333865044
9.66313533138959 649.3039544391212 1.0215841106394346
9.668362886343006 655.6160681638346 1.0268109860935355
9.673590441296422 659.9561113550362 1.0314558303468382
9.678817996249839 662.1627696931718 1.0323848953268933
9.684045551203255 665.2695856043035 1.0346032122036537
9.689273106156671 665.8238779779927 1.034365474525073
9.694500661110087 667.8340935749268 1.034626268357513
9.699728216063503 671.6640953647407 1.0372883315170864
9.70495577101692 671.0273001088187 1.0354911659108175
9.710183325970336 677.0043576030453 1.0398024040540668
9.715410880923752 681.1226651883916 1.0418370687633127
9.720638435877168 683.8326584413799 1.043493736214603
9.725865990830584 686.1923971500888 1.0450998904846402
9.731093545784 686.4574165003946 1.0444984776118746
9.736321100737417 690.4246976160493 1.0473317019027957
9.741548655690833 695.1782812908551 1.0509352850455698
9.74677621064425 691.5832806398901 1.0472816708745607
9.752003765597665 688.4851275593118 1.0447822938665021
9.757231320551082 682.1385382502693 1.0398170653013523
9.762458875504498 680.1053495918076 1.037393917880748
9.767686430457914 684.9313614254123 1.0405294391615518
9.77291398541133 689.4720238581765 1.0431047423330992
9.778141540364746 692.4646869867216 1.0435523329635297
9.783369095318163 693.6908543106002 1.0435965521991009
9.788596650271579 692.2250995899369 1.0419883542932165
9.793824205224995 694.8090019648 1.0449856299118918
9.799051760178411 695.9995052458916 1.0447046094303254
9.804279315131827 696.9027071792051 1.0444925388375195
9.809506870085244 695.0234021895227 1.0413356756575367
9.81473442503866 695.6024040280462 1.0412840843874251
9.819961979992076 695.1482545974085 1.0403039945125272
9.825189534945492 695.8467453401047 1.039180146861126
9.830417089898909 699.212115521702 1.040981411450278
9.835644644852325 695.3294691156397 1.0365613180315876
9.840872199805741 692.3658368694328 1.033914388362369
9.846099754759157 689.7894883613452 1.0319996608029829
9.851327309712573 692.8175265533455 1.0352669348779568
9.85655486466599 692.2453240054605 1.0350342809455302
9.861782419619406 689.2032418798744 1.0327372526136258
9.867009974572822 691.4357216239266 1.033625227620505
9.872237529526238 694.2973403307625 1.0356343278491595
9.877465084479654 693.9944852321725 1.0351059783904846
9.88269263943307 696.4458748841928 1.0361819260901384
9.887920194386487 695.6626659932081 1.034504782773497
9.893147749339903 696.1760510652384 1.0350289382015154
9.89837530429332 699.5648288145438 1.0369988933124472
9.903602859246735 705.703122455964 1.0409318169229087
9.908830414200152 705.3018459227737 1.0400951115771502
9.914057969153568 708.5398195856951 1.041898833805663
9.919285524106984 711.1995975688536 1.0434976967965157
9.9245130790604 710.1375665648923 1.0420507711517712
9.929740634013816 712.0736450424635 1.0430814911296904
9.934968188967233 713.0013998384061 1.0431290878348178
9.940195743920649 711.4551213676027 1.0409674727197615
9.945423298874065 719.1511515580897 1.0462414880054187
9.950650853827481 723.9828453940002 1.0497845266079069
9.955878408780897 731.519882088989 1.0555096929317123
9.961105963734314 730.4673216334068 1.0547718674852684
9.96633351868773 730.7996426910386 1.0547335088056478
9.971561073641146 724.809384460718 1.0480043999700088
9.976788628594562 722.4645010086863 1.0449341417721427
9.982016183547978 719.386454006489 1.0423368333575724
9.987243738501395 716.6611161560201 1.0401866462879277
9.99247129345481 714.6052597234018 1.0381042097799442
9.997698848408227 711.873228451058 1.0358573186989652
10.002926403361643 711.1058047938214 1.034276575119371
10.00815395831506 708.4721960063193 1.0317369143578274
10.013381513268476 703.2677642035051 1.0279831659324874
10.018609068221892 703.5276568068766 1.028628795608628
10.023836623175308 699.6595381919062 1.0255535502621655
10.029064178128724 701.3178577368637 1.0267390934897267
10.03429173308214 705.07421829414 1.0292753523551397
10.039519288035557 712.0624674598647 1.0343029639798376
10.044746842988973 714.0413481855308 1.0349961824216065
10.049974397942389 716.8695109565014 1.0369429869868103
10.055201952895805 712.6665547717193 1.0333307858897154
10.060429507849221 713.9341270490625 1.0344178872820466
10.065657062802638 712.2701870232972 1.033283357271041
10.070884617756054 713.3196173958983 1.0338200321691275
10.07611217270947 709.583534283114 1.0310795272486697
10.081339727662886 706.8405230804489 1.0283315843592262
10.086567282616302 702.6318342683234 1.0255809988480384
10.091794837569719 700.1633227653621 1.0228172692776738
10.097022392523135 695.1639942515335 1.0177034265396256
10.102249947476551 699.2752598546917 1.0205608369077452
10.107477502429967 701.9996917136749 1.022165819550886
10.112705057383383 702.4326771819866 1.021807566801546
10.1179326123368 700.8697321570477 1.0202531628071574
10.123160167290216 695.9817967130571 1.0162850207779366
10.128387722243632 690.174869021951 1.0120118843334338
10.133615277197048 685.9437710994622 1.0080908600516216
10.138842832150464 685.5820655240437 1.0075009592667807
10.14407038710388 686.8576168472991 1.0083080408939054
10.149297942057297 692.4368615751793 1.0129780135899207
10.154525497010713 691.9341207420749 1.0129431881682711
10.15975305196413 690.3920539882881 1.0114284635983686
10.164980606917545 685.6658323832456 1.0070634173232047
10.170208161870962 684.1265892386249 1.0051336668410296
10.175435716824378 680.3197730778404 1.00226448640845
10.180663271777794 677.2767987163334 0.9988605198500611
10.18589082673121 674.2985588742702 0.9963258116334508
10.191118381684626 668.5361459323317 0.9917371540206769
10.196345936638043 667.170104544896 0.990200604627163
10.201573491591459 668.0064674583838 0.9910806927416642
10.206801046544875 668.2838854158974 0.9911955433163063
10.212028601498291 670.5070140639517 0.9930963799522015
10.217256156451707 668.6798109007751 0.9914428701554443
10.222483711405124 665.9964574985868 0.9891455081936519
10.22771126635854 663.323628284386 0.9866306349948731
10.232938821311956 658.4587150357257 0.983022598391894
10.238166376265372 657.4963087833436 0.983001278081161
10.243393931218788 654.8528525558762 0.9812400157712197
10.248621486172205 653.4074111297401 0.9803694578585411
10.253849041125621 652.3467862980225 0.9782992894869003
10.259076596079037 651.0398972251407 0.9774231562032412
10.264304151032453 647.8296663490738 0.9745162485991228
10.26953170598587 646.6392130865321 0.9723130175797109
10.274759260939286 645.0976438790195 0.9703788517132402
10.279986815892702 648.0717581436071 0.972501174700804
10.285214370846118 648.5424834375955 0.9729260961538768
10.290441925799534 647.417646918097 0.9717220541672703
10.29566948075295 643.4899252119029 0.96889649768297
10.300897035706367 636.2086323167969 0.963134285920165
10.306124590659783 635.4404986031033 0.9621139354198154
10.3113521456132 630.8651099585957 0.9586473448819688
10.316579700566615 632.5238423831129 0.9603058366785963
10.321807255520032 630.9028517421445 0.9583712631558597
10.327034810473448 631.3706906306987 0.9583201621341318
10.332262365426864 628.2178150227085 0.9547219092835402
10.33748992038028 628.5245872192319 0.9545563596168164
10.342717475333696 625.7398479345484 0.9516154196876315
10.347945030287113 623.4768366251868 0.9496387734904085
10.353172585240529 626.9286220074042 0.9521124081939769
10.358400140193945 631.2599111947245 0.9556426744215116
10.363627695147361 631.4261248827037 0.9552503219564484
10.368855250100777 637.6602686234683 0.9595405087698349
10.374082805054194 637.4951609801594 0.9590039218355598
10.37931036000761 637.3058917856107 0.9583369918870548
10.384537914961026 634.6356327040247 0.9561767467292611
10.389765469914442 632.004542616025 0.9531194067562943
10.394993024867858 636.3158891777377 0.9565039526178043
10.400220579821275 640.6735791681285 0.9597792221229405
10.40544813477469 641.6113028620558 0.9599952927323956
10.410675689728107 634.0499956135739 0.9537482314300467
10.415903244681523 630.5042043106231 0.9508004781700763
10.42113079963494 629.0096519879903 0.9493493231788995
10.426358354588356 624.0861893459711 0.9457103717903051
10.431585909541772 616.1529989996138 0.9397132176674485
10.436813464495188 613.6306982615288 0.9381927670556989
10.442041019448604 607.938035117573 0.9335312406829293
10.44726857440202 604.5593230411286 0.9300452915068522
10.452496129355437 600.1266885351451 0.9263643557474965
10.457723684308853 594.9830766295477 0.9223043426875202
10.462951239262269 590.6114755438452 0.9174161135793839
10.468178794215685 587.4093147295054 0.9148938919464343
10.473406349169101 584.3306501495435 0.9124986350027661
10.478633904122518 583.701170821509 0.9122633929830987
10.483861459075934 584.5389786230606 0.9132847584098318
10.48908901402935 581.6902424481729 0.9106501568653642
10.494316568982766 574.6829907429589 0.9042886484711178
10.499544123936182 569.4432920479886 0.899600157498731
10.504771678889599 564.3604182169397 0.8952590685353788
10.509999233843015 562.27911473137 0.894410946777638
10.515226788796431 560.2051346841365 0.8923235418311686
10.520454343749847 553.9186682421957 0.887171407238096
10.525681898703263 551.8981564850492 0.8856087120661329
10.53090945365668 551.2368936444644 0.8843703283692619
10.536137008610096 552.3490637247402 0.8854151510131716
10.541364563563512 549.0386860935581 0.8816424355848452
10.546592118516928 549.3620751601836 0.881627325027085
10.551819673470344 544.7342872969444 0.8777034141621991
10.55704722842376 546.5986934987043 0.8793855288609974
10.562274783377177 547.3929385025677 0.879292577728982
10.567502338330593 545.613380121434 0.8780662629134461
10.57272989328401 540.6931105390316 0.8737917376723888
10.577957448237425 532.4763470220569 0.8675311349735874
10.583185003190842 530.4472063707206 0.8650860662343139
10.588412558144258 532.4479625220333 0.865692339333578
10.593640113097674 536.4527846903821 0.868655742282964
10.59886766805109 537.2396723802167 0.869470003090344
10.604095223004506 535.0543180378353 0.8671498898480196
10.609322777957923 530.8892046127012 0.8637148685078075
10.614550332911339 528.4575489137327 0.8612234965541409
10.619777887864755 526.6464988194269 0.8590521679336622
10.625005442818171 526.1091577612779 0.859383404722086
10.630232997771587 522.5722572333083 0.8560111832532088
10.635460552725004 522.2934403905005 0.8556792022008852
10.64068810767842 521.5410669644333 0.8546855444778743
10.645915662631836 524.6707375579839 0.856124279476683
10.651143217585252 529.2960108139764 0.8599189008456253
10.656370772538668 532.0966239335561 0.8621532632130355
10.661598327492085 534.375167354915 0.8640170425616145
10.666825882445501 536.9590574985574 0.8664290242959778
10.672053437398917 536.8109821998429 0.865480907048605
10.677280992352333 541.855260348266 0.8689000666639368
10.68250854730575 543.086644164862 0.8698361449932899
10.687736102259166 545.0728696654522 0.8715179380844634
10.692963657212582 551.2944746936406 0.8762635160380989
10.698191212165998 557.981291520987 0.8811249053533942
10.703418767119414 560.5003267318516 0.882574453198565
10.70864632207283 562.8943956789161 0.8841298480754516
10.713873877026247 569.9085875934854 0.8886521740088752
10.719101431979663 577.5462887198279 0.8932837692160283
10.72432898693308 587.9823017456259 0.9005842382627102
10.729556541886495 598.7098920457007 0.9086887654163481
10.734784096839912 609.1894540750229 0.9174129405784758
10.740011651793328 619.8735062220574 0.925168175854792
10.745239206746744 626.0009539448969 0.9288923491568238
10.75046676170016 629.2825686146653 0.9311046083634268
10.755694316653576 627.205401369084 0.9294364763431487
10.760921871606993 623.8973429748561 0.9260895329775641
10.766149426560409 621.5501623134696 0.9236359441955624
10.771376981513825 619.9417351186127 0.9222619646460559
10.776604536467241 616.3637031930106 0.9202548501958204
10.781832091420657 615.5366720612765 0.9189324468532895
10.787059646374074 611.5992195024751 0.9158871828792533
10.79228720132749 607.0785750758538 0.9117973475538007
10.797514756280906 603.8665924357788 0.9090167141932487
10.802742311234322 601.0595513504188 0.9071254091340147
10.807969866187738 599.5519391409908 0.906202785853703
10.813197421141155 596.7325564633902 0.9034764149659239
10.81842497609457 595.7517649229053 0.9022888569414479
10.823652531047987 598.2519797570827 0.9027725086138337
10.828880086001403 604.2096908599198 0.9068953802935098
10.83410764095482 609.9185858646341 0.9116344215543487
10.839335195908236 620.552282555562 0.919767837271709
10.844562750861652 630.4431556889908 0.9270000836160708
10.849790305815068 643.4133146212794 0.9353856388184838
10.855017860768484 661.3483358526629 0.9473039317702706
10.8602454157219 679.2547490060788 0.9599887992791513
10.865472970675317 703.7117625394435 0.9766020022192917
10.870700525628733 723.0831356247169 0.9895163799496303
10.875928080582149 740.1919257121102 1.001069371366518
10.881155635535565 748.8455681836342 1.0059870009349514
10.886383190488981 752.5495055206634 1.0083447781814843
10.891610745442398 747.5064188552917 1.005008502116331
10.896838300395814 733.4828381879437 0.9953740275524912
10.90206585534923 713.4978470483811 0.9815565633326562
10.907293410302646 693.4202326347707 0.9674668131369656
10.912520965256062 673.5380278861619 0.9533706523669747
10.917748520209479 656.8249548851808 0.9412177556353871
10.922976075162895 640.9948523659649 0.9298745020001629
10.928203630116311 627.5300169739236 0.9200104729241299
10.933431185069727 616.8754797810315 0.9121810337730215
10.938658740023143 611.5291797328086 0.9079775312323446
10.94388629497656 606.3203188507484 0.903816363501586
10.949113849929976 599.3189011591242 0.8983721110370126
10.954341404883392 591.5216069596418 0.8907834688732877
10.959568959836808 581.6064343045791 0.8828117488910843
10.964796514790224 574.8259555666485 0.8776524967937115
10.97002406974364 571.1074914944844 0.8772838693988441
10.975251624697057 565.2412737845299 0.8750432194791546
10.980479179650473 559.2325050001525 0.8724397106190297
10.98570673460389 553.7462345241424 0.8694956721485564
10.990934289557305 549.229028035683 0.8665791147097748
10.996161844510722 543.0533385915539 0.862456995641339
11.001389399464138 539.7990589827255 0.8605325027599685
11.006616954417554 539.492382600556 0.8614970795581695
11.01184450937097 537.2682387351083 0.8609679716425028
11.017072064324386 534.5093527056957 0.8594968358375026
11.022299619277803 527.1558981417135 0.8535268765451343
11.027527174231219 524.2063536431899 0.8513241249302461
11.032754729184635 522.2771437338457 0.8500457890789874
11.037982284138051 518.1278884654789 0.8475337084829058
11.043209839091467 514.889411051783 0.8455098308463952
11.048437394044884 512.1770950231764 0.8430311885189967
11.0536649489983 512.3410902923408 0.8435366785754517
11.058892503951716 513.4966220558773 0.8449965714964275
11.064120058905132 516.4412926488554 0.8479237693139552
11.069347613858548 514.9300590931424 0.8473255328742471
11.074575168811965 510.42310982034223 0.8436354689815173
11.079802723765381 505.54012179702033 0.8391802931783182
11.085030278718797 502.1177337298538 0.8367623527586708
11.090257833672213 500.990252184955 0.8358813448257689
11.09548538862563 500.5817651342156 0.8354730311265943
11.100712943579046 499.20512956258045 0.8347275468502604
11.105940498532462 496.72016566253717 0.8327323010629489
11.111168053485878 498.69100826251577 0.8348247826243388
11.116395608439294 494.63173839807376 0.8322724203150588
11.12162316339271 493.24481436887464 0.8314001529014418
11.126850718346127 493.711185088722 0.8322941863006996
11.132078273299543 494.68785073656153 0.8329866603019225
11.13730582825296 494.438600798522 0.8325514088216416
11.142533383206375 493.75889598346913 0.8323702013255941
11.147760938159792 495.08190207321593 0.8332671354667085
11.152988493113208 494.18870528123404 0.8322239653020838
11.158216048066624 494.240597876591 0.8330003659691576
11.16344360302004 494.63973288576216 0.8335421772867989
11.168671157973456 492.24361113282936 0.8313651413494171
11.173898712926873 494.67399730533117 0.8338973000239925
11.179126267880289 490.430821015502 0.8299759960652208
11.184353822833705 489.60170666036277 0.8290984929741823
11.189581377787121 485.13852695958695 0.8259880846382633
11.194808932740537 485.3034550528051 0.8258932006638123
11.200036487693954 489.8399757946253 0.8297324062882941
11.20526404264737 490.2241695328451 0.8301792668854474
11.210491597600786 493.40102384882346 0.8330439074656487
11.215719152554202 494.2464175667921 0.8343785487509779
11.220946707507618 495.86173984332856 0.8358115475827264
11.226174262461035 498.04387123071285 0.838366045322364
11.23140181741445 495.18962208815344 0.8361454976429621
11.236629372367867 492.4044495441146 0.8331912007241853
11.241856927321283 487.60296180199623 0.8286148207374382
11.2470844822747 484.7019915652683 0.8252081751006697
11.252312037228116 485.2823843602114 0.8256380433818779
11.257539592181532 484.7243634906319 0.8262525235889683
11.262767147134948 485.31722109546234 0.8277680589402683
11.267994702088364 484.5521196521072 0.8273373859097118
11.27322225704178 483.2274446879796 0.8263218569349813
11.278449811995197 482.8873412065843 0.8252254700103021
11.283677366948613 481.04742629362295 0.8231392955028413
11.288904921902029 479.9654471137606 0.8225408147763231
11.294132476855445 476.37599942179304 0.8192648482392442
11.299360031808861 469.54808414006175 0.8141482472876987
11.304587586762278 467.9072399934035 0.8126117066173559
11.309815141715694 466.3433834929596 0.8110173510946679
11.31504269666911 465.62470728822325 0.8100487340819309
11.320270251622526 469.43967401003044 0.8123538227625127
11.325497806575942 465.4558094996873 0.8081266547716583
11.330725361529359 464.0817963107751 0.8059827607905494
11.335952916482775 463.5850015681822 0.8049022127949619
11.341180471436191 460.33081457857935 0.8022060727012984
11.346408026389607 457.1785031007225 0.7999872890342533
11.351635581343023 456.4054329788384 0.7998237430854733
11.35686313629644 454.5800059043247 0.7989979879474397
11.362090691249856 456.8703964757156 0.80059124042946
11.367318246203272 455.2231454833957 0.8003598027811026
11.372545801156688 453.20360296292824 0.7992903248962974
11.377773356110104 450.20056955088927 0.7965489730858448
11.38300091106352 446.83137924479627 0.7937305589279842
11.388228466016937 444.971157352536 0.7916774769586182
11.393456020970353 441.2751180385728 0.7879656552088236
11.39868357592377 439.708091783958 0.7875647313784241
11.403911130877185 435.23418734510733 0.7834503366727688
11.409138685830602 433.8166325380239 0.7826922284959716
11.414366240784018 434.60681445321046 0.7829608299965546
11.419593795737434 434.75980572673274 0.78305527448693
11.42482135069085 435.6948066608898 0.7837089779141059
11.430048905644266 433.0884908172499 0.7817262416306134
11.435276460597683 427.28220446087204 0.776975641272238
11.440504015551099 423.7668285810145 0.7738567926897952
11.445731570504515 421.92331175578613 0.7723298928299711
11.450959125457931 422.6281599346599 0.7718813933957299
11.456186680411347 426.6501384487973 0.7761845424134299
11.461414235364764 427.43880489804445 0.7772015423347295
11.46664179031818 421.81920239669984 0.7724119762744426
11.471869345271596 417.34409438022624 0.7680294074506224
11.477096900225012 413.9475142706898 0.7650788592541808
11.482324455178428 416.582123051733 0.7737490636083264
11.487552010131845 418.19699509874886 0.7774013284136727
11.49277956508526 417.72459408926295 0.778930180758268
11.498007120038677 416.53857809948255 0.7796052932422135
11.503234674992093 412.73156538330016 0.7765299239965067
11.50846222994551 412.0453387821893 0.7767233883349568
11.513689784898926 409.821084711463 0.7749452544131981
11.518917339852342 405.4110854672597 0.7718681908202296
11.524144894805758 405.6321072901973 0.774476671746153
11.529372449759174 402.94591245147126 0.7734221255373754
11.53460000471259 403.40812983377793 0.7758539702835494
11.539827559666007 407.95054356664355 0.78067475146868
11.545055114619423 412.4921257249865 0.785069832537404
11.550282669572839 413.0986400070032 0.7853039974061995
11.555510224526255 410.79585715819485 0.7838565866189728
11.560737779479672 408.1912260688624 0.7819188575625395
11.565965334433088 405.8792640870971 0.7802782138311036
11.571192889386504 404.8994253134226 0.7798861420480663
11.57642044433992 405.4845645275165 0.7797569161948746
11.581647999293336 403.45085525794593 0.7782667051886829
11.586875554246753 403.3718949727835 0.7788270765037127
11.592103109200169 404.22228430645555 0.7799528995632478
11.597330664153585 407.64850781464514 0.7835691974305812
11.602558219107001 410.3876203289921 0.7868043311081077
11.607785774060417 411.18641300218803 0.788202979613695
11.613013329013834 411.36656136756284 0.7888219763159214
11.61824088396725 409.0820822057608 0.7880833093585851
11.623468438920666 410.080399259242 0.7889616981719165
11.628695993874082 409.5036912010252 0.7883695158891356
11.633923548827498 411.03767394420237 0.7899599484621641
11.639151103780915 408.919172679227 0.7884407995543191
11.64437865873433 406.5406829162166 0.7862294277370514
11.649606213687747 404.16406119202185 0.7844888452605007
11.654833768641163 396.484412037865 0.7776684592912614
11.66006132359458 395.8796717173298 0.7784891643954475
11.665288878547996 395.86363423472204 0.7790111640901805
11.670516433501412 396.36436693219696 0.7798422518746382
11.675743988454828 397.37186107141304 0.7809437386806914
11.680971543408244 397.58452587419833 0.780770306411892
11.68619909836166 397.08324280190436 0.7807495812790569
11.691426653315077 397.4513844494932 0.7818091607865305
11.696654208268493 396.8990090174924 0.7817601603241676
11.701881763221909 396.49984838375536 0.782019489146306
11.707109318175325 393.8233347134621 0.7795618127407133
11.712336873128741 394.1727201733981 0.780309851784025
11.717564428082158 395.8081747438784 0.78222648436076
11.722791983035574 393.8197579292201 0.7804374521384114
11.72801953798899 393.4246491005555 0.7799802203413948
11.733247092942406 393.0468033845891 0.7795345147538428
11.738474647895822 392.2997769868529 0.7781965089183329
11.743702202849239 392.31248274620765 0.778701326160471
11.748929757802655 392.78581839106863 0.7802351774716959
11.754157312756071 392.921130278058 0.7819370011470403
11.759384867709487 394.52102951845575 0.784307604640761
11.764612422662903 396.16052858251334 0.7859348089077548
11.76983997761632 395.22310768304715 0.7840276190058801
11.775067532569736 393.8442700408354 0.7830186777623254
11.780295087523152 396.67733854294 0.785733209174588
11.785522642476568 397.74249972273174 0.7869738576988827
11.790750197429984 400.99868407842405 0.7902900543445411
11.7959777523834 404.0522332307505 0.7925753404445333
11.801205307336817 403.49023852994253 0.7915472363022367
11.806432862290233 407.0450052430594 0.7953054130187562
11.81166041724365 406.84379205361734 0.7951307711663291
11.816887972197065 407.85665611012035 0.7975900476888078
11.822115527150482 408.6139986125986 0.7987499421134588
11.827343082103898 407.1959186478869 0.7970934979211471
11.832570637057314 407.26079460551165 0.7973064684974674
11.83779819201073 405.0989917207118 0.7950089650967623
11.843025746964146 398.545888192225 0.7880557529904384
11.848253301917563 394.96239759020466 0.7852854218682336
11.853480856870979 391.06850873879625 0.781370115348104
11.858708411824395 387.22066499759825 0.7768493079685396
11.863935966777811 384.9471749294722 0.7753191890171341
11.869163521731227 379.95872526198946 0.7707644094922758
11.874391076684644 375.36602923452915 0.7664571478618764
11.87961863163806 374.3268016748346 0.7662994114240403
11.884846186591476 373.08772661589774 0.7663308926596462
11.890073741544892 369.71394424217624 0.7637943521039467
11.895301296498308 368.88703264807276 0.7641709831154894
11.900528851451725 363.84405906930834 0.7585379160916965
11.90575640640514 363.05379583338714 0.7564680170620938
11.910983961358557 364.5474369390504 0.7589260021827904
11.916211516311973 363.27995566760643 0.7577205433969328
11.92143907126539 360.59473652123256 0.7563579207375702
11.926666626218806 358.46817189804284 0.7555882231104075
11.931894181172222 354.48550091461885 0.7515197806237409
11.937121736125638 356.02314199128267 0.7542903249274845
11.942349291079054 358.0364074919521 0.7561743968394252
11.94757684603247 356.9703719716061 0.7547369731908976
11.952804400985887 355.3780203478981 0.7522938917221065
11.958031955939303 352.9266281476362 0.7496663019600815
11.963259510892719 351.26042833729497 0.7478777550790211
11.968487065846135 350.5852474856404 0.7481083340243326
11.973714620799552 351.7904754258192 0.7497196888397943
11.978942175752968 353.5815380585948 0.7513172270341938
11.984169730706384 356.5420371737545 0.7546276808964267
11.9893972856598 355.18916272597636 0.7533035767862387
11.994624840613216 354.548103470039 0.7527079579325096
11.999852395566633 351.87833064011886 0.7507066686279079
12.005079950520049 352.4680146488582 0.7509320282878575
12.010307505473465 354.31516901090714 0.7530416867650453
12.015535060426881 354.5952282142816 0.7533615446018584
12.020762615380297 354.771904989107 0.7527957012916768
12.025990170333714 354.16135404083616 0.7530653812649383
12.03121772528713 352.2607269984581 0.752225511073837
12.036445280240546 354.74205400851326 0.7550902190137988
12.041672835193962 356.3315501808108 0.7577698169979676
12.046900390147378 353.82643412958026 0.7543399703072293
12.052127945100795 352.2163177939175 0.7517023614520382
12.05735550005421 352.38963057830443 0.7518978573174047
12.062583055007627 351.7098921002555 0.7512956787849737
12.067810609961043 357.00718853295814 0.7582532406194413
12.07303816491446 357.8534972226849 0.7607807248532139
12.078265719867876 359.58265190853734 0.7627515272265144
12.083493274821292 362.8293634635219 0.7647069522648743
12.088720829774708 365.8753917371893 0.7670503013242606
12.093948384728124 371.748723624231 0.7728961606034894
12.09917593968154 377.8220520714214 0.7789727363407337
12.104403494634957 381.22056191598034 0.7824686147589595
12.109631049588373 389.06318678732885 0.789319903707154
12.114858604541789 398.9271746949471 0.7983508307422474
12.120086159495205 413.16717763563497 0.8116373614015311
12.125313714448621 425.2892357412777 0.823088906494627
12.130541269402038 439.74295687082474 0.8365153515839897
12.135768824355454 452.5864081731895 0.8484660797799825
12.14099637930887 464.0602964937312 0.8588269298170286
12.146223934262286 480.4435519717156 0.873902324474035
12.151451489215702 493.06917075905716 0.8854323546866308
12.156679044169119 504.75409980706166 0.8957954039293431
12.161906599122535 515.166954231602 0.9054427666401076
12.167134154075951 514.05592215127 0.9043159813715151
12.172361709029367 509.93678779555535 0.9008394374560902
12.177589263982783 505.70490180579463 0.8979923626561659
12.1828168189362 500.8894760385085 0.8933889551794105
12.188044373889616 496.7276884751189 0.8900735471948144
12.193271928843032 489.22860860207925 0.883452820589009
12.198499483796448 480.74293714596485 0.8758631287697393
12.203727038749864 470.9308915628785 0.8678691829504998
12.20895459370328 464.0427186185351 0.8621864055916812
12.214182148656697 454.73685311629015 0.8541608349414083
12.219409703610113 446.7713917065776 0.8475405028163903
12.22463725856353 437.46416723905963 0.838338539892396
12.229864813516945 428.0134241548903 0.8292980074652203
12.235092368470362 422.5875182938105 0.8241390329831552
12.240319923423778 416.0554112627035 0.8179123059751213
12.245547478377194 407.37911989057443 0.810269652732591
12.25077503333061 401.4711646148272 0.8051425090558229
12.256002588284026 392.93431323704436 0.7972825973062958
12.261230143237443 386.8846259041315 0.7923529016094147
12.266457698190859 383.46072106805155 0.7891025214556396
12.271685253144275 380.3233053556112 0.7854968122982742
12.276912808097691 375.0363354006055 0.7814785216530447
12.282140363051107 371.1628654936539 0.7780861617513044
12.287367918004524 365.46740681447466 0.7739325368322773
12.29259547295794 360.9108094160959 0.7684916619383098
12.297823027911356 358.2760174778124 0.7648686522393401
12.303050582864772 358.2697979725093 0.7647357444689253
12.308278137818188 359.55007648322754 0.7661720991807499
12.313505692771605 360.6612322211423 0.7706174195195548
12.31873324772502 359.4897754459128 0.777579540232969
12.323960802678437 355.7628040143196 0.7780406203863465
12.329188357631853 355.25174136888296 0.7814454331903288
12.33441591258527 353.58763257080386 0.7828924685529026
12.339643467538686 352.2276671052475 0.784936876539856
12.344871022492102 349.60122477547895 0.7851811333056307
12.350098577445518 348.6467132366751 0.7867739839295961
12.355326132398934 348.0210387425373 0.7888880770171856
12.36055368735235 345.67836035642125 0.7882889312610049
12.365781242305767 343.473190567061 0.7875102472265727
12.371008797259183 338.6389109054996 0.7842205232118449
12.376236352212599 335.6382940916316 0.7826065674344603
12.381463907166015 334.8852014600136 0.7842462565557541
12.386691462119432 334.8681490036945 0.7860526318266173
12.391919017072848 331.3476087259515 0.7827501462133541
12.397146572026264 330.68182252680697 0.7834317873086251
12.40237412697968 329.80780509673997 0.7847325125161324
12.407601681933096 328.10434430918565 0.7841753556283632
12.412829236886513 329.78996489766695 0.7887433349403419
12.418056791839929 329.904651789673 0.7903111508817933
12.423284346793345 327.3121012295925 0.7875366544029148
12.428511901746761 328.24256931472576 0.7905222979277684
12.433739456700177 327.39085984502 0.7908052029561979
12.438967011653594 328.18095410722304 0.7940698990395011
12.44419456660701 328.03452825377224 0.7961905050022134
12.449422121560426 325.7235270135479 0.7934877791203799
12.454649676513842 325.2474966271899 0.7945776419460727
12.459877231467258 326.8158178047676 0.7965457304677761
12.465104786420675 327.0824281185986 0.7976914120170654
12.47033234137409 327.6932451901319 0.8001448509681617
12.475559896327507 327.5681457058665 0.7995488922719138
12.480787451280923 325.9373776522914 0.7993851719065234
12.48601500623434 324.3101341530511 0.7999518159557054
12.491242561187756 325.31203980923857 0.8019782412880234
12.496470116141172 324.78883144125456 0.80348958838851
12.501697671094588 327.92864680982444 0.807011260528396
12.506925226048004 328.59912872307626 0.8082377534067922
12.51215278100142 328.1918245976491 0.809751294316616
12.517380335954837 324.2453392249699 0.806388090977827
12.522607890908253 322.060089866508 0.8052816325253547
12.527835445861669 318.71748735547334 0.8025757189365068
12.533063000815085 317.3351605503827 0.8010798578905576
12.538290555768501 312.13914186592024 0.794783275156445
12.543518110721918 310.0430203735904 0.7927812949363089
12.548745665675334 311.872882003424 0.796777513963212
12.55397322062875 314.1202793740349 0.8021796288642733
12.559200775582166 317.07214915335027 0.8086680211487017
12.564428330535582 313.3920114748932 0.7994162150794533
12.569655885488999 310.05288181562753 0.7864706535927185
12.574883440442415 310.58912448269757 0.7828600563291555
12.580110995395831 312.2211894968499 0.7814450973336498
12.585338550349247 314.71785388174703 0.7843700975504818
12.590566105302663 311.4269575921898 0.7795735965058974
12.59579366025608 309.64169179707034 0.7756574839549503
12.601021215209496 309.1346291836893 0.7732047688508887
12.606248770162912 310.1184537893888 0.7721481489608408
12.611476325116328 314.41836491200667 0.7751822422806419
12.616703880069744 316.48105531107757 0.7768740612681416
12.62193143502316 315.97669156223714 0.7748446123410118
12.627158989976577 316.23288041952526 0.7722294072672441
12.632386544929993 316.30271728936543 0.771809454785061
12.63761409988341 316.1824123307178 0.7707442128932397
12.642841654836825 313.4624171076377 0.7676296505971661
12.648069209790242 314.1027334645092 0.7687184362996031
12.653296764743658 317.14416991648756 0.7701860046785433
12.658524319697074 319.88501365587405 0.7721401253196988
12.66375187465049 325.3201608609748 0.7782450835478865
12.668979429603906 330.8034591034343 0.7845870767146218
12.674206984557323 337.48533606363446 0.7931556800159631
12.679434539510739 343.7196140272545 0.7994813295826132
12.684662094464155 348.38160099003187 0.802750685544359
12.689889649417571 348.71436497850027 0.8030046050626671
12.695117204370987 352.8280189523882 0.8055551972394259
12.700344759324404 362.26142030986693 0.8148524646133534
12.70557231427782 371.8902503201599 0.8234997346218338
12.710799869231236 380.4280067821024 0.831744708242568
12.716027424184652 387.14361723672056 0.8384079718807347
12.721254979138068 390.5592462826617 0.8422507803952609
12.726482534091485 397.5838556313199 0.8487066801472923
12.7317100890449 402.2059917552609 0.8529719390788782
12.736937643998317 407.70751913666066 0.8587675425722194
12.742165198951733 411.6912429570269 0.861514903978757
12.74739275390515 416.7938113701251 0.8673601007240357
12.752620308858566 422.327926890031 0.8728883693804698
12.757847863811982 423.6242146960894 0.874561644457074
12.763075418765398 422.7816086765638 0.874600846361654
12.768302973718814 414.7081322134823 0.8657629336875378
12.77353052867223 407.4510737745875 0.85815049489479
12.778758083625647 401.93354586881804 0.8513647770273016
12.783985638579063 395.2882587840625 0.8434304411397113
12.789213193532479 395.5648436187921 0.8436278352495515
12.794440748485895 390.4070524047693 0.8381049995260681
12.799668303439312 385.09655659357236 0.8324984953456978
12.804895858392728 377.7373541975589 0.8253696004081663
12.810123413346144 372.79437838779313 0.8204130626602844
12.81535096829956 365.2405589670545 0.8117971074699366
12.820578523252976 364.5046109530526 0.8109409134757334
12.825806078206393 363.89052679303194 0.8094350076246809
12.831033633159809 363.4901390485399 0.8082080467145792
12.836261188113225 363.26330823384194 0.8076820626319463
12.841488743066641 366.3481074030712 0.8105099524984646
12.846716298020057 367.011557797235 0.8108970702740282
12.851943852973474 370.34555927077776 0.8139886133499881
12.85717140792689 371.9043984069801 0.8155284514739808
12.862398962880306 373.9322328351243 0.8171457253418782
12.867626517833722 376.15688003133096 0.8193686254416387
12.872854072787138 383.11364867025276 0.8267677146614876
12.878081627740555 393.22976136384347 0.8368353662597228
12.88330918269397 399.12680798444114 0.8430147368470443
12.888536737647387 406.8907729430094 0.8505816070821295
12.893764292600803 408.4212521345489 0.8516256144330591
12.89899184755422 407.6605664174028 0.8508688102915296
12.904219402507636 406.8900899467793 0.8493344548510589
12.909446957461052 402.75854846289116 0.845021519127997
12.914674512414468 394.09380349354734 0.8363663589946764
12.919902067367884 383.0746888833639 0.8243502711737131
12.9251296223213 369.61602194099413 0.8100352474303645
12.930357177274717 362.40810970394114 0.8017659095020833
12.935584732228133 355.89377522591985 0.7944611070027576
12.940812287181549 350.6815973038624 0.7886627392598837
12.946039842134965 346.9310579050801 0.7841693643299562
12.951267397088381 339.46101203393323 0.776283913332844
12.956494952041798 335.04111614396396 0.7713359055272409
12.961722506995214 329.6664728102753 0.7653699950562722
12.96695006194863 328.16933872290946 0.7642303487051528
12.972177616902046 325.65341253631016 0.7607774416150562
12.977405171855462 322.99838290024024 0.7577111872620246
12.982632726808879 322.74704797677595 0.7565445028980374
12.987860281762295 323.1315518318532 0.7568604407729157
12.993087836715711 324.92418044664305 0.7593810036275584
12.998315391669127 323.3731811830623 0.7582493356829954
13.003542946622543 321.5244153810501 0.7561603535911067
13.00877050157596 325.1777667846014 0.7598903411752141
13.013998056529376 328.2296182336499 0.7621219553920687
13.019225611482792 331.4977674485134 0.766485903636266
13.024453166436208 331.98474808272033 0.7679962587406596
13.029680721389624 329.83559996491863 0.7665826262419864
13.03490827634304 330.2752487143483 0.7668825131771526
13.040135831296457 332.97091834815353 0.7694701361888283
13.045363386249873 336.11428603824476 0.7723669657010221
13.05059094120329 341.7833618359038 0.7771894454690037
13.055818496156705 344.3093669386531 0.7804300471033169
13.061046051110122 344.10327334946646 0.7803302018774565
13.066273606063538 344.8349129170083 0.7810762333964262
13.071501161016954 342.546248937319 0.778540137283124
13.07672871597037 340.5675655584725 0.7758625176999085
13.081956270923786 340.9839336999364 0.7769384236714624
13.087183825877203 341.1910117468042 0.7772814357904672
13.092411380830619 341.298441064658 0.7773692170244437
13.097638935784035 338.76634938591303 0.7729859125657457
13.102866490737451 337.10806526163566 0.772574485109122
13.108094045690867 335.444655218626 0.7717869102341354
13.113321600644284 331.74135025431855 0.7687391955912712
13.1185491555977 327.98977067355634 0.7650293237106162
13.123776710551116 328.3633670565083 0.7647722770253383
13.129004265504532 325.9909173733568 0.7621235608823705
13.134231820457948 325.6675817966316 0.7614562497254965
13.139459375411365 324.9239366198759 0.7606399739629892
13.14468693036478 325.0476741321599 0.760218601483782
13.149914485318197 328.0461029814716 0.7638755882690339
13.155142040271613 331.6274797067148 0.767384424289382
13.16036959522503 335.8784982921099 0.7721080454166864
13.165597150178446 340.51401326202534 0.7775711076438293
13.170824705131862 340.72287386329504 0.7785404203143681
13.176052260085278 342.49825084549957 0.7807209648727771
13.181279815038694 343.08495267873275 0.7810852351143717
13.18650736999211 345.4407143502837 0.7829301219509706
13.191734924945527 343.24177524991273 0.781057724028501
13.196962479898943 345.9327661197937 0.7856998133793858
13.202190034852359 345.5434729146623 0.7864744777188725
13.207417589805775 346.6578396676889 0.7876625219503787
13.212645144759191 346.6250171830984 0.7862810638430695
13.217872699712608 343.97595484027954 0.7821623402654719
13.223100254666024 342.01320662367146 0.7795861742202175
13.22832780961944 338.0315357759185 0.7752000652094686
13.233555364572856 336.79045757807904 0.7738532549826681
13.238782919526273 335.7848111259226 0.7719559476465762
13.244010474479689 334.2666134965758 0.7715782975157219
13.249238029433105 334.8595765554389 0.7719928445152886
13.254465584386521 338.23879061714774 0.7756092193187378
13.259693139339937 339.32471852308396 0.7771947632144629
13.264920694293354 336.8555629759183 0.7740747595355914
13.27014824924677 331.09020422047945 0.7678914936032915
13.275375804200186 324.4153622175837 0.7605189289255049
13.280603359153602 321.5324965817563 0.7571419846437579
13.285830914107018 320.39493651377006 0.7555562345847254
13.291058469060435 321.2039003557638 0.7574088694630836
13.29628602401385 322.4284413916403 0.758209050147311
13.301513578967267 322.51312340302 0.7577665254901264
13.306741133920683 318.2195567894581 0.7534876958371279
13.3119686888741 312.5344335205567 0.7473743164444475
13.317196243827516 308.988706853154 0.744715043416287
13.322423798780932 306.94887311902687 0.7425479742715841
13.327651353734348 309.4823009948824 0.7436672044759859
13.332878908687764 311.1513641638157 0.74606531843819
13.33810646364118 309.41422696333115 0.7446946351454082
13.343334018594597 308.25493002627246 0.74439331308294
13.348561573548013 303.91314846996335 0.7404931774510479
13.353789128501429 302.4979591498343 0.7393683240455189
13.359016683454845 302.6001629839439 0.7392519194665459
13.364244238408261 303.91522194908816 0.7400096500317925
13.369471793361678 305.71616717993334 0.7416789945049027
13.374699348315094 306.11268096621643 0.7417406621206526
13.37992690326851 308.5019219511687 0.7456885529897957
13.385154458221926 309.7745856605988 0.7462046922474426
13.390382013175342 310.31737704087857 0.7457536836912829
13.395609568128759 308.5273812467136 0.7430939346319537
13.400837123082175 308.4294606471849 0.7417125387411697
13.406064678035591 308.049338987202 0.7414954258012678
13.411292232989007 309.9560410409951 0.7447567939408051
13.416519787942423 313.26800209854804 0.7485246958721008
13.42174734289584 316.2426610449741 0.7522967492480084
13.426974897849256 319.84672568037684 0.7551168354561597
13.432202452802672 322.89121785719107 0.7573361691012259
13.437430007756088 321.9478209074505 0.7568811045364746
13.442657562709504 324.1704258135931 0.7597871201158114
13.44788511766292 324.9324066575151 0.7612822832931316
13.453112672616337 324.9699653206986 0.7618696873084478
13.458340227569753 327.21813379114883 0.763345533622238
13.46356778252317 327.6543255498106 0.7640878447276497
13.468795337476585 329.405704531415 0.7665653169999527
13.474022892430002 329.55003601219886 0.7672697203071239
13.479250447383418 330.7129342326647 0.7701964839099128
13.484478002336834 330.69720537818137 0.7693203737786811
13.48970555729025 330.95530657729984 0.7682615317053106
13.494933112243666 330.2994393452886 0.7681168453306462
13.500160667197083 327.39832934019216 0.7647046356978319
13.505388222150499 327.0245912529411 0.7651909658117972
13.510615777103915 327.1554098501782 0.7646857121429811
13.515843332057331 325.4046487252018 0.7618229724059138
13.521070887010747 324.6538564877433 0.7611835110333591
13.526298441964164 321.13935139749265 0.7566308554375117
13.53152599691758 316.70106421817405 0.7520256665150412
13.536753551870996 313.4256372647392 0.7488698018062264
13.541981106824412 307.0702871160699 0.7414096441795098
13.547208661777828 303.2099556236339 0.7371432952793624
13.552436216731245 298.84552875909674 0.7321514486624858
13.55766377168466 298.47951921891774 0.7332728776699025
13.562891326638077 293.78093366114854 0.7272329388634626
13.568118881591493 292.55361188218774 0.7273682206775569
13.57334643654491 289.9000726700522 0.7254907127395641
13.578573991498326 290.6112299613267 0.7261441880095664
13.583801546451742 288.14255161477985 0.7241158232542649
13.589029101405158 284.52280094453664 0.7207273165984593
13.594256656358574 280.9879511500043 0.7163331980794907
13.59948421131199 275.86532437118433 0.7097553801631864
13.604711766265407 274.9665259540026 0.708765196405318
13.609939321218823 272.9214030878784 0.7059257604699214
13.615166876172239 273.28441630811784 0.7060327828770124
13.620394431125655 273.8748485248004 0.7059689788897513
13.625621986079071 276.6915008065082 0.7090513878466282
13.630849541032488 275.16956387689504 0.7071897425253454
13.636077095985904 273.566013615889 0.7066652196943484
13.64130465093932 271.4873625461743 0.704625495095864
13.646532205892736 270.59125824613716 0.7046140084597302
13.651759760846153 271.9144973691688 0.705667264989045
13.656987315799569 272.9970063283706 0.7057071509845869
13.662214870752985 271.40488815253747 0.7043085537221677
13.667442425706401 268.3401739104504 0.7017626491170721
13.672669980659817 266.5281748481289 0.7022640745573472
13.677897535613234 264.8297520029238 0.7007954231166934
13.68312509056665 263.92143583064205 0.6996038516277914
13.688352645520066 266.67862563142967 0.7028527364711777
13.693580200473482 268.00859726778987 0.7029990378069352
13.698807755426898 269.5491287327229 0.7034661882086236
13.704035310380315 271.8719376859599 0.7071393013277746
13.70926286533373 267.71379372895376 0.7023920418028095
13.714490420287147 267.3327879068661 0.7043780273248001
13.719717975240563 266.6668896058772 0.7032939052620835
13.72494553019398 267.2779823222485 0.7045634010284685
13.730173085147396 267.8905896412638 0.704768950059598
13.735400640100812 267.33226089515233 0.7026860109867402
13.740628195054228 266.0913263769467 0.700550235509258
13.745855750007644 267.8531898477545 0.7005112326416761
13.75108330496106 268.7731900852779 0.7015663109814473
13.756310859914477 268.679129010095 0.7013632728931849
13.761538414867893 266.72476152568964 0.7000771754824332
13.766765969821309 264.42072607800924 0.6969637045401743
13.771993524774725 264.17258931840337 0.6979576554880071
13.777221079728141 264.81952659972154 0.6968888828417508
13.782448634681558 261.9277108604538 0.6937888460060928
13.787676189634974 260.0550016914767 0.6915115259869249
13.79290374458839 255.84602327717644 0.6856460937830052
13.798131299541806 258.8223327161506 0.6883596686359795
13.803358854495222 262.99979636651256 0.693058413384524
13.808586409448639 262.9698714171207 0.6928328280960903
13.813813964402055 261.9812041774628 0.6917632884346425
13.819041519355471 261.4943644853331 0.6942872495707111
13.824269074308887 265.4975559066034 0.699728035206868
13.829496629262303 269.58089001907246 0.7062069852954612
13.83472418421572 272.07527628985036 0.7090174800653392
13.839951739169136 273.79985320755145 0.7081071358859374
13.845179294122552 271.68935062957115 0.7042253057278779
13.850406849075968 272.67840617565884 0.7055346772194708
13.855634404029384 272.93425346407975 0.7063409629101284
13.8608619589828 270.1029869867737 0.7041957375363516
13.866089513936217 270.0384758048553 0.7035554914157827
13.871317068889633 268.20958441884545 0.7012537475096757
13.87654462384305 268.46558460340344 0.703086561174348
13.881772178796465 268.85982310255787 0.70268038067637
13.886999733749882 275.9837777990531 0.7123992160792139
13.892227288703298 280.4665559410094 0.7180364185283843
13.897454843656714 282.81113358453814 0.7202113198202222
13.90268239861013 285.40088215714616 0.7224031935373821
13.907909953563546 284.15449761112694 0.7189655564341553
13.913137508516963 285.67279647820214 0.7196460231321439
13.918365063470379 286.68140065968583 0.7204594389963407
13.923592618423795 287.8968587479731 0.722352807156892
13.928820173377211 289.86661553451415 0.7247626936983856
13.934047728330627 289.5790224090854 0.7261878475131255
13.939275283284044 289.30589588592727 0.7246215376025991
13.94450283823746 289.155097636197 0.7234934553926617
13.949730393190876 287.1830498880998 0.7204234551760877
13.954957948144292 287.3404564465588 0.7203772631751917
13.960185503097708 287.2660647506994 0.7215437635438801
13.965413058051125 288.4545402213003 0.7234387995286888
13.97064061300454 289.4348109834713 0.7248911881904939
13.975868167957957 287.33968083570994 0.7220776162469673
13.981095722911373 284.69989012747004 0.7195177115508397
13.98632327786479 281.6551601325126 0.7165621145821348
13.991550832818206 277.86143204538047 0.7114612235425504
13.996778387771622 275.8461253048982 0.7090237563840273
14.002005942725038 275.9316420487719 0.7098670593830549
14.007233497678454 275.551103938472 0.7104309065393148
14.01246105263187 276.55415733541014 0.7123255421530799
14.017688607585287 278.50373428518884 0.7153988945246704
14.022916162538703 280.3953619153051 0.7166345998935001
14.028143717492119 280.84109290080414 0.7144096221449018
14.033371272445535 279.228147266042 0.7119045122669054
14.038598827398951 277.7075655705114 0.7097466420051695
14.043826382352368 276.3701671067466 0.7087873098699976
14.049053937305784 278.51192940641795 0.7133335662948137
14.0542814922592 276.76544733119357 0.7123361700260603
14.059509047212616 278.47841489523853 0.7131416492171493
14.064736602166032 279.4744584100157 0.7135038362585278
14.069964157119449 280.51026576611184 0.7142553998103439
14.075191712072865 285.1115725616797 0.7196097908450965
14.080419267026281 288.2939508318523 0.7248762185355951
14.085646821979697 292.6448738473672 0.7293230987753015
14.090874376933114 296.7434847354769 0.7355510791745399
14.09610193188653 298.2385100854213 0.7370330235367298
14.101329486839946 301.80389133746445 0.7404828997832464
14.106557041793362 305.690157344024 0.7447516078326337
14.111784596746778 306.77450869570964 0.7440075894561466
14.117012151700195 306.37003144720825 0.7436130622797978
14.12223970665361 306.3388153789092 0.743862947228085
14.127467261607027 303.4252793339397 0.7408810957381062
14.132694816560443 299.33330370909243 0.7358175389795009
14.13792237151386 297.66615512867696 0.732624480815916
14.143149926467276 298.07290586699213 0.7330177748234382
14.148377481420692 302.31358516372023 0.738682561099545
14.153605036374108 301.27821764777985 0.7393624390696204
14.158832591327524 297.7186552743119 0.7353258136194105
14.16406014628094 297.1350495726095 0.7343230534456807
14.169287701234357 294.4414179295102 0.730653717668781
14.174515256187773 295.578647199689 0.730032334867049
14.179742811141189 292.3132333479371 0.7260169906347014
14.184970366094605 289.79584576602525 0.7228977577045399
14.190197921048021 286.73729318987927 0.7186961362991762
14.195425476001438 284.0361684501143 0.7165424281002128
14.200653030954854 284.79761763212736 0.7176006017644107
14.20588058590827 287.4835450084132 0.7219508517402822
14.211108140861686 290.49484516164523 0.7256991235497118
14.216335695815102 292.7296599328187 0.7277025784378139
14.221563250768519 296.80444753259246 0.7324250033478419
14.226790805721935 296.39527715135597 0.730767784684813
14.232018360675351 295.33771811190894 0.7280166571284139
14.237245915628767 296.32994889202473 0.728829392676811
14.242473470582183 294.89163521497045 0.7262427719717144
14.2477010255356 294.515025821238 0.7259492463749024
14.252928580489016 293.28783285342956 0.7255420270781959
14.258156135442432 291.3980384863163 0.7232956550476651
14.263383690395848 295.00577464088644 0.7277354127221229
14.268611245349264 297.8054805294917 0.7314801186676462
14.27383880030268 300.5857222859188 0.734523812638559
14.279066355256097 301.4108283339336 0.7358199079613803
14.284293910209513 300.75414476369986 0.7344595160248703
14.28952146516293 302.44671493679493 0.7345683097457181
14.294749020116345 303.58391627483627 0.7349297688648927
14.299976575069762 303.79326024235553 0.7345770694876942
14.305204130023178 304.4874203509417 0.734346776255773
14.310431684976594 306.08713859613266 0.7366032626233519
14.31565923993001 308.9793776923503 0.7397338718530954
14.320886794883426 311.7968481122563 0.7430957273324376
14.326114349836843 315.39349300030375 0.7481571217233353
14.331341904790259 316.2448667007898 0.7486020109183017
14.336569459743675 318.73362161431925 0.7521840408398672
14.341797014697091 320.1286765826146 0.7538923068432533
14.347024569650507 321.91272008536475 0.7549823180294969
14.352252124603924 320.2764627524549 0.7534554579058963
14.35747967955734 319.2439720133198 0.7529038869192207
14.362707234510756 319.0076071576449 0.7524885257760243
14.367934789464172 319.99652908194935 0.7544296234303537
14.373162344417588 323.5493181163791 0.7572968948073124
14.378389899371005 324.67896810884463 0.7582520367322245
14.38361745432442 325.6226208050739 0.7591596718566683
14.388845009277837 323.21660333772456 0.7560164429750056
14.394072564231253 317.478115420977 0.7501259493093997
14.39930011918467 316.54347714337877 0.7492160219685491
14.404527674138086 317.9441530058461 0.7516399058481762
14.409755229091502 324.1992030198825 0.7593218263097521
14.414982784044918 325.1192104073938 0.760875133669876
14.420210338998334 322.72189595505074 0.7584914762244263
14.42543789395175 321.4120924904633 0.7567487491763414
14.430665448905167 319.689592870024 0.7530902614873775
14.435893003858583 318.0274334120983 0.7502205990146064
14.441120558811999 318.82552606942346 0.7507012626566556
14.446348113765415 319.9922902878772 0.7516556809052599
14.451575668718831 322.3380013337901 0.7547459131063159
14.456803223672248 326.5718565842594 0.7593189550495905
14.462030778625664 328.6510538584145 0.7612099245086192
14.46725833357908 330.8010356778442 0.7636910539026313
14.472485888532496 335.2014326235567 0.7684377155917044
14.477713443485912 339.9124743058751 0.7737239377919466
14.482940998439329 343.3351395497935 0.777564256144327
14.488168553392745 349.01095050353837 0.7832006138323999
14.493396108346161 352.1327110569315 0.7870816333340261
14.498623663299577 360.65079980397417 0.7971325835927858
14.503851218252994 369.2672262013287 0.8061628626332865
14.50907877320641 375.7222850054917 0.8130212945116518
14.514306328159826 379.9043083275528 0.8176746951669834
14.519533883113242 378.9801768906314 0.8162672108950666
14.524761438066658 380.33335395081326 0.8177229128355856
14.529988993020075 381.02907714514856 0.8184510837055383
14.53521654797349 380.7747110455533 0.818282734873126
14.540444102926907 374.2077134946974 0.8121561833404487
14.545671657880323 360.3054386602657 0.7973639923620455
14.55089921283374 345.3270369483535 0.7809121518796953
14.556126767787156 330.7962126889183 0.7650540987634956
14.561354322740572 324.54989198196927 0.758393719451625
14.566581877693988 316.8547500346657 0.7503377115731644
14.571809432647404 314.5435683069697 0.7474931389710305
14.57703698760082 311.93753841740306 0.7440723793269189
14.582264542554237 311.34974697852954 0.742818379434294
14.587492097507653 312.73491453745294 0.744525183009428
14.592719652461069 317.4940013768108 0.7499626954517046
14.597947207414485 322.09980507154273 0.7543596245020873
14.603174762367901 326.76033291033167 0.7583686991106362
14.608402317321318 332.11781658989815 0.7649144823726166
14.613629872274734 333.6347842540546 0.7664678035116429
14.61885742722815 337.24454398171247 0.770655336406783
14.624084982181566 338.3965793459089 0.77143091310123
14.629312537134982 341.8870180975253 0.774870428432713
14.634540092088399 350.3020580442319 0.7832774193920543
14.639767647041815 353.2034179588758 0.7858483215504553
14.644995201995231 353.9669267811423 0.7871640034994122
14.650222756948647 355.11931508776075 0.7879240079363595
14.655450311902063 354.14548865467617 0.7873204935659346
14.66067786685548 353.9819484387448 0.78716410376744
14.665905421808896 354.4333155648343 0.7872296025266874
14.671132976762312 356.61351018632706 0.7896553220834834
14.676360531715728 353.09400550615504 0.7848631859491778
14.681588086669144 351.6506051180211 0.7835229999523545
14.68681564162256 350.5675953555463 0.7828879483794299
14.692043196575977 349.29686292875624 0.7809448356211001
14.697270751529393 349.23520872190704 0.7808657186249649
14.70249830648281 350.0481568631074 0.7811187698680147
14.707725861436225 351.62071160938916 0.7823882108378872
14.712953416389642 355.7453364247655 0.787006833687859
14.718180971343058 358.32860500507576 0.790091594371484
14.723408526296474 357.3814906738657 0.7889078756550258
14.72863608124989 355.3937724243187 0.7874890096293389
14.733863636203306 355.9834821632667 0.7881839165580548
14.739091191156723 356.3749987766425 0.7879921486332454
14.744318746110139 353.39398729552266 0.7848226761801371
14.749546301063555 348.58493611851924 0.7790194276565631
14.754773856016971 338.60760486009417 0.7690700092407293
14.760001410970387 334.30936127881796 0.766237538705264
14.765228965923804 333.8542394751061 0.765680202391874
14.77045652087722 331.600032912452 0.763457023102528
14.775684075830636 329.1543987222949 0.7591127236913611
14.780911630784052 322.18930659658423 0.7512097130042726
14.786139185737468 322.2030534681634 0.7524589719149268
14.791366740690885 322.1539776920673 0.7526137342564051
14.7965942956443 322.2907995763388 0.7526682313308971
14.801821850597717 321.9453533667902 0.7525563178722638
14.807049405551133 318.5433351899504 0.747788775886558
14.81227696050455 320.0127206264037 0.7501762273147712
14.817504515457966 323.72929366401365 0.7543466211905276
14.822732070411382 331.84149245469325 0.7625915084844016
14.827959625364798 338.1884924110736 0.7702626580484376
14.833187180318214 342.8799680118798 0.7754256401556184
14.83841473527163 347.03289479695945 0.7800859023931741
14.843642290225047 349.51028475531285 0.7827550055393931
14.848869845178463 352.9980705119443 0.7857292583744786
14.854097400131879 356.4191928939781 0.788001472825119
14.859324955085295 355.97501636928575 0.7869145165833353
14.864552510038711 356.99483850696055 0.787060091129452
14.869780064992128 359.3646383466829 0.7903803816301326
14.875007619945544 362.08025627617394 0.7941010115139442
14.88023517489896 365.59016088728157 0.7991706315445478
14.885462729852376 363.38947185075153 0.7967595148458774
14.890690284805792 360.70946139536767 0.7937283002406887
14.895917839759209 358.4022993533729 0.7904734991704779
14.901145394712625 357.8563356444594 0.7900729033873714
14.906372949666041 359.5287433775552 0.7917372819898414
14.911600504619457 357.4112646397928 0.7895983702714295
14.916828059572873 355.78944568942035 0.7876548371252198
14.92205561452629 350.82488014547073 0.7816219797426883
14.927283169479706 345.2669910445421 0.7761047660523162
14.932510724433122 340.77099670066536 0.772233796137285
14.937738279386538 336.36747779640484 0.766513286926059
14.942965834339955 330.3680429337719 0.7603075537368638
14.94819338929337 325.6343171219195 0.7555960623533738
14.953420944246787 319.9537721085036 0.7493562836964393
14.958648499200203 315.21757716796594 0.745638658791958
14.96387605415362 313.2169003472703 0.743190705194042
14.969103609107036 310.40888923985943 0.739572164218999
14.974331164060452 309.17073041879144 0.7380659525219857
14.979558719013868 307.7366763294429 0.735646243478623
14.984786273967284 305.6376854167067 0.732615745861916
14.9900138289207 303.82494877435335 0.7311648640449947
14.995241383874117 304.5128184098619 0.7318737885130351
15.000468938827533 306.1070141648081 0.7342660093054608
15.005696493780949 308.00718136935797 0.736898574073759
15.010924048734365 309.6929463048407 0.7389285702205404
15.016151603687781 311.0801499214448 0.7414219180518858
15.021379158641198 309.3378201325099 0.738904257405748
15.026606713594614 307.17997739921276 0.7359576599070659
15.03183426854803 309.93257865373414 0.7383318027743739
15.037061823501446 314.1221944182723 0.7430123232764113
15.042289378454862 318.6992084382847 0.7488168811795939
15.047516933408279 319.8488345807692 0.7512536420019901
15.052744488361695 320.58106355473905 0.7518054826467471
15.057972043315111 322.30256664772423 0.7534528575858865
15.063199598268527 319.4944048205807 0.7494537340762856
15.068427153221943 317.7180016052356 0.7466402976556584
15.07365470817536 317.1049881917816 0.7460759630517316
15.078882263128776 317.0218517906165 0.7461843628022219
15.084109818082192 318.4931910263365 0.7483978599646431
15.089337373035608 318.28809178536994 0.7474919097341026
15.094564927989024 315.11182115975936 0.7439260831364208
15.09979248294244 314.6853402637121 0.7434026118986498
15.105020037895857 315.08390372383803 0.7439439159504461
15.110247592849273 315.1042132911264 0.7441435813921412
15.11547514780269 312.75993836877916 0.7405472256598721
15.120702702756105 315.40615176003956 0.7434731175402358
15.125930257709522 315.8028930612482 0.7448053797235186
15.131157812662938 312.869182795162 0.7413843659535498
15.136385367616354 308.43809380486346 0.7365407533544872
15.14161292256977 305.25097735786505 0.7331365157198243
15.146840477523186 301.91382967618813 0.7299795967504473
15.152068032476603 300.79779457872615 0.7294167398258754
15.157295587430019 297.00399227684596 0.7249346758960061
15.162523142383435 295.1274973434078 0.7222415124873472
15.167750697336851 292.27654311597155 0.7188368709109171
15.172978252290267 289.8756718693892 0.7160169850088772
15.178205807243684 287.6305542160221 0.7143506754996763
15.1834333621971 282.1532145331806 0.7076150476003372
15.188660917150516 277.76679701659197 0.7024985397919605
15.193888472103932 275.0931524455616 0.7002371860642368
15.199116027057348 274.63557588078095 0.7000952315298598
15.204343582010765 277.03295472775255 0.703729485439292
15.20957113696418 281.3402478057317 0.7080257389989327
15.214798691917597 281.5841850206391 0.7082201954273212
15.220026246871013 282.8219992336345 0.7101198907890073
15.22525380182443 281.57611462947125 0.7089112118912314
15.230481356777846 281.3806367162062 0.7096102077049978
15.235708911731262 282.1671096520676 0.711666160845012
15.240936466684678 280.08205507518613 0.7079608968128851
15.246164021638094 280.9244234661104 0.7089767888029459
15.25139157659151 280.18027178406993 0.7077459880266674
15.256619131544927 279.057001048169 0.7056771707898007
15.261846686498343 277.21946399609993 0.7042631315972633
15.267074241451759 275.6062590257907 0.7017749179085765
15.272301796405175 275.48045285827686 0.7041072310167454
15.277529351358591 274.85328936955426 0.7040431359798589
15.282756906312008 277.3337776538159 0.7069774377971572
15.287984461265424 276.603756059379 0.7048090772932757
15.29321201621884 275.3248683835926 0.7017613003395793
15.298439571172256 274.8163375342997 0.6991138383811347
15.303667126125672 277.74565201325294 0.7030077775888166
15.308894681079089 278.38028983987886 0.7039048916729438
15.314122236032505 280.27508389427277 0.7063087140014482
15.319349790985921 279.4303017061543 0.7056357220115398
15.324577345939337 281.8460843947341 0.7068804097826513
15.329804900892753 286.7146559978154 0.7131943192034431
15.33503245584617 289.661648683354 0.7173434413856095
15.340260010799586 290.3055461908312 0.7192184013806572
15.345487565753002 290.150609480352 0.7195273008646073
15.350715120706418 288.7682912837023 0.7171917450667599
15.355942675659835 290.5956982398687 0.7192994971360249
15.36117023061325 291.20399740485294 0.7192988309325001
15.366397785566667 295.350874267448 0.7238603795490901
15.371625340520083 299.1904995699857 0.727808324183232
15.3768528954735 298.6418475831899 0.7267985974813357
15.382080450426916 300.10482157427236 0.7266839428353272
15.387308005380332 300.094007302702 0.7268669275229481
15.392535560333748 299.88030296343675 0.7277899840745775
15.397763115287164 301.4235843216534 0.7397317660579525
15.40299067024058 300.90221812205664 0.7477095587618414
15.408218225193997 299.76967373252705 0.7505886261275405
15.413445780147413 299.7354133038 0.7539126453897068
15.418673335100829 299.80033891078943 0.756869758078777
15.423900890054245 301.4624477612828 0.7608688610322294
15.429128445007661 303.32148744087596 0.7663556989091577
15.434355999961078 301.0660465259051 0.7658924773503002
15.439583554914494 299.28960771538465 0.7670041092312353
15.44481110986791 297.44288704773396 0.7667361082122987
15.450038664821326 299.6689420373916 0.7718380933589558
15.455266219774742 299.76559323751627 0.77381385932667
15.460493774728159 297.57571332289814 0.7730755846032192
15.465721329681575 297.0745322638816 0.7744988567035629
15.470948884634991 296.4310167974164 0.7757386838324764
15.476176439588407 298.03040746589187 0.780688776106752
15.481403994541823 300.3633498002008 0.7856865143959214
15.48663154949524 301.3965483131107 0.789601960302464
15.491859104448656 303.9057000733186 0.7949233686398035
15.497086659402072 301.5520712911576 0.7945993224718387
15.502314214355488 301.11058617748625 0.7955702246040819
15.507541769308904 301.24066259488416 0.7987543468304479
15.51276932426232 301.0736966713849 0.8013220464456776
15.517996879215737 302.2138308804429 0.8047815622933698
15.523224434169153 302.9147815825493 0.8073794754645549
15.52845198912257 303.9489555653698 0.8094051214554939
15.533679544075985 302.1319793348997 0.8092583740962801
15.538907099029402 301.42347023846577 0.8082275236800186
15.544134653982818 300.32232297120237 0.8081108489271828
15.549362208936234 302.4005727345638 0.8121961921086674
15.55458976388965 302.4860515401134 0.8143309417299243
15.559817318843066 298.7823064282353 0.8116035748606801
15.565044873796483 297.1075685929354 0.8106878855987655
15.570272428749899 296.32948646278254 0.8109627039808008
15.575499983703315 296.27498034042577 0.8128528579098308
15.580727538656731 296.27214889841935 0.8154805389860932
15.585955093610147 292.8516597068668 0.8129297130421695
15.591182648563564 291.1137182562304 0.8122464981617175
15.59641020351698 290.5872408828672 0.8131778058765078
15.601637758470396 291.91442025227553 0.8162167370570269
15.606865313423812 291.04813113207615 0.8161629084359387
15.612092868377228 287.45539880222697 0.8130827301167858
15.617320423330645 286.67374977666947 0.8131470333483899
15.62254797828406 286.4043509481328 0.8143789410599055
15.627775533237477 285.9492434412808 0.8149647098663342
15.633003088190893 282.18752323817046 0.8117436530907137
15.63823064314431 279.7974543290837 0.8057287083195802
15.643458198097726 273.5524270157449 0.7849547552782602
15.648685753051142 275.62888560162145 0.7809886807151564
15.653913308004558 276.9560936298956 0.7783212574848366
15.659140862957974 275.90048166118686 0.7743695615060128
15.66436841791139 274.3876301321967 0.7705992722613932
15.669595972864807 273.86123322211114 0.7697346706394912
15.674823527818223 274.8280455977054 0.7705019850803925
15.680051082771639 278.381756840951 0.7733387305276804
15.685278637725055 280.3780911911383 0.7729003935509385
15.690506192678471 277.5174583145 0.7644219701285322
15.695733747631888 272.95795413273106 0.7549249046425277
15.700961302585304 268.2238966560095 0.7473598200513045
15.70618885753872 267.72522557174244 0.7457805592896412
15.711416412492136 268.9308507382104 0.7469666287156196
15.716643967445552 271.2051166352566 0.7495597345149003
15.721871522398969 272.5143462534553 0.7504571448470168
15.727099077352385 275.83028871778436 0.753022566159355
15.732326632305801 278.7313286247942 0.7556177519701237
15.737554187259217 278.58111621521147 0.7551998660046806
15.742781742212633 279.3631461364715 0.7562961535856993
15.74800929716605 283.8526046102578 0.762243656929463
15.753236852119466 284.39397007958075 0.7620895524042708
15.758464407072882 287.45730678496477 0.7660362073238881
15.763691962026298 285.00971959224086 0.7605948690043332
15.768919516979715 284.89019113879476 0.7577119467674495
15.77414707193313 285.4352941593642 0.7566351864193097
15.779374626886547 284.7860058847749 0.7550292354180698
15.784602181839963 287.42756642407124 0.7588774501980856
15.78982973679338 288.7159015748036 0.7611138529620721
15.795057291746796 288.5266278107103 0.7614706655122954
15.800284846700212 287.33424164630327 0.7590189671058266
15.805512401653628 288.78118843936073 0.7611526409073436
15.810739956607044 290.85759640680635 0.7619454696527264
15.81596751156046 290.64968676254665 0.7604464026857001
15.821195066513877 289.7553838768984 0.7594359619551797
15.826422621467293 288.86759331055805 0.7570281119013949
15.831650176420709 287.6531310504346 0.7545641472189066
15.836877731374125 289.3591452397235 0.7567314901664843
15.842105286327541 289.79943139757927 0.7574210202218297
15.847332841280958 291.3962689753781 0.7600941252079375
15.852560396234374 287.8502311258521 0.7566918643832306
15.85778795118779 286.26957023008055 0.7526967795723707
15.863015506141206 286.5205358112957 0.751719291613519
15.868243061094622 285.54897292472896 0.7493015182286453
15.873470616048039 282.6917806282513 0.7457337985148867
15.878698171001455 280.5159552561722 0.7427997363757021
15.883925725954871 279.426342425567 0.7415230803367308
15.889153280908287 281.61446463191635 0.7436264503293823
15.894380835861703 283.59477236558297 0.745681885441828
15.89960839081512 281.7913671440669 0.7422629594902733
15.904835945768536 279.81393442028394 0.7392391722046588
15.910063500721952 279.52194567965387 0.7386518813444769
15.915291055675368 278.407865136065 0.7362310427864821
15.920518610628784 279.08166799210755 0.7373885497815795
15.9257461655822 278.1567188843008 0.7358095508373673
15.930973720535617 277.57740069712577 0.7354399315755727
15.936201275489033 278.2695371377451 0.7357283870447315
15.94142883044245 279.7538621588315 0.7361976086729392
15.946656385395865 281.42733047317074 0.7379975464680254
15.951883940349282 281.99580455761424 0.7401307938450541
15.957111495302698 286.10256708373134 0.7449568856314809
15.962339050256114 287.24209346158773 0.7463694814426092
15.96756660520953 286.90136563290355 0.7447777270740179
15.972794160162946 289.0314389909801 0.7475915559454323
15.978021715116363 290.4854000200575 0.7504293187992841
15.983249270069779 291.51506732254273 0.7500801704325754
15.988476825023195 291.37341235877227 0.7502577473575083
15.993704379976611 290.4882871475466 0.749415091779145
15.998931934930027 291.2179364398825 0.7503339392509013
16.004159489883442 288.4029292197102 0.7467644311730817
16.009387044836856 289.1823049259883 0.7484955035970859
16.01461459979027 288.69117020636253 0.7477612123074104
16.019842154743685 289.92404103145475 0.749673051805347
16.0250697096971 287.29756311371256 0.7452928305551313
16.030297264650514 286.3259675705141 0.7434344990536939
16.03552481960393 290.8288606007564 0.7495641769938358
16.040752374557343 295.0707232974927 0.7550455506737076
16.045979929510757 297.39900355010883 0.7572801439943307
16.05120748446417 297.3923579763065 0.7552150582433221
16.056435039417586 298.13830745168474 0.7560292636742757
16.061662594371 300.4036895071663 0.7589412613698142
16.066890149324415 306.81100965867444 0.7671262821907721
16.07211770427783 309.91516130309316 0.7713052451381823
16.077345259231244 311.9839308104384 0.7732968538781125
16.08257281418466 315.3667623706197 0.7773051397563326
16.087800369138073 316.4827185629891 0.7780012246452428
16.093027924091487 320.1436861730503 0.7823182060692099
16.0982554790449 323.42459920551534 0.7853371774286957
16.103483033998316 326.8284537827969 0.7897587069458275
16.10871058895173 327.2174462532719 0.7897755903944288
16.113938143905145 327.25690058102265 0.7901659042850586
16.11916569885856 323.9631064789712 0.7864949243440025
16.124393253811974 326.33767898647596 0.7899702232238898
16.129620808765388 326.3245025324672 0.7898935667043401
16.134848363718802 323.4959861373091 0.7863368832179068
16.140075918672217 324.219247709016 0.7866136969379031
16.14530347362563 326.3382700350973 0.7903698122052794
16.150531028579046 327.7123336374586 0.7914552948993022
16.15575858353246 326.64146078780874 0.7898300137277096
16.160986138485875 325.12349435823484 0.7869298107916108
16.16621369343929 321.9716958000266 0.7829192780254434
16.171441248392703 318.0540945868467 0.7790630522891858
16.176668803346118 313.6697244416956 0.774710784902393
16.181896358299532 307.7966936988173 0.7672164603179547
16.187123913252947 304.8314967487066 0.7633879307380079
16.19235146820636 301.57100847387073 0.7591975395764741
16.197579023159776 296.21939360999016 0.7531634424829987
16.20280657811319 291.49520542703686 0.7473153433634524
16.208034133066604 286.45431727463534 0.7401277948337743
16.21326168802002 281.1941301541424 0.734339654415951
16.218489242973433 276.21504549816717 0.7281528668352015
16.223716797926848 273.5781592120774 0.7263821725135036
16.228944352880262 274.18593998396756 0.7280386427855694
16.234171907833677 272.16110679413293 0.7246645826293727
16.23939946278709 271.0719512198809 0.7239167397084483
16.244627017740505 267.92049790342304 0.7202665423298297
16.24985457269392 264.323122290248 0.7162170967317207
16.255082127647334 259.41662710200444 0.7099278784815924
16.26030968260075 255.64855108650374 0.7036398031038545
16.265537237554163 255.7854335393002 0.7031213381524062
16.270764792507578 257.1878572966317 0.7053846332369967
16.275992347460992 257.6793511480915 0.706497408325369
16.281219902414406 254.6890179862771 0.7037812984907761
16.28644745736782 253.23301475305786 0.7015798025618495
16.291675012321235 251.74955450571926 0.6996420565193621
16.29690256727465 252.8277845327201 0.6999555199382107
16.302130122228064 253.42223140640212 0.7008710163538404
16.30735767718148 254.51266493003465 0.7015484708155726
16.312585232134893 255.82422548704332 0.7030368146894176
16.317812787088307 253.5200764072643 0.7000529749376421
16.323040342041722 253.855990836903 0.7011101787971495
16.328267896995136 254.5418579307857 0.7014107080903953
16.33349545194855 255.1055295330925 0.7009591857271841
16.338723006901965 254.64158047998342 0.6997702209391023
16.34395056185538 256.6964185825355 0.7013528744174811
16.349178116808794 256.19946818643314 0.6998779886149229
16.35440567176221 258.81163746474726 0.7034151416973043
16.359633226715623 261.43520464763463 0.7062661142621766
16.364860781669037 265.98565230662683 0.7128082250080385
16.37008833662245 274.66155680672256 0.7227937556762227
16.375315891575866 277.92854355890756 0.7268765213270937
16.38054344652928 280.5524819789272 0.7293490760680145
16.385771001482695 282.2866804523673 0.7291827599762564
16.39099855643611 288.4945171516877 0.7363313046691599
16.396226111389524 292.77720143534384 0.7398645848328975
16.401453666342938 294.81461779281574 0.7423302505481046
16.406681221296353 294.83248879002025 0.7418580431773644
16.411908776249767 293.06540426393207 0.7397169253257154
16.41713633120318 289.52055991223295 0.7358292781669189
16.422363886156596 284.69887221917145 0.7302347828853962
16.42759144111001 281.4151995160905 0.7257844843540278
16.432818996063425 280.6003483670233 0.7251736839779115
16.43804655101684 278.9651029866909 0.7222862847003224
16.443274105970254 275.9097243609701 0.7192607239043819
16.448501660923668 271.7818110788235 0.7139024489498513
16.453729215877082 269.1575394495621 0.7103459781436473
16.458956770830497 268.75307257898413 0.7104191445213806
16.46418432578391 268.51559846126275 0.7105893749921361
16.469411880737326 270.90556069534006 0.7127172531071839
16.47463943569074 272.0243001017031 0.7145873575311324
16.479866990644155 271.14965497956587 0.7134552058589702
16.48509454559757 271.43843622879785 0.7146760716887642
16.490322100550983 270.64907787955946 0.7137270917463262
16.495549655504398 272.7211028245636 0.7142365365466044
16.500777210457812 273.2939734264106 0.7150043301888463
16.506004765411227 274.81974232229334 0.7161637751949702
16.51123232036464 277.6861167691281 0.7200622777285514
16.516459875318056 277.55633535842657 0.7189897831286777
16.52168743027147 279.29155571073835 0.7208107364263864
16.526914985224884 279.6403215840875 0.7214701723613856
16.5321425401783 280.5484731314849 0.7235358390822927
16.537370095131713 278.8348155551227 0.7219242781441657
16.542597650085128 277.82953488941763 0.7217962386420145
16.547825205038542 274.57223016739306 0.7167580534354066
16.553052759991957 271.68134018367766 0.7132497793188327
16.55828031494537 267.43984626241394 0.70749781334706
16.563507869898785 264.0483304035904 0.7028456139233372
16.5687354248522 260.87029976954 0.6981821613017839
16.573962979805614 257.87951548432716 0.694268232721143
16.57919053475903 257.04293843827827 0.6927244049090052
16.584418089712443 255.53542474487804 0.6931998874437488
16.589645644665858 254.42915445295353 0.692743628918366
16.594873199619272 253.64789574329131 0.6918200751519306
16.600100754572686 254.40234598545584 0.6923633249628784
16.6053283095261 254.15644743560637 0.6910766083216155
16.610555864479515 255.84617210642944 0.6932956789248982
16.61578341943293 256.4909189523285 0.6945753944128967
16.621010974386344 255.8831283769529 0.6934925407030672
16.62623852933976 258.0120073333505 0.6972535815452761
16.631466084293173 260.95864515847137 0.7018616270360118
16.636693639246587 262.39959226034466 0.701817811081869
16.641921194200002 262.6670930360525 0.7017030920307836
16.647148749153416 260.71242393702056 0.6975394031675314
16.65237630410683 257.98514729895373 0.694050508057919
16.657603859060245 257.33310254521484 0.6927393109690737
16.66283141401366 253.09267769334696 0.6870125479838463
16.668058968967074 250.01671567713282 0.6823903826477196
16.67328652392049 246.21533663070161 0.6775448073235636
16.678514078873903 245.88973477668216 0.6772673787790194
16.683741633827317 248.94543083286595 0.6832110170240818
16.68896918878073 250.86820339423386 0.686227662296428
16.694196743734146 250.1502599890325 0.6850926438591517
16.69942429868756 247.72479526826996 0.6815120631759397
16.704651853640975 243.9539228744092 0.6754786535623647
16.70987940859439 242.06412592174615 0.6720116980302412
16.715106963547804 240.67380817236656 0.6708864542003946
16.720334518501218 239.36654172732133 0.6691054073282628
16.725562073454633 239.94068357995926 0.6713386620180296
16.730789628408047 241.85402243964575 0.6734002891948031
16.73601718336146 243.61221936659655 0.6753286491837368
16.741244738314876 244.4919863463559 0.676794729465552
16.74647229326829 240.14674995882072 0.6716031926380185
16.751699848221705 235.37673880407107 0.666274443991302
16.75692740317512 229.99474864557658 0.6585053492454647
16.762154958128534 228.96068096375913 0.6560360329473042
16.767382513081948 228.34006190365935 0.6553100948630252
16.772610068035362 229.45635833720482 0.6577047722786528
16.777837622988777 228.94380017338335 0.6569171044562901
16.78306517794219 228.42427182513234 0.654974257409447
16.788292732895606 230.79332402093277 0.6576797342852337
16.79352028784902 233.04667264779303 0.6600729499221958
16.798747842802435 229.53078694995244 0.6543417700138608
16.80397539775585 228.53609001647862 0.6548539842841106
16.809202952709263 226.9698412214197 0.652386084871369
16.814430507662678 225.93347544274258 0.6512139194206528
16.819658062616092 225.0031122844266 0.6497600544003269
16.824885617569507 222.1694717059126 0.6454580277254521
16.83011317252292 222.45545167230543 0.6468631883090629
16.835340727476336 223.78417662977805 0.6497477261379165
16.84056828242975 226.47339205835607 0.6529493746382133
16.845795837383164 226.4439479259859 0.651467920795867
16.85102339233658 224.3659326020043 0.6476034786505108
16.856250947289993 224.65663911690632 0.6481849731629749
16.861478502243408 224.1194589764214 0.6478062535210632
16.866706057196822 224.05620341114778 0.6489535277421272
16.871933612150237 222.97360263868546 0.6482070397414877
16.87716116710365 222.79905824317422 0.6474012603713565
16.882388722057065 222.44287848054645 0.6462797859519811
16.88761627701048 223.67392709956167 0.6494892941707091
16.892843831963894 223.8621540700993 0.6513938636060942
16.89807138691731 222.88409957893475 0.6516243707051879
16.903298941870723 220.56715229052034 0.6479092098813493
16.908526496824138 222.4273634009018 0.6495831796766126
16.913754051777552 223.04481238018548 0.6506691436174759
16.918981606730966 222.94211913762297 0.6494227905693328
16.92420916168438 221.79468040527286 0.6481764604685505
16.929436716637795 219.13112271506995 0.6450807282207133
16.93466427159121 220.91844586439518 0.6466041851966872
16.939891826544624 220.68824980995572 0.6451396215222136
16.94511938149804 221.0177205793957 0.6440245764678902
16.950346936451453 221.22318174743342 0.6433918413067371
16.955574491404867 220.62202969410652 0.6454443071547701
16.960802046358282 222.25591885191028 0.6495207763030151
16.966029601311696 222.04326089754306 0.6491515469693123
16.97125715626511 222.54770103694295 0.6484782916205122
16.976484711218525 219.9273759896514 0.6420436595833423
16.98171226617194 216.17191367597434 0.6365364118534601
16.986939821125354 215.43548872509484 0.6362867958459422
16.99216737607877 216.86972689108154 0.6388772140597963
16.997394931032183 218.35154502915168 0.6388339229948116
17.002622485985597 219.605883784624 0.6396080443464267
17.00785004093901 220.22277810691415 0.6407540018279108
17.013077595892426 221.92056043650646 0.6439702960081576
17.01830515084584 221.12396833388334 0.6422576747888734
17.023532705799255 220.0452267774112 0.6403546451485933
17.02876026075267 218.13638653026644 0.6376238193821654
17.033987815706084 220.23270800487367 0.6420467012642888
17.039215370659498 220.15932342409175 0.6433771408503867
17.044442925612913 220.8319712823909 0.6442089899341437
17.049670480566327 222.7974570450265 0.6479317122425321
17.05489803551974 223.37182208859025 0.6477018842780801
17.060125590473156 224.96947643421578 0.6484234957201369
17.06535314542657 222.82978055745676 0.6460090120773619
17.070580700379985 223.23985524127147 0.6468117241079018
17.0758082553334 222.64731367165993 0.6461382452421426
17.081035810286814 223.94834945937265 0.6467925880394145
17.086263365240228 226.66935786649879 0.6496807679584079
17.091490920193642 226.8145410615634 0.6486744229477731
17.096718475147057 226.1146343056931 0.6471749432766508
17.10194603010047 224.45878183884983 0.6446281776505196
17.107173585053886 225.74239814213493 0.6457779918854335
17.1124011400073 227.83394321911166 0.6487397004063715
17.117628694960715 226.8526863417473 0.646772990771006
17.12285624991413 227.05483064278235 0.648688224591333
17.128083804867543 228.40671961512098 0.6510510348917469
17.133311359820958 232.07655899123333 0.6559202420438471
17.138538914774372 231.9047169527252 0.6546862302003075
17.143766469727787 230.27179346732285 0.6515362975650705
17.1489940246812 229.67143278836582 0.6516684678450531
17.154221579634616 228.9873279075134 0.6504590266805629
17.15944913458803 229.6102182498005 0.6526535472139935
17.164676689541444 232.5279422551132 0.6570462293309073
17.16990424449486 236.7174157682268 0.6627879862152156
17.175131799448273 241.55578797741023 0.6680611877012752
17.180359354401688 243.23543873200117 0.6698370718451696
17.185586909355102 241.41517089532192 0.6669593266441485
17.190814464308517 240.21900436896593 0.6657647237752472
17.19604201926193 242.56090807232223 0.6685437619270181
17.201269574215345 245.11406750159136 0.6703952075133751
17.20649712916876 249.11380510357878 0.6763574715556463
17.211724684122174 247.3108144282446 0.674004177200814
17.21695223907559 248.48660678576132 0.6760890385372438
17.222179794029003 248.58384162666925 0.6757317017807176
17.227407348982418 251.48898280594005 0.6789888119509968
17.232634903935832 252.32175747589744 0.6784485201104759
17.237862458889246 252.03668571178522 0.6778881099694161
17.24309001384266 250.05251834908134 0.675741394090595
17.248317568796075 246.8317743638671 0.6720579575204731
17.25354512374949 246.03606177789942 0.6715265622361423
17.258772678702904 245.35801585297105 0.6704616497177098
17.26400023365632 245.42223202848126 0.671351009740852
17.269227788609733 244.93800379787103 0.6712354253225423
17.274455343563147 240.8455565550366 0.6659180146007367
17.279682898516562 239.18639183189546 0.6637775439344505
17.284910453469976 237.12693795202196 0.660555162667949
17.29013800842339 239.17608431952155 0.6635913433816446
17.295365563376805 243.40658480760627 0.6694499984194351
17.30059311833022 245.43451147976376 0.6719855792705938
17.305820673283634 247.38719197098885 0.6738836693937454
17.31104822823705 246.44909435092197 0.6726243955961478
17.316275783190463 243.71153654462057 0.6688441414967522
17.321503338143877 244.0611114966407 0.670480147072164
17.32673089309729 242.30692613419268 0.6690883184782561
17.331958448050706 241.67731054989844 0.6675207354477756
17.33718600300412 241.52871868071767 0.6655704132135978
17.342413557957535 240.47161386555356 0.6634298414096418
17.34764111291095 242.77174770612987 0.6684345621783385
17.352868667864364 243.79359146952743 0.6708186609971272
17.358096222817778 241.77363980923496 0.666833264930647
17.363323777771193 240.54818484607316 0.6656717267285398
17.368551332724607 238.67157082214993 0.6630542386967152
17.37377888767802 238.1154331892927 0.6640409680740844
17.379006442631436 236.27476004421712 0.6622246331173225
17.38423399758485 235.99362538571668 0.6616989203160473
17.389461552538265 231.9981469365877 0.6546793967455686
17.39468910749168 232.50610680310479 0.6543575243349324
17.399916662445094 236.95456110412692 0.6586865806097137
17.405144217398508 243.15673579607724 0.6670883915422129
17.410371772351922 246.18833663463988 0.6718807552068221
17.415599327305337 245.08975766334638 0.670757147123322
17.42082688225875 241.9966635542991 0.6671241294443806
17.426054437212166 238.74341010300589 0.6626662304462093
17.43128199216558 239.33789836710676 0.6636323026502051
17.436509547118995 239.05792475826118 0.6629524628789114
17.44173710207241 238.99603316757606 0.6622282378175455
17.446964657025823 239.69714923154658 0.6629104567949279
17.452192211979238 242.52563702739343 0.6672676436555367
17.457419766932652 243.97085678117546 0.6695399359262638
17.462647321886067 244.61926652915196 0.669648122278261
17.46787487683948 242.74475297591923 0.6682565946134613
17.473102431792896 239.90820274754827 0.6648007630568148
17.47832998674631 238.6712411503608 0.663444270171368
17.483557541699724 237.49451824231912 0.6604958164963345
17.48878509665314 237.75898619312673 0.6595441036802396
17.494012651606553 241.49271154943372 0.6642218459876129
17.499240206559968 244.38821151966806 0.6676004872651855
17.504467761513382 247.90633264951697 0.6729802825891252
17.509695316466797 247.42483453484618 0.6706021231067764
17.51492287142021 244.46420585477256 0.6667963052230088
17.520150426373625 242.45448264142445 0.6643539361670311
17.52537798132704 243.0339436550473 0.6658098050436334
17.530605536280454 245.49633375036055 0.6697467332660525
17.53583309123387 245.6107810863475 0.6703367784695643
17.541060646187283 244.96592667585466 0.6684257804792061
17.546288201140698 244.00529661496648 0.6669805774055083
17.551515756094112 243.85778905920503 0.6656815704825069
17.556743311047526 247.58941012364033 0.6706240310091274
17.56197086600094 248.85622949416015 0.6730762321367898
17.567198420954355 252.10710530920298 0.6782362235432509
17.57242597590777 253.00831773737565 0.6791904011749726
17.577653530861184 251.2842405356585 0.6769262917042088
17.5828810858146 249.6035366632842 0.674952435778654
17.588108640768013 248.10198707641626 0.6730644172120763
17.593336195721427 247.29114188155876 0.6716197475774107
17.598563750674842 249.57529266673384 0.6734011761723039
17.603791305628256 252.49863207870095 0.6775852850275408
17.60901886058167 255.61301369441455 0.6817671630598778
17.614246415535085 258.00470076761354 0.6859652773535059
17.6194739704885 258.4454311706936 0.685984871757832
17.624701525441914 256.55269558674553 0.6827656312394325
17.62992908039533 258.92799365183447 0.6859450181180665
17.635156635348743 261.3918680664274 0.6896496280887854
17.640384190302157 263.19624012851386 0.6912559320168041
17.64561174525557 265.6925964907018 0.6940321369719762
17.650839300208986 263.52813619741494 0.6900446603522689
17.6560668551624 263.2201186620684 0.6894011262304891
17.661294410115815 263.5103516322565 0.6902266948546728
17.66652196506923 266.95714069234026 0.6949526067853357
17.671749520022644 271.3631882848224 0.7018425242430979
17.676977074976058 274.8236000506758 0.7063008682634601
17.682204629929473 276.27856578747287 0.7071235640468644
17.687432184882887 279.42404021716607 0.7109398931113345
17.6926597398363 283.6949250412578 0.7157054972454476
17.697887294789716 292.22692793165317 0.726089347428292
17.70311484974313 298.7884269546132 0.7326672974963883
17.708342404696545 302.24556260346156 0.7364981548972734
17.71356995964996 304.8205168090026 0.7384348747450228
17.718797514603374 307.25645266070967 0.7413097047980055
17.724025069556788 309.90432371667606 0.7442549674247748
17.729252624510202 311.2786721820597 0.7457191054839886
17.734480179463617 312.98618335739616 0.7476440770195926
17.73970773441703 315.30505279761434 0.750027281797004
17.744935289370446 314.7444501391278 0.7503430718306543
17.75016284432386 317.6363516254236 0.7538579684481337
17.755390399277275 320.7890135264061 0.7571820986910606
17.76061795423069 323.8921654621899 0.7602203307613801
17.765845509184103 327.16698698643023 0.7629162929921737
17.771073064137518 325.07374588743136 0.7603842792692431
17.776300619090932 320.4342018685665 0.755689145189181
17.781528174044347 314.8367445839351 0.7492020074001583
17.78675572899776 312.98731723500697 0.7474907792408375
17.791983283951176 312.0634880422263 0.7456874577827776
17.79721083890459 308.2733085203971 0.7413246769660493
17.802438393858004 301.1597387093943 0.7328868634950347
17.80766594881142 296.63523549259963 0.727379833665419
17.812893503764833 291.0875457148738 0.7214284918628944
17.818121058718248 287.71743389271234 0.7181776338720224
17.823348613671662 285.31574930928326 0.7159176836279718
17.828576168625077 285.4955214134246 0.7166576363560231
17.83380372357849 283.9950682941609 0.7149058237849327
17.839031278531905 278.8379886918514 0.7075935065658662
17.84425883348532 273.9133210389646 0.700449407662156
17.849486388438734 272.6359988199983 0.6994289212062703
17.85471394339215 272.8216751106614 0.7002980368811887
17.859941498345563 273.08385359731074 0.7014095839462351
17.865169053298978 274.02274000421136 0.7029141182022466
17.870396608252392 276.92399461570994 0.7077082049053347
17.875624163205806 280.71963174349224 0.7115719283948666
17.88085171815922 282.60230163526063 0.7136715262541997
17.886079273112635 281.1524127356025 0.7106474237744803
17.89130682806605 282.6638798377473 0.712015344554877
17.896534383019464 287.18675575357577 0.7169241220325496
17.90176193797288 295.73647553297906 0.7274305684751418
17.906989492926293 302.19465493267825 0.7348773621117718
17.912217047879707 308.0751014733727 0.7422262524566459
17.917444602833122 313.340330570655 0.7478566835258056
17.922672157786536 316.8154037676437 0.7527339526148451
17.92789971273995 320.05091140942613 0.7570627035332472
17.933127267693365 320.67339336846476 0.7573339215205922
17.93835482264678 320.3812652509207 0.7572683414299316
17.943582377600194 318.81674126325953 0.7544433944283899
17.94880993255361 315.8418721820736 0.7499232763537563
17.954037487507023 313.0779830874947 0.7465850057825357
17.959265042460437 311.0966256014869 0.7447517126385225
17.96449259741385 305.1064149017232 0.738758647195704
17.969720152367266 298.28688167838834 0.7314713356889136
17.97494770732068 290.59458945984915 0.7219972731500187
17.980175262274095 283.8221974348824 0.7136487803378678
17.98540281722751 278.8281352586126 0.7067072881775247
17.990630372180924 273.3695870801855 0.7003428729279282
17.995857927134338 268.7230164289724 0.6954841843622008
18.001085482087753 267.43188186674485 0.6932293959424022
18.006313037041167 266.1878181907983 0.6926145918318435
18.01154059199458 263.94117616132223 0.6887611560019237
18.016768146947996 258.71698534669224 0.6816213416229154
18.02199570190141 258.3306329254967 0.6825116634811546
18.027223256854825 255.51907266570205 0.6798465937892954
18.03245081180824 252.46455842824165 0.6761406282567468
18.037678366761654 252.08265446463983 0.6761916494889212
18.042905921715068 251.1700498635495 0.6734746988353804
18.048133476668482 253.76796898154484 0.6773246009857512
18.053361031621897 257.3755474663677 0.6820352358529763
18.05858858657531 258.55539140403584 0.6838785021109791
18.063816141528726 258.2762973458049 0.6856735836914262
18.06904369648214 254.28014454892067 0.6820354606114093
18.074271251435555 254.46716464668174 0.6815362786458626
18.07949880638897 256.98731885060295 0.684466057633953
18.084726361342383 261.23158233746483 0.6881941571580791
18.089953916295798 263.9618645562795 0.6906532088260182
18.095181471249212 262.14202393094337 0.6874435370880321
18.100409026202627 263.38712156352244 0.6878967694911962
18.10563658115604 264.73137061547436 0.689442970059712
18.110864136109456 268.72681627932224 0.6944438569108281
18.11609169106287 275.8105201467349 0.7033856546134711
18.121319246016284 280.2620301380045 0.7094012833739186
18.1265468009697 284.5642625219213 0.7144133598069339
18.131774355923113 289.31174060055537 0.7206305139061333
18.137001910876528 293.0546269443957 0.7237493335539177
18.142229465829942 297.4901565449984 0.7293088273611585
18.147457020783357 302.14275312753966 0.7347652387196625
18.15268457573677 306.5821693653346 0.7402569877502521
18.157912130690185 314.52163824199624 0.7499074974204388
18.1631396856436 320.48184035511514 0.7562754347371313
18.168367240597014 332.69813327321714 0.7692943806669648
18.17359479555043 343.943259910258 0.781567476550084
18.178822350503843 355.4359703735816 0.7941603912754582
18.184049905457258 365.2878016828497 0.8052925164687446
18.189277460410672 372.60782577490204 0.812722180497373
18.194505015364086 379.6265954353766 0.8203732316328526
18.1997325703175 384.3838315974787 0.8259266795171148
18.204960125270915 385.96906581485564 0.8276862985340936
18.21018768022433 385.22423445257715 0.8265945630740666
18.215415235177744 382.3959551973383 0.8232051236077464
18.22064279013116 380.4863194388202 0.8207971028003789
18.225870345084573 377.741347922182 0.8180861168131054
18.231097900037987 374.9338314706997 0.8147415047757799
18.236325454991402 378.665319697562 0.8189230322521613
18.241553009944816 381.79441086257344 0.82227447971532
18.24678056489823 386.13730264023724 0.8265246166278106
18.252008119851645 386.43992075292095 0.8272636620501425
18.25723567480506 387.49718200570794 0.828085116674999
18.262463229758474 385.2016123866601 0.8262705223030435
18.26769078471189 378.13352320030884 0.8187604308168864
18.272918339665303 372.1795589099042 0.8126254063956765
18.278145894618717 360.97429331693627 0.8004092067136457
18.28337344957213 350.95980958446717 0.7892646073987223
18.288601004525546 343.8663877149731 0.7813026552067269
18.29382855947896 337.31737183408035 0.7738736823325504
18.299056114432375 329.4616717709429 0.7645489094572097
18.30428366938579 317.79077109928966 0.7510227210180175
18.309511224339204 308.3229630220407 0.7396907897829171
18.314738779292618 302.12388176555953 0.7323322454759631
18.319966334246033 296.56659465343154 0.7263154992728253
18.325193889199447 291.25364800376457 0.7194003169606631
18.33042144415286 287.87148144366654 0.716384737908683
18.335648999106276 285.11688629928705 0.7133727755030114
18.34087655405969 282.52798436569446 0.710615190493421
18.346104109013105 281.28895497336214 0.7094927564472788
18.35133166396652 280.85372071465696 0.7092022873517166
18.356559218919934 282.03705361459777 0.7108154147274425
18.361786773873348 283.2035056476164 0.7125852866136664
18.367014328826762 283.17677870486705 0.7116761230271255
18.372241883780177 282.5705080505112 0.7113068344646781
18.37746943873359 284.4211060184693 0.7134656342531485
18.382696993687006 284.91363917778716 0.7142620156158508
18.38792454864042 290.92022637770975 0.7240208686604132
18.393152103593835 296.5271664950774 0.7411245501966205
18.39837965854725 306.0632953993772 0.7600514022603653
18.403607213500663 311.6014702198051 0.7719892753213741
18.408834768454078 320.77740268328915 0.787116731310708
18.414062323407492 329.7187183434414 0.8023082440382782
18.419289878360907 340.6793559523842 0.8192699858831926
18.42451743331432 345.16189901169605 0.8281046178372303
18.429744988267736 344.8966742979308 0.8320248938775318
18.43497254322115 338.4357992534247 0.8269311067512318
18.440200098174564 331.7386036593891 0.8210230737591369
18.44542765312798 326.0334875171137 0.8177826483019983
18.450655208081393 324.21385778760714 0.8184972842274044
18.455882763034808 320.30464852989 0.8174203680995167
18.461110317988222 321.49935210041644 0.8217386070238165
18.466337872941637 317.70458065454466 0.8177781912702367
18.47156542789505 315.6385010906475 0.8167339115769907
18.476792982848465 309.77361722367147 0.8107049348670765
18.48202053780188 303.8434514202054 0.8058849792610192
18.487248092755294 300.3852127611186 0.8046367153229539
18.49247564770871 299.4698700602916 0.8061249515342033
18.497703202662123 301.35846018400645 0.8132135023794469
18.502930757615538 304.0881942282076 0.8200057935868795
18.508158312568952 303.2602785895387 0.8217062361162756
18.513385867522366 302.1694836675105 0.8224803065035495
18.51861342247578 300.43313021495277 0.8204702201782523
18.523840977429195 297.0672242478884 0.8183870823645992
18.52906853238261 296.13208017595434 0.819077883099953
18.534296087336024 293.59923778823554 0.8171563527038794
18.53952364228944 292.9020893586946 0.8186511634204735
18.544751197242853 293.5641633327825 0.8212175321343005
18.549978752196267 291.79158007245735 0.8202750147589805
18.555206307149682 290.96858614389294 0.820486006859015
18.560433862103096 292.3003784873741 0.8229871690182097
18.56566141705651 291.8123879344108 0.825595875813703
18.570888972009925 291.1704111428498 0.8269862168571743
18.57611652696334 290.0529630374307 0.8280304821844433
18.581344081916754 286.01517157815334 0.8247141023618767
18.58657163687017 287.05417893497173 0.8273067797993795
18.591799191823583 285.9768109699054 0.8280336862301318
18.597026746776997 287.33849262640007 0.830684090277647
18.60225430173041 289.51012187909623 0.8356472210469524
18.607481856683826 290.64268377737386 0.8393989917661607
18.61270941163724 292.33540522697865 0.8433514688061922
18.617936966590655 294.2024650149202 0.8479215977087899
18.62316452154407 298.63349337600454 0.8523898016123374
18.628392076497484 306.0758754272982 0.8466583286690111
18.633619631450898 310.9220875445313 0.8447031142259726
18.638847186404313 313.56426673453313 0.841257846872158
18.644074741357727 317.08809187258765 0.8407409765615341
18.64930229631114 318.80288324942035 0.8395646565900011
18.654529851264556 323.09509942876434 0.8405894658010649
18.65975740621797 328.93521000914666 0.846009101525602
18.664984961171385 332.56170575864553 0.8469182265275956
18.6702125161248 338.32371965762593 0.8505266879816705
18.675440071078214 343.52664520051945 0.8544796019412232
18.680667626031628 349.5028740383579 0.8586137744612508
18.685895180985042 353.18438018806427 0.8605003142555637
18.691122735938457 354.4099401332075 0.8603788114417188
18.69635029089187 355.49708374773235 0.8594522988014417
18.701577845845286 356.97112098624115 0.8599442052024463
18.7068054007987 359.92386673482395 0.861713929221875
18.712032955752115 360.02361853341216 0.8602774451072124
18.71726051070553 363.7379427011391 0.8636075426612153
18.722488065658943 364.3193827110337 0.8627394445927169
18.727715620612358 365.7254004848725 0.8628249424141525
18.732943175565772 364.84596798966544 0.8598537781219724
18.738170730519187 364.83546734887767 0.8585809376117959
18.7433982854726 364.8570589828146 0.8578448939877524
18.748625840426016 364.0827628674924 0.8555821552403846
18.75385339537943 364.70976972555627 0.8551634851509424
18.759080950332844 364.0334919542132 0.8532818899124185
18.76430850528626 362.9355227926802 0.8506596750713248
18.769536060239673 357.4416373528418 0.8430920265234391
18.774763615193088 351.45949974680354 0.8342206414044966
18.779991170146502 345.2845056030031 0.825263016018004
18.785218725099917 338.4379783282039 0.8163089792421216
18.79044628005333 337.37121224744357 0.8145088072282592
18.795673835006745 337.58171726082014 0.8140860632462835
18.80090138996016 334.53544696382465 0.8097976181622951
18.806128944913574 333.2863644113556 0.807254084891408
18.81135649986699 326.52055767079 0.7984998108705327
18.816584054820403 323.00721218722913 0.7940536155578709
18.821811609773818 321.0559146775748 0.7905469380109311
18.827039164727232 319.71904708226725 0.7883198473405739
18.832266719680646 319.6736092754023 0.7875655870152671
18.83749427463406 313.130639459286 0.7803885300108726
18.842721829587475 309.72066150188687 0.7770437782520029
18.84794938454089 304.7273349306549 0.7708451590883988
18.853176939494304 306.92907466484417 0.7730369077335456
18.85840449444772 309.5229845943504 0.7753219497316299
18.863632049401133 309.8650091481536 0.7749299937771892
18.868859604354547 308.9300702253156 0.7736301281148363
18.87408715930796 304.76999437018173 0.7678738285772749
18.879314714261376 301.5291414681398 0.7641010029947605
18.88454226921479 298.95944714768586 0.7620027188303864
18.889769824168205 295.22461951089605 0.7566887338620584
18.89499737912162 293.09777280259334 0.7539182285526984
18.900224934075034 289.74882102602066 0.7479504591259669
18.90545248902845 285.88294936132263 0.7427482157637689
18.910680043981863 284.50155182339586 0.7414153435343727
18.915907598935277 282.7696310906699 0.7391650666993125
18.92113515388869 282.3892668518911 0.7396392975899684
18.926362708842106 281.5780650140169 0.7376174860075414
18.93159026379552 280.7162974817713 0.7349180167662094
18.936817818748935 279.7626479513569 0.7338842205997255
18.94204537370235 276.7427454138976 0.7298528485859048
18.947272928655764 277.8806348488663 0.730997044742733
18.952500483609178 279.90978013916475 0.7325169626347133
18.957728038562593 279.9306164574854 0.733123880776786
18.962955593516007 278.53322800067633 0.7317706465392464
18.96818314846942 276.62463719816685 0.7295176677396773
18.973410703422836 275.5640460940924 0.7269536327839431
18.97863825837625 274.03209012017885 0.7237754279929743
18.983865813329665 273.8501952239325 0.7228603353592655
18.98909336828308 274.3791580601826 0.7238513210643234
18.994320923236494 276.3025608361243 0.7280703192449299
18.999548478189908 278.14030533511846 0.7319251090323753
19.004776033143322 278.2275094104509 0.7313094865533806
19.010003588096737 277.53603420123665 0.7293850495302611
19.01523114305015 275.71369386463897 0.7266458697050486
19.020458698003566 273.12188653532354 0.7220787655564953
19.02568625295698 273.6582885683199 0.721071358611417
19.030913807910395 274.56856462529856 0.7215470328130884
19.03614136286381 277.03451994096724 0.7242595528782984
19.041368917817223 279.6884281087039 0.7281019675893612
19.046596472770638 278.4675468955097 0.7269619648697571
19.051824027724052 279.0423741565268 0.727172191323418
19.057051582677467 278.84869897950585 0.7264093339573046
19.06227913763088 281.4575820523555 0.728219849235748
19.067506692584296 283.51089468060394 0.7303955624708218
19.07273424753771 284.1259203454666 0.7296735217797709
19.077961802491124 283.680879174888 0.7303553849024231
19.08318935744454 281.5874288482982 0.7282475439350805
19.088416912397953 280.9112194886136 0.7278693246635748
19.093644467351368 277.1104015831515 0.7233460735635658
19.098872022304782 275.79569654356493 0.7201843852223049
19.104099577258197 272.6978099983987 0.7161866449051557
19.10932713221161 272.1758216442108 0.714237442200806
19.114554687165025 270.97971997517647 0.7127051877456025
19.11978224211844 267.824325290899 0.7094553823256604
19.125009797071854 266.89960124427114 0.7087058441830726
19.13023735202527 267.3956312274021 0.7096078068987549
19.135464906978683 266.37919105152565 0.706904119497712
19.140692461932098 267.8351022952436 0.7078367244291087
19.145920016885512 268.0532528188393 0.7083195333800482
19.151147571838926 269.14960620391287 0.7097067809090232
19.15637512679234 270.3055939502357 0.7108528082475079
19.161602681745755 269.5493979410807 0.7108463772138144
19.16683023669917 268.7816434243124 0.7090267917338541
19.172057791652584 267.3390786392996 0.7079659765211795
19.177285346606 266.9376299833776 0.7064649832224547
19.182512901559413 267.28651047576886 0.7075531029240247
19.187740456512827 267.7651965659588 0.7090026223841691
19.19296801146624 266.4735342821951 0.706266372487358
19.198195566419656 266.22600681728903 0.7050436997141806
19.20342312137307 265.04659816531665 0.7030692381471146
19.208650676326485 263.2767201377627 0.7012081726133296
19.2138782312799 262.62410200173593 0.7022483576948173
19.219105786233314 264.69318507310754 0.7064432589151372
19.22433334118673 263.92760413305103 0.7068829199245602
19.229560896140143 263.7228926240713 0.7073363349234741
19.234788451093557 266.9692835283148 0.7099746102366236
19.24001600604697 269.6461034590632 0.71270571972171
19.245243561000386 270.3786037889624 0.710964589658881
19.2504711159538 267.60598421266974 0.706285828271606
19.255698670907215 266.70908346632007 0.7063050033159178
19.26092622586063 265.6725875738989 0.7047061282278959
19.266153780814044 267.7003971046988 0.7065966718796441
19.271381335767458 267.2333167149408 0.7055122330166113
19.276608890720873 269.64410914930625 0.706868959203488
19.281836445674287 273.4141220538908 0.7116174867310573
19.2870640006277 277.82560793448835 0.7172697949965761
19.292291555581116 278.45141157743825 0.7179461630035646
19.29751911053453 277.30191150715433 0.7165644362039177
19.302746665487945 275.73627179104716 0.7135463625926769
19.30797422044136 280.2451959332567 0.7197866842626598
19.313201775394774 285.04342954918366 0.7265403989453473
19.318429330348188 290.01742667412725 0.7325386137327281
19.323656885301602 294.91376449236424 0.7395733770875734
19.328884440255017 296.19232197105487 0.7411738224880615
19.33411199520843 298.28665726306565 0.7429942269098581
19.339339550161846 298.90392283468066 0.7434047275413276
19.34456710511526 300.12349248651066 0.7427416921990768
19.349794660068675 302.41068560786874 0.7453750955146817
19.35502221502209 303.9936979295402 0.7466878364993799
19.360249769975503 306.5222731675854 0.7501628604953963
19.365477324928918 308.36819884267555 0.7527967119535292
19.370704879882332 308.3358745739898 0.751860342153056
19.375932434835747 312.6113016402464 0.7570929475239001
19.38115998978916 315.1030700330902 0.7602302614315674
19.386387544742576 321.40382545714857 0.7683067460048967
19.39161509969599 323.2047669110743 0.7706551768317313
19.396842654649404 325.42787134163376 0.773126285109299
19.40207020960282 328.6674002528541 0.7759407441453358
19.407297764556233 328.3057204549592 0.7756454949562798
19.412525319509648 332.60932196650856 0.7795048262630909
19.417752874463062 333.650996763176 0.7813695813191963
19.422980429416477 335.14085421316815 0.7827294919159365
19.42820798436989 331.4046685751356 0.7775478726763339
19.433435539323305 328.7780021017114 0.774309897240553
19.43866309427672 325.3450544253152 0.7698731839277998
19.443890649230134 326.92915156061645 0.7721917656178968
19.44911820418355 328.3005846623617 0.7741995246897561
19.454345759136963 329.90033169416216 0.7761442490603322
19.459573314090377 331.5001627852255 0.7779549305839496
19.464800869043792 331.2977689324387 0.7771516386052058
19.470028423997206 332.2107493779987 0.7778539723475006
19.47525597895062 332.08328125534047 0.7779114684549351
19.480483533904035 331.27487810585745 0.77637137308677
19.48571108885745 331.542022233086 0.7764612308338059
19.490938643810864 334.1107382961712 0.7788590193283842
19.49616619876428 337.8723796214417 0.7836686792830541
19.501393753717693 337.4323207091033 0.7833562431898088
19.506621308671107 335.9686754569701 0.7811138614762604
19.51184886362452 336.12508046111265 0.7819449743862837
19.517076418577936 336.01437545709194 0.7819709060571147
19.52230397353135 339.1142848250808 0.7855204726129597
19.527531528484765 341.3505717675406 0.7873511101635908
19.53275908343818 345.05513222337214 0.790876268682514
19.537986638391594 348.4827853219877 0.7947693970979912
19.54321419334501 351.9955560481821 0.7988804556022862
19.548441748298423 353.08306534065616 0.7998040346789355
19.553669303251837 352.89305020337144 0.7996703056893876
19.55889685820525 355.5220549141322 0.80295590344134
19.564124413158666 358.2747358546545 0.8063255476510884
19.56935196811208 363.7144814651562 0.8127938044050466
19.574579523065495 365.5491576419367 0.8143372393495406
19.57980707801891 365.9526011987432 0.8143626847892437
19.585034632972324 367.6122192898455 0.8156386986124068
19.590262187925738 369.799517380353 0.8177801108667438
19.595489742879153 374.55678268636257 0.8229237517255878
19.600717297832567 378.7277278184237 0.8274698725298489
19.60594485278598 381.6399914452099 0.8306152142225663
19.611172407739396 380.951235088649 0.8298617132460548
19.61639996269281 381.95814195805383 0.8308155333726257
19.621627517646225 385.9016997667847 0.8349128936249829
19.62685507259964 388.3476800237565 0.8378259544863244
19.632082627553054 389.53155400753616 0.8392105798512546
19.637310182506468 387.2970784810132 0.8368422656152448
19.642537737459882 385.6355910733806 0.8347824471120029
19.647765292413297 385.89652116103605 0.8349339316999025
19.65299284736671 388.92404680357333 0.8387818855419543
19.658220402320126 389.0891594494597 0.8385549178777505
19.66344795727354 393.1712237705516 0.8427082174400774
19.668675512226955 395.15383293834765 0.8440356835244612
19.67390306718037 394.17499040847844 0.842997701730221
19.679130622133783 396.3153738615499 0.8453048203398922
19.684358177087198 397.0893575251452 0.8462088670810248
19.689585732040612 403.3419392211879 0.8526101191093993
19.694813286994027 406.46033073847246 0.8557504889678564
19.70004084194744 408.31237930974265 0.857613414748216
19.705268396900856 406.5800859193183 0.8555997398778903
19.71049595185427 405.36419612469837 0.8546705066796226
19.715723506807684 398.793838667343 0.8471183957528864
19.7209510617611 393.36025092724776 0.8415158747494402
19.726178616714513 387.2148501771353 0.8347939622248509
19.731406171667928 383.92728463610854 0.8314397499324583
19.736633726621342 379.9146541160056 0.8276736525695941
19.741861281574757 375.44623074213035 0.8227142965350619
19.74708883652817 370.86013444454477 0.8176026361894893
19.752316391481585 368.52558625526115 0.8148156210655049
19.757543946435 362.3484667379961 0.8077519911916176
19.762771501388414 358.319163299366 0.8031126041239105
19.76799905634183 356.3650789848776 0.8010741481617718
19.773226611295243 356.24467442062513 0.8012332501692666
19.778454166248657 353.19604388042563 0.7980254292468107
19.783681721202072 347.52950631884545 0.7911353442545214
19.788909276155486 340.31289397488047 0.782887213467201
19.7941368311089 337.66898604134235 0.7795431655768972
19.799364386062315 336.8116772518051 0.778966573961928
19.80459194101573 336.53660150510956 0.7792895757650717
19.809819495969144 335.71924110885163 0.7780673754090727
19.81504705092256 330.76715979797234 0.7726187548955947
19.820274605875973 326.95948868162526 0.768046117371621
19.825502160829387 324.84060908220397 0.7654013992588826
19.8307297157828 324.5893718938666 0.7652391345049971
19.835957270736216 321.10299419904953 0.7615277435637637
19.84118482568963 319.87050520803956 0.7607481952028329
19.846412380643045 319.2296052575297 0.7599261376986992
19.85163993559646 320.55252887384194 0.7601711700260185
19.856867490549874 320.6125704393496 0.7597681935127566
19.86209504550329 317.08525359634126 0.7555297554180881
19.867322600456703 314.5425207222227 0.7528131795083982
19.872550155410117 314.89920559475485 0.7538355243899526
19.87777771036353 316.4157968137585 0.7560723703088559
19.883005265316946 318.1148129959344 0.7579683024440571
19.88823282027036 314.53935784453535 0.754210898395095
19.893460375223775 313.77834708023175 0.7529561403491245
19.89868793017719 310.7281224253976 0.7492145194694869
19.903915485130604 309.96266361331703 0.747706283002375
19.909143040084018 305.18582474999675 0.7418302440095593
19.914370595037433 307.16903250111915 0.7446368550073506
19.919598149990847 308.33463459856307 0.745836635768124
19.92482570494426 310.28516270354476 0.7481275875486846
19.930053259897676 308.03830849793707 0.7446112042766421
19.93528081485109 306.945728355504 0.7432930729827348
19.940508369804505 302.75760191500405 0.7378781795281982
19.94573592475792 303.84608893143036 0.7396992968767976
19.950963479711334 302.7213148481781 0.738414337708903
19.956191034664748 301.72435344616787 0.7379143371683585
19.961418589618162 301.4802570174435 0.7365373240696073
19.966646144571577 297.6271683345485 0.7320731600751321
19.97187369952499 298.36114104840505 0.7333478036329695
19.977101254478406 301.8729733598172 0.737875054044522
19.98232880943182 306.7684665185881 0.7447095027591242
19.987556364385235 308.03013071720954 0.7454755058343996
19.99278391933865 310.2186095774527 0.7485518011710834
19.998011474292063 312.1408852394853 0.7507087572099407
20.003239029245478 312.28260752297103 0.75004784867928
20.008466584198892 311.9447679977983 0.7494110978320366
20.013694139152307 312.28164915180827 0.7492092783463793
20.01892169410572 315.9162298354177 0.7531313314537896
20.024149249059136 321.2726363947507 0.7590786512076416
20.02937680401255 323.1103286214451 0.7605783103946363
20.034604358965964 328.7076670664926 0.7673742798303707
20.03983191391938 334.6551912333665 0.7740653543317698
20.045059468872793 339.44803078601876 0.7797594867170042
20.050287023826208 341.2176997762077 0.7819715333907696
20.055514578779622 336.68651310986394 0.7764737990332505
20.060742133733036 334.73926477033956 0.7746295289121239
20.06596968868645 329.7249317539589 0.7684987014476112
20.071197243639865 326.5231312466389 0.7647052507678256
20.07642479859328 322.064468967233 0.7597000606183498
20.081652353546694 322.45522621118477 0.7605103991994583
20.08687990850011 321.6239277363317 0.7607034083479852
20.092107463453523 320.45064819966626 0.7595505125655139
20.097335018406937 320.2849928055365 0.7589626809395934
20.102562573360352 318.0553844546003 0.7562994141205369
20.107790128313766 315.94539893657117 0.7532471547007755
20.11301768326718 312.804039079375 0.7496171690360602
20.118245238220595 309.068068527523 0.7457203650174078
20.12347279317401 306.8864920472192 0.7431915906685975
20.128700348127424 307.0812655914955 0.7437543534078918
20.13392790308084 308.0753151518807 0.7445253673693676
20.139155458034253 310.47264520566824 0.74772143281125
20.144383012987667 309.94567800028847 0.7470120451407666
20.14961056794108 312.0447032895747 0.7491850567679357
20.154838122894496 315.6205051273817 0.7525629820032492
20.16006567784791 317.84953950127516 0.7548642679566571
20.165293232801325 316.39819412695766 0.7530004742724778
20.17052078775474 312.6213716981875 0.7496038245198847
20.175748342708154 312.06532234224136 0.7488413821459332
20.18097589766157 314.82927173853295 0.7519423495968697
20.186203452614983 317.12254165610375 0.7537419519029961
20.191431007568397 321.77593755401597 0.7586375286189735
20.19665856252181 318.17164586390567 0.7544734016118243
20.201886117475226 317.7679361990163 0.7538684655375446
20.20711367242864 313.7518056248232 0.7492448513914219
20.212341227382055 309.717089206238 0.7447967099323939
20.21756878233547 305.8964159335639 0.7402195887167704
20.222796337288884 301.65062998742843 0.7356116395954968
20.228023892242298 298.7713695447148 0.7322528943916354
20.233251447195713 296.02439186697757 0.7289596709603825
20.238479002149127 295.5536609175344 0.7290375035826184
20.24370655710254 294.88934047089225 0.7276685644790726
20.248934112055956 295.4370484388581 0.7282743532552988
20.25416166700937 295.1775529975052 0.7277045905066819
20.259389221962785 294.31233733050163 0.7261233684292319
20.2646167769162 295.5849125256323 0.7281529262236596
20.269844331869614 296.3444382841969 0.7298504017166648
20.275071886823028 296.82615416958834 0.7310309214756295
20.280299441776442 293.4684768167469 0.7267551484993106
20.285526996729857 290.2137996547847 0.7229796696397331
20.29075455168327 289.01783025440864 0.7202969336024009
20.295982106636686 290.2895227349142 0.721592220172274
20.3012096615901 292.0778253701829 0.7233806571985437
20.306437216543515 291.64362523034146 0.722766135219908
20.31166477149693 294.0784562620906 0.7255139300238369
20.316892326450343 296.23511533809966 0.7275223250111461
20.322119881403758 293.9086702963237 0.7254078427600883
20.327347436357172 290.8377926006185 0.7220676658154791
20.332574991310587 288.042241372344 0.7192188020167015
20.337802546264 292.8703195456858 0.7256041109245019
20.343030101217416 295.02294289498127 0.7276551340356447
20.34825765617083 298.78189188347403 0.7316140622676545
20.353485211124244 296.7166163477976 0.7292006388735732
20.35871276607766 295.0060144989619 0.7270707742734164
20.363940321031073 291.2478356826263 0.7231929009600782
20.369167875984488 290.9015513747017 0.7216840614313008
20.374395430937902 291.71492854431517 0.7224162459727768
20.379622985891316 294.0563108113299 0.7251613787895581
20.38485054084473 291.5183431628046 0.7222791822882416
20.390078095798145 293.3214869580645 0.7247120551853077
20.39530565075156 294.35425817336284 0.7248289775413271
20.400533205704974 296.97151247227623 0.7277462291822094
20.40576076065839 295.47598213469655 0.7261838652803666
20.410988315611803 291.7935380388784 0.7225107544047685
20.416215870565217 290.1626736382385 0.7215431296255429
20.421443425518632 292.1887108766711 0.7238920918167113
20.426670980472046 293.60433701638533 0.7255225759588892
20.43189853542546 294.4082896832747 0.7270833322266459
20.437126090378875 294.286989586374 0.7270452069941835
20.44235364533229 293.2243047123676 0.7261919056739897
20.447581200285704 291.14104658568186 0.7240205859985238
20.45280875523912 289.40520469187186 0.7218378251508112
20.458036310192533 290.92993164156326 0.7243616799985281
20.463263865145947 291.21816938774197 0.7242103992961351
20.46849142009936 293.0230570992153 0.7251048961605918
20.473718975052776 292.05795956091 0.7235120639680808
20.47894653000619 291.60904157950705 0.7216435540867004
20.484174084959605 290.2462390469085 0.7197646600097436
20.48940163991302 289.283465413267 0.7175987430215711
20.494629194866434 287.1203098326176 0.715379044552445
20.49985674981985 287.763450150882 0.7174352961407462
20.505084304773263 290.9384645214421 0.7229208773130807
20.510311859726677 294.0455060175482 0.7274272858528701
20.51553941468009 294.48297268705505 0.7272985267082935
20.520766969633506 292.3821539839591 0.7230425670174805
20.52599452458692 291.26278402160386 0.7219552100377191
20.531222079540335 291.8283090617276 0.7218808104461101
20.53644963449375 292.29518336886116 0.723683117145303
20.541677189447164 291.7630382958959 0.7230674978391683
20.546904744400578 292.2673225592161 0.7237968538100095
20.552132299353993 293.2747458071147 0.7247020635760593
20.557359854307407 292.9634715840152 0.7237935873019147
20.56258740926082 292.5487467936083 0.723254799817123
20.567814964214236 290.236465727892 0.7195998096832159
20.57304251916765 286.99218140375245 0.7151281974444191
20.578270074121065 286.9793884938284 0.7150506054652431
20.58349762907448 287.9698472240051 0.7170207741847702
20.588725184027894 287.9108340232014 0.7174715224519195
20.593952738981308 288.14677121404304 0.7176312958443564
20.599180293934722 287.453216555054 0.7166033906433567
20.604407848888137 286.78481146468516 0.7161866638957887
20.60963540384155 287.1628020322484 0.7160159721302413
20.614862958794966 284.71076730846784 0.7134025368929672
20.62009051374838 283.31031837068355 0.7117583482736604
20.625318068701795 282.96566516498325 0.7116598646455854
20.63054562365521 285.0457020895627 0.7148761356647646
20.635773178608623 286.6399444234326 0.7161707121841471
20.641000733562038 286.58472395792757 0.7144487836463164
20.646228288515452 284.19778811649275 0.7114332811154694
20.651455843468867 283.04877995850626 0.7100900560239803
20.65668339842228 281.1510743388543 0.7089971002818554
20.661910953375695 282.2739960704524 0.7104809963606631
20.66713850832911 284.1478976158001 0.7131786849122357
20.672366063282524 285.8743961451432 0.7147114333013284
20.67759361823594 286.6672077016591 0.7159261223122603
20.682821173189353 285.92176148234546 0.7149424368631666
20.688048728142768 285.74359744784795 0.7147437613462075
20.693276283096182 285.29178700760986 0.7122520310603165
20.698503838049596 282.177113182885 0.7080560481851372
20.70373139300301 282.4847904228724 0.7083264375879378
20.708958947956425 285.0082476739049 0.7122282479435849
20.71418650290984 290.3717662397829 0.7192717664613868
20.719414057863254 293.3012904692776 0.7227878800839895
20.72464161281667 295.2445836484635 0.7253302494005066
20.729869167770083 293.9592543270866 0.7221183475336405
20.735096722723497 292.0874659077873 0.7193642735769725
20.740324277676912 290.43006494278376 0.7177095005509421
20.745551832630326 290.54393075201205 0.7190030652378968
20.75077938758374 291.72947271988147 0.721213240489198
20.756006942537155 293.66327218745107 0.7233732955011002
20.76123449749057 295.15735033483105 0.7245956485404386
20.766462052443984 295.3708175106086 0.7251548523603216
20.7716896073974 296.9929124680991 0.7274345501846008
20.776917162350813 297.10404886967655 0.7278701900878995
20.782144717304227 297.4820921898996 0.7284445278514932
20.78737227225764 299.5230096410547 0.7298068403034754
20.792599827211056 301.32728420419625 0.7326812689223335
20.79782738216447 304.5625918265497 0.7370491838429343
20.803054937117885 303.33891880271955 0.7353605201369282
20.8082824920713 303.1472504070194 0.7339303426819437
20.813510047024714 305.6894262402028 0.735097164465768
20.81873760197813 307.1214553125834 0.7373051824773184
20.823965156931543 307.50296876750394 0.7378237982949005
20.829192711884957 306.36747841862365 0.7371236578691102
20.83442026683837 305.62406242663207 0.7366224030594818
20.839647821791786 308.1040736302214 0.7396291041167227
20.8448753767452 305.4459775318627 0.7378195551463221
20.850102931698615 305.0204894771991 0.7364839723451954
20.85533048665203 303.3007774123907 0.7337743450537259
20.860558041605444 300.67278883909887 0.729604844408058
20.865785596558858 300.412089877051 0.7296782231180031
20.871013151512273 297.84731870727074 0.7271923572978736
20.876240706465687 297.3392075106007 0.7266732542004837
20.8814682614191 295.32461657137287 0.7242094500409361
20.886695816372516 296.00549321301946 0.7247273367569225
20.89192337132593 300.75863224393123 0.7301530779654006
20.897150926279345 301.65676128886207 0.7314111275042711
20.90237848123276 299.9115264528477 0.7294678613782252
20.907606036186174 294.4377249841506 0.7227889072599597
20.912833591139588 294.3743673615894 0.7231173345198136
20.918061146093002 292.8695975416575 0.72023306583987
20.923288701046417 294.0890935779106 0.7219841524651617
20.92851625599983 293.9950796719803 0.7212449481452972
20.933743810953246 294.3739467943229 0.7221757942018002
20.93897136590666 291.50598110794033 0.7186458884269668
20.944198920860075 287.1807398452215 0.7136303650950209
20.94942647581349 286.0251510868258 0.7115766029608903
20.954654030766903 286.52460843767466 0.7124071783466343
20.959881585720318 288.79633311687144 0.7154112549005683
20.965109140673732 289.4346180699251 0.7164003470518172
20.970336695627147 289.2099382305812 0.7163891265498645
20.97556425058056 287.3634879849926 0.7150914275412298
20.980791805533975 289.80491703334053 0.718373753194373
20.98601936048739 287.2366269651849 0.716323086190542
20.991246915440804 287.45326974400103 0.7161427882676457
20.99647447039422 283.7629237005085 0.7107040890660736
21.001702025347633 280.95114412293134 0.706513056845455
21.006929580301048 282.740071694046 0.7091188705752223
21.012157135254462 282.33893408662124 0.7098149493342507
21.017384690207876 279.4588168353818 0.7057234015001543
21.02261224516129 276.3800678523457 0.7008149528516855
21.027839800114705 275.6719313891405 0.699936753436841
21.03306735506812 277.3731404520346 0.7020800993657712
21.038294910021534 274.58164662591633 0.6993882896519931
21.04352246497495 273.76954716347564 0.6974620540502842
21.048750019928363 273.7416551029909 0.6968616418651573
21.053977574881777 278.98363793704823 0.7032886457520198
21.059205129835192 283.8897463327099 0.7100669694575921
21.064432684788606 284.30428544319244 0.7109316817583774
21.06966023974202 283.4268030030432 0.7096440259441259
21.074887794695435 280.0543108556998 0.7056801334482222
21.08011534964885 275.60914027689165 0.7001292915875359
21.085342904602264 272.47823155775296 0.6952371126905746
21.09057045955568 270.76443446358263 0.6926024068635241
21.095798014509093 272.232246201425 0.6937399063332982
21.101025569462507 273.79421528627444 0.6950484375712742
21.10625312441592 274.99071346662276 0.6966183354933628
21.111480679369336 276.0450625710686 0.6964674723435412
21.11670823432275 273.883994201672 0.6938613003613949
21.121935789276165 271.36473512834954 0.6910896031434569
21.12716334422958 271.82453373976205 0.6926631137210311
21.132390899182994 271.76349883611425 0.6926257270532628
21.13761845413641 272.00369671987534 0.6927444084300721
21.142846009089823 272.1351935757474 0.692189690894971
21.148073564043237 272.94980425792073 0.6927863156454607
21.15330111899665 274.6760165902831 0.693998136351028
21.158528673950066 275.189098416113 0.6944957179259031
21.16375622890348 274.1744225886362 0.6929787611435109
21.168983783856895 273.9887815660522 0.6929415843019779
21.17421133881031 272.5234773792277 0.6920446087333222
21.179438893763724 268.8929003540177 0.6868902336044749
21.184666448717138 268.05458322970406 0.6848180814776558
21.189894003670553 268.4888468606273 0.6845888521968811
21.195121558623967 270.4612505837693 0.6863846801201944
21.20034911357738 276.4863079758721 0.6947434076531922
21.205576668530796 278.88352464106947 0.6978195050689323
21.21080422348421 281.0588868194483 0.7013976309924287
21.216031778437625 278.94873558374104 0.69886296435543
21.22125933339104 277.2880536717308 0.697312841547923
21.226486888344454 275.2697191313568 0.6941262075177498
21.231714443297868 275.0086812761369 0.6921079734019756
21.236941998251282 276.91716900727783 0.6939339436975922
21.242169553204697 279.067580290561 0.6964951163773169
21.24739710815811 280.96882929757874 0.6989385921034044
21.252624663111526 278.7419565215549 0.6974323588686856
21.25785221806494 278.64589492528916 0.696728488405513
21.263079773018355 278.27339459751624 0.6961661193435024
21.26830732797177 277.4931275640763 0.6951242901765662
21.273534882925183 273.2684402414702 0.6884841953868611
21.278762437878598 269.9588093008767 0.684181934016531
21.283989992832012 270.00315302751915 0.6917151926676474
21.289217547785427 269.5572330556546 0.702366622142171
21.29444510273884 269.3273394020181 0.7096474154531961
21.299672657692255 264.77980022586206 0.7094696436623762
21.30490021264567 267.99214401969874 0.7185855906104682
21.310127767599084 268.4428555411825 0.7222710313029318
21.3153553225525 269.401509705786 0.7270626134285484
21.320582877505913 268.1077405046918 0.7280195866000763
21.325810432459328 268.0828466646053 0.7304594073525335
21.331037987412742 269.397545758793 0.734775050890976
21.336265542366156 268.48872800825205 0.7372112084643487
21.34149309731957 266.5291662938448 0.7377177766708906
21.346720652272985 263.5616407276845 0.7355498931820236
21.3519482072264 262.28614571241684 0.7356499863401246
21.357175762179814 263.63191436784507 0.7393163772859709
21.36240331713323 263.711869782579 0.741426542111061
21.367630872086643 264.28083590017707 0.7444714586208433
21.372858427040057 263.2163407579027 0.7462254865248964
21.378085981993472 265.3014060643067 0.7516472607453625
21.383313536946886 263.9260066511687 0.7518957778447364
21.3885410919003 262.7214897988243 0.7527085004767284
21.393768646853715 264.14495518694423 0.7566464268914422
21.39899620180713 265.54251892821304 0.7614490945722505
21.404223756760544 268.7586431724439 0.7667497292760396
21.40945131171396 266.1168168400127 0.7653116181635926
21.414678866667373 267.0898641106122 0.7691287601071178
21.419906421620787 265.2085211574725 0.7682959358642627
21.4251339765742 264.7656778765917 0.7702008905676305
21.430361531527616 263.53588244781895 0.7685076387761558
21.43558908648103 268.3451443737636 0.7758863845121831
21.440816641434445 268.9450448097658 0.7789382609070677
21.44604419638786 268.6645836328153 0.7810841323606056
21.451271751341274 267.1528060076018 0.7823070745320998
21.45649930629469 268.7474783902126 0.7841608872793604
21.461726861248103 271.22825811254233 0.7890021912676651
21.466954416201517 269.93118765099894 0.788095885993878
21.47218197115493 267.3347737074983 0.7874475579522024
21.477409526108346 266.2703310050885 0.7876112424413175
21.48263708106176 268.38346971863376 0.7930777435841604
21.487864636015175 271.7751613327044 0.7990082048099824
21.49309219096859 274.9257583140029 0.8054406574152203
21.498319745922004 275.7576849243745 0.807633337500203
21.503547300875418 275.66204074690165 0.8106135882927753
21.508774855828833 275.69137079727955 0.8101441395261674
21.514002410782247 273.28672417857456 0.7895274762162697
21.51922996573566 273.50431883838286 0.7808705440064366
21.524457520689076 273.6618367553699 0.7724923388138564
21.52968507564249 276.63049854291705 0.7707193477141097
21.534912630595905 275.00604488896965 0.7634409568952206
21.54014018554932 276.4922931490289 0.7628108365851921
21.545367740502734 278.97478453238887 0.765154681812519
21.550595295456148 281.5645154140137 0.7667219561445752
21.555822850409562 283.15642892580667 0.7663325989018088
21.561050405362977 281.66359558473033 0.761587887463273
21.56627796031639 281.81072894626755 0.7592275423826268
21.571505515269806 282.8896496012404 0.7596071466954688
21.57673307022322 285.66684561784876 0.7623882608561656
21.581960625176634 287.00484409018634 0.7627203793717783
21.58718818013005 287.0116554487664 0.7612717919362115
21.592415735083463 286.92276008850143 0.758163004989241
21.597643290036878 286.66799372554186 0.7561490221544955
21.602870844990292 283.257315104158 0.7500827460121046
21.608098399943707 283.06283061096224 0.7477412523795692
21.61332595489712 287.24022966091144 0.7518511865682203
21.618553509850535 290.22821457939267 0.7551283207015399
21.62378106480395 290.1070496773018 0.7549104456318724
21.629008619757364 286.6886205358094 0.7495280531495729
21.63423617471078 284.83214395977296 0.7458723410607252
21.639463729664193 283.63199792679865 0.7432364379645844
21.644691284617608 283.71388736458124 0.742781212280918
21.649918839571022 281.1522631221129 0.738493820777951
21.655146394524436 281.51367701703924 0.7387711076731122
21.66037394947785 281.71736442013287 0.7376342675240384
21.665601504431265 284.8593364198014 0.7412875915406669
21.67082905938468 287.71767563804906 0.7437243422893756
21.676056614338094 292.5292570857382 0.7491834586998589
21.68128416929151 291.91132287272757 0.7478017958518292
21.686511724244923 296.14399936601575 0.7532111962902391
21.691739279198337 295.59350343608486 0.752653386724579
21.696966834151752 296.0575374241558 0.7524711409619146
21.702194389105166 291.4607035799892 0.7455394380817454
21.70742194405858 291.09796961225237 0.7445275462194315
21.712649499011995 291.59507597199246 0.7452611494310216
21.71787705396541 294.3176594378098 0.7486124222134128
21.723104608918824 293.47399072242445 0.7476712093620039
21.72833216387224 294.8347034850687 0.7491182783910267
21.733559718825653 294.3271278683484 0.7487429811272958
21.738787273779067 295.02280711321436 0.7485733929411125
21.74401482873248 294.26697807984607 0.7469228355555037
21.749242383685896 296.3563866439533 0.7493672374441663
21.75446993863931 297.4571618920853 0.7509477690702333
21.759697493592725 300.5762166605016 0.7553626331616311
21.76492504854614 302.1812727873928 0.755915515543836
21.770152603499554 301.55364953899254 0.754802896366263
21.77538015845297 298.99401031944865 0.7511558522229634
21.780607713406383 302.6006285784597 0.7548370966142144
21.785835268359797 308.7892845745359 0.7621875530573683
21.79106282331321 314.31250225899254 0.7685773333171972
21.796290378266626 316.5804352669798 0.7718544745089206
21.80151793322004 316.50775662022187 0.7714456608237926
21.806745488173455 319.4020485633558 0.7745275908868641
21.81197304312687 321.5292207864082 0.7763528755931294
21.817200598080284 324.116765576963 0.7790514604977207
21.822428153033698 325.7055017295223 0.780575640657268
21.827655707987113 327.08082539406945 0.7831228355762758
21.832883262940527 327.33648650756675 0.7839937242221768
21.83811081789394 326.2948290023795 0.7830247495947343
21.843338372847356 326.05986955028993 0.7825146288139089
21.84856592780077 324.710167906173 0.7801026269777973
21.853793482754185 323.89184262518 0.7790532350637993
21.8590210377076 326.3617265109928 0.7807208446291847
21.864248592661014 328.0963249483947 0.7818593674011194
21.869476147614428 328.6830510496732 0.7814866213090628
21.874703702567842 327.25510202771886 0.7799808213889758
21.879931257521257 326.56463645305007 0.7798034986444689
21.88515881247467 323.2200278463352 0.7764004535450288
21.890386367428086 320.9756768724557 0.7733234538840528
21.8956139223815 320.80679706209304 0.7734599147779736
21.900841477334914 318.6561872006351 0.77002956365866
21.90606903228833 317.4386042111673 0.7681689978008607
21.911296587241743 314.91707874511314 0.7647254379776508
21.916524142195158 314.6808784808041 0.7643031566460599
21.921751697148572 314.1772044168389 0.7648644419772994
21.926979252101987 314.29247290828647 0.764636595154557
21.9322068070554 312.9337434761062 0.7625976636501047
21.937434362008815 311.68893581596626 0.7597330577452097
21.94266191696223 310.80126017633575 0.7580617837917671
21.947889471915644 310.4023357303705 0.7576453743395327
21.95311702686906 311.2961624865879 0.75853594159044
21.958344581822473 310.6362079153563 0.7578936162222436
21.963572136775888 308.2640680839852 0.7551613701987088
21.968799691729302 304.5250299406456 0.7503199391548631
21.974027246682716 305.2801965761267 0.7514642362873866
21.97925480163613 306.35983496998534 0.7512532566510117
21.984482356589545 307.3313912835234 0.7523542067722442
21.98970991154296 307.57359860329854 0.7526530845536082
21.994937466496374 305.91224869417147 0.7508601885079352
22.00016502144979 306.62012074074397 0.7523074732695256
22.005392576403203 307.4624878850002 0.7526076603060289
22.010620131356617 311.293123386063 0.7572058055213993
22.015847686310032 314.57099243516785 0.7601360118461734
22.021075241263446 315.85039678470224 0.761091040838592
22.02630279621686 312.0285867869931 0.7572014170039741
22.031530351170275 307.7051745979015 0.7510839595921956
22.03675790612369 306.8468924437608 0.7497401526825913
22.041985461077104 310.7874924852347 0.7540388684744089
22.04721301603052 316.5848688007094 0.7610161286636007
22.052440570983933 321.74823478443494 0.7674943535271596
22.057668125937347 324.29196394206133 0.769876643431028
22.06289568089076 326.0903103126141 0.7717034563014663
22.068123235844176 325.61065184026586 0.7709356733904513
22.07335079079759 321.26680899368637 0.7660863347520992
22.078578345751005 318.86944227599287 0.7637072504951238
22.08380590070442 318.07675373021203 0.762623707265605
22.089033455657834 315.59396600131015 0.7595226983914886
22.09426101061125 314.9060909493349 0.759119873366228
22.099488565564663 314.4358231037198 0.7580896069747001
22.104716120518077 318.91268463998307 0.7632488993338691
22.10994367547149 324.0383558848481 0.7689139978665661
22.115171230424906 322.08622202954473 0.7671407860563263
22.12039878537832 318.699676571309 0.7636873796788438
22.125626340331735 315.41430689699786 0.7590121751917541
22.13085389528515 313.25975656601463 0.7564080046807473
22.136081450238564 311.88444526794245 0.7544303628666427
22.141309005191978 308.69143592953856 0.7497219659843842
22.146536560145393 309.95503915226834 0.7510805058081714
22.151764115098807 314.0193460798809 0.7553991955205337
22.15699167005222 318.8846545603656 0.7619567643628314
22.162219225005636 321.00939808756715 0.764573103827457
22.16744677995905 319.1134780509215 0.761982979561038
22.172674334912465 317.405763102407 0.7598072866780292
22.17790188986588 317.6701050502837 0.7593942537260044
22.183129444819293 316.3798486057128 0.7590356330261683
22.188356999772708 316.202023665174 0.7584506444232667
22.193584554726122 317.95651452524254 0.7599843190472165
22.198812109679537 319.39690460853456 0.7615018416351947
22.20403966463295 318.28809191246046 0.7608217405219629
22.209267219586366 317.08486645391787 0.7602601117934609
22.21449477453978 316.09811408277426 0.758616197740008
22.219722329493194 317.0829009940058 0.7589949601205895
22.22494988444661 315.38269720525557 0.7566870201898035
22.230177439400023 319.08513211712943 0.7603045687047214
22.235404994353438 320.3718718961961 0.7618774308963567
22.240632549306852 319.2162005788592 0.7597681214855755
22.245860104260267 317.6445489337475 0.757441497653622
22.25108765921368 315.2775842510686 0.7554811912721695
22.256315214167095 313.69415474744017 0.7536379944976281
22.26154276912051 313.44535917280245 0.7534648841981649
22.266770324073924 316.963606725858 0.7573009815130942
22.27199787902734 318.9788776145446 0.7594725162330718
22.277225433980753 321.6179491561978 0.7628500512701231
22.282452988934168 317.36331792220335 0.7574597848992418
22.287680543887582 312.92345777247556 0.7519555416427687
22.292908098840996 310.0269403553882 0.7483231046094246
22.29813565379441 310.811535839091 0.7487438085384704
22.303363208747825 307.7965277828368 0.7460676537104581
22.30859076370124 303.3614367099665 0.7402814275350946
22.313818318654654 301.76663659001963 0.7378101023024862
22.31904587360807 304.178973081542 0.7396868247128378
22.324273428561483 304.8337130341554 0.740107944745038
22.329500983514897 305.0236704832247 0.7421882352786835
22.334728538468312 304.7858331699124 0.7424386680654439
22.339956093421726 301.9260185814856 0.7397814399579631
22.34518364837514 300.86381105691265 0.7386466004995518
22.350411203328555 297.27770658005335 0.7336437131339788
22.35563875828197 297.98495460853235 0.7352762047161412
22.360866313235384 298.3660349890265 0.7344349686760435
22.3660938681888 296.60493826831504 0.731991289234489
22.371321423142213 295.8427587287098 0.7301218336750103
22.376548978095627 295.3117990247717 0.7300655135698259
22.38177653304904 296.8660153552572 0.7323954863742024
22.387004088002456 295.04323482958006 0.7303408533255199
22.39223164295587 295.19157300362707 0.7300920973914793
22.397459197909285 294.07724860671937 0.728502394314266
22.4026867528627 295.00771010081115 0.7296082850732005
22.407914307816114 290.9775300818316 0.7256180625189681
22.41314186276953 286.5641933099445 0.7198321312287864
22.418369417722943 285.29098518713914 0.7170828833456101
22.423596972676357 285.79325264557224 0.7167464335201984
22.42882452762977 286.4629211371907 0.7166858300299755
22.434052082583186 285.38057200320424 0.7162626008134664
22.4392796375366 285.4125727314687 0.7159232108287099
22.444507192490015 283.0500911693397 0.7134217533393206
22.44973474744343 283.2929244631478 0.7140800701769404
22.454962302396844 280.93320243549476 0.7112760067659627
22.460189857350258 282.80395288441036 0.713797202429858
22.465417412303673 282.8516142600902 0.714379486459123
22.470644967257087 285.6858732516334 0.7186043077890032
22.4758725222105 283.4532241525836 0.7170268804505774
22.481100077163916 283.22730304168635 0.7155492274861277
22.48632763211733 283.22333614955903 0.7142787817026053
22.491555187070745 283.4666780259627 0.7140591745126913
22.49678274202416 282.63219347547897 0.7130897946026744
22.502010296977573 280.2548454070232 0.7105770920038758
22.507237851930988 279.15242779263855 0.7092964646393871
22.512465406884402 279.2727819669746 0.7097194191518893
22.517692961837817 281.9474828751048 0.712361746502831
22.52292051679123 280.80225388204656 0.7108097494246693
22.528148071744646 278.92291312154487 0.7090616769088898
22.53337562669806 276.73931624036186 0.7065788706961306
22.538603181651474 277.21257514375685 0.7074330728085135
22.54383073660489 278.2907616370358 0.7077640649427819
22.549058291558303 276.37693099061624 0.7055950182099685
22.554285846511718 277.2611637465694 0.7063241042726157
22.559513401465132 276.3219477501044 0.7044484993530188
22.564740956418547 275.8834638567636 0.7045386830914968
22.56996851137196 275.2010686087897 0.7041841639138268
22.575196066325375 275.0505973184145 0.704206056069676
22.58042362127879 275.1677946877392 0.7039125290403537
22.585651176232204 273.2947967654957 0.7007636103292532
22.59087873118562 270.80617720471844 0.697385405414361
22.596106286139033 270.4586429022697 0.6963573311776826
22.601333841092448 272.0472174786157 0.6985906890333302
22.606561396045862 275.55836688476455 0.7040229715362828
22.611788950999276 274.7594529140932 0.7031719331403296
22.61701650595269 274.7883510291542 0.7021616468589543
22.622244060906105 276.00813832779676 0.7034427244241648
22.62747161585952 275.8945688103578 0.7031189721037415
22.632699170812934 275.38239812397364 0.7032045890360281
22.63792672576635 273.3293546441235 0.7000057272446604
22.643154280719763 273.2712052625024 0.6993706947671744
22.648381835673177 272.9352008845265 0.6982921458333189
22.653609390626592 272.35579158326806 0.6979902219753508
22.658836945580006 271.503850483069 0.6969101908576952
22.66406450053342 271.6856799556711 0.6973576464029739
22.669292055486835 271.9653177473706 0.6969338428595406
22.67451961044025 273.2917162967349 0.6983397124620928
22.679747165393664 275.5033184058474 0.7007548627789795
22.68497472034708 276.15055557992366 0.7017157838914561
22.690202275300493 275.2750908364531 0.7008124432608213
22.695429830253907 273.10654331153455 0.6988720528129918
22.70065738520732 270.97465893118596 0.6972751317659008
22.705884940160736 272.9435006820892 0.6998355839869654
22.71111249511415 275.35073240755855 0.7024030851362923
22.716340050067565 279.1444974292157 0.7067726793674576
22.72156760502098 282.47397036486467 0.7109444713524031
22.726795159974394 280.8203670333935 0.7085130019392236
22.73202271492781 281.979031113758 0.7089033545564334
22.737250269881223 279.5821025782462 0.7067618781727597
22.742477824834637 279.4676009669465 0.7074365443589374
22.74770537978805 281.02392564323674 0.7101190874635654
22.752932934741466 284.1946064773465 0.7131084668931512
22.75816048969488 287.0557732160787 0.715827611615436
22.763388044648295 285.2315660611014 0.7131390506744028
22.76861559960171 286.7877227817947 0.7149949593674465
22.773843154555124 287.54065714617144 0.7164143367104325
22.779070709508538 288.48610190223445 0.7170992111993574
22.784298264461952 288.3251132061182 0.716414473397693
22.789525819415367 287.3450200015215 0.7149034583645202
22.79475337436878 288.16250627764384 0.7164382920583645
22.799980929322196 290.4630747046007 0.7195827931206016
22.80520848427561 291.60282065980743 0.7202172946286749
22.810436039229025 293.52122620613636 0.722200632370714
22.81566359418244 292.8821041442591 0.7213250625880616
22.820891149135853 295.59314636620667 0.7243181886015895
22.826118704089268 294.9099364342369 0.7236829626372898
22.831346259042682 293.661457658352 0.7220736816603696
22.836573813996097 292.4496371408387 0.7209842620127435
22.84180136894951 295.1454609464998 0.724116963055852
22.847028923902926 295.48417889056384 0.7240789505976005
22.85225647885634 293.679111165496 0.7210586041235472
22.857484033809754 292.2540719071206 0.7194349458909362
22.86271158876317 290.9614069729764 0.7181586579427318
22.867939143716583 292.03245771757236 0.7195542523638887
22.873166698669998 293.75821126989075 0.7213666811746479
22.878394253623412 295.40093428516434 0.7223128733171208
22.883621808576827 296.79383243571317 0.7242019911053639
22.88884936353024 294.4492433284098 0.7213809739765319
22.894076918483655 296.4998167472184 0.7246954842935093
22.89930447343707 296.34893880357157 0.7249174907761524
22.904532028390484 301.01057497984107 0.7295913336079536
22.9097595833439 301.55237828281537 0.7303338261102529
22.914987138297313 298.8616371015965 0.7258635998919128
22.920214693250728 295.8316011376245 0.7221737094783179
22.925442248204142 292.76266759079556 0.7190383489056917
22.930669803157556 291.4304072559438 0.7178639484499537
22.93589735811097 289.6199482403992 0.7156011412944964
22.941124913064385 289.79351367966655 0.7145475682185919
22.9463524680178 290.89723058644597 0.7160806838268454
22.951580022971214 291.8437712481462 0.7177041200483779
22.95680757792463 290.01794672029837 0.7155148343708573
22.962035132878043 288.5434072432014 0.7141474219453965
22.967262687831457 288.9906620217349 0.7141733021531693
22.972490242784872 292.3782377068136 0.7179604279983075
22.977717797738286 296.39144605501207 0.7232085129271575
22.9829453526917 294.39032412184775 0.7207766836546498
22.988172907645115 291.6123439054424 0.7183811565859946
22.99340046259853 286.7145428341022 0.711569416985517
22.998628017551944 287.0299479144566 0.7116827797162936
23.00385557250536 284.0241184180821 0.7074746363966219
23.009083127458773 286.4020823775455 0.7109901259779181
23.014310682412187 287.53588313880977 0.7136593842583574
23.0195382373656 289.9633088421759 0.7168176790902134
23.024765792319016 290.7020235123874 0.7166613800835409
23.02999334727243 290.6235791069304 0.7153658425430032
23.035220902225845 291.57584584915804 0.7164572617032742
23.04044845717926 291.41113324204366 0.7165857455763494
23.045676012132674 292.23476679906975 0.7180317913335899
23.05090356708609 291.8612463240061 0.7172970502561499
23.056131122039503 291.2867660249893 0.7155914698254274
23.061358676992917 289.3061673293163 0.7130950292707593
23.06658623194633 288.2604152479218 0.7128301289999
23.071813786899746 288.1198083397317 0.7132613516245055
23.07704134185316 288.4987870884634 0.7136503916786442
23.082268896806575 286.523664385072 0.7110021235389083
23.08749645175999 287.3794119619749 0.7118551880539726
23.092724006713404 285.6143080667263 0.7087525780950389
23.097951561666818 286.1814479482672 0.7077384705838893
23.103179116620232 288.64780643133344 0.7108217882401866
23.108406671573647 292.21825850018394 0.7155146760425273
23.11363422652706 293.8039164545425 0.719491913163863
23.118861781480476 291.0423888144253 0.7170241695669255
23.12408933643389 283.60957410549037 0.7079642004218725
23.129316891387305 285.43751749468714 0.7106507869345786
23.13454444634072 287.23498401226766 0.7122617719561499
23.139772001294133 287.79983194605506 0.7120691273491131
23.144999556247548 286.7149798553683 0.7095352457417858
23.150227111200962 289.92633722960744 0.7135296797957422
23.155454666154377 292.00938515011484 0.7162248955464678
23.16068222110779 291.19904526839264 0.7151630281275331
23.165909776061206 289.01329842764744 0.7123569958100429
23.17113733101462 289.0128828058364 0.7137244435955535
23.176364885968034 288.57997053191883 0.7134364089674307
23.18159244092145 286.02068439919543 0.7105316158951273
23.186819995874863 282.42189646123126 0.7056781451078837
23.192047550828278 281.1236676027095 0.7051745062548044
23.197275105781692 283.9475036358578 0.7085493077819696
23.202502660735107 285.67623983408475 0.7097862404240035
23.20773021568852 287.7842708459733 0.7122768465028259
23.212957770641935 285.20983706298034 0.7088326645218981
23.21818532559535 284.8213766337738 0.7081422977987822
23.223412880548764 285.54502580690746 0.7090570665526208
23.22864043550218 289.57008348665335 0.7147042724852534
23.233867990455593 290.1143879766323 0.7158869757757458
23.239095545409008 289.09715315131666 0.7134544435268833
23.244323100362422 285.18497870067404 0.7078156799498445
23.249550655315836 284.9551109298924 0.7064922653303239
23.25477821026925 287.1124450536557 0.7096561438014889
23.260005765222665 287.7177051558738 0.7115713083080488
23.26523332017608 288.01162168303864 0.7110120892883857
23.270460875129494 286.76840786344 0.7086346203392727
23.27568843008291 287.6233830948604 0.7095672384773628
23.280915985036323 285.22319223244534 0.7072682280618328
23.286143539989737 283.37891561173694 0.7066371314264758
23.291371094943152 286.9181711739805 0.7102015733864219
23.296598649896566 289.4498310824746 0.7124393478656209
23.30182620484998 290.0145255408947 0.7126693640992656
23.307053759803395 288.9527405197997 0.7114548247741127
23.31228131475681 286.28854707925535 0.7083994470965541
23.317508869710224 285.598245157892 0.70781064816234
23.32273642466364 287.35506195122457 0.7096512094961865
23.327963979617053 290.71524163697484 0.7132815801468061
23.333191534570467 289.78845511718293 0.7120245997816833
23.33841908952388 285.3335660184893 0.7082983502044048
23.343646644477296 286.0636648264262 0.7097901579911511
23.34887419943071 284.96061971210014 0.7077205591319552
23.354101754384125 286.02015951211877 0.7084414566142141
23.35932930933754 288.60979512286866 0.7116630775056269
23.364556864290954 290.74128826811113 0.7147785708161932
23.369784419244368 289.6354162257238 0.7134670619255971
23.375011974197783 285.95212565279746 0.7080029481201897
23.380239529151197 285.94267368336716 0.7069423916013924
23.38546708410461 286.92352715906884 0.7076020269561343
23.390694639058026 291.5611854181137 0.713660075338967
23.39592219401144 291.78835250689974 0.7141061933720798
23.401149748964855 290.9139303024447 0.7129454535000873
23.40637730391827 286.23814334110966 0.706241298712759
23.411604858871684 286.8698100960706 0.7070418285507374
23.416832413825098 287.87802377776444 0.7079279172668501
23.422059968778512 287.7750152838518 0.7087678300850474
23.427287523731927 288.70426520411274 0.7108978329499035
23.43251507868534 289.5820934817692 0.7119634911425272
23.437742633638756 291.5891674383163 0.7136636183044619
23.44297018859217 292.2349322571567 0.714344754326509
23.448197743545585 292.46673554917925 0.7147000187423544
23.453425298499 293.1127929488973 0.7151782598590691
23.458652853452413 292.9841082076497 0.7156052733914312
23.463880408405828 293.0960350303528 0.7152485847997303
23.469107963359242 292.0047971093539 0.7137469759161318
23.474335518312657 291.15773689579555 0.7110400034184681
23.47956307326607 292.5732434307341 0.7127378764501027
23.484790628219486 291.94690444748653 0.712641694098181
23.4900181831729 293.3506942361943 0.7151034752600628
23.495245738126314 294.66514920194084 0.7166838827637741
23.50047329307973 295.36289828915284 0.7175785268698677
23.505700848033143 296.5712780762907 0.7188757349992753
23.510928402986558 298.1150210719059 0.7201646535487022
23.516155957939972 301.74893490587647 0.7244060373759836
23.521383512893387 300.4215063700681 0.7240897354237436
23.5266110678468 298.46849874869343 0.7220760344493453
23.531838622800215 299.04011083080314 0.721992642281287
23.53706617775363 301.87193925382775 0.7239414977165917
23.542293732707044 302.2790813870493 0.7229447273256195
23.54752128766046 299.5047162157336 0.7190085053349445
23.552748842613873 303.0439979809348 0.7233506501004985
23.557976397567288 305.89486186120706 0.7270554651533405
23.563203952520702 308.61167244831074 0.7307896074199048
23.568431507474116 308.82119920072427 0.7308421741523855
23.57365906242753 308.1447962910366 0.7298744599184513
23.578886617380945 305.24865100377434 0.724688445514005
23.58411417233436 300.37511774519015 0.7185303596436102
23.589341727287774 295.0103533694951 0.712412603277647
23.59456928224119 294.01604004776163 0.7112792977045366
23.599796837194603 293.5564061289336 0.710351983401253
23.605024392148017 297.0336551343469 0.7141625250205671
23.610251947101432 298.98616727473166 0.7165874747357537
23.615479502054846 301.24883824891356 0.7191179709190373
23.62070705700826 298.32279555156714 0.7142059335950424
23.625934611961675 296.9433977254198 0.7122665615337946
23.63116216691509 296.5643428167536 0.71220501192944
23.636389721868504 299.56667759218146 0.716101764824066
23.64161727682192 301.5810864553549 0.7188717727410245
23.646844831775333 297.5775669909801 0.7127376855318353
23.652072386728747 296.47916748305636 0.71064703197171
23.65729994168216 299.63971301577465 0.7143301839587196
23.662527496635576 299.5571800883433 0.7144722934209423
23.66775505158899 300.09822005646146 0.7155432205141622
23.672982606542405 301.2240881219646 0.7163569193981285
23.67821016149582 303.5227921598951 0.7176066982242765
23.683437716449234 301.8305163751966 0.714436198260681
23.688665271402648 297.6182772509315 0.7094836458897326
23.693892826356063 296.6631441514751 0.7082070402660645
23.699120381309477 295.24454215357906 0.7065358118347532
23.70434793626289 299.0606645367287 0.7120253747233874
23.709575491216306 304.71471789644715 0.71889272135003
23.71480304616972 309.5093234008517 0.7240447174919821
23.720030601123135 306.96414859484537 0.7205393093032738
23.72525815607655 306.1320582511389 0.719576615096038
23.730485711029964 305.3408848764639 0.7185782805832384
23.735713265983378 307.9233505859246 0.722157113479268
23.740940820936792 305.93261413626146 0.7193923481902628
23.746168375890207 304.29863100688686 0.7162475113483315
23.75139593084362 304.77117453266106 0.7160423477175759
23.756623485797036 303.4218629071963 0.7141736148529023
23.76185104075045 303.8034228383289 0.7147156016155098
23.767078595703865 300.58437453295045 0.7103698428076354
23.77230615065728 300.4555578165103 0.7103347813391954
23.777533705610693 303.4646114041752 0.7141146732570316
23.782761260564108 306.5894627186934 0.7172425340891447
23.787988815517522 308.0141552839607 0.7174324526983088
23.793216370470937 308.05882563938735 0.7161802530653658
23.79844392542435 310.9109027595127 0.718904023098767
23.803671480377766 309.36402635313374 0.7174493834367892
23.80889903533118 309.2659399963928 0.7176047516497466
23.814126590284594 308.7340228802944 0.7168863127207838
23.81935414523801 308.3911446808258 0.7171430399786285
23.824581700191423 309.0842210379145 0.717972473089026
23.829809255144838 309.1059808443687 0.7182404060271814
23.835036810098252 313.096555903929 0.7221151077661837
23.840264365051667 313.2292702463575 0.721522039772321
23.84549192000508 311.4156242111006 0.7197522671300354
23.850719474958495 310.9078001784684 0.7181264892395145
23.85594702991191 311.238003425911 0.7183452419177686
23.861174584865324 311.1128792548799 0.7171654083030486
23.86640213981874 311.42247761131483 0.7172377228318818
23.871629694772153 312.8827223915289 0.7188294561562628
23.876857249725568 312.10165141358476 0.7179996461368897
23.882084804678982 313.3819982551238 0.7187545207514898
23.887312359632396 312.7756534575507 0.7181411906388526
23.89253991458581 313.2983025904476 0.7176426057861777
23.897767469539225 309.519029556384 0.7135146678002304
23.90299502449264 307.9509868853786 0.7110774770350812
23.908222579446054 307.55553770353737 0.7109944448276966
23.91345013439947 307.80633585486856 0.7110730453825422
23.918677689352883 308.39060461112564 0.712032295041445
23.923905244306297 309.9570460730886 0.7140288162016982
23.929132799259712 314.45128419652764 0.719173853628972
23.934360354213126 312.49462944921066 0.7167706414917067
23.93958790916654 310.8496210513503 0.7150718267441621
23.944815464119955 305.4143307785203 0.708342004012712
23.95004301907337 301.74002636993396 0.7035141207561073
23.955270574026784 301.73783964162914 0.703537461063895
23.9604981289802 299.7882688245812 0.7020972368825451
23.965725683933613 300.6365331574704 0.703070712340854
23.970953238887027 297.87831476618857 0.6999989713040121
23.97618079384044 297.92312127003294 0.6997395174736112
23.981408348793856 298.3988272111769 0.6997158804338652
23.98663590374727 298.9600332380037 0.6995871230219951
23.991863458700685 300.9482437134267 0.702394042559471
23.9970910136541 299.07438499972085 0.7015066158416875
24.002318568607514 300.2096757795434 0.7031467875620022
24.007546123560928 299.19746144535895 0.7008129829349355
24.012773678514343 298.8552544707732 0.6993013699461962
24.018001233467757 299.2115257195179 0.6995254591606506
24.02322878842117 301.03160215506927 0.7026443457986403
24.028456343374586 303.8248280632918 0.7064508468784305
24.033683898328 305.30668011695224 0.707686287639467
24.038911453281415 304.46873745873677 0.7070668070981673
24.04413900823483 305.7874339598879 0.7076157499768108
24.049366563188244 302.2160042006514 0.7038431210962637
24.054594118141658 305.28225065516784 0.7073653895280956
24.059821673095072 305.4695780627747 0.7079708083666799
24.065049228048487 306.4539546902923 0.709243908432811
24.0702767830019 301.28060497824686 0.7158445826934843
24.075504337955316 299.99311649903433 0.7232684411162633
24.08073189290873 298.82308551798116 0.728696929367132
24.085959447862145 300.38548812096735 0.7366675368319937
24.09118700281556 301.41891809538936 0.7428319977030721
24.096414557768973 301.8288491495832 0.7474599621477248
24.101642112722388 299.73006985400673 0.7486906684621201
24.106869667675802 300.55299633276866 0.7538052445152944
24.112097222629217 300.0258424927822 0.7572042672476128
24.11732477758263 300.8849490839101 0.7617220994852684
24.122552332536046 299.234758460636 0.763714646348825
24.12777988748946 301.09723790104806 0.7691135559993901
24.133007442442874 302.6778052213526 0.7747107737267197
24.13823499739629 304.57242167220824 0.7801196640065279
24.143462552349703 305.21906264839635 0.7843299364484638
24.148690107303118 305.63746132521635 0.7875939993645334
24.153917662256532 303.16478741480717 0.787614528718215
24.159145217209947 303.81638903078573 0.7909338477474513
24.16437277216336 304.14408903811704 0.7945036735042708
24.169600327116775 303.36165452552757 0.7966017422069113
24.17482788207019 303.02412355027127 0.798897328895421
24.180055437023604 305.0767949086836 0.8041157618103902
24.18528299197702 305.0722099998698 0.8066164150328886
24.190510546930433 305.3014491615664 0.8097106798323758
24.195738101883848 302.1999270373048 0.8076168201921242
24.200965656837262 306.44240284868255 0.8150290686313834
24.206193211790676 304.9013063660022 0.8157445445600693
24.21142076674409 305.6749542938301 0.8191156207975626
24.216648321697505 304.03354010052556 0.8192252802963873
24.22187587665092 304.61621851670475 0.8219059005348824
24.227103431604334 304.84954408153504 0.8254772938489264
24.23233098655775 304.3017628944696 0.8288255016768347
24.237558541511163 303.52143108766387 0.8315352732217429
24.242786096464577 305.9343379114205 0.8369676151466032
24.248013651417992 306.4536231143768 0.8388208996852038
24.253241206371406 305.66149717524513 0.8403048222747195
24.25846876132482 301.5588203756798 0.8381918288116763
24.263696316278235 296.50637983370575 0.8341794454986078
24.26892387123165 298.82159164054104 0.8397993504114619
24.274151426185064 304.4133808385864 0.8478362007967494
24.27937898113848 309.09695624052307 0.8549705300080428
24.284606536091893 307.207669111495 0.8518061626858396
24.289834091045307 303.9944394802055 0.8498938741380505
24.29506164599872 299.35620836241895 0.847288657340316
24.300289200952136 296.91270138859505 0.8468953889653863
24.30551675590555 296.6125536966933 0.8498933894256231
24.310744310858965 294.9230882396805 0.8483674307711605
24.31597186581238 297.04625738176384 0.8549181426582728
24.321199420765794 296.9929045988747 0.8561215717068158
24.326426975719208 298.5263298436788 0.860188852631971
24.331654530672623 297.7662425228032 0.8611306205336282
24.336882085626037 296.3982237161816 0.8606954687356182
24.34210964057945 298.2469761471426 0.865747748132517
24.347337195532866 298.25814339455087 0.8684526365098642
24.35256475048628 298.35149614608935 0.8716428339907019
24.357792305439695 298.09616472781715 0.8726035792066054
24.36301986039311 295.3986276451044 0.8701470396474971
24.368247415346524 295.97130308070746 0.8725789565043428
24.373474970299938 298.8036568245775 0.879990778280464
24.378702525253352 304.9383908583303 0.8908072569381067
24.383930080206767 309.03631064491606 0.8984567266400307
24.38915763516018 308.9440354499945 0.8994633866740019
24.394385190113596 305.94143706821365 0.895775196527105
24.39961274506701 301.1138823840316 0.8906060091606277
24.404840300020425 298.71782592414047 0.8891980884090755
24.41006785497384 299.0436540660378 0.8920224434288442
24.415295409927253 303.698581881407 0.9007700064961878
24.420522964880668 305.32772544259853 0.9061286510654627
24.425750519834082 306.67311666398564 0.9111531032651689
24.430978074787497 304.6683967965006 0.9109782879525403
24.43620562974091 303.9585573071512 0.9113682533180238
24.441433184694326 302.8054946328553 0.9119490944405638
24.44666073964774 303.00113810250474 0.9154537651286715
24.451888294601154 304.16006700922526 0.9199787114864836
24.45711584955457 304.95642557793127 0.9229178322581486
24.462343404507983 304.7587328425243 0.9236689201258199
24.467570959461398 304.6797057603964 0.9261725999179046
24.472798514414812 303.90625658876576 0.9279263834557961
24.478026069368227 303.58291697481724 0.9307374603292411
24.48325362432164 298.87442708313114 0.9263822610138146
24.488481179275055 299.132095259683 0.9293608109603289
24.49370873422847 303.0127586338901 0.9361314744153281
24.498936289181884 306.5049564972063 0.9429004074097717
24.5041638441353 308.44945366787573 0.9481260239913643
24.509391399088713 307.0049053505846 0.9482371605997151
24.514618954042128 305.8996505454794 0.9493929622794838
24.519846508995542 304.1579391685587 0.9484874753330879
24.525074063948956 304.93102772863944 0.9532324467884319
24.53030161890237 302.7139043900266 0.9505454484097613
24.535529173855785 302.74035849882546 0.9527655573798846
24.5407567288092 302.06423769345105 0.9553957322359276
24.545984283762614 303.326809643588 0.9618093729438405
24.55121183871603 304.2026912821712 0.9666319753806518
24.556439393669443 308.7374040829869 0.9750262749661828
24.561666948622857 316.7323021577451 0.9885119700361871
24.566894503576272 318.6688816793052 0.9919735924365511
24.572122058529686 314.37210898165455 0.9876868944002615
24.5773496134831 306.8836000529105 0.9785120551937834
24.582577168436515 305.71981521268094 0.9804462688537018
24.58780472338993 308.50896066906046 0.9876273151248139
24.593032278343344 309.9648790609794 0.9916584952955086
24.59825983329676 309.4102743147935 0.9917873966039152
24.603487388250173 307.1011141795141 0.9916624224841951
24.608714943203587 304.56634369505747 0.9893751814056788
24.613942498157 307.7993719043165 0.9973883227692373
24.619170053110416 310.83740096582966 1.003064282626428
24.62439760806383 312.17155788213176 1.0084539551733551
24.629625163017245 309.00379641976906 1.006709242341811
24.63485271797066 309.82570372458207 1.0114916562338416
24.640080272924074 309.8173503327595 1.0150501698287875
24.645307827877488 308.47304068965343 1.0147319970462347
24.650535382830903 302.72108689819197 1.0080445182859443
24.655762937784317 299.68646820555233 1.0055845125203595
24.66099049273773 299.4280316233775 1.0072872398395687
24.666218047691146 301.25856082030253 1.0122049491696028
24.67144560264456 303.9075887111433 1.0177919841452991
24.676673157597975 308.65268963490774 1.028347785589756
24.68190071255139 307.9848340729452 1.0300438846390483
24.687128267504804 305.6603226199669 1.0286983582585365
24.692355822458218 300.338841481801 1.0226031697440778
24.697583377411632 298.7814316744782 1.0223948680269126
24.702810932365047 298.3068349671402 1.0244344929245792
24.70803848731846 297.87722771849326 1.0259087269893647
24.713266042271876 294.75790450615244 1.0238281978254007
24.71849359722529 294.68217395964194 1.026812640963744
24.723721152178705 293.56810575095545 1.0289178899584996
24.72894870713212 297.51230408324005 1.0385590243952663
24.734176262085533 296.3671305726059 1.039030649732043
24.739403817038948 300.06178711147896 1.0470563135841269
24.744631371992362 301.64751749361807 1.0518650221062316
24.749858926945777 302.8329508143608 1.0553200527845066
24.75508648189919 298.7846745651358 1.0511249808269119
24.760314036852606 293.9534957992982 1.04524719756507
24.76554159180602 298.5494924461012 1.0568225400787492
24.770769146759434 300.52213935133534 1.06318136039072
24.77599670171285 304.21434513841007 1.0722587264788712
24.781224256666263 300.3348094729731 1.070372066370901
24.786451811619678 300.92298888726793 1.0758686411116236
24.791679366573092 297.86836595227464 1.0715954622009995
24.796906921526507 300.3612117799952 1.0778553515007552
24.80213447647992 302.34591562980563 1.082923253982834
24.807362031433335 304.6673773325805 1.0909546019913308
24.81258958638675 303.8202393774007 1.0943551858581144
24.817817141340164 305.5574442247681 1.1003880512957873
24.82304469629358 306.2517779924198 1.1051635711784609
24.828272251246993 301.3030924781689 1.0971803673476423
24.833499806200408 294.45684689269314 1.0872306239402596
24.838727361153822 286.7335133448125 1.0738596815460577
24.843954916107236 291.60922763695066 1.085500013408056
24.84918247106065 295.3345816441387 1.0958601558746746
24.854410026014065 300.3248997986367 1.1087459962126838
24.85963758096748 302.9450668176934 1.1170126256656876
24.864865135920894 303.4350485924331 1.1203130421197594
24.87009269087431 298.06883663472263 1.1128861858857402
24.875320245827723 297.0725440155332 1.1145504031816358
24.880547800781137 298.2546651264987 1.1198658170245925
24.885775355734552 301.1413270105664 1.1286302915911244
24.891002910687966 304.2832843907425 1.1379489455987333
24.89623046564138 302.8473535018671 1.1368017062358635
24.901458020594795 298.2455193374395 1.131117957894357
24.90668557554821 295.12187726206514 1.1277519456986984
24.911913130501624 293.9639571660289 1.128511855243503
24.91714068545504 299.08145722632776 1.1428498572800154
24.922368240408453 300.71426627887337 1.1509969730961265
24.927595795361867 302.95192913099737 1.16083311166911
24.93282335031528 305.0048741445635 1.1667473287471928
24.938050905268696 308.8608811714168 1.1755071139098228
24.94327846022211 308.000440875034 1.1744932298254502
24.948506015175525 310.97828170339164 1.1863576248062944
24.95373357012894 311.46704451143904 1.1911280528823167
24.958961125082354 310.37166548787116 1.1946408305377245
24.964188680035768 309.55567297427297 1.1958531474362974
24.969416234989183 308.0913094273468 1.1941754014310204
24.974643789942597 312.6262717427926 1.2046688386244773
24.97987134489601 312.2351712758583 1.2060455389168356
24.985098899849426 311.39682822339205 1.209392304267656
24.99032645480284 309.6889304285293 1.2090365808147774
24.995554009756255 310.82597539712197 1.2130299807681857
25.00078156470967 311.88371713904627 1.2172155494685446
25.006009119663084 313.1485467847573 1.2240444697990405
25.011236674616498 311.5881677327852 1.2260827452137475
25.016464229569912 312.44618211166477 1.231253998930442
25.021691784523327 316.5583818392274 1.2428649908062013
25.02691933947674 321.9442254101395 1.2579287657106737
25.032146894430156 317.41222828880353 1.254862280759451
25.03737444938357 315.3612302392724 1.257390006821418
25.042602004336985 308.687689605582 1.245454596357828
25.0478295592904 311.6666751582649 1.2522576660478577
25.053057114243813 311.0173755148193 1.2512704929028273
25.058284669197228 308.74196178929327 1.2514080482507859
25.063512224150642 308.58874154517395 1.2569315226497446
25.068739779104057 307.6730765445849 1.2613840279212096
25.07396733405747 308.2677826522299 1.2670028555223918
25.079194889010886 308.87719760461175 1.273719220507561
25.0844224439643 302.46901277598033 1.2618569300255482
25.089649998917714 305.3983611194753 1.270228212830139
25.09487755387113 312.5162991883696 1.285600841268653
25.100105108824543 316.6608688954285 1.2981862530752781
25.105332663777958 314.8006190940915 1.3042882871385948
25.110560218731372 311.4038730111508 1.3008411638455797
25.115787773684787 310.57935795883077 1.303798160772429
25.1210153286382 310.99879292014595 1.304285128725032
25.126242883591615 309.9404543820225 1.3063301475968436
25.13147043854503 307.7912361299866 1.3069290425384934
25.136697993498444 313.646150696891 1.3236871917626065
25.14192554845186 316.74248598185847 1.3346027103727998
25.147153103405273 320.36520523299146 1.3461786324728897
25.152380658358688 320.61180882720697 1.351241664483365
25.157608213312102 322.53023370982 1.3604204815524805
25.162835768265516 320.0628146098825 1.3595405667487444
25.16806332321893 318.68857641129927 1.3617764617152635
25.173290878172345 318.298224290032 1.3657291243368381
25.17851843312576 315.990420630114 1.3668624664990658
25.183745988079174 316.69659209303643 1.3766573526810382
25.18897354303259 315.4298962032138 1.379107397681093
25.194201097986003 315.2619501788884 1.383016773783436
25.199428652939417 315.1715103991405 1.3819455613741642
25.204656207892832 311.73429502358505 1.3755228304645455
25.209883762846246 317.2055786774166 1.3920079692449605
25.21511131779966 319.78723535425735 1.4016401403613084
25.220338872753075 318.9439583248732 1.404553242293208
25.22556642770649 316.25465812896795 1.4035928717503792
25.230793982659904 312.2151437466049 1.4011035725350334
25.23602153761332 316.1509281492521 1.4157917671061597
25.241249092566733 318.2298576514881 1.4282625827457933
25.246476647520147 324.9788593683712 1.4482314622391734
25.25170420247356 329.2520730599823 1.4640743413383341
25.256931757426976 332.71616037761686 1.473072645912459
25.26215931238039 326.8893998606801 1.4658385602934598
25.267386867333805 319.8414364363659 1.4567001792333516
25.27261442228722 314.4857756475712 1.4514062830412136
25.277841977240634 314.86442638921994 1.4563090758450823
25.283069532194048 316.2946021833605 1.462321411240329
25.288297087147463 319.88399970585607 1.4747954127830885
25.293524642100877 322.42449155080857 1.487066983327599
25.29875219705429 326.3480490773864 1.502334278678233
25.303979752007706 326.56908330928366 1.507127581674276
25.30920730696112 324.7973215050562 1.510406219830633
25.314434861914535 327.7777386808787 1.5253103876362983
25.31966241686795 327.6699233766408 1.5336806602662976
25.324889971821364 326.50634114906546 1.535068803850432
25.330117526774778 325.0143490497341 1.5351788403808007
25.335345081728192 321.6377398038863 1.5310294172078307
25.340572636681607 325.38903120444434 1.5454505103773526
25.34580019163502 327.8680008346564 1.5590273415421725
25.351027746588436 325.19402436500377 1.558836357770935
25.35625530154185 324.731635970443 1.5661191448307898
25.361482856495265 318.0312517059255 1.5555738470337854
25.36671041144868 322.8696222216311 1.5764475145596992
25.371937966402093 326.6938127656975 1.5915109612638425
25.377165521355508 331.0398412237787 1.6070990051579825
25.382393076308922 328.928525984222 1.6088157383919865
25.387620631262337 328.2763626241402 1.6165125777344873
25.39284818621575 320.33185704492735 1.6057200506309177
25.398075741169166 316.29758320858394 1.6013939659943635
25.40330329612258 309.358850672401 1.5882153407504207
25.408530851075994 315.74549268764594 1.6075394857053564
25.41375840602941 326.7998572297499 1.6426153338411524
25.418985960982823 324.8683055130728 1.6423109880413405
25.424213515936238 322.1941530069969 1.6451475923498953
25.429441070889652 316.0703976819873 1.6351642778442792
25.434668625843067 318.94451681822596 1.6527501299989764
25.43989618079648 319.5781365233853 1.6651706713999763
25.445123735749895 322.9635731541594 1.6836533632429735
25.45035129070331 330.0831143556601 1.7124315752286348
25.455578845656724 332.17896287078224 1.7230907505124393
25.46080640061014 326.94208893272133 1.718562833827497
25.466033955563553 323.0563505074865 1.7131834656390448
25.471261510516968 325.65263020502687 1.7297093380560449
25.476489065470382 332.17018929419993 1.7500256040618334
25.481716620423796 328.24237700686535 1.7504262611679968
25.48694417537721 322.8276155633123 1.7415106077003788
25.492171730330625 321.32882204668437 1.7464829389930472
25.49739928528404 319.8766132170405 1.7494180397875803
25.502626840237454 326.48686117604717 1.7830068079206212
25.50785439519087 320.64032154141864 1.7760207323953894
25.513081950144283 317.756789267558 1.7776410481432159
25.518309505097697 314.65074827680155 1.7757424956248027
25.523537060051112 316.05022758703296 1.792792337803621
25.528764615004526 324.41538160515836 1.8302629446881402
25.53399216995794 326.34617284076376 1.8414417760974227
25.539219724911355 332.4593613555137 1.8692914654528383
25.54444727986477 334.3405752068426 1.8845291634706633
25.549674834818184 332.4097908917591 1.8949113194398395
25.5549023897716 324.64436527729794 1.881935735190519
25.560129944725013 323.27712717158454 1.892074235601618
25.565357499678427 328.4146723532875 1.9111851131653617
25.57058505463184 340.5442125943826 1.9591142463281692
25.575812609585256 342.68621606301076 1.9692219668526072
25.58104016453867 337.78679156705624 1.9651999515031615
25.586267719492085 331.7571082177645 1.9602846440645159
25.5914952744455 321.8375515933237 1.9394222343603085
25.596722829398914 324.1818568495817 1.9609345463422596
25.601950384352328 323.07438699188776 1.9631138769359266
25.607177939305743 324.8041988342618 1.9804930419335733
25.612405494259157 328.8548553138851 2.004029050064669
25.61763304921257 329.23015127762477 2.0220344434194932
25.622860604165986 335.8964769533089 2.0569215438323645
25.6280881591194 333.01448292755015 2.0610421959818663
25.633315714072815 331.56277138842995 2.0694827660271193
25.63854326902623 328.15896507094084 2.0783881508287765
25.643770823979644 326.8152732388974 2.096864884217986
25.648998378933058 323.95423271656216 2.1002335853019622
25.654225933886472 320.1203406017964 2.1058802956789826
25.659453488839887 317.59509525599884 2.10757969084661
25.6646810437933 320.21106210322654 2.136317757196196
25.669908598746716 319.8095484480682 2.140593755285759
25.67513615370013 318.7079944167199 2.1490185366887613
25.680363708653545 316.750068843402 2.152128396796325
25.68559126360696 320.9986047607628 2.182869396384988
25.690818818560373 324.0016807401143 2.2046847234242652
25.696046373513788 328.35560251392883 2.240017654622623
25.701273928467202 323.05607211435654 2.2466289724761856
25.706501483420617 327.98868713197174 2.2899384234276727
25.71172903837403 330.4930934435874 2.315186147048047
25.716956593327446 332.87909967873594 2.3330429150210934
25.72218414828086 336.5066366404107 2.3568232643048326
25.727411703234274 334.69740559568646 2.3650940591679737
25.73263925818769 335.6809227912563 2.398125601700729
25.737866813141103 329.3618526605913 2.392931548399995
25.743094368094518 328.4294120222975 2.4144804390824097
25.748321923047932 328.13704817110056 2.4277734316822865
25.753549478001347 334.4755397055803 2.4779681118432335
25.75877703295476 333.5448187622949 2.497885068534507
25.764004587908175 342.31484318312 2.561692866266051
25.76923214286159 343.858465759505 2.597883295370756
25.774459697815004 337.70569510172635 2.5931391022370147
25.77968725276842 332.60555611145 2.602257696803205
25.784914807721833 333.9775681591033 2.634729018722824
25.790142362675248 346.01097921314454 2.728492671564514
25.795369917628662 343.463470292858 2.7419960172365805
25.800597472582076 342.53103228984855 2.770127230313584
25.80582502753549 329.94868353991995 2.733712120750902
25.811052582488905 331.13826735913113 2.7775167866709713
25.81628013744232 328.9551553083972 2.7853013147723145
25.821507692395734 331.55445851135977 2.8237667285487116
25.82673524734915 335.88206443341835 2.866941942427875
25.831962802302563 337.48581999787353 2.905192218027786
25.837190357255977 336.2585548016928 2.9416528975836695
25.84241791220939 332.4084341383541 2.9556748559399675
25.847645467162806 330.52006951416973 2.9927961914911227
25.85287302211622 331.5807848510489 3.030574377578121
25.858100577069635 341.654534734296 3.1260496843319188
25.86332813202305 342.63565238843023 3.167183670665977
25.868555686976464 356.3755041902455 3.2849810320894033
25.87378324192988 340.39616050406516 3.2622331034729277
25.879010796883293 335.0988094279276 3.298030712032899
25.884238351836707 324.26517825093384 3.2963139881723262
25.88946590679012 324.50563645224565 3.3428890812709606
25.894693461743536 345.0789629971837 3.5011905914291517
25.89992101669695 345.22709214650763 3.5557901561244614
25.905148571650365 338.1630797008886 3.5929697371317073
25.91037612660378 325.2410510993575 3.584559892351816
25.915603681557194 307.0527557188205 3.5981415251003455
25.920831236510608 303.0403693960948 3.6448614974465823
25.926058791464023 289.0179384242106 3.647417859564482
25.931286346417437 293.74030772332685 3.7058632744768527
25.93651390137085 307.8006997022625 3.881381115684246
25.941741456324266 328.7491034353165 4.10103168552405
25.94696901127768 328.65746612507525 4.207992765283605
25.952196566231095 331.2672561986771 4.341917856020476
25.95742412118451 329.09539790652974 4.441110317550593
25.962651676137924 329.1015897398209 4.5469844461579205
25.967879231091338 311.0286516569906 4.493256056427926
25.973106786044752 324.52280486107253 4.664352762670118
25.978334340998167 324.89118236238875 4.73969426165023
25.98356189595158 336.05799842333977 4.933466115227119
25.988789450904996 332.27342979638064 5.013600374184152
25.99401700585841 343.07058459864004 5.212216873482698
25.999244560811825 336.9032638450132 5.220659888049966
26.00447211576524 332.2768666175908 5.325904436151758
26.009699670718653 290.53282800413126 5.066426810962117
26.014927225672068 291.35842711089947 5.233207006402757
26.020154780625482 302.220959336114 5.43480615998254
26.025382335578897 338.45891778679254 5.8764768352552865
26.03060989053231 347.03783675101613 6.07528854976484
26.035837445485726 323.7857803325907 5.933472683408814
26.04106500043914 291.7874085311619 5.787325600756629
26.046292555392554 296.9157082764568 5.989345595035884
26.05152011034597 312.08876290910626 6.350132773955974
26.056747665299383 312.0173719988483 6.511729856718612
26.061975220252798 305.85870626399054 6.722307411020258
26.067202775206212 289.7777343802951 6.707366719454439
26.072430330159627 297.493072505747 7.162773546174251
26.07765788511304 318.4966941479583 7.628905663204138
26.082885440066455 330.1795717770898 8.22355999579675
26.08811299501987 342.3449126023561 8.717903136321095
26.093340549973284 310.5410222635272 8.846646897375575
26.0985681049267 329.2328770520721 9.647045868880186
26.103795659880113 314.39085000942254 10.145000465491089
26.109023214833528 306.1662425828747 10.910289239735752
26.114250769786942 256.41333711173866 10.939467652311519
26.119478324740356 254.99779884420718 12.593947100766377
26.12470587969377 257.8299497542479 14.467793566787908
26.129933434647185 206.35951021801526 17.89258722627673
26.1351609896006 107.86897909271417 18.299599965104072
