# Supplementary material for: Unraveling metal effects on CO2 uptake in pyrene-based metal-organic frameworks
Source: Nat Commun. 2025 Feb 11;16:1516. doi: 10.1038/s41467-025-56296-w (PMC11814143; doi:10.1038/s41467-025-56296-w)
Supplement: Supplementary file 3 — Source Data [file 41467_2025_56296_MOESM3_ESM.zip › SourceCode/SuppInf/FigureS5_Ga-TBAPy_InSitu_VariableT_PXRD/Data/GaTBAPy_0144p.dat]

0.002613777476707968 17.408775689050515 4.696459486516639
0.007841332430123905 24.690665317742795 5.414752427823163
0.01306888738353984 23.769320523881316 4.287071716587717
0.018296442336955775 22.652909974280025 3.790504668407471
0.02352399729037171 23.42766991485766 3.845542868808837
0.028751552243787646 18.656995904564933 2.9825282082906894
0.03397910719720358 18.990493711273075 2.6399001430799642
0.03920666215061952 19.008176673105893 2.5034289630818245
0.04443421710403546 16.36276494274397 2.0082237040769
0.0496617720574514 14.904265227041483 1.7408715610803884
0.054889327010867336 14.48221342123568 1.6907408612857397
0.060116881964283275 15.261088193667742 1.6386389691025818
0.06534443691769921 16.033667332466084 1.638992935371752
0.07057199187111515 15.769491634781634 1.624474645051292
0.07579954682453109 16.205677679445945 1.651940330139416
0.08102710177794703 16.465321987686714 1.6611757990753184
0.08625465673136297 17.386610489731147 1.6969004632407494
0.09148221168477891 20.217681640699904 1.7153869147640008
0.09670976663819485 17.459112980208143 1.42069829731437
0.10193732159161079 18.995045132587833 1.4242172556100392
0.10716487654502672 19.946707275261126 1.4486158974379866
0.11239243149844266 20.49458967404514 1.45941930323235
0.1176199864518586 21.11482976910537 1.4977039901220526
0.12284754140527454 21.42119764170626 1.4478868266918155
0.12807509635869047 20.517098212429126 1.3317181856140021
0.1333026513121064 19.325517014253336 1.2612844788876174
0.13853020626552232 18.197699236632978 1.183567905060904
0.14375776121893824 18.417805850362573 1.1782197245248363
0.14898531617235417 18.842230308991862 1.2136700067142476
0.1542128711257701 19.790103637642922 1.2491953637516937
0.15944042607918602 19.30852553455152 1.217307982104616
0.16466798103260194 18.272594300962567 1.1543245090302259
0.16989553598601786 17.31589948596884 1.0983762437255318
0.1751230909394338 16.371398408909236 1.0301467113390328
0.18035064589284971 18.21492543704476 1.0814761084627496
0.18557820084626564 20.5535092709695 1.1194116167834636
0.19080575579968156 22.01622842167298 1.1423225701233382
0.1960333107530975 23.71891974812838 1.1610685251217479
0.20126086570651341 23.53124990325269 1.120262666409947
0.20648842065992934 22.019286421845894 1.0655801167675414
0.21171597561334526 21.50222786213277 1.0704069297217969
0.2169435305667612 19.98673340952968 1.0218940423694345
0.22217108552017711 19.566130714420506 1.014406248280811
0.22739864047359304 19.908863892568817 1.042734326614172
0.23262619542700896 19.804683582578097 0.9971887370712897
0.2378537503804249 19.661631303711783 0.9777597205074728
0.2430813053338408 19.183879674549477 0.9321091146919348
0.24830886028725674 18.76585816065943 0.8911653901403972
0.25353641524067266 19.58075629484229 0.891097895747777
0.2587639701940886 19.3638853630033 0.8961023603440532
0.2639915251475045 19.807280813021446 0.9099627823204349
0.26921908010092044 20.232806709327594 0.9094781662103781
0.27444663505433636 19.472323871333852 0.8751508494738638
0.2796741900077523 18.500856873166047 0.8163611011536619
0.2849017449611682 17.521796690010245 0.7903635346902423
0.29012929991458414 16.845044929878863 0.780237665451235
0.29535685486800006 17.20295324188195 0.8051958056509804
0.300584409821416 18.21672729172775 0.8220673023310876
0.3058119647748319 19.075776944240197 0.8314160235195722
0.31103951972824784 19.942606406900936 0.8568957632605637
0.31626707468166376 18.24466308071886 0.8308070408994082
0.3214946296350797 16.36134625481159 0.7881223007173759
0.3267221845884956 15.564286935323512 0.7601393962719081
0.33194973954191154 15.479243481661763 0.7610868449787633
0.33717729449532746 15.13439232123929 0.7433519955207533
0.3424048494487434 15.844051388177606 0.7859140926418721
0.3476324044021593 16.343302593489184 0.797657393296684
0.35285995935557524 17.426079352838478 0.8315127841210271
0.35808751430899116 17.89043350190689 0.8128680020895701
0.3633150692624071 18.53940291433834 0.8113629329638636
0.368542624215823 18.801245032116405 0.8064178721126849
0.37377017916923894 19.859689534736493 0.8212831569302903
0.37899773412265486 18.702489474996806 0.8232998731361914
0.3842252890760708 18.203288395850432 0.8245814821473725
0.3894528440294867 17.880860708701107 0.8217595095514173
0.39468039898290264 17.303476784900624 0.8124725152973544
0.39990795393631856 18.26611965437634 0.8135600818219685
0.4051355088897345 17.879244321413722 0.7780169558621586
0.4103630638431504 18.291675094299965 0.7717080813617043
0.41559061879656634 18.355756778460595 0.7728226234493414
0.42081817374998226 17.394319839246762 0.7482008698460498
0.4260457287033982 17.575579855178702 0.7594411574948141
0.4312732836568141 17.501070036860312 0.7555611006023906
0.43650083861023004 18.20757712049363 0.7739243501316462
0.44172839356364596 18.91127441051279 0.8000690528303543
0.4469559485170619 19.35861021441429 0.8080787570865267
0.4521835034704778 19.552297288230513 0.8071230953008266
0.45741105842389373 19.882607396441568 0.828400176477227
0.46263861337730966 19.763504022704982 0.8236555134628152
0.4678661683307256 19.787602609715634 0.8255048683702138
0.4730937232841415 20.935024474671888 0.8354449968989653
0.47832127823755743 19.620143690586197 0.7804469411330395
0.48354883319097336 19.73634874093758 0.7473830319497526
0.4887763881443893 19.3198214339426 0.7398458398972786
0.4940039430978052 18.57435062232708 0.7391793295963672
0.49923149805122113 18.3124330951384 0.7438437329224128
0.5044590530046371 17.47732640923122 0.7620002104273981
0.5096866079580531 17.366005834178893 0.75960112377682
0.5149141629114691 17.581928462429612 0.7663213030868791
0.5201417178648851 18.08605994928733 0.7650760111376568
0.525369272818301 18.239710657485784 0.7593170797773536
0.530596827771717 19.181449360285743 0.7552890361190976
0.535824382725133 19.632650637443014 0.7531872646405909
0.541051937678549 19.57888594692133 0.7461876857430751
0.546279492631965 18.58363464807272 0.719972040095326
0.5515070475853809 17.286178560440266 0.6977405734789068
0.5567346025387969 18.15434226243172 0.7164606096767492
0.5619621574922129 18.14216740288503 0.7150341833814843
0.5671897124456289 18.98830416723986 0.7378256783976921
0.5724172673990449 18.8664399719948 0.7333257785025213
0.5776448223524608 18.186069645022968 0.7175266052091555
0.5828723773058768 18.82090970216266 0.7228616739812734
0.5880999322592928 19.614117029342665 0.7333232741672729
0.5933274872127088 19.817457863542213 0.750124078447343
0.5985550421661248 20.449809767181733 0.7817463321845626
0.6037825971195407 20.01640992597417 0.7773199927220624
0.6090101520729567 19.677778563369763 0.7585186737591441
0.6142377070263727 19.84004611778607 0.7433812892921833
0.6194652619797887 20.074073935415722 0.7393250000981869
0.6246928169332047 20.63417435587753 0.7659122782494955
0.6299203718866206 22.028642625606192 0.7894277076211416
0.6351479268400366 22.05902511597223 0.7805630733125424
0.6403754817934526 22.87350804471925 0.7724987890435425
0.6456030367468686 21.45990770205022 0.7295755727968328
0.6508305917002846 20.362649684858866 0.7024796143632699
0.6560581466537005 20.21664948168795 0.6969805933663324
0.6612857016071165 18.98282953269665 0.6748214612784597
0.6665132565605325 18.346653747208347 0.6659945215900542
0.6717408115139485 18.15208962390461 0.6642255112971178
0.6769683664673645 19.918769421548888 0.6899646551165751
0.6821959214207804 20.78505142531247 0.6927024094948483
0.6874234763741964 20.90980530200315 0.7014801330313886
0.6926510313276124 20.61128497434996 0.690277202431864
0.6978785862810284 19.34550639996769 0.6646592104876073
0.7031061412344444 19.454214731306063 0.6685739462970104
0.7083336961878604 19.85373973104762 0.6829278748366718
0.7135612511412763 20.48285584082788 0.7006745198511628
0.7187888060946923 21.38057327221745 0.7333449032620645
0.7240163610481083 21.808410972245955 0.73157446516693
0.7292439160015243 22.086915510623655 0.726745066194488
0.7344714709549403 22.274041669681292 0.7273519400382416
0.7396990259083562 22.794839623422213 0.7331502142297932
0.7449265808617722 23.77292032066808 0.745854159848923
0.7501541358151882 25.90612001232128 0.7803152628396588
0.7553816907686042 26.604382640046403 0.777752575544651
0.7606092457220202 27.503819645465068 0.7732229986039382
0.7658368006754361 29.093769697318667 0.7966931564083712
0.7710643556288521 30.234112594589835 0.8049464815315305
0.7762919105822681 29.286223491838218 0.7881249647273806
0.7815194655356841 29.397215767906914 0.7973412488148128
0.7867470204891001 30.322876170894208 0.821187103244102
0.791974575442516 31.566141328182596 0.858539066593657
0.797202130395932 33.79873713758554 0.8862462604510853
0.802429685349348 36.09555939802307 0.9313131870452452
0.807657240302764 34.85565209517613 0.9092131339557675
0.81288479525618 38.59928195255292 0.96151582579895
0.8181123502095959 40.486886773460235 0.9800655865431627
0.8233399051630119 41.157404478527745 0.9628455234845994
0.8285674601164279 43.82981635243909 0.9907886070222012
0.8337950150698439 44.79020966619043 1.006595064473779
0.8390225700232599 50.9685560730124 1.0926487931785682
0.8442501249766758 55.750164611857905 1.1640820734468211
0.8494776799300918 58.680227945540764 1.2121756186553092
0.8547052348835078 61.03939718019665 1.2341778368740504
0.8599327898369238 64.99062179293033 1.2719125769513875
0.8651603447903398 66.38685485063064 1.2796166124171953
0.8703878997437557 69.15110883978679 1.2991316015483534
0.8756154546971717 69.6305365332951 1.2834267775650003
0.8808430096505877 69.58931026651018 1.2772233381232279
0.8860705646040037 76.52696711637635 1.3339602435236135
0.8912981195574197 79.0709618449189 1.3622666240021484
0.8965256745108356 83.745009098069 1.4271167633074293
0.9017532294642516 83.91641665676167 1.4439969367732042
0.9069807844176676 78.01044282216496 1.3743532249887833
0.9122083393710836 79.02318355615596 1.3835398454450933
0.9174358943244996 82.78601926383627 1.409620653595652
0.9226634492779155 86.45748648224361 1.4392329070889147
0.9278910042313315 90.7074918971281 1.4657699341445898
0.9331185591847475 92.39327619308452 1.488313158962598
0.9383461141381635 90.79919315489859 1.4555152658144366
0.9435736690915795 95.22602971720852 1.4847634948512651
0.9488012240449955 98.43532102495126 1.4966176629952623
0.9540287789984114 96.74029900630039 1.4642434718848092
0.9592563339518274 98.31275079625145 1.4802240722509135
0.9644838889052434 97.47108867906411 1.4717135544757152
0.9697114438586594 102.83711678592374 1.5034431159865922
0.9749389988120754 107.83908033188057 1.522951787110425
0.9801665537654913 106.22548385685393 1.493178732653974
0.9853941087189073 107.66037572777053 1.501874616441646
0.9906216636723233 106.42707919023341 1.5084949631764561
0.9958492186257393 107.38324008451701 1.5106275041321153
1.0010767735791553 108.30770571655292 1.5050890021186265
1.0063043285325712 111.69688712212384 1.5249416873333659
1.0115318834859872 114.67149478844456 1.564144685421559
1.0167594384394032 119.17967525662213 1.621552616557141
1.0219869933928192 123.75452701753414 1.661028620604236
1.0272145483462352 121.0204910750262 1.6339098198333082
1.0324421032996511 124.1759934524807 1.6514596456858206
1.0376696582530671 127.71367761562738 1.662268196662695
1.042897213206483 133.0249635709771 1.6974271674950818
1.048124768159899 137.02027482598717 1.7260415464410699
1.053352323113315 137.72732005612446 1.7367565643220142
1.058579878066731 136.24296029161192 1.7238471182267454
1.063807433020147 130.2083375799496 1.6802643795457117
1.069034987973563 125.87413621912769 1.6198438115616627
1.074262542926979 121.15424997762177 1.575100664932217
1.079490097880395 121.61107417527774 1.567169614538944
1.084717652833811 123.2534348496884 1.584756236191728
1.089945207787227 121.44073077118722 1.5889182143688878
1.095172762740643 120.0819335729053 1.574969595089411
1.1004003176940589 122.93997325868746 1.6024457039989735
1.1056278726474749 126.55757827587546 1.6256079590999708
1.1108554276008908 135.2321712652672 1.6740078936988387
1.1160829825543068 133.11903115180115 1.648757908374407
1.1213105375077228 130.82286969137894 1.61380744161339
1.1265380924611388 129.2770302392413 1.5976020062734275
1.1317656474145548 123.87864957190668 1.5496551657768691
1.1369932023679707 130.41428758895083 1.601167110315276
1.1422207573213867 135.37243941587718 1.6402719368795329
1.1474483122748027 136.70393935246983 1.6509314441942389
1.1526758672282187 145.92485792851141 1.7201420642475593
1.1579034221816347 148.55276105736752 1.7431240029219837
1.1631309771350506 151.12464622018257 1.7519175826160482
1.1683585320884666 153.46404304499683 1.7454668265779147
1.1735860870418826 150.8611204132976 1.7203739701776255
1.1788136419952986 148.07452775830902 1.6991249587111263
1.1840411969487146 142.19459069381435 1.6510408531658982
1.1892687519021305 137.03268020205587 1.6325581796558606
1.1944963068555465 137.65150556337989 1.626176344008127
1.1997238618089625 140.59911051622558 1.6352087588199962
1.2049514167623785 140.16418035490585 1.6499088438468785
1.2101789717157945 141.7508813720641 1.6466052268452547
1.2154065266692105 141.27433817018158 1.6379418796875231
1.2206340816226264 141.05765988456739 1.6343967815376397
1.2258616365760424 143.68141681456436 1.6626153268711164
1.2310891915294584 150.7665598962149 1.7170992397744842
1.2363167464828744 154.81625070291514 1.7501321831975096
1.2415443014362904 152.0088799573391 1.7164038761489928
1.2467718563897063 146.68038357110765 1.6722223624013057
1.2519994113431223 142.40291399921776 1.643964976586562
1.2572269662965383 142.22121417285823 1.6426205256354374
1.2624545212499543 146.5136667216753 1.67625385401364
1.2676820762033703 148.12007592212848 1.6961315840972393
1.2729096311567862 144.36235801436214 1.6521500542552485
1.2781371861102022 144.38738268536025 1.6368320294834582
1.2833647410636182 147.27238984728692 1.6488701525052407
1.2885922960170342 152.15357922193425 1.690785960594141
1.2938198509704502 154.8295886188155 1.720733223212669
1.2990474059238661 153.66508330200944 1.713585349036984
1.3042749608772821 149.49109863827982 1.6696958048657962
1.309502515830698 146.0117497072085 1.6343059931820205
1.314730070784114 147.41434294362028 1.6499337732176609
1.31995762573753 154.8671865076592 1.7257956712651308
1.325185180690946 152.50541071415125 1.734632538773775
1.330412735644362 151.07967637938404 1.7387840292469054
1.335640290597778 146.5164218784085 1.6992354316526868
1.340867845551194 144.88857520403107 1.6755364750491863
1.34609540050461 142.56996312189392 1.6373721624006612
1.351322955458026 142.21725019907626 1.618925985453556
1.356550510411442 136.57373126611952 1.5743286342614573
1.361778065364858 139.0647657467184 1.595334575640352
1.3670056203182739 143.51270500994642 1.6317049643007515
1.3722331752716899 144.3412015046611 1.648879756237489
1.3774607302251058 143.4685988360537 1.6297978379542357
1.3826882851785218 144.16513003931115 1.6196344777727314
1.3879158401319378 144.32752693867562 1.6069478465881033
1.3931433950853538 144.71435025189106 1.6113933823177915
1.3983709500387698 142.0845361271386 1.5928421496275194
1.4035985049921857 136.47776438692173 1.5572999753882812
1.4088260599456017 136.21042857899363 1.5803752403096232
1.4140536148990177 141.77506008457618 1.6397294720654687
1.4192811698524337 149.3228302915726 1.7166492552523807
1.4245087248058497 149.78410940208803 1.7390325133522009
1.4297362797592656 150.22746238008153 1.7243943555486354
1.4349638347126816 140.72126485990185 1.6542543446710012
1.4401913896660976 142.681972168843 1.6628976941239981
1.4454189446195136 143.24127892374 1.6665514146832523
1.4506464995729296 138.15477316045684 1.6408121480223683
1.4558740545263456 136.46716139303004 1.609308885606142
1.4611016094797615 133.77491147543844 1.6042560619672153
1.4663291644331775 133.6468529056708 1.6223105761249172
1.4715567193865935 135.68530600360728 1.6376591095816886
1.4767842743400095 138.00373060180826 1.640129562182846
1.4820118292934255 139.2400106055753 1.633357593279641
1.4872393842468414 142.18834098100737 1.648004943997995
1.4924669392002574 140.47462614591453 1.6482280113633134
1.4976944941536734 136.45394706585245 1.647650438373179
1.5029220491070894 129.20848952727437 1.597789312888471
1.5081496040605054 130.63401999031282 1.5901399666081357
1.5133771590139213 137.02359831624835 1.6425242805477942
1.5186047139673373 141.33038756900322 1.6746705206686754
1.5238322689207533 145.85256358603456 1.7020151457063837
1.5290598238741693 149.24218187160847 1.7219161993504188
1.5342873788275853 151.02565653439012 1.7350169369399009
1.5395149337810012 148.372723883201 1.7137695012620306
1.5447424887344172 145.1034824762257 1.7036042900712998
1.5499700436878332 140.05139565858815 1.6661461741885129
1.5551975986412492 136.8547478946171 1.6130338295384794
1.5604251535946652 139.4691781658598 1.6387462775176758
1.5656527085480811 141.3887857908079 1.6515346083780773
1.5708802635014971 152.85496657445955 1.7426965409454596
1.576107818454913 159.22343946827905 1.8099262442953927
1.581335373408329 161.8146152540457 1.821075535091799
1.586562928361745 165.37944553942108 1.8392500586600122
1.591790483315161 152.53177873147268 1.7435117634629966
1.597018038268577 153.15119239260386 1.716876281866761
1.602245593221993 158.52430874764815 1.7226893976216573
1.607473148175409 168.32849667609236 1.8016212981089654
1.612700703128825 174.22458870407522 1.8543639402726741
1.617928258082241 167.92981245342932 1.823998782388241
1.623155813035657 158.1756324584423 1.7664933640538432
1.628383367989073 157.71744506568976 1.7463878831945927
1.6336109229424889 162.74676884167485 1.7539529720568132
1.6388384778959049 167.24057636883722 1.763368447364828
1.6440660328493208 174.08369158248337 1.7883453577230597
1.6492935878027368 177.66799766146036 1.8050488088521186
1.6545211427561528 181.3228736563407 1.8333227508324772
1.6597486977095688 187.09654956418328 1.8906328677182753
1.6649762526629848 200.97188789419965 1.950749922469934
1.6702038076164007 206.30604315651803 1.9669509320735656
1.6754313625698167 209.57961692021607 1.9512727250130084
1.6806589175232327 206.70423533087973 1.9083040260448956
1.6858864724766487 204.4622930684637 1.9077806710582959
1.6911140274300647 204.47980968829944 1.91508729638812
1.6963415823834807 205.06611581358817 1.9062917053121355
1.7015691373368966 193.63647121624746 1.820423601356047
1.7067966922903126 194.08437517298586 1.8060626476387276
1.7120242472437286 203.5772245317578 1.8647004912224927
1.7172518021971446 206.87626584850787 1.882620434856382
1.7224793571505606 216.07355566208076 1.9284133676891302
1.7277069121039765 218.83552856531824 1.9244506057209658
1.7329344670573925 216.793195588813 1.9037253977186628
1.7381620220108085 212.867738908283 1.871354693442124
1.7433895769642245 214.62277947264576 1.887977393939482
1.7486171319176405 212.6327608549385 1.8809587074098515
1.7538446868710564 230.12414966750484 1.98104294770003
1.7590722418244724 238.4374322483029 1.990832383354466
1.7642997967778884 248.69666029365965 2.0535349039568342
1.7695273517313044 246.2172450974315 2.0252719921472635
1.7747549066847204 245.97424194492203 2.0129071582511378
1.7799824616381363 246.25872830195794 2.0234014526689297
1.7852100165915523 250.70676705990297 2.0286520669629162
1.7904375715449683 261.9721081159059 2.0959353182289435
1.7956651264983843 258.50194206538987 2.0825295933052432
1.8008926814518003 252.64214591245099 1.9987245717765474
1.8061202364052162 247.78876476413302 1.9566493151203064
1.8113477913586322 241.13558847052707 1.886719487430408
1.8165753463120482 242.01183767760483 1.879720825866022
1.8218029012654642 236.09408359859978 1.8548947241203384
1.8270304562188802 239.1608787415907 1.8866234377761317
1.8322580111722961 241.8819246749646 1.9044836706797843
1.8374855661257121 242.31817723144417 1.9009002691054477
1.842713121079128 247.35800946530952 1.8987660063023475
1.847940676032544 248.35421807959173 1.874438387562923
1.85316823098596 251.61342742427377 1.8753804680648036
1.858395785939376 252.5532188734381 1.8852129542148275
1.863623340892792 250.8514896358132 1.8715266600747034
1.868850895846208 253.51243069387283 1.8769247018150879
1.874078450799624 248.02654128651335 1.8311567401826259
1.87930600575304 246.68523308307013 1.810443287703517
1.884533560706456 246.41299996242634 1.8124057316219742
1.889761115659872 245.67377955504122 1.823618073398427
1.894988670613288 249.55240507162364 1.846933529017665
1.9002162255667039 252.1957792787868 1.8697452600922988
1.9054437805201199 253.01688202888795 1.8699276688092856
1.9106713354735358 249.7569411519607 1.8347304594204783
1.9158988904269518 249.66649875083388 1.8198117600421684
1.9211264453803678 245.66501541995842 1.776708480810714
1.9263540003337838 250.9223347088416 1.7925188801710816
1.9315815552871998 247.119430496962 1.7748979732430443
1.9368091102406157 246.6211957607529 1.7692998007851979
1.9420366651940317 242.88524676716997 1.7594767512244212
1.9472642201474477 243.75452131206495 1.7627366819971757
1.9524917751008637 241.1023269710496 1.7375986567571258
1.9577193300542797 236.046018050033 1.7181034044173062
1.9629468850076957 238.86797243386394 1.726698118776492
1.9681744399611116 240.8755537240605 1.7256366107401566
1.9734019949145276 241.5264729303972 1.7262521089892042
1.9786295498679436 230.72720509851783 1.6802356776479188
1.9838571048213596 223.13355720866969 1.620329589430377
1.9890846597747756 226.31745347451448 1.6296249024174299
1.9943122147281915 224.31540087930932 1.621005737415146
1.9995397696816075 225.56480515673678 1.6160121238120717
2.0047673246350235 229.61016147420872 1.6499967520930565
2.0099948795884393 231.32387726847128 1.6682480693245474
2.015222434541855 230.29038034208548 1.661563178612639
2.0204499894952708 230.7344364683438 1.6607624794549354
2.0256775444486865 227.47631068419673 1.6344720223860483
2.0309050994021023 225.36709528338778 1.6088346517360195
2.036132654355518 227.26691001537006 1.6206486830125468
2.041360209308934 221.0796683137939 1.6028564437032418
2.0465877642623496 222.3453209904907 1.6034399495595122
2.0518153192157653 220.1442335109085 1.5971556602650003
2.057042874169181 215.6185376659864 1.5777266680471973
2.062270429122597 221.5781202147502 1.6017750582771517
2.0674979840760126 221.8862548518685 1.6125222660404888
2.0727255390294284 225.76160186527306 1.6312098240167716
2.077953093982844 231.1243733125416 1.6587210658948186
2.08318064893626 229.86955796061915 1.652625733412746
2.0884082038896756 227.661851520869 1.6401174313788962
2.0936357588430914 219.55594817756506 1.610351580733004
2.098863313796507 222.7292299406199 1.6367544280902242
2.104090868749923 222.46158696514348 1.641051984733177
2.1093184237033387 221.58662882511712 1.6064945575910312
2.1145459786567544 212.77821449063612 1.5436962172439017
2.11977353361017 205.45319350781503 1.5007827763818666
2.125001088563586 208.37006569691596 1.5077319924241313
2.1302286435170017 212.3848470093766 1.5530155394357303
2.1354561984704175 211.27879791037088 1.5642191247611483
2.140683753423833 212.1686187381298 1.584703393574473
2.145911308377249 214.51007356952545 1.6218739969827674
2.1511388633306647 212.5338366713005 1.6095383638990062
2.1563664182840805 221.83735348102832 1.6340775775182819
2.1615939732374962 220.12300425411132 1.6030895999991128
2.166821528190912 224.13438943609395 1.6143989565553785
2.1720490831443278 231.81373586450707 1.642983927498168
2.1772766380977435 227.59765765849892 1.6322877114088759
2.1825041930511593 225.02141310131069 1.621738447960517
2.187731748004575 224.5392807999607 1.613968220987516
2.192959302957991 227.63760526853622 1.6286452493667836
2.1981868579114066 232.43994992177622 1.6411982159792542
2.2034144128648223 229.86321166222396 1.6272832633488516
2.208641967818238 221.67760295225636 1.5831893425433117
2.213869522771654 216.61959780675267 1.5704395785319833
2.2190970777250696 216.5733684184699 1.5769620775864832
2.2243246326784853 218.23655646837926 1.5924495979941762
2.229552187631901 220.2454928172501 1.592518757181938
2.234779742585317 224.94934377229936 1.5878233245911366
2.2400072975387326 224.84606791216015 1.5888190414627472
2.2452348524921484 228.29653089914464 1.6212836716199694
2.250462407445564 228.40384238544678 1.6379303994783063
2.25568996239898 222.80284737109338 1.6359129057558721
2.2609175173523957 226.17186599985533 1.6493424344772476
2.2661450723058114 226.6421609265033 1.6441861167105802
2.271372627259227 225.13070792467965 1.6428348084000608
2.276600182212643 223.0153767070457 1.628502908122331
2.2818277371660587 222.43324121750348 1.622647199934029
2.2870552921194744 220.38435980289717 1.6180939481884788
2.29228284707289 224.45878457686123 1.6291762367244347
2.297510402026306 226.58884174048117 1.6320325140026521
2.3027379569797217 220.0980085104592 1.5758479874873903
2.3079655119331375 226.9632569770798 1.609668627869861
2.3131930668865532 225.93312593842555 1.6031150207657023
2.318420621839969 217.91631576881204 1.5714413863981112
2.3236481767933848 216.62617909658655 1.5678944103856027
2.3288757317468005 210.3325551199385 1.549961488533143
2.3341032867002163 210.61963293466258 1.5450117845538425
2.339330841653632 217.58784486989913 1.5830323061445262
2.344558396607048 219.76156499912847 1.5997042635815883
2.3497859515604635 223.5431681221153 1.6114640351541651
2.3550135065138793 227.58831486492247 1.616361362168869
2.360241061467295 226.55595391909654 1.6179388689661685
2.365468616420711 217.80507448308447 1.5733443384581651
2.3706961713741266 215.82769861772488 1.5621111647929862
2.3759237263275423 210.5352743690621 1.5416056129945102
2.381151281280958 210.486242585798 1.5375802166697174
2.386378836234374 213.86875697981506 1.5486074472124411
2.3916063911877896 210.5572218988307 1.5251868908263686
2.3968339461412054 204.59998342972634 1.4897652993904416
2.402061501094621 217.27938584276998 1.5396660515078306
2.407289056048037 219.9416112486234 1.5510259660610337
2.4125166110014526 222.98011466113772 1.5793589661700373
2.4177441659548684 217.41460220253566 1.5625359265113072
2.422971720908284 207.9824631877194 1.4934925321603905
2.4281992758617 208.37358432052312 1.4751861647301565
2.4334268308151157 209.70289205413698 1.457757065506665
2.4386543857685314 215.30228170568742 1.4577090906996537
2.443881940721947 216.35137486947394 1.4500965703998587
2.449109495675363 222.20371032888417 1.463885611078089
2.4543370506287787 228.98185148441516 1.464876409876128
2.4595646055821945 240.0242890529691 1.4649003671970984
2.4647921605356102 265.3777450957595 1.4979007580715824
2.470019715489026 288.54819248772685 1.4657808301946402
2.4752472704424417 374.775040940253 1.5937460014938922
2.4804748253958575 530.3982136365652 1.8134658303687243
2.4857023803492733 780.2534097307035 2.118913073912549
2.490929935302689 1119.044620721772 2.504342555004989
2.496157490256105 1536.1565822841824 2.9280467881674177
2.5013850452095205 1949.7230791764462 3.2954400829047072
2.5066126001629363 2269.9517177609864 3.5491951166022453
2.511840155116352 2517.7223058347 3.7395315175710087
2.517067710069768 2694.4271126418053 3.864087090770737
2.5222952650231836 2892.529117608876 4.014548271636018
2.5275228199765993 3171.0045978440903 4.195644841266977
2.532750374930015 3542.695103685826 4.411962908002411
2.537977929883431 4148.698926662432 4.7648732905143065
2.5432054848368466 4939.900560585023 5.199522858294591
2.5484330397902624 5797.0301385945795 5.642188131074341
2.553660594743678 6455.962637196542 5.95626902957916
2.558888149697094 6815.413637279987 6.118931197096733
2.5641157046505096 6754.752619486171 6.079799503960642
2.5693432596039254 6350.66877971379 5.885094073885221
2.574570814557341 5731.139264480126 5.57483450566478
2.579798369510757 5100.484959247708 5.258632992355322
2.5850259244641727 4609.986376149734 5.008894348204524
2.5902534794175884 4205.623178530812 4.771778565481493
2.595481034371004 3908.6749143558286 4.5868810339378365
2.60070858932442 3609.627008326416 4.390670874736051
2.6059361442778357 3252.190108862143 4.165673681855823
2.6111636992312515 2828.6889623954626 3.8870016354887102
2.6163912541846672 2327.1774247036333 3.534766168769182
2.621618809138083 1798.7056119953745 3.113357986410939
2.6268463640914987 1323.731400105398 2.6658260849170787
2.6320739190449145 932.4897270691877 2.2416494902331108
2.6373014739983303 669.9280597607101 1.922383109378282
2.642529028951746 498.38209582511894 1.689194037527669
2.6477565839051618 382.83683679200414 1.5234542934161173
2.6529841388585775 317.7983662856302 1.4386783487933679
2.6582116938119933 284.2930732782635 1.415023878656924
2.663439248765409 256.6155348023738 1.3760498402661354
2.668666803718825 244.04598758196803 1.366084856086207
2.6738943586722406 237.69382963355702 1.3702353152423774
2.6791219136256563 228.83254455251796 1.3810770206507486
2.684349468579072 220.613098540021 1.3873917182110393
2.689577023532488 224.1228195373796 1.445801301708192
2.6948045784859036 218.37673444831753 1.4373860940046348
2.7000321334393194 222.46801018947104 1.459843042203005
2.705259688392735 226.07609058010544 1.4866174371871472
2.710487243346151 223.0771486905628 1.4776042854664082
2.7157147982995666 222.91963375264322 1.4806137659937484
2.7209423532529824 215.70454819593002 1.4557595975352162
2.726169908206398 209.88752436366974 1.4439833525385404
2.731397463159814 212.0045398921435 1.4647802421311218
2.7366250181132297 216.6447376468757 1.5070305907628097
2.7418525730666454 219.14195610405915 1.5468726401439283
2.747080128020061 222.6826380370613 1.575654744963521
2.752307682973477 218.80896060323775 1.5436574840516242
2.7575352379268927 212.46172168707042 1.4996921061572386
2.7627627928803085 206.09992114723153 1.4635628279993778
2.767990347833724 204.72420796927247 1.4763351766915296
2.77321790278714 207.21087715731056 1.504141022663475
2.7784454577405557 214.40392019682645 1.553415325236759
2.7836730126939715 218.69542093404394 1.5680832435344767
2.7889005676473873 208.3840636658415 1.5148181589330412
2.794128122600803 210.26680251415513 1.5212403943945156
2.7993556775542188 208.14033624676523 1.4989366497702858
2.8045832325076345 210.52348831741278 1.499276888811745
2.8098107874610503 213.1369353885105 1.5051648920524425
2.815038342414466 210.8142585040133 1.4853440707671204
2.820265897367882 211.43502953071237 1.502339570004293
2.8254934523212976 213.18190544258283 1.5097562496778865
2.8307210072747133 218.66278847686442 1.5413788871225285
2.835948562228129 226.2643244159764 1.5954350837775806
2.841176117181545 232.62222537149984 1.641431274955092
2.8464036721349606 233.2753787204217 1.6471632989441327
2.8516312270883764 249.2878952904354 1.6886506493514648
2.856858782041792 247.0293326167482 1.6598465463217675
2.862086336995208 254.21364510132503 1.6665862086672891
2.8673138919486236 270.0018883144138 1.7266875061261067
2.8725414469020394 258.0911688749716 1.7056522280524882
2.877769001855455 256.5169147665154 1.7061153691951687
2.882996556808871 238.6717300417716 1.644949767898742
2.8882241117622867 213.71520773819938 1.5389518433385505
2.8934516667157024 209.98288256192984 1.519980888273176
2.898679221669118 206.85640366122914 1.5121295562758021
2.903906776622534 211.28019801034696 1.5285940369118736
2.9091343315759497 214.47618173633322 1.5322629527018001
2.9143618865293655 216.43691716536716 1.533155143498366
2.919589441482781 210.7305921671452 1.4948680131381578
2.924816996436197 207.8906112755832 1.479163534142134
2.9300445513896127 204.62174690357642 1.4694772616611715
2.9352721063430285 200.09988036097147 1.450740766834661
2.9404996612964442 208.6804965445886 1.489586999374009
2.94572721624986 211.3059408039824 1.4962535949692755
2.9509547712032758 214.76931733148058 1.514327245856986
2.9561823261566915 215.07717642269253 1.5259672097650088
2.9614098811101073 213.85203222373843 1.5128216488870387
2.966637436063523 215.0245536654145 1.5322195923987907
2.971864991016939 217.44277561846147 1.5434201438107165
2.9770925459703546 216.22156845115074 1.512963255631022
2.9823201009237703 220.50476460886313 1.5305266438669585
2.987547655877186 217.79426528897667 1.5070321151475752
2.992775210830602 216.71670671426025 1.5014537842720284
2.9980027657840176 214.7586834818966 1.5026704944083569
3.0032303207374333 208.38924220861338 1.4630026678327301
3.008457875690849 208.05747619155756 1.452596964908584
3.013685430644265 204.28373380429545 1.4090719295533827
3.0189129855976806 203.4479167382283 1.3880634117384483
3.0241405405510964 200.80855764554582 1.3711153244732457
3.029368095504512 200.45035386983707 1.3718547362527493
3.034595650457928 200.4903295928004 1.3776499166675378
3.0398232054113437 200.73217426213895 1.3982127706780063
3.0450507603647594 203.35704403643848 1.4081506481405839
3.050278315318175 208.91171906503607 1.4342924657891434
3.055505870271591 214.63261598537346 1.446628519153685
3.0607334252250067 212.9534455502508 1.4430475433446723
3.0659609801784224 211.78297978387505 1.4314961049181172
3.071188535131838 208.7030147158058 1.414677320978185
3.076416090085254 213.01882773908156 1.4289992172469999
3.0816436450386697 215.80324908339563 1.4204933268780318
3.0868711999920855 216.55250936582723 1.41259653872597
3.0920987549455012 221.2569505112855 1.4263727980128666
3.097326309898917 223.956110145744 1.4231577211547648
3.1025538648523328 222.21854765902538 1.3983173743201602
3.1077814198057485 228.63457342479265 1.4054005778580647
3.1130089747591643 230.5756722304268 1.395497804784515
3.11823652971258 229.94800814669193 1.3919112072231798
3.123464084665996 230.7113044780906 1.387951725266824
3.1286916396194115 230.50323953975965 1.3701035598014948
3.1339191945728273 230.57116616290614 1.3523515162638156
3.139146749526243 236.45124605153725 1.3454535600541038
3.144374304479659 235.34072985159668 1.3107838008931927
3.1496018594330746 230.37316322392704 1.2716608192753105
3.1548294143864903 234.4179712864834 1.2804227989870334
3.160056969339906 244.21544666587747 1.2988592003377806
3.165284524293322 251.05306292013486 1.3005401851545508
3.1705120792467376 262.34224013913445 1.3020843556688848
3.1757396342001534 266.9864314424291 1.279315503568994
3.180967189153569 274.53676285074016 1.280402787283695
3.186194744106985 287.9534314208141 1.2887299045608238
3.1914222990604006 309.7075500253967 1.3163349848054853
3.1966498540138164 326.15679894661673 1.3292199121510968
3.201877408967232 343.46990837949284 1.348715459896048
3.207104963920648 361.7945136418903 1.3682427385116174
3.2123325188740637 381.99310199398167 1.3962454971674685
3.2175600738274794 411.9294143995981 1.4426728223551335
3.222787628780895 442.4408133553119 1.488996503182727
3.228015183734311 467.567465017084 1.5266635988090929
3.2332427386877267 498.86116460214885 1.5710447547837618
3.2384702936411425 531.0693356946937 1.6129093311391518
3.2436978485945582 565.9625708539859 1.6649998175507466
3.248925403547974 595.2431320642482 1.7074439583083476
3.2541529585013897 624.0224257337081 1.744542464377716
3.2593805134548055 645.0203909784849 1.7666056544006792
3.2646080684082213 671.7053866010626 1.7996753783108586
3.269835623361637 693.8558022474217 1.8294443407136889
3.275063178315053 706.1419805928188 1.8471131948578348
3.2802907332684685 711.3945616939502 1.8499435724459052
3.2855182882218843 711.7857162528231 1.843086213442055
3.2907458431753 705.8061141968651 1.832659733801482
3.295973398128716 703.0324806941527 1.8274122680994593
3.3012009530821316 696.5639744420448 1.823314829581369
3.3064285080355473 684.7958542760485 1.8130902801908577
3.311656062988963 681.263573155436 1.80750022683102
3.316883617942379 666.5583560890899 1.783821487521501
3.3221111728957946 662.3000074563361 1.7755477977478846
3.3273387278492104 660.6590804184506 1.7716169471884569
3.332566282802626 658.6771135608186 1.7638097118406735
3.337793837756042 661.4724931706352 1.7659157118924218
3.3430213927094576 659.908296105277 1.7587776778310131
3.3482489476628734 647.697478797868 1.7370990310397412
3.353476502616289 631.2318841068846 1.71131482703951
3.358704057569705 606.7283333564264 1.6749610996530475
3.3639316125231207 570.7114354590534 1.62521490411118
3.3691591674765364 534.8590823444846 1.5749355427405316
3.374386722429952 490.2413947279459 1.5148042847099052
3.379614277383368 443.2112963433171 1.4454303773551171
3.3848418323367837 400.4520537705005 1.3866976361791863
3.3900693872901995 364.9570706318467 1.344288511290653
3.3952969422436152 329.77512953786766 1.2949086108084178
3.400524497197031 304.8977582032575 1.263665624869666
3.4057520521504467 283.3036687021849 1.2271230967974356
3.4109796071038625 266.9923817790681 1.2171937739886227
3.4162071620572783 262.10598774049475 1.232538827998166
3.421434717010694 257.6245540609915 1.245178755583259
3.4266622719641098 255.34369987330237 1.2657763258986923
3.4318898269175255 253.07338859513072 1.2727508156678848
3.4371173818709413 241.0024180926102 1.2591117403586172
3.442344936824357 230.37928875534848 1.2288484590408386
3.447572491777773 222.82725643290337 1.2135790484996576
3.4528000467311886 216.6372510758871 1.2019216082090987
3.4580276016846043 213.89997573856323 1.196399827368981
3.46325515663802 212.07866569059559 1.1928906435587512
3.468482711591436 207.98687133313774 1.1776696640101785
3.4737102665448516 208.4740591128729 1.1772067320235353
3.4789378214982674 212.76193841214294 1.1890904207514288
3.484165376451683 217.7332139188011 1.2175925340072238
3.489392931405099 223.9927184505327 1.245640264788055
3.4946204863585146 228.89071733672816 1.2560091314455029
3.4998480413119304 232.087926994851 1.2476605466142208
3.505075596265346 230.2076019495664 1.2200237822404678
3.510303151218762 234.29624075338984 1.212280743874069
3.5155307061721777 232.80539491807633 1.186158302723654
3.5207582611255934 239.9124288898775 1.2054861050532273
3.525985816079009 252.478888404643 1.217460575488185
3.531213371032425 261.68502527947356 1.2085653280036934
3.5364409259858407 280.3931913562856 1.227952698594574
3.5416684809392565 302.0423789484425 1.2371470732071856
3.546896035892672 336.41887888614366 1.2779141956097355
3.552123590846088 397.29529855542984 1.3728961374767923
3.5573511457995037 493.5092981019792 1.5132083617647736
3.5625787007529195 650.9471161608176 1.7306291198184036
3.5678062557063353 906.7074202462741 2.03878632345424
3.573033810659751 1361.7168168391265 2.496786950954725
3.5782613656131668 2137.490558790229 3.129907660218705
3.5834889205665825 3478.1631595091153 3.9938405418984715
3.5887164755199983 5682.744898424983 5.1046756597190655
3.593944030473414 8866.856145020347 6.33855678613286
3.59917158542683 12496.698509444584 7.488085529037971
3.6043991403802456 16160.95064722077 8.486524536955411
3.6096266953336613 18534.451236297526 9.06293012574162
3.614854250287077 19047.227565522775 9.186922069346524
3.620081805240493 17520.024612551668 8.807420297846205
3.6253093601939086 14494.598408487353 8.02279619090102
3.6305369151473244 11086.176151679036 6.996065139947056
3.63576447010074 7752.2341946671395 5.830190610611278
3.640992025054156 5224.9919229335555 4.766927473998076
3.6462195800075716 3354.937581065789 3.8097118428123715
3.6514471349609874 2147.442808787201 3.0445519722177377
3.656674689914403 1388.5291876096344 2.444227548530607
3.661902244867819 960.2637065550306 2.032852081408463
3.6671297998212347 711.796444752343 1.753080857430553
3.6723573547746504 570.9126443178169 1.5776634828963991
3.677584909728066 477.85447981988386 1.4467413038927839
3.682812464681482 416.8438466016489 1.3533273830527246
3.6880400196348977 377.262037062186 1.300383864786206
3.6932675745883135 350.6350245238295 1.2630030115996689
3.698495129541729 327.3983639069629 1.2339024290849436
3.703722684495145 314.16714825306116 1.211146645910434
3.7089502394485607 303.50341578506794 1.1971446388559766
3.7141777944019765 294.3072445581457 1.177300701899727
3.7194053493553922 288.88316525997936 1.169533273060287
3.724632904308808 284.27328512004135 1.1603005617096378
3.7298604592622238 280.465130315797 1.1618956276695718
3.7350880142156395 274.10002459181186 1.1560351780129796
3.7403155691690553 269.27011116393896 1.1537689074594188
3.745543124122471 263.3010492691117 1.1506387265973084
3.750770679075887 257.94668508455214 1.1377609159685436
3.7559982340293026 252.23477243155065 1.122292145907518
3.7612257889827183 249.8157849495255 1.116301625169846
3.766453343936134 245.72112147996077 1.101081322303995
3.77168089888955 253.99059844856055 1.1233276554661122
3.7769084538429656 251.20267556515145 1.1169581257936965
3.7821360087963813 251.27421077557872 1.1133252365620672
3.787363563749797 252.0794039729912 1.114749390675165
3.792591118703213 256.2299746822336 1.1211814370234752
3.7978186736566286 265.4256039801847 1.1427989720423612
3.8030462286100444 284.42645149659455 1.1790687100190176
3.80827378356346 308.30656319269747 1.2174042325678218
3.813501338516876 337.84538616455313 1.2692141058703161
3.8187288934702917 377.84851746649974 1.3365203295449128
3.8239564484237074 412.3286944442108 1.3875454406894394
3.829184003377123 451.73108626389165 1.447931601738334
3.834411558330539 473.3468337983595 1.4706603770176108
3.8396391132839547 473.58014004770166 1.4526426884355796
3.8448666682373704 474.1596672051856 1.4481756319145056
3.850094223190786 456.4365411753249 1.4120045678282678
3.855321778144202 441.9070053668635 1.386269302142516
3.8605493330976177 432.4630049499844 1.3685352801387418
3.8657768880510335 408.8152332329702 1.3213849757795952
3.8710044430044492 392.4501695364229 1.2883890365328285
3.876231997957865 374.24992169301447 1.2499250436920675
3.8814595529112808 360.9942586160858 1.2244274887040434
3.8866871078646965 353.722069671644 1.2119274114766083
3.8919146628181123 344.38341420237236 1.1953756598368304
3.897142217771528 334.91716962834624 1.179090073828308
3.902369772724944 321.25054565644535 1.1596147082855517
3.9075973276783595 311.7047448359967 1.1503285025436394
3.9128248826317753 305.1826426953432 1.1412123260750953
3.918052437585191 300.54852454771026 1.136098402355743
3.923279992538607 298.41204197004146 1.1338411559856985
3.9285075474920226 302.2612353282493 1.1368275138033956
3.9337351024454383 299.8189984815933 1.1291152645582634
3.938962657398854 299.61012471314444 1.1273722466578509
3.94419021235227 300.9802353404988 1.1242737467714377
3.9494177673056856 308.54286322732224 1.1387860070518614
3.9546453222591014 315.2963749724204 1.145782519274729
3.959872877212517 322.714480443942 1.1577166212369798
3.965100432165933 328.07653470146505 1.16454804336725
3.9703279871193486 339.45828603375895 1.1786535326651844
3.9755555420727644 353.3456451882316 1.1919952780330398
3.98078309702618 371.4663075712665 1.2126545546589835
3.986010651979596 390.57961360922417 1.2364313270874479
3.9912382069330117 407.7182125994267 1.2600367636333611
3.9964657618864274 429.873661137784 1.2967346835801277
4.001693316839844 451.49213305774526 1.329876839539857
4.00692087179326 482.51389874908074 1.3712946739603848
4.012148426746676 511.87841448612187 1.4144139495881172
4.017375981700092 541.8314273242821 1.4706588901286228
4.0226035366535084 583.6016693972041 1.5327959444139585
4.027831091606925 632.9505444617652 1.5991587836354384
4.033058646560341 691.1286053175435 1.6739859380366557
4.038286201513757 761.6762872881447 1.7581596142160096
4.043513756467173 842.8108319094616 1.857014758572512
4.0487413114205895 933.8526201423554 1.9561870041350926
4.053968866374006 1035.7341155503113 2.0568979558884166
4.059196421327422 1145.586816831172 2.165127524830368
4.064423976280838 1267.8845708175907 2.2764470434363817
4.069651531234254 1421.8226180037634 2.4064513088293755
4.0748790861876705 1610.7174493811356 2.5659819985856336
4.080106641141087 1826.608937635656 2.7359228214650595
4.085334196094503 2078.7313162237756 2.9233029552802643
4.090561751047919 2344.091098218023 3.1100401664638917
4.095789306001335 2643.8020983589086 3.301742760618886
4.1010168609547515 2996.485509001631 3.521978024120501
4.106244415908168 3341.6606699550694 3.720274216627172
4.111471970861584 3716.4723292089648 3.9197128943790145
4.116699525815 4094.14096473647 4.105407939029723
4.121927080768416 4464.274128421426 4.2372136540511285
4.1271546357218325 4843.5789327029015 4.370565702513835
4.132382190675249 5219.790353885996 4.516521111668637
4.137609745628665 5611.973216012859 4.66223012882613
4.142837300582081 6008.9179081652 4.809142875464601
4.148064855535497 6332.865930981598 4.928978989266813
4.1532924104889135 6640.2401832469695 5.03535627062646
4.15851996544233 6867.3235562304635 5.112231758340699
4.163747520395746 7005.531664309702 5.162945813567394
4.168975075349162 7058.82920718158 5.17955980845389
4.174202630302578 6972.164299227298 5.136042420796775
4.1794301852559945 6766.621675860719 5.052643385421918
4.184657740209411 6472.302099713311 4.932125615993993
4.189885295162827 6065.443021148469 4.770573980775539
4.195112850116243 5613.274035462516 4.587397059886802
4.200340405069659 5098.0193640902535 4.362272285076652
4.2055679600230755 4576.335910313409 4.131451946776506
4.210795514976492 4096.491524755134 3.9157089884788454
4.216023069929908 3629.3363245061814 3.684996600851902
4.221250624883324 3168.795592769001 3.43562635038943
4.22647817983674 2786.026150270376 3.2200404578008293
4.2317057347901565 2428.691175391162 3.00259822100629
4.236933289743573 2117.0619672519133 2.7980552687082723
4.242160844696989 1853.630673670229 2.61223688361028
4.247388399650405 1624.1211729783788 2.4428754425453456
4.252615954603821 1430.184709335167 2.291601283170785
4.257843509557238 1279.306190328764 2.169671174311468
4.263071064510654 1133.8548743961653 2.04100991605824
4.26829861946407 1003.7316072457544 1.9182018136400094
4.273526174417486 893.3978637158385 1.8071649338476752
4.278753729370902 800.5000060748375 1.7094925081918546
4.283981284324319 720.3467744542542 1.6208898750762886
4.289208839277735 653.7735245471919 1.5432378985660875
4.294436394231151 597.4504502864374 1.4754547208646753
4.299663949184567 547.2185599074359 1.4112283420688836
4.304891504137983 507.9345087246747 1.3601472826367866
4.3101190590914 470.6406870441504 1.3102944575929432
4.315346614044816 432.8729852749288 1.2563256284313842
4.320574168998232 402.8536199985317 1.2111793231725179
4.325801723951648 379.1630363925383 1.1780873613046763
4.331029278905064 363.14077413479004 1.1598366145318006
4.336256833858481 347.54122359393335 1.139448003729914
4.341484388811897 332.75285644354886 1.1162691129556161
4.346711943765313 319.66304900101926 1.0991091960771693
4.351939498718729 306.1384284426109 1.0774818053933295
4.357167053672145 298.80639435419664 1.0696929866237903
4.362394608625562 287.99123041605316 1.05957654540458
4.367622163578978 281.4579452242445 1.0509183735668457
4.372849718532394 273.79315945253006 1.0426294327658006
4.37807727348581 267.0027350731169 1.0357657245386744
4.383304828439226 259.4762665744501 1.02850086130731
4.388532383392643 251.4544180802994 1.0247161255963098
4.393759938346059 247.17508832387375 1.02613374566882
4.398987493299475 238.97299773457067 1.0170750336480028
4.404215048252891 231.5907359679508 1.0111842845542338
4.409442603206307 222.60457609774141 0.9956550634864993
4.414670158159724 215.30547698797633 0.9893476235531984
4.41989771311314 207.05501626494987 0.9817407483022247
4.425125268066556 202.43324394546406 0.9753856920960373
4.430352823019972 195.8436684324878 0.9656837658795262
4.435580377973388 194.02826795130272 0.9682870397040724
4.440807932926805 193.59883056852323 0.9674137144964127
4.446035487880221 194.78448841545153 0.976123014040017
4.451263042833637 194.2792608603827 0.9843789818061558
4.456490597787053 190.822016911894 0.9751309017400605
4.4617181527404695 181.70356408961322 0.9618934355472041
4.466945707693886 178.1704368379361 0.9605284688093939
4.472173262647302 176.08087432477916 0.959604802887211
4.477400817600718 178.17076782512058 0.9717420017769843
4.482628372554134 179.54228159560205 0.9754636666800071
4.4878559275075505 180.8688267354307 0.983458462450128
4.493083482460967 177.65434997748469 0.9748444455245662
4.498311037414383 171.7728890933491 0.9619132252762707
4.503538592367799 167.31970372287103 0.9464352427266797
4.508766147321215 164.6583769121596 0.9389582862707838
4.5139937022746315 164.50304499783178 0.9446944648324753
4.519221257228048 167.69600569655557 0.9605151597432826
4.524448812181464 167.01190986304871 0.9647701573479769
4.52967636713488 166.6617309842456 0.9824035981943616
4.534903922088296 169.88017412351445 1.0086383254737845
4.5401314770417125 170.78541696544454 1.0103834108505618
4.545359031995129 170.07439737669776 1.0112425049834126
4.550586586948545 168.85689881859608 0.9995309097246589
4.555814141901961 165.7467395425305 0.9848357232581729
4.561041696855377 164.79025521678685 0.9903609521758174
4.5662692518087935 164.0009693706342 0.9971949310832602
4.57149680676221 164.29613333321123 0.9958992872493276
4.576724361715626 162.8738387824793 0.9930915657649674
4.581951916669042 163.45627862747187 0.9848172265862999
4.587179471622458 159.64498149885415 0.9629980586652886
4.5924070265758745 159.9215872468056 0.9711510744949822
4.597634581529291 156.200230965915 0.9632787691235234
4.602862136482707 156.43171946394258 0.9719982177133694
4.608089691436123 160.73268771230252 0.9984921109931333
4.613317246389539 166.09474012889814 1.0158395627110368
4.6185448013429555 171.50893332560952 1.0353495946814397
4.623772356296372 170.31203565719147 1.0231256640304802
4.628999911249788 169.86652281650927 1.0097850433122775
4.634227466203204 163.45429280840662 0.9809104709858193
4.63945502115662 158.88591250489293 0.9635661969799892
4.6446825761100365 158.7191569963444 0.9673773764021095
4.649910131063453 158.82320332073 0.9848630470670761
4.655137686016869 164.5761815233387 1.0268981288560977
4.660365240970285 159.03970472810437 1.0014063788551768
4.665592795923701 155.8635026619652 0.9968183247286931
4.6708203508771176 153.13419080397856 0.9817529705499931
4.676047905830534 155.51780126733973 0.998585881197529
4.68127546078395 157.04185326971432 1.017740913555513
4.686503015737366 160.11532526736514 1.018642166785838
4.691730570690782 160.27291131969412 1.022443255129007
4.696958125644199 156.33355386513222 0.9990977438406025
4.702185680597615 154.54492369546875 0.9733553502461333
4.707413235551031 152.75180808574478 0.9648916829134264
4.712640790504447 154.69286109818873 0.9646069203098089
4.717868345457863 158.3869837980539 0.9830987305310864
4.72309590041128 158.26594777933843 0.9918954347736478
4.728323455364696 156.15949848933334 0.9876402840203985
4.733551010318112 150.72898648459184 0.9711972188243403
4.738778565271528 152.7137148387769 0.9740972797184404
4.744006120224944 155.2796605812297 0.9750624588495418
4.749233675178361 160.16971481869155 0.9903436848453339
4.754461230131777 163.85321919253158 1.0064897760313443
4.759688785085193 161.35858591004308 1.0121285753488791
4.764916340038609 156.76775401568784 0.9951250289257283
4.770143894992025 149.09649762851313 0.9600464188370958
4.775371449945442 147.7261578219403 0.942198390429782
4.780599004898858 152.5522464618373 0.949820002711413
4.785826559852274 153.29920082091897 0.9509449226876678
4.79105411480569 152.88803580731866 0.9580781758384812
4.796281669759106 149.25404806178432 0.9502533850964631
4.801509224712523 149.88956307762393 0.9684388613314964
4.806736779665939 150.39258413391727 0.9757878217617773
4.811964334619355 154.94911133152405 0.9948737834537329
4.817191889572771 155.00379848480287 0.9987636108284128
4.822419444526187 148.75850796258342 0.9730428351461696
4.827646999479604 147.34116766893462 0.9618663299336428
4.83287455443302 143.23675144008416 0.9504014482796034
4.838102109386436 145.00440303166107 0.9492780662174424
4.843329664339852 147.53167674341054 0.949522493934985
4.848557219293268 150.08470091354894 0.9491293243478618
4.853784774246685 152.68024720389272 0.9461396297091683
4.859012329200101 155.4952812701089 0.9497206993671999
4.864239884153517 156.24250590558532 0.9602972098673073
4.869467439106933 154.50848192686553 0.9590781775221621
4.8746949940603495 151.50902702525926 0.9522750447330685
4.879922549013766 151.8382718924868 0.9486735550140836
4.885150103967182 151.7650888604355 0.9444920384404254
4.890377658920598 157.47572525354335 0.9560832990374328
4.895605213874014 155.9527633335552 0.9470289277142235
4.9008327688274305 154.66229346739334 0.9438480225919209
4.906060323780847 151.69674211099706 0.9349816458645057
4.911287878734263 148.83858823599945 0.928696917592623
4.916515433687679 148.9691629008011 0.9317427392138894
4.921742988641095 150.17759222161493 0.9280438249114867
4.9269705435945115 150.3202246021602 0.9185511919599996
4.932198098547928 151.29876292069298 0.9229526603736872
4.937425653501344 149.31474548995854 0.9203322098466263
4.94265320845476 146.98039520009516 0.9174618550906984
4.947880763408176 144.5102864859742 0.9035642529030453
4.9531083183615925 151.4178202349073 0.9311735221286173
4.958335873315009 152.6354295398884 0.9499689192081369
4.963563428268425 153.46918380615065 0.9576210739654291
4.968790983221841 153.9350613399479 0.9466282131142841
4.974018538175257 149.16871193405365 0.9162152776976497
4.9792460931286735 157.01267965423804 0.9259537018977166
4.98447364808209 159.01041136645705 0.928900500086481
4.989701203035506 161.23557996948043 0.9207452010066187
4.994928757988922 165.5790290583415 0.9179000875234007
5.000156312942338 167.69759480947982 0.9069233024071096
5.0053838678957545 167.66096068815204 0.8827715663366883
5.010611422849171 169.49941004480135 0.8693498654263853
5.015838977802587 173.62342876473417 0.8618352968620185
5.021066532756003 174.99639258170987 0.8545540762522524
5.026294087709419 178.80029073981254 0.8609465401601356
5.0315216426628355 175.71334948702628 0.8596257688130128
5.036749197616252 172.83524274197228 0.8688131611740151
5.041976752569668 173.13677563418327 0.8742954662958479
5.047204307523084 171.23876587824938 0.8778802445017367
5.0524318624765 173.99154058146053 0.8841842485983554
5.0576594174299165 178.90614697411817 0.8869817233067013
5.062886972383333 186.2259998863174 0.9016578669644495
5.068114527336749 192.97797398213052 0.9191743420291255
5.073342082290165 198.08579649771525 0.92190064452741
5.078569637243581 202.64584513032838 0.9092364288827984
5.0837971921969975 209.0215485757499 0.9001997338028525
5.089024747150414 217.6076512036522 0.8909646386469998
5.09425230210383 229.18714055961453 0.8996795619480462
5.099479857057246 251.48706258616764 0.9285660505841414
5.104707412010662 276.9056969375255 0.9582827269798623
5.109934966964079 302.14411334905293 0.9864999555573625
5.115162521917495 320.3203121299357 1.0033372482814968
5.120390076870911 335.19824034101424 1.0183863285079469
5.125617631824327 346.51396844731295 1.031019702620903
5.130845186777743 346.16344753739696 1.0288722015510166
5.13607274173116 340.2499392941556 1.0217035172705968
5.141300296684576 325.47003974722634 1.009741273785043
5.146527851637992 305.8213136320718 0.9938334225260487
5.151755406591408 284.09966122378205 0.9768027603909938
5.156982961544824 259.70793829955966 0.9556934692589326
5.162210516498241 237.246257366077 0.9389968631639932
5.167438071451657 219.42349110684606 0.9313229865628332
5.172665626405073 202.1241859761206 0.9213120440632064
5.177893181358489 189.88256333570249 0.9054200940904928
5.183120736311905 183.5003553430844 0.9077741585066449
5.188348291265322 176.08826610087965 0.8910488197358529
5.193575846218738 171.87232344021615 0.8856568850119763
5.198803401172154 167.77155286032288 0.8781356738897499
5.20403095612557 166.19203070159955 0.8800617438575651
5.209258511078986 165.42594311217871 0.888630771236613
5.214486066032403 163.2673482881552 0.882209339674021
5.219713620985819 163.6879876932602 0.8894980947354663
5.224941175939235 164.8389058475002 0.8953027305190487
5.230168730892651 161.42621001617252 0.8847787514149188
5.235396285846067 161.55353426056382 0.8835427343485979
5.240623840799484 154.57398927244085 0.8607809302753345
5.2458513957529 153.4344226345216 0.8639629565890724
5.251078950706316 154.44843281395862 0.872194781011382
5.256306505659732 155.32017064264312 0.8796293820926872
5.261534060613148 156.4546452998668 0.8972910539613126
5.266761615566565 153.09062271053227 0.8853670313595327
5.271989170519981 148.5310261410663 0.8756433291032032
5.277216725473397 147.70841948037832 0.8749555775866774
5.282444280426813 150.2355737707928 0.8848888442097749
5.2876718353802294 154.04785775148974 0.9050725489202985
5.292899390333646 153.07157433366052 0.9047173535130871
5.298126945287062 147.33563366875958 0.8796386673453779
5.303354500240478 145.5107685295712 0.8729645938090264
5.308582055193894 147.685830638681 0.8723431266463435
5.3138096101473105 153.8145413211191 0.8909759874472355
5.319037165100727 158.09914584653944 0.9005122747765236
5.324264720054143 151.99578101847783 0.8725832903246088
5.329492275007559 151.67518388764978 0.8724345322114088
5.334719829960975 148.11917882950624 0.8646948504301512
5.3399473849143915 145.0722138775417 0.8566492122126382
5.345174939867808 144.9608738925548 0.8605615548618648
5.350402494821224 148.8175837540472 0.8718286839366656
5.35563004977464 154.23702037091945 0.8953440020378052
5.360857604728056 158.0119454355968 0.8923297432480113
5.3660851596814725 157.83262128644802 0.8835594300604018
5.371312714634889 157.75682772304154 0.8748297035987884
5.376540269588305 157.72644796985688 0.8775478553854283
5.381767824541721 156.81685613861902 0.8830570511231517
5.386995379495137 156.78927583658677 0.8888706177556442
5.3922229344485535 156.4159725122109 0.8849281096866394
5.39745048940197 153.2472261141003 0.8688118757530244
5.402678044355386 154.28311574859345 0.8671880699656748
5.407905599308802 157.73321982438966 0.8672763495887025
5.413133154262218 164.37964484129958 0.8699214799213676
5.4183607092156345 170.95034491231675 0.8672973562240964
5.423588264169051 170.4629334479868 0.8451754736759884
5.428815819122467 170.66722618351568 0.8291139445152397
5.434043374075883 169.92872851684865 0.8214109104305262
5.439270929029299 171.0802123475319 0.8205097370128621
5.4444984839827155 176.29552935906227 0.8306082069750143
5.449726038936132 180.24708274453036 0.8391873048007432
5.454953593889548 184.76670982343904 0.8496104611093939
5.460181148842964 182.19641013859433 0.8469002750577866
5.46540870379638 175.4406211107951 0.8388978625150524
5.4706362587497965 169.78405812610708 0.8370375153921208
5.475863813703213 166.1738848494678 0.8413252949837848
5.481091368656629 168.07095985438093 0.853533150208118
5.486318923610045 164.8625032721187 0.8424754272315221
5.491546478563461 165.06652001669977 0.8442994704017052
5.4967740335168775 162.43744065774007 0.833645390074549
5.502001588470294 161.88359621539473 0.8401581580804747
5.50722914342371 159.8428507427156 0.8484104723674658
5.512456698377126 159.57761028246892 0.8459336114995222
5.517684253330542 159.85225309640745 0.8474523200110785
5.522911808283959 160.17674386227162 0.8462814413158045
5.528139363237375 162.78059720488397 0.8577741476856419
5.533366918190791 163.7554487529615 0.8688785493312322
5.538594473144207 163.30654319558982 0.8704457371705776
5.543822028097623 162.36675465365727 0.8592121568848028
5.54904958305104 159.7689464477497 0.839180345109951
5.554277138004456 160.43922986904863 0.8417656399379654
5.559504692957872 158.79041404852683 0.8322164369565606
5.564732247911288 153.93923769544645 0.8202263777481019
5.569959802864704 152.6461543091425 0.817756255535974
5.575187357818121 151.22387958344993 0.8034039149493256
5.580414912771537 155.7774277301335 0.8028841824771694
5.585642467724953 162.34507655934996 0.8145240164370584
5.590870022678369 168.94901207649687 0.8296384109990831
5.596097577631785 171.28097164530496 0.8364999005150691
5.601325132585202 171.97155316071408 0.8325927959138397
5.606552687538618 175.30642478557309 0.8306349336165855
5.611780242492034 179.33313032381804 0.8215637516339054
5.61700779744545 186.0983533141325 0.820535939125458
5.622235352398866 196.35241589448677 0.8233705702952672
5.627462907352283 215.142143127002 0.8347181747845771
5.632690462305699 246.37069559987748 0.8643187793648877
5.637918017259115 303.05354371400585 0.9378112998194547
5.643145572212531 385.0875747468535 1.0357413982340695
5.648373127165947 478.47370322519686 1.1406924496244442
5.653600682119364 575.1085716848263 1.240788096916836
5.65882823707278 658.3015966239908 1.3212156581463272
5.664055792026196 712.9170714691599 1.3727642760179195
5.669283346979612 752.8996407665069 1.4111179797132003
5.674510901933028 763.4734595520727 1.41897359584725
5.679738456886445 766.2884757544747 1.4208012943589845
5.684966011839861 759.6807355926023 1.4131981752164735
5.690193566793277 751.2952394049212 1.4043907806919718
5.695421121746693 747.0234749645094 1.399623139639786
5.700648676700109 747.7034386572603 1.3996785227512136
5.705876231653526 755.3580718693316 1.4070470024111161
5.711103786606942 760.532668827292 1.410846641591479
5.716331341560358 766.9800449136023 1.4157751552880984
5.721558896513774 766.062638734745 1.412267815701
5.7267864514671905 768.3150920027493 1.4134103383884837
5.732014006420607 773.3392104252965 1.418027072534027
5.737241561374023 778.4558006228867 1.423146720580979
5.742469116327439 792.4414747221124 1.4352853923018056
5.747696671280855 817.6338712560167 1.4571047862216568
5.7529242262342715 858.1513372165912 1.4947263631814272
5.758151781187688 907.415787780101 1.5357760259372841
5.763379336141104 969.5958647123584 1.587441173371308
5.76860689109452 1027.5595072928406 1.628917300798675
5.773834446047936 1097.6698983390513 1.6829633432948932
5.7790620010013525 1150.3143488403853 1.7220854964644736
5.784289555954769 1190.4766329186107 1.7524986555645325
5.789517110908185 1196.2302019387425 1.7553893295526959
5.794744665861601 1148.5606419132585 1.718273361434034
5.799972220815017 1058.585124446358 1.64880274381307
5.8051997757684335 927.9519037405355 1.5427869395801086
5.81042733072185 784.4754682681954 1.4171273451288644
5.815654885675266 646.9501922614842 1.2898127934980057
5.820882440628682 522.2764380931496 1.166002806734962
5.826109995582098 429.400952237441 1.0704592194014377
5.8313375505355145 362.5433175647235 0.9998626101792727
5.836565105488931 307.33227555365863 0.9331012364019668
5.841792660442347 268.09586183879816 0.8793428972853004
5.847020215395763 241.2893908258435 0.8405915552977273
5.852247770349179 223.0748181230197 0.8191590705711937
5.8574753253025955 212.66884058679182 0.8082292698567388
5.862702880256012 204.70882602205683 0.8040124279330995
5.867930435209428 203.37441376257195 0.8058388936134717
5.873157990162844 202.15477634177276 0.8073502482210325
5.87838554511626 201.78408204174426 0.8057409266586232
5.8836131000696765 200.56182364971764 0.804122969212019
5.888840655023093 199.88947185593005 0.7995862853808366
5.894068209976509 202.7112726461046 0.8057030471773861
5.899295764929925 201.62869372223673 0.8068743167486189
5.904523319883341 197.75942201296132 0.7987003364228759
5.9097508748367575 198.50908892359251 0.800660479178475
5.914978429790174 199.80314834190705 0.7984752315328356
5.92020598474359 198.93228439868986 0.7906024534798032
5.925433539697006 200.38335957321337 0.7901268180278704
5.930661094650422 203.4962435525142 0.7917435234822547
5.9358886496038386 209.73503360408165 0.8016129878257621
5.941116204557255 217.68752825605642 0.8149327543670252
5.946343759510671 224.2609851634042 0.8272867193583759
5.951571314464087 226.46891056657435 0.8348121193109932
5.956798869417503 224.72717370368233 0.8282783342300688
5.96202642437092 228.4255465117719 0.8315975657582494
5.967253979324336 235.81598912742075 0.8440542950094909
5.972481534277752 248.19073220055768 0.8641684128751914
5.977709089231168 262.28918367405316 0.8863692633090635
5.982936644184584 274.2523601928346 0.9037225177542756
5.988164199138001 289.9418154042534 0.9218581213055185
5.993391754091417 306.1633894504305 0.9399390173098714
5.998619309044833 325.6841692410758 0.9631264229318279
6.003846863998249 352.6717584380633 0.9975009450638871
6.009074418951665 385.2616884561903 1.0403826958618076
6.014301973905082 421.4512568451037 1.0880596693051379
6.019529528858498 471.24257375216547 1.1502940728592992
6.024757083811914 526.7954391774445 1.213639222593258
6.02998463876533 586.5312539668122 1.277129025246779
6.035212193718746 673.3265197144913 1.3684469506599755
6.040439748672163 776.965365991067 1.4712778026741529
6.045667303625579 905.1496980247028 1.587835268639401
6.050894858578995 1059.0329234219453 1.7198729600067602
6.056122413532411 1223.9253443778637 1.8529630227197151
6.061349968485827 1390.769983209895 1.9784205976438345
6.066577523439244 1541.920215948637 2.0827169205400704
6.07180507839266 1658.1512764034246 2.15987582744424
6.077032633346076 1736.9500723587255 2.2152859752829306
6.082260188299492 1775.883444688379 2.2440176864550327
6.087487743252908 1768.7679477376014 2.243329752434522
6.092715298206325 1716.1837064906504 2.2101683422596845
6.097942853159741 1636.955942947209 2.159821471362339
6.103170408113157 1528.02062860777 2.088672044259386
6.108397963066573 1406.694143734453 2.004476094397039
6.113625518019989 1276.4629274979334 1.9118415990484363
6.118853072973406 1158.0097689603276 1.8229091754225493
6.124080627926822 1039.6093492409548 1.7282301159751214
6.129308182880238 925.0885798294024 1.6312638193581066
6.134535737833654 816.5487538110194 1.5356874900162063
6.1397632927870704 715.6365925193202 1.4387018657105113
6.144990847740487 632.5351929558446 1.3558343470235448
6.150218402693903 565.618373461674 1.2847286217188165
6.155445957647319 505.4373290827959 1.2148126356950137
6.160673512600735 459.65454945369106 1.1623448844887232
6.1659010675541515 419.29410702091536 1.1142312204902223
6.171128622507568 391.95814317732675 1.0824364440602325
6.176356177460984 367.8239918769245 1.0546523685528748
6.1815837324144 344.24354749770686 1.0248411059432045
6.186811287367816 324.9003495942605 1.000892453977882
6.1920388423212325 306.00450108781564 0.9765711237559236
6.197266397274649 293.45701799255966 0.9613534466838358
6.202493952228065 285.6948916222948 0.9555723373502975
6.207721507181481 275.1226364184086 0.9345663078953126
6.212949062134897 270.5602617480153 0.9288048682896511
6.2181766170883135 260.1033262753324 0.9144279963532712
6.22340417204173 248.72116269783493 0.8947569740666608
6.228631726995146 240.3846458610576 0.8785134526276033
6.233859281948562 233.97963989116496 0.8647126146339507
6.239086836901978 227.7685707295511 0.8524828135897536
6.2443143918553945 224.11295935605145 0.845274273073201
6.249541946808811 221.8921032197756 0.8421942372755715
6.254769501762227 218.01478607338066 0.8336947063203927
6.259997056715643 218.02904328061788 0.8332452540757869
6.265224611669059 215.56873016014973 0.8319752458492924
6.2704521666224755 212.6533771885195 0.8250380926316007
6.275679721575892 209.13954552577906 0.8209142219142987
6.280907276529308 207.13356191573303 0.8202930080673696
6.286134831482724 210.18572029289848 0.829614300506451
6.29136238643614 216.387480965813 0.8386380385521646
6.2965899413895565 213.67174722113018 0.8304234209490545
6.301817496342973 212.8504413416596 0.8302735450730261
6.307045051296389 211.72876960565304 0.8267227555321744
6.312272606249805 211.0148950014885 0.8315269309457803
6.317500161203221 209.435432537836 0.8307657376425207
6.3227277161566375 203.6866398273725 0.8152694376455745
6.327955271110054 202.02269332629956 0.8090572662571968
6.33318282606347 200.9946752988905 0.8016462954157006
6.338410381016886 198.9559733353518 0.8033370043715863
6.343637935970302 198.12920419063218 0.8049334046034056
6.3488654909237185 194.45160803758242 0.8023532583487301
6.354093045877135 194.04381731899224 0.80525320410625
6.359320600830551 196.11620068137364 0.8031977392076763
6.364548155783967 201.69556856833734 0.8103117029029341
6.369775710737383 203.02191366538045 0.8084641597806163
6.3750032656908 201.08180593428935 0.8035399372003903
6.380230820644216 201.42699789203365 0.8074098517880959
6.385458375597632 204.28808740658755 0.8138919803185619
6.390685930551048 202.48554859228167 0.8103022827684574
6.395913485504464 205.70065420984915 0.8142816504507807
6.401141040457881 204.13073020316048 0.8076904325930748
6.406368595411297 201.1934883617381 0.8025088186995204
6.411596150364713 203.05752528678659 0.8071477725551462
6.416823705318129 206.7209622504968 0.8160849241535002
6.422051260271545 207.37363500955624 0.8172118154699199
6.427278815224962 204.2764276982457 0.8076718080186651
6.432506370178378 202.64174616284294 0.801191727866253
6.437733925131794 201.8138723477986 0.791537531285152
6.44296148008521 205.0832351219236 0.7934426754123788
6.448189035038626 205.96639847298735 0.7927797069077854
6.453416589992043 208.98588720089646 0.7973602189286774
6.458644144945459 211.09895728587327 0.8032690252233257
6.463871699898875 211.53796060957959 0.8006219602237894
6.469099254852291 210.15257923463238 0.7923781612123972
6.474326809805707 207.58242691116897 0.7833763702060003
6.479554364759124 210.27533103252293 0.7855518723175633
6.48478191971254 213.85230349259157 0.7968563027257003
6.490009474665956 218.28575993382157 0.8056495661782471
6.495237029619372 222.72757793381342 0.8126656513655527
6.500464584572788 224.78880934183132 0.8110554531956344
6.505692139526205 228.02276181969725 0.8075332209675934
6.510919694479621 230.9963078435994 0.8080997033666724
6.516147249433037 234.7498941971484 0.8075784135309922
6.521374804386453 239.26487413509508 0.806098301839785
6.526602359339869 251.6532414788674 0.817390458010604
6.531829914293286 271.1907835304988 0.8415732716643503
6.537057469246702 289.636212283619 0.8631138355315254
6.542285024200118 312.4485005728358 0.8930453501689789
6.547512579153534 332.61892881812213 0.9170792343496316
6.55274013410695 356.0195331987389 0.9452339931735799
6.557967689060367 386.7809643307691 0.9804926428931615
6.563195244013783 412.30805695372885 1.0069575689950598
6.568422798967199 439.7839090197666 1.0372602625187914
6.573650353920615 459.59303216722157 1.0558470687073978
6.5788779088740315 475.73500035200647 1.072878069780176
6.584105463827448 481.06867159884797 1.0788788360574557
6.589333018780864 474.6602219689722 1.0711386535792367
6.59456057373428 463.2757874406973 1.0591466844466702
6.599788128687696 445.5288886313629 1.0390223597774786
6.6050156836411125 422.37577465019933 1.0114102107524685
6.610243238594529 400.4229638220772 0.9879688904210266
6.615470793547945 378.2125965870133 0.9607217069541797
6.620698348501361 361.40421556492413 0.9419949477267642
6.625925903454777 343.53795922097027 0.9199112206313586
6.6311534584081935 328.1739144201606 0.903270900622798
6.63638101336161 311.2046826821551 0.8842986968128602
6.641608568315026 295.4870142860477 0.865071349252672
6.646836123268442 285.14739126828584 0.8517434073636111
6.652063678221858 276.9012061686653 0.8418880164981088
6.6572912331752745 269.2759287490718 0.833873102473944
6.662518788128691 266.58723370512035 0.83372576437983
6.667746343082107 260.3609313346869 0.8293373528429305
6.672973898035523 257.1862036277768 0.8265877405550923
6.678201452988939 250.74282610200228 0.8161059089654241
6.6834290079423555 244.71319969663304 0.8069194377828606
6.688656562895772 243.79833248039347 0.8077276866819079
6.693884117849188 240.72198971863557 0.8065676677018057
6.699111672802604 239.89639198457368 0.8070460285508482
6.70433922775602 235.48725437762084 0.7971252158893044
6.7095667827094365 235.69124360360308 0.7962158233216096
6.714794337662853 236.60981470812285 0.7986368722271818
6.720021892616269 239.5196944170087 0.8065046640091529
6.725249447569685 242.3776047918453 0.8098722218818853
6.730477002523101 238.86130673345565 0.79980579474428
6.7357045574765175 237.09406976932237 0.7964227340561705
6.740932112429934 231.600402038467 0.7887543068895941
6.74615966738335 229.12012986248047 0.7899943158396889
6.751387222336766 227.62386624784693 0.7889552366122554
6.756614777290182 228.7542802568576 0.7898456966228278
6.7618423322435985 229.2683826156673 0.7899588126689436
6.767069887197015 230.2004544650281 0.7891091369573978
6.772297442150431 231.24414218566173 0.7977931402346928
6.777524997103847 231.17727398896582 0.7942484641123427
6.782752552057263 228.89286511199387 0.7866391810436081
6.7879801070106796 228.30048147019562 0.781632492989882
6.793207661964096 224.9460849969389 0.7738871655934606
6.798435216917512 222.90396127962097 0.772815584229641
6.803662771870928 224.5908241307959 0.7767590721575696
6.808890326824344 226.16239063109887 0.7753479241843075
6.814117881777761 232.4413699794916 0.7836420919901609
6.819345436731177 232.90755038476723 0.7826707546927236
6.824572991684593 231.5976435084566 0.7830455645667745
6.829800546638009 232.16798988428602 0.7831294391382826
6.835028101591425 230.42764820461142 0.778657835405187
6.840255656544842 232.0916681790362 0.7774314902749044
6.845483211498258 235.2073965122484 0.7830577415383825
6.850710766451674 235.74621248095386 0.7846134901260674
6.85593832140509 239.40975981997536 0.7916178535931987
6.861165876358506 243.20106924569816 0.7990484180180655
6.866393431311923 246.146808130106 0.7970945548552174
6.871620986265339 248.5027565510428 0.7979367588838141
6.876848541218755 250.4317201838949 0.7984994900053171
6.882076096172171 250.9524900879772 0.7973889969080161
6.887303651125587 253.15434270562017 0.7988691772274847
6.892531206079004 253.69876511608928 0.7957966872792466
6.89775876103242 256.05528895643135 0.7979555831806374
6.902986315985836 260.82317373539047 0.8024572364601881
6.908213870939252 266.9827506146926 0.8087633069889746
6.913441425892668 269.99352287134553 0.8116656626240936
6.918668980846085 273.45591295056744 0.8132387592425298
6.923896535799501 273.96426127547335 0.8109375267479999
6.929124090752917 275.2181095661936 0.8069872590353273
6.934351645706333 275.7873428433281 0.8065606329114814
6.939579200659749 280.9654721891801 0.8127420117315279
6.944806755613166 287.707496534508 0.822524498033498
6.950034310566582 299.41464940047337 0.8386534742543771
6.955261865519998 308.32772752850065 0.8461118495516896
6.960489420473414 318.5885250105673 0.8571601646290299
6.96571697542683 329.03053492306844 0.8670349619972763
6.970944530380247 339.03732836242773 0.8765395948130993
6.976172085333663 352.79763265618004 0.8923874295228
6.981399640287079 369.06727550362234 0.9101582809190331
6.986627195240495 394.27316360139673 0.9381435392221994
6.9918547501939114 425.27457725066415 0.9715477086276237
6.997082305147328 471.3177754151158 1.0207421412522402
7.002309860100744 531.8730630549975 1.0835833184611428
7.00753741505416 625.7797165887592 1.1732337091911056
7.012764970007576 751.3959234086518 1.2838394435683242
7.0179925249609925 911.2616968891043 1.4122597181469798
7.023220079914409 1077.810138564113 1.5353268804628255
7.028447634867825 1227.733380367858 1.6353277844255503
7.033675189821241 1335.457201316108 1.7006585050237057
7.038902744774657 1391.2745869069897 1.733050381071427
7.0441302997280735 1385.7880071824281 1.7302020174278914
7.04935785468149 1331.853641247583 1.698410104029709
7.054585409634906 1240.274634217028 1.6385244618875916
7.059812964588322 1125.1065156810682 1.5599580386787544
7.065040519541738 1009.6044950942097 1.4774632170841
7.0702680744951545 904.7061981604014 1.3976913163729532
7.075495629448571 815.133505985425 1.3257206593110586
7.080723184401987 742.2217357356193 1.2642699741146473
7.085950739355403 685.1499967745716 1.2143381822316377
7.091178294308819 648.2649492442383 1.1815917866121057
7.0964058492622355 617.3589782569778 1.1525370340382655
7.101633404215652 593.7329371609685 1.1303441239313643
7.106860959169068 575.1573494799269 1.1141080946612503
7.112088514122484 555.3257567006832 1.0956094643839878
7.1173160690759 543.3712992886738 1.0838460836535764
7.1225436240293165 529.9392630057267 1.0692223038706588
7.127771178982733 513.690342517171 1.0512120755097207
7.132998733936149 502.77424099876464 1.0398912520117614
7.138226288889565 488.0324402101906 1.0249754941820308
7.143453843842981 477.47051483286555 1.0148432065958728
7.1486813987963975 467.0109521175497 1.0045448665431551
7.153908953749814 456.27255148617786 0.9924314837029101
7.15913650870323 450.5120872352003 0.9855185627218103
7.164364063656646 451.14218905935246 0.9861223238062635
7.169591618610062 451.7864107082737 0.9857466283392117
7.1748191735634785 459.68647041449765 0.9937653372956877
7.180046728516895 476.10662700285616 1.0099532094930195
7.185274283470311 507.6884766364451 1.0429235109141721
7.190501838423727 558.425488897811 1.0925621974417
7.195729393377143 635.327621027528 1.163226319253596
7.2009569483305595 744.1131488717283 1.2566312023530575
7.206184503283976 879.6130945751673 1.3651424020148697
7.211412058237392 1058.488030627673 1.4973862784125471
7.216639613190808 1274.2897715867487 1.6432980356953897
7.221867168144224 1547.0915671191028 1.808136903916498
7.227094723097641 1859.0037768648642 1.9773568950460891
7.232322278051057 2173.5182999565905 2.135847517002481
7.237549833004473 2428.9446721234294 2.2560065904953195
7.242777387957889 2551.8611119621455 2.3106446538176804
7.248004942911305 2518.2361533592048 2.292230358573645
7.253232497864722 2329.01306357781 2.2014924596549856
7.258460052818138 2024.0339429981657 2.0537734488880357
7.263687607771554 1683.2009038200226 1.873436844227201
7.26891516272497 1347.6495746999515 1.6755995757701854
7.274142717678386 1061.1640843301689 1.4851308179472036
7.279370272631803 838.1103112524021 1.3199661869575787
7.284597827585219 666.4519686521688 1.179747219369668
7.289825382538635 551.5765717165131 1.075345690319889
7.295052937492051 474.0057806471313 0.9984579918689765
7.300280492445467 425.5818080987718 0.9487419751016083
7.305508047398884 393.26907246982097 0.9134379942768802
7.3107356023523 375.38511577136023 0.8942721515721901
7.315963157305716 357.8450038699316 0.8742806317079129
7.321190712259132 345.2673435054917 0.8586393887717814
7.326418267212548 336.274222327359 0.8494473815935851
7.331645822165965 327.1707351512376 0.8405346173455736
7.336873377119381 320.9627831413932 0.8352810594388236
7.342100932072797 318.2719422411674 0.8342371792192225
7.347328487026213 319.2561929597448 0.8366319486813775
7.352556041979629 318.8554754780045 0.8358428526397387
7.357783596933046 318.01486352593986 0.8355178273219267
7.363011151886462 315.73973973267255 0.8326375571914121
7.368238706839878 310.8526794409909 0.8260375098638605
7.373466261793294 313.82820842916016 0.8305000003575875
7.37869381674671 313.00341452537003 0.8293995018692866
7.383921371700127 314.4395751321373 0.829880415727211
7.389148926653543 311.76111058719636 0.8284389991870146
7.394376481606959 307.8668033578637 0.8191790600126667
7.399604036560375 312.06708631258454 0.8237115168135601
7.4048315915137914 312.0343779163943 0.822858294515549
7.410059146467208 315.6573978551527 0.8257640573808034
7.415286701420624 317.3782441349528 0.8284034003311173
7.42051425637404 315.6025405494725 0.825067676101884
7.425741811327456 314.4479911158809 0.8220277810189539
7.4309693662808725 317.602658242434 0.8250641654220648
7.436196921234289 318.10958663852716 0.823696039770575
7.441424476187705 323.81368385664916 0.8323803758156257
7.446652031141121 325.4889663681171 0.83400129153256
7.451879586094537 329.13337542519224 0.8399142297487632
7.4571071410479535 333.14172601554645 0.8448844329383312
7.46233469600137 335.4159435391971 0.8458023959289763
7.467562250954786 342.0571696645795 0.8536417607785951
7.472789805908202 345.04775178010607 0.8554230046613007
7.478017360861618 348.39456648871095 0.859570014739119
7.4832449158150345 353.8475931322554 0.8639136351223924
7.488472470768451 360.0324826833101 0.8687107019728694
7.493700025721867 367.4704264319907 0.8765171924124351
7.498927580675283 379.8510297994138 0.8877725740540218
7.504155135628699 393.14607236864174 0.9003528461456715
7.5093826905821155 412.8464112110494 0.9202121349249731
7.514610245535532 432.71071240282464 0.9396415201815993
7.519837800488948 454.0802922404987 0.9619171156266288
7.525065355442364 468.7853003845192 0.975765007229594
7.53029291039578 480.68571858837646 0.9873506761329254
7.5355204653491965 488.2460164692722 0.9952490113564758
7.540748020302613 494.25391194627406 1.001294023386742
7.545975575256029 494.88287338713144 1.0006935650765545
7.551203130209445 495.5202696525354 1.000970631652875
7.556430685162861 489.3326288726481 0.9945734596856602
7.5616582401162775 483.13800589021747 0.9870370544055381
7.566885795069694 476.82185479562594 0.9801741822334833
7.57211335002311 462.13706754980683 0.9653783294203084
7.577340904976526 451.3457128374846 0.9537872452084355
7.582568459929942 437.9697573422251 0.9394189765615975
7.5877960148833585 428.633071471444 0.9291662227662817
7.593023569836775 422.09077106193246 0.9220099993569044
7.598251124790191 416.3445668033562 0.9162381315269084
7.603478679743607 416.55504314266545 0.9169676051557331
7.608706234697023 415.7659581222157 0.9172419476706271
7.6139337896504395 414.87662979474544 0.915304634061267
7.619161344603856 413.4545163140131 0.9140077594785326
7.624388899557272 409.8524184428087 0.9086011136640199
7.629616454510688 409.06475656383117 0.9077810576222504
7.634844009464104 409.60133135480237 0.9083752445519943
7.6400715644175206 409.66249999054463 0.9081137510884354
7.645299119370937 419.79027324214985 0.917954013517335
7.650526674324353 430.80610417096 0.9278073698005792
7.655754229277769 437.99278922048484 0.9350735338988362
7.660981784231185 445.3813346510176 0.9423692499926657
7.666209339184602 453.67811386514313 0.9506734673239596
7.671436894138018 465.2579041041149 0.9627065528583353
7.676664449091434 478.8027937157743 0.9745794056027505
7.68189200404485 490.16470960653686 0.9844665187055194
7.687119558998266 503.1855385245543 0.996499654139479
7.692347113951683 515.2621918388213 1.0076437992280771
7.697574668905099 528.896661473613 1.0206259501883594
7.702802223858515 541.2058127533504 1.0309003967378891
7.708029778811931 550.2477395446507 1.039505876380333
7.713257333765347 554.4956441696398 1.0424776507358033
7.718484888718764 547.7447905105224 1.035835911228188
7.72371244367218 540.6289159726994 1.0288706531259606
7.728939998625596 531.7652075261122 1.0180851279820564
7.734167553579012 527.280657311024 1.012797429441189
7.739395108532428 524.5443698734482 1.0101510844925126
7.744622663485845 529.2853800650964 1.0157697654046844
7.749850218439261 531.5186391640115 1.0187328371954707
7.755077773392677 531.3217126130434 1.018484611726654
7.760305328346093 525.1315910868102 1.0133764789077413
7.765532883299509 515.5533018039038 1.0045222417365764
7.770760438252926 506.8064612362001 0.9951839202654145
7.775987993206342 498.97359291959486 0.9865110768710005
7.781215548159758 496.07640706607094 0.9833648622979813
7.786443103113174 488.25161358401766 0.975808889058841
7.79167065806659 480.31734270133194 0.9674204987881087
7.796898213020007 468.18001098687654 0.9546823739588052
7.802125767973423 458.8528034576874 0.9444989918921448
7.807353322926839 451.8707547756773 0.937794697154789
7.812580877880255 447.0988871767281 0.9341978641443262
7.817808432833671 443.8488174206911 0.9312561402070352
7.823035987787088 441.6087080312782 0.9285302712770418
7.828263542740504 439.18920895546546 0.9250003161660695
7.83349109769392 437.5640649492007 0.9222104927933712
7.838718652647336 441.9310263632044 0.9269752528417016
7.8439462076007525 442.82299369747983 0.9289689443912591
7.849173762554169 440.40105682204677 0.9265746760292164
7.854401317507585 438.3027388426546 0.9231571976508784
7.859628872461001 440.2224675241017 0.9250748313313285
7.864856427414417 445.1241058586466 0.9283635856510305
7.8700839823678335 448.2480862045844 0.9306102107181561
7.87531153732125 452.1281756810144 0.933459632622427
7.880539092274666 458.50538594354356 0.9386278700895966
7.885766647228082 469.4189856511821 0.949625495072497
7.890994202181498 481.13852079211665 0.9612412388642633
7.8962217571349145 489.1724707798763 0.9694175886491133
7.901449312088331 494.77064034142654 0.9747771176990964
7.906676867041747 500.7899945869172 0.9799228609112256
7.911904421995163 506.9299692953339 0.9854997805821546
7.917131976948579 514.3913959980529 0.9913642106622232
7.9223595319019955 528.5590198244852 1.0035547714294606
7.927587086855412 539.2234493244197 1.0127766501072812
7.932814641808828 551.6703046162263 1.0235777592448931
7.938042196762244 564.1381007438217 1.034084796106048
7.94326975171566 577.3191592497113 1.0467929718827196
7.9484973066690765 585.3661656543716 1.0541128551885608
7.953724861622493 599.9379794456652 1.066689966360417
7.958952416575909 613.5371124622438 1.076279103921241
7.964179971529325 634.9642474480338 1.0933101404709376
7.969407526482741 648.5126331035289 1.103795184683565
7.9746350814361575 662.2079872038383 1.11467148296691
7.979862636389574 676.0618188704957 1.1267498044475694
7.98509019134299 690.9071472650852 1.1378019942614253
7.990317746296406 702.9500150379411 1.1478369175767995
7.995545301249822 712.1011620450278 1.155997081861788
8.000772856203238 714.8320828510106 1.1577620575250547
8.006000411156654 712.5133904729418 1.1557856812624636
8.01122796611007 712.9440294247023 1.1553364092719736
8.016455521063486 708.1709978366121 1.1502987012803312
8.021683076016902 698.6848783805222 1.1421068547134365
8.026910630970319 688.6068380311052 1.1323390061465048
8.032138185923735 682.20947894773 1.1283288352727623
8.037365740877151 677.9248927278837 1.125538687066377
8.042593295830567 673.8256053722205 1.1225746808442605
8.047820850783983 664.3002923847062 1.1139871314041938
8.0530484057374 655.6348426290257 1.1051293368333193
8.058275960690816 645.6459777532086 1.095881509272101
8.063503515644232 637.2638732959717 1.0877636088417113
8.068731070597648 628.6080080859164 1.0792736646573775
8.073958625551064 621.6226670823031 1.072680750220308
8.07918618050448 614.2205011785283 1.0658331369119622
8.084413735457897 611.4898641395675 1.063299508778968
8.089641290411313 610.0150758658278 1.0621367618856221
8.09486884536473 604.232509588029 1.056521572985595
8.100096400318145 600.4597941493535 1.0526576667371421
8.105323955271562 591.4801412228367 1.0458644468108633
8.110551510224978 586.3816819886979 1.0414187022783483
8.115779065178394 585.5349186799276 1.040900679133234
8.12100662013181 579.2741108121833 1.0341716520790238
8.126234175085226 580.3685447629805 1.0339821412588144
8.131461730038643 577.671817634614 1.0307927807823218
8.136689284992059 587.0074344028628 1.0376224965925422
8.141916839945475 601.026917542466 1.0507535747643209
8.147144394898891 618.0480438968797 1.0649356083955135
8.152371949852308 643.3142899173617 1.0869208535496513
8.157599504805724 663.8450303631205 1.1034901625845501
8.16282705975914 693.7209871372642 1.1277660239080716
8.168054614712556 715.6692172470823 1.1450639367257847
8.173282169665972 735.4924030716151 1.1602430705743865
8.178509724619389 740.5934805788319 1.1632743858180534
8.183737279572805 743.0802278425356 1.1640893538223336
8.188964834526221 741.4959167239281 1.1608176135740367
8.194192389479637 738.6521392219099 1.1581540691603156
8.199419944433053 732.6364365241074 1.1535443788194082
8.20464749938647 721.8064992240136 1.1448265812234675
8.209875054339886 708.6859898211777 1.1344883042694573
8.215102609293302 695.1777965847853 1.123443763854722
8.220330164246718 686.8420435166289 1.11590656151153
8.225557719200134 684.6289229168642 1.1143232480331682
8.23078527415355 685.8403150734837 1.1157170157962215
8.236012829106967 687.1308889181164 1.1169114455388043
8.241240384060383 683.2782290060081 1.112742392202884
8.2464679390138 678.9381183232083 1.108369123953053
8.251695493967215 676.5120690843005 1.1052203276214683
8.256923048920632 674.0566702499148 1.102037329821353
8.262150603874048 672.1546315582291 1.1001970627475843
8.267378158827464 670.775578092574 1.0994846566115573
8.27260571378088 667.9133375435906 1.0962230337030523
8.277833268734296 661.9193861357783 1.0900917508798034
8.283060823687713 654.2012031618665 1.0838029983053852
8.288288378641129 647.0516389537894 1.0784538233448768
8.293515933594545 644.4362350225381 1.0774984048098275
8.298743488547961 641.0319030821905 1.0739659548243916
8.303971043501377 644.6047112630536 1.0770850407994816
8.309198598454794 646.2623702027706 1.0786027096994133
8.31442615340821 649.527923170094 1.0806366814059492
8.319653708361626 651.5578665435277 1.0804481801843842
8.324881263315042 651.8729749160512 1.079511720784582
8.330108818268458 656.8148541207455 1.0835508966327514
8.335336373221875 660.8464771655988 1.0860002040923284
8.34056392817529 668.7906022703976 1.0911869645956043
8.345791483128707 671.0725188725106 1.0921431747908699
8.351019038082123 672.4578452473052 1.0932479125929306
8.35624659303554 680.476626189283 1.10031443629553
8.361474147988956 686.4858849968356 1.1047497303270515
8.366701702942372 691.8263647192371 1.1088565596799094
8.371929257895788 696.5385904571253 1.1115265555222966
8.377156812849204 705.1162270175689 1.1185889683605679
8.38238436780262 710.5671940836025 1.123080771802356
8.387611922756037 709.8096114539065 1.1222712967300588
8.392839477709453 701.2794765155879 1.113897874566814
8.398067032662869 691.6126527853974 1.1061312104746581
8.403294587616285 677.8842158924726 1.0949910260306523
8.408522142569701 670.8456579043465 1.090074465709903
8.413749697523118 661.8811418199917 1.0817632336993461
8.418977252476534 648.9062526987105 1.0705842200704745
8.42420480742995 637.1841750108474 1.0598488089959348
8.429432362383366 626.3573374958461 1.0511451800248948
8.434659917336782 616.8259508271867 1.0429907670461398
8.439887472290199 607.5924913845357 1.0342015234137456
8.445115027243615 598.862567351712 1.0264734278368017
8.450342582197031 586.424377909301 1.0157688877156494
8.455570137150447 578.0716639472506 1.0077072864939982
8.460797692103863 573.7390974684904 1.0041015946975633
8.46602524705728 569.9065580468229 1.0006375739986249
8.471252802010696 565.5953830268963 0.998034824671288
8.476480356964112 561.2416395391351 0.9944159875777672
8.481707911917528 554.231521197472 0.9870873327407068
8.486935466870944 545.9257408240798 0.9788008361031144
8.49216302182436 542.9613223590129 0.9746237694405099
8.497390576777777 542.0458268995917 0.9736725245750737
8.502618131731193 544.2379747757064 0.9767791028297449
8.50784568668461 541.5618794166999 0.9745244139369843
8.513073241638025 538.680802311135 0.9713867354541055
8.518300796591442 537.9521244735797 0.9702184043918453
8.523528351544858 534.6282320063017 0.967134361068496
8.528755906498274 532.089708242344 0.9647290336171707
8.53398346145169 526.3918419263182 0.9588490961010921
8.539211016405106 524.0576564703523 0.957125492805663
8.544438571358523 525.2263423139323 0.9590063625434517
8.549666126311939 521.5170928168912 0.9561000385776657
8.554893681265355 519.5026881585075 0.9540760037332243
8.560121236218771 516.8982791286442 0.9494526294651248
8.565348791172188 519.339343336122 0.9497110588769911
8.570576346125604 522.6999622538409 0.9514509353714813
8.57580390107902 520.9305258682518 0.9492657310544581
8.581031456032436 522.5862687854928 0.951834213197282
8.586259010985852 520.1523925748851 0.9503076498844248
8.591486565939269 524.7162671954435 0.9556426458446221
8.596714120892685 528.8719130023325 0.9586551010182515
8.601941675846101 527.531624517404 0.9558738566762995
8.607169230799517 527.8260768160799 0.9545571318095776
8.612396785752933 528.558671490343 0.9547969067347315
8.61762434070635 532.7125498850967 0.9589827866425947
8.622851895659766 537.8869372980311 0.9642128974666678
8.628079450613182 540.5005655456455 0.9659700302006556
8.633307005566598 544.3942577455238 0.9690128044226787
8.638534560520014 549.5461209959619 0.9732459138443293
8.64376211547343 556.5539932595275 0.9791044029614051
8.648989670426847 561.4829605592201 0.9824543791551508
8.654217225380263 567.5415815326962 0.9878138611470291
8.65944478033368 573.8234408039274 0.9928457631929467
8.664672335287095 578.814646785861 0.9955966683388551
8.669899890240512 589.7140106131412 1.0033021044887673
8.675127445193928 598.1865564907919 1.0105254329807123
8.680355000147344 616.587791765392 1.0276006754481781
8.68558255510076 626.1556062436621 1.036097297859233
8.690810110054176 639.5546633618604 1.0462944243877927
8.696037665007593 650.5228017722933 1.0527160549776784
8.701265219961009 664.2245300536307 1.0627873689028213
8.706492774914425 681.8859679605551 1.076752948038843
8.711720329867841 692.825679055755 1.0860061294166332
8.716947884821257 699.3801933976409 1.0903017263943058
8.722175439774674 704.3250015363282 1.0930590493855448
8.72740299472809 700.3558736957676 1.0873546496553603
8.732630549681506 697.1246184440489 1.0841941509252797
8.737858104634922 694.2643907910142 1.0831626523263838
8.743085659588338 690.5989561257667 1.0827755344151737
8.748313214541755 683.8542399121019 1.0792474490098416
8.75354076949517 673.7961785939954 1.0711222103399074
8.758768324448587 664.4711653328887 1.0626493431505708
8.763995879402003 650.8060076485862 1.0505737790786522
8.76922343435542 638.5388286448027 1.039878403651048
8.774450989308836 625.5820386354591 1.0287340384889865
8.779678544262252 609.6074009913152 1.014249425638121
8.784906099215668 598.3507325428607 1.0040400475537727
8.790133654169084 591.5678895594226 0.9983245460738311
8.7953612091225 590.6725661710658 0.9979780577096145
8.800588764075917 588.6958946621245 0.9963976973548728
8.805816319029333 586.348800021048 0.993678623382473
8.811043873982749 582.8426808831562 0.990233107537797
8.816271428936165 571.993899379095 0.9797054233959009
8.821498983889581 567.1793440716392 0.9760559105207509
8.826726538842998 566.9812948222752 0.9758056304903906
8.831954093796414 568.0588541330085 0.9758144182275367
8.83718164874983 568.9192525798431 0.975972129736059
8.842409203703246 567.1607653302299 0.9742355855568462
8.847636758656662 563.9205079342439 0.972593926876517
8.852864313610079 561.3374059486965 0.9699365178151583
8.858091868563495 567.094616657454 0.9747271097603472
8.863319423516911 568.4056041584989 0.975313544105405
8.868546978470327 566.5589330294993 0.973730489928677
8.873774533423743 562.9639867693625 0.9700865727271779
8.87900208837716 557.9350320090577 0.9659855628526057
8.884229643330576 562.4627523888923 0.9696735250375924
8.889457198283992 565.243846690441 0.9719130822881358
8.894684753237408 563.3288407767749 0.9686568132079907
8.899912308190824 560.2392700549128 0.9658694291858838
8.90513986314424 557.5742978264276 0.9628859492188794
8.910367418097657 559.3660850808648 0.9635979837845507
8.915594973051073 564.5873890056138 0.9673622351463548
8.92082252800449 572.0361500165045 0.973677953593746
8.926050082957905 575.4927906263915 0.9774836802025696
8.931277637911322 578.6620747725935 0.979607286290252
8.936505192864738 578.571830576988 0.9780212654047968
8.941732747818154 578.6202970392183 0.9778758365768583
8.94696030277157 580.186502764121 0.9785805671824654
8.952187857724986 583.6801036135643 0.9812046278950934
8.957415412678403 590.4171829896505 0.9869959918893356
8.962642967631819 597.4833612066675 0.9923749438400663
8.967870522585235 602.387029118374 0.996323067615607
8.973098077538651 602.8651412459897 0.9962752001889703
8.978325632492067 602.5483396246464 0.9957746077746037
8.983553187445484 609.03794016842 1.0012881400814393
8.9887807423989 613.8161878166002 1.0041545318705958
8.994008297352316 617.3970849228639 1.006735894153542
8.999235852305732 625.020982531724 1.0136085763039735
9.004463407259149 622.8273247223402 1.0111053369830356
9.009690962212565 626.686311945651 1.0137518543817743
9.014918517165981 633.2224190899319 1.0174053962572092
9.020146072119397 643.9211520575631 1.0258891427439167
9.025373627072813 656.5098464153403 1.0352261403489325
9.03060118202623 669.624188243756 1.044489690617946
9.035828736979646 683.3102651816032 1.0549056324710981
9.041056291933062 699.8387511551073 1.0673699044547076
9.046283846886478 718.9125101014215 1.0819655495405252
9.051511401839894 735.7499258057079 1.0939400537057198
9.05673895679331 753.4346118821475 1.1050978803680138
9.061966511746727 777.1496423082014 1.1220196409566587
9.067194066700143 799.8117842026389 1.138061019189071
9.07242162165356 824.984985985004 1.1553550558610663
9.077649176606975 843.8014417354689 1.1676327341660253
9.082876731560392 860.6922738146745 1.1790203446640621
9.088104286513808 874.680257374921 1.188487571285755
9.093331841467224 883.6932784085524 1.1939970364744827
9.09855939642064 884.8080186148461 1.1943355639509532
9.103786951374056 880.9062539521176 1.191317338181165
9.109014506327473 870.8253448722018 1.1829700595139805
9.114242061280889 858.1615711459092 1.174121653050765
9.119469616234305 847.965023267488 1.1658028587772722
9.124697171187721 843.1132060551978 1.1623411382649702
9.129924726141137 841.9958419482713 1.161906087120862
9.135152281094554 844.5646700391181 1.1652029193377698
9.14037983604797 843.2884435788889 1.164620225806289
9.145607391001386 860.9304089312006 1.1757046554087445
9.150834945954802 883.9214576558859 1.1902316223925011
9.156062500908218 915.7815420846637 1.2119365624593847
9.161290055861635 952.6594450411742 1.245394104414332
9.16651761081505 988.8634331142338 1.2751960988436322
9.171745165768467 1020.4567734925718 1.300482831251475
9.176972720721883 1039.8942826068194 1.3163608199796037
9.1822002756753 1042.555036278549 1.3210740378048813
9.187427830628716 1039.029434558582 1.322045364684396
9.192655385582132 1029.309771017351 1.3190790786207114
9.197882940535548 1019.9352966406534 1.3152906687815076
9.203110495488964 1008.5413584157319 1.3101041379504716
9.20833805044238 993.1287279857355 1.3028812278704107
9.213565605395797 979.5361064190728 1.2962233414004567
9.218793160349213 961.1844489407608 1.2861143726052833
9.224020715302629 947.1745666831656 1.2778592596170244
9.229248270256045 939.6720073559025 1.2741975730311625
9.234475825209461 925.8000058688629 1.2663276453313428
9.239703380162878 914.576762404236 1.2596989478327738
9.244930935116294 904.3116673031466 1.252864471055565
9.25015849006971 899.6458138086973 1.2522392626194485
9.255386045023126 899.417630105467 1.2544586420676997
9.260613599976542 900.1835062753453 1.2565360024576973
9.265841154929959 902.8273694714097 1.2605405130966878
9.271068709883375 907.3420954358428 1.2638465166163164
9.276296264836791 923.4103213907274 1.2765019819966457
9.281523819790207 941.9590773788333 1.290740435449454
9.286751374743623 965.6631278433849 1.3071220229319
9.29197892969704 991.4401277458876 1.325998334779007
9.297206484650456 1007.1662896979099 1.3360570188474814
9.302434039603872 1028.0491727389042 1.3515312048394055
9.307661594557288 1036.9844931438672 1.359431411869062
9.312889149510704 1034.4703677457637 1.3603728267919906
9.31811670446412 1016.8219210505579 1.3484745113157204
9.323344259417537 991.2152026809395 1.3330820992758325
9.328571814370953 955.7435442118693 1.308873560804724
9.33379936932437 918.5077044854606 1.2843298634467637
9.339026924277785 871.3015583856916 1.252478192555234
9.344254479231202 828.2164035989741 1.2235098328490146
9.349482034184618 786.5366916291554 1.1933864783916965
9.354709589138034 751.94686459772 1.1671791337095616
9.35993714409145 728.199109526356 1.1500945473341333
9.365164699044866 711.3141050820815 1.1377374319379923
9.370392253998283 695.0023576555902 1.1256172133986098
9.375619808951699 682.2829005852639 1.1151003937277446
9.380847363905115 673.2668577636965 1.1080274697090946
9.386074918858531 666.9046438969629 1.1027159358011898
9.391302473811947 666.352801643683 1.1037009811380913
9.396530028765364 664.0976307943558 1.10290372158905
9.40175758371878 662.1912446035212 1.103927824854623
9.406985138672196 656.8776005148693 1.0989496072975433
9.412212693625612 657.0110064044335 1.0981499324645514
9.417440248579029 654.1721284165196 1.085874260748143
9.422667803532445 651.0584831887669 1.0769380956536556
9.427895358485861 652.3559065018508 1.0744624409466248
9.433122913439277 652.4933057046801 1.0717492670099695
9.438350468392693 652.7630800925696 1.0700909457293741
9.44357802334611 651.3588864049788 1.0672438276886387
9.448805578299526 654.9398277975428 1.0665382763082005
9.454033133252942 655.0970592083426 1.0638771496277943
9.459260688206358 660.5642083488711 1.0665890309704775
9.464488243159774 663.0730844289554 1.0683335271524053
9.46971579811319 663.4951828137862 1.067335611871581
9.474943353066607 661.2234870673672 1.0643109272109823
9.480170908020023 663.3799666880298 1.0640203525530658
9.48539846297344 662.8899897971207 1.0618985961923912
9.490626017926855 658.8840734201366 1.0563881708662635
9.495853572880272 652.476766856076 1.0493728762613665
9.501081127833688 647.4947139037437 1.04421517730317
9.506308682787104 648.2382187382285 1.0441993343077538
9.51153623774052 650.0695713424942 1.0454797701055103
9.516763792693936 652.0276628802851 1.0465784429412561
9.521991347647353 650.447660725071 1.043893187941003
9.527218902600769 648.3774686820219 1.040907134156761
9.532446457554185 647.0000860734714 1.0390942366484388
9.537674012507601 647.6104113787695 1.0391323575512497
9.542901567461017 646.2734274697208 1.037229206272643
9.548129122414434 647.9343732418392 1.0375821439931991
9.55335667736785 646.955804527683 1.035555236193405
9.558584232321266 646.9545307097327 1.0348413187602665
9.563811787274682 653.2155048856087 1.0396353810078092
9.569039342228098 655.9526150405529 1.041752042326721
9.574266897181515 653.7707649226006 1.0393842654729517
9.57949445213493 652.413738621199 1.0369320546938914
9.584722007088347 649.3754984993984 1.0326654746774038
9.589949562041763 650.5984951678721 1.0327012813010934
9.59517711699518 651.510493300394 1.032410563164198
9.600404671948596 654.3703925679295 1.0344282206807953
9.605632226902012 652.791527666721 1.032222918096636
9.610859781855428 653.5000415263851 1.0314353027243688
9.616087336808844 655.061927111521 1.0325023617399436
9.62131489176226 657.4106181968623 1.0339780834315884
9.626542446715677 658.0794082025549 1.0345927555993297
9.631770001669093 655.2051795366701 1.0325252960338345
9.636997556622509 646.4690095519626 1.025189873767613
9.642225111575925 650.5537543901061 1.0269142761079981
9.647452666529341 651.1188092759458 1.0265481655807709
9.652680221482758 659.37993344049 1.0328710459089883
9.657907776436174 665.5188985946714 1.0369393707332424
9.66313533138959 665.4314784784248 1.03601131277536
9.668362886343006 666.8544083874438 1.0372557478644884
9.673590441296422 665.6862922521813 1.0359310964969595
9.678817996249839 668.2296846838661 1.036523586216753
9.684045551203255 666.8165088434886 1.0343818842424075
9.689273106156671 668.4118954995668 1.0352620007496145
9.694500661110087 670.1883413265189 1.0357799244939354
9.699728216063503 674.1694640731666 1.0389069551923662
9.70495577101692 677.4653189136778 1.0410755420002034
9.710183325970336 682.6442129482997 1.0451517065657854
9.715410880923752 684.507503580464 1.045906704170687
9.720638435877168 686.8636403148585 1.046865236661101
9.725865990830584 688.2392240372222 1.047576776131731
9.731093545784 687.7102668982906 1.0457436112875125
9.736321100737417 689.1849545821498 1.0455114518256725
9.741548655690833 693.531022760128 1.0482629174341518
9.74677621064425 694.904419443931 1.0492088663748351
9.752003765597665 700.7291997643576 1.0536376678329469
9.757231320551082 701.0501884662718 1.0536410686317101
9.762458875504498 698.4439875960403 1.0492468242399813
9.767686430457914 701.5250166793865 1.051405395407169
9.77291398541133 702.682309595392 1.0518966625428547
9.778141540364746 700.9884667165029 1.0494505273616905
9.783369095318163 701.7209677940325 1.0489950993249832
9.788596650271579 698.2695727310206 1.0456219225239956
9.793824205224995 697.1126099565337 1.0452074267969396
9.799051760178411 698.7557773389873 1.0455827004971578
9.804279315131827 698.262026674767 1.0447341412924862
9.809506870085244 696.9934256370802 1.04366648222852
9.81473442503866 697.6332119782451 1.0435596112872596
9.819961979992076 698.5327432948854 1.0429052886346997
9.825189534945492 700.2239899292988 1.0438081737239697
9.830417089898909 702.9887536546465 1.045630255375595
9.835644644852325 702.0992683953931 1.0433463230459599
9.840872199805741 697.7570208900702 1.0384214568654484
9.846099754759157 695.9729110957941 1.03687394316261
9.851327309712573 694.8431135844029 1.0365475340849177
9.85655486466599 693.913945961393 1.0349979857552203
9.861782419619406 690.6340107552847 1.0324077725719951
9.867009974572822 689.2019897921914 1.029614507020999
9.872237529526238 686.933656843128 1.0278227293246291
9.877465084479654 687.113718835751 1.0279942446773458
9.88269263943307 692.9830878563305 1.03280667241708
9.887920194386487 696.0888029261349 1.0343124832384543
9.893147749339903 700.8383980179971 1.037527811761684
9.89837530429332 699.2843026051547 1.0345753530137143
9.903602859246735 695.4989920304871 1.0312648431842517
9.908830414200152 695.2860120457938 1.0311112830752611
9.914057969153568 706.5848198060642 1.0403166365368641
9.919285524106984 713.5396853282396 1.0450170678001764
9.9245130790604 721.228215879695 1.0498563490004431
9.929740634013816 723.1726705012977 1.0509807060285128
9.934968188967233 725.0987480080784 1.0520644040224174
9.940195743920649 726.1547402878804 1.0524880046545546
9.945423298874065 729.8381005046059 1.0548516184767436
9.950650853827481 734.054906514824 1.0575365438404667
9.955878408780897 740.7118856301827 1.062757437264068
9.961105963734314 743.6482804829332 1.0652110737066511
9.96633351868773 740.0534084086964 1.0623233756990524
9.971561073641146 731.9820006300481 1.0540316375055188
9.976788628594562 729.0511946850265 1.050328702644863
9.982016183547978 725.3557627583373 1.0472985128268446
9.987243738501395 725.5847527240005 1.0474565687329602
9.99247129345481 723.8938906438384 1.0454210474093903
9.997698848408227 720.5260736174497 1.0427143590743104
10.002926403361643 721.3831240999702 1.042078880057313
10.00815395831506 719.4549573281546 1.0401741154159259
10.013381513268476 712.1340186057707 1.0344502107462685
10.018609068221892 707.2770059511578 1.0303372532758739
10.023836623175308 702.2593780349952 1.0262253071150202
10.029064178128724 704.0611830199797 1.026707184154764
10.03429173308214 709.2756825812568 1.030856969438653
10.039519288035557 716.1618516756724 1.0358801445675727
10.044746842988973 719.9025825115395 1.0389007411343973
10.049974397942389 717.5837330053644 1.0374449332483655
10.055201952895805 712.3348659182328 1.033583503519399
10.060429507849221 709.1456986132149 1.0304868221905392
10.065657062802638 703.147806943516 1.0255945818153036
10.070884617756054 706.9192041338239 1.0280885734135166
10.07611217270947 706.262878011691 1.027031190645712
10.081339727662886 710.8407070136619 1.030011146453143
10.086567282616302 708.1057829594313 1.0281917321392484
10.091794837569719 704.575178466352 1.0251688011695181
10.097022392523135 699.906369256172 1.0205789497962456
10.102249947476551 702.4717446673344 1.0221906164257808
10.107477502429967 706.9777229530272 1.0252629986969537
10.112705057383383 709.01679023959 1.0260537891892159
10.1179326123368 705.822360107203 1.0238975870140492
10.123160167290216 701.4085059248545 1.0206307151279974
10.128387722243632 698.8018306825429 1.0184458526875806
10.133615277197048 693.7126368800219 1.0139043334152131
10.138842832150464 693.4749669887348 1.0120705755745545
10.14407038710388 694.1909369532129 1.0124309448019293
10.149297942057297 693.6086204220154 1.0122154201283489
10.154525497010713 693.6084688956255 1.0136715722043477
10.15975305196413 694.4084602376411 1.0142074146180915
10.164980606917545 694.0542611131126 1.0129040002181855
10.170208161870962 690.7870820798933 1.009523896207411
10.175435716824378 689.0772514173341 1.0083060208398442
10.180663271777794 688.871082186334 1.0073015346832546
10.18589082673121 687.3512043599271 1.0055313698755333
10.191118381684626 682.5346065432408 1.001910132236578
10.196345936638043 677.1393923795196 0.9982819264299726
10.201573491591459 672.6765857686963 0.9947672915085197
10.206801046544875 669.2320997890764 0.9920391631260733
10.212028601498291 668.0389872117138 0.9898527276265056
10.217256156451707 667.1358144103551 0.9893045025609507
10.222483711405124 665.6838852751118 0.988396236386531
10.22771126635854 666.4087512557759 0.9900173950110178
10.232938821311956 666.082319224502 0.9896869399392616
10.238166376265372 666.3259273856561 0.9892878360399345
10.243393931218788 664.0067853202511 0.987082888155182
10.248621486172205 656.1376871944199 0.9808444983648845
10.253849041125621 654.5183921992619 0.979267586506113
10.259076596079037 651.2298992367608 0.976828604127459
10.264304151032453 651.0714006375287 0.9764770293114708
10.26953170598587 650.1547154253905 0.9744910763226938
10.274759260939286 645.7456119222373 0.9704486234874107
10.279986815892702 644.3995275169623 0.9694889266867281
10.285214370846118 646.2901827677814 0.9716025170170459
10.290441925799534 645.602204941275 0.9708147799190023
10.29566948075295 645.7681180683317 0.9708206377908893
10.300897035706367 644.3911329015632 0.9687917988089679
10.306124590659783 644.5164272223026 0.9683857840115088
10.3113521456132 640.6078476072761 0.9653113510409361
10.316579700566615 639.6299356108879 0.9643576988714252
10.321807255520032 633.3456312784629 0.9590220862578419
10.327034810473448 628.5745913845002 0.9552623012468725
10.332262365426864 623.4227532383379 0.9505262923593201
10.33748992038028 623.4793203014929 0.9503521932142759
10.342717475333696 622.1248689169206 0.9488888776829962
10.347945030287113 624.0525719644834 0.9494107680079991
10.353172585240529 629.3393284649524 0.9532308405378463
10.358400140193945 634.2504426480782 0.957181365126153
10.363627695147361 638.9747889903357 0.9606890169790074
10.368855250100777 643.1918543839412 0.9637987574111868
10.374082805054194 643.8885555380381 0.9637493369037924
10.37931036000761 642.554552950916 0.9619523722601366
10.384537914961026 641.1408008598395 0.9608952741553398
10.389765469914442 639.3661539773315 0.9584409718664822
10.394993024867858 642.4287141783902 0.9603261597946378
10.400220579821275 645.8357837699563 0.9629374285666097
10.40544813477469 640.4093857081216 0.9585105499856041
10.410675689728107 632.2176239574649 0.9521132279411474
10.415903244681523 629.915398456034 0.9501644331996559
10.42113079963494 627.5942195612547 0.9475761747585525
10.426358354588356 622.6943928938489 0.9435824357016387
10.431585909541772 619.9202956660479 0.9416792344766628
10.436813464495188 614.5938604090297 0.9384090330236498
10.442041019448604 610.8323958151004 0.9360353474275029
10.44726857440202 609.1291461391605 0.9335641771195821
10.452496129355437 605.0023613622797 0.9290122620693758
10.457723684308853 603.7087598051985 0.9274703365615822
10.462951239262269 599.9306091668282 0.9241889971135859
10.468178794215685 595.7671400579446 0.9214284358975289
10.473406349169101 592.2947814204808 0.9191453114779576
10.478633904122518 584.5141507583968 0.9127511693891547
10.483861459075934 577.6937204764374 0.9071985686748342
10.48908901402935 571.0680786331795 0.9015575818842166
10.494316568982766 568.5135243966757 0.898780488362181
10.499544123936182 566.2374647016975 0.8967115403443562
10.504771678889599 563.780794922659 0.8949668105105987
10.509999233843015 564.3750702836119 0.8960541638313757
10.515226788796431 565.4556195970954 0.8968368259575238
10.520454343749847 560.2585487408232 0.8918654431519332
10.525681898703263 557.9551692136998 0.8888804390204609
10.53090945365668 555.4375185208785 0.8862834638153769
10.536137008610096 554.2477473454898 0.8857212158912683
10.541364563563512 556.1178187265874 0.887262023697376
10.546592118516928 553.9150618298981 0.884964211651694
10.551819673470344 554.4855018305183 0.8854723304669782
10.55704722842376 551.4991788217638 0.8833463429297237
10.562274783377177 548.6132760014381 0.8807408085745472
10.567502338330593 546.2730826127198 0.8785396602507498
10.57272989328401 546.3386706670636 0.8784233011545474
10.577957448237425 548.4785017554647 0.8803300626159689
10.583185003190842 545.3301826933588 0.8767645827764718
10.588412558144258 542.0752456020153 0.8737527193076556
10.593640113097674 539.9629819305815 0.8725675189958236
10.59886766805109 542.1773750043877 0.8737247846514012
10.604095223004506 538.4929180197005 0.8701055715082762
10.609322777957923 534.128295763847 0.8667013690088825
10.614550332911339 532.7977170203894 0.864129160183091
10.619777887864755 530.0661209497017 0.8614118269108441
10.625005442818171 530.133937001416 0.8616599175445879
10.630232997771587 528.3855095945822 0.8605120709737022
10.635460552725004 529.7579695621117 0.8622103674680603
10.64068810767842 527.8635324751302 0.8604431484064071
10.645915662631836 528.7288204188723 0.8604714014720436
10.651143217585252 530.8173125534769 0.8620187548609968
10.656370772538668 532.9847409938461 0.8634703965995099
10.661598327492085 536.9615242621218 0.8662661186746832
10.666825882445501 544.4737270935289 0.8717472483453228
10.672053437398917 547.7979960262212 0.8734252790586428
10.677280992352333 555.3882879684846 0.8787091146629985
10.68250854730575 554.6097763503075 0.8782458985008332
10.687736102259166 557.450179927499 0.8803766398079876
10.692963657212582 562.1841670255073 0.8845141323654032
10.698191212165998 566.16415054712 0.8878147880279393
10.703418767119414 570.6620150276502 0.8900841835548794
10.70864632207283 572.8809984105517 0.8909158531354571
10.713873877026247 578.5352434189605 0.8944216566274035
10.719101431979663 585.292764280939 0.8991936326798164
10.72432898693308 593.6825884114794 0.9052160107572154
10.729556541886495 605.464152256583 0.9141678439814872
10.734784096839912 617.3821028829743 0.9230219452794813
10.740011651793328 624.354007461725 0.9276905062306224
10.745239206746744 624.9086799340593 0.9272533486580025
10.75046676170016 627.6080471895825 0.928690602290354
10.755694316653576 625.2521375789684 0.9265382020171523
10.760921871606993 627.098518678978 0.9279108705518104
10.766149426560409 629.0851080919458 0.9292197080952614
10.771376981513825 622.9327273825331 0.9248563415065926
10.776604536467241 615.4442043706247 0.9188738298195387
10.781832091420657 613.74072924735 0.9175732742041754
10.787059646374074 609.1542411105365 0.9140363637756508
10.79228720132749 609.0185934634854 0.9133021456250886
10.797514756280906 604.79211455048 0.90934505359662
10.802742311234322 604.4368031466241 0.9088467767305396
10.807969866187738 605.3839166357002 0.9085847815865983
10.813197421141155 607.4625546894866 0.9100769887596168
10.81842497609457 610.1900348050552 0.912038297579388
10.823652531047987 610.7839482901153 0.9126020143769485
10.828880086001403 611.9120705424663 0.912803332240886
10.83410764095482 615.8311942151906 0.9160025765799878
10.839335195908236 622.6556897523146 0.9208830055036282
10.844562750861652 633.8197439179113 0.9289310159487069
10.849790305815068 642.7690778188244 0.9343250521194367
10.855017860768484 661.1863230285105 0.9468272432394038
10.8602454157219 683.0388784870939 0.9623014276024011
10.865472970675317 709.9785589193743 0.9806857634603032
10.870700525628733 733.174688175375 0.996449648346924
10.875928080582149 750.4993678757385 1.008296713244507
10.881155635535565 758.4369051734471 1.0134245155676083
10.886383190488981 759.7219081989857 1.0136785842136218
10.891610745442398 749.5249479447152 1.0068198403921484
10.896838300395814 733.4374949827524 0.9944628134796625
10.90206585534923 714.1041662492815 0.981010635424542
10.907293410302646 696.8507938750394 0.9688000574365027
10.912520965256062 680.5691362916534 0.9569069414093758
10.917748520209479 665.2125619121143 0.9459279166916731
10.922976075162895 652.259937035548 0.9368050542042662
10.928203630116311 638.6002412753153 0.9273502080266731
10.933431185069727 624.8804573011123 0.9173869347292485
10.938658740023143 616.045768334571 0.910169661106928
10.94388629497656 606.220487898513 0.9023522564537925
10.949113849929976 600.1082071788529 0.8978828014376278
10.954341404883392 595.4143841560312 0.8946545587783681
10.959568959836808 589.5505989893428 0.8906485752389515
10.964796514790224 583.8436789468576 0.886121081099538
10.97002406974364 576.8025193034528 0.8815707665091731
10.975251624697057 571.4494840384194 0.8797699676891371
10.980479179650473 567.2042298526002 0.878230090823578
10.98570673460389 563.0078059660544 0.8761266144065138
10.990934289557305 559.254735884221 0.874309095091492
10.996161844510722 557.4991143043335 0.8737733677638697
11.001389399464138 551.7730431247787 0.8702137780587653
11.006616954417554 547.5370341366325 0.8672744997789544
11.01184450937097 540.2646925882774 0.86237905270357
11.017072064324386 536.838138055393 0.8603845741844536
11.022299619277803 537.8928972152255 0.8615038369190439
11.027527174231219 533.3644921016312 0.8585388022402695
11.032754729184635 531.1496072442552 0.8572864629869413
11.037982284138051 523.5987063837257 0.8518425164131366
11.043209839091467 516.2317460367592 0.8464573816106868
11.048437394044884 515.8850948230139 0.8462595918530359
11.0536649489983 517.5375224396585 0.8480173379383404
11.058892503951716 517.3280304976855 0.8476145129391086
11.064120058905132 515.5471782077807 0.8461619107523186
11.069347613858548 516.4642480430604 0.8478347794953638
11.074575168811965 513.2105916884775 0.8455436681014037
11.079802723765381 509.02221530595097 0.8424715345015668
11.085030278718797 506.61461873583556 0.840949235348087
11.090257833672213 505.05236467993655 0.8395431938338355
11.09548538862563 502.8616083556229 0.8375990386215367
11.100712943579046 502.4476052394202 0.8377207064126836
11.105940498532462 499.9696744337657 0.8355689728661888
11.111168053485878 499.84135108007337 0.8353063176627712
11.116395608439294 496.3620504527397 0.8323735312935934
11.12162316339271 493.65706827351266 0.8298255537795367
11.126850718346127 493.2275099324186 0.8298000959708602
11.132078273299543 496.2102533326403 0.8329239492605718
11.13730582825296 499.4668673269599 0.8369192264177724
11.142533383206375 498.5975597996777 0.8365570627052056
11.147760938159792 501.2138213078925 0.8386591548210509
11.152988493113208 500.4045342418539 0.8374537932327529
11.158216048066624 498.31805786701136 0.8356133644989613
11.16344360302004 499.57350115373714 0.837176660853257
11.168671157973456 497.1215811910683 0.8348326057344739
11.173898712926873 503.16081154616427 0.8405431209350829
11.179126267880289 501.5703605672684 0.8394809064451475
11.184353822833705 497.60579834166543 0.8359984195525112
11.189581377787121 496.37595158664055 0.8351996284750629
11.194808932740537 492.2299638958905 0.8314978207692619
11.200036487693954 493.4544158198777 0.8326649993442005
11.20526404264737 495.5191422863078 0.8348822895285472
11.210491597600786 493.34322589250525 0.8330178477330709
11.215719152554202 490.7586939572868 0.8311389559117941
11.220946707507618 490.5025281633168 0.8307767659669827
11.226174262461035 490.19289445347783 0.8305406210785258
11.23140181741445 493.0827704483234 0.8337145213697255
11.236629372367867 492.2238422243239 0.832708084814276
11.241856927321283 491.25835396991687 0.8319024051256659
11.2470844822747 488.15177694773115 0.829186399806468
11.252312037228116 492.32459321098025 0.8321856319719412
11.257539592181532 491.13330944856824 0.8314066416421527
11.262767147134948 485.92683300220847 0.8276133515604661
11.267994702088364 483.10385040991594 0.8257100311077956
11.27322225704178 478.5172828832058 0.8222091646843265
11.278449811995197 476.46753695820917 0.8201346059416431
11.283677366948613 478.2942014912966 0.8214461139308327
11.288904921902029 477.99493084334324 0.8212395852372559
11.294132476855445 477.4015209247799 0.8201202871750873
11.299360031808861 475.2077223617225 0.8185002861558406
11.304587586762278 472.26033073087797 0.8152189753173766
11.309815141715694 468.8961440234393 0.8117322602698949
11.31504269666911 467.4650640229207 0.8108149753126453
11.320270251622526 466.6064439297212 0.8096652524774547
11.325497806575942 466.2489445341821 0.8092867410499427
11.330725361529359 466.9960440201907 0.8102073488415279
11.335952916482775 469.15325372581185 0.8118838165058526
11.341180471436191 469.4987228290052 0.8123005769292161
11.346408026389607 465.28613399753243 0.8082670116638815
11.351635581343023 464.92036759429385 0.8076614385402329
11.35686313629644 463.0526554686185 0.8061758010783497
11.362090691249856 459.9971726646147 0.8029085187025908
11.367318246203272 456.7129797176045 0.8003506646912155
11.372545801156688 451.85647329196615 0.7968081206323469
11.377773356110104 451.1113921063051 0.7964635618271839
11.38300091106352 451.0727464022582 0.7969067940776106
11.388228466016937 448.4667687607562 0.794496592071045
11.393456020970353 446.6882016409601 0.7926117468669365
11.39868357592377 443.8171660191615 0.7904887055265453
11.403911130877185 440.79123981798796 0.7878486142812655
11.409138685830602 439.18584871150824 0.7866671682586261
11.414366240784018 438.34972035118466 0.7860236292207123
11.419593795737434 434.74765205450564 0.7826555191338068
11.42482135069085 434.69500046166104 0.7829373108191947
11.430048905644266 432.1903410780623 0.7806495494933905
11.435276460597683 426.8474143938376 0.7762233720032776
11.440504015551099 424.6408456131608 0.7746631570111187
11.445731570504515 423.15505251768053 0.7734004026337176
11.450959125457931 426.5308074177829 0.7758928002597694
11.456186680411347 430.0381461336957 0.7783225488068444
11.461414235364764 429.5661134813516 0.7779752191403295
11.46664179031818 425.75111755426104 0.7750932920302968
11.471869345271596 425.49970691183955 0.7760712187269677
11.477096900225012 421.54122727797164 0.7735894307962791
11.482324455178428 420.6323618080142 0.7790832185753842
11.487552010131845 418.57901142708107 0.7782841385772188
11.49277956508526 416.5563979106915 0.777824362726489
11.498007120038677 416.3584157251925 0.7791245175688908
11.503234674992093 415.5909898328062 0.7798852725746823
11.50846222994551 414.47966518943804 0.780464631659904
11.513689784898926 415.38098811886226 0.7814336564288354
11.518917339852342 414.90025242254245 0.7815126911638822
11.524144894805758 412.024343191506 0.779880806138635
11.529372449759174 407.3371436605503 0.7767188667389109
11.53460000471259 407.9998753696685 0.779332449293722
11.539827559666007 409.8067469935315 0.7815061233451476
11.545055114619423 412.82881103271285 0.7842991114337168
11.550282669572839 412.60050750678477 0.7846199088287092
11.555510224526255 409.06373941401876 0.7815155898330117
11.560737779479672 406.684024382146 0.7801614788272366
11.565965334433088 405.75972631304774 0.7796741082140826
11.571192889386504 405.65709780267474 0.7803278116201919
11.57642044433992 406.79806285834957 0.7822414660592409
11.581647999293336 406.954927705765 0.7826603683902629
11.586875554246753 405.386291647739 0.7817954800054209
11.592103109200169 402.7914776915987 0.779586765368183
11.597330664153585 402.8934865622677 0.7794947348033142
11.602558219107001 401.0422464052509 0.7772438922062554
11.607785774060417 404.9313438721044 0.781264876814584
11.613013329013834 408.4787410388632 0.7852832655753647
11.61824088396725 409.65319012241815 0.7883458783684917
11.623468438920666 408.56002129298025 0.7876948714064709
11.628695993874082 407.55463220706906 0.7869747877938701
11.633923548827498 410.56066452248984 0.7905041127507124
11.639151103780915 412.0640278103296 0.791782581207006
11.64437865873433 410.30037948272013 0.791598008138743
11.649606213687747 406.8658543497545 0.7884684211251363
11.654833768641163 399.9093383208655 0.7822574826597584
11.66006132359458 398.85081281777417 0.7814737131764583
11.665288878547996 401.42620371976415 0.7842507007703602
11.670516433501412 403.82728970914485 0.7870353117781914
11.675743988454828 404.7697451114661 0.7885646547720256
11.680971543408244 406.3924649887568 0.7901914311546308
11.68619909836166 401.4455591450592 0.7855998975121425
11.691426653315077 400.3507550737607 0.7855077411261551
11.696654208268493 396.90182755453014 0.7818402574005594
11.701881763221909 394.89737331500044 0.7799763557246472
11.707109318175325 394.3084009785134 0.7796786675728252
11.712336873128741 394.5010060080184 0.7798568840056221
11.717564428082158 398.1349389986256 0.7833481981560109
11.722791983035574 399.02975828184174 0.7847002576630038
11.72801953798899 398.0788894609368 0.7848049514827916
11.733247092942406 397.73221587140927 0.785286839600281
11.738474647895822 398.51294331881945 0.7866487892474506
11.743702202849239 396.39781525481413 0.7852596483708539
11.748929757802655 397.2595090574738 0.7872337696031834
11.754157312756071 395.6258170142337 0.7865734415520456
11.759384867709487 393.16426988832706 0.7842168092712397
11.764612422662903 396.5453953810971 0.7866905558398419
11.76983997761632 400.26029219764706 0.7899804873468668
11.775067532569736 399.60437809877845 0.788711821412234
11.780295087523152 400.8688740351542 0.7897071768168215
11.785522642476568 401.57491889876457 0.7895446730772434
11.790750197429984 401.4320584473323 0.7893026806751503
11.7959777523834 407.2970291247827 0.7947280524605684
11.801205307336817 407.2626609283821 0.7951036316661629
11.806432862290233 410.13360570172415 0.7984305053512247
11.81166041724365 410.1175642624465 0.7979368927028531
11.816887972197065 408.601497871375 0.7966492339595659
11.822115527150482 407.6600685392279 0.7952233313148029
11.827343082103898 404.03991611845635 0.7926380184657711
11.832570637057314 401.54017351158427 0.7902542453486898
11.83779819201073 401.3045481456781 0.7907381044329747
11.843025746964146 398.2020899882092 0.7890421145930665
11.848253301917563 396.87103016615225 0.7885911325002686
11.853480856870979 395.0600615038101 0.7874643528726044
11.858708411824395 392.81865892522484 0.7842918907495221
11.863935966777811 388.2930894352282 0.7796675124051147
11.869163521731227 384.6400065000483 0.7769318035743873
11.874391076684644 380.2096711343039 0.7730921081181541
11.87961863163806 376.70728340038943 0.7703382915665907
11.884846186591476 374.9812427864782 0.7678642526945916
11.890073741544892 369.082005864561 0.7618930864715628
11.895301296498308 369.9561070155835 0.763219029698875
11.900528851451725 371.08923908494705 0.7642603135320415
11.90575640640514 372.492994934081 0.7663591913076748
11.910983961358557 373.4444879062756 0.7678174129777274
11.916211516311973 373.4336369476367 0.7680828833583262
11.92143907126539 368.2617589897204 0.7654236988332096
11.926666626218806 365.7637133450062 0.7630977241343757
11.931894181172222 361.2316493595914 0.7573967514214375
11.937121736125638 359.17853320297945 0.7549971759741995
11.942349291079054 362.7510398252064 0.7589775053853675
11.94757684603247 360.46131662063755 0.7567129083926496
11.952804400985887 360.8502115881346 0.7587289494345597
11.958031955939303 359.4064704470785 0.7568854698391662
11.963259510892719 356.8392297826323 0.7535363887872546
11.968487065846135 356.0524042457585 0.7535157074527357
11.973714620799552 355.61656059328647 0.7526556653763713
11.978942175752968 356.519490206929 0.7532929687455725
11.984169730706384 356.55118967370674 0.7532562444399958
11.9893972856598 357.23757603091667 0.7546901574639047
11.994624840613216 354.7451361536964 0.7534005962263283
11.999852395566633 353.0493475065697 0.7524430721015917
12.005079950520049 355.8539753171256 0.7550586537994488
12.010307505473465 354.92126419082336 0.7541233355030454
12.015535060426881 354.5691202435919 0.7539113806296792
12.020762615380297 356.23820744838247 0.7551553482799661
12.025990170333714 356.69648766044867 0.7556678312995013
12.03121772528713 357.6427188196715 0.7564050137086771
12.036445280240546 356.7232665427486 0.7555914857272187
12.041672835193962 353.5496360874185 0.7524514055121707
12.046900390147378 353.075896755766 0.752437240267344
12.052127945100795 354.92817089630967 0.7548305332240554
12.05735550005421 360.0585793309426 0.7609978616721205
12.062583055007627 361.7557987506702 0.7624929998199275
12.067810609961043 362.2773765226892 0.7633828754720413
12.07303816491446 360.59982863241606 0.7619347803400901
12.078265719867876 360.2051754601751 0.7606106095732158
12.083493274821292 363.71331278591396 0.7648677197970062
12.088720829774708 367.00908517586794 0.7679871946399975
12.093948384728124 371.3905171076863 0.7723214330681165
12.09917593968154 374.70404999698445 0.7758254279131249
12.104403494634957 378.6891656835389 0.7801369710660265
12.109631049588373 383.39072628239035 0.7849365280345287
12.114858604541789 393.8674185070323 0.7951532613337264
12.120086159495205 408.1104679048929 0.809159041910556
12.125313714448621 424.5704493391382 0.8243557832849158
12.130541269402038 439.82298991456895 0.8386147559855042
12.135768824355454 455.2811173183493 0.8525437457401246
12.14099637930887 468.2396534308539 0.8633407627810104
12.146223934262286 482.8896457805744 0.8763137412118222
12.151451489215702 495.0963069491483 0.8871551167336155
12.156679044169119 504.7687949024213 0.8958538313350916
12.161906599122535 512.7772124999252 0.9038215013083515
12.167134154075951 514.2461039560399 0.9053332962680639
12.172361709029367 512.310178789541 0.9041211081059762
12.177589263982783 508.2263963382986 0.9010797409280175
12.1828168189362 500.7105351784264 0.8939104044782265
12.188044373889616 497.0071674782608 0.8909692720853566
12.193271928843032 490.05401300950723 0.8848278652406661
12.198499483796448 482.3610860480307 0.877782700657583
12.203727038749864 475.1244290594617 0.872150243001513
12.20895459370328 468.527651337357 0.8666004786944873
12.214182148656697 462.63985048346484 0.8614336613122997
12.219409703610113 454.5982923218116 0.8544870039331136
12.22463725856353 444.54896598283153 0.8442778434598507
12.229864813516945 434.04614181375774 0.8347292093255164
12.235092368470362 427.64235646065663 0.829523877424342
12.240319923423778 421.1190481480105 0.823782242148493
12.245547478377194 413.8832929359133 0.8173691400679624
12.25077503333061 405.6715154491178 0.8091459116944391
12.256002588284026 393.0108992415885 0.7964121949851203
12.261230143237443 386.46290627564116 0.7902129694753522
12.266457698190859 381.81838567206444 0.785375511082109
12.271685253144275 382.29764414795915 0.7860681194581185
12.276912808097691 380.18941017741116 0.7843491282872412
12.282140363051107 376.64238619514475 0.7814007020427006
12.287367918004524 371.8887895695674 0.7772421481853076
12.29259547295794 366.7640429846381 0.7727105517894831
12.297823027911356 364.0297158326135 0.7702989005609493
12.303050582864772 362.47335851937703 0.7691730135038749
12.308278137818188 363.2802151025087 0.7699879051010455
12.313505692771605 364.34758787618125 0.7735092504628805
12.31873324772502 365.7759009733686 0.7831791709253862
12.323960802678437 366.51796838512496 0.7886070982812148
12.329188357631853 366.0094295239492 0.7922838196877401
12.33441591258527 362.7046011545624 0.7922605863287919
12.339643467538686 360.2970801540499 0.7938845342792087
12.344871022492102 357.00381692158345 0.7938527781134086
12.350098577445518 353.88268763299516 0.794233911589752
12.355326132398934 352.51526871070035 0.7953418777902094
12.36055368735235 350.07562187849095 0.7949547332726622
12.365781242305767 347.98956922362396 0.7940605766705725
12.371008797259183 347.32448882640927 0.7946605163791194
12.376236352212599 343.9671791547766 0.792663459323596
12.381463907166015 342.61472190492645 0.7924412623705828
12.386691462119432 342.3037203467125 0.7948197245747001
12.391919017072848 338.01240714485766 0.7913316829795894
12.397146572026264 336.16975726191043 0.791549939197032
12.40237412697968 333.27526846579286 0.7908481455241974
12.407601681933096 329.8782810348006 0.7879549273949644
12.412829236886513 331.2840921613543 0.7916294041560876
12.418056791839929 330.3095456791533 0.7915566276524376
12.423284346793345 329.43500325788193 0.791500054540831
12.428511901746761 331.34491412019236 0.795298249509349
12.433739456700177 331.8472121696499 0.7954491572683577
12.438967011653594 332.9262881025031 0.7971285841437312
12.44419456660701 333.53789128977587 0.79802977794678
12.449422121560426 331.7060568641584 0.7964504555468026
12.454649676513842 331.50625618410834 0.7992391973395683
12.459877231467258 332.81526398460295 0.8027654765729922
12.465104786420675 332.61481418522413 0.804430416989284
12.47033234137409 331.1629884409862 0.8045422098900346
12.475559896327507 329.0173227899176 0.8023486314254534
12.480787451280923 329.4509156530798 0.8042474666939453
12.48601500623434 326.84065958727984 0.8023804855782496
12.491242561187756 329.0167856093675 0.8068786364422043
12.496470116141172 329.2744721231032 0.810192413001872
12.501697671094588 329.80794247009686 0.810998408928371
12.506925226048004 330.23376291631706 0.8105106976101601
12.51215278100142 328.32551284124617 0.8091350501724865
12.517380335954837 324.2028250550907 0.8055131781214819
12.522607890908253 323.151603003487 0.8079653707853913
12.527835445861669 320.86445091779166 0.8076171353352645
12.533063000815085 321.49169394322945 0.8083690969231676
12.538290555768501 318.8196528684081 0.8046563241549548
12.543518110721918 318.91992277229303 0.8050252582239751
12.548745665675334 320.14460145010156 0.8082140016465854
12.55397322062875 318.0221666537134 0.8082369319330218
12.559200775582166 315.74132113440834 0.8080129718255344
12.564428330535582 315.0281238973062 0.8014375584937807
12.569655885488999 312.24184319899945 0.7895918742496658
12.574883440442415 315.0594826626046 0.788841173019865
12.580110995395831 316.40260915206585 0.7866666992625254
12.585338550349247 316.01629834206426 0.7840374934583353
12.590566105302663 315.3599887931835 0.7816978561193182
12.59579366025608 310.82358736480927 0.7739926916945676
12.601021215209496 309.8818368214533 0.7716220678502951
12.606248770162912 308.27711490240927 0.7683449896581332
12.611476325116328 309.4710495425456 0.768479627111158
12.616703880069744 312.5743913318941 0.7707450068098457
12.62193143502316 315.05069968438875 0.7734558354684311
12.627158989976577 319.087871285228 0.7771502094377656
12.632386544929993 318.59052034694156 0.7767796089286111
12.63761409988341 318.55980064446493 0.7761626605289248
12.642841654836825 316.85722067113005 0.7723786064879147
12.648069209790242 318.2769961421143 0.773252112608007
12.653296764743658 320.7243544444031 0.7739961853936246
12.658524319697074 323.0352715272572 0.7769000188087605
12.66375187465049 326.7428469998393 0.7813715583240629
12.668979429603906 328.53340214565037 0.7808120205623961
12.674206984557323 336.09279514996047 0.7893560197744651
12.679434539510739 341.36295527286563 0.7943804611286402
12.684662094464155 349.54089713838295 0.8030135735785056
12.689889649417571 354.0388940877152 0.8088601462623989
12.695117204370987 358.7272136559023 0.8125513632163351
12.700344759324404 368.59102162381424 0.8223042167039315
12.70557231427782 376.5821642366987 0.8297273834360124
12.710799869231236 383.9680434000828 0.8361609464045416
12.716027424184652 390.5180820725504 0.8424230114041501
12.721254979138068 395.99521456282184 0.8481757216006552
12.726482534091485 402.4371387300276 0.8541591954104912
12.7317100890449 410.987576423638 0.8623640639073262
12.736937643998317 415.8360356068582 0.8665056725268862
12.742165198951733 415.68879396210343 0.8656678881750894
12.74739275390515 420.64997883414594 0.8706625393798693
12.752620308858566 422.52155773123064 0.872497228217402
12.757847863811982 427.8580903727714 0.8780035114466993
12.763075418765398 425.9412763995613 0.8760763499930225
12.768302973718814 419.4718456527897 0.8693656796520199
12.77353052867223 410.5145232124449 0.8597986183110381
12.778758083625647 402.26235094010303 0.8510830556163548
12.783985638579063 393.44777410617246 0.841704343813324
12.789213193532479 390.41651976065594 0.8381594414201107
12.794440748485895 386.22303783506106 0.8335988426118998
12.799668303439312 385.6790800458971 0.8322134273639796
12.804895858392728 384.65025153009304 0.8312571552143166
12.810123413346144 379.63732306962737 0.8255011770639855
12.81535096829956 374.40850087702665 0.8202536923357416
12.820578523252976 369.2939200687255 0.8147680351546185
12.825806078206393 366.6197062248367 0.8117098825306105
12.831033633159809 364.557137247393 0.8091905958228395
12.836261188113225 368.8484692344453 0.8138291998257463
12.841488743066641 372.3209184286067 0.8174297238216212
12.846716298020057 370.7544052506549 0.8150710830877697
12.851943852973474 373.77850016031977 0.8175872489496367
12.85717140792689 372.95274422157655 0.8164493393421384
12.862398962880306 373.50322378966416 0.8161155930692449
12.867626517833722 374.6247509989222 0.8179196622096712
12.872854072787138 376.28159623500875 0.8188394273650467
12.878081627740555 382.922183897163 0.8252916816751482
12.88330918269397 392.16595654820907 0.834936290517573
12.888536737647387 400.0844255793259 0.8420469089332134
12.893764292600803 404.4238979480133 0.8465260805420063
12.89899184755422 407.15263275256217 0.8491173580019233
12.904219402507636 408.4586124540073 0.8497506155145889
12.909446957461052 405.36605950847814 0.8465731911679685
12.914674512414468 398.0116542887631 0.8389521492932185
12.919902067367884 387.70983957774195 0.828284864714809
12.9251296223213 375.30800367912684 0.815604245210656
12.930357177274717 366.32802099628054 0.8069595461908731
12.935584732228133 360.2939686716508 0.8005677247244253
12.940812287181549 352.6458528956165 0.791326024494472
12.946039842134965 343.29627313109785 0.7796227728664219
12.951267397088381 335.12931360853446 0.769612915852955
12.956494952041798 327.6707098830701 0.7611429316714955
12.961722506995214 326.0462594709535 0.7590837204726444
12.96695006194863 324.43965265014907 0.7581173186214741
12.972177616902046 322.6006308708327 0.7560453224269506
12.977405171855462 325.5414719730288 0.7591023359572082
12.982632726808879 328.4073954583955 0.7626384786902488
12.987860281762295 332.28445897717194 0.7667901937920959
12.993087836715711 332.61211411122287 0.7678118552131815
12.998315391669127 329.48745268429263 0.763470922853511
13.003542946622543 325.7179964181765 0.7589049642622234
13.00877050157596 325.35971655578305 0.7591599105151273
13.013998056529376 328.16475304086 0.7625137060810326
13.019225611482792 330.18774763032116 0.7652487324604177
13.024453166436208 332.4027302785177 0.7677795977288888
13.029680721389624 333.75722187511855 0.7692432304363599
13.03490827634304 337.97945119657317 0.7745981364543458
13.040135831296457 340.14997220401847 0.7765690572357498
13.045363386249873 343.3817494002107 0.7806402612959474
13.05059094120329 347.58014105865465 0.7849360186396612
13.055818496156705 347.34577947391097 0.7835464254053094
13.061046051110122 346.954880180368 0.7831429677907457
13.066273606063538 345.27090168434387 0.7806179015475573
13.071501161016954 345.6770320446853 0.7812338050867819
13.07672871597037 346.4661838251657 0.7820584724525029
13.081956270923786 349.3861964829818 0.7857980518894675
13.087183825877203 350.1471415231394 0.7865295937539142
13.092411380830619 348.4197162476984 0.7841044021866341
13.097638935784035 346.84070415761613 0.7829516037683979
13.102866490737451 342.60656232680225 0.7793095847907715
13.108094045690867 337.774728867563 0.7748123740634928
13.113321600644284 332.3787650331761 0.7692312314243982
13.1185491555977 327.89700893584626 0.7651375744171023
13.123776710551116 327.07571698514704 0.7640122251004018
13.129004265504532 325.4054525059122 0.7610039233902638
13.134231820457948 327.7977521495865 0.7634267557331004
13.139459375411365 330.3319042151008 0.7664879512534087
13.14468693036478 330.72104308474553 0.7671747080814615
13.149914485318197 330.89242227781733 0.7669846358551998
13.155142040271613 331.45921462351544 0.7673892370622502
13.16036959522503 333.88594811371036 0.7701862978438908
13.165597150178446 340.7215998471936 0.7791410836454288
13.170824705131862 345.27559930608703 0.7850672744660776
13.176052260085278 347.78196287453096 0.7879931455484006
13.181279815038694 350.42262591605936 0.7913602126789616
13.18650736999211 350.41585604600857 0.7899231539197415
13.191734924945527 351.37677302084643 0.789934418066318
13.196962479898943 350.1435260848981 0.7865512561226415
13.202190034852359 349.56626125420155 0.7861912886483133
13.207417589805775 347.7254113236323 0.7845129532198452
13.212645144759191 345.2854569223132 0.7828555942796743
13.217872699712608 342.74101601706434 0.7803847803827151
13.223100254666024 340.3760927207133 0.7774813058187398
13.22832780961944 340.9159561339246 0.7781193463378043
13.233555364572856 339.41776011918654 0.7759836482525357
13.238782919526273 336.52610097848697 0.7739018370773026
13.244010474479689 333.97274095410864 0.7718200398457032
13.249238029433105 329.73729507488997 0.7666768723103707
13.254465584386521 332.36848139902077 0.768177422804011
13.259693139339937 335.1183450023941 0.770821775900922
13.264920694293354 335.6349336073839 0.7715116069130685
13.27014824924677 332.9662041808529 0.7687611033374462
13.275375804200186 332.89658927529734 0.7697317734788801
13.280603359153602 328.51280269481 0.7648117554035995
13.285830914107018 328.69452026549806 0.7645947871332454
13.291058469060435 324.3151440781262 0.7593656204147826
13.29628602401385 323.22362731228316 0.7581351457882823
13.301513578967267 323.507809133592 0.7592498692744625
13.306741133920683 320.4746618704346 0.7574416782776678
13.3119686888741 317.1277759443207 0.7537848892200306
13.317196243827516 312.67476794958935 0.7486392906410564
13.322423798780932 311.55601533331327 0.7466675608494809
13.327651353734348 312.1993329856741 0.7467155821190562
13.332878908687764 312.2304400885161 0.7479821612833656
13.33810646364118 315.15278406369106 0.7523256963484104
13.343334018594597 313.7873534340432 0.7514724526990838
13.348561573548013 313.2003297991364 0.7512753640236283
13.353789128501429 312.2443142764865 0.7488229941518209
13.359016683454845 308.6549312230861 0.7445188006879007
13.364244238408261 308.7568231677537 0.743908820138315
13.369471793361678 309.96601442139695 0.7446758787736469
13.374699348315094 311.90615819810785 0.746949510326724
13.37992690326851 310.5733068117486 0.7451055411748196
13.385154458221926 309.78779461371084 0.7442428356172873
13.390382013175342 310.81299024254196 0.7468410996068859
13.395609568128759 311.6769308433567 0.7489203151448669
13.400837123082175 314.78252037169136 0.751843239067677
13.406064678035591 314.79642042059777 0.7510958669049674
13.411292232989007 317.6990030385456 0.7535520428077122
13.416519787942423 320.6921282161867 0.7558574023630609
13.42174734289584 323.7893802069017 0.7607292105149759
13.426974897849256 325.83406905555256 0.7630985168541436
13.432202452802672 327.0832595854 0.7644598441731439
13.437430007756088 327.84282416704247 0.766114240223081
13.442657562709504 329.75729565515456 0.7684009678396942
13.44788511766292 332.17105449138586 0.770517773986435
13.453112672616337 334.2425109895342 0.7738322641514556
13.458340227569753 338.08721751763625 0.7774575536485993
13.46356778252317 334.04840615945847 0.7732514666365503
13.468795337476585 332.97413764975647 0.7724726296702384
13.474022892430002 333.31785642416133 0.7723745099752362
13.479250447383418 334.9997940697566 0.7748217023071332
13.484478002336834 337.55650017365764 0.7772844157643609
13.48970555729025 335.3834049533548 0.7729925169077525
13.494933112243666 332.2708825720803 0.768766486410059
13.500160667197083 327.8816284600088 0.7624543766072132
13.505388222150499 325.33619186668375 0.759935600480967
13.510615777103915 323.5656298427659 0.7583572295371478
13.515843332057331 324.1391683433686 0.7593636335694385
13.521070887010747 325.03755953410786 0.7612187158628132
13.526298441964164 323.3922229242957 0.7598480091799099
13.53152599691758 321.0739178105512 0.7576424914976585
13.536753551870996 316.56678015101045 0.7531779495925861
13.541981106824412 312.41287660296507 0.7483653540709737
13.547208661777828 310.2987801074123 0.7458003864579346
13.552436216731245 304.21066863862836 0.7388201109888013
13.55766377168466 301.1122047752519 0.7375753917675224
13.562891326638077 295.47801628140115 0.7323670596405921
13.568118881591493 290.4398279246379 0.7267371297145201
13.57334643654491 288.0558195370304 0.7233557568944715
13.578573991498326 284.98347226793936 0.7188045928972561
13.583801546451742 281.5053597868721 0.7149028041791868
13.589029101405158 280.4177902031772 0.7126273614909547
13.594256656358574 279.6263371188389 0.7113797692930434
13.59948421131199 279.747670860796 0.711651963599246
13.604711766265407 281.5917567831524 0.7147649736778721
13.609939321218823 280.316003318668 0.7142387836646037
13.615166876172239 279.92660779358056 0.7143172573144423
13.620394431125655 278.37812405255494 0.7122940030376974
13.625621986079071 278.1997980318325 0.7128211779924809
13.630849541032488 277.1639097465524 0.7114884754922745
13.636077095985904 278.51549785622643 0.711114828260988
13.64130465093932 277.69057994691786 0.7096556461900919
13.646532205892736 277.33032624745846 0.7096584347382506
13.651759760846153 273.9435342539537 0.705916644857101
13.656987315799569 270.14988771005994 0.7022375135163026
13.662214870752985 269.53805166855017 0.7022745573362406
13.667442425706401 268.9398028683226 0.7030636744676968
13.672669980659817 270.2337763309747 0.7046477795093286
13.677897535613234 270.3106929983321 0.7052089991869515
13.68312509056665 270.19423583760175 0.7024673640663034
13.688352645520066 269.626657989418 0.7015685771589869
13.693580200473482 268.24721619654144 0.6999320673614946
13.698807755426898 268.4094140541661 0.7025191824785684
13.704035310380315 270.0648166035312 0.7048686143362003
13.70926286533373 270.4952107746176 0.7057941495584181
13.714490420287147 269.25724610021945 0.7037921621624754
13.719717975240563 268.7193524434128 0.7029604980988478
13.72494553019398 271.2912302706858 0.7081486874905243
13.730173085147396 269.7457445693609 0.7055793190161481
13.735400640100812 269.9223549666322 0.7049931783352303
13.740628195054228 269.4059091132555 0.7043662085709537
13.745855750007644 272.68978004699545 0.7081719461352177
13.75108330496106 273.9917236668999 0.7100000262231669
13.756310859914477 271.5440552430564 0.707655703677275
13.761538414867893 268.075397474618 0.7035564468279997
13.766765969821309 268.2008633514604 0.703805049341736
13.771993524774725 265.3344017291765 0.7006667469153236
13.777221079728141 263.31143795422025 0.6971530317516691
13.782448634681558 266.68379940630916 0.7035393582956052
13.787676189634974 263.63774529279897 0.6992011818551506
13.79290374458839 266.40235506225616 0.7039066767280547
13.798131299541806 269.3639137299653 0.7077407208335188
13.803358854495222 266.596102519845 0.7009947309406483
13.808586409448639 267.0868293112146 0.7000006653574783
13.813813964402055 262.5721651585819 0.6923690489527033
13.819041519355471 262.61039431261383 0.6934742396324735
13.824269074308887 264.4485778769058 0.6981822534132577
13.829496629262303 264.47581231735137 0.6985350049840592
13.83472418421572 265.86037395269346 0.7013324863758471
13.839951739169136 267.04416822567396 0.7010324347156061
13.845179294122552 267.72484242202603 0.7028969819681637
13.850406849075968 270.3628564042105 0.7068457458269582
13.855634404029384 271.23766781176613 0.7069090424605805
13.8608619589828 270.5376416009387 0.7062439063490196
13.866089513936217 271.17065985276486 0.7050053093281149
13.871317068889633 273.636046472472 0.708086544992638
13.87654462384305 273.0761015226777 0.7075289787352526
13.881772178796465 274.26584292513127 0.7081826564582233
13.886999733749882 276.076114633732 0.7100296964745763
13.892227288703298 277.0097792456255 0.7117811430740297
13.897454843656714 279.0688466408295 0.7129300807528609
13.90268239861013 286.2760337395599 0.7216034840945408
13.907909953563546 293.16157581961744 0.7292056757434119
13.913137508516963 297.2436175883158 0.7323217248383806
13.918365063470379 295.925119619572 0.729543043342663
13.923592618423795 290.08880672312665 0.7224110583502684
13.928820173377211 287.19191658022135 0.7200490936301422
13.934047728330627 286.828022061162 0.7209812980807788
13.939275283284044 289.67932785115704 0.7251876719288772
13.94450283823746 294.6979901368411 0.7303961198836254
13.949730393190876 295.26931126182694 0.7314527405253587
13.954957948144292 293.71187260378497 0.7291755505215427
13.960185503097708 293.85791729710417 0.7291787413260771
13.965413058051125 293.53571749496484 0.7282185696331193
13.97064061300454 293.2445543540394 0.7274536789921681
13.975868167957957 289.25992240491087 0.7232819634539304
13.981095722911373 284.18992052561225 0.7170925126839236
13.98632327786479 281.60842351299226 0.714291601597633
13.991550832818206 280.785805908408 0.7148643863425856
13.996778387771622 279.6789055480776 0.713932667511661
14.002005942725038 278.8462648288232 0.71349300302076
14.007233497678454 277.8302566962136 0.7117004584566368
14.01246105263187 278.54009206702256 0.7112970098125629
14.017688607585287 280.6211954900503 0.715375911762234
14.022916162538703 280.59290572728264 0.7143537292725113
14.028143717492119 282.8481803602375 0.7168038816292946
14.033371272445535 283.7781180213906 0.717497365189501
14.038598827398951 283.843699045512 0.7180918332051537
14.043826382352368 284.32348185201266 0.7201197624589141
14.049053937305784 284.23399673797593 0.7207235082495513
14.0542814922592 281.3785382369374 0.7159640126848266
14.059509047212616 284.14222113398245 0.7182949226595181
14.064736602166032 284.832694246212 0.7188008227558474
14.069964157119449 287.3342279900003 0.7216184445224529
14.075191712072865 291.5774133916573 0.7288863989165605
14.080419267026281 293.8241742483666 0.7315181274109241
14.085646821979697 298.193616206776 0.7365980367573326
14.090874376933114 300.76116874734413 0.7379214591857168
14.09610193188653 306.5758551307204 0.7435989780841016
14.101329486839946 305.9540361276226 0.7413572818399203
14.106557041793362 308.78001577102174 0.7447480539775085
14.111784596746778 308.4708971793508 0.7445285666100538
14.117012151700195 309.0215072005362 0.7460494335753423
14.12223970665361 310.5214412924474 0.7489732433144255
14.127467261607027 310.44585583270236 0.7506437662510073
14.132694816560443 308.233450811424 0.7480073904674177
14.13792237151386 305.7130327467606 0.7453485570737133
14.143149926467276 301.2973860368267 0.7394217698636815
14.148377481420692 299.506698305279 0.7367145447840355
14.153605036374108 296.7654602251861 0.7332369793733674
14.158832591327524 296.6406549934198 0.7314222689955221
14.16406014628094 298.99710679840774 0.7341127806530479
14.169287701234357 297.1593724491066 0.7319481267081452
14.174515256187773 295.93995520256 0.7307405746717811
14.179742811141189 292.1863028337995 0.7272733058311792
14.184970366094605 292.55397349087247 0.7279509951939714
14.190197921048021 293.6426097491453 0.7298351582890634
14.195425476001438 292.4094979743915 0.7287166908533006
14.200653030954854 292.520031609665 0.7286792709236468
14.20588058590827 293.05035836660045 0.72901534901943
14.211108140861686 294.3058859646968 0.7299113057528266
14.216335695815102 296.86872604425736 0.7315491903184447
14.221563250768519 297.8853633215763 0.7330560931163449
14.226790805721935 298.93859883420544 0.7341212592941101
14.232018360675351 295.92351494601945 0.730473073192812
14.237245915628767 295.43775431696315 0.7301215387573753
14.242473470582183 294.66115680145714 0.7276860871277386
14.2477010255356 294.00076388994415 0.7250128822412432
14.252928580489016 294.9762658242019 0.7255051538257005
14.258156135442432 294.9069114492425 0.7249719924457295
14.263383690395848 297.1902929363175 0.7284047265639071
14.268611245349264 299.624073292488 0.7314297810327416
14.27383880030268 299.6955327644232 0.7318593889384221
14.279066355256097 301.54508366637805 0.7351045664448564
14.284293910209513 301.3419508644905 0.7352439651493624
14.28952146516293 304.4793012018138 0.7389956408368163
14.294749020116345 306.4289102435658 0.7400283951915421
14.299976575069762 308.9288546688495 0.7425687256245793
14.305204130023178 310.7161029054775 0.7439554337398285
14.310431684976594 310.984674320173 0.745089324433715
14.31565923993001 311.71337076026066 0.7440977424115823
14.320886794883426 311.13720256177567 0.7424399733250693
14.326114349836843 315.3144714931089 0.7472778864736729
14.331341904790259 317.46545860387613 0.7490003714308722
14.336569459743675 320.5689142329225 0.7530844122821058
14.341797014697091 319.5413677558431 0.7519494419929267
14.347024569650507 319.67927973515793 0.7524298634107726
14.352252124603924 318.4519504965231 0.7514460465448662
14.35747967955734 322.85598992043424 0.7574528014466891
14.362707234510756 324.05072532516937 0.7593164831648825
14.367934789464172 328.13011411917034 0.764632822566662
14.373162344417588 327.65938641912203 0.7633201037741301
14.378389899371005 326.36432149301686 0.7623714445435672
14.38361745432442 328.0696946794432 0.7642747159923636
14.388845009277837 325.04013124532435 0.7597439822633841
14.394072564231253 322.70314859404925 0.7575407113640591
14.39930011918467 322.145181671903 0.7562345815092015
14.404527674138086 322.62710876331124 0.756093899104859
14.409755229091502 326.88191914660587 0.7621823713574577
14.414982784044918 327.18117720437573 0.7621843242612996
14.420210338998334 326.3455489416754 0.7614554763700392
14.42543789395175 328.66278686348187 0.7641814635380897
14.430665448905167 325.5819750542145 0.7601418045179597
14.435893003858583 325.76288073628314 0.7607946482205282
14.441120558811999 327.7427958079758 0.762072777902491
14.446348113765415 330.2480345642712 0.7642360060860597
14.451575668718831 331.98999065024424 0.7667685332593016
14.456803223672248 332.14426882208835 0.7676399544284916
14.462030778625664 332.1615158659838 0.7672151769774043
14.46725833357908 332.6875063412595 0.7679245261465647
14.472485888532496 337.1715224655478 0.7721383558929003
14.477713443485912 342.9012815695356 0.778139001432954
14.482940998439329 346.65736471847447 0.7822876451233688
14.488168553392745 350.9693988014031 0.7862561066183408
14.493396108346161 355.0862589361284 0.7905282647062479
14.498623663299577 359.8232258420614 0.7960026153914701
14.503851218252994 366.527207090522 0.8035419293000373
14.50907877320641 373.1071728870456 0.8112539235977572
14.514306328159826 374.94513724552763 0.8129405930479274
14.519533883113242 380.2176836764321 0.8178537002894878
14.524761438066658 381.8027912719566 0.8196853553223409
14.529988993020075 378.21815560421976 0.8161112891576594
14.53521654797349 373.52634280616985 0.8106947430868432
14.540444102926907 365.24934428285695 0.8018626415518684
14.545671657880323 355.50919243228253 0.791105238041721
14.55089921283374 347.56867496390674 0.7829496592296527
14.556126767787156 338.2673927477889 0.773000641323236
14.561354322740572 331.0212827547554 0.7650138092881223
14.566581877693988 322.90238133911726 0.7553886998272691
14.571809432647404 317.8292577222967 0.7495611786288404
14.57703698760082 315.33000049785124 0.746572666012908
14.582264542554237 313.84510043641916 0.7444669986385531
14.587492097507653 315.4495246729855 0.7466571302562661
14.592719652461069 317.98037593987044 0.7495449143329044
14.597947207414485 321.86555032390197 0.75412437754398
14.603174762367901 325.8796205726992 0.7586502681970891
14.608402317321318 327.1743806215403 0.7597051973936555
14.613629872274734 328.61919079447955 0.760364141444725
14.61885742722815 333.31319208117435 0.7650204122587201
14.624084982181566 337.39835527432047 0.7688407236419462
14.629312537134982 341.74679353140476 0.7732511206531071
14.634540092088399 351.0102378665977 0.7838643972712144
14.639767647041815 355.69330653977255 0.7888338140276656
14.644995201995231 358.454902363626 0.7922849884582639
14.650222756948647 360.82523433971875 0.7938789069303662
14.655450311902063 359.2856251876224 0.7922165504013655
14.66067786685548 352.5830014516352 0.7842275322178015
14.665905421808896 352.8403178443076 0.7846021756617481
14.671132976762312 350.57085248304327 0.7823599145732889
14.676360531715728 349.3163696116614 0.7811451090474084
14.681588086669144 349.7256041356602 0.7816092549199167
14.68681564162256 347.6806394925048 0.7797389895462946
14.692043196575977 347.18717632437125 0.7783508164828662
14.697270751529393 347.764390341994 0.7785972987275035
14.70249830648281 352.51601962581043 0.783844928522648
14.707725861436225 356.92164654495235 0.7880148782875994
14.712953416389642 360.71229551895686 0.7922908211268314
14.718180971343058 358.16647358231654 0.7891952138509183
14.723408526296474 357.13249715524535 0.787705898277228
14.72863608124989 354.9319106826179 0.7858793702285087
14.733863636203306 354.59401498172144 0.7858548546271715
14.739091191156723 356.9008390552325 0.7881908367319694
14.744318746110139 355.4507890018502 0.7871029484426819
14.749546301063555 352.68226242289177 0.784467754983581
14.754773856016971 344.6815812376352 0.7762651419608334
14.760001410970387 336.3275636412405 0.7681292827575217
14.765228965923804 330.11781225086395 0.7612669235175012
14.77045652087722 324.8822039842021 0.7554178637782397
14.775684075830636 323.76723844288165 0.7542026907172615
14.780911630784052 321.55446827676025 0.7527209096457964
14.786139185737468 321.0008398879436 0.7525469966448516
14.791366740690885 322.2703437763175 0.7541796591854181
14.7965942956443 322.0561210689981 0.7529490347074722
14.801821850597717 325.2435010762364 0.7560621428227917
14.807049405551133 327.97263649391397 0.7585851733657984
14.81227696050455 330.428660131788 0.7607223039656678
14.817504515457966 333.9678434411091 0.7644330877514359
14.822732070411382 335.9507856360777 0.7659356273494298
14.827959625364798 339.35672048601447 0.7702310909011734
14.833187180318214 344.0738711879768 0.7759353449552355
14.83841473527163 350.1932751620797 0.7826532128463296
14.843642290225047 353.1272505967944 0.78574842267795
14.848869845178463 352.58701534404946 0.7849495225117498
14.854097400131879 356.2249484222198 0.7895061389425723
14.859324955085295 357.5187907028008 0.7905267144415997
14.864552510038711 358.96173603820637 0.7912153978093449
14.869780064992128 360.64038859263616 0.7929449872892294
14.875007619945544 361.05144815726044 0.792696838484369
14.88023517489896 365.9464747818341 0.7980338025631004
14.885462729852376 364.6653683905134 0.7969887316696749
14.890690284805792 362.2599632690716 0.7941404095904522
14.895917839759209 361.2612704613843 0.792943596990189
14.901145394712625 364.29906167423627 0.7965060168226931
14.906372949666041 364.46208403932735 0.7964861100639157
14.911600504619457 362.2008386156553 0.7940296323953305
14.916828059572873 356.7080430101518 0.7880724834140778
14.92205561452629 348.6852881871322 0.7788385506715338
14.927283169479706 343.0494974872724 0.773164413607905
14.932510724433122 342.3501761872874 0.7738386228626375
14.937738279386538 344.8694236525181 0.7769862254950874
14.942965834339955 343.23397644636253 0.7763238262148228
14.94819338929337 337.2919710707429 0.7696463995023503
14.953420944246787 326.0548530480813 0.7562767599665783
14.958648499200203 317.6412788823193 0.7461944315464785
14.96387605415362 314.47784444351385 0.7423748512753918
14.969103609107036 312.5175019963766 0.7409451386905659
14.974331164060452 312.15853395367446 0.7414953328269714
14.979558719013868 309.6482680626971 0.738565795300192
14.984786273967284 304.58546118503847 0.7324880749475227
14.9900138289207 303.43715935787037 0.7325949578207879
14.995241383874117 305.9201349100964 0.7356105430193736
15.000468938827533 311.40201808595964 0.7430325440635909
15.005696493780949 312.84132663693964 0.7441661455826691
15.010924048734365 310.86024938036593 0.7409995646244264
15.016151603687781 309.8364948807785 0.7401331172564009
15.021379158641198 313.95978122857207 0.7445156459316248
15.026606713594614 316.1634952305617 0.7465153722850958
15.03183426854803 319.21091534062367 0.7491848706896223
15.037061823501446 319.8703453003611 0.7492034132077124
15.042289378454862 319.6595962644744 0.7483984330752156
15.047516933408279 317.42633366686096 0.7459954862798356
15.052744488361695 319.41589894940415 0.748968912610116
15.057972043315111 322.67348235812943 0.7532460414611709
15.063199598268527 323.0407954219982 0.7529789420899933
15.068427153221943 323.3908374991173 0.752579464416863
15.07365470817536 324.00826545554014 0.7532080595678494
15.078882263128776 322.6715382037799 0.751752783042601
15.084109818082192 322.7487767249433 0.7530031949442898
15.089337373035608 324.1678861505011 0.7547701318017302
15.094564927989024 324.52330320732176 0.7549711251925424
15.09979248294244 323.78670027499106 0.7545039430535451
15.105020037895857 321.35568920937936 0.751637272364808
15.110247592849273 317.6030374219125 0.7471819403466118
15.11547514780269 318.90961985825277 0.7488341633947428
15.120702702756105 322.6637516449476 0.7528448328120773
15.125930257709522 322.1218716639273 0.7524199741084313
15.131157812662938 317.0899274275741 0.7473549999821192
15.136385367616354 313.296589065921 0.7439235369489937
15.14161292256977 308.2623660229528 0.7391764755172778
15.146840477523186 305.1608938136527 0.7359425572337592
15.152068032476603 304.9054208702657 0.7355370990053213
15.157295587430019 302.25046739740117 0.7316570846073089
15.162523142383435 300.78221783553585 0.729924198223329
15.167750697336851 297.4174919597778 0.7258409488259289
15.172978252290267 294.8420598155817 0.7227261891632799
15.178205807243684 293.7278121131482 0.7217986625257955
15.1834333621971 290.1656010558059 0.7167925238094381
15.188660917150516 288.14984382034015 0.7143194470495509
15.193888472103932 284.49774985736275 0.709550030230471
15.199116027057348 279.3197039439896 0.7026939528516353
15.204343582010765 280.02309923222936 0.704317644595056
15.20957113696418 282.5167638863998 0.7069127341102244
15.214798691917597 283.9140656124299 0.7075334521856644
15.220026246871013 285.13586291279773 0.7101418749559755
15.22525380182443 280.9056448582291 0.7058437739974727
15.230481356777846 280.126684463199 0.706666341326234
15.235708911731262 280.96151932824375 0.7103440007831361
15.240936466684678 279.6426333306342 0.7076085029958266
15.246164021638094 280.46591334503415 0.7087978463273489
15.25139157659151 282.3709459856474 0.7099844922551385
15.256619131544927 282.8778648097405 0.7099798386035556
15.261846686498343 280.4943914944212 0.7077650766969201
15.267074241451759 274.64685446190623 0.7003970292693049
15.272301796405175 272.51101987326945 0.6975480448225899
15.277529351358591 273.01982743576195 0.6985616348351827
15.282756906312008 272.7558052191336 0.6973826199738211
15.287984461265424 273.8265551375425 0.6995958999672273
15.29321201621884 277.60149535973187 0.7051367196234235
15.298439571172256 279.9172586292047 0.7081915821711311
15.303667126125672 281.66991714114243 0.7107237551498908
15.308894681079089 282.6629715201089 0.70993597529005
15.314122236032505 281.2948974698521 0.7059820160464378
15.319349790985921 281.6622310510696 0.7060316627404181
15.324577345939337 284.67589017362616 0.708519850311628
15.329804900892753 287.6081433549987 0.7128768058751018
15.33503245584617 288.7190441715574 0.714660529639303
15.340260010799586 288.68985111655104 0.7151622569204451
15.345487565753002 290.29639552599866 0.7174361440394251
15.350715120706418 293.27397926749643 0.7208199594541842
15.355942675659835 294.8674316203844 0.7222131188937498
15.36117023061325 298.6324674787588 0.7272044876397574
15.366397785566667 297.4280267314116 0.7255745390167254
15.371625340520083 299.9272508072245 0.7275994926123348
15.3768528954735 300.6170810346424 0.7279392668432507
15.382080450426916 301.5107395449147 0.7286436052515514
15.387308005380332 303.5511088527764 0.7314776898363144
15.392535560333748 303.8145610759919 0.7329117317988061
15.397763115287164 303.4423741434149 0.7414324238789847
15.40299067024058 303.80765663898023 0.7487744390197475
15.408218225193997 301.72087362720185 0.7514279048839719
15.413445780147413 301.1691970841579 0.7538565906482914
15.418673335100829 302.51689830941814 0.7605360191142102
15.423900890054245 304.207088752345 0.7657908684226948
15.429128445007661 305.36167077161406 0.7706690994985117
15.434355999961078 304.2238462774605 0.7714340200708828
15.439583554914494 303.0022937472118 0.7713612529109808
15.44481110986791 299.5980631509151 0.7697446062518736
15.450038664821326 297.9643812803732 0.7704433199594658
15.455266219774742 295.80311381089524 0.7698315757339909
15.460493774728159 296.3824073363358 0.7718503661797838
15.465721329681575 301.0054220852752 0.7796261114287355
15.470948884634991 303.58488092456804 0.7852048268532161
15.476176439588407 301.37473513788433 0.7841096510237106
15.481403994541823 299.65579876622473 0.7844032684700352
15.48663154949524 297.54204253594315 0.7839639206078175
15.491859104448656 300.959393903033 0.7912125692343305
15.497086659402072 303.91143058682576 0.7987709025025882
15.502314214355488 308.65111883996013 0.807517702484887
15.507541769308904 308.45615374653306 0.8091298874012314
15.51276932426232 303.7488089101534 0.8039116556402466
15.517996879215737 302.1194441317381 0.8014961977481682
15.523224434169153 298.51095088242795 0.7982114768341941
15.52845198912257 300.42458976435614 0.8024479562237303
15.533679544075985 300.7058598768158 0.8054684863035286
15.538907099029402 301.8343493080785 0.8082916902769387
15.544134653982818 302.9004435364857 0.8118015506162838
15.549362208936234 302.6001689043999 0.8128500662390097
15.55458976388965 300.6370894749261 0.8116696502526516
15.559817318843066 300.7682018311657 0.8132120403425207
15.565044873796483 299.01289362584197 0.8122601642662891
15.570272428749899 298.36525663015766 0.8132043101013184
15.575499983703315 300.37485018405687 0.8181099618636095
15.580727538656731 302.1700569328936 0.8222925783161367
15.585955093610147 300.31637988461773 0.822226554486744
15.591182648563564 297.92574124177673 0.820640588554371
15.59641020351698 293.01350256613216 0.8165667180847378
15.601637758470396 291.9810814844338 0.8167993107322914
15.606865313423812 289.60270916226375 0.8154986670892646
15.612092868377228 288.71665195896236 0.8159459028039002
15.617320423330645 285.7193150943019 0.8121802655030328
15.62254797828406 283.08118206923075 0.8112555350533627
15.627775533237477 283.0215081109364 0.8127667534307311
15.633003088190893 279.6176961692379 0.8101068650545875
15.63823064314431 278.61800404404 0.8051226765153459
15.643458198097726 274.8626993636387 0.7866496883699698
15.648685753051142 276.2114419561816 0.7821236236404224
15.653913308004558 277.8046491594873 0.7811223957648574
15.659140862957974 279.7776253140803 0.7815325360882563
15.66436841791139 281.2240538791999 0.7805202461035132
15.669595972864807 279.6092484767307 0.7761258953237379
15.674823527818223 279.7934106821298 0.7747712419837033
15.680051082771639 277.2624949479579 0.7712539204350501
15.685278637725055 274.9110025853691 0.7663037181878088
15.690506192678471 271.7027853832073 0.7598660171893371
15.695733747631888 270.08968315705556 0.7549849040879781
15.700961302585304 268.4252870498837 0.750953793090332
15.70618885753872 271.4723430675359 0.7534260392007786
15.711416412492136 273.4302668537465 0.7543349722603061
15.716643967445552 275.90715735352615 0.7567701372908795
15.721871522398969 277.3477781007955 0.7594327507558789
15.727099077352385 279.45105824327464 0.7602882598040017
15.732326632305801 277.50644764251757 0.7559130927988342
15.737554187259217 277.5923561003031 0.7536667705249821
15.742781742212633 276.5701066278975 0.7505774149069483
15.74800929716605 281.294917352926 0.7580124748091535
15.753236852119466 283.9307002095458 0.7616320238226703
15.758464407072882 285.5069036568242 0.7628836714550278
15.763691962026298 283.7464487010504 0.7598468509688218
15.768919516979715 283.41555854161624 0.7576734711759943
15.77414707193313 282.738511186932 0.7558318667370028
15.779374626886547 281.59225615135375 0.7532465597576814
15.784602181839963 285.83134601327424 0.7583938427908938
15.78982973679338 289.1674820461993 0.7616181438828902
15.795057291746796 289.5775495500494 0.7617391142098809
15.800284846700212 289.0065529875765 0.7599243209362009
15.805512401653628 285.21171089782604 0.7554446879037071
15.810739956607044 286.255807319444 0.7562390979079019
15.81596751156046 286.7761524984745 0.7548761975399924
15.821195066513877 286.7408250651171 0.7537824422371608
15.826422621467293 286.7657288052088 0.7531872679286362
15.831650176420709 288.91700930313834 0.7567276867658466
15.836877731374125 289.5750305236682 0.7580929874185024
15.842105286327541 288.7801785700995 0.7575128597302538
15.847332841280958 290.0104301965871 0.7589764225772947
15.852560396234374 285.0894996100988 0.7528335829957803
15.85778795118779 285.0911769151261 0.751728361517465
15.863015506141206 287.09896425258046 0.7532063269116926
15.868243061094622 284.5132594329326 0.7486270034278407
15.873470616048039 285.3587178764506 0.7484478128614527
15.878698171001455 282.0499581247767 0.7434015721578398
15.883925725954871 284.3507437077458 0.7463855756401353
15.889153280908287 286.7706365310547 0.7502780334798989
15.894380835861703 289.4989129130103 0.7549585202070501
15.89960839081512 289.0305215409536 0.7527017348556772
15.904835945768536 287.44774834528147 0.7493997838018733
15.910063500721952 285.30455900088015 0.7458204009414735
15.915291055675368 283.0340607911834 0.7425876859433987
15.920518610628784 281.13445425920594 0.7402694433597587
15.9257461655822 278.3935815522285 0.7361368046245046
15.930973720535617 277.7676093918757 0.7356672906585814
15.936201275489033 276.9695960968493 0.736090980989936
15.94142883044245 279.4955753105332 0.7383492233771715
15.946656385395865 279.93918124149593 0.7382687904382611
15.951883940349282 279.1242390987707 0.7366085099871894
15.957111495302698 280.7400715894605 0.7380086434007487
15.962339050256114 282.05931954472146 0.7410127199258271
15.96756660520953 284.7381476954158 0.7444011427027938
15.972794160162946 287.18794956146974 0.74763178460553
15.978021715116363 290.3053203337388 0.7508046844222886
15.983249270069779 292.9823361274043 0.7534685941055532
15.988476825023195 294.8163899810851 0.7552711081525082
15.993704379976611 293.2400854984272 0.7533023434336027
15.998931934930027 291.6084933814276 0.7513342386549322
16.004159489883442 289.54922548859986 0.7494373929396888
16.009387044836856 290.04330763568794 0.7494382233593576
16.01461459979027 286.20242118131324 0.7428666695414434
16.019842154743685 285.2345426198703 0.742125915940029
16.0250697096971 285.37207908998806 0.7420705395587257
16.030297264650514 288.35585085057033 0.7464821259251163
16.03552481960393 292.9325724618283 0.75265347217463
16.040752374557343 294.8082504950194 0.7551304029540692
16.045979929510757 298.0127951460117 0.7598036933919446
16.05120748446417 301.69224951520044 0.7631345448157264
16.056435039417586 306.2496702725918 0.7668821889867709
16.061662594371 308.39414180355794 0.7677609942871914
16.066890149324415 312.05998111915704 0.7711512111747607
16.07211770427783 313.64663380320474 0.7733916931648792
16.077345259231244 318.3680274978765 0.7802274728221764
16.08257281418466 319.3409729545278 0.7811799744505236
16.087800369138073 319.1431979149155 0.7814171162208172
16.093027924091487 317.68255547820263 0.7794158150322743
16.0982554790449 318.2017037272536 0.7787737370599915
16.103483033998316 322.42948271827515 0.783838287653968
16.10871058895173 326.7297119511726 0.788969169822656
16.113938143905145 330.8557592313992 0.7950478393661966
16.11916569885856 329.0591999275867 0.7932803007947299
16.124393253811974 326.16175598812237 0.7897541623455018
16.129620808765388 324.52478055333034 0.7881503461797672
16.134848363718802 323.57801113487255 0.7873635603254945
16.140075918672217 326.19089337212006 0.7900896403083287
16.14530347362563 328.35800487468157 0.7930035236704935
16.150531028579046 329.744889103752 0.7943436814866089
16.15575858353246 328.81460907243104 0.7924425931878288
16.160986138485875 327.6347623585536 0.7899024705773179
16.16621369343929 325.74874783122283 0.7875786587042108
16.171441248392703 320.23656530049635 0.7818157180597792
16.176668803346118 315.2200010955194 0.7767258224689179
16.181896358299532 312.407089417143 0.7732008300157307
16.187123913252947 309.66536380603463 0.7699131954925603
16.19235146820636 306.175512730823 0.7657543603359868
16.197579023159776 300.6635369261315 0.7605463005130202
16.20280657811319 293.3143961084805 0.751259084945572
16.208034133066604 286.8557075320884 0.74289131126263
16.21326168802002 279.376641857735 0.7328952693005922
16.218489242973433 276.08714634576376 0.72780825344795
16.223716797926848 275.69999810915965 0.7288252576444121
16.228944352880262 274.95353106539096 0.729064525558663
16.234171907833677 274.2733991235125 0.7283977673743507
16.23939946278709 268.27244953216393 0.7202906770347974
16.244627017740505 265.4119428023308 0.7158769627467275
16.24985457269392 260.7976085253661 0.7094125817326583
16.255082127647334 260.01641617411076 0.7106093909842314
16.26030968260075 258.41494761757735 0.7097083506545093
16.265537237554163 258.68438122326967 0.7107142697901007
16.270764792507578 257.42270618644983 0.7073712893430364
16.275992347460992 257.4718255016498 0.7073939154748002
16.281219902414406 257.3247161273885 0.7072064340290216
16.28644745736782 254.89393221252115 0.703272322642639
16.291675012321235 256.81451438040955 0.7055168957389986
16.29690256727465 257.2858439522677 0.7037139057250532
16.302130122228064 256.5746617550325 0.7029310348568899
16.30735767718148 254.84647486870492 0.7000270158733102
16.312585232134893 251.49177325002606 0.696125172733348
16.317812787088307 252.10100779079463 0.6961039375499924
16.323040342041722 252.89324433220366 0.6963543692799928
16.328267896995136 255.1306062198698 0.6996261777936505
16.33349545194855 253.62303258859075 0.6966554562050046
16.338723006901965 252.78590161174694 0.6951355903450218
16.34395056185538 256.31059274981715 0.6981985008265494
16.349178116808794 257.7553297330889 0.6998539171791268
16.35440567176221 261.15788738702327 0.7039367190181898
16.359633226715623 264.837677732725 0.7091810073176813
16.364860781669037 266.9764565301319 0.7117617078577303
16.37008833662245 272.5502376069699 0.7190314952620246
16.375315891575866 275.90860251643437 0.7229518786487865
16.38054344652928 279.5894197903212 0.7273218745199703
16.385771001482695 286.20836577813265 0.7351502011267548
16.39099855643611 289.2633757892632 0.7377474864266852
16.396226111389524 294.48364729670124 0.7433927543503079
16.401453666342938 295.72744194693604 0.7444510297838515
16.406681221296353 296.5346239495934 0.7458697451478682
16.411908776249767 294.3850736600507 0.7430806983811852
16.41713633120318 292.322796854948 0.7398986740125887
16.422363886156596 289.84996303392546 0.7369990906001179
16.42759144111001 287.86622406748245 0.7341544517577906
16.432818996063425 287.0258216341711 0.7333059419305262
16.43804655101684 284.60549011035147 0.729399674493051
16.443274105970254 281.7879322223593 0.7258545397116893
16.448501660923668 280.35098737898863 0.7236256787668508
16.453729215877082 278.9147926424559 0.7228794611137799
16.458956770830497 276.3587273919412 0.7192853295766484
16.46418432578391 276.41699453394494 0.7208141556414778
16.469411880737326 275.4941562197865 0.7198193746426097
16.47463943569074 275.213683437146 0.7196428230580167
16.479866990644155 273.4846603363583 0.7175733680970467
16.48509454559757 273.24211889901335 0.7169300122795357
16.490322100550983 274.94163213340335 0.7183454788737649
16.495549655504398 278.23749707231207 0.7218038628047401
16.500777210457812 280.683530132732 0.7242368981024533
16.506004765411227 282.55023084187894 0.7261635114952327
16.51123232036464 282.81469616857834 0.7260654763559757
16.516459875318056 281.38465082707586 0.7238863363262611
16.52168743027147 282.8570442992814 0.7262556951464051
16.526914985224884 282.85611943855184 0.7268475030019774
16.5321425401783 286.3015295468217 0.7323872918784023
16.537370095131713 285.78701017118425 0.731791103164749
16.542597650085128 281.4649543943362 0.7267016018007451
16.547825205038542 277.13620847958657 0.7203361197015382
16.553052759991957 275.146009094831 0.7166453191976087
16.55828031494537 271.149609676374 0.7132801804246729
16.563507869898785 268.20032668430207 0.7104692918494084
16.5687354248522 265.6542692697209 0.7084226357367471
16.573962979805614 263.8866760481723 0.7063062237854512
16.57919053475903 263.84635934868504 0.7052506711638611
16.584418089712443 260.81870075838566 0.7013118148909336
16.589645644665858 259.9570774207146 0.6999290741998354
16.594873199619272 260.2011750456205 0.6990089789307491
16.600100754572686 259.4690748991821 0.6983149710888202
16.6053283095261 258.4439114426382 0.6971503318719742
16.610555864479515 256.938269544006 0.695449328185362
16.61578341943293 255.4389144802313 0.6940161209423801
16.621010974386344 255.86786666859942 0.6938364063103082
16.62623852933976 259.22061404983515 0.6977325576400515
16.631466084293173 260.45849453630376 0.6990633354851936
16.636693639246587 261.1202747515682 0.6987096388041812
16.641921194200002 260.26165699349605 0.697273645285916
16.647148749153416 260.8789148420967 0.6978797832010003
16.65237630410683 261.4657258468868 0.6978063522377708
16.657603859060245 263.1681984456915 0.7004510003212711
16.66283141401366 260.33795462531225 0.6964777493874101
16.668058968967074 256.31867042376575 0.6922439056332629
16.67328652392049 252.33834882657408 0.6870808177261252
16.678514078873903 252.1022734321991 0.6871800161723766
16.683741633827317 254.13601675770659 0.6901544825968109
16.68896918878073 253.12141142964802 0.688912018653497
16.694196743734146 250.41648738991543 0.6844885834402282
16.69942429868756 247.59109046847163 0.6796488583232763
16.704651853640975 248.61138211755608 0.6812009226114337
16.70987940859439 247.60896584868178 0.6794158512706484
16.715106963547804 245.37776969946938 0.6760232254669052
16.720334518501218 244.37358776243065 0.6765604680160436
16.725562073454633 245.2490449257633 0.6782491548284167
16.730789628408047 244.65116220779169 0.6764864653029268
16.73601718336146 242.80708412038462 0.6739865487430928
16.741244738314876 240.47101361287315 0.670629107010233
16.74647229326829 239.0560042391332 0.6702185214809852
16.751699848221705 238.48879975357107 0.6701203387292876
16.75692740317512 238.02029576717862 0.6698782684945966
16.762154958128534 238.45422947946454 0.670082949831769
16.767382513081948 235.93518484677884 0.6657767059450002
16.772610068035362 234.60723219043714 0.6634590706374182
16.777837622988777 233.13070765338887 0.6616083740484962
16.78306517794219 234.8970969249965 0.6650003585343812
16.788292732895606 237.15723101755177 0.668066948792059
16.79352028784902 236.63821408021616 0.6679133836300913
16.798747842802435 233.89364209100103 0.6612026273292299
16.80397539775585 232.73162061358144 0.6601280297290548
16.809202952709263 229.44097609484885 0.6565511074045532
16.814430507662678 228.002524461846 0.6543595201503716
16.819658062616092 226.5030036684589 0.6517987229321782
16.824885617569507 225.95550832016056 0.650384638617839
16.83011317252292 227.4244126641589 0.6539849391811898
16.835340727476336 227.94917482958994 0.65518226649414
16.84056828242975 228.3017600142349 0.6528702808567367
16.845795837383164 226.24564991835825 0.65006901316817
16.85102339233658 221.70401308201434 0.6440889221807342
16.856250947289993 221.35508109393407 0.64568826716325
16.861478502243408 219.46626967800754 0.6447945796987592
16.866706057196822 220.55610655101768 0.6465547872377504
16.871933612150237 222.95568840643804 0.6506902068608941
16.87716116710365 226.13464970781445 0.6550106922695433
16.882388722057065 227.78355301115002 0.6564659331059312
16.88761627701048 228.72761589792955 0.656018183202261
16.892843831963894 226.84006411323875 0.6533690419494326
16.89807138691731 225.230360347442 0.6513988857596964
16.903298941870723 222.69544752449914 0.6481637877555946
16.908526496824138 220.68291708264763 0.6442258794648388
16.913754051777552 220.95424692510775 0.6440694884499221
16.918981606730966 220.352783679746 0.6450081672205417
16.92420916168438 220.70541011629527 0.6455836036935211
16.929436716637795 220.04254130815204 0.6445668225330662
16.93466427159121 221.1353793264553 0.6458900050424852
16.939891826544624 221.56546972572372 0.6451406329835504
16.94511938149804 222.10006780877174 0.6446593453188645
16.950346936451453 221.8443191977977 0.6449385212998379
16.955574491404867 223.12685511106483 0.6477457086567907
16.960802046358282 221.96024900626315 0.6467685049269455
16.966029601311696 220.0458732431846 0.6425895100011216
16.97125715626511 218.9357617792533 0.6398378961312133
16.976484711218525 218.14995834722916 0.6390259133062475
16.98171226617194 219.4945666118667 0.6422997532901353
16.986939821125354 218.91234852961335 0.6407948911710613
16.99216737607877 217.50568197565238 0.6384930926155864
16.997394931032183 218.85303580471773 0.6388592322306067
17.002622485985597 219.71722142375572 0.6405152291844368
17.00785004093901 221.5953859002665 0.6422613820194154
17.013077595892426 222.56254318942166 0.6438355199608716
17.01830515084584 223.19304661579312 0.6441008197718383
17.023532705799255 225.23381328188995 0.6481466389705053
17.02876026075267 222.58619047320272 0.644979255223501
17.033987815706084 222.20405466049758 0.6436485197268466
17.039215370659498 224.23103660865482 0.6467936158931561
17.044442925612913 224.02745462623756 0.647124560774354
17.049670480566327 225.0662913436842 0.649637413550857
17.05489803551974 221.8344064024014 0.6441957902294383
17.060125590473156 223.3950176878538 0.6455148118419027
17.06535314542657 223.24398197664303 0.6451211133085687
17.070580700379985 224.15976823235275 0.6468167001075197
17.0758082553334 224.3946429865435 0.646939673386209
17.081035810286814 222.8228605839583 0.644777124168891
17.086263365240228 224.18467930529712 0.6457500158731841
17.091490920193642 224.30937515424608 0.646639140205096
17.096718475147057 224.9987163646377 0.6482263986733624
17.10194603010047 223.92363232934193 0.6472160001893761
17.107173585053886 225.22627664313995 0.6508488265459107
17.1124011400073 230.59826982421345 0.6572667691054351
17.117628694960715 233.17589357529462 0.6603552650481076
17.12285624991413 235.08851642467172 0.6636520445588123
17.128083804867543 233.8629572173204 0.6615788618541814
17.133311359820958 233.6999670904395 0.6603088811126974
17.138538914774372 233.19207446830822 0.6596248327456394
17.143766469727787 233.90271840565165 0.6596325180475191
17.1489940246812 233.81744800359436 0.6593843356707311
17.154221579634616 234.05203872058524 0.6589500569481036
17.15944913458803 234.12736343836775 0.658398045123711
17.164676689541444 234.727007131968 0.6592250120617714
17.16990424449486 238.39386771144495 0.6648305228509138
17.175131799448273 245.20754094451013 0.6742569250504986
17.180359354401688 245.83085287944172 0.6731853457726772
17.185586909355102 246.08382411343118 0.6731373393639773
17.190814464308517 245.76696095263242 0.6719755037188304
17.19604201926193 245.95752896762272 0.6725071868226428
17.201269574215345 249.61347557534845 0.6763873240478995
17.20649712916876 250.6687725680967 0.6773220437435157
17.211724684122174 252.21546816280332 0.681130507049016
17.21695223907559 253.04087063137942 0.682391582798097
17.222179794029003 255.32150219263528 0.685866284655453
17.227407348982418 252.5115276316649 0.6807317426863674
17.232634903935832 250.36673283491004 0.6773884820479918
17.237862458889246 249.1284104444494 0.6758251511276748
17.24309001384266 250.88954045065617 0.6785947885312983
17.248317568796075 250.90170122452162 0.6797984953286287
17.25354512374949 251.40692239128526 0.6805551695087767
17.258772678702904 250.35166415941447 0.6791957762066377
17.26400023365632 249.04418754627002 0.677966194115311
17.269227788609733 247.40825139261008 0.6753975030926077
17.274455343563147 242.74384243957238 0.6678538212475469
17.279682898516562 242.366658438188 0.6676795068574529
17.284910453469976 242.46863802667218 0.667059490733837
17.29013800842339 243.44837924405485 0.6681496538088144
17.295365563376805 241.6447909873429 0.6662987570622484
17.30059311833022 242.81864797064836 0.6676883103324144
17.305820673283634 243.03748223896196 0.6675112688623914
17.31104822823705 244.82992932955224 0.6694479751553856
17.316275783190463 246.53071016595243 0.6728521979908745
17.321503338143877 246.42145879406107 0.6738158289101361
17.32673089309729 246.41985404648403 0.6743194821597749
17.331958448050706 245.39747591241294 0.6735667474431297
17.33718600300412 245.39423717224741 0.6734958621877212
17.342413557957535 244.62007745010737 0.6719856198211798
17.34764111291095 241.67867736740072 0.6665809045053532
17.352868667864364 239.21825377406836 0.6619119084025392
17.358096222817778 239.79126313201206 0.6618903539409813
17.363323777771193 243.0997913763941 0.6668436839663642
17.368551332724607 243.8364869930942 0.667982564066474
17.37377888767802 240.63653960667992 0.6645331550670853
17.379006442631436 241.3248038415283 0.6657454970898364
17.38423399758485 241.62740109252874 0.6663546933678816
17.389461552538265 240.14849380578224 0.6653924254605517
17.39468910749168 238.6941349408803 0.6631134054168042
17.399916662445094 237.58068427257172 0.6607202290975451
17.405144217398508 240.45628727871187 0.6639413555517656
17.410371772351922 240.35554451806883 0.6641929238059273
17.415599327305337 239.00140171425218 0.6622113270429231
17.42082688225875 237.45075251141128 0.6591077583163252
17.426054437212166 237.9731538106436 0.6595340748505064
17.43128199216558 240.4323011452222 0.6622003118702522
17.436509547118995 241.27921645852504 0.6644828767963695
17.44173710207241 242.2285325007105 0.6661104759936501
17.446964657025823 240.5420202597494 0.6633854360966089
17.452192211979238 239.838643054624 0.6624469450502604
17.457419766932652 239.70588826254902 0.6618930101440862
17.462647321886067 241.57309228040822 0.665190711269448
17.46787487683948 242.7578635087331 0.6672798944512554
17.473102431792896 242.14130331913856 0.6672446417211899
17.47832998674631 240.20539927558056 0.6643757243615518
17.483557541699724 240.35238520006502 0.6637222218395418
17.48878509665314 241.36508879153848 0.6643251064450485
17.494012651606553 243.1632747398526 0.6664188671367913
17.499240206559968 244.2421946751981 0.6674765467197207
17.504467761513382 245.12489132649844 0.6685897202857147
17.509695316466797 249.86267454755964 0.6747220443521061
17.51492287142021 246.52146427501845 0.6717368120475834
17.520150426373625 246.6694238871837 0.6733765815120134
17.52537798132704 245.76608994062425 0.6716548590198401
17.530605536280454 245.85248291374975 0.6709344940657831
17.53583309123387 247.78389282021638 0.6722984468549756
17.541060646187283 246.9347507004873 0.6714746446560671
17.546288201140698 247.55730290762477 0.6737992292269426
17.551515756094112 245.99495287957274 0.6722789510904656
17.556743311047526 248.2643086522056 0.6749136792532506
17.56197086600094 248.85039604412805 0.6745565695570905
17.567198420954355 251.40744144281766 0.6779209061432596
17.57242597590777 249.7438106569455 0.6760145890381246
17.577653530861184 247.67001613187003 0.6738665656556919
17.5828810858146 245.22350211993805 0.670327861266025
17.588108640768013 246.29114614603228 0.6728288589873062
17.593336195721427 246.4639210627242 0.6715614346153654
17.598563750674842 249.11225209269267 0.6740532683274636
17.603791305628256 251.6278881879232 0.6761957629450961
17.60901886058167 254.20373024200495 0.6795173953066069
17.614246415535085 257.151394027234 0.6833649816217355
17.6194739704885 255.98256887987895 0.6816445959178955
17.624701525441914 255.32856679381518 0.6807547104113296
17.62992908039533 256.5176508315746 0.6826615113910749
17.635156635348743 259.743883548548 0.686991560050396
17.640384190302157 263.41343723826014 0.6913203715043355
17.64561174525557 263.89609985644876 0.6905955991893428
17.650839300208986 264.6859050400704 0.6909228948657934
17.6560668551624 266.1319043742417 0.6931142323746056
17.661294410115815 268.16450777582384 0.6964112545738254
17.66652196506923 270.72780624971324 0.6991669843417835
17.671749520022644 277.2898656535446 0.7078184463038076
17.676977074976058 280.67416198592224 0.7117811615730366
17.682204629929473 283.99285734310786 0.7147546791984601
17.687432184882887 286.9209466335845 0.717361647077536
17.6926597398363 290.92941027976406 0.7226179606015253
17.697887294789716 297.73764160916323 0.7311090100201132
17.70311484974313 300.36822692487146 0.7350931604544092
17.708342404696545 301.69207640237084 0.7361628158721099
17.71356995964996 303.0543467720515 0.737405899019933
17.718797514603374 306.7493521391663 0.7415914701879881
17.724025069556788 312.0400659245724 0.7479847060688356
17.729252624510202 317.084683327483 0.7542577225933766
17.734480179463617 318.22448849552296 0.7552600044151384
17.73970773441703 317.8930002183195 0.7538363441505246
17.744935289370446 317.4657512825122 0.7539205379479035
17.75016284432386 319.6503881406585 0.7568715619857771
17.755390399277275 322.22945245280425 0.7599979508287159
17.76061795423069 322.3848189344201 0.7596785082033242
17.765845509184103 323.9590596595122 0.7600698021210295
17.771073064137518 325.7763914613332 0.7621610886737301
17.776300619090932 329.79400218651915 0.7667917893710229
17.781528174044347 327.4491784312718 0.7643101350800584
17.78675572899776 324.52364461829376 0.7615055141786937
17.791983283951176 316.655825370221 0.7522372692133539
17.79721083890459 310.1969218712539 0.744246104987241
17.802438393858004 305.222923640459 0.7389741148283551
17.80766594881142 302.5194256710134 0.73625812909313
17.812893503764833 298.9845065795748 0.7324370081334144
17.818121058718248 295.538641158478 0.728225672419934
17.823348613671662 291.81359019339965 0.7226636050222878
17.828576168625077 288.31611498213687 0.7188875384911728
17.83380372357849 285.53000160680483 0.7153754142669476
17.839031278531905 281.03589542567653 0.7106277775220091
17.84425883348532 278.2688150473417 0.707629896065273
17.849486388438734 277.3079277223946 0.7060762752775379
17.85471394339215 278.6203859625939 0.7075185385400873
17.859941498345563 276.84812081009795 0.7054165867715008
17.865169053298978 275.5125333443658 0.7043679337608194
17.870396608252392 274.7593692408176 0.7038005496483729
17.875624163205806 274.0222799037912 0.7024525024138487
17.88085171815922 276.27379766873884 0.7053428365137165
17.886079273112635 279.1793261795177 0.7095988852865852
17.89130682806605 281.7129678132973 0.7114836588560708
17.896534383019464 285.9034304469096 0.7166217018257238
17.90176193797288 293.0346616024434 0.724767206450865
17.906989492926293 300.5695539836556 0.7336431222006919
17.912217047879707 309.6033091933929 0.7443592607340824
17.917444602833122 316.29118930064834 0.7516119895400103
17.922672157786536 320.2630581985263 0.7560564378621824
17.92789971273995 318.7040318080353 0.7547180420429099
17.933127267693365 319.44731928873375 0.7547324502437837
17.93835482264678 319.7892224999595 0.7559097089986256
17.943582377600194 321.79248236804597 0.7579611376250833
17.94880993255361 318.49486271600296 0.7541912713382485
17.954037487507023 314.23897222150066 0.7496707705343972
17.959265042460437 310.5588964103583 0.7448113996595651
17.96449259741385 306.7500909823643 0.7404940263082985
17.969720152367266 302.0162064904709 0.7345204402895709
17.97494770732068 295.1270137273845 0.7263892875486733
17.980175262274095 289.7861044873034 0.7213687885394507
17.98540281722751 285.4805540575853 0.7168247679613019
17.990630372180924 279.91051709631716 0.7107166906258684
17.995857927134338 274.6129216103364 0.70361470522234
18.001085482087753 272.22052476591665 0.6989928795048586
18.006313037041167 269.2087287021606 0.6960630943079602
18.01154059199458 268.4414752843829 0.6950885102763007
18.016768146947996 264.11207562048895 0.6904075426867655
18.02199570190141 263.8819933169081 0.6911885359164919
18.027223256854825 261.43809445677414 0.6883365140883826
18.03245081180824 257.56047620058825 0.6830871385202305
18.037678366761654 256.3331728654435 0.6816718297485571
18.042905921715068 256.3003792709871 0.6797939557986221
18.048133476668482 258.99873260770113 0.6848058428011458
18.053361031621897 260.253524324662 0.6867400397642106
18.05858858657531 261.026045252535 0.6882756561809332
18.063816141528726 261.2989577072996 0.690032120805563
18.06904369648214 258.6904345803594 0.6861177146306626
18.074271251435555 260.3550993094361 0.6865385617900543
18.07949880638897 261.4328868343461 0.6864704266475496
18.084726361342383 263.3882645048037 0.6873758052592364
18.089953916295798 263.4644843727863 0.687910762403829
18.095181471249212 264.87043891309094 0.6899604890736134
18.100409026202627 268.0430058405659 0.6948099437255961
18.10563658115604 271.5953641514736 0.6997669186926136
18.110864136109456 275.30028551428256 0.7035995575273638
18.11609169106287 278.9670466235252 0.7066405989851929
18.121319246016284 282.49816131469674 0.710363368776094
18.1265468009697 284.19891144632646 0.7125180537531908
18.131774355923113 288.8240597238906 0.7185503790291288
18.137001910876528 293.73273706777417 0.7247217635382738
18.142229465829942 301.82096755622865 0.7345731827910992
18.147457020783357 306.87077618298684 0.7406449969988051
18.15268457573677 310.86297472373644 0.7448863297507653
18.157912130690185 315.318568341204 0.7500306519460507
18.1631396856436 322.2216088951454 0.7571931605939949
18.168367240597014 334.0856203697327 0.7699354742906869
18.17359479555043 348.36026534280074 0.7861938092146646
18.178822350503843 362.41370370090783 0.8014605075388554
18.184049905457258 369.53398260886837 0.8095791510965563
18.189277460410672 374.31864827064464 0.8144851848232508
18.194505015364086 381.49886208061787 0.8221398368163402
18.1997325703175 384.05182160309414 0.8248140201116044
18.204960125270915 388.0698469903376 0.82873112928725
18.21018768022433 384.1728129432144 0.8244256362902271
18.215415235177744 382.88406614630105 0.8235046070999338
18.22064279013116 382.41929700834584 0.8232180071022346
18.225870345084573 381.12531684490074 0.8220593412300803
18.231097900037987 376.4926910060413 0.8170081518236607
18.236325454991402 381.570999544801 0.822117656965385
18.241553009944816 385.95676650628974 0.8268827898408369
18.24678056489823 390.7632858540562 0.831325509519417
18.252008119851645 390.28545756946227 0.8310173115139641
18.25723567480506 389.49990535756797 0.8299600600801574
18.262463229758474 385.71960636883165 0.8263608056032559
18.26769078471189 379.8849718334217 0.8205687872388151
18.272918339665303 371.03555097440756 0.8107447335206021
18.278145894618717 359.643739950812 0.7979713237295682
18.28337344957213 347.48641793750045 0.7837972298090583
18.288601004525546 340.52515515503 0.7758276687028263
18.29382855947896 335.74774979248144 0.7713381821627774
18.299056114432375 330.9416915744316 0.76652579094005
18.30428366938579 322.0196048008815 0.7568815595013245
18.309511224339204 313.49478807622376 0.7473542912425423
18.314738779292618 308.3367612652852 0.7408650405607774
18.319966334246033 302.95459648716286 0.7346035401863529
18.325193889199447 297.77762129693207 0.7283035782275885
18.33042144415286 291.71718130364985 0.7215132515472441
18.335648999106276 290.9420241704549 0.7203423441390542
18.34087655405969 289.1496144434041 0.718276086314148
18.346104109013105 287.0022191548365 0.7145341741816327
18.35133166396652 283.6606488951065 0.7103579881788118
18.356559218919934 282.89342262940676 0.7102239675515144
18.361786773873348 282.9051969954804 0.7121686788272825
18.367014328826762 284.7968447431381 0.7146541775371503
18.372241883780177 284.7128024360891 0.7147843829766488
18.37746943873359 284.94315043327464 0.7144180148569987
18.382696993687006 287.3566634952737 0.7174405964757367
18.38792454864042 291.4443844755944 0.7246994170953771
18.393152103593835 297.6333030484353 0.7435026154771356
18.39837965854725 304.1846466497569 0.7575685522329609
18.403607213500663 312.3781223773964 0.7725375400131239
18.408834768454078 321.9836198306419 0.788270512270078
18.414062323407492 329.96130546105604 0.8023803803291788
18.419289878360907 338.5601739425752 0.8169390470376775
18.42451743331432 342.4229558839863 0.8247411768611157
18.429744988267736 344.4692417925843 0.830764289472067
18.43497254322115 339.3387322310572 0.8269856770657646
18.440200098174564 332.1442510313034 0.8211078245240236
18.44542765312798 326.9575669417819 0.8189200284804865
18.450655208081393 320.8869016227869 0.8143915476117741
18.455882763034808 315.0394105836707 0.8098486083663751
18.461110317988222 313.1571221789569 0.8101537413046551
18.466337872941637 311.7835073119547 0.810559310340578
18.47156542789505 313.63866724824436 0.8162165390453573
18.476792982848465 312.3667999132588 0.8169938428563461
18.48202053780188 308.9224147458708 0.8143215774703358
18.487248092755294 309.0795627690773 0.8171914938727282
18.49247564770871 310.3325863859544 0.8202139454391237
18.497703202662123 311.84620974639284 0.8256126824646426
18.502930757615538 310.53473900520726 0.8255827298117875
18.508158312568952 304.98991089030005 0.8200662826752649
18.513385867522366 298.13380180779495 0.8129727210559531
18.51861342247578 298.58545516748757 0.8150384771522816
18.523840977429195 298.04500047383544 0.8176874932261144
18.52906853238261 301.81949136211614 0.8254463483023771
18.534296087336024 302.3000214759879 0.8292886239904341
18.53952364228944 301.08613577272655 0.8312837855733444
18.544751197242853 297.3392478155371 0.8275217089314413
18.549978752196267 294.9044974093938 0.8251259297989907
18.555206307149682 289.8732473709307 0.8187906184622388
18.560433862103096 289.2190674466161 0.8196709275738748
18.56566141705651 290.02654502222055 0.8230673004140977
18.570888972009925 289.5256487388966 0.8239568498235872
18.57611652696334 289.60652089889845 0.8252674815267691
18.581344081916754 289.50874380367 0.8274068602668031
18.58657163687017 289.95202363424977 0.8297532449009277
18.591799191823583 290.6393200402564 0.8328608640150076
18.597026746776997 294.0487659877117 0.8396499369577962
18.60225430173041 295.9462997675897 0.843377494894034
18.607481856683826 295.8373636961917 0.8464156538225815
18.61270941163724 297.1079069926684 0.849025932017681
18.617936966590655 300.5742258220545 0.8556174113625241
18.62316452154407 303.42134312783634 0.8586307294293255
18.628392076497484 307.1840549399515 0.8463415036468246
18.633619631450898 310.6253182468301 0.8432234605783749
18.638847186404313 315.5248171004742 0.8434912057536803
18.644074741357727 319.52544465953895 0.8448885589737261
18.64930229631114 322.4544008732566 0.8451001184465612
18.654529851264556 324.219369209931 0.8425022434787964
18.65975740621797 330.6446234554553 0.8474849694529989
18.664984961171385 334.81089355557924 0.8490784478065234
18.6702125161248 336.4591728644936 0.8479425412888077
18.675440071078214 341.12484535194494 0.8521106704235046
18.680667626031628 345.84676051582085 0.8547642187793485
18.685895180985042 349.1062037093993 0.8565418057966852
18.691122735938457 352.5704961103642 0.8581651486951534
18.69635029089187 357.60884208928127 0.8617166929954413
18.701577845845286 361.76031998918654 0.8649087867326526
18.7068054007987 367.24635105021713 0.8699174131580906
18.712032955752115 370.1395570793183 0.8714663781650299
18.71726051070553 372.35676065092383 0.8726635676606415
18.722488065658943 373.78350466399684 0.8726106144281544
18.727715620612358 369.1363754639479 0.8659923050438734
18.732943175565772 367.87518148354644 0.8635323535410937
18.738170730519187 366.1845799296568 0.8600752708164966
18.7433982854726 368.63773097002735 0.862165712327886
18.748625840426016 368.3768846193779 0.8603484873447278
18.75385339537943 364.92874533672585 0.8552298309503445
18.759080950332844 361.85725584517576 0.850960287896164
18.76430850528626 359.39615036134904 0.8470690268437324
18.769536060239673 358.4366002579641 0.8457693989088916
18.774763615193088 355.668648759615 0.8409988842311127
18.779991170146502 349.6147027243714 0.83201747371703
18.785218725099917 343.36433652488506 0.823279695849437
18.79044628005333 337.5457239106503 0.8147575774674679
18.795673835006745 337.05428721547935 0.8133273643668254
18.80090138996016 335.35491563975046 0.8104024483877766
18.806128944913574 332.9959727981579 0.8068406831166205
18.81135649986699 327.6203525968884 0.7997072533931413
18.816584054820403 325.55935682125784 0.7977083432759255
18.821811609773818 325.2389254834871 0.7967400016125226
18.827039164727232 324.84719287091565 0.7965111549388638
18.832266719680646 323.57911550967776 0.7947127835704517
18.83749427463406 316.706416152776 0.7853799858548158
18.842721829587475 312.86531116249824 0.7806160556090898
18.84794938454089 311.63019307896946 0.7782901728748146
18.853176939494304 312.44003688038305 0.7788975690225592
18.85840449444772 310.9585094732553 0.7761811009199695
18.863632049401133 307.0198720872918 0.7709827698510386
18.868859604354547 304.9392733424209 0.7687756997257025
18.87408715930796 303.44673279908505 0.767455360381832
18.879314714261376 301.493309239929 0.7648720231949927
18.88454226921479 300.1235871150732 0.7635694145899538
18.889769824168205 296.472521042589 0.7577803049887034
18.89499737912162 293.3442005390979 0.7540693501800945
18.900224934075034 291.8421931131059 0.7504838517790455
18.90545248902845 288.39104958143895 0.7466086407997327
18.910680043981863 285.7647866741195 0.7432876282766594
18.915907598935277 283.8616788122405 0.7417075911553688
18.92113515388869 284.68241783092805 0.7442396418390588
18.926362708842106 285.2416524877824 0.7445064076556571
18.93159026379552 283.5666086805022 0.741671943751115
18.936817818748935 281.5622591587374 0.7377658444362813
18.94204537370235 281.40727196205097 0.7369631107082052
18.947272928655764 280.723767553784 0.735257401458426
18.952500483609178 282.67839237879764 0.7366976894070699
18.957728038562593 282.04580703651305 0.7359990696832905
18.962955593516007 279.9952303986564 0.7339550399946552
18.96818314846942 275.7827459234003 0.7291842898064916
18.973410703422836 275.552084252633 0.7276976282866496
18.97863825837625 276.44721880083625 0.726571874188175
18.983865813329665 275.4426772152823 0.7253434599735071
18.98909336828308 274.64683231387227 0.7246849841551036
18.994320923236494 272.5352077405051 0.7221341801690981
18.999548478189908 274.649026097962 0.7252531882571557
19.004776033143322 275.52272799919405 0.7276251049819968
19.010003588096737 278.58166330604854 0.7321126289008384
19.01523114305015 280.91666296449444 0.7346756519904334
19.020458698003566 278.9350390321278 0.7303976990715556
19.02568625295698 281.80160888229375 0.7331057100732218
19.030913807910395 279.76994952022585 0.73028572312569
19.03614136286381 285.4783345651588 0.7363652655029014
19.041368917817223 286.3460548384784 0.7356439111227788
19.046596472770638 288.1619320885085 0.7371911826001424
19.051824027724052 285.55075491801733 0.7341222980751115
19.057051582677467 287.2123955967311 0.7363890609319887
19.06227913763088 289.38926908164524 0.7388505725553336
19.067506692584296 288.31671052590343 0.7364967561400624
19.07273424753771 286.45097802099747 0.7339647155768964
19.077961802491124 282.85627183897003 0.729066969345769
19.08318935744454 279.7242534141382 0.7247592711825959
19.088416912397953 275.83335504270207 0.7192666110195045
19.093644467351368 274.916468598528 0.7180693128376835
19.098872022304782 276.24160776993074 0.7193620742148836
19.104099577258197 276.80208182811924 0.719882097689277
19.10932713221161 276.817621933088 0.7197170647262089
19.114554687165025 277.09071082822413 0.7201906825180296
19.11978224211844 276.53356791871136 0.7197896516110313
19.125009797071854 276.35508401266736 0.7196606260909553
19.13023735202527 275.97263277689774 0.7196279967381725
19.135464906978683 274.9467575396001 0.7188840569658347
19.140692461932098 271.24522594581003 0.7137191980733953
19.145920016885512 270.05004810908946 0.71257934287522
19.151147571838926 267.99354048381036 0.7105441371021389
19.15637512679234 268.0893906496536 0.7114382184215426
19.161602681745755 266.86120465278105 0.7100327273772898
19.16683023669917 264.0610859479762 0.7040691295762935
19.172057791652584 264.76016361895716 0.7046554154427669
19.177285346606 266.09860681193226 0.7075596265548498
19.182512901559413 267.60430195650923 0.7093241593142111
19.187740456512827 266.69460845499367 0.7078944420064425
19.19296801146624 262.80404778662 0.7012628799220173
19.198195566419656 262.935265138925 0.7022924431470989
19.20342312137307 264.78299806436974 0.7054766524938023
19.208650676326485 264.3119761729339 0.7043650309283158
19.2138782312799 267.03175231460364 0.7077155049343364
19.219105786233314 270.4223471208369 0.7111522194481885
19.22433334118673 272.0541831969389 0.7124638212021707
19.229560896140143 271.6602428000225 0.7120424205009442
19.234788451093557 270.3190995308551 0.7095361364957943
19.24001600604697 270.1105284916173 0.7089243879605998
19.245243561000386 272.4814005969377 0.7125858465285025
19.2504711159538 274.3430310430507 0.715861744217918
19.255698670907215 275.5117021361378 0.7180760780260615
19.26092622586063 273.0603813627646 0.7137413156699632
19.266153780814044 273.04755748622284 0.7119664556442052
19.271381335767458 272.2420562331661 0.7113132249055638
19.276608890720873 273.1943677540195 0.7125928414290079
19.281836445674287 276.1772140180612 0.7167304463521361
19.2870640006277 276.87028421377613 0.7169533068331349
19.292291555581116 279.02408279260874 0.7194409382024717
19.29751911053453 277.74830398953935 0.719178827647575
19.302746665487945 277.51787218354593 0.7184904498480161
19.30797422044136 281.0969692410576 0.7227755854501894
19.313201775394774 287.6607468562193 0.7298692509544801
19.318429330348188 294.7977215353263 0.7378708032695228
19.323656885301602 297.8741317806954 0.7415658804537122
19.328884440255017 301.5278451161137 0.7458088474804423
19.33411199520843 303.4946071349498 0.7471226842394999
19.339339550161846 304.2388901290283 0.7477801829671139
19.34456710511526 303.2475527162397 0.7451958795202818
19.349794660068675 304.8524997911866 0.74736859106766
19.35502221502209 309.3818810670882 0.7531423562397079
19.360249769975503 314.1608610019417 0.75922626799291
19.365477324928918 315.6008588927807 0.7613022270978878
19.370704879882332 314.93427713031184 0.7595963613521615
19.375932434835747 317.62431442262323 0.7627460260960899
19.38115998978916 319.30218694763084 0.7649475721353772
19.386387544742576 322.0297980621831 0.7683147334991078
19.39161509969599 325.7125963960718 0.7733535300807948
19.396842654649404 327.3882657937359 0.7748793063557317
19.40207020960282 334.5500143677861 0.7829469322944567
19.407297764556233 336.4903347675964 0.7851493039213795
19.412525319509648 340.2679465179179 0.7882514850069232
19.417752874463062 338.56818495387336 0.7867775276401986
19.422980429416477 336.52615549878163 0.7837945095503223
19.42820798436989 334.8742610848774 0.7819458637831881
19.433435539323305 336.3560934672844 0.7837465914523147
19.43866309427672 335.411643425089 0.7826448484283275
19.443890649230134 333.1499913541282 0.7797344044568579
19.44911820418355 329.31400013086284 0.7747926424413745
19.454345759136963 330.03626815032624 0.7746941963716578
19.459573314090377 332.85396949034356 0.7784362196150424
19.464800869043792 331.8730621569765 0.7772196810328977
19.470028423997206 332.4548177377687 0.7778060949889695
19.47525597895062 332.3876833518847 0.7779878888144428
19.480483533904035 331.6344875385168 0.7768888674980047
19.48571108885745 333.3473212531147 0.7794598237810388
19.490938643810864 336.857915161277 0.783297748881778
19.49616619876428 338.52818174523804 0.7843213212912798
19.501393753717693 339.34668578641134 0.7848702963083867
19.506621308671107 340.32024542665556 0.7858969622766611
19.51184886362452 343.54470284473734 0.7902493505564855
19.517076418577936 344.1469146034347 0.7916505046986393
19.52230397353135 343.79952886832774 0.7905813170021425
19.527531528484765 345.77472120645194 0.7925489036023197
19.53275908343818 346.3676739713833 0.7927384218484727
19.537986638391594 349.03246382281844 0.7955734484175647
19.54321419334501 351.65066902300487 0.7988625078826612
19.548441748298423 356.8563387202289 0.8050483443219434
19.553669303251837 357.6432449950622 0.8057994037695426
19.55889685820525 358.8123827757455 0.8071359759841708
19.564124413158666 361.24619336912247 0.8095102576774723
19.56935196811208 366.29216083862843 0.8150142617569444
19.574579523065495 369.2380638765053 0.8177794076723379
19.57980707801891 369.93172654280323 0.8178151942076789
19.585034632972324 371.140008068431 0.8192252207014323
19.590262187925738 373.69108023318796 0.8219418865015022
19.595489742879153 377.8117770061722 0.8267459502947715
19.600717297832567 381.99251093001857 0.8313137107746057
19.60594485278598 386.44553613610407 0.8359527659300043
19.611172407739396 387.43642419454767 0.8367533447642854
19.61639996269281 388.8146775574855 0.838029785405084
19.621627517646225 387.2360868027965 0.8363802990336658
19.62685507259964 387.101724644732 0.8364551958460955
19.632082627553054 387.18654848101505 0.8366988963686334
19.637310182506468 389.3147141355157 0.8389318799927094
19.642537737459882 390.25727388974997 0.8399228991511947
19.647765292413297 391.40990640707656 0.8410038805844104
19.65299284736671 392.03752917731225 0.8417674464831337
19.658220402320126 391.7261254885393 0.841146052127793
19.66344795727354 396.37280234525224 0.8459397452536113
19.668675512226955 398.734169451175 0.848112725150412
19.67390306718037 402.88890840935653 0.8526844787326797
19.679130622133783 403.44941460251965 0.8535249537428076
19.684358177087198 404.86903202021784 0.8552719111830671
19.689585732040612 406.95652149346546 0.8573035356923048
19.694813286994027 407.7844551039547 0.8582682426568479
19.70004084194744 406.91576051504 0.8567118261801571
19.705268396900856 404.0800464290689 0.8532391708656077
19.71049595185427 401.9835550137203 0.8509338625355842
19.715723506807684 396.3585494003567 0.8446735707804741
19.7209510617611 394.6388505909324 0.8430957924462279
19.726178616714513 389.7756049725572 0.8382661676422735
19.731406171667928 390.2002973825594 0.8384981155558482
19.736633726621342 387.9334203481288 0.8366509252561554
19.741861281574757 385.08095172072126 0.8330810052187807
19.74708883652817 377.9769870155113 0.8251940635444076
19.752316391481585 370.6782967363555 0.8173824326843115
19.757543946435 365.5441552514727 0.8110780662783493
19.762771501388414 362.9663577260755 0.8084946379955967
19.76799905634183 360.90786918566585 0.8060242084210183
19.773226611295243 360.38172334411854 0.8051658016403461
19.778454166248657 355.3731395591326 0.7997792003906348
19.783681721202072 350.3676746084109 0.7939652366288014
19.788909276155486 343.40067708469087 0.7864116901057855
19.7941368311089 341.2049227707222 0.7838286238556968
19.799364386062315 338.55749758208987 0.780954979183653
19.80459194101573 337.9063029664506 0.7806620370133985
19.809819495969144 333.71676107917324 0.7751584579059998
19.81504705092256 329.2198046385588 0.7696872292934546
19.820274605875973 327.8702103311699 0.767821328839684
19.825502160829387 330.0229895943768 0.7705044469058089
19.8307297157828 331.2987524568102 0.7730436030340316
19.835957270736216 328.39152345954375 0.7695726739274623
19.84118482568963 327.0712782261801 0.7676936940839405
19.846412380643045 325.73968266015197 0.7664673519499576
19.85163993559646 323.33170051398616 0.7637699678980469
19.856867490549874 320.6418250259744 0.7611456979181936
19.86209504550329 318.33284024905015 0.7583896941006416
19.867322600456703 316.4675017185512 0.7559405651453266
19.872550155410117 317.7988379882391 0.7581079480444803
19.87777771036353 319.21019477945157 0.7598068163090903
19.883005265316946 321.88879506132366 0.7625964133428412
19.88823282027036 319.7846133029219 0.7603729973243761
19.893460375223775 313.8669909563981 0.7522075828988525
19.89868793017719 311.07832806945663 0.748872111511615
19.903915485130604 308.78882406422366 0.7455488909433338
19.909143040084018 307.0648568614162 0.7438762999839134
19.914370595037433 307.7342811755299 0.7447287421816219
19.919598149990847 307.6470703325595 0.7441398954112983
19.92482570494426 308.48899960296717 0.7460552206703918
19.930053259897676 307.7774064527408 0.7460880083034332
19.93528081485109 306.3613369652276 0.7445009708345027
19.940508369804505 305.01165836882404 0.7427760113069898
19.94573592475792 305.33915072682885 0.7423738706434094
19.950963479711334 304.4165695690268 0.7420399545512812
19.956191034664748 307.16075715263713 0.7450366860975489
19.961418589618162 307.23532816142387 0.7452352972348255
19.966646144571577 305.15781779013497 0.7423893876936917
19.97187369952499 302.56812910223186 0.7386776737957698
19.977101254478406 302.8001743625815 0.7382923485040277
19.98232880943182 304.1701297749021 0.7399651057697533
19.987556364385235 305.4964735439039 0.7417136658222675
19.99278391933865 306.0450599939071 0.7423037015186394
19.998011474292063 307.42551684114943 0.74377074431104
20.003239029245478 310.59923313779973 0.7472910315795722
20.008466584198892 312.24506905651896 0.7495946699442583
20.013694139152307 317.0477875188492 0.7557907637182696
20.01892169410572 320.2134700174681 0.7594662060488465
20.024149249059136 322.4575858690521 0.7621568555288422
20.02937680401255 325.9205487589825 0.7663540365276184
20.034604358965964 331.6515393169256 0.7723413709938395
20.03983191391938 341.3034302349008 0.7828407417730046
20.045059468872793 345.0702792150152 0.7865702752948507
20.050287023826208 346.57852557488843 0.7884701196913192
20.055514578779622 343.81837511395844 0.7843333618871827
20.060742133733036 341.35757818440555 0.7816012351939529
20.06596968868645 339.38115396957465 0.7796855045303613
20.071197243639865 335.2256244677609 0.775547907038551
20.07642479859328 329.95341938363447 0.7694875143863666
20.081652353546694 324.68253130500545 0.7631013811422083
20.08687990850011 321.7127848764164 0.7595379629803773
20.092107463453523 318.6806408207893 0.7561873657511886
20.097335018406937 316.0269241166513 0.752846026033296
20.102562573360352 315.01216248447344 0.75182119335017
20.107790128313766 316.1987794399896 0.7534654417871433
20.11301768326718 314.81888049058534 0.7526129721057097
20.118245238220595 312.90386725919393 0.7506867476369637
20.12347279317401 310.3382324749168 0.747282463394643
20.128700348127424 309.9158720160544 0.7465542326639736
20.13392790308084 310.77510060171045 0.7472702411234036
20.139155458034253 314.3665365339987 0.7513287209295282
20.144383012987667 316.8000769359283 0.753533804070555
20.14961056794108 317.88747405139543 0.7543945869049816
20.154838122894496 314.5765869942318 0.750719304880661
20.16006567784791 314.9131732326233 0.7518657286305157
20.165293232801325 313.8289130312829 0.750644351910426
20.17052078775474 315.1814943634802 0.7521912517661449
20.175748342708154 317.269633889408 0.7551177062828027
20.18097589766157 321.3465351785873 0.7598118613637779
20.186203452614983 322.60992093041085 0.7606068545989161
20.191431007568397 319.8806116051927 0.7559724070791163
20.19665856252181 317.1248755663447 0.7527183738301334
20.201886117475226 318.6146646765297 0.7549143384736409
20.20711367242864 317.5790938583058 0.7537942173428052
20.212341227382055 313.651941174835 0.7487994929812334
20.21756878233547 308.0828979081178 0.7425975272554032
20.222796337288884 301.9548731131072 0.7352735013153541
20.228023892242298 299.51833735901903 0.7331973431725674
20.233251447195713 298.0451396163365 0.7317117985809525
20.238479002149127 295.5025922084442 0.7291897154222472
20.24370655710254 294.6399172434807 0.7277758544677532
20.248934112055956 292.45273737638354 0.7248109611575895
20.25416166700937 295.15282789816916 0.7271445294966841
20.259389221962785 295.34116531724175 0.727226120163686
20.2646167769162 297.00548047033874 0.7289451981920353
20.269844331869614 295.5771291283769 0.7280897946299819
20.275071886823028 295.2820987964617 0.7281274079955034
20.280299441776442 293.14378401231806 0.7270044885458657
20.285526996729857 293.90714781045466 0.7276297248070834
20.29075455168327 294.0811079442943 0.7271878119413678
20.295982106636686 295.60733509245307 0.7286143399397191
20.3012096615901 299.08831596902763 0.7323770664062087
20.306437216543515 301.27411114806273 0.7356776175042796
20.31166477149693 301.7456713489064 0.7365884830961431
20.316892326450343 300.53979854011544 0.7343982474741548
20.322119881403758 296.064811049758 0.7285480009446222
20.327347436357172 294.23615307963405 0.7259045170738514
20.332574991310587 291.65938649986373 0.7226995906730351
20.337802546264 293.0400637636891 0.7240467881229243
20.343030101217416 294.2733128503644 0.7248963441923068
20.34825765617083 295.64128045552815 0.726573186568081
20.353485211124244 294.3587907295811 0.7255479440890088
20.35871276607766 295.71707211056076 0.727188958607625
20.363940321031073 296.089498502475 0.7284347319739336
20.369167875984488 296.44982243216566 0.7284579063125822
20.374395430937902 295.0885006187182 0.726981963774256
20.379622985891316 295.0419349258188 0.7268895927171123
20.38485054084473 296.34869342298566 0.7276479457061141
20.390078095798145 297.9061730149217 0.7298805058406043
20.39530565075156 298.06607349121975 0.7299203357074483
20.400533205704974 297.4985630374841 0.7293466343702907
20.40576076065839 294.9811144187577 0.7258146816924096
20.410988315611803 294.97415122936593 0.7253068664666802
20.416215870565217 294.35067894583744 0.7251416736261096
20.421443425518632 292.7898552362163 0.7238327254956637
20.426670980472046 293.3282080272923 0.7243433373682444
20.43189853542546 293.01580290400585 0.7236639553371534
20.437126090378875 291.98183024057914 0.7214387524058734
20.44235364533229 289.72579993331414 0.7190074441824592
20.447581200285704 287.23613767781427 0.7164801934799198
20.45280875523912 288.11236278836213 0.7180142154419468
20.458036310192533 288.79855368816385 0.7197195464552766
20.463263865145947 290.7258458292967 0.7206607008519459
20.46849142009936 291.041832934509 0.7215294826913122
20.473718975052776 290.47189834123327 0.7205698475661152
20.47894653000619 292.32365851106874 0.7225219449178306
20.484174084959605 292.99910828571467 0.7238744669429902
20.48940163991302 294.85517612924207 0.7258270231932729
20.494629194866434 293.5359309283284 0.7246421151485244
20.49985674981985 292.07601310371547 0.7234630843492635
20.505084304773263 292.5583582033008 0.7237372605142701
20.510311859726677 294.2658097235228 0.7257006180965221
20.51553941468009 296.26729966109053 0.7268773845642552
20.520766969633506 295.27175516782387 0.725138078326255
20.52599452458692 295.70927353830785 0.7263167365703925
20.531222079540335 295.93836364295777 0.7264944370978397
20.53644963449375 293.2147367495694 0.7233110751627261
20.541677189447164 289.4083940329267 0.718722176726986
20.546904744400578 286.30377153908535 0.7147073286737898
20.552132299353993 286.8244071606444 0.7162372791681303
20.557359854307407 287.8949640807634 0.7173390043491937
20.56258740926082 291.08795197591473 0.7213278822144379
20.567814964214236 291.55985891857756 0.7218078773102935
20.57304251916765 290.49406540145526 0.7207208742782384
20.578270074121065 291.4441251199672 0.7219971232796668
20.58349762907448 289.81958876070354 0.7185759776128463
20.588725184027894 288.6712107645505 0.7168190391928088
20.593952738981308 287.8059599279861 0.715714952977899
20.599180293934722 289.9406274516983 0.7183628326166493
20.604407848888137 289.7390504845616 0.7195008581781838
20.60963540384155 289.2534822037524 0.7181940910892521
20.614862958794966 287.7951390672036 0.7173594806391551
20.62009051374838 286.5901265626552 0.7153794747838251
20.625318068701795 287.98978119943246 0.7169519667164949
20.63054562365521 290.32581872909867 0.7197471980999891
20.635773178608623 288.77626302405986 0.7179971525432535
20.641000733562038 285.59569329622303 0.7142542917788943
20.646228288515452 284.8893158633037 0.7147463015182417
20.651455843468867 285.7383511789906 0.7152058457209821
20.65668339842228 285.3158251873176 0.7143023019042021
20.661910953375695 283.90393369534917 0.7110986296385593
20.66713850832911 284.2456002011901 0.7114515643572704
20.672366063282524 284.5987274229277 0.7129440339658787
20.67759361823594 287.5531731397213 0.7168430426726603
20.682821173189353 288.06981650151283 0.7188995434454938
20.688048728142768 289.27264471242046 0.720530547137743
20.693276283096182 286.90364776680354 0.7165160070432
20.698503838049596 287.0311081960354 0.7166463473832891
20.70373139300301 287.8404436648952 0.7170674287035712
20.708958947956425 288.4979648002993 0.7184555592166255
20.71418650290984 290.64462283966736 0.7200068196496912
20.719414057863254 291.3627797638767 0.7195718995364228
20.72464161281667 293.58773919475044 0.722900105850983
20.729869167770083 293.5353103934202 0.7235265318255333
20.735096722723497 294.2807311729555 0.7243791117512555
20.740324277676912 294.33166134704584 0.7237758595536277
20.745551832630326 290.3939995929293 0.7181012077246973
20.75077938758374 288.30147050302406 0.7159694305878084
20.756006942537155 291.7848895625202 0.7204519917355836
20.76123449749057 298.26387608508276 0.7283131795559973
20.766462052443984 299.5783047630443 0.7297907869570628
20.7716896073974 299.9903720481832 0.7293789890263306
20.776917162350813 299.05963076306386 0.7278897715053582
20.782144717304227 299.2694650843311 0.7280310732014613
20.78737227225764 299.72944407499 0.7286736781121916
20.792599827211056 296.9907301615105 0.7255616787330412
20.79782738216447 297.5445171310607 0.7258880708368786
20.803054937117885 296.7868967732517 0.7257777093863222
20.8082824920713 299.4876805570406 0.7293199972345611
20.813510047024714 304.0268105030519 0.7347518254938232
20.81873760197813 309.0251828985602 0.7405498955115466
20.823965156931543 310.17308182667216 0.7411653810999317
20.829192711884957 310.46880273066125 0.7411531189258768
20.83442026683837 308.4650217792148 0.7391730471415296
20.839647821791786 306.8617581848168 0.7369360306853743
20.8448753767452 305.27604469771313 0.7357894802564691
20.850102931698615 306.36472930766035 0.7373987176322643
20.85533048665203 304.43453120920174 0.7356707368345569
20.860558041605444 302.2903029763546 0.7336763864669987
20.865785596558858 302.26415627280727 0.7330714475687935
20.871013151512273 302.2010039090055 0.7331189857864884
20.876240706465687 299.21307579511 0.7292504301753008
20.8814682614191 296.840990383882 0.7266141996196678
20.886695816372516 295.98378299024586 0.7251133404792333
20.89192337132593 298.1472694832918 0.7271448596277982
20.897150926279345 296.50454799687355 0.7245430375460495
20.90237848123276 295.4170024449803 0.7231383651016203
20.907606036186174 292.88957530927007 0.7201519327142762
20.912833591139588 292.6256841805584 0.7204806723100611
20.918061146093002 292.94737587128367 0.7215596401983587
20.923288701046417 292.65176349983267 0.721484937445684
20.92851625599983 296.6249099934448 0.7262717361937487
20.933743810953246 296.57100495285226 0.7252221688600767
20.93897136590666 296.61298907389164 0.7241383993424924
20.944198920860075 291.3911304284662 0.7178508690140151
20.94942647581349 288.93428457374523 0.7158350824440857
20.954654030766903 289.3526847004624 0.7179031253320736
20.959881585720318 293.2561445978789 0.723880342443494
20.965109140673732 296.81873495327966 0.7280849541919796
20.970336695627147 298.37329969704285 0.7292083446247717
20.97556425058056 293.2509626179467 0.7210459542279286
20.980791805533975 289.6728730032349 0.7157893565480475
20.98601936048739 285.9811871508974 0.7122405264010345
20.991246915440804 285.6244852715547 0.7134421170711456
20.99647447039422 282.88151422238445 0.711188980067394
21.001702025347633 281.9855150196807 0.7103396021303298
21.006929580301048 283.0509214683404 0.7104055122459533
21.012157135254462 281.24625210309523 0.70728378419188
21.017384690207876 278.7023294530305 0.7045471143789818
21.02261224516129 276.77186741040236 0.7014322975532912
21.027839800114705 278.7217746124712 0.7042171039996465
21.03306735506812 280.10167634593 0.7045143304101674
21.038294910021534 280.10327707923574 0.7049510106503828
21.04352246497495 280.0261207185075 0.7063032363864121
21.048750019928363 281.02890515694014 0.7082295836983531
21.053977574881777 283.18693234389156 0.7120776180154736
21.059205129835192 283.40970437277815 0.7102592242057196
21.064432684788606 282.30910178580086 0.7083896620985745
21.06966023974202 277.8825898933831 0.7012595155246074
21.074887794695435 276.7287127085626 0.7008035072075022
21.08011534964885 275.14629889895406 0.6995551839121618
21.085342904602264 275.17752975821014 0.7000214509424973
21.09057045955568 274.86042401116765 0.7000558669730409
21.095798014509093 274.6315496918346 0.6987772759031092
21.101025569462507 275.5950455371025 0.6986721373011131
21.10625312441592 275.2391931081148 0.6973807861275317
21.111480679369336 278.6002833196579 0.7010818567968845
21.11670823432275 279.41870834552185 0.701977967300037
21.121935789276165 276.17268395992295 0.6971201373864724
21.12716334422958 273.8317627101388 0.6933096159527835
21.132390899182994 272.1227640354615 0.6912228429123658
21.13761845413641 274.11541597687824 0.6940210790123628
21.142846009089823 275.1135064048882 0.6963911215769505
21.148073564043237 274.21059474381485 0.6945918386303718
21.15330111899665 275.8346985439488 0.6959305737116009
21.158528673950066 276.21754698410695 0.6962931866176543
21.16375622890348 274.38051799273376 0.6936536419939288
21.168983783856895 270.5034846830734 0.6880693701911308
21.17421133881031 269.7655189200941 0.6864144785780792
21.179438893763724 271.024059487048 0.688257420351329
21.184666448717138 272.8337458580361 0.6914999572324044
21.189894003670553 275.7876414735408 0.6952783309941067
21.195121558623967 278.37542702223044 0.6986227458626402
21.20034911357738 280.15736756604235 0.6998388757618652
21.205576668530796 273.99603692991377 0.6919682162609136
21.21080422348421 271.6508824737237 0.6890069334557539
21.216031778437625 272.4236661397282 0.6891054795507832
21.22125933339104 275.1852164748392 0.6915590310038521
21.226486888344454 275.7027760126659 0.6920437461234052
21.231714443297868 277.52142351912045 0.6949094358646148
21.236941998251282 278.0925588567426 0.6963481074877231
21.242169553204697 278.41104308717576 0.6959994192364148
21.24739710815811 278.44166294335264 0.6944787375257572
21.252624663111526 275.5571042178991 0.6901998550112354
21.25785221806494 278.8308589687882 0.6952802455247719
21.263079773018355 276.72988552782215 0.6933859016429246
21.26830732797177 278.393259000692 0.6961179877901519
21.273534882925183 274.8367602124349 0.6901380563925367
21.278762437878598 273.50343247150533 0.6884918586266031
21.283989992832012 272.20307050961446 0.6935520235273781
21.289217547785427 271.6848705910343 0.7036557953019684
21.29444510273884 269.97130570168696 0.7081980097023949
21.299672657692255 268.8881536935412 0.7115129130693241
21.30490021264567 270.66297867751877 0.7173677698100753
21.310127767599084 272.9353174080726 0.723998155304599
21.3153553225525 273.7092573276826 0.7292036020678165
21.320582877505913 273.6998072352449 0.7327095707852298
21.325810432459328 274.113432663132 0.7362073436964753
21.331037987412742 274.51416483508456 0.7397906358856551
21.336265542366156 273.10781579726944 0.7417604640159917
21.34149309731957 270.1198167856022 0.7404250156429586
21.346720652272985 267.6800199094422 0.7395800420780914
21.3519482072264 265.2647253310339 0.7380308633027871
21.357175762179814 266.3108567727003 0.7422052471904117
21.36240331713323 263.8071516174957 0.7410376385281379
21.367630872086643 265.164615726715 0.7447943235329247
21.372858427040057 265.65894834867254 0.7484417317874751
21.378085981993472 265.74791854589574 0.7520613616910442
21.383313536946886 265.37740302388005 0.7545377172903923
21.3885410919003 262.6028704744501 0.7531263984136438
21.393768646853715 265.0075820539628 0.756510544890195
21.39899620180713 265.01614705520814 0.7576830097647318
21.404223756760544 266.9597838775243 0.7622192042306258
21.40945131171396 265.5839761927959 0.763440210575373
21.414678866667373 266.58713616847297 0.767169242168927
21.419906421620787 267.27669151325546 0.7693455200058862
21.4251339765742 266.7362747708641 0.7711535436441354
21.430361531527616 266.55834872293997 0.7724322911774065
21.43558908648103 268.06595589181524 0.7748935119068547
21.440816641434445 268.1581027694946 0.7762976558630356
21.44604419638786 266.38584851533125 0.774387094446304
21.451271751341274 268.69740524865557 0.7801224254289105
21.45649930629469 274.4558535684141 0.7909104430919841
21.461726861248103 278.4298353051124 0.7995115740772223
21.466954416201517 276.7321065945079 0.7992330153948625
21.47218197115493 273.51011687410744 0.7959160115734988
21.477409526108346 270.2575343291542 0.7918437640304358
21.48263708106176 272.1745655525613 0.7965965411090311
21.487864636015175 271.5593045310524 0.7971679249991374
21.49309219096859 273.14325956752873 0.801538966477761
21.498319745922004 275.0183802445582 0.8057420557575585
21.503547300875418 275.6089594638889 0.8078128501994741
21.508774855828833 276.82390066534174 0.808863153226138
21.514002410782247 274.4101825001037 0.788579757136788
21.51922996573566 275.9471200681347 0.7825423779994332
21.524457520689076 279.1654893067398 0.7796306364564398
21.52968507564249 279.51190547014994 0.7759575833010577
21.534912630595905 278.3566278705499 0.769637923394828
21.54014018554932 278.02780805251837 0.7674183411403792
21.545367740502734 279.85914676984294 0.7667712545864923
21.550595295456148 281.9575290273464 0.7670894897773203
21.555822850409562 284.08172664015916 0.7665079608373508
21.561050405362977 286.65949542605756 0.7674397193207295
21.56627796031639 286.58972145742507 0.7651917287627844
21.571505515269806 286.6078853114059 0.7640660237674493
21.57673307022322 284.30574998283043 0.759642331038761
21.581960625176634 285.33064779124214 0.7608312974017797
21.58718818013005 285.13921005825085 0.7603905935543539
21.592415735083463 285.5812825802091 0.7582239961910331
21.597643290036878 285.5196652757104 0.7561434572837359
21.602870844990292 284.5419958232764 0.7522739650389252
21.608098399943707 288.63172668118307 0.7551891267927673
21.61332595489712 291.1190021431756 0.7578156461630817
21.618553509850535 290.4548168554338 0.7562164832570959
21.62378106480395 287.82341992289406 0.7524651200017477
21.629008619757364 285.5265637569002 0.7490541319527224
21.63423617471078 288.11216525161905 0.7514749796323457
21.639463729664193 288.38699704029136 0.7504852528976508
21.644691284617608 289.8371870344739 0.7518899547532029
21.649918839571022 288.8757443168248 0.7494680338660277
21.655146394524436 290.05502044602355 0.7507817482642022
21.66037394947785 290.07396405264484 0.7495157631673378
21.665601504431265 290.49706946998543 0.7491086607108043
21.67082905938468 292.79771255940113 0.7516319391938121
21.676056614338094 292.40160922439765 0.7506051903203103
21.68128416929151 292.79171532679345 0.7520780914019354
21.686511724244923 291.6422111990516 0.7496553815453961
21.691739279198337 292.18099569156703 0.7494119115530753
21.696966834151752 293.34780586230096 0.7489686647621075
21.702194389105166 293.303815297732 0.7492473476130472
21.70742194405858 292.4037593312531 0.7482892224320744
21.712649499011995 291.8590512840606 0.7465311377466487
21.71787705396541 294.94925633734846 0.7489552975467013
21.723104608918824 296.5472121600463 0.7518404349060216
21.72833216387224 297.528511989956 0.7534847350081841
21.733559718825653 296.9111236745772 0.7527094208004493
21.738787273779067 299.05023320820595 0.7534286542861502
21.74401482873248 298.32214917857414 0.7521954958050864
21.749242383685896 300.3782910940832 0.7550790935663948
21.75446993863931 301.3373748207753 0.7560137027516818
21.759697493592725 304.1037490584764 0.7580803695054757
21.76492504854614 306.52939752721096 0.7605790277278243
21.770152603499554 308.539179900576 0.7635538480772353
21.77538015845297 304.4844153771938 0.7584525394978371
21.780607713406383 306.2920542496118 0.7595260345010054
21.785835268359797 311.9216619566829 0.7659400160315736
21.79106282331321 316.04812036098696 0.7706017211133234
21.796290378266626 317.86989284550924 0.7731334516427922
21.80151793322004 317.4008901547642 0.7716331395078786
21.806745488173455 317.3116443822029 0.7704439836021195
21.81197304312687 316.4177489236209 0.7691084986790104
21.817200598080284 316.4715592397408 0.769295212288654
21.822428153033698 321.1755577821521 0.7748858302011264
21.827655707987113 326.1056565578527 0.7810056842635585
21.832883262940527 327.18760475265077 0.782393639291966
21.83811081789394 325.6007310190172 0.7811322935291667
21.843338372847356 324.42601261312655 0.779134111181624
21.84856592780077 323.1677963992298 0.777111957348422
21.853793482754185 323.11651441869736 0.7770108551000102
21.8590210377076 322.4278854665564 0.775557779689561
21.864248592661014 323.67299344671505 0.7772201188578516
21.869476147614428 325.26880196135795 0.7793043962974282
21.874703702567842 324.5353825460305 0.7783275439795315
21.879931257521257 325.05475152232464 0.7789575806285325
21.88515881247467 322.8650527008216 0.7758187163950476
21.890386367428086 322.28988072712343 0.7740136895428087
21.8956139223815 320.17181871555107 0.7713030712008808
21.900841477334914 318.25227995827663 0.7684444927255062
21.90606903228833 316.31766047652235 0.7669768040384112
21.911296587241743 315.57614519294714 0.766278749841487
21.916524142195158 314.7151983656195 0.7652745052260723
21.921751697148572 312.52956561099097 0.7636429509812429
21.926979252101987 309.62176557196 0.7590808359235687
21.9322068070554 309.55108299697656 0.7591601315468095
21.937434362008815 313.66366204278137 0.7627074038869535
21.94266191696223 314.69538624837486 0.7640834786516182
21.947889471915644 313.57126324591553 0.7623716590824533
21.95311702686906 310.23708598453175 0.7583157201642112
21.958344581822473 310.24069105516577 0.7579142226196695
21.963572136775888 311.3228578129436 0.7590625094967439
21.968799691729302 310.86681072328304 0.7576686491524384
21.974027246682716 311.8805242682243 0.758181260982982
21.97925480163613 311.6277550016347 0.7582244809516222
21.984482356589545 308.8718489041665 0.7550970238258516
21.98970991154296 307.90023266839074 0.7543408251626897
21.994937466496374 308.4265290428115 0.7539657006333093
22.00016502144979 312.66465037032543 0.759273479433564
22.005392576403203 312.4011335499334 0.7583041467684333
22.010620131356617 309.94859809882274 0.7553277085190917
22.015847686310032 308.56225787050096 0.7533487025480405
22.021075241263446 309.6374061992627 0.7539891394200516
22.02630279621686 312.56783538591986 0.7577047757547407
22.031530351170275 316.05825303651136 0.7605521218799923
22.03675790612369 318.389085017557 0.7631085314098266
22.041985461077104 319.76279178694205 0.7644600226393549
22.04721301603052 322.2722222997195 0.7675342330482432
22.052440570983933 321.94255080909295 0.7677177987196024
22.057668125937347 321.98354326464937 0.7674211915724923
22.06289568089076 321.4105253370111 0.765961842368461
22.068123235844176 322.70558036076454 0.7677426740846461
22.07335079079759 320.0292618643654 0.7649063554179544
22.078578345751005 319.00746446577506 0.7642085105220046
22.08380590070442 316.5480972961143 0.7607369936477603
22.089033455657834 316.30833632407695 0.7600215516582856
22.09426101061125 318.3365342403759 0.7626314497849018
22.099488565564663 317.1146289624503 0.7606886198857357
22.104716120518077 320.09118129877174 0.7647879776528322
22.10994367547149 320.35358814875036 0.764833745200548
22.115171230424906 318.78344735370524 0.7642898557487721
22.12039878537832 317.80693781645533 0.7629741911988521
22.125626340331735 317.71167757045833 0.7621922022488283
22.13085389528515 315.41175599759526 0.7580095220362689
22.136081450238564 314.18883920930057 0.7563671667439663
22.141309005191978 311.5000791590583 0.7530946359837869
22.146536560145393 309.8224788151856 0.7515087251663507
22.151764115098807 309.2650463396225 0.749753928034684
22.15699167005222 310.8087518584734 0.751595341055062
22.162219225005636 313.4000926196524 0.7543135997710507
22.16744677995905 317.1033619863384 0.7591323550116408
22.172674334912465 320.56534842377795 0.7631424328038768
22.17790188986588 319.3686281340997 0.7613481897480635
22.183129444819293 317.27642161880834 0.7589711003691645
22.188356999772708 316.0805138692402 0.7574590057707535
22.193584554726122 319.0459233207403 0.7602582075267731
22.198812109679537 320.27014598584987 0.7617637271119909
22.20403966463295 318.4252196447627 0.7595874691344265
22.209267219586366 317.9599801318034 0.7596220625705924
22.21449477453978 317.18899466278856 0.7584570702377595
22.219722329493194 319.3914839350131 0.7602237971596844
22.22494988444661 318.1462959725564 0.7589722845520224
22.230177439400023 318.87290416711454 0.7593286434603347
22.235404994353438 319.98553898332386 0.7606314734921819
22.240632549306852 319.302727414135 0.7591100260228443
22.245860104260267 317.25698669823703 0.7564303342257244
22.25108765921368 314.91416063054766 0.7539638495040693
22.256315214167095 316.75760767636064 0.7556479429079115
22.26154276912051 318.31773294782676 0.7583092888555558
22.266770324073924 321.950342709668 0.7626949678978032
22.27199787902734 322.7196815554823 0.7635796287302012
22.277225433980753 321.30319297474625 0.7624912284988113
22.282452988934168 316.6090740480643 0.756875669790336
22.287680543887582 312.2719507757069 0.7527329535128674
22.292908098840996 309.87339273387204 0.7494271385397051
22.29813565379441 310.0859954827738 0.7487592730888548
22.303363208747825 309.33537973498244 0.746852190159596
22.30859076370124 310.475692015692 0.748514626960052
22.313818318654654 313.5687477655949 0.7527092569541748
22.31904587360807 315.7757238658002 0.755401104512121
22.324273428561483 315.2362434944691 0.7538329117295252
22.329500983514897 310.508192570141 0.7479029015232355
22.334728538468312 308.25244039234155 0.7448977277104503
22.339956093421726 300.9399191146617 0.73591394900386
22.34518364837514 299.8684423110817 0.7347985666955703
22.350411203328555 298.36707647043875 0.7326808300949541
22.35563875828197 300.7146987295519 0.7370031260148391
22.360866313235384 301.5075443151799 0.7375277769621696
22.3660938681888 300.5087402260071 0.7371356714385182
22.371321423142213 300.33024854909524 0.7373119439486912
22.376548978095627 299.1697393197117 0.7354865921947578
22.38177653304904 296.9430920222324 0.7323914518928166
22.387004088002456 293.32399518452326 0.7266864111635318
22.39223164295587 294.0304375480864 0.7278790995102328
22.397459197909285 292.7573553856193 0.7265776441536415
22.4026867528627 291.61593326435485 0.7256839446311878
22.407914307816114 287.8066204020977 0.7215429065160854
22.41314186276953 287.09795425694364 0.7195761619205648
22.418369417722943 290.7813835565142 0.7231943555815478
22.423596972676357 290.7614404457946 0.7232695914457908
22.42882452762977 291.75056721253316 0.7251748660549722
22.434052082583186 288.8629638966322 0.7225900162869059
22.4392796375366 289.44873853131463 0.7232311497268206
22.444507192490015 285.557817075482 0.7176841242617286
22.44973474744343 283.2626421909872 0.7155889452250792
22.454962302396844 283.5515223312783 0.7156173627224526
22.460189857350258 284.04314754013257 0.7165040692851442
22.465417412303673 284.22758529508013 0.7163037450675743
22.470644967257087 285.0529193133187 0.7174841798665657
22.4758725222105 285.07123161280344 0.7165804545259707
22.481100077163916 284.0767199072764 0.7145546741287364
22.48632763211733 284.012783266772 0.7138754882954474
22.491555187070745 281.3343909376746 0.7108389393894032
22.49678274202416 281.85819437203077 0.7112745704882568
22.502010296977573 281.2391637183517 0.7103922036715691
22.507237851930988 279.80164126727783 0.7076322663445697
22.512465406884402 280.1859297200685 0.7090037515336431
22.517692961837817 281.1249081937796 0.7108551099192906
22.52292051679123 282.5343828568141 0.7130496789771036
22.528148071744646 281.4901223171539 0.7118341433436735
22.53337562669806 279.41837863307427 0.7084724184313531
22.538603181651474 276.47900684188835 0.704811812944737
22.54383073660489 274.41529308369655 0.7016155728465746
22.549058291558303 273.5586039420324 0.7001935692400171
22.554285846511718 275.14628614267315 0.7021059745905425
22.559513401465132 278.4070950723181 0.7064036452333217
22.564740956418547 278.2773689715611 0.7068790745743491
22.56996851137196 277.6286061529902 0.7047276884373002
22.575196066325375 278.4136641174249 0.7076692308395623
22.58042362127879 279.49554807494803 0.7088993698804783
22.585651176232204 277.87102426252454 0.7067964702880064
22.59087873118562 276.01213442620536 0.7041241762879858
22.596106286139033 272.8254565378485 0.7006134116906256
22.601333841092448 273.5784629737764 0.7020438176210211
22.606561396045862 275.58624892252516 0.704510851233317
22.611788950999276 274.4942852749802 0.7024909047352876
22.61701650595269 276.4079161095599 0.7050654844768907
22.622244060906105 278.1963196112622 0.7073792795739949
22.62747161585952 279.1290869190924 0.7087956053485434
22.632699170812934 278.91692667902385 0.70965656151824
22.63792672576635 276.6865979467852 0.7063079206037165
22.643154280719763 276.6569420473283 0.7055289167078013
22.648381835673177 278.75679188899477 0.7067306351287497
22.653609390626592 280.8058946692844 0.7092617676942187
22.658836945580006 279.88295739453065 0.7085604101151608
22.66406450053342 276.81083199152044 0.7052680270603576
22.669292055486835 275.881309887953 0.7037014477378924
22.67451961044025 276.1647778142413 0.7048724519253394
22.679747165393664 277.95284099285516 0.7072285020410974
22.68497472034708 278.7445781234339 0.7086379098815643
22.690202275300493 276.35668792221827 0.7038058941356293
22.695429830253907 273.68521951282855 0.7000465616208402
22.70065738520732 271.8297250134109 0.6975138952862815
22.705884940160736 271.15255247928843 0.6956254989847749
22.71111249511415 274.810571214426 0.7004963233285132
22.716340050067565 274.7007815935227 0.7007745676990595
22.72156760502098 274.42379272891236 0.7013400366578927
22.726795159974394 272.3898005149861 0.6993568312372239
22.73202271492781 275.5467384605213 0.702888013185536
22.737250269881223 275.95386170321825 0.7020978037105795
22.742477824834637 281.3540846729212 0.7067577352711173
22.74770537978805 281.369531921917 0.7060969144993813
22.752932934741466 286.409142644295 0.7129997112869548
22.75816048969488 284.92461486801466 0.7118883523251457
22.763388044648295 286.4720999999132 0.7150014848553646
22.76861559960171 287.0586735153764 0.7162524662635678
22.773843154555124 288.9135205979724 0.7173398511107776
22.779070709508538 289.4189951258957 0.7174552571115239
22.784298264461952 286.10202097704297 0.7126487211029652
22.789525819415367 285.109495014074 0.7117529019445293
22.79475337436878 285.92159644328933 0.7125551173608333
22.799980929322196 289.62475800450375 0.7170195275150877
22.80520848427561 291.70154002598827 0.7196953954056506
22.810436039229025 293.76360738266015 0.7221232529905455
22.81566359418244 292.7723231628348 0.721410196471107
22.820891149135853 295.05389663195325 0.724710290774958
22.826118704089268 292.30456443354797 0.72099992765175
22.831346259042682 294.25690413277397 0.7233403538751656
22.836573813996097 295.22628876793226 0.7234949980536949
22.84180136894951 296.75345464670926 0.7245492969655992
22.847028923902926 294.42974221247096 0.7216338861600229
22.85225647885634 291.63054407554745 0.7188482317234439
22.857484033809754 292.8569194567143 0.7203968309032995
22.86271158876317 296.3284797886328 0.7248674785569947
22.867939143716583 299.8516940501804 0.729523317161899
22.873166698669998 300.04801567918213 0.7299985654068718
22.878394253623412 301.44415593519847 0.7308023856143053
22.883621808576827 301.0698959951113 0.7290119846902408
22.88884936353024 299.5972320858221 0.7263160770546978
22.894076918483655 296.2785630708116 0.7224911132154915
22.89930447343707 293.4017096740857 0.7191638380409757
22.904532028390484 296.2428972375068 0.7232268313629703
22.9097595833439 297.46206435730437 0.7262494782480501
22.914987138297313 296.48254154735434 0.7245729976102158
22.920214693250728 294.7615322090394 0.7229307552716167
22.925442248204142 294.00433095964763 0.7216095982963178
22.930669803157556 293.58040093378634 0.7212105033402298
22.93589735811097 292.87778863012164 0.7201356578416545
22.941124913064385 296.0946442560587 0.7232640289587664
22.9463524680178 297.6706151013742 0.7249503514053166
22.951580022971214 299.89892823061723 0.7270007190023199
22.95680757792463 297.79474596666466 0.7242412066273151
22.962035132878043 295.49392952920505 0.7220907209120401
22.967262687831457 291.32629734040376 0.7175168974510344
22.972490242784872 294.2733342898443 0.7208717861444855
22.977717797738286 293.93462011442944 0.7195361976926903
22.9829453526917 290.20224707557213 0.7142841189798497
22.988172907645115 287.7645292242879 0.7120424873638567
22.99340046259853 286.45459367889697 0.7104724176247028
22.998628017551944 287.2271545267696 0.7116242802367905
23.00385557250536 285.9948115115421 0.7096711220061795
23.009083127458773 286.91471677647127 0.7110062793856755
23.014310682412187 288.70987545653855 0.7137638025953943
23.0195382373656 289.5867093179666 0.7150529684993252
23.024765792319016 292.0224731814717 0.7178084978532501
23.02999334727243 293.5694689405691 0.7192087488725438
23.035220902225845 294.8987502310812 0.7206002356809057
23.04044845717926 292.37390929402164 0.7180936330703067
23.045676012132674 291.7441831200636 0.7172136729956151
23.05090356708609 290.0979261596243 0.7157032375116021
23.056131122039503 290.138912599717 0.7142947166228895
23.061358676992917 286.3700410196296 0.7093379854543972
23.06658623194633 288.1515785444306 0.7112152052849151
23.071813786899746 285.46173125689523 0.7076636268712212
23.07704134185316 288.8409728549921 0.7128111788811516
23.082268896806575 288.10430708341016 0.7126321415668943
23.08749645175999 288.7209789315339 0.7134477819955193
23.092724006713404 287.0240842473589 0.7110159879895406
23.097951561666818 289.3083213658464 0.7144310492971009
23.103179116620232 290.577323272016 0.7170974612084314
23.108406671573647 290.6167924004021 0.7176849189852608
23.11363422652706 289.0586603924174 0.7151272104345389
23.118861781480476 290.4676969059148 0.7172903346000609
23.12408933643389 289.3441370236138 0.715209017600434
23.129316891387305 290.2657119677478 0.7159019558741898
23.13454444634072 287.98726003211516 0.7117180351805541
23.139772001294133 287.81863347514746 0.7109368279909709
23.144999556247548 285.3615122080446 0.7076696149411927
23.150227111200962 286.81343330786416 0.7095674745342424
23.155454666154377 287.5728838772647 0.711453940654198
23.16068222110779 290.2648322125198 0.7167083281301294
23.165909776061206 291.38394297970086 0.7183144081829075
23.17113733101462 292.68857527040075 0.7195735668567694
23.176364885968034 291.9893149825671 0.7156789321047129
23.18159244092145 291.0256824377153 0.7141260314337486
23.186819995874863 289.63777366209666 0.7120656081198814
23.192047550828278 292.601702668958 0.71694890696384
23.197275105781692 292.7121733877817 0.7168058838791421
23.202502660735107 288.1529194390653 0.7112109514260316
23.20773021568852 285.17609923384396 0.7081333090011088
23.212957770641935 285.8554158323675 0.709679881560925
23.21818532559535 287.9356604187097 0.7120907295467223
23.223412880548764 289.4957406080903 0.7141013254210126
23.22864043550218 289.85378057773784 0.7137618760125805
23.233867990455593 289.39703184776096 0.7135581966417159
23.239095545409008 290.09703934838905 0.7140582541297337
23.244323100362422 290.10554290622815 0.7142755108316893
23.249550655315836 289.5842206090901 0.7130027873559337
23.25477821026925 290.2195368120328 0.7133394220876612
23.260005765222665 290.26878868868585 0.714522410655365
23.26523332017608 288.81515525865314 0.7127707571697863
23.270460875129494 285.0415512895179 0.707328964940674
23.27568843008291 284.3797415958179 0.7050452389038533
23.280915985036323 283.6122630273473 0.703061383841641
23.286143539989737 283.4465290875029 0.7039890302101494
23.291371094943152 283.88268263223216 0.7049513236383873
23.296598649896566 286.1991658199318 0.7081248311009186
23.30182620484998 285.9786231525025 0.7078514396272253
23.307053759803395 284.74892389747777 0.705716174857539
23.31228131475681 286.594211868526 0.7092339395307221
23.317508869710224 287.4448323529991 0.709611353925089
23.32273642466364 289.67648489632927 0.7117037274193911
23.327963979617053 291.98883569745203 0.7139615134891221
23.333191534570467 291.5969094604306 0.7144763594551057
23.33841908952388 289.3483077685293 0.7130762276828789
23.343646644477296 287.88397870729983 0.7107015037129649
23.34887419943071 290.3115892742373 0.7127821891061372
23.354101754384125 293.9427224096694 0.7176124219298463
23.35932930933754 296.66042184283964 0.7209507551060456
23.364556864290954 296.39987611913944 0.720908244989146
23.369784419244368 295.52132920575696 0.7190028986101487
23.375011974197783 294.5197710432397 0.7167503424191397
23.380239529151197 294.1175053934456 0.7156641545536809
23.38546708410461 296.08308343704647 0.7183635081288928
23.390694639058026 297.2191377167015 0.7200794133818796
23.39592219401144 296.62249322159806 0.7193486685038472
23.401149748964855 292.4572932106212 0.7150472522959999
23.40637730391827 292.0378569552435 0.7155042141471213
23.411604858871684 292.84607507512084 0.7165668314290341
23.416832413825098 295.8197628035074 0.7194499427539716
23.422059968778512 295.88309130112265 0.7189799988217114
23.427287523731927 296.01952402423615 0.7197859303476708
23.43251507868534 293.78654710382693 0.7168872902194249
23.437742633638756 292.54848876338554 0.7149075252282527
23.44297018859217 290.4724574272458 0.7125507877267342
23.448197743545585 294.52491843700346 0.7174024651327999
23.453425298499 294.84406667501605 0.7171432496518623
23.458652853452413 295.8706986328789 0.7182870733113537
23.463880408405828 294.63308805652093 0.7167737061491491
23.469107963359242 295.963792132025 0.7193389903834958
23.474335518312657 295.5118136373536 0.7190852405270989
23.47956307326607 296.5288157018365 0.720434217952339
23.484790628219486 297.62464023222634 0.7210752768533534
23.4900181831729 299.3296266084299 0.7221097412309331
23.495245738126314 299.9557176294408 0.7228017778527217
23.50047329307973 302.03818946520363 0.7255196438212979
23.505700848033143 299.113836791127 0.7218882211577189
23.510928402986558 301.1490989868702 0.724675130418161
23.516155957939972 302.156731923334 0.7247003679705525
23.521383512893387 305.83580612523656 0.7289463396462702
23.5266110678468 308.5339671813088 0.7318184356443118
23.531838622800215 308.50616131425795 0.7320107433581265
23.53706617775363 308.91024232689705 0.7321835022231482
23.542293732707044 303.81137444674465 0.7248638973590149
23.54752128766046 303.5432527258066 0.724425075076238
23.552748842613873 302.82651586933025 0.7226195922249766
23.557976397567288 304.91939550122197 0.7253250639717268
23.563203952520702 305.0617231328944 0.7252857975852381
23.568431507474116 305.88089929992145 0.7272153531312879
23.57365906242753 306.7946938052165 0.7282307635993752
23.578886617380945 306.87377779461053 0.7276920467798739
23.58411417233436 304.44739892026365 0.7249548482743511
23.589341727287774 302.41261741248485 0.7220017507130742
23.59456928224119 303.0035719284383 0.7231988835123867
23.599796837194603 306.14561821252875 0.7259123354432877
23.605024392148017 307.32171474889543 0.7271358208605343
23.610251947101432 308.0703621856996 0.7268988650821413
23.615479502054846 308.0341196380437 0.7268059146291015
23.62070705700826 307.54461586789364 0.7260917100333949
23.625934611961675 304.41991668688127 0.7222620543557481
23.63116216691509 300.2316527916009 0.7171399575483198
23.636389721868504 298.9143913754959 0.7148975296179181
23.64161727682192 297.95370365896105 0.713025734934755
23.646844831775333 297.03636592298744 0.7111472441232495
23.652072386728747 295.0437421256132 0.7082044604980396
23.65729994168216 296.22633617011144 0.709719336097844
23.662527496635576 298.74317554624105 0.7130913767624364
23.66775505158899 300.61906943914045 0.715087171372309
23.672982606542405 300.7383589244584 0.7144118743017783
23.67821016149582 298.991738333762 0.711997124234959
23.683437716449234 297.69043840887 0.7105295995861548
23.688665271402648 298.65861875490185 0.7124236160535181
23.693892826356063 301.89165472530965 0.7158009672387406
23.699120381309477 301.68294435016674 0.7149118645745092
23.70434793626289 304.1235486725146 0.7176088002069679
23.709575491216306 307.3942979803049 0.721489115554716
23.71480304616972 310.2600993003212 0.7251030987299587
23.720030601123135 309.77155668493236 0.7234229587006002
23.72525815607655 309.1239429627258 0.7217372195183609
23.730485711029964 310.3330045286407 0.7226383428970736
23.735713265983378 309.2466496721188 0.7207109249116637
23.740940820936792 308.42148757782604 0.7193987945084176
23.746168375890207 311.6710312472749 0.7230939183064707
23.75139593084362 311.9186808420368 0.7232807594807209
23.756623485797036 307.2135767447664 0.7177749711750467
23.76185104075045 303.0280627419168 0.71326384993165
23.767078595703865 300.85022240396614 0.7111930619315977
23.77230615065728 300.8877980186897 0.71077946815308
23.777533705610693 301.79939978042586 0.7113465559738651
23.782761260564108 306.08644407908224 0.716156749703516
23.787988815517522 307.717702838539 0.7186443530011846
23.793216370470937 307.5687228318144 0.7190997856548224
23.79844392542435 305.147093768083 0.7153288863215095
23.803671480377766 306.51471093185745 0.7156522126271002
23.80889903533118 310.40294944818396 0.7181414433759598
23.814126590284594 314.09913139637047 0.7216011087944092
23.81935414523801 311.3523588613745 0.7187656726252084
23.824581700191423 310.4809775881105 0.7172742485128778
23.829809255144838 310.1302772294595 0.7170206780401309
23.835036810098252 312.65656971316855 0.7203514762375455
23.840264365051667 310.9055805812532 0.718277463445201
23.84549192000508 309.6901335588343 0.7165737417440415
23.850719474958495 305.683654095903 0.7107793521684863
23.85594702991191 308.51724709602604 0.7145097077414465
23.861174584865324 311.7295242538319 0.7186352434577192
23.86640213981874 315.5542610264994 0.722504889932461
23.871629694772153 314.26322902855617 0.7203664422486764
23.876857249725568 310.3703836995582 0.7156206347712378
23.882084804678982 309.4753853154823 0.7146679604354604
23.887312359632396 309.49275313682614 0.7144433104993636
23.89253991458581 312.7580560934369 0.7173032319954497
23.897767469539225 312.55458809650776 0.7167717620304798
23.90299502449264 309.96130070518456 0.712832546254627
23.908222579446054 307.3905050223326 0.7096917977687701
23.91345013439947 305.6742358954095 0.707888799555138
23.918677689352883 307.9150966934466 0.7103745796266736
23.923905244306297 310.67213583887906 0.7134183921561376
23.929132799259712 312.04173392966607 0.7149051358458666
23.934360354213126 310.38218553288345 0.7136707302823871
23.93958790916654 307.21294140813205 0.7107659016149219
23.944815464119955 304.49949716596666 0.7091431713930417
23.95004301907337 304.21480325916144 0.7086726807740356
23.955270574026784 304.35888443784506 0.7083949617419775
23.9604981289802 304.4044943738715 0.7071606712704137
23.965725683933613 303.91559418244617 0.7057297900093188
23.970953238887027 304.18267141171816 0.7055815078675179
23.97618079384044 304.0392070638711 0.7052244725226128
23.981408348793856 303.78064307665596 0.7051719614414246
23.98663590374727 303.22555196283776 0.705557956004307
23.991863458700685 306.7638503962744 0.7099969491688807
23.9970910136541 306.90274343259495 0.7105927964058361
24.002318568607514 309.404407487946 0.7125483705703664
24.007546123560928 304.0370054613826 0.7065515718728921
24.012773678514343 302.0660066224827 0.7053945381370079
24.018001233467757 302.48465291882246 0.7059147328249509
24.02322878842117 303.32038162617755 0.70576310365746
24.028456343374586 301.44111381981514 0.702839461646069
24.033683898328 302.662165680598 0.7053213763757474
24.038911453281415 302.27041013944995 0.706198483170161
24.04413900823483 302.98350890636254 0.706601937808197
24.049366563188244 300.37633582547517 0.7031316382200137
24.054594118141658 302.67508590325366 0.7054161969487173
24.059821673095072 302.5777327579554 0.7046144391328625
24.065049228048487 301.7747753749457 0.7035353713093883
24.0702767830019 300.3982107922003 0.714290657101463
24.075504337955316 303.3235136305422 0.726970276589339
24.08073189290873 306.71553926519505 0.7371795998746835
24.085959447862145 309.65812688899234 0.7471585465327433
24.09118700281556 308.3928617987857 0.7504291775714905
24.096414557768973 306.60803409277395 0.7534416891413366
24.101642112722388 306.3457472605708 0.7573604747143599
24.106869667675802 303.7944572726447 0.7583031217749844
24.112097222629217 298.8297717718476 0.7554495622753449
24.11732477758263 296.3334780611911 0.755547756598393
24.122552332536046 298.61542379749505 0.7613966019128505
24.12777988748946 301.7833216762896 0.7681549760660656
24.133007442442874 301.74689332830474 0.7715795791354385
24.13823499739629 303.8697762739669 0.77821002913701
24.143462552349703 306.899947150698 0.7868248660150768
24.148690107303118 307.26187290584465 0.7896914440229802
24.153917662256532 305.6081435765095 0.7898459613830738
24.159145217209947 306.18072276372203 0.7923516278568107
24.16437277216336 306.9160873552967 0.7968749751601045
24.169600327116775 307.932373366306 0.8015054286718585
24.17482788207019 308.0057445762363 0.8053883016420039
24.180055437023604 310.5770841457747 0.8120062366912933
24.18528299197702 311.2698293068942 0.8159385462708404
24.190510546930433 309.755307391435 0.8162538520525524
24.195738101883848 306.6125128057411 0.8146104567817714
24.200965656837262 306.9982820201967 0.8169877963951369
24.206193211790676 306.39658886740705 0.8180289076018624
24.21142076674409 305.5295858421136 0.8193099312283687
24.216648321697505 303.6093668963923 0.8198371370919812
24.22187587665092 304.09397252674563 0.8231223404962336
24.227103431604334 305.55595225732674 0.8291229153323578
24.23233098655775 305.4547099271795 0.8320776058982122
24.237558541511163 304.7514802480692 0.8333397005522712
24.242786096464577 304.18078707068423 0.8323413080039982
24.248013651417992 305.28762156109997 0.8350372626981495
24.253241206371406 305.3199550702323 0.8384019224481123
24.25846876132482 304.10668029307675 0.8407939117862403
24.263696316278235 302.60791919974764 0.841938320895147
24.26892387123165 301.76938522002644 0.8428006333930472
24.274151426185064 304.4860084712117 0.8468247567868736
24.27937898113848 306.2101160724449 0.8504918705326409
24.284606536091893 305.66653141528207 0.8512979701567999
24.289834091045307 304.47593699551044 0.8529724083284037
24.29506164599872 301.24208391602787 0.850742026533102
24.300289200952136 302.3756527413075 0.854078229062808
24.30551675590555 300.7508683614882 0.854377457875612
24.310744310858965 300.4069900014496 0.8561179112613316
24.31597186581238 301.122462238813 0.8604103446799778
24.321199420765794 299.77473830502 0.8592662900712894
24.326426975719208 299.88946194358067 0.8610580192418357
24.331654530672623 299.06911840460714 0.8615801262348419
24.336882085626037 301.68745624961815 0.8671732342669377
24.34210964057945 302.19182951787974 0.8699770306605028
24.347337195532866 301.1377622443047 0.86904410114724
24.35256475048628 301.20170348550215 0.8722883030638064
24.357792305439695 302.2648372526708 0.876166187247059
24.36301986039311 302.6353691532375 0.880008213021829
24.368247415346524 300.9617322170732 0.8800174931606262
24.373474970299938 300.3442119950578 0.8804052603824225
24.378702525253352 298.63552694280753 0.8791234196434571
24.383930080206767 298.22847553647074 0.8792762048572941
24.38915763516018 299.091651372801 0.8835710017908912
24.394385190113596 299.78786023660905 0.8878780677857253
24.39961274506701 302.2610766565845 0.894333726270296
24.404840300020425 303.2003524701091 0.8975575999393046
24.41006785497384 306.70868283860267 0.9052440859487808
24.415295409927253 306.4584488034778 0.9081262374825749
24.420522964880668 302.8201921223074 0.9054292919728699
24.425750519834082 302.59296105459265 0.9084649479221297
24.430978074787497 303.9236178869254 0.9124067510329396
24.43620562974091 308.0005986542406 0.9202323625677873
24.441433184694326 309.00779652687265 0.921400779915571
24.44666073964774 307.3717535439338 0.9201459551178529
24.451888294601154 304.3420929539573 0.9185028358182331
24.45711584955457 303.7426312603223 0.9214588392044353
24.462343404507983 306.3454156831844 0.9279998868441265
24.467570959461398 308.5765747970907 0.9337907031253391
24.472798514414812 312.4759466336703 0.9410650330257844
24.478026069368227 311.58326478367763 0.9430698148416945
24.48325362432164 310.2691502863707 0.9434827526200995
24.488481179275055 308.65618112021883 0.943449957651839
24.49370873422847 309.6778792354589 0.9473990959508429
24.498936289181884 310.8647768618174 0.9507289114104422
24.5041638441353 311.62216599586577 0.9540482076757967
24.509391399088713 310.42222385526736 0.953101428582195
24.514618954042128 305.26327705834825 0.9481311233747758
24.519846508995542 302.030787560864 0.9458636983586568
24.525074063948956 299.24267013275136 0.9440355466204315
24.53030161890237 299.483411102369 0.945600429771845
24.535529173855785 302.3596306557071 0.9522952535132942
24.5407567288092 304.5539385694925 0.9578840788134323
24.545984283762614 304.9220781694944 0.9609632216515155
24.55121183871603 305.857338464557 0.9638718171507754
24.556439393669443 309.2937023105025 0.9720347833663364
24.561666948622857 315.80464331435655 0.9859895417023915
24.566894503576272 319.5561763743512 0.9960032043675691
24.572122058529686 317.47829278508493 0.9952209024387135
24.5773496134831 314.74433192803934 0.9920299941964639
24.582577168436515 307.42656953880845 0.9825677583606578
24.58780472338993 307.9484539997368 0.985298073918844
24.593032278343344 309.9012444152621 0.9912393067761539
24.59825983329676 315.12140942953135 0.9998429482391081
24.603487388250173 314.6601456375444 1.0024532701378368
24.608714943203587 310.64380804743126 0.9989649439993407
24.613942498157 311.177887478744 1.0025436961746954
24.619170053110416 310.18928232581345 1.0032065954882392
24.62439760806383 310.4382191274962 1.0072642786969355
24.629625163017245 309.9807686543334 1.0111126339950591
24.63485271797066 313.1528980306189 1.0179096556746674
24.640080272924074 309.04271124983444 1.0119813218433424
24.645307827877488 304.8625658127382 1.0070148079727421
24.650535382830903 301.25099318699455 1.0039572812308448
24.655762937784317 305.9895010794794 1.015639173391763
24.66099049273773 309.8793802352602 1.0252162008238783
24.666218047691146 307.58106146754585 1.0256390171670442
24.67144560264456 304.02134724200516 1.0221449263742628
24.676673157597975 303.7819974010718 1.023276070756271
24.68190071255139 309.198676237511 1.033410554685921
24.687128267504804 308.9214306818308 1.0362382121245335
24.692355822458218 307.840046158956 1.0372897571943713
24.697583377411632 304.3455574894003 1.034689153191128
24.702810932365047 302.3768638912366 1.0334411805447425
24.70803848731846 299.4297870327426 1.0305066926082322
24.713266042271876 294.9619276002002 1.0240448858829054
24.71849359722529 299.2668279347192 1.033201659217545
24.723721152178705 299.25457530812014 1.0362549134601238
24.72894870713212 302.1980043212003 1.0448162926398776
24.734176262085533 299.7917433447791 1.0441068123201802
24.739403817038948 301.3207845485272 1.0485693405149903
24.744631371992362 302.46175077728844 1.0531056919296902
24.749858926945777 304.5602277911736 1.059027906355785
24.75508648189919 303.1981962195241 1.0617876648944342
24.760314036852606 301.71731804064075 1.0610494430023127
24.76554159180602 300.8336256276881 1.0624176952041016
24.770769146759434 303.9599383907784 1.0693928214039417
24.77599670171285 303.55892391324625 1.0723260203253357
24.781224256666263 301.39200133111996 1.0715220818466935
24.786451811619678 301.9240161994896 1.0748640759317571
24.791679366573092 299.88892286655863 1.0717034309785038
24.796906921526507 304.6293661703737 1.0819076668838383
24.80213447647992 302.65140618725906 1.0808998264668606
24.807362031433335 301.6342964069411 1.0823518551543978
24.81258958638675 300.2909803384258 1.0846642238639703
24.817817141340164 301.1638611031852 1.0900679975585865
24.82304469629358 304.7761206241458 1.0995971248703378
24.828272251246993 306.7385673619064 1.1060367905891815
24.833499806200408 305.0519031836779 1.1044987321024013
24.838727361153822 303.8893927236929 1.1054425462789814
24.843954916107236 300.7621382412359 1.1015016235488548
24.84918247106065 303.7452350136118 1.1102084785936603
24.854410026014065 305.30020256875093 1.1155705121997102
24.85963758096748 313.05692733296604 1.1352341035729825
24.864865135920894 311.6894111904667 1.135790283484058
24.87009269087431 306.58048399590325 1.132175330142511
24.875320245827723 300.6249111893853 1.1224583892028603
24.880547800781137 302.26669549549604 1.1279240462811746
24.885775355734552 304.2724884778509 1.1325639663108558
24.891002910687966 305.2709420597746 1.1363851729879921
24.89623046564138 304.0117461036122 1.1374879188399691
24.901458020594795 304.80857106945837 1.1430109027145952
24.90668557554821 309.77643275180736 1.1568865523174103
24.911913130501624 310.3765281259355 1.1634759751115558
24.91714068545504 314.1569506775536 1.174300870376977
24.922368240408453 308.3201643776582 1.167339736861501
24.927595795361867 307.4825717824162 1.1690659327431923
24.93282335031528 304.4523648479012 1.164746833253636
24.938050905268696 306.6623220607997 1.1706072228833373
24.94327846022211 309.14831580914415 1.1765787957543334
24.948506015175525 308.07786011799874 1.179718475663055
24.95373357012894 307.98895768284797 1.1825428217869698
24.958961125082354 303.10348860412665 1.1757724547321915
24.964188680035768 303.1336512553484 1.1781890144809846
24.969416234989183 304.18326211372914 1.1842356557132847
24.974643789942597 309.30389504630284 1.196457718907356
24.97987134489601 309.9940531036447 1.198914947727359
24.985098899849426 308.7502420260376 1.1985142128484196
24.99032645480284 310.463489574016 1.2057965185687745
24.995554009756255 311.75003760570246 1.2122715650590004
25.00078156470967 315.6704041025094 1.2246166503551945
25.006009119663084 316.26577401103805 1.2295795956870688
25.011236674616498 312.9068900957158 1.2264712887475429
25.016464229569912 308.8560593180612 1.2196409511006145
25.021691784523327 301.7510902250602 1.2080770967514365
25.02691933947674 306.08985048162714 1.220978524750215
25.032146894430156 311.6163155410089 1.2370832417423934
25.03737444938357 317.7628885507178 1.255432901652459
25.042602004336985 313.8579648011036 1.2526907322604788
25.0478295592904 309.60228302523257 1.2474012931435479
25.053057114243813 308.30145905718587 1.2466132970342985
25.058284669197228 309.5620006033135 1.2515779079033877
25.063512224150642 312.71355041358856 1.263278964242074
25.068739779104057 313.6904626852309 1.269029386960055
25.07396733405747 314.08811085773004 1.2731838186243742
25.079194889010886 314.0867352597562 1.2763607091882418
25.0844224439643 310.29627697252323 1.2719703495289933
25.089649998917714 309.20559635688784 1.2738642322377522
25.09487755387113 309.4346233874559 1.278061552049902
25.100105108824543 314.2290432023775 1.2939627004934802
25.105332663777958 313.48550523171326 1.2992541699710973
25.110560218731372 313.36997679557766 1.304706996791459
25.115787773684787 312.88010287738393 1.3066219318149825
25.1210153286382 309.9332814999598 1.3023064731333764
25.126242883591615 310.74816616289746 1.3061797585246047
25.13147043854503 307.086613107597 1.3033335821306513
25.136697993498444 311.2653379443482 1.318850824088296
25.14192554845186 312.08529534152774 1.3263539739001766
25.147153103405273 316.94008206319046 1.3411009864325798
25.152380658358688 322.64699678964394 1.3561249305827552
25.157608213312102 323.37705206977176 1.3612429413779343
25.162835768265516 324.29347969378165 1.3671088041436845
25.16806332321893 321.8059431139645 1.365527136896801
25.173290878172345 322.62455087280364 1.374241122405596
25.17851843312576 323.13523191018913 1.3830790204880783
25.183745988079174 321.65976360847094 1.3850093700956239
25.18897354303259 318.0922268037768 1.3808315201891008
25.194201097986003 312.9714903267071 1.3724275181607208
25.199428652939417 313.93480109962445 1.3805498259060678
25.204656207892832 314.4558011540326 1.386315114463725
25.209883762846246 316.945254239765 1.3972614643546453
25.21511131779966 313.9829100713851 1.392031865017304
25.220338872753075 314.7773173294643 1.3989230683376404
25.22556642770649 314.08524842355837 1.3994784947521266
25.230793982659904 315.18339082281176 1.4077773385253243
25.23602153761332 317.8492962165505 1.4219844035874987
25.241249092566733 319.3687943753578 1.4342768324719535
25.246476647520147 324.1660000730794 1.4502143622983934
25.25170420247356 326.44159528574875 1.4570857539637991
25.256931757426976 328.75539837902477 1.4657106045363013
25.26215931238039 324.74811324536375 1.4634175346909124
25.267386867333805 321.9897452575403 1.4627098340465725
25.27261442228722 317.09867744210555 1.457837311961496
25.277841977240634 321.7180462537972 1.4716432061397444
25.283069532194048 324.85363399874956 1.4812287154138266
25.288297087147463 331.26495756941455 1.5056719382881607
25.293524642100877 332.61027470028694 1.5151463875265696
25.29875219705429 330.7096146174046 1.5179851151249841
25.303979752007706 328.3358262259879 1.5126246922262643
25.30920730696112 325.35361174829654 1.5084250089675273
25.314434861914535 321.11890814311903 1.505469818848094
25.31966241686795 320.24156605663234 1.511361540598536
25.324889971821364 318.3643541035042 1.5128298831544784
25.330117526774778 320.0212046386845 1.524449050366277
25.335345081728192 319.188070950901 1.5285696547252414
25.340572636681607 319.34430581159626 1.535204254384656
25.34580019163502 322.07825330919906 1.5448893161642936
25.351027746588436 319.4269050791715 1.5437830998747166
25.35625530154185 320.780908356113 1.5562538612184287
25.361482856495265 319.0960005916902 1.562366214492699
25.36671041144868 325.60289220248666 1.5866068171362355
25.371937966402093 326.9689292672225 1.593686443542551
25.377165521355508 333.18017058252553 1.6113964747258454
25.382393076308922 329.80239108983733 1.609519201678605
25.387620631262337 329.6080282529275 1.6162780090172109
25.39284818621575 317.33813657311623 1.5952908809386293
25.398075741169166 317.8169988912729 1.6014548077622819
25.40330329612258 316.1282407257015 1.6031420740528424
25.408530851075994 321.6672895645212 1.6206919079271211
25.41375840602941 322.5241023388253 1.6310717352768995
25.418985960982823 324.73088878008076 1.640953322089036
25.424213515936238 320.64091491756824 1.6411086747212986
25.429441070889652 312.6010389602261 1.6304776518384623
25.434668625843067 307.10248734081875 1.6247338200742414
25.43989618079648 308.5598561061468 1.6328039034867161
25.445123735749895 318.45813702197785 1.662516301128755
25.45035129070331 322.4831115131964 1.6817950034371771
25.455578845656724 323.636220511336 1.6935712664490057
25.46080640061014 318.51635278126025 1.689671041848503
25.466033955563553 315.8714268828798 1.6893835818140588
25.471261510516968 316.95140745805435 1.700646345496792
25.476489065470382 321.0746059913523 1.7195464073389846
25.481716620423796 322.593538319911 1.7335314572110556
25.48694417537721 326.68098258445565 1.753018299952316
25.492171730330625 326.98487005201787 1.7642707228838115
25.49739928528404 323.72248486458295 1.7654282913994634
25.502626840237454 317.62006251537304 1.756204408276166
25.50785439519087 317.9686366051735 1.76422639547953
25.513081950144283 322.1798123893265 1.7811834669487727
25.518309505097697 322.3151779060429 1.7908022725391035
25.523537060051112 317.76874127863755 1.7862450749052818
25.528764615004526 317.4534902865515 1.7969212907338785
25.53399216995794 324.02694992286405 1.8304386013825815
25.539219724911355 335.48900759014424 1.8797898548145642
25.54444727986477 338.1494946794441 1.8973659194347066
25.549674834818184 334.40005651283934 1.896693710732717
25.5549023897716 325.84621496366293 1.8813321368407354
25.560129944725013 314.7274633430527 1.8644193134780978
25.565357499678427 315.2501678769231 1.8719441435497717
25.57058505463184 317.23349239902547 1.8848858989747719
25.575812609585256 325.35751222374637 1.914997444030643
25.58104016453867 328.20511030999114 1.9328853570830116
25.586267719492085 331.4990669682418 1.956477035792887
25.5914952744455 330.8228218459061 1.962698748020059
25.596722829398914 334.70451543204416 1.9891532843166566
25.601950384352328 331.978282948589 1.9925564653136394
25.607177939305743 327.64062674005714 1.992952671517866
25.612405494259157 325.91344301608655 1.996751598902532
25.61763304921257 325.13601411708873 2.0058151110130447
25.622860604165986 336.62947838658647 2.0514359076216713
25.6280881591194 335.52981831540177 2.0623086265558235
25.633315714072815 337.8328612977554 2.0848077148331425
25.63854326902623 327.5360582554836 2.072933454764208
25.643770823979644 329.49187771673303 2.098087509239484
25.648998378933058 326.2899298943739 2.0997691543395605
25.654225933886472 332.6735000219177 2.1336916633853393
25.659453488839887 329.49914293494055 2.1309329865747704
25.6646810437933 334.38547720252024 2.164677299513823
25.669908598746716 330.0303787293681 2.157077972154808
25.67513615370013 326.9502775657556 2.1694351565574044
25.680363708653545 321.7999091157358 2.1712959390131976
25.68559126360696 320.9237882082014 2.187736990894535
25.690818818560373 326.46892092520346 2.2199756000015682
25.696046373513788 336.7552092726285 2.272518123925658
25.701273928467202 344.53853231414195 2.3185781819922817
25.706501483420617 348.3378283770997 2.3526882109752916
25.71172903837403 342.7109439923032 2.3501922826110415
25.716956593327446 331.73262477357 2.322084541787041
25.72218414828086 327.96231909298433 2.3289170352133097
25.727411703234274 323.54918462548363 2.325371787365978
25.73263925818769 325.54212394566946 2.3568485419041494
25.737866813141103 320.7158433545412 2.354853595628731
25.743094368094518 332.1260191191945 2.42124813945132
25.748321923047932 330.4051526955239 2.4398491573377656
25.753549478001347 333.9925177677491 2.477406110090259
25.75877703295476 335.4466580612295 2.505085307525125
25.764004587908175 338.8342799401629 2.5349732029116576
25.76923214286159 338.2507465123468 2.558137710895562
25.774459697815004 321.27746994357096 2.5134102967438356
25.77968725276842 315.7411945702343 2.5213743654315475
25.784914807721833 319.40085955700255 2.5559001182283327
25.790142362675248 330.21596921256037 2.6309928835794882
25.795369917628662 334.9936227797925 2.6717548414344887
25.800597472582076 340.31901885832457 2.731038249352025
25.80582502753549 334.86900351967466 2.739427236474107
25.811052582488905 342.08970208449284 2.8039752334682633
25.81628013744232 340.9539931613313 2.827022871803397
25.821507692395734 334.57538303305296 2.8262191835683326
25.82673524734915 321.9913357045822 2.807033425749199
25.831962802302563 315.3455447558986 2.808280323098088
25.837190357255977 330.7829832896531 2.9356824187826738
25.84241791220939 344.3416861346928 3.042341619220927
25.847645467162806 357.63863875104937 3.1541141919277402
25.85287302211622 353.4380906131879 3.1536584958008462
25.858100577069635 343.147714666528 3.1399540918663034
25.86332813202305 325.07987257345167 3.08497759772808
25.868555686976464 313.71952433118713 3.0821212358823997
25.87378324192988 327.7816991126429 3.1939020352482665
25.879010796883293 334.233431826617 3.309605812175214
25.884238351836707 348.42603944790227 3.43500823007924
25.88946590679012 326.91256446076846 3.385262208528594
25.894693461743536 338.4760540197864 3.4921333274024575
25.89992101669695 328.59589321718687 3.4893229472122025
25.905148571650365 321.8579582810129 3.5265796120719344
25.91037612660378 308.727209104311 3.4882340062069477
25.915603681557194 304.01539479324344 3.5391760782540254
25.920831236510608 308.46149168795336 3.627370817210885
25.926058791464023 298.36779898085194 3.653737409136327
25.931286346417437 289.3880810231863 3.6673740240637707
25.93651390137085 297.30790453749665 3.8146501599072375
25.941741456324266 304.3304263306381 3.9457859623240767
25.94696901127768 319.47590765055054 4.148797994597729
25.952196566231095 314.85910631427254 4.23302152409735
25.95742412118451 322.278035163385 4.394869767901534
25.962651676137924 326.38191463306146 4.528157470634313
25.967879231091338 334.3420129341065 4.658610980062022
25.973106786044752 331.4984359792452 4.714216459585695
25.978334340998167 324.47603105830854 4.736665063953884
25.98356189595158 316.38898738478343 4.766786736022085
25.988789450904996 334.056140670457 4.967847581786385
25.99401700585841 340.44187206007786 5.128273401580219
25.999244560811825 313.0644076621298 4.982541583388306
26.00447211576524 306.5056870428926 5.060915032195517
26.009699670718653 296.0223962495309 5.043734474162184
26.014927225672068 326.7319852393377 5.4401374482022495
26.020154780625482 330.26919817208824 5.566072220765652
26.025382335578897 338.5735320920275 5.784724704918602
26.03060989053231 335.4427671441272 5.885034374491654
26.035837445485726 339.0183586051166 6.0714394717056965
26.04106500043914 348.18230473262463 6.321905377497273
26.046292555392554 364.8798058692866 6.63953554342383
26.05152011034597 386.4390126026659 7.080710944548654
26.056747665299383 361.4527229549286 7.164916519261827
26.061975220252798 342.9347214355622 7.291174634097638
26.067202775206212 317.8440758597148 7.204505409835538
26.072430330159627 292.85034635304334 7.116282668251891
26.07765788511304 293.8920304628625 7.328307508616842
26.082885440066455 308.49664909234406 7.948954128265119
26.08811299501987 327.93777021041006 8.532490625167128
26.093340549973284 321.9342210968793 9.007468999829651
26.0985681049267 303.1242955938934 9.25663455087156
26.103795659880113 290.56369471812155 9.752990405100602
26.109023214833528 290.72923189484754 10.631681616816042
26.114250769786942 257.0073634976353 10.952131917806359
26.119478324740356 245.85038547776037 12.365995831400438
26.12470587969377 241.0017285248836 13.987680382633737
26.129933434647185 248.07807713762455 19.618016359823418
26.1351609896006 230.01007972018152 26.721863797656066
