# Supplementary material for: Unraveling metal effects on CO2 uptake in pyrene-based metal-organic frameworks
Source: Nat Commun. 2025 Feb 11;16:1516. doi: 10.1038/s41467-025-56296-w (PMC11814143; doi:10.1038/s41467-025-56296-w)
Supplement: Supplementary file 3 — Source Data [file 41467_2025_56296_MOESM3_ESM.zip › SourceCode/SuppInf/FigureS5_Ga-TBAPy_InSitu_VariableT_PXRD/Data/GaTBAPy_0145p.dat]

0.002613777476707968 21.032873695320802 5.162211244688838
0.007841332430123905 18.805551736585244 5.021593018882631
0.01306888738353984 20.112199610552462 4.556446511845031
0.018296442336955775 24.990876679953715 3.667374782175904
0.02352399729037171 25.206205858109126 3.3836023581817005
0.028751552243787646 24.72756299497027 2.812517726855238
0.03397910719720358 20.091763955560385 2.2959322377667717
0.03920666215061952 18.400991086016045 2.14445909431698
0.04443421710403546 16.532220353389395 2.013295450842217
0.0496617720574514 15.671672420430841 1.9035545825290938
0.054889327010867336 15.813785059102441 1.9926054268705684
0.060116881964283275 14.162757414711724 1.9312715520541066
0.06534443691769921 17.497402566058675 1.9939005964419259
0.07057199187111515 24.674185933650886 2.3495860924838623
0.07579954682453109 26.993399145959447 2.3607069219374552
0.08102710177794703 27.54583835098602 2.1728662907552594
0.08625465673136297 21.50732893702583 1.800670822765665
0.09148221168477891 19.996309849500726 1.557365769118682
0.09670976663819485 18.84336286998416 1.403957260656518
0.10193732159161079 19.399400528315923 1.3927407867681043
0.10716487654502672 21.38761117095291 1.5098048665790482
0.11239243149844266 19.77503705764198 1.383165679359902
0.1176199864518586 18.435737615221555 1.320455739116689
0.12284754140527454 17.70438077483472 1.250611287900134
0.12807509635869047 18.06186710003992 1.2488855301579125
0.1333026513121064 18.095461522471883 1.2482487423900108
0.13853020626552232 18.16978371718282 1.2362414991964832
0.14375776121893824 16.823700751213167 1.1623089603613148
0.14898531617235417 16.563126927034002 1.1647372976104649
0.1542128711257701 16.917566706230264 1.1387194753965706
0.15944042607918602 15.568826975524388 1.0395188504422848
0.16466798103260194 17.130592708510036 1.091574326697221
0.16989553598601786 18.936305698816103 1.1123615873488768
0.1751230909394338 19.440190317309106 1.139030267412985
0.18035064589284971 20.787640215371194 1.159177412625519
0.18557820084626564 18.611317822758128 1.0318422454656255
0.19080575579968156 18.178024226989788 1.0071010701286844
0.1960333107530975 18.0093680727469 0.97307756389153
0.20126086570651341 18.00300382912103 0.9565127490924181
0.20648842065992934 18.256623099768355 0.9728339320677329
0.21171597561334526 17.748008448673218 0.9423079009531105
0.2169435305667612 18.156991003508086 0.9290968556713369
0.22217108552017711 18.97422188535586 0.9389218093048213
0.22739864047359304 18.76486505286507 0.9418686548381319
0.23262619542700896 19.601393579290892 0.9488295629623196
0.2378537503804249 20.453988167473415 0.9818520482855353
0.2430813053338408 19.930972712223788 0.9665837577852525
0.24830886028725674 19.63133668786786 0.9461751498036592
0.25353641524067266 18.272020688939392 0.9091168213563081
0.2587639701940886 17.102994193807376 0.8647637046794769
0.2639915251475045 16.863691939456704 0.8710037168155847
0.26921908010092044 18.574679015486797 0.9217471076995098
0.27444663505433636 18.04683414935984 0.9015459922247542
0.2796741900077523 18.367909259410144 0.8906388687733274
0.2849017449611682 17.901460427562714 0.8616030591564907
0.29012929991458414 16.650378372430797 0.8266169672607278
0.29535685486800006 15.515104852969404 0.8138603007074056
0.300584409821416 16.550286864443365 0.8443951279623054
0.3058119647748319 16.94208382502697 0.8259896569124339
0.31103951972824784 16.978451737080594 0.790046635104076
0.31626707468166376 17.878577074986403 0.7828331841578205
0.3214946296350797 17.133331515279664 0.7600846238480926
0.3267221845884956 16.58699957673346 0.7499899302184927
0.33194973954191154 17.54128252071192 0.7803115906818043
0.33717729449532746 17.990005609502987 0.8006047960958352
0.3424048494487434 19.55326175948813 0.8401752266978155
0.3476324044021593 19.900568470145807 0.860819052894102
0.35285995935557524 19.562099219933838 0.8498056732267093
0.35808751430899116 19.973064155191402 0.8325205368328884
0.3633150692624071 18.99526690908506 0.8047338646382574
0.368542624215823 18.474214401072317 0.8003182201631419
0.37377017916923894 18.804184981726923 0.8144332668645385
0.37899773412265486 19.0949799211095 0.8516407427062103
0.3842252890760708 18.71221794811636 0.865057720498425
0.3894528440294867 18.577508159568485 0.8459906057184001
0.39468039898290264 17.819617966627362 0.8035175869901434
0.39990795393631856 17.47926701404999 0.772934964016623
0.4051355088897345 17.19417674188273 0.7467097036886943
0.4103630638431504 19.042600887561296 0.7890129461384048
0.41559061879656634 20.362701109771475 0.8425222338089263
0.42081817374998226 21.138469105640105 0.8748424019983966
0.4260457287033982 21.697730466489652 0.8904037781440345
0.4312732836568141 20.665581226982233 0.8510463015170339
0.43650083861023004 20.329393802348907 0.8062806108006391
0.44172839356364596 19.797595218440474 0.7998112728444856
0.4469559485170619 19.662716455482187 0.8104505650456648
0.4521835034704778 18.35796699000844 0.7743502688248414
0.45741105842389373 18.48243361984173 0.788670623608599
0.46263861337730966 19.947040686733246 0.8071762437044752
0.4678661683307256 19.455700455460157 0.7821176964172712
0.4730937232841415 19.707981840125534 0.7968073130575724
0.47832127823755743 20.12086070380617 0.7984259982734015
0.48354883319097336 20.659138080160638 0.7949078965928981
0.4887763881443893 20.08964375453562 0.7882900508669555
0.4940039430978052 18.994386552758588 0.7447391283249314
0.49923149805122113 17.71577463732586 0.7098985442091088
0.5044590530046371 17.509049507578084 0.7211630266124566
0.5096866079580531 17.57655511483657 0.7111502265328621
0.5149141629114691 17.886960405887162 0.7261459547893175
0.5201417178648851 17.671036043931725 0.7176423120818108
0.525369272818301 17.527557474144114 0.7091575795429208
0.530596827771717 17.370389750677568 0.7249297661923302
0.535824382725133 18.170919511884385 0.7447990525005401
0.541051937678549 19.220859159364664 0.7693144179989082
0.546279492631965 19.353617708069315 0.7606339771762359
0.5515070475853809 19.6057479248541 0.7654965534435791
0.5567346025387969 19.047363059753444 0.747341622210378
0.5619621574922129 19.30149122963675 0.7492270162714474
0.5671897124456289 18.285563129260957 0.7233726970175162
0.5724172673990449 19.15624842838864 0.7233114213143262
0.5776448223524608 19.165089667084096 0.7125221453197838
0.5828723773058768 18.54067976897561 0.6888155522316362
0.5880999322592928 19.183936753003596 0.7191832956241432
0.5933274872127088 18.85071789742013 0.7425716297826396
0.5985550421661248 18.93583147130218 0.7640065005971898
0.6037825971195407 19.780879463438936 0.8001632120551412
0.6090101520729567 20.204649572600918 0.790590045296856
0.6142377070263727 20.640863970976472 0.7973491232375315
0.6194652619797887 21.153379064224225 0.7638094253364818
0.6246928169332047 19.86799058431061 0.7176072352862191
0.6299203718866206 19.557308177741906 0.7034636217470046
0.6351479268400366 19.549278325390752 0.7099704949894565
0.6403754817934526 19.758391734298154 0.7305364696733038
0.6456030367468686 20.185978359016257 0.7230455865952085
0.6508305917002846 20.62548532083415 0.7121811780132009
0.6560581466537005 20.338715956114893 0.6860037856605913
0.6612857016071165 20.525649915186122 0.6917135737567243
0.6665132565605325 20.391555048661996 0.7010386611069197
0.6717408115139485 21.010103171143456 0.7208619586968495
0.6769683664673645 21.503717131689616 0.7332527130755474
0.6821959214207804 20.903777344722158 0.7161560553579014
0.6874234763741964 20.143128086728353 0.7110220024262661
0.6926510313276124 19.531324223845406 0.6805575482687328
0.6978785862810284 19.345239001982254 0.6785009171303807
0.7031061412344444 19.97160572248909 0.7036780258389967
0.7083336961878604 21.56506812042723 0.7333113647184244
0.7135612511412763 21.785332718960063 0.7348021453097097
0.7187888060946923 22.23544565031533 0.7483045081748013
0.7240163610481083 22.560607483567683 0.7442520705135541
0.7292439160015243 21.694957772750765 0.7285252815721315
0.7344714709549403 22.299826812739447 0.7235376776579278
0.7396990259083562 23.104994001695246 0.7317628643452723
0.7449265808617722 23.331729007566974 0.7267416045494753
0.7501541358151882 24.542956256565766 0.7536345695718556
0.7553816907686042 25.64793519979531 0.777535551375466
0.7606092457220202 26.308520036606 0.7786366960987182
0.7658368006754361 26.836516871799898 0.7980638052839736
0.7710643556288521 28.171601809076577 0.7938352112873877
0.7762919105822681 28.63352625887297 0.7989458402010046
0.7815194655356841 29.621370783142325 0.8165034720170132
0.7867470204891001 29.801353465717057 0.8243375047560609
0.791974575442516 30.537836087114872 0.8450371841159805
0.797202130395932 32.0321012253666 0.847208909940262
0.802429685349348 33.99049266469286 0.8637879935524263
0.807657240302764 35.77599267411507 0.8671643312430469
0.81288479525618 39.74419095467145 0.9099823633554924
0.8181123502095959 42.22467022862718 0.9505954166087865
0.8233399051630119 43.98928937113643 0.9722616359794954
0.8285674601164279 46.22592419356522 1.014448953053621
0.8337950150698439 49.09472506057937 1.0737322470149109
0.8390225700232599 55.51704043441979 1.1725777674395317
0.8442501249766758 59.34942464121124 1.2330763604642618
0.8494776799300918 62.300732298533404 1.2778152931801894
0.8547052348835078 60.33266578175509 1.2406786169609345
0.8599327898369238 63.93896035100465 1.2630164943444273
0.8651603447903398 67.39784704931142 1.3122808941571213
0.8703878997437557 69.9157768949588 1.3221471340556985
0.8756154546971717 72.44739581768977 1.3165012324986907
0.8808430096505877 72.41835564929987 1.3158668558228457
0.8860705646040037 75.75003220136873 1.333384423328839
0.8912981195574197 75.46917569766295 1.3325787247327754
0.8965256745108356 74.52743906276746 1.3371531801893104
0.9017532294642516 75.6451302617152 1.343910287012463
0.9069807844176676 76.53343709765764 1.3560183352975264
0.9122083393710836 84.48471326295265 1.4557961921400955
0.9174358943244996 88.2081629771628 1.4943152660284014
0.9226634492779155 85.25321146386358 1.4468243554200713
0.9278910042313315 87.92440012203532 1.4576247048154802
0.9331185591847475 86.0218556400703 1.4215299239243642
0.9383461141381635 88.85889901422479 1.427163576837859
0.9435736690915795 95.32740687893848 1.4888935715176064
0.9488012240449955 95.7898887148029 1.473035661245534
0.9540287789984114 100.19309828168403 1.5069151920111972
0.9592563339518274 105.57275183217097 1.5730997908031836
0.9644838889052434 109.2263389143758 1.6223817513733028
0.9697114438586594 113.28293449354315 1.661216492044455
0.9749389988120754 111.02999016944032 1.6149172100200824
0.9801665537654913 108.47414512008038 1.5849614098448845
0.9853941087189073 110.66266200525118 1.5779404449647922
0.9906216636723233 113.71046811350689 1.593970001235789
0.9958492186257393 110.34265516069777 1.5594474196796544
1.0010767735791553 113.31796717024024 1.579580963257799
1.0063043285325712 115.20731726506625 1.6049442732645292
1.0115318834859872 113.6740146439866 1.5973131814771289
1.0167594384394032 116.55153822669985 1.6067115610774687
1.0219869933928192 117.69111348811056 1.5979573603489239
1.0272145483462352 114.80911174366348 1.5388578942995759
1.0324421032996511 115.8500798245763 1.5413389230091523
1.0376696582530671 120.13847821251504 1.5845473851230836
1.042897213206483 124.242493429293 1.6217837932730168
1.048124768159899 128.99543499471747 1.6614019407270497
1.053352323113315 127.43050583589432 1.633617650381561
1.058579878066731 129.47080005660476 1.6485999982679946
1.063807433020147 127.5311578411319 1.6410100414902387
1.069034987973563 129.00888093584834 1.634667359466532
1.074262542926979 124.77560230711055 1.6019273446281377
1.079490097880395 124.40343974999487 1.5979604715605293
1.084717652833811 123.72658862837791 1.5930790895951805
1.089945207787227 126.18298861476401 1.624098166269671
1.095172762740643 130.80811578465116 1.629649810525074
1.1004003176940589 132.8614378583642 1.6538843596123611
1.1056278726474749 142.0450825264253 1.7200275573901371
1.1108554276008908 143.1334735952312 1.7036975795351696
1.1160829825543068 141.11459124154408 1.7012060080367952
1.1213105375077228 136.13676611781446 1.6456509141172255
1.1265380924611388 132.0124743826483 1.6238441407634672
1.1317656474145548 130.4634946577166 1.606749459259918
1.1369932023679707 136.75899875003367 1.6478249642042087
1.1422207573213867 142.0233194499759 1.689931148690201
1.1474483122748027 139.83490191878607 1.6783812036175885
1.1526758672282187 138.9583904427372 1.6686224444528674
1.1579034221816347 137.65090622439908 1.6556544665170514
1.1631309771350506 137.0909198579439 1.6473616397567186
1.1683585320884666 139.85113138380754 1.658674527982481
1.1735860870418826 138.92059025768185 1.6555918150933415
1.1788136419952986 139.71249552212544 1.660906047375372
1.1840411969487146 136.9866726140899 1.6205675496276948
1.1892687519021305 132.3619567570786 1.6051825581876726
1.1944963068555465 135.14372091315036 1.6226016602279096
1.1997238618089625 132.03133691761798 1.5916777486659195
1.2049514167623785 135.94082998162295 1.6355276382694017
1.2101789717157945 137.69013886017683 1.6521001634204642
1.2154065266692105 144.51501638394106 1.7102045376167274
1.2206340816226264 149.85587216331012 1.742201825866129
1.2258616365760424 149.65211665440142 1.737706062902679
1.2310891915294584 152.0542812645335 1.7456610193591493
1.2363167464828744 150.35382835390664 1.7389626658462212
1.2415443014362904 148.39287153830162 1.745259081381916
1.2467718563897063 140.75185515422243 1.6745987301481966
1.2519994113431223 145.11331283877738 1.708735897001652
1.2572269662965383 139.61459827083073 1.6539376185707526
1.2624545212499543 142.8166153141923 1.6718567431981541
1.2676820762033703 144.72042798855298 1.6817635426456243
1.2729096311567862 144.5543517473518 1.6957895819044901
1.2781371861102022 148.15272987548252 1.7074643948852517
1.2833647410636182 152.0300366389048 1.7341636212490523
1.2885922960170342 143.72397104026243 1.6536990329464427
1.2938198509704502 143.0736012142689 1.6241357880135523
1.2990474059238661 140.41865010959182 1.609476046999642
1.3042749608772821 139.40922449152856 1.6082700512606625
1.309502515830698 146.94159569534534 1.6530574317441147
1.314730070784114 145.85012706925255 1.6539197138688801
1.31995762573753 149.92910773439917 1.6869328824850738
1.325185180690946 147.65335800361063 1.680247687823345
1.330412735644362 144.41573865008232 1.677373121788709
1.335640290597778 139.39408796175633 1.6358851255419682
1.340867845551194 136.47105156797977 1.6027140904396053
1.34609540050461 136.93799850257975 1.5967580368029244
1.351322955458026 141.30345039418168 1.6293592620650785
1.356550510411442 139.5736016464297 1.6359572586820454
1.361778065364858 132.76090243871334 1.592169147830501
1.3670056203182739 129.99738602773593 1.5713552657601941
1.3722331752716899 131.1413647342696 1.5711435120663542
1.3774607302251058 137.8380859128528 1.6059286949219724
1.3826882851785218 147.9247231634592 1.6719715923406524
1.3879158401319378 153.01994937182167 1.7024301191584832
1.3931433950853538 153.343890377685 1.7204252286416444
1.3983709500387698 147.5043667102927 1.6812454983597174
1.4035985049921857 139.28248189297184 1.6113609482257165
1.4088260599456017 136.03851642404848 1.6016451433672627
1.4140536148990177 136.66216826297847 1.6037356698454979
1.4192811698524337 136.67029125472718 1.6254738868816476
1.4245087248058497 138.69735213817575 1.6614839233254601
1.4297362797592656 142.0029977501497 1.6947992477811427
1.4349638347126816 139.629319578791 1.6715038885375697
1.4401913896660976 140.75282525431496 1.6615143348568475
1.4454189446195136 141.5843835577292 1.6397895555576314
1.4506464995729296 140.90954134008555 1.6369746393138678
1.4558740545263456 138.53037293998528 1.6114688504871053
1.4611016094797615 134.94401550991066 1.616420518755054
1.4663291644331775 127.18257625213798 1.5921610584912973
1.4715567193865935 124.94862484858061 1.5804749410480987
1.4767842743400095 122.08544145292967 1.5487048304667084
1.4820118292934255 128.18206014003823 1.5941086766626709
1.4872393842468414 135.9448154206906 1.6343033117592596
1.4924669392002574 142.39975470647929 1.6929325361891767
1.4976944941536734 143.79341406030488 1.7022736314845945
1.5029220491070894 142.13265304762302 1.7018992368235673
1.5081496040605054 139.06855853413032 1.6744081072027537
1.5133771590139213 135.63336800397005 1.6774672231749042
1.5186047139673373 136.6901093394618 1.6842887904544532
1.5238322689207533 134.0121160411725 1.6546314117781484
1.5290598238741693 134.27452437345968 1.6116116696972764
1.5342873788275853 133.891213077569 1.5953571898659966
1.5395149337810012 132.4990983179508 1.6004544757975
1.5447424887344172 138.62708480159563 1.6473949287420737
1.5499700436878332 138.94261263978646 1.6513066341991962
1.5551975986412492 139.57305887946615 1.6447260506170076
1.5604251535946652 139.125001353279 1.6451070960981709
1.5656527085480811 135.00937025231434 1.6223702499092483
1.5708802635014971 136.944169370455 1.6448021160590143
1.576107818454913 136.68208738765597 1.6556632826516735
1.581335373408329 137.3819847500274 1.6545812761217111
1.586562928361745 147.99830857502133 1.7141902122710968
1.591790483315161 147.72959222130487 1.7103183447457762
1.597018038268577 149.83201579877093 1.7035001407671686
1.602245593221993 153.75537561170742 1.702951284533322
1.607473148175409 159.14707947402124 1.7263586511191884
1.612700703128825 164.16736370793134 1.7381860165374474
1.617928258082241 161.59921631528303 1.7181474932589695
1.623155813035657 156.13813584817788 1.7010334830209288
1.628383367989073 155.72416705100665 1.705063757344801
1.6336109229424889 154.44243189314403 1.6938507137515975
1.6388384778959049 163.8656319008284 1.755554928338643
1.6440660328493208 174.5034036003716 1.8291476434399483
1.6492935878027368 183.37048932528546 1.8733682151185838
1.6545211427561528 183.5952799160936 1.8643504604211711
1.6597486977095688 183.4934644996589 1.8380240733255748
1.6649762526629848 183.9954784010846 1.8136740583427038
1.6702038076164007 192.43907412649315 1.8608253816134772
1.6754313625698167 201.52512216802873 1.925130358072665
1.6806589175232327 197.59624665799205 1.9090336741692604
1.6858864724766487 196.53721507481157 1.9012075022301205
1.6911140274300647 192.3360105676102 1.8747442794507845
1.6963415823834807 190.6231391207431 1.8318607657417953
1.7015691373368966 186.72277393802645 1.7988231888991486
1.7067966922903126 184.09205394459664 1.7690156791725329
1.7120242472437286 188.70713400474432 1.8041511470222733
1.7172518021971446 192.35234875042397 1.823787710360453
1.7224793571505606 203.17541257950577 1.8715030584901664
1.7277069121039765 206.8588957904621 1.8792860976384549
1.7329344670573925 217.0294828644895 1.922087724052418
1.7381620220108085 214.0252332038766 1.8972941563063084
1.7433895769642245 214.83909131102152 1.8897839033266435
1.7486171319176405 219.39261986776367 1.926148682046298
1.7538446868710564 224.2952335778811 1.9322969014784026
1.7590722418244724 230.41817115727716 1.9611498911202416
1.7642997967778884 230.71892978802214 1.9741431482281673
1.7695273517313044 229.80085855546082 1.9494679662729824
1.7747549066847204 229.21826055619528 1.9412550794739263
1.7799824616381363 222.32963969584011 1.8964592058894056
1.7852100165915523 225.30071628559872 1.8834264396885196
1.7904375715449683 230.44504935327197 1.893979054933427
1.7956651264983843 226.318953112461 1.8642790614922675
1.8008926814518003 234.02545772396104 1.8910969345261277
1.8061202364052162 229.94973916179617 1.8632526483380867
1.8113477913586322 234.07206415065087 1.8947197949993504
1.8165753463120482 241.6616062234896 1.9250827752233475
1.8218029012654642 236.7512287685637 1.8975743009403103
1.8270304562188802 237.31827934940037 1.9097824203771252
1.8322580111722961 243.86267322369386 1.9400036932617322
1.8374855661257121 240.258030127651 1.9106581262223752
1.842713121079128 241.79182224570013 1.8994098261109778
1.847940676032544 236.84755873564848 1.8567524018953236
1.85316823098596 241.70309585566542 1.8589002039684541
1.858395785939376 241.9414079041288 1.8484463708094776
1.863623340892792 249.77062293720456 1.8849592324303388
1.868850895846208 255.07835097687678 1.8998043911143814
1.874078450799624 251.84201629677628 1.884764429422991
1.87930600575304 256.54937284298774 1.9012168978495716
1.884533560706456 252.51883471559324 1.865498610865547
1.889761115659872 244.13579173129443 1.814087498200148
1.894988670613288 241.84728515291363 1.8004162684671303
1.9002162255667039 241.3889966789932 1.7935652032194813
1.9054437805201199 241.29070361262325 1.7982655759237678
1.9106713354735358 242.72773094078107 1.7964525333870427
1.9158988904269518 242.31764651832802 1.7820985285322393
1.9211264453803678 236.86172782469632 1.7399649050009678
1.9263540003337838 240.62018692413125 1.7414746123304832
1.9315815552871998 244.7467836987882 1.7744888781643253
1.9368091102406157 244.3011097918456 1.7774435880115675
1.9420366651940317 241.98697315767444 1.7769082592743952
1.9472642201474477 240.62298901572117 1.7609468018075942
1.9524917751008637 233.83936232814162 1.7067688601046713
1.9577193300542797 232.71089561160352 1.6900998478636207
1.9629468850076957 229.5807045711986 1.662434031611073
1.9681744399611116 234.25311007100845 1.6879744585473548
1.9734019949145276 240.22702775533122 1.7079724273821426
1.9786295498679436 235.25570766447777 1.6777440304424132
1.9838571048213596 238.2914810648502 1.6920010320744816
1.9890846597747756 233.14379801652473 1.6646513510568126
1.9943122147281915 226.30328657069984 1.6437072712080683
1.9995397696816075 229.47188326818704 1.6617082265999057
2.0047673246350235 228.07059177727663 1.653338770961002
2.0099948795884393 229.3167273078763 1.6684781842009364
2.015222434541855 225.66545019912883 1.652466539326279
2.0204499894952708 227.24294312504023 1.6559818533614739
2.0256775444486865 227.74518588099536 1.654695423065138
2.0309050994021023 232.6489741195544 1.655069742299634
2.036132654355518 233.69507704508044 1.6600814162907305
2.041360209308934 226.77467562997208 1.6309042334371895
2.0465877642623496 225.5540650569905 1.6157545682063694
2.0518153192157653 223.7700341773851 1.62122277304974
2.057042874169181 222.24580968822676 1.6219473000230133
2.062270429122597 223.61473666947288 1.6254670028397737
2.0674979840760126 220.85820337879443 1.6114757989627464
2.0727255390294284 224.1858457966516 1.6228392244414753
2.077953093982844 225.5918025052932 1.6189484138444263
2.08318064893626 229.34683053516042 1.6644662221689421
2.0884082038896756 224.11749828449805 1.648396832818684
2.0936357588430914 217.43931791857656 1.611536795280193
2.098863313796507 217.56169384769225 1.5970528709433522
2.104090868749923 219.42108683469704 1.6010483440519911
2.1093184237033387 217.93687590235848 1.5886563835545926
2.1145459786567544 220.08498362578246 1.6031855139178088
2.11977353361017 212.97636538368883 1.5720161116649163
2.125001088563586 213.3449661313974 1.5810880770871676
2.1302286435170017 209.0844086889886 1.5618724823215049
2.1354561984704175 214.62075508260446 1.5951987384849409
2.140683753423833 215.75789093719288 1.5954051475456232
2.145911308377249 219.75727077243698 1.6138861833225457
2.1511388633306647 218.7126095918422 1.6032035613738649
2.1563664182840805 216.829738195191 1.5898087843540594
2.1615939732374962 214.31094603144342 1.5803856096195108
2.166821528190912 218.81511313218655 1.6171855357125542
2.1720490831443278 229.93867856053944 1.6759733007523832
2.1772766380977435 229.91316744709212 1.7013331549782995
2.1825041930511593 228.17798369213364 1.701362452095096
2.187731748004575 222.62704476930276 1.6635945411435613
2.192959302957991 224.67716351957392 1.6554161834028327
2.1981868579114066 222.66857844333802 1.6143755040283798
2.2034144128648223 220.33378049505407 1.5850111340278679
2.208641967818238 217.05006249877624 1.5773645312501108
2.213869522771654 216.16200789589263 1.5859819134736794
2.2190970777250696 219.7738230785178 1.6206506712122375
2.2243246326784853 222.31259023672698 1.6483608231651334
2.229552187631901 228.7961240090862 1.6755586823487285
2.234779742585317 229.44785489412547 1.6568385150587766
2.2400072975387326 224.4645691337591 1.6382672174613608
2.2452348524921484 220.90851740104242 1.6213868342210198
2.250462407445564 220.62426481556025 1.6348493988513475
2.25568996239898 218.09981380409243 1.6375820118936806
2.2609175173523957 217.19777217678805 1.6311797964030963
2.2661450723058114 214.80443099173675 1.6166086954895964
2.271372627259227 216.76314507166475 1.6468065573976418
2.276600182212643 220.23836745677798 1.6661196412793424
2.2818277371660587 222.99199667985025 1.6646837536986436
2.2870552921194744 221.09692934649823 1.6451136664427
2.29228284707289 222.96824565703682 1.633475461529157
2.297510402026306 211.94206922733315 1.5747070191109158
2.3027379569797217 204.57375242158943 1.5346902511960763
2.3079655119331375 205.7735375804059 1.5426559937977546
2.3131930668865532 203.82350688820804 1.5434493368745055
2.318420621839969 212.62539375007069 1.5886348477852295
2.3236481767933848 206.4618028363102 1.550832755650748
2.3288757317468005 205.35761435081704 1.5515409672818439
2.3341032867002163 208.14040692731862 1.5523792095137607
2.339330841653632 215.0301030996925 1.588165916917289
2.344558396607048 221.22685469557558 1.6211614840787307
2.3497859515604635 228.5011666253898 1.655247948291646
2.3550135065138793 239.62346303493064 1.7128435781746916
2.360241061467295 243.95262423220456 1.7293832922538668
2.365468616420711 236.0623474835854 1.6834907540411794
2.3706961713741266 226.33190260685626 1.6115685346323372
2.3759237263275423 220.60726011678952 1.5829164455801457
2.381151281280958 219.07932519668506 1.5771388533144888
2.386378836234374 216.4268333607253 1.5688992578737444
2.3916063911877896 217.03712704607176 1.5580320314231535
2.3968339461412054 219.49665538735485 1.5678906331051274
2.402061501094621 224.95477338967936 1.5864294391069824
2.407289056048037 225.68943630353743 1.595428532326287
2.4125166110014526 216.537055282134 1.5494223792628024
2.4177441659548684 216.22655227791765 1.5415057500062674
2.422971720908284 207.68249293742758 1.48522216648603
2.4281992758617 207.64396332295567 1.4841333405986614
2.4334268308151157 212.33100112536437 1.5076867162594012
2.4386543857685314 215.70730922814033 1.5205270645088642
2.443881940721947 217.53937991584388 1.5156908093898127
2.449109495675363 226.2546426498098 1.540198724089206
2.4543370506287787 234.5993965630485 1.5403982536547265
2.4595646055821945 236.8494987195681 1.491304152016452
2.4647921605356102 252.4075672571801 1.4701608141915485
2.470019715489026 278.52810931450784 1.4471192367153898
2.4752472704424417 363.7345634222124 1.5600554560431148
2.4804748253958575 525.5978408376346 1.7920849521954332
2.4857023803492733 787.0491768179958 2.1294209082800455
2.490929935302689 1125.6933353100167 2.5155113308775516
2.496157490256105 1529.418715023766 2.9189536894211505
2.5013850452095205 1931.8642607038773 3.277871537003777
2.5066126001629363 2245.8215522085625 3.5271225351337607
2.511840155116352 2508.3457318124088 3.737403485546472
2.517067710069768 2671.492947561152 3.84196773447658
2.5222952650231836 2844.3205064385147 3.958716657116427
2.5275228199765993 3116.949662596973 4.131832505237845
2.532750374930015 3503.674548531768 4.3683007431066
2.537977929883431 4112.546697426482 4.732036268417465
2.5432054848368466 4917.897588504181 5.189051297844988
2.5484330397902624 5789.65763409261 5.6453764068305725
2.553660594743678 6453.539535271258 5.965570549756375
2.558888149697094 6748.004233273917 6.068472361271575
2.5641157046505096 6669.338552183682 6.012474068374401
2.5693432596039254 6238.16559040843 5.7933427420317125
2.574570814557341 5657.161380520367 5.519543905964308
2.579798369510757 5049.888678685037 5.22880825180282
2.5850259244641727 4551.463313816151 4.971039391909762
2.5902534794175884 4168.070077051087 4.7564444534555115
2.595481034371004 3866.8326812628206 4.563402985788968
2.60070858932442 3590.2577987293676 4.392396957653715
2.6059361442778357 3234.7634345109445 4.17292233786494
2.6111636992312515 2818.0389400953645 3.9090646066717563
2.6163912541846672 2294.853640754292 3.516291268914183
2.621618809138083 1763.9079777212917 3.0811818666451254
2.6268463640914987 1293.9999292062712 2.6308405310430723
2.6320739190449145 916.6248406616266 2.2213536334229427
2.6373014739983303 652.521034951649 1.8950696515891359
2.642529028951746 486.0557945990641 1.6723638965500232
2.6477565839051618 373.58089196480796 1.5112480385852425
2.6529841388585775 317.4069244538619 1.452250178003602
2.6582116938119933 286.88667632205414 1.4418113030674111
2.663439248765409 259.8192250533441 1.4075686736376627
2.668666803718825 253.66883607218426 1.4410248418890546
2.6738943586722406 245.74986280332004 1.4495634615662996
2.6791219136256563 240.6568689016247 1.4705960506721778
2.684349468579072 234.19619290520376 1.4902601044838617
2.689577023532488 229.07018945401208 1.4965999045877711
2.6948045784859036 225.81867857968825 1.4800753878884145
2.7000321334393194 225.78556511754246 1.4892976377258849
2.705259688392735 225.605527877873 1.4941444530323098
2.710487243346151 220.0577108945224 1.480442029396667
2.7157147982995666 218.89313298422178 1.4833303600179424
2.7209423532529824 220.1356377092681 1.5081679971546136
2.726169908206398 216.5837673037355 1.5059654930433704
2.731397463159814 216.4429102041978 1.494527249465542
2.7366250181132297 212.49622067782033 1.491242068198225
2.7418525730666454 218.69485269536978 1.5323676870051983
2.747080128020061 221.22787050000207 1.5699145006438915
2.752307682973477 219.80802762263127 1.5869390082729677
2.7575352379268927 214.74575422055003 1.5538017512735824
2.7627627928803085 209.4445328959975 1.538475377517457
2.767990347833724 215.50554275758265 1.5768697092880724
2.77321790278714 214.61357705140634 1.5727121064365963
2.7784454577405557 214.97944970724473 1.575313286856305
2.7836730126939715 214.88894205533782 1.565728312445059
2.7889005676473873 211.92091675856332 1.5543623177623942
2.794128122600803 214.4772877781312 1.5545455988803596
2.7993556775542188 211.86014145737622 1.5151386031082774
2.8045832325076345 210.99851155666866 1.504455692423433
2.8098107874610503 209.11054900775653 1.4899787143456704
2.815038342414466 212.5988791743797 1.5233494110327597
2.820265897367882 219.0964026395894 1.5700591956027088
2.8254934523212976 222.73764244576603 1.5950403449303017
2.8307210072747133 225.78165929591586 1.6107542202613991
2.835948562228129 225.12617868282774 1.5856193285320725
2.841176117181545 221.15913095549448 1.5559447173469465
2.8464036721349606 218.82235004409583 1.5449423795269182
2.8516312270883764 237.32569916890714 1.6009851063264222
2.856858782041792 238.44845779860177 1.6006771857841475
2.862086336995208 252.19062543027647 1.675697617912839
2.8673138919486236 270.78728407455816 1.7586879958822317
2.8725414469020394 251.41579283910613 1.6984011280113416
2.877769001855455 247.66184657043635 1.68349439831248
2.882996556808871 238.0657916244211 1.6288111448889926
2.8882241117622867 216.9698698540526 1.5522565851919325
2.8934516667157024 212.9517374043507 1.5200232507737161
2.898679221669118 213.8874722508965 1.5275153316771857
2.903906776622534 211.886084507633 1.5095648669782278
2.9091343315759497 221.62517163085775 1.5633641688891273
2.9143618865293655 226.309920324586 1.5971241339504372
2.919589441482781 232.08948051523151 1.6459257919264318
2.924816996436197 229.05323000014482 1.632559165058307
2.9300445513896127 220.15116568547572 1.5750843491601865
2.9352721063430285 217.9068086551198 1.5521125826163094
2.9404996612964442 213.2441509463449 1.5096211251771845
2.94572721624986 213.80294649723575 1.5151835746302562
2.9509547712032758 214.47478283761995 1.5271635015866873
2.9561823261566915 208.91616312151453 1.5079149090404518
2.9614098811101073 204.1012141967511 1.4847350734281257
2.966637436063523 208.54325594354677 1.5185017545126518
2.971864991016939 214.79356885526437 1.5689601033211134
2.9770925459703546 219.0854566146321 1.5794050069088121
2.9823201009237703 219.86382147630485 1.5789612045323138
2.987547655877186 218.84665820941564 1.5581692295388483
2.992775210830602 210.8603697798216 1.5151340590985953
2.9980027657840176 216.91280646576683 1.542685458896673
3.0032303207374333 215.69013690421855 1.5359653673057077
3.008457875690849 216.63728342305362 1.5262627794188797
3.013685430644265 217.69050836508603 1.5025492883674845
3.0189129855976806 209.44861931982368 1.4477546435685438
3.0241405405510964 203.1265257416434 1.4227420441610248
3.029368095504512 198.24569371349276 1.389413289086435
3.034595650457928 204.10574789073996 1.4214174737153318
3.0398232054113437 208.385689260075 1.448887621316621
3.0450507603647594 208.2047335973787 1.4284981471773237
3.050278315318175 209.7126055059959 1.446231454096684
3.055505870271591 208.1534108272562 1.4351979077946624
3.0607334252250067 206.896249424138 1.437678070132395
3.0659609801784224 210.7654440411458 1.4619475950565095
3.071188535131838 208.42660738081415 1.439360494519238
3.076416090085254 213.4275571744975 1.445932717892547
3.0816436450386697 212.240034144127 1.41732232871262
3.0868711999920855 207.78947507509 1.3753685261907362
3.0920987549455012 206.24623719655764 1.3615841285828123
3.097326309898917 205.39139752547766 1.339139781856851
3.1025538648523328 205.02202855249283 1.3285697659385265
3.1077814198057485 211.15797545150525 1.3559795455879349
3.1130089747591643 212.822908254146 1.3580165245252387
3.11823652971258 217.03514359671618 1.3694302953190824
3.123464084665996 217.89534804637475 1.3585945802808455
3.1286916396194115 216.3636101458217 1.3296763741079265
3.1339191945728273 217.51393640129172 1.3125404915726553
3.139146749526243 225.14944686017913 1.3137525089062234
3.144374304479659 226.41637586855168 1.29914311267811
3.1496018594330746 228.70086353859318 1.2975165586284574
3.1548294143864903 236.14079161687536 1.309746430355152
3.160056969339906 236.5533990194488 1.307643458769177
3.165284524293322 243.78067389363756 1.3062233392671037
3.1705120792467376 254.78929856801173 1.3040570371528257
3.1757396342001534 262.6411687780521 1.2830432656688124
3.180967189153569 277.16908573141745 1.289284605526031
3.186194744106985 290.99199022363734 1.296231398167395
3.1914222990604006 310.36440966046473 1.3235332120639347
3.1966498540138164 322.37151831238236 1.3317304663105622
3.201877408967232 340.96898364906536 1.3557533320341928
3.207104963920648 360.3869063387595 1.3749671220255077
3.2123325188740637 379.9239945439869 1.3945100408559183
3.2175600738274794 409.8251304661779 1.441088036778471
3.222787628780895 434.6934883588048 1.47981484617387
3.228015183734311 459.6333862446362 1.5182426981097457
3.2332427386877267 486.78867929734315 1.5562523187112602
3.2384702936411425 522.0048230939648 1.6052983562083456
3.2436978485945582 553.4015262234753 1.6448429186579718
3.248925403547974 587.680785551258 1.6964534664524813
3.2541529585013897 617.398560048131 1.733384410996615
3.2593805134548055 645.021624124311 1.7742213204913624
3.2646080684082213 668.6239314889169 1.8022857022485705
3.269835623361637 686.1755207138983 1.8236442083018864
3.275063178315053 700.9064925924919 1.837904212302383
3.2802907332684685 703.2645754658058 1.8314380911587367
3.2855182882218843 703.7676987841987 1.8281167024943015
3.2907458431753 696.8266023494119 1.819955903280847
3.295973398128716 690.6843331197394 1.8127025891129573
3.3012009530821316 683.2573499481887 1.8018102111556566
3.3064285080355473 666.8626059384642 1.7768858839230133
3.311656062988963 656.7405691128881 1.7631227139995145
3.316883617942379 637.3289491205622 1.730669374185773
3.3221111728957946 632.8815424513098 1.7227158235203943
3.3273387278492104 633.2946533874517 1.7209264615812465
3.332566282802626 637.0365017164925 1.7296263908149998
3.337793837756042 643.541040836097 1.7402073213919507
3.3430213927094576 639.1396743533405 1.731409198915059
3.3482489476628734 631.7364041096258 1.7200369782267686
3.353476502616289 622.8055455215779 1.7060354793110732
3.358704057569705 602.6764963527281 1.6751280401385056
3.3639316125231207 562.5483273553778 1.6150997760543269
3.3691591674765364 524.5434520566275 1.5617342970432675
3.374386722429952 484.61341300830645 1.5052934840792713
3.379614277383368 436.24461974149307 1.4359208365944622
3.3848418323367837 393.97430437536735 1.3774814145332819
3.3900693872901995 355.9309941176598 1.3324906734354764
3.3952969422436152 321.01198921175336 1.2811203018836974
3.400524497197031 302.2057908895045 1.2607010337614075
3.4057520521504467 276.88613178332605 1.22549072171815
3.4109796071038625 264.05704362128307 1.232042960051163
3.4162071620572783 251.93897223256093 1.2285644745557016
3.421434717010694 244.42587150791863 1.232703215496629
3.4266622719641098 244.13204367310783 1.2517862562973012
3.4318898269175255 238.40975876840642 1.2505649509350298
3.4371173818709413 226.02308359675618 1.2214977133406584
3.442344936824357 220.62597079845364 1.2119532057466353
3.447572491777773 217.19195710225816 1.208653062936759
3.4528000467311886 216.4894856952703 1.2126631197577753
3.4580276016846043 220.3134485795007 1.2365226398505595
3.46325515663802 222.34368804927672 1.2475305474690501
3.468482711591436 218.0326354269724 1.2222190269722548
3.4737102665448516 215.51782463897183 1.2234212080293125
3.4789378214982674 209.51061768761687 1.197968100766659
3.484165376451683 206.6530150923887 1.184391665396107
3.489392931405099 210.80008394882185 1.2035905766970543
3.4946204863585146 217.08176873983345 1.2162277695349788
3.4998480413119304 227.56012099070577 1.239868328917844
3.505075596265346 235.04871973149235 1.2541595725722123
3.510303151218762 242.87587508014562 1.2573731170083802
3.5155307061721777 245.5694927161139 1.2435490451937805
3.5207582611255934 248.37820914369078 1.2375950616080122
3.525985816079009 254.97084669498608 1.2179292441165788
3.531213371032425 268.0907475833877 1.2234652187052892
3.5364409259858407 288.27141248369827 1.2355159358895447
3.5416684809392565 317.16780680156313 1.2643978323336755
3.546896035892672 356.1060245389815 1.31129139468129
3.552123590846088 416.7643951420157 1.401372497823463
3.5573511457995037 511.22384352706905 1.5360702601153142
3.5625787007529195 672.5204772773537 1.7560851184224207
3.5678062557063353 935.8069942814808 2.0728142733015966
3.573033810659751 1392.8608563821547 2.5268290338430908
3.5782613656131668 2175.7449539603826 3.159077047776635
3.5834889205665825 3517.888196678796 4.016583152538204
3.5887164755199983 5718.29427233779 5.120617349008438
3.593944030473414 8893.847465665764 6.343152754260105
3.59917158542683 12494.412146654919 7.481682026581872
3.6043991403802456 16099.131084516639 8.463852131383621
3.6096266953336613 18448.82878720186 9.046085376886149
3.614854250287077 18871.71443769401 9.143857747058629
3.620081805240493 17259.868491210917 8.730393285365697
3.6253093601939086 14190.002710889354 7.908702433070599
3.6305369151473244 10869.963404912485 6.911796006582137
3.63576447010074 7629.366802830999 5.785457612611034
3.640992025054156 5150.3804584012605 4.736316092338958
3.6462195800075716 3313.6370151126284 3.7898742058907215
3.6514471349609874 2127.0025333192493 3.0294904635439828
3.656674689914403 1392.1599700985284 2.456901794012299
3.661902244867819 966.0004125583931 2.04570436941987
3.6671297998212347 713.5287221530241 1.7585308813538325
3.6723573547746504 577.7850034426416 1.5894587910012987
3.677584909728066 484.3170108919133 1.4623157302298286
3.682812464681482 422.94129299468915 1.3685663593109207
3.6880400196348977 384.0531244522737 1.3172245073878985
3.6932675745883135 353.7100561886666 1.2708725470253113
3.698495129541729 328.53686432182036 1.2385495769663204
3.703722684495145 311.46204712539486 1.2058586366661415
3.7089502394485607 299.82965022850243 1.1833079211779367
3.7141777944019765 294.39862255692697 1.1719264771176556
3.7194053493553922 291.74256061967634 1.1683659928233683
3.724632904308808 282.11682070685015 1.1557161212582616
3.7298604592622238 268.3395200718888 1.1354162387429247
3.7350880142156395 257.6947658164632 1.1168219689481709
3.7403155691690553 254.5539449771254 1.1194807342796764
3.745543124122471 253.20841229187633 1.1227982702826784
3.750770679075887 254.0488976474961 1.1317996829486079
3.7559982340293026 252.27060594234393 1.1325464326140717
3.7612257889827183 249.0566243416204 1.1267813684804169
3.766453343936134 245.5172137500958 1.1196496798317355
3.77168089888955 244.26365888295382 1.1096942139426431
3.7769084538429656 239.3957162985823 1.0955914774673166
3.7821360087963813 237.97120047311262 1.0927044521902376
3.787363563749797 239.3693770687142 1.094284852146553
3.792591118703213 242.12793811115844 1.0977105072456543
3.7978186736566286 256.81174500118357 1.1283132319327123
3.8030462286100444 274.7430338185135 1.15840402156715
3.80827378356346 297.0020408269427 1.192453811609425
3.813501338516876 328.5067845786054 1.2520623100830701
3.8187288934702917 366.6238209767565 1.3168813190833122
3.8239564484237074 403.2269376213241 1.3864486144286472
3.829184003377123 429.21566222662636 1.429786025956765
3.834411558330539 436.3205747210327 1.4332469826809857
3.8396391132839547 428.66283495059656 1.4105805090539871
3.8448666682373704 423.79981911108723 1.3861122510440227
3.850094223190786 414.63428798046607 1.3566973238570175
3.855321778144202 398.7911807001973 1.3248233761259027
3.8605493330976177 385.6581835606521 1.292889982934303
3.8657768880510335 373.7560993823621 1.2699947021926061
3.8710044430044492 361.14830902463444 1.2408352268623244
3.876231997957865 357.9625275830719 1.2317397872636389
3.8814595529112808 351.4645263026741 1.2207952243632754
3.8866871078646965 347.6714854649255 1.2158940175013797
3.8919146628181123 340.46088619214623 1.205888175383567
3.897142217771528 331.7190830235536 1.1913078821374312
3.902369772724944 319.7480803804185 1.1703861011981838
3.9075973276783595 304.23367099341374 1.1405244782044632
3.9128248826317753 294.52610564783316 1.122367274979081
3.918052437585191 292.06234784275966 1.1171929991578209
3.923279992538607 291.6042126167163 1.1204697563274642
3.9285075474920226 292.5760591973885 1.1170932114700705
3.9337351024454383 291.78808273506075 1.1161766625396006
3.938962657398854 292.0198485691795 1.1120498933095766
3.94419021235227 293.31960783618524 1.1097632411086487
3.9494177673056856 299.8914912352579 1.1230888008977282
3.9546453222591014 306.835418888755 1.1329981304218049
3.959872877212517 313.73743311382395 1.1419576831485236
3.965100432165933 323.15547210259086 1.153151475932788
3.9703279871193486 338.5259984994884 1.1721016199905712
3.9755555420727644 352.53257455089783 1.1889514451329903
3.98078309702618 368.42099372819797 1.208545120334597
3.986010651979596 386.645192054012 1.2348023702815474
3.9912382069330117 403.9963845266369 1.2600540825352649
3.9964657618864274 430.1776056969643 1.3018454637000845
4.001693316839844 453.70268725648833 1.3329612116743108
4.00692087179326 483.1325283785463 1.3708021746850252
4.012148426746676 508.45078520913546 1.4062236154570344
4.017375981700092 541.8537343219647 1.4684987002641785
4.0226035366535084 585.411398395688 1.5360337234196981
4.027831091606925 632.3041230935673 1.604847274835417
4.033058646560341 689.834335920082 1.6807738922748654
4.038286201513757 749.7629113616971 1.7496971926229632
4.043513756467173 825.4651539094716 1.8397189507099716
4.0487413114205895 913.4605035776052 1.932864360452588
4.053968866374006 1015.9007617250128 2.03708558359392
4.059196421327422 1135.8266053508298 2.1567147698942915
4.064423976280838 1273.4024302132443 2.286891468031613
4.069651531234254 1434.6148147984757 2.4251215749752495
4.0748790861876705 1611.231338573351 2.5710343308376347
4.080106641141087 1813.4490870511297 2.7274061813599686
4.085334196094503 2045.1876444746547 2.8921120774280125
4.090561751047919 2310.772810378518 3.0806784318316858
4.095789306001335 2612.2201079996403 3.274134028060545
4.1010168609547515 2962.501107840235 3.495824017139149
4.106244415908168 3295.913946576679 3.6905963048012085
4.111471970861584 3665.450552503107 3.888353678369154
4.116699525815 4057.1742509303267 4.0940809369927385
4.121927080768416 4416.806392481936 4.215288825247814
4.1271546357218325 4799.526934741889 4.350729722223257
4.132382190675249 5169.269191194554 4.490864728764003
4.137609745628665 5566.037158540655 4.641093159878204
4.142837300582081 5965.1625901324 4.7908832109260535
4.148064855535497 6303.667525106975 4.920919795718628
4.1532924104889135 6600.80591262883 5.024147242774963
4.15851996544233 6833.778543885092 5.104722286381114
4.163747520395746 6972.136482201568 5.154683485191813
4.168975075349162 7038.026553777387 5.1790361033165855
4.174202630302578 6958.07711131864 5.139379606294708
4.1794301852559945 6738.283531588177 5.047602519238339
4.184657740209411 6426.309843105439 4.913725690799268
4.189885295162827 6041.182848809959 4.763497059223706
4.195112850116243 5614.303371905224 4.5974496073219795
4.200340405069659 5105.276273201171 4.37480024848442
4.2055679600230755 4564.249705894859 4.13012863049181
4.210795514976492 4064.055111058602 3.8961881006134527
4.216023069929908 3588.7864030923624 3.6589870291724265
4.221250624883324 3128.302467963345 3.4081885906609974
4.22647817983674 2741.2696542292915 3.185748942529012
4.2317057347901565 2393.8990693511823 2.9787918449610244
4.236933289743573 2093.190639048838 2.781548893464059
4.242160844696989 1839.577040500765 2.6059189834825633
4.247388399650405 1610.6295948028637 2.43376682794977
4.252615954603821 1415.6691341054143 2.2839758599342215
4.257843509557238 1260.9302307607904 2.159087639739376
4.263071064510654 1120.2361463921015 2.0316994721814314
4.26829861946407 992.7569624280086 1.9070401775462398
4.273526174417486 891.4479186488678 1.8037376237888902
4.278753729370902 804.5745822538183 1.7135631289660842
4.283981284324319 722.6403375584118 1.6291056247097588
4.289208839277735 652.6774567313515 1.5515792196727147
4.294436394231151 588.6428979944232 1.4749310588494102
4.299663949184567 527.9661333500317 1.3934086791733682
4.304891504137983 487.76332583977364 1.3361090331698888
4.3101190590914 453.8584409234185 1.2868291762915278
4.315346614044816 422.62916931785327 1.2410057112377015
4.320574168998232 395.63750684043987 1.2006774694618463
4.325801723951648 373.6324245406868 1.1741943905384848
4.331029278905064 353.9378189119831 1.149155572713655
4.336256833858481 335.95051804495904 1.1219693158869821
4.341484388811897 320.91976386970094 1.099967595432395
4.346711943765313 308.04192593623236 1.0806783741689547
4.351939498718729 298.90487634819897 1.0727697809335905
4.357167053672145 295.0525601137433 1.0742095120857533
4.362394608625562 286.10753305288995 1.0737598144319838
4.367622163578978 276.60812109917714 1.0572535613845522
4.372849718532394 266.9304628822317 1.0421544610768874
4.37807727348581 254.5948713062548 1.0128498567507722
4.383304828439226 249.10303753680515 1.0009844208726109
4.388532383392643 243.66570416821543 0.9995560264006992
4.393759938346059 236.59070200204408 0.9921204202141807
4.398987493299475 229.7122912986045 0.9888901643253973
4.404215048252891 224.12777707309667 0.993253619869721
4.409442603206307 216.72414976941255 0.9889461309782007
4.414670158159724 212.70557258513193 0.9861102813480624
4.41989771311314 210.75946716003835 1.0021967782568377
4.425125268066556 207.92733866855957 1.00289774673712
4.430352823019972 204.15863221399312 1.0079998532644583
4.435580377973388 198.5607569647309 0.9912410094503581
4.440807932926805 197.19573769874503 0.9926907373102449
4.446035487880221 193.31555386170098 0.9920912598970142
4.451263042833637 188.50423513908922 0.9892153550390577
4.456490597787053 180.4840498904501 0.9663282581553329
4.4617181527404695 176.69109814415702 0.958583018686635
4.466945707693886 175.48628511486646 0.9580565363379993
4.472173262647302 179.18955982087982 0.9840613005244013
4.477400817600718 184.99289108935187 1.008110597396348
4.482628372554134 179.6283738936104 0.9936148402271946
4.4878559275075505 183.7618583895875 1.0147343718832795
4.493083482460967 182.23994129635503 1.0076887417510385
4.498311037414383 179.48066807578655 1.015809137149612
4.503538592367799 173.28136558973222 0.9998278618270079
4.508766147321215 165.70396545095193 0.9843073781393067
4.5139937022746315 158.02329389832272 0.9589253162437644
4.519221257228048 156.84367362193814 0.9566979766272685
4.524448812181464 159.6218988667347 0.9650515656480959
4.52967636713488 161.76285437319837 0.9786947471968785
4.534903922088296 170.6451581960393 1.0125162551959703
4.5401314770417125 172.82274140405113 1.0193697214760185
4.545359031995129 167.94023595519178 1.0123912122422694
4.550586586948545 165.6859169841993 1.0072686388576912
4.555814141901961 160.9700367848573 0.995529121293291
4.561041696855377 161.10551349297185 0.9991608482567659
4.5662692518087935 163.4671542419778 0.9989212075688583
4.57149680676221 160.6087848813248 0.9864663960784739
4.576724361715626 159.84352811041418 0.9815808302496382
4.581951916669042 162.42070594123726 0.9817002323270857
4.587179471622458 161.4198672573173 0.9845546005438289
4.5924070265758745 164.66993873387548 1.0077975847504606
4.597634581529291 163.25688970730982 1.012343236125843
4.602862136482707 160.89226849911003 1.0193769558349504
4.608089691436123 156.7138339884827 1.0070153483957223
4.613317246389539 153.6612448373812 0.9958289722933378
4.6185448013429555 152.35937013430362 0.9905789566464799
4.623772356296372 154.97631138515123 0.9927593912049184
4.628999911249788 160.59654064334882 1.0084718651784366
4.634227466203204 160.26429834463522 1.0108227351558496
4.63945502115662 160.17592371269274 1.010401748815161
4.6446825761100365 156.6920560755937 0.9989184470276765
4.649910131063453 157.5061638154901 1.0058957408048685
4.655137686016869 157.62035146151823 1.0067590817479066
4.660365240970285 158.4271200439518 1.0169052518158788
4.665592795923701 156.43390528603655 1.0114121189479297
4.6708203508771176 158.21662616760753 1.010257478154144
4.676047905830534 161.04016068221898 1.0136151455411377
4.68127546078395 161.1109075982014 1.0185718232873064
4.686503015737366 160.2972749774485 1.0203569428305224
4.691730570690782 156.78058074673834 1.012906191121604
4.696958125644199 151.60889265832395 0.9921168308309221
4.702185680597615 150.4437656424948 0.9819775449338835
4.707413235551031 152.12761556586662 0.991952972369621
4.712640790504447 153.4430174734443 0.9907538304570777
4.717868345457863 155.245006065772 1.0041095420915431
4.72309590041128 154.98696666982391 0.9973878982644643
4.728323455364696 156.57459040424973 1.0073413867601828
4.733551010318112 162.40757347124023 1.030712780242696
4.738778565271528 163.4197869926351 1.0259442977591093
4.744006120224944 164.0632246787439 1.0188765060109581
4.749233675178361 161.22732316886962 1.0033460407857018
4.754461230131777 155.61703741319835 0.9724055921499888
4.759688785085193 155.62983703864094 0.9921037508635128
4.764916340038609 147.37365845363232 0.971994482372757
4.770143894992025 146.45872510118596 0.9713636402338
4.775371449945442 146.45218935853836 0.965770280219346
4.780599004898858 149.26776104776422 0.9680779687357857
4.785826559852274 150.12994852655288 0.9671075983990877
4.79105411480569 145.6863363168072 0.9520318984961039
4.796281669759106 147.2006525755432 0.9644806387779297
4.801509224712523 148.62302312552234 0.9692944123759261
4.806736779665939 151.75053553251485 0.9888334895037235
4.811964334619355 153.38563230830277 0.9941473868282434
4.817191889572771 152.29392643265248 0.9941976447911817
4.822419444526187 149.1024564002347 0.9863089292616763
4.827646999479604 151.3823731220581 0.9781148135279366
4.83287455443302 150.40148072412703 0.977808574802117
4.838102109386436 150.92834396605303 0.9803001210316641
4.843329664339852 151.236724077834 0.9850706305572857
4.848557219293268 152.62137647606903 0.9927174153839597
4.853784774246685 152.05025964492222 0.9849218076959002
4.859012329200101 153.51557759853782 0.9791923284229188
4.864239884153517 151.61619754974814 0.9694392460396556
4.869467439106933 149.9011839843374 0.9623103632832235
4.8746949940603495 150.2414768975422 0.9662081809377445
4.879922549013766 154.4523397934669 0.988996305337953
4.885150103967182 156.67329918627553 0.9900748345737364
4.890377658920598 157.99791292094966 0.9890100443306415
4.895605213874014 150.9346045203899 0.9466263240759097
4.9008327688274305 148.05607332507978 0.9283519689180234
4.906060323780847 147.40918822144488 0.9258685400511996
4.911287878734263 145.94496832919245 0.9208109849767175
4.916515433687679 144.76318837610577 0.9307530883186664
4.921742988641095 142.97185913005416 0.933763829456186
4.9269705435945115 144.23528071070868 0.9326768562321163
4.932198098547928 144.79611677677738 0.9208425354279163
4.937425653501344 146.00913327276987 0.911922302485005
4.94265320845476 144.3030528889486 0.913022977019041
4.947880763408176 147.32956948304957 0.9261511812053868
4.9531083183615925 151.87606965203577 0.9599764084473487
4.958335873315009 155.17435829083146 0.9703386932411536
4.963563428268425 154.69314269140233 0.95680990786332
4.968790983221841 152.02303093565416 0.9412324543223377
4.974018538175257 146.57945556024757 0.9142421676842096
4.9792460931286735 148.31163646443198 0.9104568397245222
4.98447364808209 154.69612854819374 0.9319356662382524
4.989701203035506 158.06318914772163 0.9322693559748649
4.994928757988922 161.85393808215045 0.9223721123902996
5.000156312942338 162.99850142401948 0.901707084660487
5.0053838678957545 165.3602446718016 0.8821470135096563
5.010611422849171 172.1706198063174 0.8826305545869338
5.015838977802587 180.8447614575519 0.8989116242574178
5.021066532756003 181.42593639878794 0.8960516430587191
5.026294087709419 178.07084023928576 0.8817832000672988
5.0315216426628355 170.96203920925595 0.8639204437570538
5.036749197616252 171.1394818760508 0.8737956523677853
5.041976752569668 171.17407761691945 0.8791628308155941
5.047204307523084 171.0800530945728 0.8927784586698103
5.0524318624765 169.41442477067025 0.889918737737181
5.0576594174299165 171.0169724174663 0.8898867220676331
5.062886972383333 174.22192362519587 0.8948141692312348
5.068114527336749 177.53991083194077 0.8916068791936327
5.073342082290165 186.00205060095738 0.8927473532154575
5.078569637243581 189.5373439250453 0.8808238442563021
5.0837971921969975 199.67567444116494 0.8830292474010758
5.089024747150414 212.83793036126497 0.8926552109019813
5.09425230210383 223.0916459916783 0.8970296056229514
5.099479857057246 242.18107359921962 0.9175052150639551
5.104707412010662 261.1994695003389 0.9361677719152345
5.109934966964079 282.541480587543 0.9594709411147101
5.115162521917495 301.09135891835933 0.976855931258535
5.120390076870911 322.4175274203524 1.005344526029139
5.125617631824327 334.7067070420817 1.0131988226723474
5.130845186777743 337.95148328910983 1.0167990416304589
5.13607274173116 332.7023521705189 1.0133966608256741
5.141300296684576 316.0780401486937 0.996344758754343
5.146527851637992 293.990652951543 0.9731897978068341
5.151755406591408 270.1513231605142 0.9513303071541772
5.156982961544824 248.83015402154527 0.9394632591973915
5.162210516498241 230.79773717679873 0.9357541175526062
5.167438071451657 208.0781707607009 0.9189424919543533
5.172665626405073 192.45446827319395 0.9072693104517279
5.177893181358489 179.90747215259663 0.8894136388034989
5.183120736311905 174.98972934694575 0.8840600039402654
5.188348291265322 172.48757154328243 0.8894194480899473
5.193575846218738 171.80619363804306 0.8964860091873587
5.198803401172154 162.5769500429051 0.8670401341765036
5.20403095612557 158.11717563454258 0.8593843780709896
5.209258511078986 159.3575897120414 0.8720558674882871
5.214486066032403 159.88581354835893 0.8752820804164125
5.219713620985819 159.73346449458785 0.8824489263702461
5.224941175939235 154.328847477672 0.8611456311493363
5.230168730892651 150.29835944340653 0.8546195514264647
5.235396285846067 147.72008734122826 0.8543565545793763
5.240623840799484 148.06928419056487 0.8658029234676963
5.2458513957529 152.10536386813385 0.8808895371344526
5.251078950706316 151.0499419589131 0.8813615475641265
5.256306505659732 156.52939557880083 0.9113297768634984
5.261534060613148 159.86861394775687 0.9336890923069748
5.266761615566565 158.55803712383263 0.9324916099265873
5.271989170519981 154.01289070956577 0.9170672422161568
5.277216725473397 148.40134288899708 0.8844831393488156
5.282444280426813 144.42296999440012 0.8713022686770395
5.2876718353802294 146.99032789334268 0.8952892517458725
5.292899390333646 146.93844556174133 0.9042403894896996
5.298126945287062 148.62145034789773 0.9166345143082231
5.303354500240478 152.31160955499465 0.9229198617237302
5.308582055193894 152.85583455642774 0.899851483400462
5.3138096101473105 154.46217160913747 0.8937205870413537
5.319037165100727 156.3103126237445 0.8888704611681668
5.324264720054143 156.87261212177614 0.8951424837836072
5.329492275007559 155.09407716213258 0.8964551646570035
5.334719829960975 150.23572105178658 0.8840409099687951
5.3399473849143915 148.54174428653587 0.8798896020885376
5.345174939867808 146.37087853410128 0.8715107963228859
5.350402494821224 144.77334297105364 0.8607183662066491
5.35563004977464 143.30286295502992 0.8597962202008583
5.360857604728056 144.68271428233066 0.8632752564886061
5.3660851596814725 147.36929856762242 0.8746950064346325
5.371312714634889 150.77539854735275 0.8783072545623817
5.376540269588305 152.18554509002536 0.874023947437881
5.381767824541721 155.78835445116044 0.8809983585310486
5.386995379495137 155.0221794830273 0.8864869543363465
5.3922229344485535 152.90080887523476 0.8760502000441476
5.39745048940197 149.0319199427276 0.8670035431954377
5.402678044355386 148.73802264744694 0.8538060828819706
5.407905599308802 151.19425553405986 0.850623450329994
5.413133154262218 158.12674251053446 0.854094449085278
5.4183607092156345 160.90139668456345 0.8396392946188824
5.423588264169051 164.21619208477645 0.8330506332854668
5.428815819122467 163.6156605293104 0.8132418759959639
5.434043374075883 164.93760015763652 0.8097086218586773
5.439270929029299 167.30500962694765 0.8163854880861222
5.4444984839827155 167.62569252870173 0.8157454415218929
5.449726038936132 171.51786024972046 0.8252194697012677
5.454953593889548 174.39699228324224 0.8358638366018737
5.460181148842964 172.85142965969996 0.8354337777503491
5.46540870379638 171.5740784762603 0.8417601822602426
5.4706362587497965 169.3846824341996 0.8432280163337865
5.475863813703213 165.892358662282 0.8433366828154216
5.481091368656629 164.6315213753537 0.8406692742378677
5.486318923610045 157.69748769888287 0.8256742810161593
5.491546478563461 155.74431932982267 0.8242496999298052
5.4967740335168775 156.52237937347533 0.8292016752991015
5.502001588470294 159.92159826334756 0.8466750421704053
5.50722914342371 157.26207394001756 0.8478538851262858
5.512456698377126 158.5502958425819 0.8581412750934037
5.517684253330542 158.73139257003726 0.8585786674288219
5.522911808283959 157.15312976023395 0.8487104438991374
5.528139363237375 158.02258017707652 0.8518221650000167
5.533366918190791 160.4922896163819 0.864684687617805
5.538594473144207 161.38701814564433 0.8804654347029677
5.543822028097623 161.24738182310247 0.8797659076297767
5.54904958305104 159.46501406359815 0.8632750314012547
5.554277138004456 156.06104188495246 0.8450122261377887
5.559504692957872 154.49095965802877 0.8353001046052031
5.564732247911288 152.08903082173873 0.8218013603782423
5.569959802864704 152.07014523034704 0.8185699709378653
5.575187357818121 155.51716585135807 0.8251175612312216
5.580414912771537 159.31084569869714 0.8280313812367806
5.585642467724953 160.4504404708314 0.8284225903050447
5.590870022678369 161.66480400884 0.8286243146274401
5.596097577631785 160.8936163007017 0.8241423051045917
5.601325132585202 159.45793092805792 0.8133742568171618
5.606552687538618 163.57248713000152 0.8078479292684119
5.611780242492034 167.5399979252555 0.7973128204404291
5.61700779744545 177.3980170198461 0.8067993091836102
5.622235352398866 193.77019892238607 0.8210978121286547
5.627462907352283 215.01217355642294 0.8404528967409927
5.632690462305699 249.07980486197053 0.877669194159873
5.637918017259115 302.8921893107165 0.9402397380873858
5.643145572212531 381.6459783583855 1.0294150079049587
5.648373127165947 472.66620926087285 1.1316003876127991
5.653600682119364 566.5391893702146 1.2319747177563523
5.65882823707278 644.027478460405 1.3089099925189713
5.664055792026196 697.8116152186327 1.3582453404466048
5.669283346979612 731.8531878067867 1.3888501801183004
5.674510901933028 746.1386530523889 1.4006661475576558
5.679738456886445 748.5874009851043 1.4038215192443502
5.684966011839861 740.822471751997 1.3955141629510994
5.690193566793277 734.4392695768508 1.3882229686878176
5.695421121746693 730.2449075236976 1.383218060535267
5.700648676700109 735.4197576170731 1.3875642389227327
5.705876231653526 738.8423162111123 1.3889727302033907
5.711103786606942 748.3468518892854 1.3967127986415087
5.716331341560358 759.097255585975 1.4059765082453748
5.721558896513774 766.4575379192887 1.4125339520709015
5.7267864514671905 772.34968058154 1.4178318900250857
5.732014006420607 774.9866364301114 1.4200064839923223
5.737241561374023 776.3319463600764 1.4217640404774743
5.742469116327439 782.6300350320486 1.4281059352946865
5.747696671280855 801.6017238950692 1.4446773631695835
5.7529242262342715 836.6831567867735 1.4742499092310442
5.758151781187688 882.3252103419813 1.5107793159279583
5.763379336141104 945.1613909359834 1.5628496315733984
5.76860689109452 1007.9396365221855 1.6117823901394488
5.773834446047936 1076.235260650237 1.6654241902499691
5.7790620010013525 1130.5662931406998 1.70678825435056
5.784289555954769 1165.786225254172 1.733329847862037
5.789517110908185 1172.538990850055 1.737056651919735
5.794744665861601 1126.4399922796126 1.7003679021153044
5.799972220815017 1033.9598608274418 1.6283351877781043
5.8051997757684335 909.5253403868863 1.5266860899401429
5.81042733072185 764.5871442468767 1.3991896100129622
5.815654885675266 631.6112580424438 1.274374081884868
5.820882440628682 514.2729472495319 1.1568688646846803
5.826109995582098 422.17412462086446 1.060900163420123
5.8313375505355145 355.52418526503305 0.9874516785292891
5.836565105488931 305.84436580434186 0.9291922917704294
5.841792660442347 266.74453282062643 0.8805364098366754
5.847020215395763 242.82296351546128 0.8542012939480714
5.852247770349179 219.7968768875319 0.8205196743896512
5.8574753253025955 207.50144215841698 0.8065791785183675
5.862702880256012 198.08328363708145 0.7928540292250226
5.867930435209428 196.9446268937986 0.7915845808984067
5.873157990162844 200.37928029929174 0.8041344877256864
5.87838554511626 201.10613233985802 0.8039366183123682
5.8836131000696765 200.1415950333646 0.8044112447715841
5.888840655023093 198.56164564003723 0.8010580833434738
5.894068209976509 196.5023610087128 0.7969699936910317
5.899295764929925 194.2886576505489 0.7915257581257849
5.904523319883341 191.5534281450789 0.7885117888637178
5.9097508748367575 191.21834051271443 0.7848003063471723
5.914978429790174 193.970443533874 0.7872972793841637
5.92020598474359 196.0969343845178 0.7906577730225398
5.925433539697006 199.9934991048232 0.7965996905048848
5.930661094650422 203.1647254025188 0.8019096858731056
5.9358886496038386 203.83373014273835 0.8003802311349802
5.941116204557255 208.51113751323408 0.807692430714066
5.946343759510671 212.11904593104748 0.8114632264323122
5.951571314464087 217.92951950314185 0.8286879098970571
5.956798869417503 221.06667410886942 0.8327258396877485
5.96202642437092 225.97587794186427 0.8399494211042976
5.967253979324336 231.7172711634092 0.8490746476678692
5.972481534277752 245.34838211508986 0.8631926868830722
5.977709089231168 254.25701225756455 0.869485720725948
5.982936644184584 265.7333454586359 0.8846251913407378
5.988164199138001 282.81424892987246 0.9056148750807759
5.993391754091417 296.29820799140697 0.9229480364110646
5.998619309044833 315.54838467539423 0.9487189230408408
6.003846863998249 339.77926788751586 0.9783308722217398
6.009074418951665 371.40820472878215 1.0208796431902796
6.014301973905082 406.72670763182856 1.0664301479208336
6.019529528858498 455.97631708261747 1.1269791394209476
6.024757083811914 515.7691508228532 1.1998162559149492
6.02998463876533 578.0654053441347 1.2690764577330278
6.035212193718746 664.0802193200269 1.359542095196923
6.040439748672163 766.4759970055155 1.4614357402849503
6.045667303625579 887.1488934483826 1.57357508993661
6.050894858578995 1038.6729008403263 1.7047481652466239
6.056122413532411 1191.7632373748709 1.8270733488520428
6.061349968485827 1351.2561632014367 1.9449083370461722
6.066577523439244 1505.6034084148969 2.053004954647106
6.07180507839266 1624.877273903928 2.135191819826226
6.077032633346076 1709.9759027339817 2.1945813158022744
6.082260188299492 1748.7423108429798 2.2235635839009937
6.087487743252908 1737.9355585940064 2.2202014180493737
6.092715298206325 1686.7369814127057 2.189920668684766
6.097942853159741 1600.360806421705 2.1340178021053697
6.103170408113157 1498.8943547852002 2.0692124843601967
6.108397963066573 1379.7704717729941 1.9856884285222163
6.113625518019989 1256.5827712450393 1.8968042429447518
6.118853072973406 1140.4366818699084 1.8106894093526138
6.124080627926822 1021.6847835035269 1.7158972172875422
6.129308182880238 910.5991633078892 1.6230190396307471
6.134535737833654 807.0116057009564 1.5287661461925623
6.1397632927870704 711.8682177443662 1.4356109509343224
6.144990847740487 629.6115042267685 1.3514744166142283
6.150218402693903 558.7410552615394 1.27719752433687
6.155445957647319 501.83478417200087 1.2123380862866788
6.160673512600735 452.1976295440657 1.1547238344719626
6.1659010675541515 412.52202709476063 1.1060961542291186
6.171128622507568 386.2960854648132 1.074468488631419
6.176356177460984 359.08867473843765 1.0403471902316284
6.1815837324144 335.04289049920465 1.0109034701614292
6.186811287367816 311.9185558009086 0.9835689492276943
6.1920388423212325 296.7779455003592 0.9682181710809232
6.197266397274649 282.8685218036372 0.9499952879602563
6.202493952228065 273.8784999836787 0.9379016661163162
6.207721507181481 263.06645652018733 0.9126605510187787
6.212949062134897 256.7089913896314 0.9002245719147222
6.2181766170883135 247.11171998577444 0.8854426559039749
6.22340417204173 239.24407094911726 0.8717780407439643
6.228631726995146 229.2073253859745 0.8509436002971608
6.233859281948562 221.46201062324076 0.8367692931692405
6.239086836901978 218.36098688582976 0.8354475668112189
6.2443143918553945 217.17001157827372 0.8362218096818156
6.249541946808811 219.51622544338318 0.8436295346157613
6.254769501762227 217.41367504130483 0.8372079219967693
6.259997056715643 215.26261408559793 0.8284877134692492
6.265224611669059 210.4381606377301 0.8178324708170185
6.2704521666224755 206.51584049908828 0.812088285968635
6.275679721575892 206.1595239924547 0.8112902327784826
6.280907276529308 205.80332616099767 0.815398060329493
6.286134831482724 207.50967354848046 0.827841594864901
6.29136238643614 212.527391804892 0.8393374860467048
6.2965899413895565 212.10181738901943 0.8410138118429996
6.301817496342973 212.28152328431457 0.8415995672747018
6.307045051296389 208.25457830912896 0.8352068762630096
6.312272606249805 204.92020659231343 0.8314844845859414
6.317500161203221 202.4771235589413 0.827139436687045
6.3227277161566375 199.48094071647475 0.8205803200668697
6.327955271110054 198.21852122857538 0.8187499710582505
6.33318282606347 196.48689972324442 0.8117574030175718
6.338410381016886 194.77752572642345 0.8099280867646464
6.343637935970302 194.90344572379144 0.8083117417643514
6.3488654909237185 197.2990630267884 0.8099731640176556
6.354093045877135 201.47425274294636 0.8212898013596895
6.359320600830551 203.45796403637337 0.8217041259227421
6.364548155783967 207.15435758039644 0.8310736775184331
6.369775710737383 205.06736215239286 0.8229371399959196
6.3750032656908 200.36971518282604 0.8139856998184667
6.380230820644216 196.08612585914636 0.8079773027423314
6.385458375597632 195.32980796185254 0.8046719289383073
6.390685930551048 196.4542423586323 0.8059377433053313
6.395913485504464 200.9804559598541 0.8112360708003322
6.401141040457881 199.3639275092233 0.8066148215263693
6.406368595411297 198.56579985012687 0.8059107802957577
6.411596150364713 195.88320512186118 0.794405610839274
6.416823705318129 194.20561069036276 0.787530728038798
6.422051260271545 195.76509076223763 0.7889132908338636
6.427278815224962 194.10914573547436 0.7831169105352255
6.432506370178378 196.22100697633138 0.7903211339663687
6.437733925131794 197.60104278780753 0.7903381939289456
6.44296148008521 200.65172430775522 0.7942541300385718
6.448189035038626 199.01367421567062 0.7914874200873757
6.453416589992043 198.14585069719425 0.7870353492115679
6.458644144945459 198.44052528473412 0.787036275074358
6.463871699898875 200.38376850165548 0.787581504233959
6.469099254852291 202.39489780334935 0.7880868549364105
6.474326809805707 206.0915469719812 0.7907499439662636
6.479554364759124 209.44717244886212 0.7920099192031366
6.48478191971254 209.2185811792248 0.7891706246303372
6.490009474665956 210.96477586007677 0.7894277078308644
6.495237029619372 210.3990340520281 0.790648002708958
6.500464584572788 211.57052486033706 0.7830474933831205
6.505692139526205 217.84929329210777 0.7905014092268968
6.510919694479621 225.87885961413622 0.8016913140179669
6.516147249433037 235.23614292382408 0.81533947465216
6.521374804386453 246.83446680348902 0.8313768375103968
6.526602359339869 255.796398597105 0.8381093635065159
6.531829914293286 268.69619676849544 0.8490200503540485
6.537057469246702 283.20113664456295 0.8611384247007426
6.542285024200118 298.6244774779791 0.8762497466364693
6.547512579153534 321.79326947018114 0.9019251991674749
6.55274013410695 346.26221962138646 0.929076166884544
6.557967689060367 374.9045345946168 0.9624321104261503
6.563195244013783 402.1361071003206 0.9934565690910555
6.568422798967199 425.51848946810185 1.0209478971649955
6.573650353920615 446.55427378578986 1.043852019331451
6.5788779088740315 463.2229945840239 1.0610102019445402
6.584105463827448 467.34043474620904 1.064807393080901
6.589333018780864 463.3530187017146 1.0606399057786855
6.59456057373428 453.1757782724397 1.0486577180961607
6.599788128687696 435.30902978996494 1.0283167775777855
6.6050156836411125 415.7354655009409 1.0039996726713198
6.610243238594529 395.0630419681097 0.9819803177053932
6.615470793547945 370.4142499951919 0.9542763210542259
6.620698348501361 346.7939401472561 0.9242039363020292
6.625925903454777 327.2737634371395 0.9010991882315452
6.6311534584081935 312.05229157330825 0.8855254054754823
6.63638101336161 301.2064875358295 0.8768075543882616
6.641608568315026 292.6333810443244 0.8655005349667678
6.646836123268442 286.0342703931038 0.8540227185891512
6.652063678221858 277.2882332016973 0.8415756829562638
6.6572912331752745 268.05665301625027 0.8310052414296498
6.662518788128691 258.43885929380906 0.8203088007863872
6.667746343082107 250.02100391737235 0.8117282291802815
6.672973898035523 246.89610151590702 0.8100385606772479
6.678201452988939 241.75497031966313 0.8060318000632488
6.6834290079423555 239.9729509911424 0.8076278114624803
6.688656562895772 239.29880683967318 0.8073761938012498
6.693884117849188 239.21600973170618 0.8076153028639461
6.699111672802604 239.82968151370096 0.8100461212641722
6.70433922775602 233.0051240972855 0.7984018538084382
6.7095667827094365 228.5794877573772 0.7885594983381998
6.714794337662853 228.0897385980448 0.7867859662973449
6.720021892616269 227.85612893131994 0.786531697978712
6.725249447569685 227.09349893460427 0.7849306546410132
6.730477002523101 225.63460077780357 0.7839038505038549
6.7357045574765175 225.13784674909874 0.7821525695014664
6.740932112429934 224.85633124439798 0.784014287388957
6.74615966738335 225.82545908605144 0.7887202016952058
6.751387222336766 223.15302070475497 0.7833824257391561
6.756614777290182 223.59553247140667 0.7839184384427527
6.7618423322435985 224.1800212494428 0.7826311180343173
6.767069887197015 225.09529605909597 0.7818123668690242
6.772297442150431 225.7726044397416 0.7865977514427013
6.777524997103847 227.74527181842598 0.7886883217250622
6.782752552057263 228.14899383967565 0.7896825237445751
6.7879801070106796 224.49530433955618 0.7827389486902548
6.793207661964096 218.93391964385265 0.7724938597656503
6.798435216917512 217.7097780006712 0.7700218421519336
6.803662771870928 219.32581234113377 0.770662736723031
6.808890326824344 221.34860707151276 0.7707069824282397
6.814117881777761 225.82116629369165 0.774506345443448
6.819345436731177 225.88611363556518 0.7736182554339703
6.824572991684593 226.70631017495873 0.776462160169455
6.829800546638009 225.86064831027144 0.7762752444172937
6.835028101591425 224.36459650805426 0.7748942651463392
6.840255656544842 225.57761732065202 0.7761120672502771
6.845483211498258 227.55271299437106 0.7748693007170051
6.850710766451674 229.88279827827935 0.7778821499479789
6.85593832140509 233.9856164128861 0.7824531274124353
6.861165876358506 236.67449448171058 0.7845348071767996
6.866393431311923 239.49202177411843 0.7864443106141316
6.871620986265339 241.5773172457159 0.7891223901075181
6.876848541218755 242.8827743862754 0.7914289422109572
6.882076096172171 245.42150706086085 0.7936835643715443
6.887303651125587 248.93089198266432 0.7961875697184225
6.892531206079004 252.25026146996302 0.7967191412640331
6.89775876103242 257.16573393966803 0.8011519406789759
6.902986315985836 256.932644878803 0.7973156104169549
6.908213870939252 260.952232408294 0.8005017886080121
6.913441425892668 261.57392808259414 0.7959661048173416
6.918668980846085 263.66088753275704 0.7979425861486216
6.923896535799501 267.9162529073677 0.8056185355384059
6.929124090752917 271.7273788415582 0.8088319943262702
6.934351645706333 276.41264270418304 0.8130350158683547
6.939579200659749 280.7819044467385 0.8155902160577361
6.944806755613166 286.32971396768045 0.8219943802185182
6.950034310566582 292.9158485048625 0.8311023886591028
6.955261865519998 300.40700255429795 0.8399323641254506
6.960489420473414 309.7817476681151 0.851105057834061
6.96571697542683 321.2711015637038 0.8628396038514393
6.970944530380247 333.1204026679844 0.8754310365831297
6.976172085333663 348.0073999834518 0.8925628302268652
6.981399640287079 363.7234006241628 0.9071939431208133
6.986627195240495 386.4757397140221 0.9295065411764354
6.9918547501939114 415.6572149931841 0.9591665573511039
6.997082305147328 462.04999937609074 1.0090577104950988
7.002309860100744 522.1394819657312 1.071519337033313
7.00753741505416 613.3943039818745 1.159673259566894
7.012764970007576 737.633536239284 1.2705969642699746
7.0179925249609925 894.1038292068163 1.398767460730755
7.023220079914409 1057.1008772321088 1.520198357222575
7.028447634867825 1202.331411022104 1.619008540543916
7.033675189821241 1317.2867803859049 1.6936058861816345
7.038902744774657 1377.4957401870622 1.7294186904808229
7.0441302997280735 1369.910877590478 1.7227987722262905
7.04935785468149 1308.6467368409592 1.681066413387563
7.054585409634906 1213.8622282313013 1.616943390463338
7.059812964588322 1100.3400479179322 1.5388933852599287
7.065040519541738 992.9653690000094 1.4618105272220154
7.0702680744951545 890.8953714193452 1.3853580161573935
7.075495629448571 801.3908544630939 1.3125143778553354
7.080723184401987 728.2106942170792 1.2501936572212795
7.085950739355403 675.8600008911917 1.2043186154757994
7.091178294308819 640.8716024759333 1.1733950129338202
7.0964058492622355 614.3064490079475 1.1485360824639768
7.101633404215652 587.7490347713432 1.1233830158862794
7.106860959169068 563.9547319681714 1.1003531708146717
7.112088514122484 543.8493723560422 1.0817430664204095
7.1173160690759 527.3065757131333 1.065988891490478
7.1225436240293165 516.9920538363403 1.0584312968487342
7.127771178982733 500.9115575805329 1.0417135014136325
7.132998733936149 488.2068919608199 1.0284996602605114
7.138226288889565 471.5008940037384 1.0106031653259873
7.143453843842981 462.58958720642124 1.000990575454927
7.1486813987963975 457.87008191026786 0.9971204935286377
7.153908953749814 453.014158355561 0.9897302165412187
7.15913650870323 449.9136243770515 0.9845802039536009
7.164364063656646 447.0764724520294 0.9806191678183752
7.169591618610062 446.0323752725185 0.9791177103616949
7.1748191735634785 454.76126031369785 0.9881287283814346
7.180046728516895 475.8033041390534 1.010914454279389
7.185274283470311 506.4507809950554 1.0431067569933328
7.190501838423727 554.8040378856527 1.0903245500440082
7.195729393377143 623.7836340321561 1.1529857578591283
7.2009569483305595 727.6556288892313 1.2427108122876398
7.206184503283976 867.6530527862025 1.3542353513885048
7.211412058237392 1045.1207762123736 1.4845952872900223
7.216639613190808 1257.355740569286 1.6265887679969633
7.221867168144224 1520.805741003266 1.7883301886189773
7.227094723097641 1831.9244369353385 1.962982678446647
7.232322278051057 2149.8110571210614 2.128295780578789
7.237549833004473 2405.517497243785 2.248790606164593
7.242777387957889 2521.1679441062865 2.297895782639123
7.248004942911305 2476.406844199104 2.273014654628487
7.253232497864722 2284.5515383627776 2.180331357900493
7.258460052818138 1979.5562689789979 2.029830859557526
7.263687607771554 1642.4767870771968 1.8484194293607603
7.26891516272497 1316.204189909883 1.6544387206588058
7.274142717678386 1038.5866773988062 1.47038532355044
7.279370272631803 819.0084206070654 1.3065526157913696
7.284597827585219 651.1305874739188 1.1678437251420293
7.289825382538635 543.5830429957452 1.0688360199336606
7.295052937492051 470.32383675582446 0.996756108805046
7.300280492445467 419.11457380618106 0.9435217303538387
7.305508047398884 384.81051334383545 0.9062200869615995
7.3107356023523 363.7117532619446 0.881063786440821
7.315963157305716 349.3512227103632 0.8646154233755828
7.321190712259132 337.3644545527351 0.8497430685289824
7.326418267212548 329.5596282980639 0.8401417262823522
7.331645822165965 324.59301994173546 0.8353036017791255
7.336873377119381 316.15194757016553 0.8267776194767474
7.342100932072797 312.7272890624984 0.8231135710851337
7.347328487026213 310.9685610965669 0.8212518649798919
7.352556041979629 306.48151412740356 0.8179335183949337
7.357783596933046 305.7638818528102 0.816313352128656
7.363011151886462 306.2376527647586 0.8184520631742251
7.368238706839878 305.0280907256295 0.8158689850881378
7.373466261793294 309.05886204104746 0.8197070425937759
7.37869381674671 306.37520195595374 0.8172578004309052
7.383921371700127 304.21515298116674 0.8139774255245839
7.389148926653543 298.46926243627024 0.8089011059793494
7.394376481606959 296.28610343767593 0.8076699996190809
7.399604036560375 301.2858866750664 0.8131765049656956
7.4048315915137914 304.1988440283856 0.815486694367141
7.410059146467208 304.0092736808087 0.8108668070454723
7.415286701420624 303.1890431905701 0.8079612486332671
7.42051425637404 304.714887926409 0.8111884264610719
7.425741811327456 308.4697063731429 0.8184632828884524
7.4309693662808725 309.8935030049867 0.8228696293777843
7.436196921234289 311.8818400041778 0.8279192027270662
7.441424476187705 313.0061901738799 0.8275470888094156
7.446652031141121 316.2646979234694 0.8287928791258277
7.451879586094537 318.3894490701541 0.8285220073943975
7.4571071410479535 322.1454005849145 0.8283418675427184
7.46233469600137 322.70890455712436 0.8264307340706932
7.467562250954786 327.9850831742039 0.8339518061218476
7.472789805908202 337.42918780697556 0.8484153851545747
7.478017360861618 342.7363032365838 0.8544148862727609
7.4832449158150345 348.3710299280562 0.8585960727501935
7.488472470768451 353.4543052202637 0.8609455346219909
7.493700025721867 361.65632638845585 0.8696026418630881
7.498927580675283 375.2272395756831 0.8835275451812101
7.504155135628699 389.11437385910295 0.8989886003520517
7.5093826905821155 405.19135850508104 0.915819588628046
7.514610245535532 420.453106191509 0.9297047524750999
7.519837800488948 438.2953517591771 0.9477566876866659
7.525065355442364 455.58459582524415 0.965241297386728
7.53029291039578 467.9172430641396 0.9771936541655575
7.5355204653491965 476.9134095729981 0.9848297239051835
7.540748020302613 479.4014530832395 0.9865676935020896
7.545975575256029 477.69946107853445 0.9826921973905646
7.551203130209445 476.4416499036867 0.9804722898179595
7.556430685162861 473.4309401727979 0.9774068702377533
7.5616582401162775 470.7884208963534 0.9738064332894545
7.566885795069694 461.0985068901424 0.9654412562846487
7.57211335002311 450.0197344723943 0.9539134081658353
7.577340904976526 438.6906485556068 0.941357774905604
7.582568459929942 427.95141114880585 0.928943832771216
7.5877960148833585 423.9844758923797 0.924408300167282
7.593023569836775 415.06272457428094 0.9145769495507291
7.598251124790191 410.86537139993624 0.9097558993765151
7.603478679743607 402.4131716211183 0.9003978330674747
7.608706234697023 399.41360924189524 0.8977053377522406
7.6139337896504395 396.6342717211552 0.8954104070609805
7.619161344603856 396.36627745722336 0.8963061703462983
7.624388899557272 395.9936403732634 0.8960877148343399
7.629616454510688 398.65818442550324 0.8986294145340855
7.634844009464104 401.08326424667626 0.9006087184527655
7.6400715644175206 406.181392456668 0.9052135323140696
7.645299119370937 418.25508254137065 0.9183670623398527
7.650526674324353 427.6166750134757 0.9261236543132382
7.655754229277769 431.5086700338755 0.9286102556022192
7.660981784231185 436.38269033222775 0.9329042437807287
7.666209339184602 444.8699423203446 0.9406459891666439
7.671436894138018 458.70526482874385 0.9562758428393605
7.676664449091434 474.99278861817567 0.9716457460009933
7.68189200404485 490.20279616458464 0.9851063425218538
7.687119558998266 499.2487426859525 0.9918245695367055
7.692347113951683 511.7036596490253 1.0026270014984817
7.697574668905099 526.4452924182308 1.0177300153084812
7.702802223858515 538.4031550627079 1.0291445813863473
7.708029778811931 544.6817572249987 1.0351298756308582
7.713257333765347 544.8700980183839 1.0349373941760451
7.718484888718764 538.521995482802 1.028237655274738
7.72371244367218 533.168143034557 1.0239575429327852
7.728939998625596 527.0986206428132 1.014359359004739
7.734167553579012 526.1814369169053 1.0139279752346368
7.739395108532428 522.6403658065509 1.0104764387121674
7.744622663485845 522.110869248343 1.0098907696171475
7.749850218439261 519.2237080704173 1.00689614744338
7.755077773392677 517.6308941745581 1.0049589214497299
7.760305328346093 514.8079429631877 1.0030499739776912
7.765532883299509 506.9097559690132 0.9951121477791951
7.770760438252926 500.2832070277707 0.9879940308588712
7.775987993206342 494.07228020732845 0.9816507060463577
7.781215548159758 487.2116962548639 0.9735967578235333
7.786443103113174 483.851353125162 0.9697780064834574
7.79167065806659 474.17397834219196 0.960810708864472
7.796898213020007 461.1073318236391 0.9488610045157252
7.802125767973423 449.90806293460037 0.9374793529506893
7.807353322926839 439.838879198983 0.9277835317214469
7.812580877880255 433.1064571120033 0.9206281274940645
7.817808432833671 428.284280098066 0.9157152223130106
7.823035987787088 427.2930018908463 0.9148631618991078
7.828263542740504 425.93103359198886 0.9131028254721719
7.83349109769392 425.8278768508287 0.9130675815739242
7.838718652647336 423.98444415725083 0.9107998195102371
7.8439462076007525 423.3125874431359 0.9083599099815922
7.849173762554169 427.0722057161224 0.9118602608099854
7.854401317507585 429.4117729589407 0.9135660557438908
7.859628872461001 432.400935017435 0.9169515358924744
7.864856427414417 433.8540352006901 0.917041055187068
7.8700839823678335 433.4425020116745 0.9161768429577809
7.87531153732125 436.80311271191226 0.9182479014888953
7.880539092274666 444.7171630596098 0.9255072483721081
7.885766647228082 452.04965007800047 0.9325431209489916
7.890994202181498 457.88777812840056 0.9381835033404966
7.8962217571349145 464.50498303402907 0.9443204551185284
7.901449312088331 476.32994887996045 0.9562950892700768
7.906676867041747 487.3105037868921 0.9677909952122085
7.911904421995163 496.3623440497973 0.975693946837917
7.917131976948579 503.6748200894654 0.9818111277190212
7.9223595319019955 512.5506375885126 0.9887886676774827
7.927587086855412 520.1827208031476 0.9943597025506137
7.932814641808828 533.9548614915117 1.0067373850194452
7.938042196762244 548.4375688254306 1.0203816407140567
7.94326975171566 562.5467860259658 1.0330970657394278
7.9484973066690765 578.6178832889611 1.0474774450958504
7.953724861622493 592.1857065548471 1.0586397983242608
7.958952416575909 607.6937268905044 1.0707167276925866
7.964179971529325 626.8948985161306 1.0868058727477135
7.969407526482741 637.9907961086491 1.0953454554345277
7.9746350814361575 650.9703758320732 1.1059550679584222
7.979862636389574 663.487173196876 1.1166952112995556
7.98509019134299 669.6375966967179 1.1207982866338837
7.990317746296406 681.848122104797 1.130774185274749
7.995545301249822 686.61600017644 1.1346624864087151
8.000772856203238 690.0564031882171 1.1368553065654874
8.006000411156654 695.1597470173903 1.1409044306182252
8.01122796611007 696.1231835297563 1.1416835361204845
8.016455521063486 687.8642510109279 1.1342973056256422
8.021683076016902 677.8486558243993 1.1254966069278953
8.026910630970319 669.9938852492303 1.1177973542687896
8.032138185923735 660.8449617867802 1.1084181525083894
8.037365740877151 656.6317866700932 1.1048262653189325
8.042593295830567 654.5978958493345 1.1022288285908657
8.047820850783983 644.3259740905665 1.0941431460802433
8.0530484057374 635.8271664867259 1.0863899465334943
8.058275960690816 629.4917005083528 1.0812679621461843
8.063503515644232 621.928967723758 1.0754831721253109
8.068731070597648 614.5044097342804 1.0686475796575505
8.073958625551064 610.1192383236471 1.0647398465254994
8.07918618050448 602.8217914891137 1.0577160243542005
8.084413735457897 599.6731929900136 1.054776797292366
8.089641290411313 597.8879205564522 1.0527819373502434
8.09486884536473 590.570471182734 1.0460742791909299
8.100096400318145 588.7406489184935 1.044323450137187
8.105323955271562 579.3824025432618 1.0351956367493786
8.110551510224978 573.888474818919 1.0294763050301918
8.115779065178394 571.853469680448 1.0275704058122284
8.12100662013181 570.4633315372461 1.025711068231318
8.126234175085226 570.6239642768204 1.026343757691104
8.131461730038643 571.5861945617085 1.026457491664976
8.136689284992059 582.2107424272374 1.0352888485304403
8.141916839945475 592.5409432354058 1.0446350322061018
8.147144394898891 607.4089818186604 1.0575686426411217
8.152371949852308 625.8698251135928 1.0722623005191179
8.157599504805724 646.8017709544777 1.08898923054598
8.16282705975914 675.0877439707047 1.1119271290947392
8.168054614712556 698.9867256117315 1.1316790051872168
8.173282169665972 713.6102918114182 1.1424432527571415
8.178509724619389 719.8000148386405 1.1471830187766752
8.183737279572805 727.238700286716 1.153209813460823
8.188964834526221 730.0593188550491 1.1539851804115124
8.194192389479637 726.4377032005701 1.1498940639727093
8.199419944433053 718.2154097978082 1.1415991016661255
8.20464749938647 708.064896187433 1.1332651935992246
8.209875054339886 696.0939521496368 1.1240967031379197
8.215102609293302 690.5912955169924 1.1197755236321567
8.220330164246718 684.0617996793135 1.1151710229114784
8.225557719200134 684.2023242116805 1.11549004499038
8.23078527415355 681.3619280745309 1.11321780614874
8.236012829106967 681.244135876332 1.1127902053808463
8.241240384060383 680.5308731642353 1.1109541041176894
8.2464679390138 671.7567907221458 1.103049854024597
8.251695493967215 666.5584529147038 1.0975935932099778
8.256923048920632 660.5753001883083 1.0917878447163503
8.262150603874048 658.2739217310443 1.0892781298687608
8.267378158827464 655.3851211388993 1.0874452466183735
8.27260571378088 652.6297683576612 1.0848290159626803
8.277833268734296 649.5219057308656 1.0822791107993783
8.283060823687713 646.181255370581 1.0790253150585067
8.288288378641129 640.3670936112511 1.0733158996281786
8.293515933594545 634.0328480185302 1.0680224322764953
8.298743488547961 631.78350315124 1.0651035543930198
8.303971043501377 632.099791051957 1.0654586000943231
8.309198598454794 631.5147529242607 1.064361470986454
8.31442615340821 629.9286070403459 1.0627830168955945
8.319653708361626 632.7614521714924 1.065632658701186
8.324881263315042 632.7908753693282 1.06517818022071
8.330108818268458 640.474398937194 1.0714783895674092
8.335336373221875 646.2298709913598 1.074543307417832
8.34056392817529 653.5754596279712 1.0789255452077129
8.345791483128707 661.5985007737926 1.0846282735898336
8.351019038082123 667.670088966804 1.089875157816239
8.35624659303554 668.4484634798076 1.0908057033075371
8.361474147988956 670.6147652792257 1.092034595048819
8.366701702942372 670.5782564644297 1.0906164359059665
8.371929257895788 675.0163503449496 1.0934919282369548
8.377156812849204 682.2336300913861 1.0997132815691197
8.38238436780262 684.2064920654597 1.1011845415834163
8.387611922756037 682.172159209318 1.099392306774492
8.392839477709453 680.1145199958057 1.0972311286004306
8.398067032662869 676.6501209297464 1.0948049599906624
8.403294587616285 668.1810402508733 1.0882985439478685
8.408522142569701 660.0325554003467 1.0812296061471462
8.413749697523118 649.1411038750036 1.0707051860548507
8.418977252476534 639.7587495922119 1.0622545684453273
8.42420480742995 626.4524592170831 1.0505158355528252
8.429432362383366 616.3830648606223 1.0433719440218414
8.434659917336782 603.3245744769329 1.0322350659562074
8.439887472290199 595.4679601284533 1.025108942430494
8.445115027243615 582.825317517959 1.0126333997331576
8.450342582197031 571.986688832483 1.0034092663409238
8.455570137150447 563.7536747924428 0.9963238638854376
8.460797692103863 558.0763149661284 0.9919008867467826
8.46602524705728 554.0844499871423 0.9883126322407183
8.471252802010696 549.9664112200811 0.9842311696067855
8.476480356964112 543.9134357744197 0.9786857423884668
8.481707911917528 539.9228522296793 0.9749072764075638
8.486935466870944 533.391035601087 0.9678138195494723
8.49216302182436 533.5758170863429 0.9681477299037369
8.497390576777777 535.2865645425447 0.9687604415462423
8.502618131731193 533.3313028331731 0.9668305929689868
8.50784568668461 530.8395423410999 0.963933480235118
8.513073241638025 528.2975713535975 0.9617274004115026
8.518300796591442 523.3241015471717 0.9569119052955255
8.523528351544858 518.8228683398546 0.9527994230743038
8.528755906498274 513.2139693171415 0.946900351044675
8.53398346145169 509.18606326595875 0.9428100509137259
8.539211016405106 503.9230736388684 0.9376475815160333
8.544438571358523 505.38596223666013 0.939012225771832
8.549666126311939 508.6792818911934 0.9430693806546097
8.554893681265355 509.19964870537314 0.9441234100479879
8.560121236218771 509.88857598700974 0.9451328733165076
8.565348791172188 505.7506959572316 0.9407426466691727
8.570576346125604 507.4430288923956 0.9414148070236783
8.57580390107902 506.6948678013035 0.9375038425989302
8.581031456032436 507.8563234333027 0.9379290237348189
8.586259010985852 506.93741268482853 0.9371603345478332
8.591486565939269 505.07986711065536 0.9365830665017322
8.596714120892685 508.57569465063983 0.9392187860485185
8.601941675846101 507.7367727252924 0.9373178232520473
8.607169230799517 510.62964452603813 0.9394323177705876
8.612396785752933 511.8788847599193 0.9408454746051039
8.61762434070635 512.5232597962364 0.9421921161651227
8.622851895659766 518.3311391279616 0.9480248907297079
8.628079450613182 520.3859155535459 0.9491778287620131
8.633307005566598 526.3643549383148 0.9537475852737608
8.638534560520014 531.9817320393531 0.958126418964474
8.64376211547343 538.6030608418112 0.963401897031196
8.648989670426847 547.3983089731414 0.971003357121616
8.654217225380263 553.9877590041715 0.9765570611993918
8.65944478033368 565.2181461444391 0.9865205559680523
8.664672335287095 569.5037441046771 0.9897079319148605
8.669899890240512 577.0905833442063 0.9952765926108735
8.675127445193928 582.407930181879 0.9991575210398989
8.680355000147344 593.604902248506 1.0081066009015025
8.68558255510076 602.8465522958165 1.0142365984782005
8.690810110054176 613.196440471061 1.0225469554119615
8.696037665007593 628.7336940376816 1.0344408541457426
8.701265219961009 642.454442427722 1.0455330269187444
8.706492774914425 658.2665372191552 1.0579126078098977
8.711720329867841 674.6379672302193 1.0717565703397263
8.716947884821257 685.350160913532 1.0798931620893295
8.722175439774674 693.4668747084288 1.0853877876644324
8.72740299472809 690.165803574014 1.0811073131516928
8.732630549681506 688.2176874639296 1.0799211208544772
8.737858104634922 685.6764384811718 1.0783426165063297
8.743085659588338 679.4578581524348 1.074175867019814
8.748313214541755 674.3062825574676 1.070335746579007
8.75354076949517 660.7812654605698 1.0590458169961627
8.758768324448587 647.6725919088349 1.0476781236462729
8.763995879402003 634.0069598043989 1.035993894606594
8.76922343435542 619.2504385345336 1.023432988176439
8.774450989308836 609.1957842493654 1.0133899275631315
8.779678544262252 599.019134072417 1.0035087949909454
8.784906099215668 590.7190215446233 0.9959523284478043
8.790133654169084 587.683052955207 0.9943345764526069
8.7953612091225 578.4005673348606 0.986387737602503
8.800588764075917 573.8412735677712 0.9822805425664713
8.805816319029333 571.7219412968884 0.9803141561545213
8.811043873982749 569.4271919795749 0.9785258228899428
8.816271428936165 562.0437587929406 0.9715223527030363
8.821498983889581 556.6378058646192 0.9673496870706565
8.826726538842998 554.826647313315 0.9660145752870556
8.831954093796414 554.1275344017243 0.9650424420346797
8.83718164874983 553.4663587684661 0.9633424651579054
8.842409203703246 550.0263364024772 0.9598471968792519
8.847636758656662 544.5778463767327 0.9552193080473668
8.852864313610079 540.9573629115998 0.9520002485671241
8.858091868563495 541.7492728163814 0.9522222329388895
8.863319423516911 545.4054695679756 0.954765234204184
8.868546978470327 548.9386480886511 0.9576201834276796
8.873774533423743 548.3396637672203 0.9566618727170633
8.87900208837716 544.776016425438 0.9530214042008509
8.884229643330576 541.0823607231473 0.9499139237531846
8.889457198283992 545.3024065887521 0.9546949927514597
8.894684753237408 548.2689166405137 0.9583699231534081
8.899912308190824 551.0952787299792 0.9605526158711257
8.90513986314424 550.3222901828449 0.9584275071844955
8.910367418097657 552.3765779605731 0.9590742823609635
8.915594973051073 554.0607174256224 0.9595674114260979
8.92082252800449 555.1548202476175 0.9603630976510118
8.926050082957905 559.3512939261627 0.9638662588492277
8.931277637911322 561.9245486749885 0.9653571428763706
8.936505192864738 566.8277808877746 0.9680721292306255
8.941732747818154 572.3372365550215 0.972182304575246
8.94696030277157 573.653333778742 0.9731892293382179
8.952187857724986 574.0505786201578 0.9746179769528767
8.957415412678403 574.585805677288 0.9749821939082398
8.962642967631819 577.7317895336881 0.977276674808561
8.967870522585235 581.9699432684846 0.9792535385285549
8.973098077538651 581.7138432900532 0.9785996597330284
8.978325632492067 583.2734348213132 0.9797998209627882
8.983553187445484 586.3525694742622 0.9823278660142694
8.9887807423989 590.1518712174518 0.9840889064352303
8.994008297352316 593.258231507416 0.9866503707505989
8.999235852305732 596.9683823292613 0.9903554433660974
9.004463407259149 600.8452287888583 0.9935936842681667
9.009690962212565 611.0996361051874 1.001558570850646
9.014918517165981 623.8343989995941 1.0106162675066745
9.020146072119397 635.8147669735945 1.0202000275207845
9.025373627072813 646.046813192474 1.0271195071211694
9.03060118202623 655.8920531847647 1.0340753059029206
9.035828736979646 667.1076436201913 1.0419564946715316
9.041056291933062 684.0848703958869 1.0541175583005538
9.046283846886478 703.3049060255964 1.068286809927766
9.051511401839894 720.6807519958608 1.0811970533924726
9.05673895679331 738.540004409678 1.0942922518300444
9.061966511746727 758.4122844523697 1.109147375363542
9.067194066700143 783.6421381287277 1.1272269310973333
9.07242162165356 812.2003840454146 1.1484310594894382
9.077649176606975 832.4755784830121 1.1620347863805407
9.082876731560392 850.3229448505347 1.173878038893321
9.088104286513808 862.0548127025401 1.1804212020395646
9.093331841467224 867.8247594206451 1.1835532626369694
9.09855939642064 869.025907011778 1.184135144105435
9.103786951374056 863.2657924823013 1.1800472997284
9.109014506327473 854.1147477893674 1.1728441620458878
9.114242061280889 847.5462523207333 1.1680830844044106
9.119469616234305 838.8221226528101 1.161270795240486
9.124697171187721 834.520964115386 1.1576695142519189
9.129924726141137 829.8986063376226 1.1538699146736369
9.135152281094554 827.1224403422672 1.1512439737777056
9.14037983604797 829.1957122837334 1.152951968296462
9.145607391001386 843.6994895278506 1.162929347881743
9.150834945954802 867.9152594190049 1.1794892198044789
9.156062500908218 900.5752502833839 1.2018369174871297
9.161290055861635 932.1049748931207 1.2326422538367308
9.16651761081505 968.1977155295873 1.2640846835345563
9.171745165768467 1003.6573584347044 1.292268195024401
9.176972720721883 1023.6141157980169 1.3088607142789028
9.1822002756753 1029.3330594561687 1.3147573251754587
9.187427830628716 1026.166897303903 1.3156917383751667
9.192655385582132 1010.1149653371548 1.3069580794331144
9.197882940535548 997.9698619225657 1.3003137998195646
9.203110495488964 985.2523021487157 1.2940310633360828
9.20833805044238 975.3183881458702 1.2907079857681052
9.213565605395797 962.735568776731 1.2850611574792299
9.218793160349213 947.7276771736861 1.2773557575227523
9.224020715302629 935.8400542597496 1.2708333396105203
9.229248270256045 923.2987568603385 1.263436018416732
9.234475825209461 910.5573097274398 1.2562980420268153
9.239703380162878 896.4704076595117 1.2482526466272694
9.244930935116294 888.130051993727 1.2434415287889045
9.25015849006971 885.0604367492922 1.2432012120240765
9.255386045023126 881.3450288342642 1.2429355865932046
9.260613599976542 880.1254150877149 1.2431910805861883
9.265841154929959 877.8020931726784 1.2439882396205701
9.271068709883375 880.5143554712931 1.2451315021630651
9.276296264836791 900.9524266658141 1.2608871711168903
9.281523819790207 921.7479411570931 1.277188197250044
9.286751374743623 946.8548801674757 1.2949949969137153
9.29197892969704 972.6832610656835 1.3142092579811784
9.297206484650456 993.4929179157222 1.328081460013996
9.302434039603872 1012.7440724570481 1.341827751162578
9.307661594557288 1020.9049014424487 1.3492098579640894
9.312889149510704 1014.4540547082956 1.3477337577973802
9.31811670446412 996.722420371951 1.337106253738174
9.323344259417537 973.8069678481912 1.323360348543834
9.328571814370953 941.5037990343326 1.3007314344370542
9.33379936932437 903.8369639189284 1.2752075725928589
9.339026924277785 857.3846999624468 1.243049774082954
9.344254479231202 812.3512598929156 1.210896206860292
9.349482034184618 771.5097650846071 1.1809908391680848
9.354709589138034 739.4098131750211 1.1568731340030478
9.35993714409145 714.6727687070802 1.1383325863930458
9.365164699044866 694.614867728226 1.1226676376387095
9.370392253998283 682.3275377398624 1.1143171117832613
9.375619808951699 671.9879198714867 1.1084785825890866
9.380847363905115 662.1345487163691 1.1013398206713207
9.386074918858531 657.0213938266551 1.0984065218109045
9.391302473811947 647.9131866913018 1.0894340967842795
9.396530028765364 643.147422767917 1.086255169439966
9.40175758371878 641.5145554369028 1.0849437896239669
9.406985138672196 640.6414055460588 1.0856094910777043
9.412212693625612 642.4276226759189 1.0862940603992692
9.417440248579029 640.9797845133321 1.074765885800637
9.422667803532445 639.7266027412218 1.0678788000295514
9.427895358485861 637.8868066290721 1.062387556064971
9.433122913439277 636.8238193020323 1.0591499041924353
9.438350468392693 633.9392219969424 1.0549066974707242
9.44357802334611 633.4896954483768 1.0533367619920122
9.448805578299526 634.7852824580455 1.0514228625928355
9.454033133252942 638.341261404006 1.051865929296441
9.459260688206358 643.4664342748446 1.0536776645908317
9.464488243159774 646.3632102027519 1.053962197697733
9.46971579811319 648.8934018182691 1.0546232694703168
9.474943353066607 648.773846554076 1.0532033828072596
9.480170908020023 647.6507642516974 1.051765515523429
9.48539846297344 644.5335660259142 1.0480340091402258
9.490626017926855 644.3168968320097 1.04663441247339
9.495853572880272 643.3041121787347 1.0451525091582352
9.501081127833688 649.423746605362 1.0493053354264121
9.506308682787104 650.4119420183499 1.048427144196092
9.51153623774052 645.5470426663107 1.0426728152152882
9.516763792693936 642.1359043076028 1.038933988077348
9.521991347647353 635.035784711068 1.0316174999200254
9.527218902600769 638.226419545247 1.0332167587408165
9.532446457554185 636.7202011431515 1.0313732435369107
9.537674012507601 635.4083484734696 1.0297198415510773
9.542901567461017 634.7088294347805 1.0271869898778767
9.548129122414434 635.1335572587398 1.0269510049580903
9.55335667736785 636.6436166932094 1.0269723507391126
9.558584232321266 635.7289462083281 1.0254257594675626
9.563811787274682 638.1406263793418 1.0267141583842028
9.569039342228098 638.425039992632 1.0264042528644644
9.574266897181515 634.9236539278747 1.0234266261163119
9.57949445213493 635.0784108940264 1.022770195451327
9.584722007088347 632.9596761241307 1.0204696799254882
9.589949562041763 636.6334850039851 1.022657162334075
9.59517711699518 635.0652889329052 1.0203459354919908
9.600404671948596 636.2542455016427 1.0207747590977925
9.605632226902012 635.3712070683226 1.0190219541442207
9.610859781855428 639.4757341106812 1.0215084555905163
9.616087336808844 641.4879613417719 1.0221738060440415
9.62131489176226 640.2511368706004 1.0203099250709935
9.626542446715677 640.5660238621508 1.0206131523242838
9.631770001669093 636.9793145735333 1.0179745358344838
9.636997556622509 635.040558361916 1.0156729062874605
9.642225111575925 638.2377399799426 1.016863514656251
9.647452666529341 639.8264238832988 1.0168940586938224
9.652680221482758 641.0588350532993 1.0180146238800742
9.657907776436174 646.2144906259934 1.0215770764967598
9.66313533138959 646.1293363684567 1.0205634672624717
9.668362886343006 650.41688226744 1.0239153508267531
9.673590441296422 652.524760663516 1.0258435561528956
9.678817996249839 654.0930143887628 1.0261051784708315
9.684045551203255 650.141574010296 1.0229777083514646
9.689273106156671 651.155832973502 1.0230556410673162
9.694500661110087 656.7292234737596 1.0263885635429006
9.699728216063503 661.5156641829233 1.029458276715922
9.70495577101692 664.2533233725981 1.030140233184503
9.710183325970336 666.1379721523638 1.0311850833102718
9.715410880923752 664.9293867131428 1.0290784363269943
9.720638435877168 668.1091934848073 1.0306331945044394
9.725865990830584 670.2162975255845 1.032269647145776
9.731093545784 668.9183509922542 1.0310611718494231
9.736321100737417 671.358877670102 1.0324812324270314
9.741548655690833 674.6389098300773 1.0347683190635295
9.74677621064425 676.5799473281317 1.0349463415943772
9.752003765597665 680.9439546603601 1.038332445402949
9.757231320551082 681.0143383464708 1.037925765069528
9.762458875504498 677.8601212398571 1.0347927948791076
9.767686430457914 681.1839189350139 1.0371892241787908
9.77291398541133 684.1732925454884 1.0390863891066375
9.778141540364746 682.9320529883155 1.0357482916325367
9.783369095318163 679.3169060849623 1.032080214840891
9.788596650271579 678.6916812010622 1.0305983335383082
9.793824205224995 672.6692657265578 1.0258118661832383
9.799051760178411 676.2362620823019 1.0272164856554955
9.804279315131827 679.2741456776527 1.0297113729456244
9.809506870085244 684.8619125078396 1.0349411439038552
9.81473442503866 687.7854943426945 1.0368523988412937
9.819961979992076 690.963406332025 1.037687536803275
9.825189534945492 689.910646348842 1.0356108085619127
9.830417089898909 690.5227536816476 1.0355784103050074
9.835644644852325 689.6304182661487 1.03380332684834
9.840872199805741 686.3870368945147 1.0303526016266424
9.846099754759157 687.629317167931 1.0312141714781922
9.851327309712573 689.767706455268 1.0340057226693031
9.85655486466599 685.4815556124104 1.0305764092137086
9.861782419619406 682.7817342729414 1.0282570466093606
9.867009974572822 680.0147096807278 1.0242574735785828
9.872237529526238 680.5353008485581 1.0241482024382802
9.877465084479654 680.8234973605896 1.0243553917279236
9.88269263943307 682.515372087453 1.0261126615957135
9.887920194386487 680.9984031362882 1.0244661562504065
9.893147749339903 683.9792795595496 1.0266746825598436
9.89837530429332 685.3671975085413 1.0263911114671513
9.903602859246735 687.9213758838647 1.0279433958445625
9.908830414200152 692.0732935003101 1.0306091470503642
9.914057969153568 698.1116185795289 1.0341696390582815
9.919285524106984 699.4983688304254 1.034409657251442
9.9245130790604 700.8582095258787 1.0348097835283028
9.929740634013816 702.9747428835155 1.0355618683962273
9.934968188967233 708.6505350443998 1.039398514309782
9.940195743920649 708.0046197626083 1.038150131875949
9.945423298874065 711.6103841296466 1.0403567821671686
9.950650853827481 711.5761448207737 1.0400256321513783
9.955878408780897 715.4916330399209 1.0432480317998511
9.961105963734314 716.2424005971079 1.0438069304724984
9.96633351868773 712.8240160969073 1.0412449678203974
9.971561073641146 711.140773336495 1.039204369946337
9.976788628594562 711.9013019535897 1.0395624129283694
9.982016183547978 710.2709213252709 1.037996916953118
9.987243738501395 707.9831667134143 1.0347789267846867
9.99247129345481 704.584769327878 1.0312320013355165
9.997698848408227 701.8226008224844 1.0289971266273938
10.002926403361643 702.0100333715795 1.028198979455089
10.00815395831506 699.5703570257682 1.0257273583321311
10.013381513268476 696.4090714387668 1.0227634319249064
10.018609068221892 697.368558437679 1.0233997499013459
10.023836623175308 696.1165668540852 1.022471751661093
10.029064178128724 694.0483771859059 1.0210144900971456
10.03429173308214 698.984019338155 1.0246625671057557
10.039519288035557 702.4424323227901 1.0269673216536293
10.044746842988973 705.6477482821332 1.028668383666939
10.049974397942389 702.7234814748322 1.0263564767719486
10.055201952895805 701.8530655993853 1.025439923371917
10.060429507849221 699.7481889645446 1.0233883000088304
10.065657062802638 697.3626566118816 1.0213348832288722
10.070884617756054 697.046264181196 1.0208202525065717
10.07611217270947 698.527846207266 1.0217121013181014
10.081339727662886 701.346121263798 1.0231438294469128
10.086567282616302 702.253152621569 1.0237579030255008
10.091794837569719 702.4589789522831 1.0237479819107798
10.097022392523135 697.6800454901892 1.0191558600638027
10.102249947476551 693.8056659784288 1.0162316374584976
10.107477502429967 690.6112069196724 1.0136733176714028
10.112705057383383 689.8469037562919 1.0128507966132283
10.1179326123368 687.3355504906367 1.0106522666916287
10.123160167290216 685.3392533295519 1.0085244298216274
10.128387722243632 685.1847805879152 1.0079623748485345
10.133615277197048 681.2224507788817 1.0044873219068524
10.138842832150464 681.5550211265429 1.0034855827772344
10.14407038710388 679.3449697807816 1.0015782692713846
10.149297942057297 677.9719568626787 1.0014197023398062
10.154525497010713 679.2085028564305 1.0033188530134254
10.15975305196413 680.3888543944618 1.004279372982127
10.164980606917545 676.8291295753196 1.0004312390495296
10.170208161870962 677.5125978669827 1.0001914144352115
10.175435716824378 671.3936019604058 0.9956250877303436
10.180663271777794 672.3714640056185 0.9953586557113846
10.18589082673121 670.3109988335999 0.993209691872633
10.191118381684626 664.0871166344872 0.9887074199259289
10.196345936638043 663.9595528138226 0.9889050161976074
10.201573491591459 658.7481319525447 0.984665688564833
10.206801046544875 658.2421985228095 0.9840563409429536
10.212028601498291 660.6166178919317 0.9855900521647764
10.217256156451707 660.5523721244207 0.9855538260344004
10.222483711405124 658.7229203036699 0.9841449384266164
10.22771126635854 655.4811283068963 0.9824416162014308
10.232938821311956 652.4588475914599 0.9802691806979922
10.238166376265372 649.9860026721434 0.9774780627828977
10.243393931218788 647.115475808085 0.9742725095999936
10.248621486172205 639.3622211457616 0.9678922780209656
10.253849041125621 636.4393463124206 0.9658341920140103
10.259076596079037 633.0510234434822 0.963704896244216
10.264304151032453 631.1413006031722 0.9621082108316983
10.26953170598587 636.7717393650356 0.9657939225623066
10.274759260939286 634.4146137190581 0.9636507104472483
10.279986815892702 637.3953127404678 0.9656157834215819
10.285214370846118 637.005167917002 0.9660908131221229
10.290441925799534 638.6721571454858 0.9669716118300585
10.29566948075295 638.4554927710427 0.9661287929020431
10.300897035706367 627.4615173469655 0.9553081111276273
10.306124590659783 626.5145644600935 0.9539196309320348
10.3113521456132 621.6391570682713 0.9502575217144436
10.316579700566615 627.3499414196316 0.9554711416071994
10.321807255520032 624.397717157834 0.9525977230959605
10.327034810473448 617.8547135574315 0.9475764036467088
10.332262365426864 614.3672229973984 0.9444973744665159
10.33748992038028 613.5430144228816 0.943815477233397
10.342717475333696 612.0423010562272 0.9421399239760804
10.347945030287113 614.4263740351727 0.9424267803319266
10.353172585240529 617.9864266188104 0.9447701305908817
10.358400140193945 622.4164780054019 0.9481422911402778
10.363627695147361 627.7486954167055 0.9515336565291828
10.368855250100777 629.3586099297282 0.9524528337648173
10.374082805054194 629.9476550753845 0.9523827796740546
10.37931036000761 627.2069074776269 0.9500643587867463
10.384537914961026 626.8305857590934 0.9498493859804424
10.389765469914442 629.1736660677959 0.9515710181943284
10.394993024867858 630.9571927300018 0.9530029341459203
10.400220579821275 632.1283611296038 0.9538109003005777
10.40544813477469 625.7909551873712 0.9467132634153457
10.410675689728107 619.863007075315 0.9414644929437641
10.415903244681523 614.8625339895415 0.937741881444085
10.42113079963494 614.3778548830968 0.938506781957219
10.426358354588356 608.9427219799597 0.9344678430739668
10.431585909541772 603.7458713127619 0.9304622817321618
10.436813464495188 597.7490382502838 0.9259652029374825
10.442041019448604 595.6551389178966 0.9244729698428874
10.44726857440202 595.5851866309431 0.9243638272241874
10.452496129355437 595.7030067616729 0.923990070512998
10.457723684308853 593.5279664892827 0.9220338633593073
10.462951239262269 587.5617529330978 0.9164696475915725
10.468178794215685 583.9182287957119 0.9134197445983673
10.473406349169101 578.1666079786461 0.9088167906626535
10.478633904122518 573.8623953798913 0.903755863714411
10.483861459075934 571.4665064549586 0.9013017587434461
10.48908901402935 566.6993733545768 0.8974154518907032
10.494316568982766 560.2447598162047 0.8924551992880941
10.499544123936182 555.0920974805822 0.8883161625799902
10.504771678889599 552.2025835240643 0.8859456838647645
10.509999233843015 549.0027726373746 0.8834994424015504
10.515226788796431 548.6494906922294 0.8827737115991446
10.520454343749847 543.3146222629097 0.8782570779381311
10.525681898703263 540.1918233745978 0.8763294371805183
10.53090945365668 538.4370525013338 0.8747809985366355
10.536137008610096 539.0067791008632 0.874837732481161
10.541364563563512 540.1964194967213 0.8744329542209053
10.546592118516928 542.4560659090874 0.8757231660058964
10.551819673470344 541.2380152634433 0.8753002804020952
10.55704722842376 540.6809808792808 0.8757002425675903
10.562274783377177 538.0249739937179 0.8738738695369146
10.567502338330593 533.4300449545832 0.8697012821701947
10.57272989328401 532.2189818457773 0.8675619125137314
10.577957448237425 531.4910080383113 0.8666976211942281
10.583185003190842 531.2889808047242 0.8650801039489631
10.588412558144258 528.7614349671957 0.8619428266741217
10.593640113097674 524.9163675644 0.8588250037536443
10.59886766805109 523.6493911313893 0.8575915634360565
10.604095223004506 522.1804906595748 0.8562769813305525
10.609322777957923 521.2025537029319 0.8562481696860033
10.614550332911339 521.663227133507 0.8561520456648226
10.619777887864755 519.7208304096889 0.8546634234222348
10.625005442818171 517.37018991056 0.85250942268639
10.630232997771587 513.5202647443909 0.8492889898534247
10.635460552725004 512.5637512977571 0.8480643604715634
10.64068810767842 511.9623964659861 0.847088927995702
10.645915662631836 517.0865812274766 0.8510276088122061
10.651143217585252 520.0800231739897 0.8543012707878657
10.656370772538668 522.5156387161243 0.8554994498076507
10.661598327492085 522.6102367992354 0.8547862427108868
10.666825882445501 527.452229877813 0.8582472083320919
10.672053437398917 528.6835287472672 0.8583465065210849
10.677280992352333 531.5601477792566 0.8602973309572524
10.68250854730575 531.3719652657253 0.8604166332568077
10.687736102259166 536.7245434277534 0.8645545697628767
10.692963657212582 540.2043749720666 0.8672687454105974
10.698191212165998 546.1001590141682 0.8722041356433271
10.703418767119414 553.1680690337823 0.8770941814399769
10.70864632207283 557.9927386422535 0.8805341275078797
10.713873877026247 571.2704772325015 0.8902951055112979
10.719101431979663 578.0613792706927 0.8942234909326533
10.72432898693308 587.0825660921987 0.9002658995303744
10.729556541886495 593.0449120267427 0.9041997153697025
10.734784096839912 603.0539841129055 0.9120709973992669
10.740011651793328 610.998136240695 0.9176677146320988
10.745239206746744 617.6956503923994 0.922346572640565
10.75046676170016 617.9223669577151 0.9212930498786919
10.755694316653576 617.397052368307 0.9206239723132188
10.760921871606993 614.8235561284097 0.9182880012125011
10.766149426560409 613.3448731983743 0.9173862144805897
10.771376981513825 608.087886515955 0.9132120875127162
10.776604536467241 603.4156935123207 0.9103170011375685
10.781832091420657 596.9058684592626 0.9051957773467988
10.787059646374074 592.2443753096989 0.9016770481422829
10.79228720132749 593.938671525739 0.9025414843606991
10.797514756280906 592.8503920509163 0.9014247947826992
10.802742311234322 593.427457666199 0.9019699065270855
10.807969866187738 593.6470899920562 0.9016367407240761
10.813197421141155 591.4750783249165 0.8993568332952365
10.81842497609457 590.8089747798728 0.8987606360690783
10.823652531047987 593.4066507520023 0.9000658811907619
10.828880086001403 600.0946690435921 0.9047715174002723
10.83410764095482 604.2139609907528 0.9079328970983146
10.839335195908236 611.3268988635716 0.912768307974289
10.844562750861652 617.7928407406303 0.9172840474860401
10.849790305815068 631.0566563271865 0.9265225164058729
10.855017860768484 651.1642004996661 0.9403283019610496
10.8602454157219 668.9912386378173 0.9531977380696413
10.865472970675317 692.3903342314793 0.9690896800438694
10.870700525628733 709.7707363138686 0.9806580225083179
10.875928080582149 727.8553068293987 0.9931664857535626
10.881155635535565 733.8100310608684 0.9969315275196394
10.886383190488981 734.8536216803489 0.9974175933972107
10.891610745442398 727.0735087574834 0.9920825978217124
10.896838300395814 714.2059455164083 0.9812257967714154
10.90206585534923 698.58425901124 0.9700696817508292
10.907293410302646 683.9346205573479 0.959464691890449
10.912520965256062 662.6311711465684 0.9438926923729802
10.917748520209479 649.0899940154472 0.9341197828000123
10.922976075162895 635.9248707198251 0.9249374513134094
10.928203630116311 619.8728030586067 0.9139759542464064
10.933431185069727 608.5197964799985 0.9055110811974313
10.938658740023143 597.7310697182987 0.8967681384409509
10.94388629497656 592.5169462215463 0.8923814005903792
10.949113849929976 588.5385308383437 0.8895189633576053
10.954341404883392 582.1093065007955 0.8845271665180711
10.959568959836808 574.3312494909205 0.8784153078000254
10.964796514790224 568.5779552929899 0.874174852107926
10.97002406974364 564.3522803276098 0.8725853787323903
10.975251624697057 557.2752866873724 0.8693872110100224
10.980479179650473 551.8365952915035 0.8667159731639861
10.98570673460389 547.2713534862326 0.8643797686800727
10.990934289557305 544.7472776829546 0.8631925735722363
10.996161844510722 540.7650112035739 0.8607530251127823
11.001389399464138 535.7184097669248 0.8574201562331728
11.006616954417554 533.1695450483331 0.8556857345775553
11.01184450937097 530.0205982451569 0.8543689807607221
11.017072064324386 529.2411972624715 0.8546399078674043
11.022299619277803 523.8790812880545 0.8509813743279351
11.027527174231219 519.6794901384936 0.8475084181372972
11.032754729184635 515.8275532664856 0.8447605549106323
11.037982284138051 511.14708450651307 0.8412434784355822
11.043209839091467 505.65280449137407 0.836906293888041
11.048437394044884 504.7242613810583 0.8366915332794949
11.0536649489983 504.4114358140331 0.8367988747317399
11.058892503951716 503.90947239116866 0.8365613084074769
11.064120058905132 504.00364639783515 0.8366007911317483
11.069347613858548 498.8313828749558 0.8328029856998284
11.074575168811965 494.7443369633039 0.8298035776165213
11.079802723765381 492.7047313851842 0.8287212031789714
11.085030278718797 493.4074723102328 0.829405243350727
11.090257833672213 493.91422592212075 0.830148714859674
11.09548538862563 494.30887746616577 0.8306306370551448
11.100712943579046 493.02727640559493 0.8299853067810897
11.105940498532462 491.82188889341484 0.8293663264642266
11.111168053485878 490.48740547073794 0.8284966081123202
11.116395608439294 486.7317464973781 0.8255957375482131
11.12162316339271 482.7166869102382 0.8217212421131556
11.126850718346127 480.16631934847857 0.8193182927792785
11.132078273299543 479.8872455363639 0.8192308360664574
11.13730582825296 483.04667978023275 0.8220469644163639
11.142533383206375 486.6888148365652 0.8261577474101467
11.147760938159792 489.5388558956753 0.8289466799790293
11.152988493113208 492.53504346843357 0.8315492956300611
11.158216048066624 492.4177647942376 0.8316827420129425
11.16344360302004 492.32962060893567 0.8310210115659117
11.168671157973456 492.155059268326 0.8306515409533206
11.173898712926873 491.491631951565 0.8306139097648589
11.179126267880289 487.77838850960023 0.8272722681483715
11.184353822833705 486.61584925769375 0.8262401992892335
11.189581377787121 484.9780293351124 0.8254155705729646
11.194808932740537 484.23743459045227 0.8246288514746417
11.200036487693954 483.77921559972725 0.8253945359866552
11.20526404264737 483.3422903361273 0.8252783536166193
11.210491597600786 485.3696337444785 0.8265603061784835
11.215719152554202 485.5334216700915 0.8265261574754722
11.220946707507618 488.07892034915307 0.8286799917945772
11.226174262461035 488.61076455961353 0.8295796418543209
11.23140181741445 489.8788841684803 0.8320742383091173
11.236629372367867 485.33700114561964 0.8280413886994727
11.241856927321283 480.1231368516792 0.8228552932401048
11.2470844822747 477.0045437934077 0.8194599494706543
11.252312037228116 477.2003672636253 0.8191774845751953
11.257539592181532 477.7589181301362 0.8204468066885071
11.262767147134948 477.995373624196 0.821506881270229
11.267994702088364 476.79660570494826 0.8212414261125502
11.27322225704178 475.0078312892249 0.8203988912858777
11.278449811995197 475.2589711383762 0.8204283107914201
11.283677366948613 472.67939388735374 0.817923441148872
11.288904921902029 470.6119375089511 0.8149914480847653
11.294132476855445 466.1838651429447 0.8105184150033218
11.299360031808861 460.320309868859 0.8061633438525705
11.304587586762278 460.2331204914406 0.8053491492879697
11.309815141715694 458.43945548142904 0.803508477287687
11.31504269666911 461.2069576761642 0.8057629759709981
11.320270251622526 461.66158569535474 0.8055726885335166
11.325497806575942 460.03930519809836 0.8037367498274759
11.330725361529359 461.9260135583678 0.8058328987753764
11.335952916482775 463.5157907888535 0.8075359842758322
11.341180471436191 461.8990671209537 0.8063037032583152
11.346408026389607 456.0421900614686 0.8016384290991301
11.351635581343023 452.3003018520367 0.7981454374738197
11.35686313629644 450.42546352745444 0.7970405526971642
11.362090691249856 446.53070270661374 0.7936342215467899
11.367318246203272 447.8040007869359 0.7945729968812573
11.372545801156688 447.1497584979523 0.794531473588828
11.377773356110104 447.3028095514498 0.7943629865434533
11.38300091106352 447.3253337516674 0.7939812239616593
11.388228466016937 444.9063417449517 0.7921244417677483
11.393456020970353 440.39128598983325 0.7877128989722291
11.39868357592377 436.31482842561604 0.785077856821588
11.403911130877185 432.4390514128462 0.7823161215946869
11.409138685830602 427.5687407034007 0.7780782077626738
11.414366240784018 421.0954659971999 0.7718985740810539
11.419593795737434 421.0126562130202 0.7715926193571209
11.42482135069085 422.55782606641327 0.7727403544180943
11.430048905644266 422.56349908393463 0.7728259201173686
11.435276460597683 417.83361870093324 0.7680531966786456
11.440504015551099 413.3134975665402 0.763254570366865
11.445731570504515 411.109455391217 0.7611341104261343
11.450959125457931 415.13014414110796 0.7635572097871104
11.456186680411347 418.11075014466536 0.7665951931306766
11.461414235364764 416.89841632099206 0.7657498709953562
11.46664179031818 411.4269772196986 0.7612674763829876
11.471869345271596 408.6111519689835 0.7593162581974173
11.477096900225012 408.63880908050396 0.7602131294160963
11.482324455178428 410.9170408171581 0.7682833292567554
11.487552010131845 410.879259841372 0.7703333687701173
11.49277956508526 408.85643220120716 0.7705982792633852
11.498007120038677 403.38817879975767 0.7666682592128755
11.503234674992093 400.9360353570201 0.7656761472773255
11.50846222994551 399.9500629793943 0.7662726503465978
11.513689784898926 401.792822474506 0.7687600994328444
11.518917339852342 404.55011357135885 0.7725257513059665
11.524144894805758 403.01099923087946 0.7730892924877211
11.529372449759174 399.16169233412285 0.7703282161081381
11.53460000471259 394.95471322620864 0.7682166538219949
11.539827559666007 396.07281767761754 0.7710210097152731
11.545055114619423 398.2919564443903 0.7726328815485956
11.550282669572839 399.7156245689632 0.7735522586948408
11.555510224526255 400.65136262150907 0.7741508753560229
11.560737779479672 403.104259482033 0.7763435121382104
11.565965334433088 405.1162368041615 0.7789801985444027
11.571192889386504 403.6476817693985 0.7782800135883433
11.57642044433992 398.6494732076417 0.773616805043588
11.581647999293336 393.62300470101746 0.7686597286968238
11.586875554246753 390.6938930400973 0.766334323946365
11.592103109200169 389.4531653890265 0.765421966000866
11.597330664153585 392.65992795929225 0.7696721740571608
11.602558219107001 396.8348341610064 0.774189707769017
11.607785774060417 400.54843392121387 0.7775926260984384
11.613013329013834 403.11636149485366 0.7799447922859303
11.61824088396725 399.54977699781415 0.7773503362828801
11.623468438920666 398.16909278136956 0.776047004112579
11.628695993874082 397.4583160036427 0.7767871894256498
11.633923548827498 398.056703143119 0.7787233878945381
11.639151103780915 396.91413200431964 0.7774087445413822
11.64437865873433 395.74702149139046 0.7767776185277043
11.649606213687747 392.5170282357561 0.77270579670972
11.654833768641163 389.82827086754355 0.7705465222241087
11.66006132359458 389.6185851720614 0.7709717830167805
11.665288878547996 389.6535273041773 0.7714067923151491
11.670516433501412 390.5496435067978 0.773077265421738
11.675743988454828 392.9957087965015 0.7764518959579497
11.680971543408244 392.70917144148626 0.777128910329827
11.68619909836166 389.9787339557002 0.7748199443201216
11.691426653315077 390.87625045725343 0.7764311182824963
11.696654208268493 387.96900452634134 0.7744370639993431
11.701881763221909 387.79419812695386 0.7749018098119927
11.707109318175325 384.2326270756547 0.7711372012564919
11.712336873128741 383.85923151388596 0.7708740050480953
11.717564428082158 385.0561614350099 0.7715200201350034
11.722791983035574 385.83126723236114 0.7727612797462421
11.72801953798899 388.4411331985643 0.7768189288642109
11.733247092942406 387.8231791901123 0.7768147913592591
11.738474647895822 388.8111975224947 0.7779917241034603
11.743702202849239 389.9827461897185 0.7796843272928426
11.748929757802655 388.27022968033486 0.778003913645659
11.754157312756071 389.65834444273963 0.7793742080196773
11.759384867709487 387.45150109645823 0.7770065937472803
11.764612422662903 389.6507613294843 0.778414724717164
11.76983997761632 391.56305025895796 0.7803835298680379
11.775067532569736 393.7142012569868 0.7822224030977084
11.780295087523152 397.39171015172576 0.7862017652193334
11.785522642476568 394.62390139905045 0.7841838516678189
11.790750197429984 393.4220614317537 0.7832898568740453
11.7959777523834 393.30531677413694 0.7837514019186149
11.801205307336817 393.7872628416411 0.7837183991957503
11.806432862290233 397.04939025763645 0.7869413812736359
11.81166041724365 400.36777869286226 0.7904014260239481
11.816887972197065 401.4503961648087 0.7911027888216429
11.822115527150482 401.4116626616271 0.7904300732677876
11.827343082103898 398.401746393191 0.7874948704614193
11.832570637057314 395.7986174764867 0.7849489849669603
11.83779819201073 396.62001266536095 0.7867521527216494
11.843025746964146 392.6292710375442 0.7841756056219351
11.848253301917563 391.6714297125699 0.782990159152887
11.853480856870979 388.59305920337823 0.780187203720059
11.858708411824395 386.124863932265 0.7769436613792925
11.863935966777811 384.7339106198104 0.7761247752755123
11.869163521731227 380.13276538096005 0.7725684916823505
11.874391076684644 376.445834896383 0.7705143913037837
11.87961863163806 373.729900305023 0.7684761130031121
11.884846186591476 369.25620313927783 0.7637029084372353
11.890073741544892 365.14518902178565 0.760052347257048
11.895301296498308 362.7771929504538 0.7573344132723816
11.900528851451725 359.83010014864067 0.7558092369832377
11.90575640640514 359.7880106306497 0.7560180735145976
11.910983961358557 359.27564139743936 0.7564729502429076
11.916211516311973 357.8899644836863 0.7539556997524923
11.92143907126539 352.8992775712982 0.7483656079325274
11.926666626218806 351.7619829823979 0.7471129146301643
11.931894181172222 348.6283630166056 0.7438061408612622
11.937121736125638 349.10999360901576 0.7443647399949348
11.942349291079054 351.0029675331177 0.7477463539815692
11.94757684603247 349.1891292266121 0.7462053185040004
11.952804400985887 347.82659930879214 0.7447856522493054
11.958031955939303 348.787678918573 0.7463424224875597
11.963259510892719 346.54312078962886 0.7442661711288835
11.968487065846135 346.3097440280822 0.744938187202888
11.973714620799552 348.49808013606616 0.7482024933115566
11.978942175752968 350.7121703371906 0.7506680324540493
11.984169730706384 354.68099322037494 0.754846871246734
11.9893972856598 352.22149924113006 0.7513458156089294
11.994624840613216 350.408906786949 0.7491950602881061
11.999852395566633 345.3992937769611 0.743216565906809
12.005079950520049 344.9518381405571 0.7426010411690531
12.010307505473465 346.1946672434476 0.7442984850151342
12.015535060426881 344.53651979281733 0.7436061141519698
12.020762615380297 345.40124456190364 0.7434400019297395
12.025990170333714 343.46406884200263 0.7413199950773794
12.03121772528713 342.61572567647386 0.7397626184961879
12.036445280240546 345.85829703700307 0.7437456919612544
12.041672835193962 346.0773339026368 0.7458797991368536
12.046900390147378 345.08466446029286 0.7462510417027098
12.052127945100795 347.9658323332855 0.7506561996655862
12.05735550005421 348.3993784743927 0.750808320139377
12.062583055007627 348.6980269556773 0.7504412926053664
12.067810609961043 351.0905439721019 0.7522302296732509
12.07303816491446 351.7612556039726 0.7526046483944603
12.078265719867876 353.3128128727638 0.7536272851668147
12.083493274821292 354.2774990856523 0.7545142495644274
12.088720829774708 359.77531703200003 0.7598483320105339
12.093948384728124 362.7379324153297 0.7624353736252637
12.09917593968154 366.80349800602244 0.766459291934878
12.104403494634957 369.21943861258836 0.7696835957795332
12.109631049588373 374.52105382096016 0.7750570572768143
12.114858604541789 384.1703456731057 0.7848164487351146
12.120086159495205 398.70303755152713 0.7993355133093688
12.125313714448621 412.3330080222589 0.8117151811286215
12.130541269402038 426.5271773421399 0.825161241725844
12.135768824355454 443.34622977174183 0.8416111674843013
12.14099637930887 457.72105843411754 0.8545828651922348
12.146223934262286 475.0555225546502 0.870757012307717
12.151451489215702 486.4255220491979 0.8806399018910073
12.156679044169119 495.7161875601918 0.8882727493777125
12.161906599122535 501.4579884158462 0.8937381568437144
12.167134154075951 501.3493251932349 0.8934729964010292
12.172361709029367 500.25615506978534 0.8925531560022256
12.177589263982783 494.4384828426857 0.8880225258338907
12.1828168189362 486.1949848678333 0.8807398593059504
12.188044373889616 480.9865691806072 0.8766946269670419
12.193271928843032 476.460320074086 0.8731328136923103
12.198499483796448 469.17872316405703 0.8657804466746991
12.203727038749864 461.2624174748064 0.8587195564950608
12.20895459370328 457.33587792901943 0.8551539924889839
12.214182148656697 449.6269328432693 0.848089816099423
12.219409703610113 445.10109688316663 0.8449705935234013
12.22463725856353 436.4094181519895 0.8372927660098669
12.229864813516945 423.3818029803384 0.8258580372817391
12.235092368470362 415.81621992040135 0.8190362381810595
12.240319923423778 404.2429270036263 0.8076113137392014
12.245547478377194 395.5936394512807 0.7998529917052536
12.25077503333061 393.72361220167454 0.7993726401724779
12.256002588284026 388.61429663275845 0.7948378493476318
12.261230143237443 388.0091734101171 0.794848843298542
12.266457698190859 384.6285724259295 0.7909794343272715
12.271685253144275 377.04790063705434 0.7818816238759203
12.276912808097691 369.36721398048184 0.775263485231559
12.282140363051107 362.8688547685733 0.7695244297335364
12.287367918004524 360.1397980080593 0.7678805343863988
12.29259547295794 357.35854755086933 0.7655489497439192
12.297823027911356 355.3228055599517 0.7628376365676901
12.303050582864772 355.03585515469643 0.7613936555271146
12.308278137818188 355.89152415507675 0.762047373017917
12.313505692771605 357.32910104806723 0.7667513756751508
12.31873324772502 356.6636033990718 0.7740258294538156
12.323960802678437 355.29952293258435 0.778077519751515
12.329188357631853 354.6183466203582 0.7811433721507907
12.33441591258527 350.9211515122973 0.7801076905540929
12.339643467538686 350.2255723911036 0.7828286688013998
12.344871022492102 344.47516024780447 0.7798090604789063
12.350098577445518 344.0263011159437 0.7820734178649765
12.355326132398934 342.57025180379526 0.7831837094798936
12.36055368735235 340.47018462237116 0.7828752145832025
12.365781242305767 335.64376715979057 0.7787276310735093
12.371008797259183 334.793550746857 0.7815722540392291
12.376236352212599 333.44446053873463 0.7819364872283223
12.381463907166015 332.6938928481364 0.7842450000750628
12.386691462119432 337.0952613175305 0.7915665503962409
12.391919017072848 331.07669320615304 0.785010913703698
12.397146572026264 330.3061139905139 0.7853898332923793
12.40237412697968 330.08899079719237 0.7854021473267856
12.407601681933096 324.52544569818576 0.7805745423578291
12.412829236886513 326.34137041914744 0.7854449530674191
12.418056791839929 325.4465157008614 0.7874112099803381
12.423284346793345 324.9582974736155 0.7875416805591541
12.428511901746761 325.4782376807051 0.7893785350278939
12.433739456700177 327.42322666017265 0.7917314984936418
12.438967011653594 328.3193448972012 0.7931913197350449
12.44419456660701 326.6907257688703 0.792784330792362
12.449422121560426 326.19666669561997 0.7931068381639872
12.454649676513842 325.25049893210473 0.7948459066421061
12.459877231467258 326.43315719035644 0.7983220699704048
12.465104786420675 330.2811467904784 0.8048734648291846
12.47033234137409 328.6708607083302 0.8053673521952744
12.475559896327507 324.5591516841638 0.8007779125849103
12.480787451280923 322.32665542641485 0.7994633350593849
12.48601500623434 319.29212719824653 0.7966584825047351
12.491242561187756 320.6849122857938 0.7980373885658861
12.496470116141172 322.46713598094175 0.800838000985726
12.501697671094588 321.72790181837655 0.8003945683629288
12.506925226048004 319.36058961097234 0.7987051356365005
12.51215278100142 317.1928683391824 0.7972775353954652
12.517380335954837 314.0140566760057 0.7950958900912627
12.522607890908253 312.9948154835807 0.7961299501152467
12.527835445861669 310.36937702033185 0.7944313423278374
12.533063000815085 311.17319236840683 0.7964631803826265
12.538290555768501 311.1021929424983 0.7989151239104461
12.543518110721918 310.81313415475705 0.7991699968918589
12.548745665675334 312.80957522587863 0.8031713851966611
12.55397322062875 311.1249124425512 0.8006318147654515
12.559200775582166 310.38969452645483 0.7988114832291106
12.564428330535582 307.00815066113205 0.7894315670506865
12.569655885488999 301.8808498376977 0.774627209519312
12.574883440442415 303.0904419183724 0.7733809838804593
12.580110995395831 304.05587422407746 0.772877764071334
12.585338550349247 306.3781867269967 0.7743644584239653
12.590566105302663 305.91667514095246 0.7714865041597959
12.59579366025608 302.7603850942983 0.7667283568140937
12.601021215209496 304.4265046503211 0.7674039262419089
12.606248770162912 305.4080837935252 0.7665108229294627
12.611476325116328 308.4573169253209 0.7705656486446169
12.616703880069744 309.41349060811183 0.7692273786934747
12.62193143502316 309.57503839496127 0.7674143820033934
12.627158989976577 312.79744452581764 0.771068234733773
12.632386544929993 313.8907861955172 0.7717996612451352
12.63761409988341 313.4327003453701 0.7718472503877283
12.642841654836825 312.7347629493272 0.7707038979494176
12.648069209790242 312.2091638606477 0.7712128307787571
12.653296764743658 314.64375355655585 0.7727141942466075
12.658524319697074 316.60312624652425 0.774442911578739
12.66375187465049 319.825719100792 0.7760249640138167
12.668979429603906 322.4153063687516 0.7761252536708312
12.674206984557323 328.6096914752417 0.7812872607335233
12.679434539510739 333.27403503806437 0.7847726546918474
12.684662094464155 338.519616002788 0.7897995748394976
12.689889649417571 341.4130217344541 0.7932701999431133
12.695117204370987 345.0968465984139 0.7975412468850416
12.700344759324404 354.52750620951133 0.8082577057828222
12.70557231427782 360.2047008451522 0.8128879643738149
12.710799869231236 368.04252597916843 0.819937279731984
12.716027424184652 378.01501168206556 0.8288765477365329
12.721254979138068 386.4634174259432 0.8383011309368782
12.726482534091485 394.41754327565144 0.8475978101258309
12.7317100890449 399.73729943769854 0.8532842632503609
12.736937643998317 401.79339965608534 0.8557537526411553
12.742165198951733 403.5116922589706 0.8559382776261906
12.74739275390515 407.0045167814633 0.8579487950435671
12.752620308858566 412.16028412644397 0.8628182027782387
12.757847863811982 417.55131814990534 0.8672381996369841
12.763075418765398 418.51102113638234 0.8687914735730804
12.768302973718814 413.5973985146535 0.863720522487302
12.77353052867223 407.70702777680003 0.8579880464325114
12.778758083625647 400.5368356312194 0.8506557228013065
12.783985638579063 393.00666462117726 0.842292129063293
12.789213193532479 389.6135205742509 0.8381762285721024
12.794440748485895 382.4143458357472 0.830780024527817
12.799668303439312 380.2649280567363 0.8272104833765533
12.804895858392728 376.53908273059307 0.8228812766715285
12.810123413346144 374.19427456668365 0.820387974111387
12.81535096829956 368.6439010033512 0.8146522543144474
12.820578523252976 363.2952685159074 0.808933374507875
12.825806078206393 358.0208191535348 0.8026894329803301
12.831033633159809 354.56072304613093 0.7981565314921449
12.836261188113225 355.65788919662265 0.8000835536838982
12.841488743066641 358.5961911837117 0.803327253473554
12.846716298020057 362.5985916183998 0.8080332862796975
12.851943852973474 364.7386543881638 0.8099557143075182
12.85717140792689 366.9883298262069 0.8114098789948173
12.862398962880306 371.995525357081 0.816774549910004
12.867626517833722 372.54573519156673 0.8166493774085468
12.872854072787138 377.3014948142915 0.8207061016644143
12.878081627740555 384.25929539162877 0.8271907910655059
12.88330918269397 387.2701860435049 0.8305383581924866
12.888536737647387 394.74995633051685 0.8376911747879621
12.893764292600803 395.1758157018631 0.8374572043560236
12.89899184755422 395.9433393790571 0.8377087732296644
12.904219402507636 399.29323544907265 0.8408702761550229
12.909446957461052 396.4039353618238 0.8380741325318044
12.914674512414468 388.8527182589737 0.830638984867053
12.919902067367884 378.1422635400057 0.8185114776222601
12.9251296223213 364.7449313454477 0.8035963101321648
12.930357177274717 357.1562172510908 0.7961467080688474
12.935584732228133 350.86907832218253 0.7886701569570138
12.940812287181549 343.50516025841074 0.7802016861379263
12.946039842134965 339.4892301246794 0.7749188533884691
12.951267397088381 333.4932549339668 0.7674857171463592
12.956494952041798 328.298129565165 0.7620227814208818
12.961722506995214 326.9809397893247 0.7602670131761798
12.96695006194863 323.43667106147234 0.7568876282002541
12.972177616902046 322.60277653773824 0.7571575932846599
12.977405171855462 323.81726362786907 0.7591992901483915
12.982632726808879 325.31691928254094 0.7615655240064261
12.987860281762295 327.3068893416507 0.7643875257877022
12.993087836715711 326.83700738392923 0.7632349571807261
12.998315391669127 323.6697785052005 0.7597330625988518
13.003542946622543 320.08431555383 0.7553317243947816
13.00877050157596 319.27938668355984 0.7533825110114123
13.013998056529376 323.05140362682937 0.7584055601397756
13.019225611482792 323.651321523282 0.758537899361198
13.024453166436208 324.81191249752516 0.7596213070376221
13.029680721389624 326.3869514963605 0.7632671561248106
13.03490827634304 327.608423692632 0.7641451981604601
13.040135831296457 330.82363881118783 0.7678377091231295
13.045363386249873 334.5024819231762 0.7722113274847637
13.05059094120329 335.42367483678174 0.7719317646625524
13.055818496156705 335.9850017006712 0.773384249248904
13.061046051110122 338.68646178078706 0.7764066555865847
13.066273606063538 340.3703912360621 0.7773950491016198
13.071501161016954 341.98068754003776 0.7793601451018467
13.07672871597037 339.74944965369843 0.7757312988619258
13.081956270923786 339.60497038276793 0.7750388032787355
13.087183825877203 335.3545357798282 0.7711115868874197
13.092411380830619 333.7738883313692 0.7694413854288494
13.097638935784035 333.8699666116738 0.770099779122272
13.102866490737451 328.4603257069363 0.7630586841395494
13.108094045690867 324.98898534907005 0.7581289903246268
13.113321600644284 325.31797326194396 0.7583362020778588
13.1185491555977 324.87407591658376 0.7598737368344515
13.123776710551116 327.3127292522932 0.7642823599164876
13.129004265504532 327.5245400804294 0.7657090708882016
13.134231820457948 327.02170119835085 0.7657934360758684
13.139459375411365 328.7843227711665 0.7667243117980745
13.14468693036478 329.04955362621143 0.7663200832508414
13.149914485318197 327.84883044193606 0.7650624088405821
13.155142040271613 325.97441709575287 0.7635869345214141
13.16036959522503 328.09754116439973 0.7670276105673259
13.165597150178446 329.80648338108745 0.7678714286402831
13.170824705131862 331.05852004440857 0.7675459812638205
13.176052260085278 332.8603088393708 0.7690781439631184
13.181279815038694 332.97644396118153 0.7679953425745105
13.18650736999211 335.14598989264374 0.7704948748335043
13.191734924945527 337.2753000321634 0.7738328475689862
13.196962479898943 339.36904519267824 0.7759933692465951
13.202190034852359 341.2168915490208 0.7787383480318889
13.207417589805775 340.22779768367303 0.7782078005522002
13.212645144759191 341.5379571634155 0.779303104918335
13.217872699712608 341.02090559671 0.778529007164538
13.223100254666024 339.3765351996633 0.7762933835290435
13.22832780961944 338.7624077803596 0.774989991145735
13.233555364572856 336.7937982807124 0.7732402724733844
13.238782919526273 338.027810040682 0.7744417352377209
13.244010474479689 334.905720217821 0.772115873988111
13.249238029433105 333.059251819494 0.7715763621199936
13.254465584386521 334.4705164891302 0.7737270958707181
13.259693139339937 332.1286788789448 0.7707625293285846
13.264920694293354 329.1271803840587 0.7665092282811742
13.27014824924677 326.6800180741899 0.7627080519214454
13.275375804200186 322.3420623995887 0.7572147160885375
13.280603359153602 320.7765166402177 0.7553907774025961
13.285830914107018 320.095143305224 0.7552144929321039
13.291058469060435 315.60439497510015 0.751955133225726
13.29628602401385 314.7321656953103 0.7510131866069424
13.301513578967267 313.2697651182563 0.7489211401969148
13.306741133920683 310.26959652572947 0.7459848065176394
13.3119686888741 307.5272637235256 0.743111362151953
13.317196243827516 306.0549060875186 0.7422183463916411
13.322423798780932 306.05987156895134 0.7425773703211879
13.327651353734348 307.7282085260499 0.7427042532915471
13.332878908687764 307.8387996283616 0.7426099433674317
13.33810646364118 307.10979462785264 0.7432770577511811
13.343334018594597 305.10277883779855 0.7413374088174846
13.348561573548013 305.252534093193 0.7414551000071483
13.353789128501429 304.71200589538165 0.7425236625061231
13.359016683454845 301.5607721065411 0.738394187784514
13.364244238408261 300.73189586556055 0.7370177739330748
13.369471793361678 301.0981058147345 0.7365717216976241
13.374699348315094 304.2715171111814 0.7394324314024548
13.37992690326851 305.5292309678081 0.7411243108843353
13.385154458221926 309.09263283972007 0.7457577016645331
13.390382013175342 309.98340542678335 0.7472382566705009
13.395609568128759 310.01188607726664 0.7469304549709417
13.400837123082175 310.72200938767025 0.7468811852955626
13.406064678035591 309.3795453210079 0.7460029665111694
13.411292232989007 312.1299803492943 0.7486839617122321
13.416519787942423 313.6319681229634 0.7502311268760469
13.42174734289584 313.2357945700872 0.749741012581162
13.426974897849256 314.89024436539404 0.7510118188841646
13.432202452802672 315.84260199317424 0.7511856160848133
13.437430007756088 315.54973015448786 0.7516537573079286
13.442657562709504 318.4338084661893 0.7545814583479877
13.44788511766292 318.2336662388272 0.7544419775025257
13.453112672616337 319.1718638113121 0.7551966371135105
13.458340227569753 322.1360906676417 0.758166866589702
13.46356778252317 321.69966156251684 0.7578105484180779
13.468795337476585 322.90261606046096 0.7591130614905178
13.474022892430002 325.25225006657087 0.7619957697477255
13.479250447383418 327.7444317531722 0.7649291418268276
13.484478002336834 328.6340945794613 0.7666474297568758
13.48970555729025 328.93867362695 0.7669897062725038
13.494933112243666 325.2262676360958 0.7627372782410365
13.500160667197083 321.76938039638793 0.7590116927095217
13.505388222150499 316.724916475328 0.7522752860116271
13.510615777103915 317.6536564788818 0.7538660505572059
13.515843332057331 319.0872644274136 0.7552030917769861
13.521070887010747 318.82987632803446 0.754955001147458
13.526298441964164 314.70025742407944 0.7511881592266453
13.53152599691758 311.20272393800616 0.7474281404053076
13.536753551870996 307.68840892767184 0.743058657580456
13.541981106824412 302.8184757043811 0.7371261429812888
13.547208661777828 299.4685451778573 0.7320380419845359
13.552436216731245 297.2331147799195 0.7300281047764847
13.55766377168466 298.0763323169276 0.7329911400647585
13.562891326638077 296.22220992694156 0.7318013848946311
13.568118881591493 292.790294140644 0.7308135090292572
13.57334643654491 287.6713600016602 0.7256481245747534
13.578573991498326 285.43550178843793 0.7232914884621743
13.583801546451742 281.3269634571434 0.7174611468985043
13.589029101405158 276.5305560127813 0.7099346831391923
13.594256656358574 273.7007673124358 0.7061234458041875
13.59948421131199 269.25047469831486 0.7008774428420531
13.604711766265407 268.94808727013395 0.7010077789296816
13.609939321218823 267.852006813594 0.7015053535748285
13.615166876172239 269.34218854024095 0.7035210963605103
13.620394431125655 273.425066857876 0.7086987281378155
13.625621986079071 272.9799147874465 0.7084817921989832
13.630849541032488 270.29863023847065 0.7035745088519574
13.636077095985904 269.0374908284026 0.7020896471114578
13.64130465093932 267.7384751977862 0.6998083030987675
13.646532205892736 267.7678981379119 0.700322485584406
13.651759760846153 264.3597522611942 0.6971167406458415
13.656987315799569 262.22648329479716 0.6940850047124327
13.662214870752985 262.9991549045882 0.6956971140926659
13.667442425706401 263.800773749205 0.6964474223384325
13.672669980659817 266.630932123887 0.7003487148764537
13.677897535613234 265.0614188421404 0.6976009492806241
13.68312509056665 260.5839924656572 0.6929475924422571
13.688352645520066 260.3333823061523 0.6940879222595798
13.693580200473482 259.5712534093209 0.6932278989390213
13.698807755426898 261.43372968490405 0.695906038105732
13.704035310380315 266.6060070046424 0.7030086378364813
13.70926286533373 266.8369356799232 0.7045549753873853
13.714490420287147 265.66295207695424 0.705083812332609
13.719717975240563 264.2095898525181 0.7022506806687926
13.72494553019398 265.0532557885723 0.7030785351787209
13.730173085147396 263.67847887154994 0.6997895285198292
13.735400640100812 265.3532764830376 0.7004609123361999
13.740628195054228 263.63802107497656 0.6988615021946499
13.745855750007644 264.0144058078067 0.697611657802725
13.75108330496106 265.62116538178014 0.6991265665512332
13.756310859914477 264.2975885751235 0.69738454681794
13.761538414867893 265.85615222177427 0.7009229725751858
13.766765969821309 266.6411798194725 0.7032229917089408
13.771993524774725 268.997635346086 0.7068531960499764
13.777221079728141 268.6271057793518 0.7064791442561393
13.782448634681558 266.2718337295109 0.7057390057195064
13.787676189634974 260.8645743866796 0.6981852852788566
13.79290374458839 258.0982414207087 0.6936179128984176
13.798131299541806 258.8724101226495 0.6924837709430707
13.803358854495222 258.1909831304919 0.689704809915896
13.808586409448639 259.13959425471205 0.6907225228993731
13.813813964402055 262.1490888593233 0.6949275632009071
13.819041519355471 262.1949222244703 0.6955621713093574
13.824269074308887 264.4042728805709 0.6990576102971814
13.829496629262303 261.5997943253922 0.6957015318810814
13.83472418421572 258.62945906811024 0.6920459448149041
13.839951739169136 262.31165678448457 0.6946651782655712
13.845179294122552 262.8261226098281 0.6950030505228999
13.850406849075968 266.6450099054928 0.7002735773640315
13.855634404029384 269.913432480809 0.7037507287229987
13.8608619589828 269.5432559809935 0.7049336029816015
13.866089513936217 268.1824174177671 0.7031267601101343
13.871317068889633 265.2097896862541 0.6991811327403054
13.87654462384305 266.26575747910033 0.702025126490872
13.881772178796465 266.05039743178185 0.6999043654062176
13.886999733749882 270.1881845747764 0.7041686730042213
13.892227288703298 272.51298947739446 0.7076701331451235
13.897454843656714 275.6851739193491 0.7106266668841096
13.90268239861013 278.0622027194954 0.7124778117613221
13.907909953563546 279.2377823006196 0.7131752203609825
13.913137508516963 279.19520363350875 0.7125131826034728
13.918365063470379 280.14820312756626 0.7150620656906451
13.923592618423795 280.98018627088595 0.7173517942558131
13.928820173377211 280.7739698076843 0.7167692997944028
13.934047728330627 284.21682409556945 0.720443163739155
13.939275283284044 285.52813140775606 0.720419658179079
13.94450283823746 287.9379036000475 0.7234455970558386
13.949730393190876 288.58570705461796 0.7251707416394463
13.954957948144292 288.0033158639456 0.7245851540054157
13.960185503097708 286.93088168454125 0.7220632309310252
13.965413058051125 285.45262579631526 0.7200893040031691
13.97064061300454 284.3278668564029 0.7181869098761318
13.975868167957957 280.538565333592 0.7141124544231572
13.981095722911373 276.6017333478672 0.7098682360205039
13.98632327786479 274.1681634286235 0.7077014847597356
13.991550832818206 273.78896424429587 0.7085738323930261
13.996778387771622 275.8555539053394 0.7116476191515875
14.002005942725038 274.8538348987558 0.7119370204910144
14.007233497678454 276.10084024902426 0.7138520349316246
14.01246105263187 275.5722239491869 0.7117390892342841
14.017688607585287 276.5595491128135 0.7116235756895258
14.022916162538703 277.2296618356281 0.7107884231785495
14.028143717492119 275.48987922626657 0.7082697886384821
14.033371272445535 274.80863675405544 0.7089323681654445
14.038598827398951 274.4920963225323 0.7087804712760613
14.043826382352368 274.01581638777185 0.7074101941215215
14.049053937305784 279.22655422202126 0.7142755438566845
14.0542814922592 280.76075340654637 0.7165223500898549
14.059509047212616 282.11305725354237 0.7176679061147251
14.064736602166032 283.6551914176628 0.7194836591842373
14.069964157119449 285.01119123113335 0.7201457656858243
14.075191712072865 287.6372064115955 0.723252014103999
14.080419267026281 289.2869668638703 0.7243350650447329
14.085646821979697 291.0095865960114 0.7254145291279976
14.090874376933114 292.47050399551915 0.7262586651498986
14.09610193188653 295.9055663480755 0.7291560624805307
14.101329486839946 299.886118255419 0.733160309444722
14.106557041793362 302.8558301702124 0.7375962622457737
14.111784596746778 303.61571164298306 0.7392383163999977
14.117012151700195 304.51440721517105 0.7425267930272198
14.12223970665361 304.94984467743353 0.7427894991822316
14.127467261607027 301.9394000338012 0.7389089450523461
14.132694816560443 299.5466036538524 0.7358190727966465
14.13792237151386 297.48926166816614 0.7332161518499448
14.143149926467276 296.13259836884754 0.7320062271381926
14.148377481420692 297.1912035046992 0.733980795276565
14.153605036374108 294.3509938670454 0.7305864672798427
14.158832591327524 292.63493585126423 0.7284139060817432
14.16406014628094 291.71279764105964 0.7271062920752657
14.169287701234357 289.5244619350959 0.7237726582469187
14.174515256187773 290.1037156792858 0.7242678920136048
14.179742811141189 290.50310597752105 0.7254201664162466
14.184970366094605 291.57786718445664 0.7265043541099239
14.190197921048021 289.25233300460127 0.7239048191954968
14.195425476001438 284.4849998262102 0.7186952823309699
14.200653030954854 283.21006738145536 0.716293050479473
14.20588058590827 284.48333230975317 0.7173574771261689
14.211108140861686 284.8053265815861 0.7174452127209401
14.216335695815102 289.0929907992094 0.7227067205079482
14.221563250768519 288.97853946608865 0.7240819267484393
14.226790805721935 291.84033217578565 0.7285660919786118
14.232018360675351 291.1470067502767 0.7276772732401858
14.237245915628767 291.27376352300763 0.727081277636831
14.242473470582183 289.77984307500157 0.7238660832082501
14.2477010255356 287.80461611395657 0.7198674627229297
14.252928580489016 288.30125953158864 0.7216327941039223
14.258156135442432 289.06421345762175 0.7218602700247535
14.263383690395848 292.22059973715295 0.7240374350549613
14.268611245349264 298.2395012177855 0.7306396677448451
14.27383880030268 297.4262215573937 0.7297359983560647
14.279066355256097 297.6796955642582 0.7318834482948138
14.284293910209513 295.766176251003 0.7303641583814807
14.28952146516293 295.7972146482141 0.7298272746931473
14.294749020116345 298.6583058735137 0.7319697927653044
14.299976575069762 299.63119650488096 0.7320574248932767
14.305204130023178 303.27068729404067 0.7360868828508135
14.310431684976594 305.0828647407464 0.7384905273228505
14.31565923993001 307.4266209346734 0.7403471660086312
14.320886794883426 310.61464176187474 0.7443510599568265
14.326114349836843 312.81257231611795 0.7465739467622582
14.331341904790259 315.30834270005306 0.7492073910134175
14.336569459743675 315.58776101416083 0.7489284894774866
14.341797014697091 314.81503139438865 0.7483168176854822
14.347024569650507 315.5254790323574 0.748215270970074
14.352252124603924 317.00281934762705 0.7500427473905443
14.35747967955734 316.3874142799923 0.7497400222737258
14.362707234510756 314.0087848220037 0.7469627954158323
14.367934789464172 312.9699957731143 0.747150882058652
14.373162344417588 313.89574959992865 0.7487881211562634
14.378389899371005 314.73163394957675 0.749731857243143
14.38361745432442 317.8462848089102 0.7527681914178165
14.388845009277837 315.72643261581106 0.748274840424002
14.394072564231253 313.8676542625009 0.7466247303518443
14.39930011918467 315.02322055524667 0.7471946460971861
14.404527674138086 316.53818002233527 0.7501212801523943
14.409755229091502 319.6548818474916 0.7544092129921381
14.414982784044918 319.843475773534 0.7541308123884858
14.420210338998334 318.64006719203235 0.7523139220659786
14.42543789395175 317.09386993059417 0.7500107661161158
14.430665448905167 316.9715612058436 0.7493922002507476
14.435893003858583 317.4900324425673 0.7497542469879811
14.441120558811999 321.60177584010097 0.7545978220057746
14.446348113765415 323.16320200656116 0.7559341945569592
14.451575668718831 324.44181947588316 0.7588037680458722
14.456803223672248 324.6017201376904 0.7593101231044065
14.462030778625664 325.45515672527904 0.760396822503485
14.46725833357908 328.2270265522391 0.7629467473234594
14.472485888532496 333.3558155982967 0.768220138433999
14.477713443485912 339.0281778154193 0.7742164937784499
14.482940998439329 342.74666295705026 0.7782769229900706
14.488168553392745 344.51006970144425 0.780151345265356
14.493396108346161 349.0014551234789 0.7852209620249281
14.498623663299577 352.36008279405337 0.7885394112281007
14.503851218252994 354.2728173976536 0.7894359970342789
14.50907877320641 360.4961687902047 0.7956076489955435
14.514306328159826 363.4922896061507 0.7987247402143254
14.519533883113242 371.167257070848 0.8072094064685515
14.524761438066658 373.7382400933277 0.809999985222005
14.529988993020075 371.46947244105377 0.8084247054704504
14.53521654797349 368.62053378266245 0.8051287322250457
14.540444102926907 363.7891112982481 0.8002404677919891
14.545671657880323 357.9512603162327 0.7954582140393238
14.55089921283374 347.6795737576847 0.7850263156619243
14.556126767787156 333.79113080656083 0.7698137732452716
14.561354322740572 323.1132525292213 0.7583505136605632
14.566581877693988 315.57496599605753 0.748756195866394
14.571809432647404 310.76984319810236 0.742901867541083
14.57703698760082 308.41299520440657 0.7398384244040958
14.582264542554237 308.654785680745 0.7390506830306326
14.587492097507653 309.0003707313074 0.7400804011334489
14.592719652461069 314.47632205445177 0.7466355805684766
14.597947207414485 315.6985504535196 0.7486161577063202
14.603174762367901 318.5841495212663 0.751859152603471
14.608402317321318 322.7950088857235 0.7558068047672648
14.613629872274734 322.50635530274104 0.7536828243446327
14.61885742722815 328.77358667524146 0.7601967316065662
14.624084982181566 331.0758229965508 0.7626584665457528
14.629312537134982 334.7454091678647 0.7665836273235651
14.634540092088399 342.8064556018022 0.7748326381955833
14.639767647041815 348.6780055681308 0.7813526732578232
14.644995201995231 349.91875327271583 0.7831960815819087
14.650222756948647 350.18811062791934 0.783107699824706
14.655450311902063 349.5307880744997 0.7817710058997712
14.66067786685548 347.13375309827717 0.7778567364032523
14.665905421808896 347.3207477002099 0.7776117111789473
14.671132976762312 346.2620811194648 0.7759234313510344
14.676360531715728 344.6401200889919 0.7747359614178346
14.681588086669144 343.3276694977401 0.7729444221263024
14.68681564162256 342.6275768931133 0.7728960625978248
14.692043196575977 343.85420380711787 0.7735796135392505
14.697270751529393 345.6657000355927 0.7752104766526368
14.70249830648281 350.03374301034466 0.7808206992848258
14.707725861436225 352.3864330259336 0.7826643084127322
14.712953416389642 352.3162550184222 0.7843964671271951
14.718180971343058 353.09324761292004 0.7860300637204363
14.723408526296474 353.59244122332905 0.7871426388686072
14.72863608124989 356.3561644024513 0.7907451241709543
14.733863636203306 358.2465613897022 0.791297567839689
14.739091191156723 356.73123734710805 0.7889743587756115
14.744318746110139 350.78804912723666 0.7828678232990525
14.749546301063555 343.6984442967606 0.7746960573713553
14.754773856016971 332.8711366258523 0.7637118032379877
14.760001410970387 326.7842823867076 0.7577895714914004
14.765228965923804 322.75513418454057 0.7526877413175336
14.77045652087722 320.1019870290924 0.7499374298225602
14.775684075830636 320.91399818761425 0.750409689505832
14.780911630784052 316.0306292206059 0.7443149988535257
14.786139185737468 316.8639173164085 0.7465009969993497
14.791366740690885 317.06998940371454 0.7481277849094068
14.7965942956443 316.0139063531516 0.7473820793380792
14.801821850597717 318.124116249136 0.75008194960098
14.807049405551133 317.55057408740134 0.7478598034526984
14.81227696050455 320.7556129380383 0.7508552573412464
14.817504515457966 323.53783647136214 0.7535330623881905
14.822732070411382 326.3065984024084 0.7553513860948118
14.827959625364798 330.24816282067104 0.7595612400507294
14.833187180318214 334.51279965104777 0.764507623318154
14.83841473527163 342.7640328460846 0.7737763674787439
14.843642290225047 345.37775076437174 0.7773905107620404
14.848869845178463 349.2206773374655 0.780839279151911
14.854097400131879 348.1135629156505 0.7788225072964132
14.859324955085295 348.5369445270009 0.7797035864542186
14.864552510038711 351.2055424421799 0.7822961955240434
14.869780064992128 351.9693055078574 0.784374672494594
14.875007619945544 354.1001397332982 0.7860530019531252
14.88023517489896 356.7569577613724 0.7888175743883261
14.885462729852376 357.4657346173809 0.7906640926167441
14.890690284805792 356.24874236496487 0.789907890053113
14.895917839759209 355.97498345992324 0.7894953119224251
14.901145394712625 355.7011862700594 0.7886064793196423
14.906372949666041 357.7684346942989 0.7902702600442759
14.911600504619457 356.8945099383876 0.7890384468404924
14.916828059572873 355.43507316395016 0.7876284653822049
14.92205561452629 346.1651724369886 0.7771545751177845
14.927283169479706 339.7553331465668 0.7707093805845726
14.932510724433122 335.89856237339495 0.7669863760004016
14.937738279386538 333.7221117660231 0.764572091275876
14.942965834339955 329.7485787051047 0.7602212652821285
14.94819338929337 322.2710388450373 0.7515314797555703
14.953420944246787 314.1127874462734 0.741911435482915
14.958648499200203 309.41976394662356 0.737309290388854
14.96387605415362 307.50246626819484 0.7352467235509696
14.969103609107036 306.37615502166904 0.7342582324087744
14.974331164060452 302.1333326452122 0.7284330377042606
14.979558719013868 299.56317127361814 0.7252973481273162
14.984786273967284 296.5342751540486 0.7217796856349662
14.9900138289207 296.29445971909655 0.7226433241252985
14.995241383874117 297.3514408144214 0.7244494022506707
15.000468938827533 300.0782940223801 0.7289993720214217
15.005696493780949 303.5207942854424 0.7332014357870638
15.010924048734365 303.4154789020396 0.7332665065065954
15.016151603687781 303.9147350360373 0.7335442084186935
15.021379158641198 304.5941240145146 0.7336009272799223
15.026606713594614 303.9969235717703 0.7320837183808645
15.03183426854803 309.08237617359987 0.7373826543663384
15.037061823501446 310.24665278234494 0.7386969090667028
15.042289378454862 311.76503550214943 0.740740930212178
15.047516933408279 312.1105261760139 0.7421351033242151
15.052744488361695 312.89337326727554 0.7426807800319543
15.057972043315111 315.1863663752803 0.7461387641894776
15.063199598268527 316.69306084443656 0.7470240583956362
15.068427153221943 318.43115393021566 0.7486408490762464
15.07365470817536 319.1975151204955 0.7488237696200105
15.078882263128776 319.26685232668757 0.7491074814681173
15.084109818082192 317.25805708994443 0.7472299653852063
15.089337373035608 317.2258324687877 0.7474891752630269
15.094564927989024 315.5869275604089 0.7457180085578573
15.09979248294244 315.7484453568247 0.7460805205317922
15.105020037895857 312.57811012098585 0.7425564591486173
15.110247592849273 309.31885955950014 0.7388013239488538
15.11547514780269 305.6844134936043 0.7347278086449786
15.120702702756105 305.4592276073415 0.7345695730813223
15.125930257709522 307.1550797616761 0.7357447748413608
15.131157812662938 307.6927614506834 0.7368287882218099
15.136385367616354 309.28016538005284 0.7400679737447915
15.14161292256977 304.21049929026503 0.7347243768892221
15.146840477523186 300.00143676573794 0.7297084470039785
15.152068032476603 295.74064920979197 0.7239737153200345
15.157295587430019 292.603377770226 0.7201747605902391
15.162523142383435 290.0408201828772 0.7166456609554162
15.167750697336851 288.7855225379514 0.7148535749545891
15.172978252290267 287.82867660388695 0.7143157749261126
15.178205807243684 285.6205487163199 0.7135560224776775
15.1834333621971 282.4641778125651 0.7113867196018798
15.188660917150516 277.74942798976167 0.7074515408784079
15.193888472103932 273.96969586088 0.702299099390359
15.199116027057348 271.4876025813787 0.6986515781340452
15.204343582010765 274.0725777739557 0.7023440000357513
15.20957113696418 275.93409103380975 0.7037765192890114
15.214798691917597 277.985862144204 0.705409926229513
15.220026246871013 276.08087286400263 0.7024083252480914
15.22525380182443 271.4620455033642 0.6951799096934661
15.230481356777846 271.5634637063606 0.6947535644517313
15.235708911731262 270.98835065359975 0.6932476582859286
15.240936466684678 272.0651002398467 0.6935863080634446
15.246164021638094 270.00727059207264 0.6924805961099572
15.25139157659151 271.1096645716993 0.6949985311171845
15.256619131544927 272.7932128785284 0.6985215468454198
15.261846686498343 271.7596505085598 0.6984483483586869
15.267074241451759 272.80630070957403 0.6995847539104049
15.272301796405175 268.9015443616775 0.6939473738231903
15.277529351358591 268.6616317118391 0.6942059050568811
15.282756906312008 269.0869059166797 0.6939734236078463
15.287984461265424 271.032795568021 0.6961614828978939
15.29321201621884 274.3034875315439 0.6996065938902697
15.298439571172256 279.565571930918 0.7050965334031506
15.303667126125672 279.81744954756175 0.7050896426639374
15.308894681079089 280.9467250980966 0.706680067314987
15.314122236032505 280.65693473958333 0.7055755188039844
15.319349790985921 279.8962015898195 0.7049126018908888
15.324577345939337 286.05536598216645 0.7121087402414663
15.329804900892753 287.59822117792197 0.7140587504527298
15.33503245584617 290.47285118585296 0.7181657849285057
15.340260010799586 285.43005951477863 0.7115202943160301
15.345487565753002 287.5039413992139 0.7135363702034473
15.350715120706418 288.0120635988176 0.7137166250991406
15.355942675659835 290.0763646423918 0.7161822832380382
15.36117023061325 292.17057243820864 0.7193982504750135
15.366397785566667 291.0097176500626 0.7183901360247561
15.371625340520083 294.5260163569286 0.7228745851426461
15.3768528954735 295.7056948763419 0.7239917245315274
15.382080450426916 296.97112085701355 0.7252392122281718
15.387308005380332 300.87294484164926 0.7297050756205681
15.392535560333748 301.0814358859198 0.7303680743166523
15.397763115287164 301.6612822918643 0.7402216605425345
15.40299067024058 300.40671944346485 0.7456816745590142
15.408218225193997 298.3325840938849 0.7484834822588537
15.413445780147413 297.1957548383127 0.7512674501902036
15.418673335100829 296.8237604635378 0.7541461027146196
15.423900890054245 294.9392220549989 0.7547629915978366
15.429128445007661 296.8818794888957 0.7602494337801274
15.434355999961078 295.9632297838831 0.7610556488072777
15.439583554914494 295.6954752848175 0.7630586331932835
15.44481110986791 293.8960384142245 0.7628783446134475
15.450038664821326 293.64870485940753 0.7638135783370426
15.455266219774742 294.51025572056136 0.7667286419462598
15.460493774728159 292.67718788304785 0.7679485811209201
15.465721329681575 293.9286610465895 0.7722885330536725
15.470948884634991 297.1655505144986 0.7796323623512612
15.476176439588407 299.0817601177534 0.7838385806088047
15.481403994541823 300.6566419262046 0.7871745137010431
15.48663154949524 297.4552089878343 0.7845088139937758
15.491859104448656 297.61677333323496 0.7858031263988494
15.497086659402072 298.0994735414771 0.7889307023227191
15.502314214355488 299.57301426012185 0.7927765969988083
15.507541769308904 299.63835028867 0.7954096787313325
15.51276932426232 297.35417515746775 0.7945927734938917
15.517996879215737 294.4576703518638 0.7908674464455895
15.523224434169153 293.72156684608785 0.791888805642942
15.52845198912257 297.7959642453813 0.7999042032598461
15.533679544075985 298.93141442110345 0.8035768748240391
15.538907099029402 299.7442035326075 0.8066350220157191
15.544134653982818 300.1737348595115 0.8093934241266961
15.549362208936234 300.72093253144754 0.811670075903195
15.55458976388965 300.84921197629785 0.8149440709808108
15.559817318843066 299.18300681297046 0.814404314930136
15.565044873796483 297.55648381576174 0.8131898654407769
15.570272428749899 297.0047481147337 0.8127469793881874
15.575499983703315 296.65959160677704 0.8143988378901522
15.580727538656731 296.80681415392166 0.8166211475154407
15.585955093610147 294.5541766485096 0.8157296670499635
15.591182648563564 291.81974691947244 0.8136194908362859
15.59641020351698 290.2599447170846 0.8115510132508338
15.601637758470396 290.15953938189716 0.811808622646285
15.606865313423812 287.2347413492643 0.8091019426954619
15.612092868377228 282.09192362736206 0.8046884508123365
15.617320423330645 279.4070773062351 0.8026143297196724
15.62254797828406 274.72009392626387 0.798618963412955
15.627775533237477 275.44369245330444 0.8002113832212814
15.633003088190893 277.51796734010566 0.8043516408760967
15.63823064314431 278.39897643688676 0.8041741037844446
15.643458198097726 275.91515684165137 0.789327666371137
15.648685753051142 275.7990704974568 0.7849803180179156
15.653913308004558 272.49813104960026 0.7757713654290218
15.659140862957974 271.81463685400337 0.7725440074705686
15.66436841791139 270.47175585987577 0.7676050007176711
15.669595972864807 269.3607374083509 0.763392249524608
15.674823527818223 266.71637849596556 0.7568471064492117
15.680051082771639 266.9307929972579 0.75449467096792
15.685278637725055 267.0480405750157 0.7528495769437055
15.690506192678471 266.7750935927678 0.75101186623498
15.695733747631888 266.77778245419967 0.7500401938869484
15.700961302585304 266.98880665975844 0.7500286310889408
15.70618885753872 269.48481006785653 0.7519109188759632
15.711416412492136 271.20604970695115 0.7512638839095412
15.716643967445552 272.08476980543645 0.7509513135960337
15.721871522398969 272.1132289168072 0.7494016080566899
15.727099077352385 271.61107965600706 0.7477398252333298
15.732326632305801 271.42276187628426 0.7468199934136163
15.737554187259217 271.340267224436 0.7456680595951003
15.742781742212633 271.02103398993586 0.7457374652478191
15.74800929716605 274.87257534517266 0.750633184647999
15.753236852119466 276.05508584458073 0.7510277740498758
15.758464407072882 280.4869639051304 0.7550022049696266
15.763691962026298 282.5612236155433 0.7563222764114298
15.768919516979715 283.5804786375846 0.7569427076177733
15.77414707193313 281.83569554877937 0.7534821373883265
15.779374626886547 281.6655740941529 0.7516661387013142
15.784602181839963 281.64635510057633 0.7508204226526806
15.78982973679338 284.98708169721 0.7554603524440807
15.795057291746796 283.35532490408434 0.7538290781292805
15.800284846700212 282.27436654539065 0.7528505520740152
15.805512401653628 280.600191475876 0.7494647483004684
15.810739956607044 279.4227086559755 0.7464279392414238
15.81596751156046 278.68919235665237 0.7445515077011963
15.821195066513877 280.1152210541911 0.7461297217156947
15.826422621467293 281.2747069586506 0.747620038038681
15.831650176420709 283.3575295685301 0.7520468870413476
15.836877731374125 285.33079092622177 0.7551804569016862
15.842105286327541 284.0817271442393 0.7522336781388677
15.847332841280958 284.8763042205457 0.7511461199549796
15.852560396234374 282.8269098690129 0.7475861283123858
15.85778795118779 280.1701841232542 0.742211649108432
15.863015506141206 278.20758204683557 0.7405599728231155
15.868243061094622 275.6522266224156 0.7363304620485485
15.873470616048039 274.0384754651232 0.7345774889170552
15.878698171001455 274.32909313833335 0.734235615769401
15.883925725954871 276.2433910663192 0.7362110263814553
15.889153280908287 277.96678171417204 0.7377876059636308
15.894380835861703 279.88122451727827 0.7390551910101868
15.89960839081512 279.28316705224023 0.7381661239318063
15.904835945768536 280.26092060147846 0.7393682139434181
15.910063500721952 284.9890823361185 0.7457639118584583
15.915291055675368 282.9623189517539 0.744301226494351
15.920518610628784 284.0117779390849 0.7469434117582048
15.9257461655822 279.2554082592817 0.739634149145282
15.930973720535617 278.9189230702267 0.7386060415239398
15.936201275489033 278.3447387108115 0.7366068097728835
15.94142883044245 278.5027720874341 0.7354976874230923
15.946656385395865 279.45572928755803 0.7371540294223952
15.951883940349282 276.90574158252144 0.7339165354409692
15.957111495302698 276.2276760747717 0.7324624321541288
15.962339050256114 275.4744372398685 0.7315792958037002
15.96756660520953 275.3295083807043 0.7302896303744998
15.972794160162946 278.8278132650342 0.7348378474967726
15.978021715116363 283.60391684077166 0.7418010421441942
15.983249270069779 289.3863190830017 0.7504369947875749
15.988476825023195 290.7878107229609 0.7528145308404323
15.993704379976611 288.30298465715015 0.7498907228081294
15.998931934930027 286.4284916297155 0.7470319315439905
16.004159489883442 283.2317081394687 0.742422258350463
16.009387044836856 284.3128223664607 0.7428237150591003
16.01461459979027 282.39232007050913 0.7389286210834846
16.019842154743685 283.4098153109553 0.738682063127749
16.0250697096971 283.5635981338499 0.7390590669943493
16.030297264650514 285.24523876791574 0.7415129370299726
16.03552481960393 287.0054785464995 0.7438661334475286
16.040752374557343 288.9637460145296 0.7459089148335029
16.045979929510757 290.9179723760216 0.7487039229242916
16.05120748446417 292.35604436641034 0.7510248484596056
16.056435039417586 293.8213105534752 0.7521761761154812
16.061662594371 295.2049146429013 0.7532677073477373
16.066890149324415 300.8556833094857 0.7586765313731579
16.07211770427783 303.43497916238016 0.7618665676403993
16.077345259231244 307.19739111850566 0.767077894053538
16.08257281418466 311.9178007109075 0.7732085768690795
16.087800369138073 313.2300006634807 0.7736908573134847
16.093027924091487 316.8676973896466 0.7776669964013112
16.0982554790449 321.34518979183827 0.7831952769295243
16.103483033998316 326.5927388398912 0.7903384119631355
16.10871058895173 329.91284088403046 0.7945787014926043
16.113938143905145 327.77080776555545 0.79246555521726
16.11916569885856 324.72368842254537 0.7897031357079781
16.124393253811974 319.606676630615 0.7834242489933422
16.129620808765388 319.94996071918047 0.7833495962687775
16.134848363718802 321.77008030836765 0.7850019541224759
16.140075918672217 324.5136789693141 0.7874785575662189
16.14530347362563 327.0603956812213 0.7910920244166308
16.150531028579046 326.08675739169877 0.7901347404018683
16.15575858353246 329.15438672708467 0.7937031871018221
16.160986138485875 327.32040019814036 0.7912359043915412
16.16621369343929 324.7985697378942 0.7875150460699804
16.171441248392703 318.9235234083464 0.781581029091545
16.176668803346118 313.0855402656645 0.7752618248048038
16.181896358299532 309.36432097938274 0.7712675130186581
16.187123913252947 309.2278672389938 0.7709566001722385
16.19235146820636 301.90813422520904 0.7616279126334689
16.197579023159776 293.5392410090988 0.7524572546931273
16.20280657811319 284.8202739024896 0.74147230121732
16.208034133066604 278.32513129355095 0.7321351658830589
16.21326168802002 273.1588257567089 0.7237222418747136
16.218489242973433 272.67155555525756 0.7223346110278036
16.223716797926848 274.1194563607724 0.7250566518287186
16.228944352880262 275.43174464623144 0.728357001903702
16.234171907833677 274.17674557467893 0.7272345934320292
16.23939946278709 267.95210732958515 0.7197884968753356
16.244627017740505 261.190345989613 0.7102984132576442
16.24985457269392 260.96989986063545 0.7116288295466979
16.255082127647334 258.72909189027797 0.7101710703871368
16.26030968260075 257.07556418361406 0.7082394450457342
16.265537237554163 253.6243205097943 0.7037949709650472
16.270764792507578 250.57011105409742 0.6978802184409979
16.275992347460992 249.01581272206735 0.6944774476378259
16.281219902414406 247.19204649228797 0.6918583834148224
16.28644745736782 245.944875561618 0.6888851708026237
16.291675012321235 246.75609087481953 0.6896310888055548
16.29690256727465 248.6849482109502 0.6911822955581043
16.302130122228064 249.9316588820348 0.6940666078399137
16.30735767718148 251.40969314677992 0.6971995171948014
16.312585232134893 253.54568248546363 0.7016161171490092
16.317812787088307 254.7936211357853 0.7038896112612816
16.323040342041722 253.5642734614274 0.7017842136658917
16.328267896995136 250.78341939938858 0.6974969831119844
16.33349545194855 247.18715658670166 0.6896811396010893
16.338723006901965 247.0864597920286 0.689339484157143
16.34395056185538 252.15563358805971 0.69471097273643
16.349178116808794 254.6555693096292 0.69955864947052
16.35440567176221 256.75056823217625 0.7016146115669664
16.359633226715623 260.38111064540436 0.705139608954936
16.364860781669037 263.82013419885544 0.7106392168062021
16.37008833662245 268.242587804709 0.7158891220330297
16.375315891575866 270.8227496931667 0.7181902298443782
16.38054344652928 273.72047919732574 0.7207638189357252
16.385771001482695 279.0444740447917 0.726139448327929
16.39099855643611 282.8793296732027 0.7307128233631961
16.396226111389524 289.2766422117501 0.7384783334833561
16.401453666342938 290.0821099227934 0.7381171214434944
16.406681221296353 290.6786303118715 0.7389896059100904
16.411908776249767 287.072422465336 0.734585184094537
16.41713633120318 284.0470635003406 0.7305772049470249
16.422363886156596 282.14728266808453 0.7286785198360387
16.42759144111001 279.1416136788311 0.7244908419769669
16.432818996063425 279.68252304672654 0.7260318007759685
16.43804655101684 280.2716705168063 0.7268054823332499
16.443274105970254 278.8270383346577 0.7249077856487978
16.448501660923668 277.7060617961568 0.7224380269228318
16.453729215877082 272.26303448313394 0.7148057506514234
16.458956770830497 270.06905552565684 0.7124852682865997
16.46418432578391 268.70882578378786 0.711314769349917
16.469411880737326 270.01592112480205 0.7126511654287325
16.47463943569074 270.88530376777277 0.7148365614386413
16.479866990644155 268.7904322931053 0.7115598848651693
16.48509454559757 270.84118571000704 0.7136454827172812
16.490322100550983 272.9490465340786 0.7162795990127524
16.495549655504398 275.18190490254216 0.7190323194709478
16.500777210457812 275.56913481110445 0.7205412198570971
16.506004765411227 276.55365717553616 0.7208588841923768
16.51123232036464 275.19962914646806 0.7179471203336707
16.516459875318056 275.2890285586187 0.716578439528483
16.52168743027147 275.91285262971076 0.7168453743780324
16.526914985224884 278.837295056661 0.7221959253343667
16.5321425401783 279.45462208490875 0.7243636977872759
16.537370095131713 279.7309668625988 0.7238202196446294
16.542597650085128 275.6178128114457 0.7188819912715045
16.547825205038542 271.2884949546537 0.7116006805375069
16.553052759991957 267.7490875807373 0.7075750882691361
16.55828031494537 264.572433383563 0.7036769640772571
16.563507869898785 261.3658327665496 0.7001618976841895
16.5687354248522 260.04719402694366 0.6999907592318323
16.573962979805614 257.402444229728 0.6969956052100006
16.57919053475903 253.4898852395454 0.6905424679862958
16.584418089712443 250.834132473667 0.6871468711567869
16.589645644665858 249.52684429973766 0.6849474734129251
16.594873199619272 251.68089239397295 0.6876510690596983
16.600100754572686 254.293835333907 0.6914391831237459
16.6053283095261 256.0024317271418 0.6931446482359039
16.610555864479515 257.03751567337343 0.6954483396103878
16.61578341943293 255.40557949994778 0.6934614477625275
16.621010974386344 253.69812432633947 0.6908284899028985
16.62623852933976 252.99210045881742 0.6907536169406568
16.631466084293173 254.39670012521196 0.6929497311092422
16.636693639246587 256.27944841281254 0.693586549496592
16.641921194200002 256.12507636449055 0.6934669804800218
16.647148749153416 256.3409074191588 0.6913865505949212
16.65237630410683 257.8813068499992 0.6938127538320158
16.657603859060245 258.99489190186694 0.6950742767282059
16.66283141401366 254.6380289496014 0.689686132440976
16.668058968967074 248.79649617078522 0.68201436646425
16.67328652392049 243.23054561589979 0.6750818120700819
16.678514078873903 243.49161493123452 0.6748867343433735
16.683741633827317 247.8666002157565 0.6799042304742582
16.68896918878073 250.19400856550794 0.6837496472771881
16.694196743734146 248.0789159998193 0.6812490467745868
16.69942429868756 245.97436042504123 0.67883796148367
16.704651853640975 244.26038001407454 0.6757790152201897
16.70987940859439 242.1441789817232 0.6717042000735299
16.715106963547804 240.19883083693884 0.6699315628276262
16.720334518501218 236.3896260564537 0.6653283042972599
16.725562073454633 237.01183223299915 0.6659688984511073
16.730789628408047 236.10370334810813 0.6645401640341351
16.73601718336146 238.08451590330017 0.6685378936423874
16.741244738314876 237.07359977243127 0.6693567626219563
16.74647229326829 235.035867534672 0.665382029567975
16.751699848221705 231.07241572461575 0.657569343582725
16.75692740317512 228.54173690433933 0.6539974574054269
16.762154958128534 231.30463187363486 0.658807743276114
16.767382513081948 232.92880080417817 0.66301321000571
16.772610068035362 231.25311808051256 0.6615920668424282
16.777837622988777 226.3705570633618 0.6542403560028941
16.78306517794219 225.8584900661571 0.6524647846928691
16.788292732895606 227.5998158470189 0.6542535409790693
16.79352028784902 229.20577249836137 0.655505972436757
16.798747842802435 228.92799895921482 0.6544338121510171
16.80397539775585 228.29515731473364 0.6539870730418488
16.809202952709263 227.61374733050167 0.6535097457441682
16.814430507662678 223.04732141093524 0.6485639958729567
16.819658062616092 221.75811865545393 0.6486626613232286
16.824885617569507 221.1153259765974 0.6493492330934408
16.83011317252292 222.85937128079541 0.6506786783770677
16.835340727476336 226.01513997010065 0.6553712441607437
16.84056828242975 225.64977995522258 0.6559273713689249
16.845795837383164 226.27462088711988 0.6558129859207384
16.85102339233658 223.57245517541273 0.6505920619187948
16.856250947289993 222.53301599005903 0.6464041190456574
16.861478502243408 222.87655837464985 0.6461688460087354
16.866706057196822 223.58014261492795 0.6477128261051771
16.871933612150237 223.92893878076438 0.6490262183709637
16.87716116710365 222.83426365667424 0.6484519129549112
16.882388722057065 219.27893050157715 0.6438090636318567
16.88761627701048 217.43408196340064 0.6419256025201551
16.892843831963894 218.7455409966516 0.6428759958180278
16.89807138691731 221.29016829526248 0.6469233722749651
16.903298941870723 221.5498464701798 0.6477423452433781
16.908526496824138 221.8572429798661 0.6489377062440828
16.913754051777552 221.41328723148308 0.6490669122454541
16.918981606730966 220.7258149756074 0.6483944881879709
16.92420916168438 218.85790562376394 0.6443714666430498
16.929436716637795 217.2224460371244 0.6404473117612702
16.93466427159121 215.6855148889174 0.6360696226597727
16.939891826544624 215.92682151198025 0.6369885437045649
16.94511938149804 216.45676079759474 0.637349550161987
16.950346936451453 216.680968775894 0.637429929124319
16.955574491404867 215.51306751398675 0.635209932503946
16.960802046358282 215.85106022033355 0.6356333975618543
16.966029601311696 216.32124913774817 0.636805225740916
16.97125715626511 217.2955495486961 0.6394539278594741
16.976484711218525 217.4351325158495 0.6394994690441252
16.98171226617194 216.25195276119481 0.6381368816369714
16.986939821125354 213.9711267116808 0.6361828946778252
16.99216737607877 212.14222181786928 0.635029366569866
16.997394931032183 213.00040934002635 0.6372041586984867
17.002622485985597 216.64834560494796 0.6424594535389517
17.00785004093901 217.6447912359818 0.642639769526218
17.013077595892426 220.82958162238805 0.6459408420560436
17.01830515084584 220.25428203285347 0.6422735662334327
17.023532705799255 218.81076132058402 0.6389896564121426
17.02876026075267 219.29601072376556 0.6396372575399085
17.033987815706084 220.5067163973258 0.6411814737290975
17.039215370659498 221.46230058830957 0.6442399127112237
17.044442925612913 222.8130504044058 0.6456597708962871
17.049670480566327 222.9721097315168 0.6467043020621516
17.05489803551974 223.57658564374103 0.6478260841052302
17.060125590473156 225.08562899446414 0.6491767136078673
17.06535314542657 224.0281579977729 0.6487309927283716
17.070580700379985 223.7079638043029 0.6481442133249803
17.0758082553334 220.3390694705134 0.6436791278186733
17.081035810286814 220.22233320879053 0.6424521467378167
17.086263365240228 223.0948240475646 0.6446550637475403
17.091490920193642 223.2441839313459 0.6433449714391876
17.096718475147057 223.8426106965763 0.6449312355274266
17.10194603010047 222.4454059464194 0.6431215934484378
17.107173585053886 220.35515594346447 0.6401977562836862
17.1124011400073 220.0893247409331 0.639957613186921
17.117628694960715 222.35607213718694 0.6427630794485111
17.12285624991413 226.10374038409432 0.6496614866678301
17.128083804867543 228.72763952474625 0.652896050518727
17.133311359820958 228.68594207767197 0.6515289409144125
17.138538914774372 227.43431727662096 0.6497108749421266
17.143766469727787 229.22283883177414 0.6511741820783327
17.1489940246812 230.06388472523895 0.6538766386032724
17.154221579634616 231.69833904560284 0.6573067674382231
17.15944913458803 232.68052922919773 0.6567864948915944
17.164676689541444 234.09213775190491 0.6577598438751271
17.16990424449486 238.4281256674381 0.6635969360328471
17.175131799448273 242.23225153778307 0.6687536786845671
17.180359354401688 239.9101101573798 0.6669596008580299
17.185586909355102 240.25488506452217 0.6660826600206965
17.190814464308517 239.8438486850112 0.6652543141195005
17.19604201926193 244.14344468525016 0.6708512003804206
17.201269574215345 245.83923792857345 0.6712418907221223
17.20649712916876 247.22607492250458 0.6735774547641951
17.211724684122174 246.3766903930845 0.6730088253810661
17.21695223907559 248.41223669790068 0.6762068024374213
17.222179794029003 252.1172520905465 0.6809551590149729
17.227407348982418 250.08106291258804 0.6771435682472601
17.232634903935832 248.2139340361309 0.673398002914241
17.237862458889246 245.93508949834404 0.6702320249403623
17.24309001384266 242.48812006700587 0.6663545812122063
17.248317568796075 244.13515477663486 0.6695427884034004
17.25354512374949 244.49870934935086 0.6707707622092863
17.258772678702904 245.86921176986445 0.67223057426694
17.26400023365632 243.6763344264843 0.6684679736972254
17.269227788609733 242.87530536181345 0.6674646600931217
17.274455343563147 240.00075374448798 0.6645468684681463
17.279682898516562 240.36249457019204 0.6668911708307806
17.284910453469976 239.71266753797292 0.6654416828418857
17.29013800842339 241.12215286366995 0.6658219272389702
17.295365563376805 244.2588000990414 0.6684221846526808
17.30059311833022 244.61785286470436 0.6690801956071982
17.305820673283634 241.5539841266266 0.6643750417064813
17.31104822823705 241.24780122677845 0.6643926648762959
17.316275783190463 241.46127888426065 0.6652967628839395
17.321503338143877 243.562066626205 0.6689897291622733
17.32673089309729 243.4683881292841 0.6694617524672025
17.331958448050706 242.56178997460242 0.6673213572535543
17.33718600300412 242.845784760903 0.667379280506464
17.342413557957535 243.1861095978378 0.6679015311577606
17.34764111291095 243.5466308182331 0.6693932703027884
17.352868667864364 243.80560027074907 0.6696668285545458
17.358096222817778 240.3854869851279 0.6639072306085685
17.363323777771193 237.31042918118607 0.6600419021755091
17.368551332724607 234.88563674957874 0.657826687094919
17.37377888767802 234.5113360623619 0.6572345784665073
17.379006442631436 236.04328887275557 0.6592692331948116
17.38423399758485 235.69045024522964 0.6579234373098665
17.389461552538265 235.74672946535077 0.6593807063891167
17.39468910749168 234.6984040610808 0.6586009483121885
17.399916662445094 233.54242312427925 0.6559254210794778
17.405144217398508 233.07852399352095 0.6540723282156128
17.410371772351922 232.79677446398657 0.6538000445734655
17.415599327305337 232.05527092769114 0.6542295205416818
17.42082688225875 232.08620333653522 0.6547699715046824
17.426054437212166 228.85336088959482 0.6487989255592258
17.43128199216558 231.30990126606278 0.6510067098326661
17.436509547118995 231.52249237860923 0.6512157224587807
17.44173710207241 235.56688270515872 0.6573540979901407
17.446964657025823 237.25483851283516 0.6600653574420415
17.452192211979238 238.02408951371436 0.6617386008892575
17.457419766932652 236.87732860084387 0.6615744496968787
17.462647321886067 236.0363954093422 0.660912458969227
17.46787487683948 235.02887113084387 0.6588976289761066
17.473102431792896 234.34912061038665 0.6557528832940246
17.47832998674631 234.61388132014852 0.6565823079269181
17.483557541699724 236.11821070706847 0.659713904545559
17.48878509665314 238.19604283084584 0.6633212482189558
17.494012651606553 240.73847122812543 0.6653495534192193
17.499240206559968 242.1987555198778 0.6649915543351395
17.504467761513382 244.33430821676592 0.667863966710935
17.509695316466797 245.6680025932852 0.6699207681864832
17.51492287142021 242.97704806839934 0.6664570249579476
17.520150426373625 239.9568454728673 0.6625242198578272
17.52537798132704 239.20190273470348 0.6615231177266822
17.530605536280454 238.64312781728987 0.6616331945932225
17.53583309123387 240.86345746234912 0.6650846312489805
17.541060646187283 240.79062603614273 0.6648441851675059
17.546288201140698 241.7058947717148 0.6658244473511271
17.551515756094112 243.0808139156777 0.6676955614029948
17.556743311047526 245.4807181489411 0.6697874226372478
17.56197086600094 246.05759563577658 0.6697745618982852
17.567198420954355 247.76079134143694 0.6706603166025092
17.57242597590777 247.47337693998037 0.6698049845647609
17.577653530861184 245.8086241307742 0.6675706279811021
17.5828810858146 242.46146456925712 0.6644287803872387
17.588108640768013 242.8411324288583 0.6666770180794491
17.593336195721427 243.95071240558735 0.668494910611037
17.598563750674842 245.9404692734484 0.6712741008236481
17.603791305628256 247.60841188995818 0.6744451605958096
17.60901886058167 249.24174332943986 0.67652770507875
17.614246415535085 250.36388014648725 0.6775972422863618
17.6194739704885 250.250027667866 0.6764098086084016
17.624701525441914 249.3466346404477 0.6739960831742272
17.62992908039533 250.70025977827623 0.6749712349719003
17.635156635348743 254.69655604792243 0.6794099343144249
17.640384190302157 256.19439815079534 0.6812044986841149
17.64561174525557 257.9864063107902 0.6838803636883696
17.650839300208986 257.1419401249289 0.6835994320974867
17.6560668551624 258.09602770879127 0.6848421893964041
17.661294410115815 259.76421816712775 0.685757858010588
17.66652196506923 262.4519640292044 0.6897055548584947
17.671749520022644 268.5127924490503 0.6970736660004099
17.676977074976058 273.7684813818042 0.7033620355587104
17.682204629929473 279.1967712035383 0.7093824438987162
17.687432184882887 282.15787545224777 0.7123781261897275
17.6926597398363 286.07858495826844 0.7171536162608977
17.697887294789716 293.70549232065065 0.7267732582422516
17.70311484974313 298.17257894508214 0.7312688314002406
17.708342404696545 303.4956567098995 0.7372748447621845
17.71356995964996 304.66944628034264 0.7378515547262697
17.718797514603374 305.3332572422589 0.738234489771913
17.724025069556788 308.8051587119032 0.7420771401472732
17.729252624510202 313.2783130926476 0.7477946571656586
17.734480179463617 315.81074304840456 0.7509684153732555
17.73970773441703 318.80100015585754 0.754689332583035
17.744935289370446 315.8730771374939 0.7515195151599134
17.75016284432386 314.75689495830574 0.7493485931324628
17.755390399277275 316.8466560951479 0.7514750228795238
17.76061795423069 317.9181243728142 0.7534630620859747
17.765845509184103 317.9686715701128 0.753383316203274
17.771073064137518 320.0300619359832 0.756410244192131
17.776300619090932 318.14350785073293 0.7549191608889757
17.781528174044347 314.46945878687336 0.7507321183912219
17.78675572899776 308.074802601645 0.7433320936019889
17.791983283951176 305.5421438871162 0.7396267164098842
17.79721083890459 303.6349847962382 0.7370305371757688
17.802438393858004 300.72544365876604 0.733792986384386
17.80766594881142 297.1236762453874 0.7294264819622361
17.812893503764833 293.34881163006605 0.7255792758936259
17.818121058718248 290.7889577404582 0.723152309273
17.823348613671662 286.8716774438456 0.7181049013086368
17.828576168625077 283.18088439373787 0.7134758030938814
17.83380372357849 280.6803997162229 0.7106669107146104
17.839031278531905 277.66017129727624 0.706235676066551
17.84425883348532 273.4795403744489 0.7004042544676444
17.849486388438734 271.82476805523163 0.6977109232639548
17.85471394339215 271.6224387723883 0.6986345577108761
17.859941498345563 273.9569893424541 0.7030486859227624
17.865169053298978 274.3851869926967 0.7037074770833329
17.870396608252392 274.2354198150911 0.7036321508668285
17.875624163205806 272.62008304324235 0.7003186571335113
17.88085171815922 272.5578682316075 0.7004494111604155
17.886079273112635 275.0037565565721 0.7031484333542978
17.89130682806605 279.90401544398065 0.7088256147970322
17.896534383019464 283.50789958503833 0.7134387909880872
17.90176193797288 290.3002920101102 0.7211403676359637
17.906989492926293 294.4732706372685 0.7254001903341719
17.912217047879707 299.91691709018727 0.7324631456383455
17.917444602833122 305.8770212133082 0.7384604525264212
17.922672157786536 308.96709794554164 0.7422910486770767
17.92789971273995 314.1002796136155 0.7482689639110802
17.933127267693365 317.47780051465503 0.7521925462659876
17.93835482264678 319.8409714622212 0.7555548061186799
17.943582377600194 318.7328687096022 0.7535372398269159
17.94880993255361 315.77112839983744 0.7501158446286036
17.954037487507023 311.37233013791575 0.7453021313941591
17.959265042460437 305.84716657808576 0.7395619726494633
17.96449259741385 301.69888325418816 0.7358781361001184
17.969720152367266 296.3103351985067 0.7297679274880822
17.97494770732068 291.13905882886223 0.723073115591686
17.980175262274095 286.10456066303055 0.7171943855668335
17.98540281722751 281.26407053619215 0.7112138997784321
17.990630372180924 274.66708580295216 0.7027387573775009
17.995857927134338 268.3260934057502 0.6958956947179562
18.001085482087753 266.58826255989334 0.693264535569409
18.006313037041167 266.3200570514527 0.6948149795115836
18.01154059199458 264.8028692956237 0.6935295980287742
18.016768146947996 262.9549302227564 0.6913896096719441
18.02199570190141 260.5694096262286 0.6885300139556638
18.027223256854825 258.3961235521164 0.6850356442239065
18.03245081180824 255.6789573377367 0.6812737908561254
18.037678366761654 254.37366797308704 0.678464988335097
18.042905921715068 252.25055901149062 0.6741315583077374
18.048133476668482 251.7674262951848 0.6742355218311328
18.053361031621897 252.8645719571514 0.6755306677388707
18.05858858657531 251.79631883387634 0.6743647925340449
18.063816141528726 251.7907548031787 0.6742980969808524
18.06904369648214 248.99460385757365 0.6716721857047432
18.074271251435555 251.55305851173847 0.6759939047484399
18.07949880638897 254.99146378495675 0.6794568114031371
18.084726361342383 259.63892638623037 0.6842253785979302
18.089953916295798 260.48490700242826 0.6858214049161946
18.095181471249212 259.302043691944 0.6840660610971686
18.100409026202627 259.406140105327 0.6836572554346728
18.10563658115604 262.92410304721017 0.6881527889486007
18.110864136109456 266.1918422779247 0.6909793304511523
18.11609169106287 271.87318703816936 0.6985376953314772
18.121319246016284 275.5368146501852 0.7027911786119577
18.1265468009697 278.88299578731846 0.7054307072433734
18.131774355923113 280.7236192497961 0.7081453242591634
18.137001910876528 284.87362568383867 0.7120941197551843
18.142229465829942 291.4213279971025 0.7200269618554095
18.147457020783357 299.1157589368791 0.7293619244332198
18.15268457573677 306.274904220129 0.737784111621921
18.157912130690185 312.31001907530094 0.7455863800705009
18.1631396856436 319.41824869103533 0.7540842625753204
18.168367240597014 330.19942639125173 0.765790816129374
18.17359479555043 342.01263718521193 0.7787899768909018
18.178822350503843 352.19715180849323 0.7898324855048244
18.184049905457258 359.3314786471275 0.798035725557668
18.189277460410672 365.723251954874 0.8050895461730382
18.194505015364086 370.89745514490755 0.8104421151321138
18.1997325703175 372.5812425599864 0.812614842843573
18.204960125270915 376.07406380016965 0.8161625211144906
18.21018768022433 374.82264772084443 0.8146794911302289
18.215415235177744 373.42154571095574 0.8132630159990502
18.22064279013116 373.8362190377804 0.8135270552680174
18.225870345084573 374.62338381164227 0.814831295621438
18.231097900037987 374.5337629954144 0.8150000836590217
18.236325454991402 377.3826794342282 0.8179388925602852
18.241553009944816 379.57075851585705 0.819954203991369
18.24678056489823 385.18409205863463 0.8252736026002115
18.252008119851645 388.3502178585278 0.8288743792542018
18.25723567480506 386.5931809517025 0.8268895439049969
18.262463229758474 382.27705096088613 0.8224092549955269
18.26769078471189 374.31251667594364 0.8140693872849359
18.272918339665303 366.60965816605943 0.8061964766243377
18.278145894618717 354.4954693171267 0.793071817253562
18.28337344957213 343.6630918629946 0.7808715705945853
18.288601004525546 336.13388526803567 0.7723766620743944
18.29382855947896 331.0649342728989 0.7667179994192169
18.299056114432375 325.1642029530763 0.7602371565487526
18.30428366938579 316.8322511609284 0.7513768685425444
18.309511224339204 310.4548705411407 0.7441475500832063
18.314738779292618 304.60798868270206 0.737221708697234
18.319966334246033 301.68065033794454 0.7341526936168369
18.325193889199447 297.06261590182004 0.7279295032491585
18.33042144415286 292.2708841406297 0.7222693715968871
18.335648999106276 288.6504668101974 0.717859685530057
18.34087655405969 283.1671330301104 0.7117799675490708
18.346104109013105 280.4757209242055 0.7089092062966812
18.35133166396652 277.92701594066597 0.7057011752612626
18.356559218919934 277.21996568588946 0.7044858875524014
18.361786773873348 278.6658230983239 0.70596462108993
18.367014328826762 279.44109156097375 0.7073075720092141
18.372241883780177 281.41224497555163 0.7104746334918559
18.37746943873359 282.6382779734054 0.7116974739401438
18.382696993687006 284.08564416209657 0.7125945595958056
18.38792454864042 288.5453254873351 0.7198541354649615
18.393152103593835 294.89845276311604 0.7389693503825085
18.39837965854725 300.1005003452514 0.7523382794450246
18.403607213500663 305.96493590149703 0.7651017257129845
18.408834768454078 315.6281819482733 0.7811481064535064
18.414062323407492 324.28964984583854 0.7958150199157452
18.419289878360907 333.7086602987147 0.8109885722079824
18.42451743331432 339.48955912768906 0.8211094959641942
18.429744988267736 336.2356790716258 0.8210995513126237
18.43497254322115 333.19553567378625 0.8201435052906465
18.440200098174564 327.25501106633897 0.816119505375006
18.44542765312798 324.1051824099864 0.815699593827716
18.450655208081393 321.00920008463055 0.8148054812208064
18.455882763034808 316.20646197773794 0.81175830166171
18.461110317988222 313.65055020237094 0.8112159024388905
18.466337872941637 310.47211096171634 0.8093531656262263
18.47156542789505 308.87315252824277 0.8103690624336889
18.476792982848465 304.4532734833257 0.8063473935707601
18.48202053780188 303.77947307513375 0.8081141002117012
18.487248092755294 304.10640399650924 0.8116374985124529
18.49247564770871 303.97997462661425 0.8138965093499683
18.497703202662123 302.97448732447833 0.8161795133659314
18.502930757615538 302.3829888700711 0.816849195435269
18.508158312568952 300.10949224754114 0.8161206498881199
18.513385867522366 297.5653203151481 0.8144592593381682
18.51861342247578 297.2814260668539 0.8154929802125033
18.523840977429195 293.799350565674 0.8129272870301706
18.52906853238261 294.20335343761207 0.8149292222566104
18.534296087336024 289.53154821752537 0.8103610309555852
18.53952364228944 289.0998297564798 0.8128465732370598
18.544751197242853 284.7497978475272 0.8086796648295633
18.549978752196267 285.97460622240345 0.8131132301769418
18.555206307149682 285.94422076028684 0.8154603804171765
18.560433862103096 286.5610939859408 0.817632642436119
18.56566141705651 285.6955153702565 0.8175933019515047
18.570888972009925 284.3860161875901 0.8155493819732803
18.57611652696334 283.6090042691864 0.816097609646338
18.581344081916754 284.54042428082744 0.8208625850759672
18.58657163687017 285.7153072113459 0.8245681880318916
18.591799191823583 288.71030754784175 0.8316424118593646
18.597026746776997 290.75603063046145 0.8350265775047029
18.60225430173041 289.98053520654224 0.8364182886774114
18.607481856683826 289.2180660173 0.8380017676605557
18.61270941163724 289.6267424990944 0.8406068451250986
18.617936966590655 292.90289132380883 0.8469900483596879
18.62316452154407 297.8859789064821 0.8530334667522546
18.628392076497484 301.3004753944183 0.8409063657171812
18.633619631450898 305.9889015175414 0.8392759318656726
18.638847186404313 307.7484503504433 0.8351162989174389
18.644074741357727 313.20407203173085 0.8370379202669359
18.64930229631114 315.018226598605 0.8347036839232754
18.654529851264556 319.9623630327776 0.8357056868610012
18.65975740621797 325.72952879510274 0.8406501355829925
18.664984961171385 330.9088534205972 0.8441876026474019
18.6702125161248 335.0585488946377 0.8472140481186224
18.675440071078214 340.0973958267755 0.8521036124333207
18.680667626031628 345.28593596127985 0.8551314905285531
18.685895180985042 349.48836829640976 0.8568715647107865
18.691122735938457 352.3399930910921 0.8576891318258091
18.69635029089187 358.2722908958114 0.8621090293468048
18.701577845845286 361.6507130080474 0.8653839179697688
18.7068054007987 363.0086564793029 0.8656737244769773
18.712032955752115 363.4253372648267 0.8646474861000962
18.71726051070553 363.60032691860766 0.8646191879710609
18.722488065658943 364.30924577933143 0.8635984051290091
18.727715620612358 361.10917227841986 0.8589584821809018
18.732943175565772 360.35254374047685 0.8559839207495573
18.738170730519187 359.9077574129549 0.8531379458830335
18.7433982854726 363.9524084093551 0.8568831792841642
18.748625840426016 365.3453862046786 0.8566547004635916
18.75385339537943 363.08942520430224 0.853341627027773
18.759080950332844 361.6188321813969 0.8511115698178726
18.76430850528626 359.6384378480921 0.8471968830008632
18.769536060239673 356.429742685691 0.8426492492199318
18.774763615193088 348.1117077709777 0.8311015113064996
18.779991170146502 339.5810124287772 0.8189086314989392
18.785218725099917 334.0125198814618 0.8111526632228049
18.79044628005333 332.4231808866683 0.808699672973728
18.795673835006745 329.9404987467356 0.8051340367076664
18.80090138996016 327.0269589480623 0.8008843027752514
18.806128944913574 324.774819219548 0.7970064641745845
18.81135649986699 321.74143610095985 0.7930137033101996
18.816584054820403 319.05701977174294 0.7903178316862867
18.821811609773818 317.83852740776683 0.7881127271333329
18.827039164727232 316.3192169786018 0.7861879613113165
18.832266719680646 313.8305188968728 0.7831108019054823
18.83749427463406 308.54530999043527 0.7768568920420484
18.842721829587475 306.4634910709188 0.773812640134732
18.84794938454089 305.1154204615402 0.7703326251182584
18.853176939494304 306.72422109559415 0.7717536274578567
18.85840449444772 304.38671910677914 0.7694939148112996
18.863632049401133 300.51463482503044 0.7639295023994824
18.868859604354547 298.1409774995592 0.7611527606036287
18.87408715930796 297.24745190655494 0.7584911178628312
18.879314714261376 297.06373572605077 0.7582031266045084
18.88454226921479 294.95123437719803 0.7561364917502258
18.889769824168205 290.49421673064506 0.7501905822386458
18.89499737912162 289.23327836838416 0.7495233157074872
18.900224934075034 290.74892715782727 0.7502139799441205
18.90545248902845 290.5349597392079 0.7488947275928154
18.910680043981863 288.8530580314991 0.7465940718566073
18.915907598935277 286.3103426595252 0.7444181461994672
18.92113515388869 283.7223445660232 0.7436178214193735
18.926362708842106 282.28633744200556 0.7419899412197217
18.93159026379552 279.1021214305891 0.737172876799461
18.936817818748935 276.69835291343753 0.7322812752488492
18.94204537370235 273.58512201779325 0.726728143071096
18.947272928655764 274.4009167482924 0.7261900240491465
18.952500483609178 274.31947365903716 0.7245313517994441
18.957728038562593 272.9510876524109 0.7230411005504032
18.962955593516007 272.67043590780423 0.7238399733693529
18.96818314846942 271.50466746561 0.7236952306168771
18.973410703422836 272.177112403525 0.7238653578983718
18.97863825837625 271.53357380892635 0.7220232877186057
18.983865813329665 272.3685623765599 0.7221527395698649
18.98909336828308 272.446467890703 0.7215571112400426
18.994320923236494 272.2283039497264 0.72133439026885
18.999548478189908 272.10378029123007 0.7209155613005023
19.004776033143322 270.8324398194268 0.7191503092169566
19.010003588096737 274.64607844864224 0.7241721670051686
19.01523114305015 274.44464685480926 0.7237158175414692
19.020458698003566 270.9494259231447 0.7192051600446757
19.02568625295698 268.1397230021886 0.7146225869718924
19.030913807910395 266.83983550465763 0.7129211730020709
19.03614136286381 271.0225772032605 0.7178230327142542
19.041368917817223 275.9200205218417 0.7225651604359143
19.046596472770638 279.84593596073495 0.7262900220560845
19.051824027724052 282.43008389306107 0.7295137261834801
19.057051582677467 282.77814550451404 0.7301787864829604
19.06227913763088 280.8310383765514 0.7270560088384681
19.067506692584296 277.3175475577711 0.7222771951850976
19.07273424753771 272.7811149944523 0.7159564350234014
19.077961802491124 272.759770118156 0.7165294320683525
19.08318935744454 273.26774082947895 0.7177768277559583
19.088416912397953 273.4042152017388 0.7179777780668448
19.093644467351368 273.8919535206845 0.7193827444401648
19.098872022304782 274.71663997992414 0.7196433571281937
19.104099577258197 271.56105303959384 0.7154183457152055
19.10932713221161 268.4614142166427 0.7112660762482742
19.114554687165025 266.47265557211 0.7097811194646925
19.11978224211844 265.91784872132774 0.709564152474071
19.125009797071854 268.90429093090336 0.7129178229581422
19.13023735202527 270.43474688748273 0.7133834953953697
19.135464906978683 269.9894581289068 0.7120784457915688
19.140692461932098 267.04900743985536 0.708308213671286
19.145920016885512 267.21443089563917 0.7088150996756283
19.151147571838926 266.8405327536814 0.7072471196130202
19.15637512679234 266.28368662906945 0.7052299990531201
19.161602681745755 265.2171091023549 0.7038699943786543
19.16683023669917 263.48776756920927 0.7009135049234205
19.172057791652584 264.0237095344341 0.7020428883394001
19.177285346606 264.7176669615737 0.7046757289858474
19.182512901559413 265.42083371399417 0.7046842361684248
19.187740456512827 264.2860056217094 0.7035476514660036
19.19296801146624 261.8407726620287 0.7002006263083732
19.198195566419656 260.2789652954554 0.6988400007387237
19.20342312137307 262.5680446303328 0.7024599482922185
19.208650676326485 264.16287645221183 0.7045130812680449
19.2138782312799 267.5679184997778 0.7087823304525392
19.219105786233314 267.22593471633013 0.7081219371927002
19.22433334118673 266.574451767738 0.7066731483001287
19.229560896140143 265.05853360693135 0.7053320092633362
19.234788451093557 268.6734554645819 0.7094487062528062
19.24001600604697 269.5693543926609 0.7102034647893382
19.245243561000386 269.8811515260145 0.7095984343489041
19.2504711159538 267.63671866875507 0.7049316082859569
19.255698670907215 264.542196330501 0.7007684362483964
19.26092622586063 264.42137787028605 0.7003444518622606
19.266153780814044 265.55109944211944 0.703035876641037
19.271381335767458 267.2279057921653 0.7057692528808169
19.276608890720873 269.8139552838953 0.7091122592622724
19.281836445674287 270.42019912074517 0.710302827250724
19.2870640006277 271.974242747651 0.7124520390173433
19.292291555581116 272.1834492675415 0.7127176414284553
19.29751911053453 274.70086239658406 0.7160918190196779
19.302746665487945 276.1015755738931 0.7168513063650014
19.30797422044136 282.925070258716 0.7243337137155529
19.313201775394774 287.5546698396267 0.7290783529075117
19.318429330348188 290.4995163001831 0.7320657991594889
19.323656885301602 291.05443047438763 0.733829949773104
19.328884440255017 290.6521120957739 0.7329959817760978
19.33411199520843 290.9146799923991 0.7320497738057572
19.339339550161846 291.8797640369242 0.7330507468446047
19.34456710511526 295.1575221737464 0.7363307797078124
19.349794660068675 300.75522377910835 0.7444083153695048
19.35502221502209 305.5876070804916 0.7503752206928661
19.360249769975503 306.86914984376017 0.7507333265969118
19.365477324928918 308.8928725209868 0.7529434922341288
19.370704879882332 308.731150261905 0.7515957390221802
19.375932434835747 315.1491907335462 0.7600799485386064
19.38115998978916 317.3680144308833 0.762944123217992
19.386387544742576 320.03856843744603 0.7656522445416192
19.39161509969599 324.48066688145497 0.7703661979802341
19.396842654649404 326.51427737034504 0.772643994426734
19.40207020960282 330.57921187681495 0.7775446380375796
19.407297764556233 330.65235862275546 0.7784490583803466
19.412525319509648 330.47306462971903 0.7779118155440876
19.417752874463062 329.70550952331627 0.7778473310808945
19.422980429416477 328.4127239390148 0.7757494473438475
19.42820798436989 328.38946265560253 0.7751488239597507
19.433435539323305 325.9127946513839 0.7723662729402643
19.43866309427672 327.92992406081294 0.7744914225904492
19.443890649230134 327.85139379656835 0.7739724409210854
19.44911820418355 330.1544462636769 0.7764697092244597
19.454345759136963 329.8289938912661 0.7757413394721903
19.459573314090377 330.63742000371025 0.776282530506788
19.464800869043792 331.72193874628556 0.7777058600564523
19.470028423997206 332.98483741236623 0.7788617780011641
19.47525597895062 332.11866128842314 0.7779641722836271
19.480483533904035 329.47614123759206 0.7745641117057862
19.48571108885745 328.7420297834542 0.7736686929379235
19.490938643810864 330.5258501976887 0.7759132599652172
19.49616619876428 332.91267683095475 0.7784794472499443
19.501393753717693 335.35577510928016 0.7814774540395695
19.506621308671107 337.4317884390473 0.7833491175806583
19.51184886362452 340.113225413119 0.7864537281035374
19.517076418577936 339.27847495232845 0.7859660332376097
19.52230397353135 338.48146911958463 0.7848228461861595
19.527531528484765 341.26809643178797 0.7886931543632517
19.53275908343818 343.80887337925367 0.7907507447687286
19.537986638391594 346.2237538793529 0.793372024861807
19.54321419334501 347.2024161994148 0.7942994160147864
19.548441748298423 349.75615732175453 0.7972480613650658
19.553669303251837 351.5974761000922 0.7993917307416397
19.55889685820525 352.49478034661104 0.8001706749292675
19.564124413158666 355.308424021827 0.8029410105582977
19.56935196811208 358.51689078460464 0.8061230603834947
19.574579523065495 362.52659326361334 0.8100695822720612
19.57980707801891 364.6976104815314 0.8119786564325367
19.585034632972324 364.6489629361067 0.8117517702229774
19.590262187925738 368.3082848212989 0.8159307708520804
19.595489742879153 370.55853504630215 0.8186320257417373
19.600717297832567 373.9527016630472 0.8222186126202043
19.60594485278598 377.9789007253794 0.826111103538994
19.611172407739396 379.13240128423763 0.8273322159029805
19.61639996269281 379.78270882680846 0.8283529924684736
19.621627517646225 380.6763538498629 0.8295359112048444
19.62685507259964 378.08300638177246 0.8268512473045915
19.632082627553054 378.104166511573 0.8268391008013759
19.637310182506468 376.92288407718746 0.8253105175687027
19.642537737459882 379.59274891469363 0.8280928287049601
19.647765292413297 383.2747872370185 0.8316019507076199
19.65299284736671 390.22291062357357 0.8389397055054031
19.658220402320126 390.2533875376653 0.8389498400194482
19.66344795727354 390.9636066378217 0.8398557260732941
19.668675512226955 391.19765192335274 0.8400223200407739
19.67390306718037 393.2095727223351 0.841807543991989
19.679130622133783 394.49736322674977 0.8431847621214987
19.684358177087198 397.5596911404368 0.8466905066519838
19.689585732040612 400.2830017588509 0.8497150507506496
19.694813286994027 404.03580257266094 0.8537387208459977
19.70004084194744 403.565048495343 0.8527950277139646
19.705268396900856 403.4694473475769 0.8522766368301088
19.71049595185427 401.809761940644 0.8506560025731678
19.715723506807684 397.4646762574923 0.8464027642558355
19.7209510617611 394.29712442320243 0.8438635125700177
19.726178616714513 390.62229188619244 0.8397222367841034
19.731406171667928 387.44335277259086 0.8358811628870481
19.736633726621342 380.6261788678307 0.8285108423168379
19.741861281574757 372.626528351229 0.8198065116542823
19.74708883652817 364.35767256400965 0.8104835691049744
19.752316391481585 360.6452850631271 0.8062430241732735
19.757543946435 356.88918117281986 0.8017604966479759
19.762771501388414 355.5325624174361 0.7999149602480243
19.76799905634183 354.2501386411475 0.7986800296514438
19.773226611295243 351.6598081802165 0.7958359769000939
19.778454166248657 349.16628814091075 0.7936938075024483
19.783681721202072 345.4193720659827 0.7888962106582429
19.788909276155486 342.0155319727175 0.7851047479408941
19.7941368311089 340.00919826773355 0.7827149975539429
19.799364386062315 336.67574642048464 0.7793903807186541
19.80459194101573 332.5147873927312 0.7749372811545675
19.809819495969144 331.54263143808924 0.7733647472614874
19.81504705092256 328.85409492853165 0.7704325606279832
19.820274605875973 328.08878620441345 0.7688730977475364
19.825502160829387 323.9362140200357 0.7637065109798555
19.8307297157828 318.4941305913141 0.7568951088258006
19.835957270736216 316.2593685201066 0.7547958675196351
19.84118482568963 315.20477440033966 0.7534950258601829
19.846412380643045 316.9089152492241 0.7567171982674239
19.85163993559646 316.05328226234593 0.7547182206769938
19.856867490549874 315.4070963918766 0.7541611782599177
19.86209504550329 314.95391546103895 0.7534698887058559
19.867322600456703 312.623373449787 0.7502515267977781
19.872550155410117 309.7791542042609 0.7471242593060188
19.87777771036353 308.57624016309245 0.7459632913865719
19.883005265316946 312.0859056856752 0.7506679141778344
19.88823282027036 313.2060428239966 0.7522500632818148
19.893460375223775 310.1932548473893 0.7477481664431819
19.89868793017719 306.6333354101322 0.7434210918325043
19.903915485130604 304.12657122219844 0.7405744377059961
19.909143040084018 302.9526630718434 0.7398058685259492
19.914370595037433 304.5019864895707 0.7419834811130729
19.919598149990847 304.4067204680639 0.7411395435249774
19.92482570494426 305.85876730872275 0.7430036485675058
19.930053259897676 305.24403585418435 0.742072052455823
19.93528081485109 305.5671457102878 0.7429697661699641
19.940508369804505 303.2589901014906 0.7409404836660123
19.94573592475792 304.1540002885405 0.7410212842461542
19.950963479711334 301.0359971353547 0.7368540138568382
19.956191034664748 299.9385855267637 0.7349903059992096
19.961418589618162 298.7024523822689 0.733520234434409
19.966646144571577 296.2762164872059 0.7308337023720424
19.97187369952499 296.95724604415136 0.7313794330241815
19.977101254478406 298.3569361670918 0.7336281339418891
19.98232880943182 301.84193383751534 0.7386219635876462
19.987556364385235 301.44417995541994 0.7376933647059497
19.99278391933865 304.71077324385004 0.7421803251590572
19.998011474292063 305.31004463647486 0.7425392194180774
20.003239029245478 304.6112018680581 0.7408107576894726
20.008466584198892 300.1446346200826 0.7349813786669742
20.013694139152307 302.52791709410343 0.7366804171275805
20.01892169410572 308.09231775285554 0.7435362976927125
20.024149249059136 315.31940188405343 0.7520190864510429
20.02937680401255 321.7330455950913 0.759639111880207
20.034604358965964 327.8348357124105 0.7667400316162165
20.03983191391938 335.61945918499737 0.775604079072745
20.045059468872793 338.9221200163854 0.7790986993918779
20.050287023826208 339.5310535073714 0.7802690872543411
20.055514578779622 337.9487443098236 0.7782884346709017
20.060742133733036 336.34210555615294 0.7768907234899193
20.06596968868645 332.54057830467815 0.7724642669478049
20.071197243639865 327.93400210539704 0.7667196258858924
20.07642479859328 322.4637398994165 0.7600336514679313
20.081652353546694 322.2440026160536 0.7598724628544138
20.08687990850011 318.9680832245455 0.7561559328364974
20.092107463453523 315.31991348261505 0.7525689182941714
20.097335018406937 312.7368452897888 0.7490359096915318
20.102562573360352 314.5415255975777 0.7510554983958142
20.107790128313766 315.8385898656999 0.7521440775141787
20.11301768326718 314.4537733618871 0.7504285950417259
20.118245238220595 312.6872693222747 0.7487467639834233
20.12347279317401 309.4170682488536 0.7447412124423092
20.128700348127424 309.01591468246534 0.7445166716897387
20.13392790308084 306.8576728627665 0.7415844524217692
20.139155458034253 308.408115393458 0.7433077641134689
20.144383012987667 308.1028147601797 0.7434165891390676
20.14961056794108 310.5446678537254 0.747549101677657
20.154838122894496 313.9860518100086 0.7521675659894757
20.16006567784791 314.2990439357523 0.7531043753379268
20.165293232801325 311.9713762645347 0.7490010123354864
20.17052078775474 312.03916565462293 0.7492962805070931
20.175748342708154 313.2865964398316 0.7502107761472664
20.18097589766157 317.3434853393751 0.7551558164873033
20.186203452614983 317.435632808142 0.7555033727188977
20.191431007568397 315.50069185616195 0.7522988679448488
20.19665856252181 311.35657028778473 0.7468080943128601
20.201886117475226 312.08330692703925 0.746552161956903
20.20711367242864 312.03762563036196 0.746358653682544
20.212341227382055 310.50428537974386 0.7443664840450859
20.21756878233547 305.77511630144767 0.7399370695819059
20.222796337288884 300.62491054617067 0.7349217632195566
20.228023892242298 297.8241442372638 0.7318435847908716
20.233251447195713 295.5036430475045 0.7280523990801724
20.238479002149127 293.74771884126585 0.7252351647754292
20.24370655710254 291.60528881255937 0.7231309406354232
20.248934112055956 291.282743158144 0.7225735722724004
20.25416166700937 291.8517545577244 0.7236032895245191
20.259389221962785 293.1124314250273 0.7248225068011428
20.2646167769162 296.44413651798834 0.7289654498736383
20.269844331869614 294.504543281043 0.7267122467827163
20.275071886823028 293.36663793396866 0.7248621553133412
20.280299441776442 289.1246177578476 0.7200997095929412
20.285526996729857 289.1103656733612 0.7212941713288293
20.29075455168327 291.64676058917814 0.7254805625865782
20.295982106636686 294.61440085338415 0.7294081758062113
20.3012096615901 297.0363690018014 0.7310172120995033
20.306437216543515 295.5208811298842 0.7289568862306591
20.31166477149693 294.73900776016103 0.7275633092270127
20.316892326450343 294.01872075245944 0.725782360118737
20.322119881403758 289.24463616242565 0.7202738045201555
20.327347436357172 287.6771619821927 0.7184820074398806
20.332574991310587 285.636748039023 0.7161179369404098
20.337802546264 287.81817110914824 0.717586338196709
20.343030101217416 288.46007084880006 0.7173440624451128
20.34825765617083 289.455977731962 0.718702152615374
20.353485211124244 287.5317799809288 0.7169948434024113
20.35871276607766 287.90162914277545 0.7180161588205208
20.363940321031073 289.1812902175662 0.7196264868075384
20.369167875984488 292.23941606156274 0.7223509028986858
20.374395430937902 294.1691311480565 0.724564227788168
20.379622985891316 292.79506969402917 0.7232853097055199
20.38485054084473 289.8198609033103 0.7203157901015873
20.390078095798145 289.3130919247736 0.7205066555482629
20.39530565075156 289.0807513472604 0.7199824552762819
20.400533205704974 291.9404222542089 0.7236090246461249
20.40576076065839 292.321120641454 0.7233822444987553
20.410988315611803 292.39507000732164 0.7228113696026612
20.416215870565217 290.6388742120615 0.7211942020203367
20.421443425518632 287.7499314156969 0.71758607298251
20.426670980472046 286.3245252053658 0.7163350035409983
20.43189853542546 288.00330317024884 0.718627797369124
20.437126090378875 287.94101073668753 0.7181964673474173
20.44235364533229 287.2122968605078 0.7171888329810647
20.447581200285704 285.70208130433895 0.715268970773703
20.45280875523912 285.29736392765625 0.7148802763121949
20.458036310192533 286.7062921291557 0.7181127515292254
20.463263865145947 285.6184233201817 0.7162153535950498
20.46849142009936 286.94074522268266 0.7184215743331164
20.473718975052776 285.6478731851888 0.7167938083983143
20.47894653000619 286.0430582276258 0.7166545687976179
20.484174084959605 287.0021024048314 0.7174690993802332
20.48940163991302 287.7634030464227 0.7175659571148785
20.494629194866434 287.99716554428005 0.7177511107283912
20.49985674981985 289.3257427827445 0.7196123414880767
20.505084304773263 289.68874222869863 0.719538779894052
20.510311859726677 291.60772770881147 0.7221697664034068
20.51553941468009 293.4555713477006 0.7239770844536739
20.520766969633506 294.2917317586241 0.7248919282304749
20.52599452458692 291.5532098476447 0.7222525965871547
20.531222079540335 287.82015137755076 0.7168509545109185
20.53644963449375 287.0690940785191 0.7160804264140475
20.541677189447164 286.06147801210057 0.714454013571006
20.546904744400578 289.3886434645297 0.7202699675789238
20.552132299353993 286.5456971368423 0.7176839188748921
20.557359854307407 287.88997811440413 0.7189985629122967
20.56258740926082 284.1530589632969 0.7131255483073073
20.567814964214236 282.47077585336353 0.7108356349286732
20.57304251916765 279.71886778005774 0.7075747757616974
20.578270074121065 280.300528522552 0.7080405583785189
20.58349762907448 282.1931656812887 0.7097977351621408
20.588725184027894 283.0930642580864 0.7107732834744241
20.593952738981308 283.75694353415787 0.7117461193327247
20.599180293934722 285.81215264343876 0.7140408626925695
20.604407848888137 285.0956093904673 0.7137112308157857
20.60963540384155 284.6815973583762 0.7132206884610202
20.614862958794966 282.4542632947625 0.711200944588679
20.62009051374838 281.81092927889233 0.7108911275063279
20.625318068701795 283.1266665802221 0.712474721749306
20.63054562365521 284.67206738016426 0.7146859366238847
20.635773178608623 283.7388003032941 0.7134080637522955
20.641000733562038 283.90507254939865 0.712172825123411
20.646228288515452 284.23284611024854 0.7118467508439338
20.651455843468867 282.55257350342447 0.7099490002083094
20.65668339842228 280.29002321902703 0.7079888873727324
20.661910953375695 281.8536874832071 0.7106903847057972
20.66713850832911 284.1809383748731 0.712666032436823
20.672366063282524 282.967697284454 0.7111066282679331
20.67759361823594 283.69691841328967 0.711486730151041
20.682821173189353 283.31726675307124 0.7111462140928974
20.688048728142768 285.207042075118 0.7146712218706125
20.693276283096182 284.11742798638244 0.7131340867321301
20.698503838049596 283.1978298419408 0.7124687853950412
20.70373139300301 283.4342587368588 0.7118242212211507
20.708958947956425 285.3886947200714 0.7142021168338011
20.71418650290984 288.2147422442012 0.7170993356003961
20.719414057863254 288.14375253676263 0.7162869798905979
20.72464161281667 287.4216846421153 0.7150438978603408
20.729869167770083 286.95911527001795 0.7135986255506012
20.735096722723497 288.33135449094135 0.7148836350885106
20.740324277676912 290.76954566678563 0.7178072113036665
20.745551832630326 290.2030747369225 0.7172293687192393
20.75077938758374 292.51599646042234 0.7212021433041219
20.756006942537155 292.4730140641646 0.721600773403234
20.76123449749057 295.6913878487627 0.725813428580047
20.766462052443984 294.2061912804901 0.7232327417286406
20.7716896073974 293.7184558115797 0.7222056148242549
20.776917162350813 293.8068219322459 0.7224644501902637
20.782144717304227 293.4764334288443 0.7219368191115854
20.78737227225764 296.2170900915483 0.7252265495248821
20.792599827211056 295.10965476204274 0.7235871148557874
20.79782738216447 296.0654993418154 0.7248625107860275
20.803054937117885 296.1785316174324 0.7250130313860599
20.8082824920713 299.6281901606195 0.7284440601066136
20.813510047024714 301.2423863630388 0.7303573705467146
20.81873760197813 303.6017977248576 0.7336477039606858
20.823965156931543 304.14713113524215 0.7348417279171371
20.829192711884957 305.8899496250824 0.7368890356282197
20.83442026683837 306.87995374580356 0.7377061162483152
20.839647821791786 305.969637652909 0.7364339028080791
20.8448753767452 303.6868672934 0.7340757276260041
20.850102931698615 301.45818075794404 0.7312801709864315
20.85533048665203 300.9424819959421 0.7314985923297963
20.860558041605444 296.8199977243863 0.7269135220780713
20.865785596558858 296.74335932410474 0.7274068330485527
20.871013151512273 292.08603702945595 0.7208219608194798
20.876240706465687 292.34654253826005 0.7202903208255491
20.8814682614191 292.52975102729386 0.7194753686136273
20.886695816372516 292.2733828706502 0.7188904761416476
20.89192337132593 294.98791445698225 0.7217720389952572
20.897150926279345 295.7288327219435 0.7223893685592767
20.90237848123276 294.8366196701681 0.7212429912949552
20.907606036186174 290.505365047239 0.7159241119141183
20.912833591139588 287.92736140244625 0.7132115550265747
20.918061146093002 285.8727579019711 0.71128403710311
20.923288701046417 285.6362447393454 0.7127645517237219
20.92851625599983 286.19332107054544 0.7143970231972813
20.933743810953246 286.69548334372047 0.7149096764502222
20.93897136590666 288.38199925037236 0.7163264033026937
20.944198920860075 284.77276075442785 0.7123438570011559
20.94942647581349 286.2372756628572 0.7137348993695538
20.954654030766903 284.54428131268355 0.7112474640665492
20.959881585720318 287.42412256223 0.7153599190826652
20.965109140673732 289.73939202515606 0.7182924701678023
20.970336695627147 288.4461368517244 0.7169023396141505
20.97556425058056 286.5570145528738 0.7134968245598886
20.980791805533975 284.48087972884224 0.7105254739967154
20.98601936048739 283.80062180570206 0.7098637849025408
20.991246915440804 282.9476045738889 0.7098727235357631
20.99647447039422 280.32774899476044 0.7075701516523171
21.001702025347633 276.8565573731608 0.7023695427510497
21.006929580301048 277.6812541479199 0.7023112990297415
21.012157135254462 277.7099003432219 0.7024715126219256
21.017384690207876 278.5158694775184 0.7039423507087863
21.02261224516129 277.4887516055342 0.7028245457596707
21.027839800114705 277.3177939629277 0.7023930347980687
21.03306735506812 274.5702738114935 0.6982359159408484
21.038294910021534 273.38173826150546 0.6968395143465446
21.04352246497495 272.3183046786794 0.6949365657749925
21.048750019928363 273.7101591677922 0.697382899289483
21.053977574881777 276.5645698625019 0.7010855992291046
21.059205129835192 276.96405997291805 0.7027475875104874
21.064432684788606 277.8100460121584 0.7030581192708112
21.06966023974202 276.52464503932146 0.7009174333404192
21.074887794695435 272.7907872538914 0.694875779107795
21.08011534964885 268.7156852449329 0.6903949611798097
21.085342904602264 265.51592699565265 0.6866414509050945
21.09057045955568 266.11800481383364 0.6866103148097191
21.095798014509093 269.0732870476589 0.6898977435838075
21.101025569462507 271.75170574624644 0.692075550345021
21.10625312441592 273.4659967108161 0.6946638207190461
21.111480679369336 274.0533824270796 0.6945682031842054
21.11670823432275 270.9421970588398 0.690894600637398
21.121935789276165 267.38064144904087 0.6878286338984448
21.12716334422958 267.9348195378022 0.6884256500030267
21.132390899182994 270.6714493786351 0.6921620855746006
21.13761845413641 273.2242406366532 0.6939783398184725
21.142846009089823 270.4631306847347 0.6907008437465969
21.148073564043237 268.4963894790253 0.6872310058246706
21.15330111899665 268.5825994442747 0.6860324964645923
21.158528673950066 270.0916665716956 0.6876197682485938
21.16375622890348 269.7182271080647 0.68832300599523
21.168983783856895 267.96306869394385 0.6863285208752538
21.17421133881031 267.3138865457886 0.6858946980068061
21.179438893763724 267.1718244010175 0.6849110684465068
21.184666448717138 267.2498560800364 0.6859517875198323
21.189894003670553 267.4739458312133 0.6849250204053623
21.195121558623967 267.91399302036376 0.6843931153769525
21.20034911357738 270.781042714956 0.6874918808778163
21.205576668530796 270.60236216303036 0.6876452075928525
21.21080422348421 271.57220630479014 0.6887702734803942
21.216031778437625 273.659257962584 0.6910069831922434
21.22125933339104 275.37940859348635 0.6920421727651873
21.226486888344454 274.6794698824836 0.6915094921237543
21.231714443297868 276.5820225579883 0.6938111136004318
21.236941998251282 274.1738255906051 0.690764893938866
21.242169553204697 273.5607763978701 0.6899378723445622
21.24739710815811 272.1593300799136 0.6878630854287907
21.252624663111526 273.9233356061877 0.6893387039035511
21.25785221806494 278.4370876943621 0.6947237186261406
21.263079773018355 278.6056541167699 0.6957506393807555
21.26830732797177 278.8820981106926 0.6974780409277875
21.273534882925183 273.2528826396527 0.6908158734731973
21.278762437878598 270.5788576558482 0.6883714812494873
21.283989992832012 267.9596844572389 0.6909495051019136
21.289217547785427 266.88805716490776 0.6993873456779922
21.29444510273884 265.36556325548446 0.7026392390151741
21.299672657692255 264.79576849452957 0.7071376350436913
21.30490021264567 267.021895637285 0.7141722470269943
21.310127767599084 268.4479169837771 0.7193590581724406
21.3153553225525 268.3184190895746 0.7228821247816113
21.320582877505913 267.56032002788714 0.7250848649954458
21.325810432459328 269.6814789921753 0.7305133538729518
21.331037987412742 270.72956933797633 0.7350352247621215
21.336265542366156 271.07535334895005 0.7385507855454946
21.34149309731957 266.97299640044145 0.7352393625378393
21.346720652272985 264.11388756067066 0.7342910488334711
21.3519482072264 262.65345784228475 0.7350352129613207
21.357175762179814 263.9784570927222 0.7399862153522591
21.36240331713323 262.3384392170448 0.7394657942557523
21.367630872086643 262.4493890106549 0.7415010015907678
21.372858427040057 260.6839036381662 0.7418531497277404
21.378085981993472 262.1812881065428 0.7471849655053697
21.383313536946886 260.55254167612884 0.7471169766897426
21.3885410919003 261.5550307119806 0.7503591915363867
21.393768646853715 262.9953928725365 0.7540290341603246
21.39899620180713 265.8890933108233 0.760660179590049
21.404223756760544 265.79230216231986 0.7615703551711989
21.40945131171396 264.30010458694926 0.7623685850301535
21.414678866667373 267.09322353641886 0.7686669029469343
21.419906421620787 268.15934729492255 0.7725049454739321
21.4251339765742 267.7241694801581 0.773741817608225
21.430361531527616 264.7084623444325 0.7706269142610505
21.43558908648103 264.6484117561276 0.7722879370243879
21.440816641434445 262.05749111334757 0.770018915830952
21.44604419638786 261.63300487425 0.7710282644642613
21.451271751341274 263.9234263454987 0.7768228042925589
21.45649930629469 269.3682784726267 0.7859069909332359
21.461726861248103 275.3472502237347 0.7965448520289794
21.466954416201517 274.93491742889466 0.7972466418586805
21.47218197115493 272.90874209150036 0.7955842002023432
21.477409526108346 269.3795597906498 0.7912753460080985
21.48263708106176 266.9359137865384 0.7893700789751504
21.487864636015175 269.24821878126363 0.7934154372581267
21.49309219096859 268.6991620921724 0.7957664985342237
21.498319745922004 271.1819863321653 0.8037153993619816
21.503547300875418 270.0079952941342 0.8057017344517257
21.508774855828833 271.3376992351325 0.8083782357796093
21.514002410782247 269.54000030942245 0.7859810349267292
21.51922996573566 271.6197457380315 0.7788326408975419
21.524457520689076 270.37983204902645 0.7679189759019855
21.52968507564249 271.52679676855894 0.7642151885908016
21.534912630595905 273.66783367605836 0.7628698445703138
21.54014018554932 277.84354258505914 0.7660355336657765
21.545367740502734 281.40093666768604 0.7681952926627623
21.550595295456148 278.7928725356757 0.7627101212105387
21.555822850409562 276.9661750141996 0.7588396235676887
21.561050405362977 276.97188738867766 0.756870100661447
21.56627796031639 277.27476344121646 0.7541283498856267
21.571505515269806 279.7762474414637 0.7541254607276553
21.57673307022322 282.2783170039356 0.7555961561900205
21.581960625176634 284.8608380181885 0.75819314284732
21.58718818013005 281.90165313434073 0.7544243619500578
21.592415735083463 280.93332008196944 0.7515015117692847
21.597643290036878 281.1028928769093 0.7497753820394358
21.602870844990292 281.5526751801052 0.7481212124180927
21.608098399943707 283.31255880064634 0.7482039623300367
21.61332595489712 285.40406135655087 0.7498762947406885
21.618553509850535 287.7097593634232 0.7518616161184324
21.62378106480395 289.2877379603168 0.7552206731987965
21.629008619757364 290.98184667038777 0.757430350782291
21.63423617471078 290.8182073974987 0.7551987155833321
21.639463729664193 288.3110193072045 0.7498516800721918
21.644691284617608 286.57927487704876 0.7470720810501486
21.649918839571022 285.4533563424189 0.7461315869281768
21.655146394524436 283.443300235593 0.7437016517950256
21.66037394947785 281.1195870690953 0.7391304927289841
21.665601504431265 279.6640082969757 0.7364975659936205
21.67082905938468 283.53616857357224 0.7411300500446492
21.676056614338094 288.05748057954656 0.7466578205806093
21.68128416929151 288.93718634913284 0.7467193359866083
21.686511724244923 288.33176850333916 0.744780905095349
21.691739279198337 290.02960583420696 0.7461731549369237
21.696966834151752 292.370545152655 0.7484246694424027
21.702194389105166 293.8426762654345 0.7497538412875385
21.70742194405858 291.8528428095384 0.747009225822261
21.712649499011995 289.63921787532485 0.7433395541848342
21.71787705396541 292.2028464622149 0.7455480169289482
21.723104608918824 293.8740015555394 0.746579359368586
21.72833216387224 296.3422872596654 0.7486920007445846
21.733559718825653 294.33860429560684 0.7466853111977856
21.738787273779067 294.7585572806504 0.7477034603400616
21.74401482873248 294.82706903090195 0.7481838849086655
21.749242383685896 297.87484978907855 0.7520629246112677
21.75446993863931 298.8343435099535 0.7523163893724142
21.759697493592725 300.7639866784772 0.7540680861186158
21.76492504854614 301.7965757904712 0.7540375899012075
21.770152603499554 300.9024913589442 0.7534034618943656
21.77538015845297 301.5883099315394 0.7545228653181844
21.780607713406383 303.09100037246213 0.7556451599251688
21.785835268359797 307.7458244888447 0.7604956687815918
21.79106282331321 311.4795054876523 0.7642756554089909
21.796290378266626 317.3778519007084 0.7713391350276178
21.80151793322004 316.97078639568326 0.7707417452631965
21.806745488173455 315.1357290431495 0.7685311851582798
21.81197304312687 314.33405185334556 0.7670775098090495
21.817200598080284 317.80123103132354 0.770831314843269
21.822428153033698 320.4051804736006 0.7735151015289005
21.827655707987113 320.68893815371297 0.7736931113146853
21.832883262940527 319.2475957701258 0.7724599203530914
21.83811081789394 317.7301726764201 0.7711998734683354
21.843338372847356 317.4400297412002 0.7710408146524319
21.84856592780077 314.6203755542213 0.7670476642274897
21.853793482754185 316.41464276864247 0.769241937178441
21.8590210377076 319.3979106584511 0.7717260225256862
21.864248592661014 326.26712886351794 0.7798893878031368
21.869476147614428 325.99037396797513 0.7788198115647961
21.874703702567842 324.3228989399535 0.7769854995057229
21.879931257521257 321.2213418701867 0.7732532859095007
21.88515881247467 321.702642980325 0.7730946227982995
21.890386367428086 321.18542038132824 0.7721567539149727
21.8956139223815 319.0277093596274 0.7698015970623848
21.900841477334914 313.82235056786203 0.7637383111513745
21.90606903228833 311.98785767665805 0.7614139495802134
21.911296587241743 312.50842036924723 0.7620940886835517
21.916524142195158 311.08255535849526 0.7600755505278197
21.921751697148572 308.17128330183493 0.7569239716221946
21.926979252101987 306.72931663306986 0.7541939150806475
21.9322068070554 306.03475487165116 0.7530060718154585
21.937434362008815 309.1066425740819 0.7562013665988315
21.94266191696223 311.0029771978119 0.7585159591004237
21.947889471915644 308.83770297692365 0.7563778312130469
21.95311702686906 307.0393753105835 0.753721439010737
21.958344581822473 309.1763065961552 0.7563718868707887
21.963572136775888 309.3522031865844 0.7559874759859168
21.968799691729302 309.4563448046283 0.7555680592216599
21.974027246682716 308.64244352082477 0.7542158017178884
21.97925480163613 310.9387788419348 0.7570851927415242
21.984482356589545 310.6156728553864 0.7567966940996569
21.98970991154296 307.3742794160184 0.7530859731848412
21.994937466496374 306.3113854223942 0.751391326206815
22.00016502144979 308.14113433876275 0.7537624742278322
22.005392576403203 307.84930646584263 0.7526961446694294
22.010620131356617 304.2311377030661 0.7475328870719944
22.015847686310032 304.0336330935451 0.7469627026800246
22.021075241263446 309.880143868416 0.754079490641352
22.02630279621686 313.3388137926564 0.7589899965580106
22.031530351170275 314.84113687583147 0.760547757438749
22.03675790612369 313.5354864156099 0.7586887975117683
22.041985461077104 314.3106413692993 0.7599339418880477
22.04721301603052 315.09886528395486 0.7605783496071172
22.052440570983933 315.5153716286211 0.7610119659321966
22.057668125937347 315.2641309833314 0.7596315319138852
22.06289568089076 313.15993271453044 0.7563417843624816
22.068123235844176 315.49690740606076 0.7592985148832104
22.07335079079759 312.09475069872445 0.7553692095669541
22.078578345751005 312.0062018033066 0.7556604524594429
22.08380590070442 310.89530455349814 0.7541702191811651
22.089033455657834 311.97422128773616 0.7548880578207261
22.09426101061125 312.62214280008465 0.7560638544437176
22.099488565564663 313.04346596356527 0.756294304137072
22.104716120518077 315.4369120856241 0.7592569938603536
22.10994367547149 317.78604515755427 0.7608146536650684
22.115171230424906 314.108227123824 0.7555743134637275
22.12039878537832 311.0029493994662 0.7516862799755695
22.125626340331735 311.9639611691356 0.7532960665984679
22.13085389528515 311.6340303886167 0.7535199530474624
22.136081450238564 308.7151084198581 0.7498753395831396
22.141309005191978 306.6532886551258 0.7471126562792649
22.146536560145393 304.934222459869 0.7450315939647666
22.151764115098807 306.89497764114793 0.7472922694346671
22.15699167005222 308.4134870897596 0.7491826886517492
22.162219225005636 310.4114842761559 0.7518913086107591
22.16744677995905 311.52294149599356 0.7542239514138177
22.172674334912465 312.8932416933366 0.7568305326655104
22.17790188986588 315.1676481023192 0.7584261963601382
22.183129444819293 313.04943101264786 0.7546803684008093
22.188356999772708 311.6923503061451 0.7508632790931905
22.193584554726122 311.68130147405935 0.7503114250566563
22.198812109679537 314.3112307670107 0.7539264228377849
22.20403966463295 315.6136390518515 0.7554463905152762
22.209267219586366 316.70796429480686 0.7573913772868908
22.21449477453978 316.3560565206798 0.757760644732928
22.219722329493194 315.7771539472068 0.7572172869338997
22.22494988444661 314.94455473165664 0.7561906390876345
22.230177439400023 314.11450454776065 0.7544791093154242
22.235404994353438 313.9944586637822 0.7536612893268206
22.240632549306852 313.7003271979573 0.7535419632935729
22.245860104260267 313.5179045071962 0.7531962160777714
22.25108765921368 311.3967316384547 0.7515781415315849
22.256315214167095 311.61980007226566 0.7507570139969142
22.26154276912051 310.1503581790772 0.7486639263807635
22.266770324073924 313.24992034146806 0.7519147261187875
22.27199787902734 313.26511744043637 0.7520543620654533
22.277225433980753 312.97618347928557 0.7526696541000316
22.282452988934168 310.0036097035078 0.7493650320403061
22.287680543887582 306.9566893507152 0.7457327580547967
22.292908098840996 303.33995941311133 0.7409551292994965
22.29813565379441 301.7638746469108 0.7382488086730167
22.303363208747825 300.5819653215953 0.7374944528920742
22.30859076370124 304.19526910724323 0.7426950834642506
22.313818318654654 305.8579811837589 0.7443602447750786
22.31904587360807 307.21441862431254 0.7454652522549277
22.324273428561483 306.0524803974597 0.7427498890284356
22.329500983514897 304.76707245781716 0.7414508170945828
22.334728538468312 300.9595143911029 0.7366339080290728
22.339956093421726 298.91195567125425 0.7342644430646573
22.34518364837514 295.64057911909515 0.7301622484205843
22.350411203328555 293.3701128612065 0.7264172228582648
22.35563875828197 293.6696229044035 0.7262628540308764
22.360866313235384 297.0238360929359 0.729744274149412
22.3660938681888 299.3449060624845 0.734067739606845
22.371321423142213 297.80490274521566 0.73292631068526
22.376548978095627 293.6273490240712 0.7282449137207698
22.38177653304904 292.68715465155657 0.7276013097824547
22.387004088002456 291.4595817833204 0.726209948769825
22.39223164295587 291.3164731825481 0.726080906815685
22.397459197909285 289.1557115787308 0.7237460639006741
22.4026867528627 289.22797157952476 0.7226526173356961
22.407914307816114 290.59313197333944 0.7251429460968606
22.41314186276953 290.3614268668323 0.7263832638653838
22.418369417722943 290.00085484600953 0.7253887897588156
22.423596972676357 285.0896921752298 0.7182216835593684
22.42882452762977 278.4054588895203 0.7079405166048784
22.434052082583186 277.37110818932416 0.7074175340715682
22.4392796375366 281.9567388803281 0.7126347590062474
22.444507192490015 282.2221337764946 0.7125083402602594
22.44973474744343 279.6687077752252 0.7100319113448184
22.454962302396844 274.58508834736836 0.7036944898637855
22.460189857350258 275.0680614827821 0.7045506261454622
22.465417412303673 275.2900015872936 0.7038289946639693
22.470644967257087 277.6827064158778 0.7073216839274846
22.4758725222105 280.16998815599516 0.7107521140709022
22.481100077163916 279.1659673131214 0.7093401270084116
22.48632763211733 278.03510703085726 0.7076675112327735
22.491555187070745 276.3538073549453 0.7056998024726052
22.49678274202416 276.21602964770767 0.7045469605099537
22.502010296977573 276.73055512301255 0.7061451485191206
22.507237851930988 278.96252143031523 0.7090367835303931
22.512465406884402 281.28461211713244 0.7129120320166357
22.517692961837817 282.7486716891826 0.7143429846533017
22.52292051679123 279.38257472323284 0.709963312077769
22.528148071744646 275.04386066735833 0.7047358609905731
22.53337562669806 271.02602265998047 0.6985146639249479
22.538603181651474 270.9030196517286 0.6978363019218067
22.54383073660489 271.8410322039008 0.6983169208465553
22.549058291558303 272.115064063438 0.698491942960875
22.554285846511718 273.10080658515176 0.6999719317417553
22.559513401465132 274.256360157443 0.7017150347814016
22.564740956418547 274.16716529509546 0.702607830719114
22.56996851137196 274.1077014135779 0.7026807451785168
22.575196066325375 273.29683159186266 0.7011653156752033
22.58042362127879 273.8070905926558 0.7012394556989378
22.585651176232204 272.8030400058078 0.7002020339176385
22.59087873118562 271.2856878390764 0.6991066789204133
22.596106286139033 270.25375429629497 0.697685909092649
22.601333841092448 270.6554255660816 0.6977737569702328
22.606561396045862 273.2349454901941 0.6998592824919438
22.611788950999276 273.3946802624884 0.6993881679440642
22.61701650595269 273.714238610672 0.7006866470038178
22.622244060906105 272.8474019823659 0.7002189500731149
22.62747161585952 274.1963776763109 0.7024806343093382
22.632699170812934 273.1387528883347 0.6998906674793763
22.63792672576635 272.15829308940084 0.698241340814251
22.643154280719763 271.92529593349525 0.6978232286541608
22.648381835673177 273.9267528747121 0.7005078047154099
22.653609390626592 273.2440570750014 0.7003468401433333
22.658836945580006 272.07262863063 0.6998171870637414
22.66406450053342 268.3690996172463 0.6958140718213642
22.669292055486835 270.5191203805012 0.6973981520300527
22.67451961044025 273.58677259614683 0.7002972551836693
22.679747165393664 276.78559358437883 0.7029237935530213
22.68497472034708 274.67057760657093 0.7006214145876418
22.690202275300493 273.50235187957037 0.7000884038164086
22.695429830253907 274.1964871747948 0.7016570273577201
22.70065738520732 275.62960887588343 0.7031797915896212
22.705884940160736 274.3375976610226 0.7006592293548006
22.71111249511415 275.34435775835425 0.7021527445344901
22.716340050067565 275.53791350847825 0.7029894324848194
22.72156760502098 279.24725072941436 0.7076474197755643
22.726795159974394 278.0344746782064 0.7062917547524563
22.73202271492781 278.39279565860664 0.7058243348156564
22.737250269881223 275.9084222662368 0.7035136913835117
22.742477824834637 274.67294579960816 0.7014616787285664
22.74770537978805 276.5572051601048 0.7039529647116538
22.752932934741466 278.7868631525109 0.7059398012465778
22.75816048969488 283.60914182560623 0.7122394685382177
22.763388044648295 280.8529224012516 0.7092165606089529
22.76861559960171 280.2050524014642 0.70760452560495
22.773843154555124 281.0005159094787 0.7076564079514419
22.779070709508538 283.80554464911927 0.7103118207678073
22.784298264461952 286.75531238739177 0.7145010407925326
22.789525819415367 287.102955740314 0.7155131221761495
22.79475337436878 287.9445085703367 0.71679811718594
22.799980929322196 288.86783969088737 0.7172390721521402
22.80520848427561 289.80502760840767 0.7179223717230456
22.810436039229025 290.4020815555551 0.7177511477199675
22.81566359418244 287.5722671337061 0.7142062152527544
22.820891149135853 287.2272573502528 0.7139519372925591
22.826118704089268 284.80381356600014 0.7113435496208218
22.831346259042682 284.92181210961627 0.7116536569027311
22.836573813996097 285.1154454770991 0.7113167086363625
22.84180136894951 288.5647049436707 0.7151482144017205
22.847028923902926 291.07897265097694 0.7177876219975304
22.85225647885634 290.6530463870241 0.7171638123143046
22.857484033809754 290.1434599532157 0.7165599213203679
22.86271158876317 290.2996930433592 0.7169965436801096
22.867939143716583 292.5307706572924 0.7198306070771419
22.873166698669998 294.4581706343327 0.722247943772694
22.878394253623412 292.36459264620146 0.7189580757855145
22.883621808576827 291.21466010381704 0.71824920583133
22.88884936353024 284.8520319876651 0.7100049069231699
22.894076918483655 287.1642850978278 0.7143196603504909
22.89930447343707 289.1958447945812 0.7162901783311107
22.904532028390484 295.6743154956033 0.7239924269777983
22.9097595833439 294.1064730413019 0.7212685382338698
22.914987138297313 289.7694483604061 0.7159515589491455
22.920214693250728 287.89949713134223 0.7139237839126166
22.925442248204142 286.528559616513 0.7132331713199564
22.930669803157556 287.3094772078262 0.7136044148099637
22.93589735811097 287.0987694892372 0.7135527261253157
22.941124913064385 291.03553530774974 0.7175552198241651
22.9463524680178 294.18756068774996 0.7213523341649064
22.951580022971214 290.618062858153 0.7158538900391371
22.95680757792463 286.62744700926675 0.7109302414026664
22.962035132878043 283.22623272407395 0.7072461614520027
22.967262687831457 284.39869317931425 0.7093431276415094
22.972490242784872 287.3984791198608 0.7136358299945653
22.977717797738286 289.9324342649758 0.717317800595379
22.9829453526917 290.8890849827239 0.7185648743423177
22.988172907645115 293.3796243376495 0.7218095315705398
22.99340046259853 291.5203101786822 0.718472180099607
22.998628017551944 289.83533983586346 0.716970562169326
23.00385557250536 290.00378950847704 0.7165177692175335
23.009083127458773 291.76498851408263 0.7191874940694248
23.014310682412187 290.4226106927654 0.7184029672305283
23.0195382373656 284.54155702477635 0.7106640591549175
23.024765792319016 284.0167602337489 0.7097616631155135
23.02999334727243 286.0646615743959 0.7106797786928648
23.035220902225845 287.46308316774264 0.7120416699914806
23.04044845717926 284.04071894182545 0.7078747534260742
23.045676012132674 282.2476149483391 0.7059237735806587
23.05090356708609 283.8036071930544 0.7093374233662397
23.056131122039503 285.85603508782515 0.7119394998706426
23.061358676992917 286.8229127765738 0.7125307800395132
23.06658623194633 286.95509738724576 0.7128883755747697
23.071813786899746 286.051165236522 0.711963806319677
23.07704134185316 284.66545232193965 0.7106828402219354
23.082268896806575 281.61337004592826 0.7059815085732295
23.08749645175999 281.5051159415731 0.7048142482551818
23.092724006713404 280.8379180793141 0.7041086912774422
23.097951561666818 284.3991759085944 0.7089234546487592
23.103179116620232 283.4924733842266 0.7086941983634423
23.108406671573647 282.8391604383619 0.7076088525237701
23.11363422652706 280.5607772671853 0.7038028825170805
23.118861781480476 280.0377451930741 0.7027006402768183
23.12408933643389 279.86580148301834 0.7012212551693562
23.129316891387305 282.46318384095497 0.7039467962077459
23.13454444634072 286.6894976216877 0.7088893956348562
23.139772001294133 290.41279872457534 0.7143593621277389
23.144999556247548 290.1027825398921 0.7148239859491983
23.150227111200962 286.127098180113 0.7100127828593631
23.155454666154377 283.70656266875216 0.7069263127548421
23.16068222110779 284.74683463044914 0.7077219934459404
23.165909776061206 285.73243917976913 0.708895211922324
23.17113733101462 285.84132771663633 0.7092099649569115
23.176364885968034 286.18938711043245 0.7103708524285537
23.18159244092145 284.20535630979197 0.7082668085630442
23.186819995874863 283.4794365827886 0.7072583139932317
23.192047550828278 284.6487444591184 0.7082032540517531
23.197275105781692 286.90885454086185 0.7113561110508838
23.202502660735107 282.8419230749965 0.705954435323256
23.20773021568852 281.1821200932933 0.7035128722939759
23.212957770641935 280.8427169310018 0.7026563723917665
23.21818532559535 283.5797139357054 0.7065207958862006
23.223412880548764 282.80828909372326 0.7061234071639404
23.22864043550218 282.8614141375155 0.7060803091356584
23.233867990455593 280.64229994435067 0.7023156857892601
23.239095545409008 283.5309897718965 0.7047910025443904
23.244323100362422 283.31647485520443 0.704112088492325
23.249550655315836 282.9005822201093 0.7042310271992951
23.25477821026925 281.77124352749473 0.7030473307056161
23.260005765222665 282.5946417301684 0.706430722209154
23.26523332017608 284.42346866447014 0.7089898664189515
23.270460875129494 286.0100878808256 0.7108355169969359
23.27568843008291 288.73935799429137 0.7130679024735034
23.280915985036323 288.44364540322374 0.7119332598133221
23.286143539989737 285.1132552541041 0.7078829282668314
23.291371094943152 283.30260235728787 0.7048636285453729
23.296598649896566 281.21409918161345 0.7030745989628052
23.30182620484998 283.627848117884 0.7059314583031996
23.307053759803395 281.4552372183459 0.7026429155560338
23.31228131475681 283.2321656965814 0.7046285540686085
23.317508869710224 282.32424325307244 0.7033125750419544
23.32273642466364 284.84415553459866 0.705903398643299
23.327963979617053 286.60779232746137 0.7076371293196765
23.333191534570467 286.55541528935464 0.7073989727496564
23.33841908952388 284.00044710911396 0.7049036360102365
23.343646644477296 283.12230388070634 0.7049048196404681
23.34887419943071 283.7991195091937 0.7054615720514994
23.354101754384125 284.7580365200019 0.7078132621068959
23.35932930933754 286.72083899557407 0.7093109538516916
23.364556864290954 287.3571496537367 0.7109745488561678
23.369784419244368 288.41760330556406 0.7102927821200619
23.375011974197783 287.4486537092921 0.7094118919124889
23.380239529151197 287.5209008097143 0.7093234102045469
23.38546708410461 286.3357729462694 0.7076163353092367
23.390694639058026 289.92522299150613 0.7119192970264723
23.39592219401144 290.6659562233638 0.7118642406495079
23.401149748964855 290.173281741572 0.7115511416583925
23.40637730391827 287.4869110350479 0.7085586624016874
23.411604858871684 285.82079518710657 0.7075034176212793
23.416832413825098 287.15370404981877 0.7100344398275442
23.422059968778512 287.8640369982042 0.7110748644681554
23.427287523731927 291.5207909156159 0.7153343740707572
23.43251507868534 291.87062312178296 0.7147375696782036
23.437742633638756 291.10513410402484 0.7130942299232229
23.44297018859217 288.8535406503306 0.7104577644446265
23.448197743545585 289.7065626366963 0.7116385166623713
23.453425298499 291.4270774300224 0.7127655425990748
23.458652853452413 293.45796454546365 0.7142750309234053
23.463880408405828 292.2020357234382 0.712224388928434
23.469107963359242 293.61440468172043 0.7142127990921237
23.474335518312657 294.2134027418751 0.7151181813851076
23.47956307326607 298.01537519661804 0.7199941898521497
23.484790628219486 295.4020393068715 0.716689905874805
23.4900181831729 294.3326723458307 0.7153476547371126
23.495245738126314 296.04823570640764 0.7179539748594259
23.50047329307973 298.47957905648724 0.7213186974840783
23.505700848033143 297.47820292957704 0.7210392827032825
23.510928402986558 294.470147999815 0.7175296434064213
23.516155957939972 291.01037713370454 0.7139537996319617
23.521383512893387 290.7703763049829 0.7131078182294047
23.5266110678468 289.0668980005695 0.7105462817578168
23.531838622800215 292.2055782067872 0.712802224406233
23.53706617775363 293.26927306478103 0.7138965973776245
23.542293732707044 297.35555631713993 0.7187485601748812
23.54752128766046 298.4897904499396 0.7199941095644902
23.552748842613873 300.208786626488 0.7213663303994317
23.557976397567288 299.1212191536916 0.7205070315814882
23.563203952520702 296.13013810233457 0.7163467713762026
23.568431507474116 296.19606564288034 0.7155872594721439
23.57365906242753 295.56295997700215 0.7137646836598452
23.578886617380945 293.609567599444 0.7102092332521407
23.58411417233436 290.77422114404357 0.7063493894630822
23.589341727287774 291.7632794404738 0.7077554075249721
23.59456928224119 296.0658695176594 0.7137181961873836
23.599796837194603 299.6589849938956 0.7187708749360128
23.605024392148017 301.19287241307615 0.7202410153545175
23.610251947101432 300.66093382095085 0.718980346813987
23.615479502054846 300.04894964284335 0.7178774606277015
23.62070705700826 297.43521147590116 0.7135082893287797
23.625934611961675 294.2616800538018 0.7092014385949321
23.63116216691509 294.8797902886856 0.7093486669674466
23.636389721868504 295.97118705834555 0.711239763950962
23.64161727682192 294.5265095171915 0.7097112079627005
23.646844831775333 290.8035582886194 0.7041991333092872
23.652072386728747 290.36479240934784 0.7036068287470927
23.65729994168216 292.73518394393204 0.7057520970412646
23.662527496635576 296.10223145533206 0.7098904107081572
23.66775505158899 294.66916922735237 0.7082410140665916
23.672982606542405 294.18431231574397 0.7072705433972838
23.67821016149582 295.74738192653683 0.708534719583621
23.683437716449234 298.0919086021088 0.7108301446513102
23.688665271402648 296.3679977076547 0.7093761272777322
23.693892826356063 295.22288445044427 0.7077097077033748
23.699120381309477 294.2688972524297 0.7060724569345789
23.70434793626289 296.88339773852164 0.7084987153987644
23.709575491216306 297.5010865750544 0.7089218519003014
23.71480304616972 298.09522698244103 0.709427838840081
23.720030601123135 298.1967768620127 0.7092883658342345
23.72525815607655 301.8728371310515 0.7135901018037957
23.730485711029964 304.6950600692017 0.7168619322755906
23.735713265983378 305.58901616899914 0.7177410597515771
23.740940820936792 301.48832309411546 0.7128489895059695
23.746168375890207 298.69667429976914 0.7088364999617662
23.75139593084362 298.65641455588536 0.7090756860400315
23.756623485797036 298.5262050910799 0.7090032058832398
23.76185104075045 300.8238182683048 0.7111917172736276
23.767078595703865 298.83035441174314 0.7084239332697368
23.77230615065728 296.8860059577944 0.70587025342762
23.777533705610693 296.7722525286094 0.7055773357245108
23.782761260564108 300.84806461333875 0.7099144066041349
23.787988815517522 307.64652775825067 0.7166050236552086
23.793216370470937 306.86165134766884 0.7166167213838576
23.79844392542435 305.9814594988558 0.7149400494842076
23.803671480377766 303.84862733243267 0.7121813866601394
23.80889903533118 305.59361892280776 0.7133769654758773
23.814126590284594 307.1772452554224 0.7144447702354301
23.81935414523801 307.20194306640514 0.7146106733660704
23.824581700191423 305.3608410819473 0.7126756289017923
23.829809255144838 300.5703801980861 0.7073627517588413
23.835036810098252 300.8970101589386 0.707683636199971
23.840264365051667 304.13094540621717 0.7108283103127503
23.84549192000508 308.9552055982577 0.7162172900284682
23.850719474958495 310.53599975880894 0.7179010843667581
23.85594702991191 312.295618143546 0.720320281917636
23.861174584865324 311.5676225144328 0.7196217880179214
23.86640213981874 309.60479748985813 0.7162753717030925
23.871629694772153 307.8736590903228 0.713947586704439
23.876857249725568 307.7270253643001 0.7134286081790058
23.882084804678982 309.9417074333787 0.7157563472380798
23.887312359632396 310.5886813574454 0.7167987436739132
23.89253991458581 310.2921002402912 0.7162288580107132
23.897767469539225 307.41293961791877 0.7127900043739296
23.90299502449264 305.6474900445372 0.7092924979906717
23.908222579446054 302.745411556565 0.7054128323868815
23.91345013439947 302.3569289907608 0.7057153807009134
23.918677689352883 303.8936584526896 0.7072259727151603
23.923905244306297 305.1347506734893 0.7085088633609987
23.929132799259712 307.22475463441964 0.709112994480218
23.934360354213126 304.0683268231876 0.7066035738655825
23.93958790916654 301.417607322925 0.7044005325241613
23.944815464119955 298.07967762996066 0.7018879641794095
23.95004301907337 296.255550539947 0.6994092436643026
23.955270574026784 295.7871265557717 0.698821564263834
23.9604981289802 296.7731262237173 0.6996684109737625
23.965725683933613 298.56342631049523 0.701659811205042
23.970953238887027 299.66534937405504 0.7022103207385861
23.97618079384044 298.98345094819916 0.7011967066374344
23.981408348793856 297.3998363655772 0.6997123945148712
23.98663590374727 297.17854919181724 0.6998301916872425
23.991863458700685 299.93120808760204 0.702842611791016
23.9970910136541 302.3410039850421 0.7053070150972094
24.002318568607514 300.9740641423926 0.705101136818049
24.007546123560928 296.22834926344495 0.6994338419695965
24.012773678514343 294.8696285577686 0.6970046531609567
24.018001233467757 297.36094629980073 0.6982610824489126
24.02322878842117 299.2095829990643 0.6998970624055063
24.028456343374586 299.73801476184866 0.7002045579504595
24.033683898328 302.2822115605874 0.7031699147542229
24.038911453281415 302.5848474262475 0.7048701476679412
24.04413900823483 300.0716781073477 0.7014613648584251
24.049366563188244 295.3291938437965 0.6962719223238608
24.054594118141658 296.5152898316053 0.6976929760547166
24.059821673095072 298.99132720761315 0.7012127502882525
24.065049228048487 298.84152888274497 0.7008064297586507
24.0702767830019 296.9956774497217 0.7104434767725109
24.075504337955316 300.2958586895912 0.7234722248030688
24.08073189290873 304.9385970685047 0.7357973341515559
24.085959447862145 304.76860601339996 0.7423097778306131
24.09118700281556 301.5492666930942 0.744042642262258
24.096414557768973 298.41392325778435 0.744760420069101
24.101642112722388 300.03349386076445 0.7497858775863336
24.106869667675802 299.57916086377026 0.7526247717696704
24.112097222629217 296.85063433910574 0.7538829524837408
24.11732477758263 294.9488192428245 0.7549288431214872
24.122552332536046 293.15167494423713 0.7563188502262573
24.12777988748946 294.6959557931314 0.760451778827301
24.133007442442874 296.14864272827896 0.7665419609321331
24.13823499739629 301.57143777774246 0.7767066668277165
24.143462552349703 305.29818014032946 0.78527168650832
24.148690107303118 303.89671353423284 0.7856807867181574
24.153917662256532 301.08957175771644 0.7852681447301901
24.159145217209947 297.7088846336792 0.7830821218565501
24.16437277216336 298.442786143667 0.7862002546773849
24.169600327116775 298.50376799778724 0.7888849835991358
24.17482788207019 296.6288625579946 0.7902308784525888
24.180055437023604 301.1573141785047 0.80022876037581
24.18528299197702 299.57688157006714 0.8003345542823843
24.190510546930433 302.73271306375295 0.8063719835175994
24.195738101883848 302.730978152813 0.8088502061686214
24.200965656837262 305.44680683737414 0.815039618657585
24.206193211790676 304.88208725792134 0.8166234532458075
24.21142076674409 302.9026534134091 0.8168849785384049
24.216648321697505 301.5427374736453 0.8176678317625213
24.22187587665092 301.84569686187444 0.8210554024881007
24.227103431604334 297.72398339269193 0.8167910978768851
24.23233098655775 296.6431732652843 0.8182288548177542
24.237558541511163 297.06657965188043 0.8218500880906838
24.242786096464577 298.6147835358151 0.8270667062385889
24.248013651417992 301.6892425038257 0.8328610840590446
24.253241206371406 301.8411721817193 0.8347582171943655
24.25846876132482 301.5753165096762 0.8368454936420756
24.263696316278235 296.4370359289199 0.8321815429046635
24.26892387123165 294.2212798027831 0.8304186868341916
24.274151426185064 295.5698820349927 0.8339056161449689
24.27937898113848 298.59557338391426 0.8397431407787755
24.284606536091893 303.93193795443773 0.8498531995020175
24.289834091045307 302.727294053237 0.8498367127270661
24.29506164599872 299.1247351876707 0.8482113823985662
24.300289200952136 297.7480605191796 0.8478895741706174
24.30551675590555 297.4837723310239 0.8509089708082523
24.310744310858965 299.44693016582397 0.8559684790957209
24.31597186581238 298.2389704822831 0.8567362271227943
24.321199420765794 296.4525237961207 0.8564475290498552
24.326426975719208 296.7749279191655 0.8588000736673572
24.331654530672623 295.2403623876605 0.8582308627796498
24.336882085626037 297.0313379977992 0.8612896003007103
24.34210964057945 296.89079738283215 0.8619959552860098
24.347337195532866 296.54430646923 0.8634373945702145
24.35256475048628 292.32468382033426 0.8594312851473029
24.357792305439695 288.1986560791262 0.8548591491650586
24.36301986039311 284.392358468311 0.8522435457642235
24.368247415346524 286.6643967438357 0.8579627269471439
24.373474970299938 293.4189868493869 0.8709912034991295
24.378702525253352 297.71254509456793 0.8808195908543818
24.383930080206767 301.92139612217966 0.8885785024526055
24.38915763516018 304.07137010148597 0.8928558030835463
24.394385190113596 302.9194530068882 0.8922299793624786
24.39961274506701 301.87041130350246 0.894609790244109
24.404840300020425 298.0607686359376 0.8917526219509591
24.41006785497384 299.09809803476253 0.8962030835036057
24.415295409927253 297.7731975200043 0.8958860532802295
24.420522964880668 297.30812618203333 0.897073144998258
24.425750519834082 298.88640035943297 0.9011990550597115
24.430978074787497 298.99643791455503 0.9021636852804417
24.43620562974091 300.04718530507176 0.9052189917401958
24.441433184694326 297.6354817435957 0.9029516031178081
24.44666073964774 300.53995063508074 0.9095858934018544
24.451888294601154 303.8385690916772 0.9168392767864356
24.45711584955457 307.0646462721993 0.9238324619118077
24.462343404507983 307.5746938986161 0.9271977221009449
24.467570959461398 305.2755168859649 0.9266704162027912
24.472798514414812 303.4252058928489 0.9266226989831179
24.478026069368227 300.94300900507073 0.9256305431234262
24.48325362432164 298.4762976451491 0.9236999144820515
24.488481179275055 297.9404092146388 0.9251795297622725
24.49370873422847 298.6690485362986 0.9283592937162866
24.498936289181884 303.0320496043937 0.9385567077807422
24.5041638441353 303.4358208370453 0.9439526039202111
24.509391399088713 303.78615468793106 0.9468958811810366
24.514618954042128 299.97955182761865 0.9423704883640134
24.519846508995542 302.03023661463453 0.9460744647988069
24.525074063948956 303.32943940031925 0.9502315229484382
24.53030161890237 301.90053250346386 0.9504504888711427
24.535529173855785 302.45948331976433 0.9527237937912392
24.5407567288092 298.47169864149686 0.9492468315186605
24.545984283762614 299.74825503709206 0.955098067683804
24.55121183871603 299.63652945986047 0.9578142409818184
24.556439393669443 305.0989990890115 0.9692820951619031
24.561666948622857 310.626888654208 0.9787699448878826
24.566894503576272 312.61128878989905 0.9836175878801336
24.572122058529686 310.81217656687716 0.9830953732886353
24.5773496134831 311.6104862308417 0.9871300445574466
24.582577168436515 310.777088385758 0.9887634310549159
24.58780472338993 311.925926580307 0.9919761818314338
24.593032278343344 316.2926338587935 1.000508732571425
24.59825983329676 314.56212548020835 1.0003459782956419
24.603487388250173 311.1956970543078 0.9990298661985606
24.608714943203587 304.20489006718833 0.9912537213004031
24.613942498157 306.2541449641771 0.9971744404657061
24.619170053110416 307.7745204385542 1.0010482550627364
24.62439760806383 303.6904006696163 0.9967993865152844
24.629625163017245 300.4065707611091 0.9938096692582288
24.63485271797066 300.42148897696177 0.9956994819054836
24.640080272924074 301.3524195040585 1.0000194124897872
24.645307827877488 303.9763729087708 1.0063510559941347
24.650535382830903 302.86030068039355 1.0082654012772927
24.655762937784317 303.8946826132134 1.0119522953090174
24.66099049273773 301.71324102085845 1.0112263538483346
24.666218047691146 301.40555886919327 1.0136472454091228
24.67144560264456 302.04321787152395 1.0182297261741746
24.676673157597975 301.06484655242224 1.0186329144937885
24.68190071255139 300.3339988164433 1.0178848600983774
24.687128267504804 298.4286992058907 1.014903848593271
24.692355822458218 300.57997199691994 1.0211701381788754
24.697583377411632 300.8574368388982 1.0258080500910767
24.702810932365047 303.75401346334496 1.0346591729113117
24.70803848731846 304.0448650168406 1.0390755252168624
24.713266042271876 300.0230630747544 1.0345612637953152
24.71849359722529 299.5738857190308 1.0356476717501149
24.723721152178705 295.8625647206043 1.0315690035356773
24.72894870713212 299.4237690970517 1.0397124754544422
24.734176262085533 299.2976608074105 1.0430335097663033
24.739403817038948 302.12636877885313 1.0501680935600666
24.744631371992362 302.5490247677636 1.0540441912105691
24.749858926945777 300.4399967838288 1.0512160688963657
24.75508648189919 299.1204486452844 1.053619149552785
24.760314036852606 298.55911504313036 1.055672148827015
24.76554159180602 299.736095290954 1.0611440063559041
24.770769146759434 298.59874259313335 1.0604577630490182
24.77599670171285 300.60539223864055 1.0669975630379323
24.781224256666263 298.3789429259081 1.0686947095445876
24.786451811619678 299.71321381344336 1.0745495274350552
24.791679366573092 298.3540264088904 1.0735911228877981
24.796906921526507 299.2977168250324 1.0763890053577554
24.80213447647992 300.49965388116624 1.0812659400799227
24.807362031433335 300.1430744426398 1.0831077843944068
24.81258958638675 301.95261146970716 1.0881199748255348
24.817817141340164 302.6138655926356 1.0906850830008434
24.82304469629358 300.82544454058547 1.0912393414597659
24.828272251246993 299.3609170504377 1.0940376775494882
24.833499806200408 295.7934590592398 1.0920466132793603
24.838727361153822 294.85245576642257 1.0931569771423282
24.843954916107236 294.2465188365095 1.092858534017557
24.84918247106065 295.5137731214105 1.0965831287046033
24.854410026014065 295.7102411320144 1.099726756164837
24.85963758096748 299.2776619439125 1.1102095319196996
24.864865135920894 299.41349710754207 1.1140802906164151
24.87009269087431 301.5009294943625 1.1211385229126951
24.875320245827723 302.1117707851892 1.1236604259495881
24.880547800781137 304.6448907025062 1.1313202040613803
24.885775355734552 303.96688037773737 1.1311295557800316
24.891002910687966 303.15073368593244 1.1327273984922555
24.89623046564138 305.33709552378014 1.1393969155877155
24.901458020594795 302.17812209153925 1.1377982641245559
24.90668557554821 306.12561204527435 1.1485921278188087
24.911913130501624 300.38106241830116 1.142465900460822
24.91714068545504 302.40936391182777 1.1499156359100888
24.922368240408453 296.9199407604272 1.1430446207075344
24.927595795361867 296.60499828924844 1.1451499144302848
24.93282335031528 298.28016661332134 1.1522228174679259
24.938050905268696 300.43306775027725 1.1601893879732321
24.94327846022211 303.88771068844875 1.17038702598435
24.948506015175525 303.99028565327257 1.17270034859068
24.95373357012894 307.8314369641918 1.1820274129545432
24.958961125082354 305.2042219620212 1.1811799263582938
24.964188680035768 306.8746701868277 1.1903686756732141
24.969416234989183 304.3197898816223 1.1890138556377414
24.974643789942597 304.65241061657383 1.1924617809609344
24.97987134489601 307.30378736357704 1.198863323672809
24.985098899849426 309.75373108272726 1.207655765778345
24.99032645480284 309.3804867529246 1.2089623408324883
24.995554009756255 304.8312366149626 1.2011968948570875
25.00078156470967 303.6268001734003 1.2009918030373525
25.006009119663084 305.87680520557075 1.2097139212100776
25.011236674616498 307.24375478543266 1.2158947825252635
25.016464229569912 310.7632353100154 1.2263285840294211
25.021691784523327 313.42665284128464 1.2364013047557205
25.02691933947674 310.8182865847915 1.2381296150439907
25.032146894430156 305.85644747069813 1.234187342813391
25.03737444938357 300.77206897389794 1.2274479942366854
25.042602004336985 300.98311540447406 1.2285577522536366
25.0478295592904 306.4817186096799 1.242832831135056
25.053057114243813 312.5933887235323 1.257195587231889
25.058284669197228 313.7313262735022 1.2640075612660164
25.063512224150642 313.47425750242735 1.2666860426568445
25.068739779104057 308.49038275371345 1.2607966046620307
25.07396733405747 304.04221224076724 1.2555810705627346
25.079194889010886 302.9681305953354 1.2577635219658179
25.0844224439643 303.14945642410044 1.2624045657698988
25.089649998917714 307.47418330856107 1.2752188003736695
25.09487755387113 308.53880772251154 1.2805257017556835
25.100105108824543 314.21145820421737 1.2938614701145414
25.105332663777958 313.392359323826 1.2972904041257232
25.110560218731372 316.34521569924647 1.3064580459411903
25.115787773684787 312.73051356932007 1.304818463775784
25.1210153286382 311.2263594654473 1.3046228717014123
25.126242883591615 312.6860650346696 1.3135174552476772
25.13147043854503 315.6830879924163 1.3238950115577142
25.136697993498444 321.42977485447676 1.3402897861016974
25.14192554845186 320.29364229648877 1.341714119218186
25.147153103405273 316.5465308110958 1.3392873330751254
25.152380658358688 314.386403984831 1.337568565119643
25.157608213312102 310.66156592070644 1.3317692768902243
25.162835768265516 313.970098887743 1.343008280084448
25.16806332321893 316.2772255262964 1.354562871283119
25.173290878172345 316.3700904746691 1.3606372366112536
25.17851843312576 313.91519025562076 1.3584617203648823
25.183745988079174 313.4108417085546 1.359851842196459
25.18897354303259 313.3560767819491 1.365016368310187
25.194201097986003 314.6968765265002 1.3767463509935798
25.199428652939417 312.0035017394654 1.3759555444821436
25.204656207892832 307.3495583779353 1.3722859627761803
25.209883762846246 310.6113495900283 1.3826204542829377
25.21511131779966 310.62962626107657 1.3872225469418085
25.220338872753075 312.83973871667143 1.3944314921421384
25.22556642770649 311.96379605127777 1.3933383662845675
25.230793982659904 313.2962040375556 1.4022820772823552
25.23602153761332 312.43445685638744 1.406288639960275
25.241249092566733 305.48260903179965 1.3995966568692373
25.246476647520147 304.1139263843563 1.3991928694602815
25.25170420247356 308.3127332174038 1.412863388242079
25.256931757426976 318.60552594348457 1.4397912603376413
25.26215931238039 322.16806710316416 1.454349182320231
25.267386867333805 320.35935650487 1.4562974382815417
25.27261442228722 321.97236228610154 1.4642593006210094
25.277841977240634 328.63513659145724 1.487919318330988
25.283069532194048 331.31426786151707 1.5017633761263416
25.288297087147463 330.8026021498305 1.5084732260716687
25.293524642100877 325.3792755216674 1.4986817957595246
25.29875219705429 324.0534835069759 1.5012653420590165
25.303979752007706 320.02232549433654 1.4964019803656283
25.30920730696112 314.59501764233596 1.4928293554240861
25.314434861914535 307.6175817664277 1.479977805678288
25.31966241686795 310.4640221459683 1.4905812897048978
25.324889971821364 315.3009656942242 1.506777965558028
25.330117526774778 320.88278267389006 1.5283487280243178
25.335345081728192 323.2673200435118 1.5407638725973012
25.340572636681607 321.06022407751766 1.539454386146817
25.34580019163502 321.90347139091995 1.5433618797507898
25.351027746588436 315.69629656698163 1.5339592439652836
25.35625530154185 315.0172936223722 1.5393088756018207
25.361482856495265 313.28152343273103 1.5423988857690485
25.36671041144868 319.0658733198567 1.5662443440615688
25.371937966402093 320.8084502121071 1.5792248149101222
25.377165521355508 323.469481084258 1.5924992110154284
25.382393076308922 318.7725454582652 1.5845769276148967
25.387620631262337 316.18904777456504 1.580960748893627
25.39284818621575 309.9584872267404 1.5686836703318965
25.398075741169166 312.4059691531181 1.580999835668093
25.40330329612258 314.0009860520608 1.5931646100894012
25.408530851075994 319.5796038628203 1.6142984839780412
25.41375840602941 324.56141683027886 1.6390132700289801
25.418985960982823 324.985231112953 1.6491480296249734
25.424213515936238 322.0400657740643 1.6519621775372961
25.429441070889652 314.0454596743896 1.6342452749076875
25.434668625843067 310.27530218744624 1.6311978629371553
25.43989618079648 316.0060923323993 1.6500049329769644
25.445123735749895 319.8234607683571 1.6721956394783426
25.45035129070331 319.9376080061723 1.6823844164689652
25.455578845656724 313.0191493607339 1.6769203849949497
25.46080640061014 306.51588393786284 1.6697556687902457
25.466033955563553 312.4589104540218 1.6929370523976428
25.471261510516968 318.6153029890034 1.716472305141901
25.476489065470382 329.2333316961687 1.7501561982907994
25.481716620423796 328.3591910030097 1.757268838228005
25.48694417537721 327.2742717680532 1.7606159924060203
25.492171730330625 327.16270591842317 1.7662244846347133
25.49739928528404 319.9669352835885 1.7503822786367582
25.502626840237454 319.0900040427886 1.7560161306910185
25.50785439519087 312.69858120819 1.7483398115574194
25.513081950144283 315.8170824845811 1.765976995730715
25.518309505097697 309.5366971873302 1.7579088266006948
25.523537060051112 309.9098164416015 1.7668571196363652
25.528764615004526 313.48325780179783 1.7877812527615706
25.53399216995794 315.98751893810385 1.8016916176889217
25.539219724911355 324.9640541180125 1.8442333674565001
25.54444727986477 324.58022487571566 1.853121132590112
25.549674834818184 328.84363121587586 1.8840955390213354
25.5549023897716 329.1196906808444 1.8913342196411391
25.560129944725013 329.1370539110536 1.9040663262985542
25.565357499678427 333.7151520990384 1.925542954753733
25.57058505463184 332.54323160235714 1.9345609633115306
25.575812609585256 333.6965247825091 1.9484105086055497
25.58104016453867 323.8737259781208 1.926097591815516
25.586267719492085 321.59398667500966 1.9277618034471213
25.5914952744455 317.6218697470322 1.923914666799471
25.596722829398914 321.4315223309754 1.9527953702979424
25.601950384352328 319.9034825365781 1.9606242358906192
25.607177939305743 325.1540664977558 1.989472555125599
25.612405494259157 326.867145134263 1.9996997001542822
25.61763304921257 328.2315605878457 2.0160576097950993
25.622860604165986 327.1632864043416 2.022386520438055
25.6280881591194 323.11543735876046 2.0237970167572636
25.633315714072815 325.0534589443748 2.042814920628738
25.63854326902623 322.98196913079624 2.0524546528650123
25.643770823979644 327.79648739607325 2.0842438774220104
25.648998378933058 324.4534462173043 2.0855499509570903
25.654225933886472 318.5952914702679 2.081594622051214
25.659453488839887 318.31970743158615 2.095302655928334
25.6646810437933 329.8909591958608 2.1549650478023366
25.669908598746716 333.65847928459254 2.178580393111395
25.67513615370013 336.7813964565199 2.205881549227773
25.680363708653545 328.33367242456944 2.1892488612242276
25.68559126360696 331.88185594943616 2.220402449962874
25.690818818560373 334.51022810159566 2.247143355311216
25.696046373513788 340.191628462106 2.283598123327865
25.701273928467202 342.128845463341 2.3110932663842734
25.706501483420617 341.1050506815008 2.3242308523675677
25.71172903837403 339.37588642901767 2.3478764904597393
25.716956593327446 337.0592733989213 2.352917513971115
25.72218414828086 333.4184320003218 2.3685739019309175
25.727411703234274 335.1198519807348 2.387063425192718
25.73263925818769 336.7124888516081 2.4203657575816555
25.737866813141103 329.34619176251266 2.4051760157797846
25.743094368094518 317.6963650491015 2.3753079034729
25.748321923047932 308.8511167963896 2.3632542951482964
25.753549478001347 318.9177991253058 2.4262764366402196
25.75877703295476 329.14543765098614 2.4887443450497533
25.764004587908175 329.36168985101784 2.506063828891967
25.76923214286159 313.6011588310547 2.465947473115805
25.774459697815004 308.6022333671086 2.463331082052075
25.77968725276842 311.1781683281055 2.5030888708297567
25.784914807721833 314.2007373580932 2.5350086042173294
25.790142362675248 319.3319921369838 2.5872705946604975
25.795369917628662 320.6454906376486 2.6139116453453743
25.800597472582076 331.7391830086475 2.692831064829604
25.80582502753549 333.276467277457 2.725216235451343
25.811052582488905 331.4625337763238 2.7600820453192565
25.81628013744232 324.09936470851557 2.7584203766633277
25.821507692395734 323.03799700577775 2.7872645098858264
25.82673524734915 320.72622816331614 2.8071429800315615
25.831962802302563 333.90192835616995 2.9012329021750207
25.837190357255977 339.664803916057 2.968631641826911
25.84241791220939 331.6513173731618 2.960218577184576
25.847645467162806 336.71167888410366 3.0206980478854875
25.85287302211622 338.15439433482703 3.0604676077735586
25.858100577069635 349.9460489542017 3.166191352289365
25.86332813202305 330.18242652323204 3.123639097971482
25.868555686976464 321.9884224702382 3.1482341133833063
25.87378324192988 312.55622453216785 3.1475242719911694
25.879010796883293 323.940894972147 3.242506136790462
25.884238351836707 325.5511785788836 3.2934624734695923
25.88946590679012 331.8780674040797 3.385971132117734
25.894693461743536 338.7073289282266 3.498685599137066
25.89992101669695 325.8958275048027 3.5057957145272707
25.905148571650365 307.1448245830386 3.473502159106226
25.91037612660378 308.29633812153736 3.521988592472658
25.915603681557194 305.7023764266251 3.56449639926371
25.920831236510608 318.62968382469256 3.7061691255230693
25.926058791464023 305.0520007899193 3.720900340833134
25.931286346417437 312.7937276154637 3.8411797054218617
25.93651390137085 312.5455210922753 3.9227630326270453
25.941741456324266 312.9474727600415 4.001258047010514
25.94696901127768 313.3012593596536 4.108509575154743
25.952196566231095 321.05815892046877 4.293533981780431
25.95742412118451 330.3401263587095 4.492455174523178
25.962651676137924 336.32558074865653 4.643165106915441
25.967879231091338 318.0515338285242 4.574893880075769
25.973106786044752 314.2822038901426 4.590168972174353
25.978334340998167 307.54040520370177 4.611396406652949
25.98356189595158 298.9518794497253 4.653135243674642
25.988789450904996 311.3730975027818 4.853359373522812
25.99401700585841 318.85391913310565 5.024890661927633
25.999244560811825 334.2101645959462 5.199751860551361
26.00447211576524 340.43128392946085 5.333649944012449
26.009699670718653 335.55557686250654 5.36997372631487
26.014927225672068 334.10695800781355 5.501192052021882
26.020154780625482 328.2460142261138 5.548997532643339
26.025382335578897 328.12557067633503 5.738576364579486
26.03060989053231 346.9638269679917 6.085528714198529
26.035837445485726 335.10234922601137 6.1429276672575535
26.04106500043914 337.2023886018606 6.29888552439725
26.046292555392554 332.95761773759347 6.342453091036246
26.05152011034597 323.1628449778286 6.461813979394869
26.056747665299383 297.4178524655315 6.357560543268123
26.061975220252798 279.17271634458376 6.422356827591611
26.067202775206212 282.5312260802428 6.686906099128773
26.072430330159627 290.2086863717978 7.27640808161823
26.07765788511304 292.4451013350301 7.531841841916412
26.082885440066455 312.70509513826363 8.209786049637895
26.08811299501987 314.4984004195389 8.431472985436963
26.093340549973284 317.61404683485074 9.327541407677403
26.0985681049267 332.8839658016457 10.16705142988836
26.103795659880113 328.0328061347856 10.882754129069633
26.109023214833528 335.93690771666604 11.428427357759823
26.114250769786942 282.53562649496683 11.483188450843576
26.119478324740356 258.33393599901797 12.676062722259982
26.12470587969377 221.64314004560873 13.414137958239808
26.129933434647185 164.7122437512626 15.985412238081485
26.1351609896006 118.49411944888944 19.179695625216397
