# Supplementary material for: Unraveling metal effects on CO2 uptake in pyrene-based metal-organic frameworks
Source: Nat Commun. 2025 Feb 11;16:1516. doi: 10.1038/s41467-025-56296-w (PMC11814143; doi:10.1038/s41467-025-56296-w)
Supplement: Supplementary file 3 — Source Data [file 41467_2025_56296_MOESM3_ESM.zip › SourceCode/SuppInf/FigureS5_Ga-TBAPy_InSitu_VariableT_PXRD/Data/GaTBAPy_0146p.dat]

0.002613777476707968 19.190099995821 4.930887390880241
0.007841332430123905 21.321196212293447 5.229716591150805
0.01306888738353984 19.392639870610772 4.322354810373515
0.018296442336955775 26.00035731648275 4.210595321394206
0.02352399729037171 26.10895621547247 4.007802321203007
0.028751552243787646 20.833784894317432 3.064534527970307
0.03397910719720358 23.751294906569314 2.7159545386371744
0.03920666215061952 19.062219377605995 2.4059758822211714
0.04443421710403546 19.2464229024702 2.4478781662214444
0.0496617720574514 17.704959952967656 2.1325117499351336
0.054889327010867336 17.6975982015038 1.8988698918198321
0.060116881964283275 19.442471188749153 1.7937921824412575
0.06534443691769921 18.812273475746483 1.6348206295265135
0.07057199187111515 20.723038806050425 1.7181418458711932
0.07579954682453109 20.368871447421792 1.7484764470129992
0.08102710177794703 21.318114721977835 1.81116391826646
0.08625465673136297 21.416567808220165 1.8194049471712537
0.09148221168477891 20.140997509278055 1.6253226837442518
0.09670976663819485 19.68654873026434 1.488097206011756
0.10193732159161079 20.265515244200934 1.4250356351742723
0.10716487654502672 19.94716506956958 1.3895626936037362
0.11239243149844266 17.80096367096714 1.3558312717183232
0.1176199864518586 18.045425898408627 1.4284522073079098
0.12284754140527454 18.45255392991053 1.4189447730520146
0.12807509635869047 19.409879963670825 1.3263083840903205
0.1333026513121064 21.484677918146232 1.3369222599504753
0.13853020626552232 23.68342986289323 1.3164895096398346
0.14375776121893824 23.117340221559584 1.268258461535586
0.14898531617235417 22.968276768797704 1.2984004243616394
0.1542128711257701 21.370870488655456 1.26762422020467
0.15944042607918602 17.384961473306234 1.1507947477117255
0.16466798103260194 15.733183743197651 1.077041329711221
0.16989553598601786 15.262757588881122 1.0013748614242037
0.1751230909394338 16.92061803691168 1.0073003997313221
0.18035064589284971 18.591492575704073 1.0364676396672454
0.18557820084626564 20.973325659048847 1.0978203482447704
0.19080575579968156 20.4428037585529 1.0726098662044554
0.1960333107530975 19.07943603479004 1.0184127724093455
0.20126086570651341 19.06000398238221 1.016810854130965
0.20648842065992934 18.0182238095577 0.978587975873983
0.21171597561334526 17.415325277071364 0.9506350826090924
0.2169435305667612 17.757852913481518 0.9433758878476003
0.22217108552017711 19.271901979300463 0.9531935072233017
0.22739864047359304 18.694556472321626 0.9549269513258979
0.23262619542700896 19.02454325052234 0.9630252698890635
0.2378537503804249 19.309626602319522 0.9579733909521754
0.2430813053338408 19.6544291348658 0.962835303901435
0.24830886028725674 19.858748025526534 0.9460443486594412
0.25353641524067266 20.06745631462352 0.9380665596084569
0.2587639701940886 20.44657882352366 0.9409984180751659
0.2639915251475045 20.220250747371345 0.9257562190068415
0.26921908010092044 20.16798118647404 0.9270945482096359
0.27444663505433636 19.75779306444839 0.9139612139973311
0.2796741900077523 19.5074427063564 0.9021633719306904
0.2849017449611682 18.126738740576123 0.8704465191018601
0.29012929991458414 18.282888884176202 0.8727667892665524
0.29535685486800006 18.191538561582284 0.8663460375406344
0.300584409821416 16.84908761186922 0.7984441105414415
0.3058119647748319 16.759013601972352 0.8011830749203201
0.31103951972824784 17.680908421235877 0.8391863004716779
0.31626707468166376 18.10562673438972 0.8303300623573715
0.3214946296350797 17.252040128918722 0.8107837634207532
0.3267221845884956 15.854187417830254 0.7491417029441976
0.33194973954191154 14.588804003666004 0.7073448052294122
0.33717729449532746 15.224250066220268 0.7578526836143934
0.3424048494487434 15.707151089303792 0.7791332434629138
0.3476324044021593 17.45294825698443 0.8246773279982486
0.35285995935557524 18.954173053490642 0.8438767756024996
0.35808751430899116 18.4870477833263 0.808698084585556
0.3633150692624071 18.21855760714946 0.8158670157480922
0.368542624215823 17.678838619553623 0.8045361333981956
0.37377017916923894 18.69328556163826 0.8270600870140139
0.37899773412265486 18.74244167428404 0.8285179390365356
0.3842252890760708 18.485152160538313 0.8516166644096353
0.3894528440294867 17.36801161918202 0.8445809764612605
0.39468039898290264 18.361930219017896 0.8725189751583131
0.39990795393631856 19.411163319102407 0.8605137658368585
0.4051355088897345 20.448842159309645 0.8583332203361356
0.4103630638431504 21.424304981369392 0.8577905788831724
0.41559061879656634 19.944790422633563 0.8277644340826742
0.42081817374998226 19.37663139826164 0.8280474401402447
0.4260457287033982 17.91519327115711 0.8068929473907245
0.4312732836568141 17.095809217426822 0.7753415287364005
0.43650083861023004 17.40983479923138 0.7641253256418424
0.44172839356364596 17.32780433115318 0.7415531321617677
0.4469559485170619 18.480299083597565 0.7422737619915815
0.4521835034704778 18.969473418376054 0.7868624407644443
0.45741105842389373 20.263937160039223 0.8296195749363322
0.46263861337730966 20.323161112238623 0.8357096762262908
0.4678661683307256 20.548266705460414 0.8213108428372528
0.4730937232841415 20.701063043187425 0.7928917354034091
0.47832127823755743 20.5508659485809 0.7802326644416803
0.48354883319097336 20.472206929531904 0.7759345967651134
0.4887763881443893 21.313061663325414 0.8024585112137751
0.4940039430978052 21.666458982354794 0.8035590452149007
0.49923149805122113 22.76451551761243 0.825537509732042
0.5044590530046371 21.919462742842796 0.8306022395113569
0.5096866079580531 21.594843168808865 0.8256198892715894
0.5149141629114691 20.26593256029438 0.817409651715068
0.5201417178648851 19.80626610248745 0.8077769651595134
0.525369272818301 19.570893789447823 0.7870859521083933
0.530596827771717 19.26349737972975 0.7778707485477035
0.535824382725133 19.39649371326961 0.7559306941535067
0.541051937678549 18.926949390711414 0.7446222812539969
0.546279492631965 18.37050600887927 0.7301188373839032
0.5515070475853809 17.322759632298602 0.6934419830816426
0.5567346025387969 17.25677716820238 0.6789924580993252
0.5619621574922129 17.285070972404537 0.6654492766506466
0.5671897124456289 17.413643769826315 0.677261630617195
0.5724172673990449 17.163075567769514 0.6729243377321623
0.5776448223524608 17.96939825799979 0.6890735914592573
0.5828723773058768 18.11400102653236 0.6973760511987783
0.5880999322592928 18.189515039215433 0.7010440616825843
0.5933274872127088 17.347736077781757 0.7006121205117947
0.5985550421661248 16.938508694775194 0.7090247884466598
0.6037825971195407 18.170072586205947 0.7409677388000797
0.6090101520729567 17.355950751299524 0.6973566527161343
0.6142377070263727 18.390703632704582 0.7018457022636544
0.6194652619797887 18.327320873351685 0.6851782610513266
0.6246928169332047 18.35200585510024 0.6957288553147841
0.6299203718866206 18.65186580044104 0.7064175206163832
0.6351479268400366 18.394743905373762 0.7151057821631428
0.6403754817934526 19.05232894551533 0.7281514413105895
0.6456030367468686 20.802279439531308 0.7410542101348276
0.6508305917002846 20.877807356974667 0.7369420773376221
0.6560581466537005 20.666422430857228 0.7241428242188424
0.6612857016071165 19.64051897061489 0.7178067703735094
0.6665132565605325 18.798355651801238 0.7053422694147992
0.6717408115139485 19.08713660182661 0.7081084792012309
0.6769683664673645 20.99649908077422 0.737499776640121
0.6821959214207804 21.658758954266318 0.7389592487463418
0.6874234763741964 22.55786335755466 0.7436821533816529
0.6926510313276124 22.220300069638867 0.7227716316542335
0.6978785862810284 21.845907479525383 0.709082469991601
0.7031061412344444 20.6607938469271 0.693387776736885
0.7083336961878604 20.55096957629477 0.6834841540447311
0.7135612511412763 20.21981793407646 0.6806761351865743
0.7187888060946923 21.110910356424725 0.7015006783391672
0.7240163610481083 22.092921600409127 0.7079250196912965
0.7292439160015243 21.533292071214472 0.70342643987544
0.7344714709549403 21.7482001145212 0.7045931169341316
0.7396990259083562 22.888855870954902 0.7215099035958538
0.7449265808617722 24.542948576289657 0.7571154074650324
0.7501541358151882 27.036523080171705 0.8019408488053393
0.7553816907686042 27.850663779475763 0.8259183177776117
0.7606092457220202 26.567304370829756 0.7924649958878989
0.7658368006754361 26.338454996133343 0.7685956739507409
0.7710643556288521 27.93181721551482 0.7768994916867685
0.7762919105822681 29.27630392392327 0.792545963540843
0.7815194655356841 28.938992240741086 0.7865774856420507
0.7867470204891001 29.819683497620733 0.8015888982530058
0.791974575442516 30.276663026169743 0.8275526898505742
0.797202130395932 31.729291845220413 0.8651787880738411
0.802429685349348 36.28651390268587 0.9423058434376698
0.807657240302764 38.373268556955 0.9730283727121007
0.81288479525618 42.007130410376504 1.0082468572039924
0.8181123502095959 44.705686541687754 1.037293051074354
0.8233399051630119 44.38139111169184 1.0221616623809062
0.8285674601164279 45.09018800500847 1.045921425382232
0.8337950150698439 46.40017808645855 1.0650476320725044
0.8390225700232599 49.062303593972544 1.078586859329615
0.8442501249766758 54.249623604921794 1.158560877633137
0.8494776799300918 58.30871459344817 1.2285927976480855
0.8547052348835078 60.77613167235095 1.275423365220696
0.8599327898369238 63.65731481249505 1.2903678598185215
0.8651603447903398 67.22096327884547 1.3188392581927313
0.8703878997437557 70.05069359190003 1.3235044291069333
0.8756154546971717 72.58968590796343 1.3422467012659667
0.8808430096505877 77.57327403653682 1.3857616412777465
0.8860705646040037 79.1392076611413 1.3731850290377547
0.8912981195574197 79.88486853218748 1.3814181922497217
0.8965256745108356 78.63161172851915 1.3622917517779733
0.9017532294642516 80.46774513900007 1.4021263567584519
0.9069807844176676 76.7793136422424 1.3746536580952218
0.9122083393710836 73.03056999238125 1.3364784056455163
0.9174358943244996 74.17976414254784 1.322276827070422
0.9226634492779155 76.89637064546577 1.3321881146402814
0.9278910042313315 83.36147093692198 1.3838431126915856
0.9331185591847475 84.13584729817188 1.3824921337157179
0.9383461141381635 91.96774577201307 1.4578102832782696
0.9435736690915795 94.43530882700894 1.4843119298610896
0.9488012240449955 95.84306476835663 1.4922776576726955
0.9540287789984114 99.751796088907 1.5339548808827717
0.9592563339518274 97.66998141855882 1.5172276126440856
0.9644838889052434 98.43720674493804 1.5340265227602499
0.9697114438586594 101.73650534776692 1.547613352296126
0.9749389988120754 104.97355112373096 1.5461467287377721
0.9801665537654913 107.510618314856 1.553082261483379
0.9853941087189073 108.05409558277434 1.5414360417076882
0.9906216636723233 107.69592304958793 1.5198102990903142
0.9958492186257393 105.04316388454237 1.506142702479535
1.0010767735791553 107.1505792520132 1.520637299604074
1.0063043285325712 107.2243949534432 1.5268663404778904
1.0115318834859872 104.03066301009459 1.4901414978878875
1.0167594384394032 106.19637992406868 1.4864526789017027
1.0219869933928192 111.93380676513766 1.5395744867309604
1.0272145483462352 115.84457074820699 1.57913710658704
1.0324421032996511 121.73886488727021 1.6289626268978412
1.0376696582530671 123.86799468407656 1.6656995130131655
1.042897213206483 124.76486790521794 1.6497094686341818
1.048124768159899 127.64720317331182 1.662087853228974
1.053352323113315 129.36116610824948 1.6755687967637714
1.058579878066731 129.35159729147264 1.6537972594557795
1.063807433020147 120.82220243016906 1.588080700049624
1.069034987973563 119.64022783829476 1.5650633467391553
1.074262542926979 120.60914290524613 1.5692015102844752
1.079490097880395 127.6881361808144 1.6250589854819322
1.084717652833811 129.15167721199973 1.652199750074922
1.089945207787227 130.56737130936511 1.6787848712485463
1.095172762740643 131.71467020650874 1.6846211161192939
1.1004003176940589 130.74299647464562 1.6672220977536119
1.1056278726474749 136.24752206710346 1.6929532684314288
1.1108554276008908 143.58317719771026 1.7495040451178128
1.1160829825543068 143.58886238395388 1.7422187108769862
1.1213105375077228 144.5712964167906 1.7242301072025026
1.1265380924611388 141.36407954243765 1.6849365062429031
1.1317656474145548 134.8575822518745 1.637502702292213
1.1369932023679707 136.2366876084078 1.6497206897120302
1.1422207573213867 143.69502464583508 1.7209531573825974
1.1474483122748027 146.437934896638 1.734113483673986
1.1526758672282187 145.90486068284457 1.7107106327656303
1.1579034221816347 145.4198449311704 1.707997469509627
1.1631309771350506 141.13711585207548 1.6861211381576633
1.1683585320884666 141.90351560307863 1.6826504333277625
1.1735860870418826 143.08918506006293 1.7103401158282376
1.1788136419952986 138.1699301330073 1.6732861727405297
1.1840411969487146 137.29144128172157 1.6548509638493907
1.1892687519021305 136.827677996486 1.6517999558739684
1.1944963068555465 141.96700340595368 1.6909881545906484
1.1997238618089625 144.42485306486847 1.6909430986041278
1.2049514167623785 143.72190488243135 1.7072445455968535
1.2101789717157945 141.70978801949306 1.6853632129228577
1.2154065266692105 145.50675215103755 1.697964534811504
1.2206340816226264 145.20371719908417 1.7045256350359856
1.2258616365760424 144.77173917806874 1.692264566824244
1.2310891915294584 147.55842554404174 1.6906987278441443
1.2363167464828744 141.899078147385 1.64580800163535
1.2415443014362904 139.57506866378262 1.6172641522975097
1.2467718563897063 135.80852562562063 1.6026551274327347
1.2519994113431223 136.97774555803784 1.623365281058678
1.2572269662965383 139.0983512178204 1.640281476953671
1.2624545212499543 147.74002301303668 1.7065235603659603
1.2676820762033703 149.45689676534266 1.7205872187896065
1.2729096311567862 146.64285796041545 1.7111077472856049
1.2781371861102022 149.7968318992307 1.7244182626656235
1.2833647410636182 149.63217255569592 1.729575004860022
1.2885922960170342 147.81294571151147 1.70357684508652
1.2938198509704502 149.47258194434042 1.6938207858559686
1.2990474059238661 149.98710638989775 1.6909668865777205
1.3042749608772821 149.74105852698423 1.6824156767213587
1.309502515830698 155.88090743770312 1.7198414229655623
1.314730070784114 152.4582885384581 1.7019736839838213
1.31995762573753 151.0447831788498 1.6890948527402685
1.325185180690946 147.95202833971604 1.6766427911776152
1.330412735644362 144.379171746971 1.6501623917967956
1.335640290597778 143.32336536513245 1.640831317315089
1.340867845551194 145.40931001850845 1.6697681240027256
1.34609540050461 148.15375844729886 1.6869329839205771
1.351322955458026 151.91088123801092 1.7297323863438234
1.356550510411442 147.26751016476783 1.7088003203167357
1.361778065364858 142.37059501152356 1.690136821912612
1.3670056203182739 134.4425618641756 1.6344582665528575
1.3722331752716899 130.223664586688 1.619088048878192
1.3774607302251058 134.51804581638865 1.6473558237631607
1.3826882851785218 142.26327012240424 1.6846868298321809
1.3879158401319378 150.65851831626114 1.7147366936918955
1.3931433950853538 156.43957759439644 1.7385501877633356
1.3983709500387698 151.68341220372517 1.7022292418836973
1.4035985049921857 143.10537982548414 1.6548348681059553
1.4088260599456017 137.27156844627913 1.6357755719709293
1.4140536148990177 141.80745114368955 1.681842044521388
1.4192811698524337 149.14923078570544 1.7480788599450747
1.4245087248058497 152.527928510347 1.76475565882951
1.4297362797592656 149.62127580775635 1.720859778741709
1.4349638347126816 144.5737793093239 1.6973623140371585
1.4401913896660976 140.85034105648708 1.6792276610927508
1.4454189446195136 140.70755723820443 1.6809852005873827
1.4506464995729296 137.97685899561475 1.6755686753464591
1.4558740545263456 132.8750829639524 1.6067234548390237
1.4611016094797615 131.11415583517052 1.5926537531276117
1.4663291644331775 126.49347056316054 1.5755924913543342
1.4715567193865935 123.49905832027437 1.5593489845156965
1.4767842743400095 129.1681946381869 1.6170293251395285
1.4820118292934255 130.5320040108623 1.6536794383049176
1.4872393842468414 130.17429755563978 1.637819176106708
1.4924669392002574 130.5390362269148 1.660920922123813
1.4976944941536734 127.05078781489075 1.6214661259822876
1.5029220491070894 126.65435537249535 1.6231291224128561
1.5081496040605054 135.99921206921582 1.648681711330851
1.5133771590139213 142.12724802447602 1.6900770931575755
1.5186047139673373 143.01744234388215 1.7012689310500881
1.5238322689207533 144.5168961872549 1.7040608044240744
1.5290598238741693 138.72408321487922 1.6719999091333155
1.5342873788275853 133.5818828339183 1.6346867682799098
1.5395149337810012 130.94838314033916 1.6346158009380845
1.5447424887344172 131.90614333839767 1.649206916716193
1.5499700436878332 131.7552187072259 1.6187899929493215
1.5551975986412492 135.52770778644185 1.6208519122020368
1.5604251535946652 141.81413187052723 1.6623250489055013
1.5656527085480811 141.96474942820748 1.6567529242878076
1.5708802635014971 146.29245424814712 1.656732979619627
1.576107818454913 142.06110160360808 1.6396488778884686
1.581335373408329 141.71386117962186 1.6436903201443285
1.586562928361745 147.4689748881657 1.675305345343423
1.591790483315161 143.74766212572757 1.6617948804714422
1.597018038268577 149.57669879268124 1.6961688123951797
1.602245593221993 151.218310739504 1.6989659017805834
1.607473148175409 156.06843107327353 1.7428514912719353
1.612700703128825 165.53271526548284 1.785176786964438
1.617928258082241 167.9199959593366 1.7932983916669907
1.623155813035657 164.66328307838506 1.7679311945658494
1.628383367989073 166.13412777424674 1.784225704842671
1.6336109229424889 164.2719959394417 1.7794470482696694
1.6388384778959049 164.88000984634422 1.7629077438194731
1.6440660328493208 170.72898258875728 1.7921572336301346
1.6492935878027368 177.59281602590875 1.815225679543589
1.6545211427561528 177.27239838718265 1.8007607527082117
1.6597486977095688 181.77976843527546 1.8258902111618263
1.6649762526629848 192.2799303616535 1.8592588144385833
1.6702038076164007 194.7744579268681 1.8550959871856731
1.6754313625698167 198.87475428650086 1.8769664994414366
1.6806589175232327 198.61371437877972 1.8721402030866552
1.6858864724766487 198.80606958347315 1.876029613433189
1.6911140274300647 198.98974309497459 1.878487444524793
1.6963415823834807 200.2616913883193 1.8677895554116049
1.7015691373368966 197.50580666991914 1.8565795005092784
1.7067966922903126 194.11537770002693 1.8446825038806525
1.7120242472437286 199.71335100971197 1.8933336087181563
1.7172518021971446 197.51796729940133 1.8752453463162149
1.7224793571505606 210.75301560011246 1.927881215514067
1.7277069121039765 225.87804842683053 1.99095809834387
1.7329344670573925 224.57483825958496 1.9562923452618004
1.7381620220108085 216.0257893754071 1.8781425158544565
1.7433895769642245 215.00736077792493 1.8683343861384059
1.7486171319176405 215.73124690037952 1.872424363740456
1.7538446868710564 219.28803536555773 1.89506246196958
1.7590722418244724 226.7749177191895 1.9344693165147004
1.7642997967778884 229.13130445538056 1.9582506940098146
1.7695273517313044 234.99477953472808 2.00569152231416
1.7747549066847204 245.66650234890335 2.0366842101100198
1.7799824616381363 247.50154333815567 2.051639991764612
1.7852100165915523 251.56102117757627 2.024240499838225
1.7904375715449683 254.99389959368614 2.027971635496625
1.7956651264983843 253.99530656218695 2.0427965103124137
1.8008926814518003 257.3340171733432 2.028968465113403
1.8061202364052162 254.0298744694488 2.03172519806323
1.8113477913586322 246.70340354605725 1.9718301225640158
1.8165753463120482 239.19096209621495 1.898498564978435
1.8218029012654642 236.8479077525087 1.8807410415655577
1.8270304562188802 235.89274603180394 1.8530116350202517
1.8322580111722961 237.50064016807872 1.8457751676858074
1.8374855661257121 237.324709844829 1.829994362915534
1.842713121079128 236.64806337279722 1.8129579716974196
1.847940676032544 242.86567337277472 1.8345517205891961
1.85316823098596 243.56398993638115 1.83409168707458
1.858395785939376 244.39506257695757 1.8571921435780325
1.863623340892792 245.8403540387475 1.870678745603155
1.868850895846208 242.4023658791077 1.846965071861544
1.874078450799624 243.35443762374507 1.8379952132634103
1.87930600575304 253.7113200750559 1.8800465379906295
1.884533560706456 249.730286682914 1.8619454447476838
1.889761115659872 249.829901868378 1.8740391292535146
1.894988670613288 243.80010177937174 1.8439954353173844
1.9002162255667039 245.7345664562999 1.849048157793087
1.9054437805201199 244.60655477329146 1.8316401018569166
1.9106713354735358 247.9201118206314 1.843708885312171
1.9158988904269518 241.42369026853632 1.8012964811336334
1.9211264453803678 236.80721449093588 1.7632152813894921
1.9263540003337838 237.86666660069352 1.7483390011664797
1.9315815552871998 235.30674064639567 1.7469573425335738
1.9368091102406157 233.40466485223894 1.7336201542699938
1.9420366651940317 225.8610378913033 1.7027945025504216
1.9472642201474477 230.34726725842842 1.7327965550644049
1.9524917751008637 235.55775153856464 1.738880707555862
1.9577193300542797 246.60269382934916 1.7970110142713989
1.9629468850076957 249.4396764245271 1.824841067089701
1.9681744399611116 243.4955955597193 1.7637958313322901
1.9734019949145276 245.05324284263563 1.7745411401839803
1.9786295498679436 236.92160172356316 1.7202635595483702
1.9838571048213596 241.46004277854172 1.7184755970765577
1.9890846597747756 239.9222147368358 1.704907156999588
1.9943122147281915 231.7212684008438 1.6641929585225514
1.9995397696816075 225.5135488179781 1.6130433560097985
2.0047673246350235 213.3756410399632 1.5664159766462802
2.0099948795884393 214.5397410977666 1.5857761219770543
2.015222434541855 218.71828646582753 1.6036810641439743
2.0204499894952708 224.71996822262815 1.6379792451182495
2.0256775444486865 230.89458755463102 1.6654641091197635
2.0309050994021023 226.25781312339453 1.6255154729583914
2.036132654355518 230.89022228487062 1.6472236090459156
2.041360209308934 222.37545661055134 1.5984675107473885
2.0465877642623496 221.95923777706193 1.5951421366910312
2.0518153192157653 219.70347566772986 1.595175322335729
2.057042874169181 213.93018672407138 1.57495218506281
2.062270429122597 220.9527609650821 1.6190880311569327
2.0674979840760126 224.9193682474753 1.6477978474396096
2.0727255390294284 226.8451997042448 1.6516007886213668
2.077953093982844 225.57524409995645 1.6383267719671746
2.08318064893626 224.7669866054894 1.6423820458665936
2.0884082038896756 228.15584842213846 1.6687248276002702
2.0936357588430914 223.88477674543034 1.6448988458837979
2.098863313796507 221.5167842384045 1.63921886880923
2.104090868749923 218.64032488331137 1.6113068263539463
2.1093184237033387 216.243725519166 1.5778312490138908
2.1145459786567544 215.14638427458965 1.556496367842034
2.11977353361017 213.78406894601034 1.5531890689964323
2.125001088563586 220.3180787637765 1.5885213245069398
2.1302286435170017 217.90231874855039 1.5980874834914465
2.1354561984704175 216.2823526813915 1.595492676344611
2.140683753423833 216.85142891390046 1.6065972822604402
2.145911308377249 216.9990863459544 1.6083886326387191
2.1511388633306647 218.24872084001476 1.619614514364504
2.1563664182840805 222.48408028836064 1.6376129505673838
2.1615939732374962 225.10002687443838 1.6500900337226894
2.166821528190912 222.13124767466505 1.640367618956065
2.1720490831443278 225.20386259572 1.6609246022203323
2.1772766380977435 220.1986548193829 1.6525097703425689
2.1825041930511593 219.17547255295543 1.648664943522678
2.187731748004575 224.14592050449426 1.6507144897751453
2.192959302957991 226.0359423534414 1.645926509372379
2.1981868579114066 224.13928856500794 1.6074147859237629
2.2034144128648223 217.25399461997125 1.578431899881404
2.208641967818238 207.41676083549282 1.5239928970526
2.213869522771654 210.67589512406582 1.5495277163426542
2.2190970777250696 220.51523165370565 1.6215444578467069
2.2243246326784853 233.30897264353246 1.7027393216446554
2.229552187631901 249.42253252854795 1.807925018156768
2.234779742585317 248.4790328900501 1.7994687309319684
2.2400072975387326 236.90579303034096 1.7265631673390933
2.2452348524921484 227.3890190920195 1.6545733241118845
2.250462407445564 223.14721987541836 1.633089113151672
2.25568996239898 218.89409936617375 1.610771553782723
2.2609175173523957 219.57820190003855 1.6139485007601952
2.2661450723058114 212.61908353635124 1.5640677084446948
2.271372627259227 204.33636632529263 1.5347184142528687
2.276600182212643 216.08792334634822 1.5936791467083138
2.2818277371660587 222.0736605519418 1.6304384118919908
2.2870552921194744 225.97563419204306 1.654908949277721
2.29228284707289 223.2569600238156 1.637410466441861
2.297510402026306 220.39728566640505 1.6304128000269826
2.3027379569797217 212.66252181324558 1.5815412007241596
2.3079655119331375 218.2040705698052 1.6067898609116613
2.3131930668865532 219.0546410413953 1.6060027780695902
2.318420621839969 217.65867755426564 1.5990041627849763
2.3236481767933848 210.39973838843406 1.5584289539847223
2.3288757317468005 203.75961014663673 1.5309359176300494
2.3341032867002163 199.02459048708994 1.4925263786467566
2.339330841653632 204.61724193580005 1.5104252719932914
2.344558396607048 200.86115567831547 1.4956378237117418
2.3497859515604635 206.68740063931008 1.5182183631675588
2.3550135065138793 209.24531829252277 1.5268523097098807
2.360241061467295 208.5062324621382 1.5297921933322165
2.365468616420711 209.0900216572923 1.5597110089741284
2.3706961713741266 208.98858262792817 1.5506908231203533
2.3759237263275423 209.9855950260938 1.550860400305273
2.381151281280958 215.8031472465265 1.5655361931593073
2.386378836234374 214.11457893968418 1.5459459904022719
2.3916063911877896 218.67707679573513 1.570054735825659
2.3968339461412054 215.13768887236924 1.5469136948134776
2.402061501094621 211.71744464680114 1.516477233530327
2.407289056048037 212.2029473898816 1.517327378303334
2.4125166110014526 209.62531466881316 1.5125918461305514
2.4177441659548684 210.1586716344027 1.5170071692182092
2.422971720908284 210.3705760562208 1.5137017962705783
2.4281992758617 212.51706941767935 1.5109433741325986
2.4334268308151157 217.12680842919963 1.525852224161498
2.4386543857685314 215.89289336922747 1.4919730708182821
2.443881940721947 218.35967808872533 1.474560775712629
2.449109495675363 217.4601904872175 1.444957406486566
2.4543370506287787 225.18346144477104 1.4591138429434867
2.4595646055821945 235.50279470629297 1.4596753933351563
2.4647921605356102 261.0854045166296 1.4904243445975474
2.470019715489026 292.0872058235005 1.4816807557169778
2.4752472704424417 373.52668208625454 1.5863207013827638
2.4804748253958575 531.2629976004491 1.8098802893251995
2.4857023803492733 785.9898406821317 2.132171779195597
2.490929935302689 1115.6809778033235 2.5012797334757226
2.496157490256105 1519.666099566223 2.9033158804619217
2.5013850452095205 1926.497506440072 3.266550227908688
2.5066126001629363 2248.1927485146434 3.527152696907828
2.511840155116352 2511.261752525885 3.741448524236907
2.517067710069768 2694.336885077344 3.8768670261994527
2.5222952650231836 2880.0208294420913 4.011484508998187
2.5275228199765993 3160.091566450191 4.1900247175343575
2.532750374930015 3515.191899588888 4.387233586438972
2.537977929883431 4099.523493058611 4.726987254131358
2.5432054848368466 4876.697312806094 5.157058907098725
2.5484330397902624 5703.542415357352 5.574345939537284
2.553660594743678 6344.403053446516 5.871959860883318
2.558888149697094 6677.6309426076195 6.007550545924264
2.5641157046505096 6655.7368666003385 6.000650313837476
2.5693432596039254 6290.182209308185 5.838928760282886
2.574570814557341 5690.413840830046 5.551937321897172
2.579798369510757 5048.382466981587 5.227920833884285
2.5850259244641727 4513.968843253184 4.938797660009474
2.5902534794175884 4101.409559116591 4.700104023439528
2.595481034371004 3797.889177120863 4.511372164642871
2.60070858932442 3505.8354932042694 4.328061614415846
2.6059361442778357 3152.4579150545806 4.106125270269211
2.6111636992312515 2730.1792005678344 3.823414291843881
2.6163912541846672 2245.1292945933988 3.471401919928524
2.621618809138083 1725.6097662477177 3.0424808529204674
2.6268463640914987 1279.9141315853287 2.6191908447307966
2.6320739190449145 905.9051630010539 2.2090521922554793
2.6373014739983303 659.3690945035084 1.9153352174624942
2.642529028951746 500.0085155849541 1.7128292704100936
2.6477565839051618 383.38845154548136 1.5525822730360777
2.6529841388585775 321.13296477647924 1.4772563290398317
2.6582116938119933 278.7411811338142 1.4156982599005776
2.663439248765409 254.68997637351126 1.3855386000040728
2.668666803718825 245.62801955277422 1.3860275880549833
2.6738943586722406 234.61851530873534 1.3762258489955959
2.6791219136256563 231.13320768067544 1.4004971981498904
2.684349468579072 226.20009631368137 1.4195052266827177
2.689577023532488 226.32079319366207 1.4678320656745398
2.6948045784859036 227.30813489884196 1.4938898739002215
2.7000321334393194 221.24463079631906 1.4806363711320953
2.705259688392735 217.77408694029987 1.4713224230715019
2.710487243346151 214.70128758407714 1.44185149518073
2.7157147982995666 217.338064656414 1.4567647224235132
2.7209423532529824 213.24450397798532 1.4461517260537176
2.726169908206398 207.8585238128515 1.4458163068418313
2.731397463159814 206.29408860856435 1.4597008734029508
2.7366250181132297 207.7299399207986 1.4855485822873837
2.7418525730666454 207.27995855347302 1.4957113828006048
2.747080128020061 205.22260295818722 1.484050634492894
2.752307682973477 208.29177740059484 1.5063645349154158
2.7575352379268927 205.5568772830688 1.5012903418074361
2.7627627928803085 201.40261469550114 1.4723012915591696
2.767990347833724 200.34054564367884 1.4753224667844935
2.77321790278714 199.58686061335362 1.457623350170195
2.7784454577405557 200.5905304356948 1.4693029414081222
2.7836730126939715 204.0793804195868 1.5016148186070795
2.7889005676473873 202.20109487336214 1.4995158877514336
2.794128122600803 196.00369446437722 1.4664601125772183
2.7993556775542188 198.64736684285603 1.453294896712177
2.8045832325076345 200.36530185150974 1.4527822253007503
2.8098107874610503 207.2793774232349 1.4805851712468698
2.815038342414466 214.77932239980643 1.5166877043648823
2.820265897367882 225.19172350763137 1.5818903547725107
2.8254934523212976 231.7238344351784 1.6308073242851433
2.8307210072747133 229.553235078881 1.6273155477845245
2.835948562228129 220.89874568757233 1.5973504811531989
2.841176117181545 219.32567291941308 1.59995617695857
2.8464036721349606 216.8121628507177 1.5749806434388036
2.8516312270883764 244.5479988714049 1.6531871811520027
2.856858782041792 247.0151565890075 1.6441725374407943
2.862086336995208 248.53354857153462 1.6343139307284291
2.8673138919486236 266.74578874348566 1.7111090946907246
2.8725414469020394 240.62142046557474 1.6205611639142479
2.877769001855455 242.5518007693541 1.6350645687582757
2.882996556808871 237.3117048997249 1.6179047246328764
2.8882241117622867 218.58620193162284 1.5571331839603357
2.8934516667157024 211.0221598356676 1.539349284176114
2.898679221669118 211.1296981410631 1.5494913845264129
2.903906776622534 207.1528061843796 1.525754511258271
2.9091343315759497 221.23394532653083 1.5947965109473383
2.9143618865293655 226.318992880458 1.6149168372728384
2.919589441482781 220.01563436664244 1.5822717638142973
2.924816996436197 213.07762309256657 1.539658956054332
2.9300445513896127 206.0479954652503 1.4889696582106378
2.9352721063430285 206.82982446784877 1.4757746012926458
2.9404996612964442 212.69795588732057 1.5112497484469163
2.94572721624986 219.0693516291367 1.5498063228580283
2.9509547712032758 224.65640858106534 1.5983163534747118
2.9561823261566915 224.5116895236582 1.6132753947726974
2.9614098811101073 221.60467396811504 1.5890316428510245
2.966637436063523 216.1364334449536 1.5527059456392733
2.971864991016939 215.71234734756626 1.5549431032337262
2.9770925459703546 204.80114506671282 1.4882591424513685
2.9823201009237703 205.0311231672875 1.4912632611812533
2.987547655877186 209.30341593309174 1.5099212399687483
2.992775210830602 207.27813818563973 1.477888322502702
2.9980027657840176 211.42290427417348 1.5030719248856388
3.0032303207374333 214.96309929757984 1.5179481908805577
3.008457875690849 217.75984848580788 1.528251497194198
3.013685430644265 218.55057719395737 1.5165238406815351
3.0189129855976806 212.50654834425805 1.4714598380432378
3.0241405405510964 199.42687217174773 1.4037525969993827
3.029368095504512 198.09367106894794 1.395886681635212
3.034595650457928 199.9521129966038 1.4102311658837752
3.0398232054113437 207.2276193593057 1.444907978162463
3.0450507603647594 211.97883475033956 1.4613009430571942
3.050278315318175 216.58110168819064 1.482364270353007
3.055505870271591 216.84473792683625 1.4726568781044873
3.0607334252250067 214.67432288971543 1.4643968341698725
3.0659609801784224 216.63495177976404 1.4668272847825974
3.071188535131838 212.697390181091 1.448623844901627
3.076416090085254 216.2599157209745 1.458728703420126
3.0816436450386697 209.89531729809437 1.4199055340806368
3.0868711999920855 203.0902797449506 1.3681692123692346
3.0920987549455012 205.49834918580632 1.3499474236553621
3.097326309898917 204.71022126534058 1.334412244303202
3.1025538648523328 207.52130089855314 1.338493413058277
3.1077814198057485 210.59337433966877 1.3527350777620972
3.1130089747591643 214.6295976408925 1.3720979183454483
3.11823652971258 221.7375722252017 1.3939703238868717
3.123464084665996 225.27222818843342 1.3891182262905035
3.1286916396194115 228.85323901110144 1.3826112118961627
3.1339191945728273 229.71439467686608 1.3614282447309716
3.139146749526243 238.53883348388888 1.3710691039667962
3.144374304479659 245.1292030767043 1.3791010007327127
3.1496018594330746 244.90532430398267 1.353515347030675
3.1548294143864903 245.17411652762317 1.3481055025747621
3.160056969339906 241.42195221662976 1.3192651267095294
3.165284524293322 244.26101042778822 1.3111818020242938
3.1705120792467376 252.13730374832784 1.3081309329627637
3.1757396342001534 263.19825694599575 1.301868355385227
3.180967189153569 274.0056229926987 1.3017198292361822
3.186194744106985 291.28112436992694 1.3164019583466096
3.1914222990604006 310.7821455449659 1.3369224479068842
3.1966498540138164 323.22861495247713 1.345199088841116
3.201877408967232 335.6743617178118 1.3528307138937063
3.207104963920648 354.2670325119412 1.3663076361772637
3.2123325188740637 373.18171790007403 1.3823910031975322
3.2175600738274794 399.96893730511096 1.4190561278667804
3.222787628780895 434.7569082557406 1.4720058974060168
3.228015183734311 460.72244202756013 1.5101951178019906
3.2332427386877267 497.61910248367985 1.568645247592591
3.2384702936411425 533.6672669013169 1.6193191025483658
3.2436978485945582 566.453974684976 1.6648735923502178
3.248925403547974 591.1190330708087 1.6980773924739414
3.2541529585013897 616.4599401636292 1.730366171327806
3.2593805134548055 638.6706555773814 1.7593217862365673
3.2646080684082213 661.4224311540203 1.7886062116623773
3.269835623361637 681.2059584223376 1.816567156600355
3.275063178315053 692.1307707981077 1.829587647140489
3.2802907332684685 693.829499036001 1.8262320692049772
3.2855182882218843 686.5036065134193 1.8106686783841388
3.2907458431753 677.4410824256564 1.7979264246143951
3.295973398128716 674.0415888330132 1.7940187708953113
3.3012009530821316 664.2473361593245 1.7819093028353006
3.3064285080355473 656.3407973749189 1.7723008963360787
3.311656062988963 648.0111578508795 1.757255247200182
3.316883617942379 631.3675308948126 1.7302104952396942
3.3221111728957946 623.2060919924448 1.7164772657142255
3.3273387278492104 621.349696638908 1.7116810920273897
3.332566282802626 622.1817954718323 1.7122570292044015
3.337793837756042 630.5535148620445 1.7247935294373986
3.3430213927094576 630.7699228089089 1.724521100642484
3.3482489476628734 621.0101486393222 1.7063536054552322
3.353476502616289 605.4137655840041 1.6814772572433783
3.358704057569705 583.6828421136905 1.6479136492623772
3.3639316125231207 558.1182738395636 1.6119850479344198
3.3691591674765364 525.4649703686001 1.564524038367969
3.374386722429952 487.7975080991372 1.5099932296286416
3.379614277383368 440.47494443389826 1.4408505526152477
3.3848418323367837 395.9525619472258 1.3780392715247722
3.3900693872901995 361.70071684499436 1.3407806112562857
3.3952969422436152 329.134014407811 1.2987947807111195
3.400524497197031 302.2589147170448 1.2694570745127631
3.4057520521504467 277.37686716704076 1.228092446741482
3.4109796071038625 254.65015365775872 1.2028423376800355
3.4162071620572783 241.33222504016348 1.1910722008377304
3.421434717010694 235.53577122421424 1.1979826811546284
3.4266622719641098 234.53949256618444 1.2141924218871787
3.4318898269175255 234.23086089280835 1.224742903464715
3.4371173818709413 231.86014903903651 1.2324427071177215
3.442344936824357 232.4525000772726 1.241318718123656
3.447572491777773 226.67072598039263 1.2393957247821723
3.4528000467311886 222.74980363078987 1.2356062517951942
3.4580276016846043 218.33008055636625 1.2317710044954973
3.46325515663802 211.03276681706532 1.2084485628915962
3.468482711591436 209.17152801806165 1.1968549354503246
3.4737102665448516 211.2802586654432 1.2084411117280813
3.4789378214982674 212.7847687662261 1.2025960313861663
3.484165376451683 213.18445229395556 1.199099888745252
3.489392931405099 218.34880482845844 1.2195153522696962
3.4946204863585146 218.38603981872706 1.2068205361389093
3.4998480413119304 224.98749051958993 1.2103726747346886
3.505075596265346 227.0216931926899 1.2006756537689673
3.510303151218762 235.26721252207216 1.2106921104355435
3.5155307061721777 245.25321224357037 1.2224103005623026
3.5207582611255934 254.43480396536887 1.2277081729310837
3.525985816079009 261.5675035690059 1.2061523062611017
3.531213371032425 270.663791144016 1.1938035676125296
3.5364409259858407 286.13147224638567 1.2042355125925976
3.5416684809392565 318.7529546813094 1.2526097377311134
3.546896035892672 363.63662787069563 1.3209187231959667
3.552123590846088 436.75873752638023 1.4347720036643863
3.5573511457995037 544.2656053069804 1.586623152660172
3.5625787007529195 711.8065763273208 1.8067248439520474
3.5678062557063353 978.001472603125 2.1164589468522963
3.573033810659751 1435.4220062200384 2.5634679113754095
3.5782613656131668 2224.774950576414 3.193173125208043
3.5834889205665825 3579.2891766893013 4.051484105436938
3.5887164755199983 5778.832122646678 5.1476512004124375
3.593944030473414 8934.013585164734 6.359952561201065
3.59917158542683 12515.434822916652 7.493526287305139
3.6043991403802456 16068.289293066337 8.461968823258863
3.6096266953336613 18358.021401108872 9.026356695829032
3.614854250287077 18778.593993645605 9.126539350327928
3.620081805240493 17205.784040312356 8.733925704774245
3.6253093601939086 14166.03071437175 7.918388884708466
3.6305369151473244 10815.864409483042 6.897158449123307
3.63576447010074 7564.044460782064 5.752063628306873
3.640992025054156 5140.958559679956 4.742656691170152
3.6462195800075716 3294.754115002854 3.785508670718799
3.6514471349609874 2109.0386529638663 3.021570284375343
3.656674689914403 1354.4089321979911 2.4117213294961832
3.661902244867819 940.579643716987 2.0106163614806047
3.6671297998212347 701.325988169818 1.7404159620662678
3.6723573547746504 570.5799964970222 1.5788319902091976
3.677584909728066 483.489388188669 1.4612229116397886
3.682812464681482 420.0645153697484 1.3632335842577301
3.6880400196348977 376.56918692713487 1.3014889243683283
3.6932675745883135 346.1844261283048 1.249054255454488
3.698495129541729 325.48974133621687 1.2221871871123167
3.703722684495145 314.6174430460499 1.210377248392205
3.7089502394485607 303.8025134086579 1.190949048133131
3.7141777944019765 293.2569753828359 1.1752325536975545
3.7194053493553922 287.63073624243884 1.1703338078463243
3.724632904308808 284.57218399506627 1.1809050897962161
3.7298604592622238 279.62137468131033 1.1768789677901519
3.7350880142156395 270.37504424102053 1.1547807579351224
3.7403155691690553 258.7861749861481 1.1257099098282728
3.745543124122471 253.7810568462672 1.1182165135398419
3.750770679075887 253.0611035849198 1.1188380905500237
3.7559982340293026 248.60185324030562 1.1155107690409984
3.7612257889827183 246.16689175397877 1.1180443524373997
3.766453343936134 246.87013070777664 1.1182145814981745
3.77168089888955 248.8688191914484 1.12129322866949
3.7769084538429656 246.26269438258 1.1086916686291697
3.7821360087963813 242.27942640719854 1.0951844689996892
3.787363563749797 242.4989425797156 1.1002428555371804
3.792591118703213 244.27561438715318 1.098492029236823
3.7978186736566286 258.87013491239554 1.132499319576193
3.8030462286100444 278.8402583613149 1.1729923399769697
3.80827378356346 298.5168691449253 1.2047611555534643
3.813501338516876 322.87842964354326 1.2462847216656898
3.8187288934702917 349.53118348049406 1.2862355997697483
3.8239564484237074 376.006069342959 1.3240919850480017
3.829184003377123 396.17017740824497 1.3456478220571901
3.834411558330539 402.10867217665304 1.3528002710931224
3.8396391132839547 394.1189722589212 1.3307538427922152
3.8448666682373704 390.38622877402696 1.3209570683396419
3.850094223190786 389.11292613742245 1.3117000672257566
3.855321778144202 387.1544721863781 1.3052655687273396
3.8605493330976177 380.7732715178026 1.2872154273563892
3.8657768880510335 369.5759981569051 1.2581230400177605
3.8710044430044492 355.7368948643845 1.226346831816011
3.876231997957865 347.89818578415066 1.2047588353856893
3.8814595529112808 338.72399763749445 1.189634066417358
3.8866871078646965 334.08340094716647 1.1909130467584763
3.8919146628181123 328.92997855950597 1.1840522273079563
3.897142217771528 320.970671935763 1.17450545981895
3.902369772724944 311.657881091672 1.1558124294867549
3.9075973276783595 305.46511269694713 1.1506493721297089
3.9128248826317753 300.24977754738245 1.1404353033103667
3.918052437585191 295.1968977392798 1.1279717452097167
3.923279992538607 289.0392038209793 1.1106839072869128
3.9285075474920226 290.26528043664774 1.1100882689822862
3.9337351024454383 291.69763867515434 1.114967363396261
3.938962657398854 293.41765523121506 1.1178368255033944
3.94419021235227 296.30996155035587 1.1172132577015605
3.9494177673056856 300.24601341161775 1.1220373929817247
3.9546453222591014 309.8424252954459 1.13688467138738
3.959872877212517 316.7567608232286 1.1466835956887653
3.965100432165933 326.8864788787613 1.161110354166616
3.9703279871193486 335.5118976986906 1.169706257296969
3.9755555420727644 349.62079218097415 1.1853086766554963
3.98078309702618 368.10016700691335 1.2089442098795913
3.986010651979596 385.26967467590237 1.2313504384672418
3.9912382069330117 399.19933777679887 1.2504730913491051
3.9964657618864274 422.3214396640578 1.2836567954608038
4.001693316839844 443.9291601168437 1.3133837830126125
4.00692087179326 473.71140683571934 1.3534327387021816
4.012148426746676 504.71154507880476 1.4022335677232909
4.017375981700092 533.3939778051673 1.4575017719622299
4.0226035366535084 580.3876103166847 1.5277950961462197
4.027831091606925 635.0384777342581 1.6043672755441043
4.033058646560341 696.6051008120536 1.685885084026748
4.038286201513757 763.8662353998333 1.7627003585412637
4.043513756467173 836.139641006727 1.8465750291074803
4.0487413114205895 922.973790370731 1.9400205058202136
4.053968866374006 1027.5033049787428 2.0463457031096794
4.059196421327422 1146.667265198891 2.1669142445777654
4.064423976280838 1284.8296196249248 2.296910493870792
4.069651531234254 1443.803801524689 2.430759035363279
4.0748790861876705 1620.453526850723 2.578296827860569
4.080106641141087 1824.4874297887527 2.7323496465889727
4.085334196094503 2061.8613354548806 2.9023278130750665
4.090561751047919 2316.02290022649 3.073311610520372
4.095789306001335 2623.4227723359027 3.2712833352697945
4.1010168609547515 2989.2556200372915 3.510735629851739
4.106244415908168 3349.382354360962 3.728391432642817
4.111471970861584 3737.59068818769 3.9409938034156777
4.116699525815 4116.804154448387 4.125673314658653
4.121927080768416 4485.770469491601 4.2514596347238705
4.1271546357218325 4861.043378317988 4.377755702488274
4.132382190675249 5241.692269173679 4.525001656350769
4.137609745628665 5639.238199119146 4.67588262782548
4.142837300582081 6026.245615324207 4.821120736378464
4.148064855535497 6357.266650004495 4.951612768791766
4.1532924104889135 6650.1792492145905 5.0530028914358125
4.15851996544233 6865.327204711545 5.122210497630766
4.163747520395746 6957.570315409845 5.142359631532744
4.168975075349162 6999.404620947801 5.151837699170171
4.174202630302578 6912.393140547511 5.113503401706512
4.1794301852559945 6703.638975992015 5.032822291953366
4.184657740209411 6402.329801802706 4.9090398483611
4.189885295162827 5987.369315022925 4.744646918426283
4.195112850116243 5539.062158237427 4.561375045479612
4.200340405069659 5018.675895922868 4.329810195631377
4.2055679600230755 4484.849529808632 4.086246233473262
4.210795514976492 4009.083356988726 3.8689731046517206
4.216023069929908 3541.867634137252 3.63590774711285
4.221250624883324 3098.1255291200027 3.394163217607057
4.22647817983674 2716.059799507276 3.1737260904200117
4.2317057347901565 2366.4182448420042 2.9601782379519133
4.236933289743573 2068.9434553089995 2.766238382466029
4.242160844696989 1818.9162051715625 2.591362917239796
4.247388399650405 1599.6251305351536 2.429780946168803
4.252615954603821 1403.9537603235547 2.2770566562138654
4.257843509557238 1252.9795612139083 2.1528347082445594
4.263071064510654 1109.7302062015788 2.022967925097167
4.26829861946407 980.7682684624946 1.8959040564131224
4.273526174417486 872.2045430171748 1.7834589347458911
4.278753729370902 782.039185886188 1.687713254524204
4.283981284324319 702.5627648958581 1.6010441600004572
4.289208839277735 635.3992747605323 1.5226585457668627
4.294436394231151 572.6068853339543 1.4444054402916109
4.299663949184567 523.2360621698439 1.380719629909728
4.304891504137983 483.3531131590548 1.328773522496653
4.3101190590914 453.7462795863911 1.288283846175944
4.315346614044816 422.9791063850053 1.24565491681566
4.320574168998232 395.5252171436691 1.208230784547375
4.325801723951648 372.9696235281318 1.1759973068290877
4.331029278905064 351.38029207925604 1.1501914114001317
4.336256833858481 335.23433127340854 1.1270856705599777
4.341484388811897 324.4530584671687 1.113048540803099
4.346711943765313 314.52684820667145 1.1016213939795383
4.351939498718729 302.11850739306084 1.0849089070374907
4.357167053672145 292.8661166747816 1.073727134863005
4.362394608625562 279.207726131075 1.051805689364582
4.367622163578978 272.2222452469331 1.0384640261837061
4.372849718532394 261.6999483456014 1.022640916082877
4.37807727348581 254.69801040891602 1.01524974762375
4.383304828439226 249.84364792751575 1.0155662194829556
4.388532383392643 242.76368306227016 1.0153971843344263
4.393759938346059 234.27601450240786 1.0049451810496077
4.398987493299475 224.35719541569256 0.9902991448041127
4.404215048252891 219.5749810210769 0.9922702098295334
4.409442603206307 217.8625632509278 0.9938958933589201
4.414670158159724 214.24733332932752 0.993620090346716
4.41989771311314 206.39874960791755 0.986374795912528
4.425125268066556 202.55204587789575 0.9822686785410077
4.430352823019972 197.08957593489268 0.9748522063926293
4.435580377973388 194.1159715564274 0.969130126215429
4.440807932926805 193.56486318672805 0.9750725067776473
4.446035487880221 190.47102388462557 0.9791475218509877
4.451263042833637 187.60078855501405 0.9850577255543508
4.456490597787053 183.0895391080282 0.9779631381999656
4.4617181527404695 180.0569604953813 0.9781405806892175
4.466945707693886 174.4844753527929 0.9683273525767783
4.472173262647302 173.21529061178228 0.965873489382768
4.477400817600718 174.72853050891143 0.9826768776262869
4.482628372554134 171.37361781407407 0.9652564437054932
4.4878559275075505 174.90801451737167 0.9813513739877006
4.493083482460967 174.94329603920443 0.9769630787622616
4.498311037414383 174.2121829414644 0.9828065705621372
4.503538592367799 171.2639575851417 0.9796544010901255
4.508766147321215 168.08746328442825 0.9837459903857136
4.5139937022746315 164.59717702434733 0.9809686451421247
4.519221257228048 165.46382519983877 0.9887713186014591
4.524448812181464 168.2730359259295 0.9989714467587655
4.52967636713488 171.67644948193396 1.0087872136899365
4.534903922088296 170.38958041078448 1.0051619972936372
4.5401314770417125 171.63098525371132 1.0082366149964026
4.545359031995129 169.92628063898343 1.0095342372609157
4.550586586948545 168.46955815247665 1.011617211543308
4.555814141901961 166.98306839092663 1.0100501794289634
4.561041696855377 160.40580381480027 0.99630264176169
4.5662692518087935 160.50860690466175 1.0021540288919428
4.57149680676221 157.37031057109488 0.9892411280081781
4.576724361715626 158.39592381822663 0.9928369512589491
4.581951916669042 155.70192738271604 0.9652294466037916
4.587179471622458 156.3382124852347 0.967033207304905
4.5924070265758745 156.3758609189851 0.9677515466715565
4.597634581529291 160.10104144587507 0.9839466080061222
4.602862136482707 164.08675247323362 1.0150291382015937
4.608089691436123 169.22993703119926 1.0498751622953941
4.613317246389539 166.45350217570953 1.0454651037130853
4.6185448013429555 163.9486253681246 1.0302588920890614
4.623772356296372 161.15390642856102 1.0164825670251445
4.628999911249788 161.4910167008948 1.0166261006449187
4.634227466203204 157.66311810442068 1.0105263961175621
4.63945502115662 153.4678176011971 0.9861042041536334
4.6446825761100365 147.79556321783775 0.9582772191981943
4.649910131063453 148.86444853790383 0.9531273177350408
4.655137686016869 154.0675642582102 0.9714990731722034
4.660365240970285 159.7093781026599 1.0042313892994077
4.665592795923701 157.43323859088275 1.0036732721141823
4.6708203508771176 158.12901314538774 1.0090973803478134
4.676047905830534 153.68488832548047 0.9794045873869721
4.68127546078395 151.06412617743746 0.9681399984748764
4.686503015737366 149.7022335230918 0.9645340947567062
4.691730570690782 150.54359826304443 0.9788253417060416
4.696958125644199 153.09522126562828 0.9881758667489763
4.702185680597615 154.35957839586447 0.9802305199137287
4.707413235551031 157.50741657797653 0.9892483418724801
4.712640790504447 156.84145197726986 0.9838482702379822
4.717868345457863 153.99616076356355 0.9775815657011084
4.72309590041128 150.8555060481759 0.9742799568914415
4.728323455364696 148.31505563755044 0.9710619276406941
4.733551010318112 149.13774303706268 0.9800173854700686
4.738778565271528 150.0614071569388 0.9907067320181747
4.744006120224944 151.24756736758246 0.9961573623562747
4.749233675178361 153.86791405398392 1.0026143986343268
4.754461230131777 155.43605966199618 1.0108200878040814
4.759688785085193 153.3331196142517 1.004805429947915
4.764916340038609 149.65917177334904 0.9776350857629862
4.770143894992025 146.76214200496014 0.9585872364949645
4.775371449945442 147.83253207866716 0.9506136855473208
4.780599004898858 145.90040974656057 0.9382055285372537
4.785826559852274 142.38398925371456 0.9317286563404854
4.79105411480569 137.51062853530564 0.9210159556405121
4.796281669759106 141.63061357444866 0.9322255123208633
4.801509224712523 145.7195550507028 0.9434400006460772
4.806736779665939 146.11409588259005 0.9468537675559963
4.811964334619355 146.41953392994432 0.9522888130368312
4.817191889572771 142.20114316756957 0.9464322702873917
4.822419444526187 139.1717251756556 0.9399841297943027
4.827646999479604 138.9302468335555 0.9304873859262377
4.83287455443302 141.43134690329268 0.9400542823866551
4.838102109386436 145.6849316044093 0.9605407598179904
4.843329664339852 151.93113981280845 0.9956917487103165
4.848557219293268 149.12378744383795 0.9837330184384482
4.853784774246685 148.77292291245126 0.9753288726592181
4.859012329200101 148.31780746744806 0.9642300573545515
4.864239884153517 152.08805384376532 0.9728103230014731
4.869467439106933 150.54205580482088 0.9633608741614487
4.8746949940603495 151.2542336295466 0.9769579834491212
4.879922549013766 153.69975241390412 0.9884774804424186
4.885150103967182 155.0719276040146 0.9810043219757318
4.890377658920598 154.17143324703315 0.9623639732506298
4.895605213874014 152.68818151302173 0.9501733444055223
4.9008327688274305 149.67201936211828 0.9358089828605333
4.906060323780847 148.24272810905248 0.9389367746045251
4.911287878734263 146.83412508561082 0.9426444192315067
4.916515433687679 145.38099806196888 0.9396876112179298
4.921742988641095 148.23743052050645 0.9398488098134218
4.9269705435945115 154.73648319397915 0.9559230149733401
4.932198098547928 153.65947878598183 0.9509243360516892
4.937425653501344 152.71315043143727 0.9507496971741812
4.94265320845476 152.22811158873665 0.968678558913082
4.947880763408176 149.64131587250486 0.9609815046398963
4.9531083183615925 149.92118343331285 0.9652671708006275
4.958335873315009 147.03658632070844 0.9598729043764216
4.963563428268425 148.5487054882689 0.9619737316754791
4.968790983221841 146.3050392281304 0.9507222318464296
4.974018538175257 142.76615399306328 0.9289069707385346
4.9792460931286735 145.79890693199624 0.9282249070652039
4.98447364808209 148.62133958340763 0.936127420713422
4.989701203035506 152.0770933063806 0.9260146021151109
4.994928757988922 158.08110792017484 0.9089868275148726
5.000156312942338 161.21166830963023 0.8876296712194126
5.0053838678957545 164.36481127697718 0.872111637130605
5.010611422849171 170.01499597815285 0.8755660397438434
5.015838977802587 174.30408191395261 0.877617328086875
5.021066532756003 175.89237253583897 0.8712229485510155
5.026294087709419 177.30311598827737 0.8713279589142469
5.0315216426628355 173.96346393406236 0.8716735478072095
5.036749197616252 173.79815881802173 0.8850067865611377
5.041976752569668 168.87887650402257 0.8787338758156632
5.047204307523084 167.29488959045844 0.8781709223773202
5.0524318624765 163.41703481519778 0.8660473460402275
5.0576594174299165 161.67590059113994 0.8585682982566896
5.062886972383333 166.79650427766276 0.8690786076628704
5.068114527336749 173.42740851657817 0.8749125012208491
5.073342082290165 183.90693777958072 0.8829425509589263
5.078569637243581 189.59288309512613 0.8717411033340066
5.0837971921969975 194.41289531077916 0.8513665175823645
5.089024747150414 203.26686677024313 0.8603744090033303
5.09425230210383 214.12247351078878 0.874743238733427
5.099479857057246 230.29430778911413 0.8913633340769113
5.104707412010662 252.7523025448156 0.9237029918532437
5.109934966964079 276.89246979842864 0.9462900184060878
5.115162521917495 299.92424989727147 0.9713087672329105
5.120390076870911 323.1609499257099 1.0034126256285258
5.125617631824327 338.81519278120186 1.0210994734817054
5.130845186777743 341.7882276039547 1.0231706531705538
5.13607274173116 337.7736841714107 1.0209230739478417
5.141300296684576 319.8516721448508 1.0004057106605497
5.146527851637992 300.7810750298614 0.9881311884891691
5.151755406591408 278.7534652245904 0.9758077310005567
5.156982961544824 251.67980077551255 0.9546922008816391
5.162210516498241 230.42841919717438 0.9378114805499871
5.167438071451657 211.71775370060968 0.9226102187004155
5.172665626405073 196.08918241980902 0.9096983545955556
5.177893181358489 183.52781158431083 0.8900133386609026
5.183120736311905 177.99806384179644 0.8929809945658044
5.188348291265322 172.46165207706696 0.8925092144691946
5.193575846218738 170.0795370832431 0.897335719344854
5.198803401172154 163.60267181816366 0.8850443925283283
5.20403095612557 160.67350985973306 0.8845508431128741
5.209258511078986 163.17269302341307 0.8981229482050016
5.214486066032403 162.3371551043226 0.9002319565182303
5.219713620985819 161.47225757812825 0.9027394734994183
5.224941175939235 157.10758917272494 0.8865852381817894
5.230168730892651 155.5546855440637 0.8867168994608461
5.235396285846067 151.93556909769717 0.8776784345097397
5.240623840799484 151.90814463723785 0.8713017556694157
5.2458513957529 151.51162382232653 0.8761126130235358
5.251078950706316 150.78566336824827 0.8689416695849986
5.256306505659732 151.37049592728556 0.8715367057150202
5.261534060613148 148.47723862803343 0.8659166901686453
5.266761615566565 149.3936664366203 0.8694990082212625
5.271989170519981 147.16713699737633 0.8659036498021112
5.277216725473397 147.08327905835998 0.8709566926361141
5.282444280426813 149.1006730698157 0.892500076148232
5.2876718353802294 153.84602805351133 0.9126912946345515
5.292899390333646 151.60366006232664 0.9146229754417088
5.298126945287062 149.37276271089402 0.9046227254901607
5.303354500240478 150.03454491671886 0.8963129569742588
5.308582055193894 150.8745567959854 0.8903064222507716
5.3138096101473105 149.22215420445013 0.8741901840129134
5.319037165100727 149.48235372218792 0.872818951722101
5.324264720054143 145.37626374784406 0.8638861442491564
5.329492275007559 142.41515630194198 0.8599208911618288
5.334719829960975 144.84534984760543 0.8798472859925136
5.3399473849143915 145.22229087259967 0.8872520904787958
5.345174939867808 147.2702087126111 0.8982973749620515
5.350402494821224 150.49474001323412 0.9032423618662098
5.35563004977464 146.52105230629516 0.8855333017026066
5.360857604728056 147.37860458188976 0.8765862808181937
5.3660851596814725 147.73888634050212 0.8735275963619433
5.371312714634889 149.93720634866423 0.8745031417104621
5.376540269588305 150.9040826780213 0.8622826589863636
5.381767824541721 152.80510197055975 0.8725921908190939
5.386995379495137 153.893561326685 0.8781151524980516
5.3922229344485535 152.49799874750036 0.8717739241891197
5.39745048940197 147.6047487588439 0.8589285996194218
5.402678044355386 147.26349158365642 0.8435534510676728
5.407905599308802 147.69611694462307 0.8342884738695932
5.413133154262218 151.98307160491092 0.8365369505820185
5.4183607092156345 157.30929289953292 0.8419241805315174
5.423588264169051 159.4275553909971 0.8312431464034855
5.428815819122467 165.63287400060707 0.8432615082626866
5.434043374075883 168.77657017834892 0.8485539795572874
5.439270929029299 166.53364757939576 0.8330330416558078
5.4444984839827155 166.81228952575935 0.8214463076392429
5.449726038936132 167.14561921744007 0.8130639190382146
5.454953593889548 172.06675902215835 0.8276533632481727
5.460181148842964 173.9482219447119 0.8413544858357115
5.46540870379638 172.08051645426457 0.8452723666089818
5.4706362587497965 167.49756166690995 0.8443904749327811
5.475863813703213 164.06316256561252 0.8493691848826834
5.481091368656629 163.02044232582406 0.8516960587761434
5.486318923610045 160.6852614104565 0.8586382266224409
5.491546478563461 158.58170529836983 0.8495355409112674
5.4967740335168775 157.67985687055747 0.8497359824119936
5.502001588470294 157.77377208553233 0.8556515548745528
5.50722914342371 156.09214076327177 0.8502002755869672
5.512456698377126 153.84539961945256 0.8432695069793235
5.517684253330542 154.97936310830843 0.8441212001067319
5.522911808283959 155.0245460965527 0.8360144186254085
5.528139363237375 156.53268171874453 0.8409165819188682
5.533366918190791 157.87313949327324 0.8544613559575802
5.538594473144207 158.22572524396966 0.8609927849837575
5.543822028097623 157.63349716109263 0.8532569093508782
5.54904958305104 157.9050797477335 0.852382261447043
5.554277138004456 159.21461060413066 0.8456127575802095
5.559504692957872 163.46921112983935 0.861674415965573
5.564732247911288 162.87798649246906 0.8612163460158184
5.569959802864704 158.88325045188245 0.8502412601682806
5.575187357818121 154.92068823162055 0.8249039523627255
5.580414912771537 155.68536952334182 0.8185720390813725
5.585642467724953 162.4086446886925 0.8402453768529787
5.590870022678369 166.48024700161113 0.848801620990804
5.596097577631785 165.34977147652802 0.8446253728564228
5.601325132585202 162.56008339094322 0.8219739545933298
5.606552687538618 165.76013007710424 0.8122762368770445
5.611780242492034 170.27630788487986 0.8059689005534011
5.61700779744545 177.99156892229712 0.8129714079799775
5.622235352398866 193.18956170529918 0.830712122257401
5.627462907352283 214.89045036518658 0.8506321947677847
5.632690462305699 251.96226820330355 0.8915618264415266
5.637918017259115 304.24162974966 0.945545382292862
5.643145572212531 385.47781337285693 1.0393660053354972
5.648373127165947 475.2374315103005 1.137536962233201
5.653600682119364 565.2162782158658 1.2305810317556305
5.65882823707278 644.4373178553247 1.3085535131135382
5.664055792026196 695.2418590859847 1.3567187851624267
5.669283346979612 731.6805510796429 1.390709469871742
5.674510901933028 742.736674450691 1.3992952177035318
5.679738456886445 741.6976276302458 1.398722706547634
5.684966011839861 735.8548061574654 1.3932555932482642
5.690193566793277 730.5515815403386 1.3858886509471318
5.695421121746693 729.7440473058487 1.3833153133196625
5.700648676700109 734.3144427895621 1.3865222658303993
5.705876231653526 740.8719365130604 1.392225041340394
5.711103786606942 745.0212299951669 1.395194178352482
5.716331341560358 756.8540765245979 1.405143245091395
5.721558896513774 761.2978405511107 1.4084610245944753
5.7267864514671905 762.9616845311543 1.4102356959780695
5.732014006420607 765.0373515689356 1.412201676025257
5.737241561374023 765.8718358255741 1.4126000788758726
5.742469116327439 777.0669481261924 1.421411348633324
5.747696671280855 805.042169633 1.4458243202805405
5.7529242262342715 837.8017653565462 1.472721943781943
5.758151781187688 876.6943758942956 1.5045038052765278
5.763379336141104 928.4101447821977 1.5481857604699494
5.76860689109452 990.7552058267629 1.6024962624360035
5.773834446047936 1061.2798082143454 1.6586369096063434
5.7790620010013525 1122.8133427131218 1.704676821390979
5.784289555954769 1156.861090872367 1.7255082514196742
5.789517110908185 1161.609797979471 1.7266697355380776
5.794744665861601 1116.0763322175237 1.6893015753970138
5.799972220815017 1025.896234526711 1.617974948918672
5.8051997757684335 904.1812637286436 1.5198450260964744
5.81042733072185 761.1730229565981 1.3945313815349851
5.815654885675266 625.5579678589728 1.2709636334519756
5.820882440628682 506.3693473386708 1.1507917083583747
5.826109995582098 413.15850545287327 1.0517365849433054
5.8313375505355145 346.5286959045201 0.9791105323990856
5.836565105488931 294.80128369954633 0.9173785666935129
5.841792660442347 257.5008239171417 0.871575337219654
5.847020215395763 234.72775297600185 0.8470704535687632
5.852247770349179 223.56432417453402 0.8357246364381031
5.8574753253025955 218.00250529539056 0.836737780178218
5.862702880256012 213.28971558616053 0.8336924269920564
5.867930435209428 207.3172291973614 0.8236049623448863
5.873157990162844 200.39021201450984 0.8102211980314332
5.87838554511626 194.43783453890805 0.7955473203156331
5.8836131000696765 186.9640618200193 0.7861236642820401
5.888840655023093 185.84491603994522 0.7840506582503125
5.894068209976509 185.19110466484764 0.7777499703245013
5.899295764929925 187.5442008520257 0.7788182805023373
5.904523319883341 186.65100527895373 0.7720689447573784
5.9097508748367575 189.4096108904909 0.7735472693018681
5.914978429790174 191.2019393879199 0.7768346949750244
5.92020598474359 190.60704290354533 0.7710432722282942
5.925433539697006 193.74992710678822 0.7767011161107172
5.930661094650422 197.30436341334632 0.7832212122335191
5.9358886496038386 198.89345154643246 0.784933003644572
5.941116204557255 202.20915940628493 0.7915559039999861
5.946343759510671 204.63465549055212 0.7933127133578998
5.951571314464087 204.832764990202 0.7963665013944792
5.956798869417503 213.3448628344767 0.8122707807519706
5.96202642437092 225.8115929188398 0.8309183430150531
5.967253979324336 233.61756844720742 0.8451502141953523
5.972481534277752 246.76691387459522 0.8635806847912206
5.977709089231168 253.97302928723107 0.8714227763317903
5.982936644184584 259.4716613063432 0.8748581039476192
5.988164199138001 275.6339354072765 0.8983125213458215
5.993391754091417 290.0881170673004 0.9175966012276807
5.998619309044833 308.90399469197854 0.9423462156199682
6.003846863998249 338.38227394039154 0.9808556069508747
6.009074418951665 369.7512755531007 1.020803855851825
6.014301973905082 405.13036078062737 1.0660804830826665
6.019529528858498 452.63580391218466 1.1238635638446752
6.024757083811914 506.0395207370369 1.1856122250763423
6.02998463876533 569.6312422716361 1.2563964746138525
6.035212193718746 653.4814567309455 1.3472310946878818
6.040439748672163 757.7986183805374 1.4536323246707887
6.045667303625579 876.0742862384832 1.5646528756003977
6.050894858578995 1026.4084561093837 1.6961838765327932
6.056122413532411 1182.0446906054178 1.8218631315008746
6.061349968485827 1338.8091730194647 1.9404015564529644
6.066577523439244 1492.0303583735065 2.048481781718293
6.07180507839266 1604.1175813639345 2.1236359536158487
6.077032633346076 1687.0573711094182 2.1796906943415695
6.082260188299492 1727.9643145928774 2.2086852606767757
6.087487743252908 1716.2447687701535 2.2013199551500535
6.092715298206325 1664.5705365989327 2.1681257397880516
6.097942853159741 1584.2148789153691 2.1166343520414777
6.103170408113157 1488.778822090455 2.057568297195172
6.108397963066573 1375.9062066763938 1.9817741096162185
6.113625518019989 1248.8393166603137 1.8910078192164257
6.118853072973406 1132.6152856418157 1.807485816332695
6.124080627926822 1012.7034782142981 1.7104725476804599
6.129308182880238 898.6090523208102 1.6122521658582467
6.134535737833654 794.4895740252182 1.5144384233989587
6.1397632927870704 702.9528240907928 1.4251816651137574
6.144990847740487 622.5953075979296 1.3437757865359277
6.150218402693903 555.9469995886269 1.273343894102948
6.155445957647319 497.8395083242526 1.2076214906633973
6.160673512600735 449.44529188216245 1.1506098686614472
6.1659010675541515 412.4104267667912 1.1081097019065014
6.171128622507568 385.4073337015007 1.0760987480232451
6.176356177460984 359.2155117124878 1.0445151301394038
6.1815837324144 336.40970629872976 1.0157026025604807
6.186811287367816 315.7499847009562 0.9946567444015716
6.1920388423212325 299.85901832713074 0.9763377952578403
6.197266397274649 289.59498054066825 0.9684262697414803
6.202493952228065 281.1666675593544 0.9579405878566082
6.207721507181481 265.3928901309025 0.9218705983009157
6.212949062134897 256.5842901446118 0.8999303895767966
6.2181766170883135 248.33545202784165 0.8865083086064562
6.22340417204173 240.43240645390202 0.8715158329497057
6.228631726995146 237.60851902214063 0.8678629798055626
6.233859281948562 233.00223991300243 0.8605377207265376
6.239086836901978 230.1644438698763 0.8568933395736668
6.2443143918553945 225.30501753162443 0.8500363434691786
6.249541946808811 222.47619000599957 0.8433164982050884
6.254769501762227 217.50144872342742 0.8342030783978434
6.259997056715643 212.8579184188654 0.8231281084659965
6.265224611669059 206.95200510299912 0.8162566217222372
6.2704521666224755 199.57696369853176 0.8108113842102646
6.275679721575892 197.32965789512298 0.8042256479722707
6.280907276529308 197.79448610783902 0.8038964677575419
6.286134831482724 203.62911805402638 0.8162714477963984
6.29136238643614 204.7325751889741 0.8192426807485803
6.2965899413895565 206.44389163700632 0.825263086720844
6.301817496342973 205.98217404645044 0.8267011739647019
6.307045051296389 208.48574248031994 0.8316729810497655
6.312272606249805 207.50183962668942 0.8306616650502867
6.317500161203221 201.67205058414393 0.8180217124488763
6.3227277161566375 200.23861732427176 0.8173034624072351
6.327955271110054 195.4738738273638 0.8029847638641417
6.33318282606347 195.21366610565232 0.7980327164533946
6.338410381016886 192.67855642324128 0.793133178275773
6.343637935970302 191.7885175618284 0.7909916206616803
6.3488654909237185 196.30610045366757 0.8075041767760158
6.354093045877135 196.53032338706882 0.8131903642495023
6.359320600830551 194.72313750851026 0.8066847822540869
6.364548155783967 196.43383170256095 0.8070719887270158
6.369775710737383 194.55679860576853 0.7970646739047665
6.3750032656908 193.1793221238895 0.7872004975252153
6.380230820644216 194.65578038515153 0.7902730522147292
6.385458375597632 193.96555797877215 0.7915980638217381
6.390685930551048 190.85532110799767 0.7845275984534741
6.395913485504464 194.38778599917842 0.7967968556294394
6.401141040457881 192.66124404768433 0.7898376691670146
6.406368595411297 192.58069965722137 0.7882103485081574
6.411596150364713 195.23327314698986 0.7904297135534223
6.416823705318129 197.34155873225373 0.7942337195824537
6.422051260271545 197.27223231087933 0.7929360216709013
6.427278815224962 197.05220775826976 0.7916384741012242
6.432506370178378 193.28815483273493 0.7859477774174604
6.437733925131794 191.9486922365856 0.7807397017444541
6.44296148008521 196.96003618706564 0.7894200011263831
6.448189035038626 202.18137881458898 0.799196792829513
6.453416589992043 206.1923963637727 0.8038651536916434
6.458644144945459 205.3700505186535 0.7983300959325121
6.463871699898875 203.9851107727599 0.7940982518176908
6.469099254852291 203.24947828922004 0.7936180261433377
6.474326809805707 203.9627502966921 0.7953392559911217
6.479554364759124 208.80905746309134 0.7982551538516484
6.48478191971254 210.33926887084507 0.7959248606304801
6.490009474665956 211.29925364642253 0.7953291168693434
6.495237029619372 208.6978415832346 0.7844730721002972
6.500464584572788 210.37475187689418 0.7811197813662969
6.505692139526205 213.8757901015732 0.7851577472283124
6.510919694479621 221.9328511631078 0.7926265835438637
6.516147249433037 229.7585479038214 0.803159997980415
6.521374804386453 236.02575292125925 0.8113087083845218
6.526602359339869 246.85194697882017 0.8265007434463686
6.531829914293286 262.86021485793356 0.8447301705706451
6.537057469246702 280.35650874634376 0.8650363117910093
6.542285024200118 299.4833663273445 0.8841489474552165
6.547512579153534 322.93953985617225 0.9085190794367437
6.55274013410695 344.8108766224472 0.9312857515147078
6.557967689060367 371.3170059038112 0.958905758875031
6.563195244013783 398.32258054608326 0.9884476841475733
6.568422798967199 421.53463191979444 1.0136836359639472
6.573650353920615 443.5682570596339 1.0391792052500521
6.5788779088740315 455.8324978556445 1.0531947273110085
6.584105463827448 463.769144119802 1.0620566853648477
6.589333018780864 455.4067641549071 1.0506194804882285
6.59456057373428 441.4228821714473 1.032667780532973
6.599788128687696 425.4560598589948 1.012678745918721
6.6050156836411125 404.5451925224348 0.9875989677619894
6.610243238594529 386.72515891024045 0.9689885602223647
6.615470793547945 365.81456276573755 0.9446555209281411
6.620698348501361 344.87576020704034 0.9197269117130873
6.625925903454777 328.2871755869845 0.8986892892757623
6.6311534584081935 312.4521747970744 0.879111001347263
6.63638101336161 299.64343581918683 0.8674825269674266
6.641608568315026 286.5202582400273 0.8509217251841606
6.646836123268442 278.0452143023655 0.8429631581799697
6.652063678221858 265.35814103256007 0.8255586646162858
6.6572912331752745 256.13670869525964 0.81444267512354
6.662518788128691 246.90825495713094 0.8015607859846051
6.667746343082107 245.5446067095563 0.8012741901840967
6.672973898035523 245.76032695504765 0.8040402399665526
6.678201452988939 240.44959704144813 0.7979971928059385
6.6834290079423555 238.68399805142673 0.7988961212812266
6.688656562895772 238.8599211540486 0.8027283303591842
6.693884117849188 236.97138684562546 0.8001870121229425
6.699111672802604 235.70788584397764 0.8006970633758886
6.70433922775602 230.6193131966208 0.7904511340659464
6.7095667827094365 227.19217578566528 0.7841208995541648
6.714794337662853 225.72777304894885 0.7823252252963444
6.720021892616269 227.75212614064358 0.7837771340582621
6.725249447569685 226.0889078126007 0.7805051910847375
6.730477002523101 226.00471680363017 0.7843362435227288
6.7357045574765175 226.66409879486537 0.783992408837279
6.740932112429934 222.6655943580935 0.7759738229931067
6.74615966738335 221.44765047391238 0.7771550594466258
6.751387222336766 221.5082743459218 0.7773953931929606
6.756614777290182 224.07669892351043 0.7845045042918053
6.7618423322435985 226.26159676014194 0.7870465615525449
6.767069887197015 226.97237988983161 0.7876921785338189
6.772297442150431 226.80340241196998 0.7888820914540453
6.777524997103847 222.5409827707428 0.7807600489473289
6.782752552057263 220.52804077095337 0.7721178807520619
6.7879801070106796 220.58942817032406 0.7728556440387901
6.793207661964096 221.34106686387724 0.774087587477499
6.798435216917512 224.69367354426907 0.7837821069793149
6.803662771870928 229.27450363639636 0.7959441772091985
6.808890326824344 228.3703474834076 0.793101639633207
6.814117881777761 227.33042297576705 0.7880731208781995
6.819345436731177 223.75667161586995 0.7738594559489513
6.824572991684593 222.11441989869346 0.7670869114926796
6.829800546638009 223.70582750098836 0.7680470245554708
6.835028101591425 223.46961123686978 0.7696013305873977
6.840255656544842 229.21391479434735 0.7820808215280205
6.845483211498258 232.64153442110808 0.7880211247047503
6.850710766451674 235.56702511766656 0.7906597133156742
6.85593832140509 238.58356443719683 0.7916704179557015
6.861165876358506 236.86972325275138 0.7855125646300628
6.866393431311923 238.4130706351362 0.7880333880108653
6.871620986265339 241.84192024080343 0.7946678205847233
6.876848541218755 244.136099886097 0.7997593939764531
6.882076096172171 244.86948598626188 0.7966866073523722
6.887303651125587 246.15733667092235 0.7959343155935549
6.892531206079004 245.57618083438857 0.7895402945749338
6.89775876103242 251.01788571053154 0.7969158380782475
6.902986315985836 255.81945152522877 0.8025063506533162
6.908213870939252 259.37424067652483 0.8019995921688073
6.913441425892668 263.63617807800307 0.802783709568345
6.918668980846085 268.14757890690686 0.8056008932214231
6.923896535799501 269.99670119365385 0.8087195299042247
6.929124090752917 273.4811072220405 0.8122132114092219
6.934351645706333 275.2504759117418 0.8128663103414282
6.939579200659749 278.7077455168959 0.8146980508711212
6.944806755613166 285.92383875044146 0.8248157236705237
6.950034310566582 292.02179619194726 0.8315895498611577
6.955261865519998 300.76631236187774 0.8411573994428696
6.960489420473414 309.9436820110359 0.8485431384745007
6.96571697542683 318.7866934123038 0.8555558393631173
6.970944530380247 330.4325389572522 0.8666649639556212
6.976172085333663 345.7614399009614 0.8840408998061072
6.981399640287079 363.23023740934644 0.9032392381528771
6.986627195240495 385.2129054263517 0.927806022285392
6.9918547501939114 416.4951810421305 0.9617432798251646
6.997082305147328 460.81322177879565 1.0093974240016312
7.002309860100744 523.0375546821994 1.0740943826008817
7.00753741505416 614.5403459742386 1.1624794994941112
7.012764970007576 740.5304014109529 1.2743458679486668
7.0179925249609925 894.7995776905784 1.397943403137091
7.023220079914409 1061.26853720212 1.5211583410436886
7.028447634867825 1210.0150618157063 1.621413197376254
7.033675189821241 1322.3810128106654 1.6941788131276037
7.038902744774657 1381.848550292402 1.730395990408535
7.0441302997280735 1372.8556583640554 1.7237203654989453
7.04935785468149 1309.2778310792485 1.6819719391531502
7.054585409634906 1211.847464602843 1.615871595059529
7.059812964588322 1096.9039771220234 1.5369723459091627
7.065040519541738 989.2352879363566 1.4607129040175149
7.0702680744951545 887.7091792648802 1.383990480854351
7.075495629448571 800.9470223106534 1.3137011015000861
7.080723184401987 728.432576874756 1.2513645993413682
7.085950739355403 671.656551729156 1.201560289889515
7.091178294308819 633.4612027413461 1.167440824700146
7.0964058492622355 608.4396283569757 1.1456977778198671
7.101633404215652 584.1297938231862 1.1231154822101923
7.106860959169068 566.3136062758189 1.106091769422833
7.112088514122484 544.904564394611 1.0841889288902782
7.1173160690759 526.8153039783894 1.0660814614988023
7.1225436240293165 513.3756088489262 1.052207908994653
7.127771178982733 498.7022134182521 1.0373282476996164
7.132998733936149 487.2068777024488 1.026109241148584
7.138226288889565 474.24938763520805 1.013146615633395
7.143453843842981 463.43219847704944 1.0016563641244183
7.1486813987963975 457.88786109182576 0.996645957823199
7.153908953749814 450.39065340367654 0.987633178071242
7.15913650870323 446.831592709747 0.9822052910480811
7.164364063656646 444.04026609168824 0.9787169807542719
7.169591618610062 445.4383506434095 0.978368815249234
7.1748191735634785 452.9605387464101 0.9866255894820913
7.180046728516895 472.1018876739793 1.0069388290504873
7.185274283470311 505.198688899852 1.0412986239859712
7.190501838423727 553.0511759429011 1.087640446088757
7.195729393377143 625.1211882694154 1.1534294602744888
7.2009569483305595 728.9156895755399 1.2433537654594524
7.206184503283976 869.790258452265 1.356547989518708
7.211412058237392 1047.6557743265682 1.48648969968824
7.216639613190808 1263.9726839603884 1.6334358868595449
7.221867168144224 1528.0570744134657 1.7956312793461144
7.227094723097641 1832.6869206862425 1.9647300328817903
7.232322278051057 2137.9612201801806 2.118561161179128
7.237549833004473 2378.331136589175 2.2295620044168145
7.242777387957889 2498.4916673096927 2.2839339243830645
7.248004942911305 2456.9161364701154 2.2639240311084072
7.253232497864722 2270.2241704465728 2.1750364419045134
7.258460052818138 1963.6411792520132 2.021278745018145
7.263687607771554 1626.8590901433065 1.8387963670699592
7.26891516272497 1298.5135324631558 1.6424258641135179
7.274142717678386 1021.8473515181051 1.457545726145749
7.279370272631803 805.1939121754613 1.293836825265287
7.284597827585219 641.3141460939571 1.1562203494230332
7.289825382538635 534.2529795395612 1.0573692322591826
7.295052937492051 460.87978490189715 0.9851306911472181
7.300280492445467 412.46507541755386 0.934148242811248
7.305508047398884 379.52079523688724 0.899689442752883
7.3107356023523 361.71740644848705 0.8797808427769299
7.315963157305716 345.9669071102924 0.8644469420265402
7.321190712259132 335.2363425661034 0.8528432025731472
7.326418267212548 327.9329258994923 0.8456074732487908
7.331645822165965 322.41458968757536 0.8396155322514625
7.336873377119381 317.7103387587363 0.8345168406861913
7.342100932072797 316.4872428597136 0.832178564095799
7.347328487026213 316.1296501194359 0.8319743073875316
7.352556041979629 311.9062171532261 0.8262008858872073
7.357783596933046 311.9354429334718 0.8251351136310856
7.363011151886462 309.2756776243081 0.8219596529949547
7.368238706839878 306.6278878836369 0.819968122569047
7.373466261793294 308.99169105975966 0.8223600851541135
7.37869381674671 306.8206268034059 0.8200932599280064
7.383921371700127 304.97633490724655 0.8173659630370511
7.389148926653543 302.011924947385 0.8139423766309195
7.394376481606959 295.9933553465063 0.804106140878826
7.399604036560375 298.1149181106531 0.8062064530872809
7.4048315915137914 303.7588780127605 0.8128077372898148
7.410059146467208 306.06754869583693 0.8142917060127703
7.415286701420624 307.26985595008114 0.8149547498544172
7.42051425637404 309.62622671197715 0.8181614199962007
7.425741811327456 308.9016396134104 0.8185109077030447
7.4309693662808725 309.64836547612686 0.8209577315911714
7.436196921234289 308.9775990143612 0.8224563723750045
7.441424476187705 307.21112493489983 0.8184036927130892
7.446652031141121 311.33532905770744 0.8214923773005359
7.451879586094537 313.3885751363234 0.8238929326693231
7.4571071410479535 317.3844550149518 0.82760493991362
7.46233469600137 321.78458245682407 0.8322563546662739
7.467562250954786 326.07095204595817 0.8357221521806368
7.472789805908202 329.3479046873066 0.8374855259321475
7.478017360861618 333.49388120726746 0.8395855218651288
7.4832449158150345 338.7058330803634 0.8439160154421105
7.488472470768451 344.97912699106485 0.8495024858397866
7.493700025721867 357.10591785502254 0.8651711356020365
7.498927580675283 369.53059081283436 0.8787988479275824
7.504155135628699 382.354698874815 0.8912457751683014
7.5093826905821155 403.5632192501907 0.9123863816235833
7.514610245535532 420.68329941753984 0.9295358790184587
7.519837800488948 439.9040897110732 0.9496962248522798
7.525065355442364 451.6074674251446 0.9600962043736238
7.53029291039578 463.8323317940209 0.9716792088833045
7.5355204653491965 474.47981837319287 0.9819813213236852
7.540748020302613 484.5796343955465 0.9923934628404699
7.545975575256029 484.6262431321312 0.990792933482432
7.551203130209445 483.564813734127 0.9881044478570938
7.556430685162861 476.21031884124335 0.9808691751753537
7.5616582401162775 467.5777532024336 0.9715271894628852
7.566885795069694 454.526948644643 0.9587855669053017
7.57211335002311 444.2918475315206 0.9482443225192408
7.577340904976526 433.928643002367 0.9365751895563709
7.582568459929942 422.0554567497685 0.9224770146828105
7.5877960148833585 418.7544769279373 0.9200939135722533
7.593023569836775 409.5230023488216 0.9122526895555917
7.598251124790191 405.19268845265833 0.9076898096215544
7.603478679743607 405.1005762513591 0.9072465368462858
7.608706234697023 399.23879171565625 0.8993371215464535
7.6139337896504395 395.0583918900223 0.8931689537081365
7.619161344603856 394.09595663134365 0.8921886601113838
7.624388899557272 392.7816755499951 0.8901470955145055
7.629616454510688 395.0730713676347 0.8930526806808045
7.634844009464104 397.3747211254315 0.8947272481654903
7.6400715644175206 401.69448361013394 0.8987941608820318
7.645299119370937 408.28268351163723 0.9053592242407729
7.650526674324353 419.6991002272068 0.9159960369730982
7.655754229277769 430.6203905297757 0.9283718770697175
7.660981784231185 440.2143574720325 0.9378932130050458
7.666209339184602 452.91043739555846 0.9501301477862849
7.671436894138018 463.46490935199085 0.9607383653860931
7.676664449091434 475.5794916787827 0.9711995639061513
7.68189200404485 488.82416202428305 0.9845069654575674
7.687119558998266 502.5499811557474 0.997610881885167
7.692347113951683 513.5538536253815 1.0073398945324752
7.697574668905099 524.3124348035376 1.017466450274638
7.702802223858515 532.8134486235497 1.023834890962485
7.708029778811931 540.3829560834316 1.0307694669129648
7.713257333765347 543.1591904782721 1.0332067150484134
7.718484888718764 536.6548743659841 1.0262003762546685
7.72371244367218 530.4607689664296 1.0204881557351124
7.728939998625596 519.5507318008508 1.0075188288998589
7.734167553579012 516.7860774768693 1.0043779877898398
7.739395108532428 514.5214134311938 1.0016792300252815
7.744622663485845 515.7608830409846 1.0028405586085418
7.749850218439261 518.1144188129759 1.005310581695019
7.755077773392677 519.0711442577139 1.0063149396408184
7.760305328346093 517.127096845807 1.0045574899485634
7.765532883299509 513.4048631519704 0.9998536741009924
7.770760438252926 504.5232308257475 0.9910529368406183
7.775987993206342 497.1120647761764 0.9843585247221635
7.781215548159758 487.3618399636906 0.9748350930802193
7.786443103113174 476.92926007920624 0.9644062336712615
7.79167065806659 469.3040327400841 0.9568035308207788
7.796898213020007 460.5445261670366 0.9478123816945379
7.802125767973423 450.71404049168234 0.936822652636417
7.807353322926839 443.5612190346191 0.9297085388583993
7.812580877880255 435.3752048023247 0.9221632702526982
7.817808432833671 430.92247145723854 0.9181399847779935
7.823035987787088 430.456873216708 0.9195540969213255
7.828263542740504 428.33022468305654 0.9170024678286988
7.83349109769392 426.1200385614288 0.9128458856779278
7.838718652647336 420.40267597823885 0.90426407248446
7.8439462076007525 418.1049386967356 0.9002943937071238
7.849173762554169 418.39324234099877 0.8999426834833804
7.854401317507585 422.9401560602946 0.9059133883962088
7.859628872461001 426.8994113885645 0.9126561142423822
7.864856427414417 432.74048940941987 0.9189060172066713
7.8700839823678335 435.3450303290003 0.9213831711609067
7.87531153732125 442.8957625585667 0.9270851421998938
7.880539092274666 448.7538343726257 0.9309357691179752
7.885766647228082 454.4112342361036 0.9365944371800616
7.890994202181498 461.6998225984101 0.9438564445077747
7.8962217571349145 470.6516418738927 0.9523855734679827
7.901449312088331 483.235178837683 0.9644908755874342
7.906676867041747 489.4727410025618 0.9694220266320982
7.911904421995163 494.1698107777586 0.9727978530659483
7.917131976948579 504.45344709555513 0.9818805202851814
7.9223595319019955 519.1470646455942 0.9950346453331415
7.927587086855412 529.63665105819 1.0035501807814475
7.932814641808828 541.9148261714198 1.0148815971540026
7.938042196762244 555.0854997381973 1.0274406129138476
7.94326975171566 567.4400481599309 1.0394182067966975
7.9484973066690765 579.5904838488744 1.0495433303792576
7.953724861622493 593.7191887570665 1.0601389375053132
7.958952416575909 608.7858940349025 1.071522471753423
7.964179971529325 631.4323361259231 1.091238012104665
7.969407526482741 643.9765930814134 1.1009355915500258
7.9746350814361575 657.7135974840893 1.1118338097422142
7.979862636389574 669.208658861203 1.1221618701636733
7.98509019134299 681.4746302031306 1.1322373105322658
7.990317746296406 693.4762667140697 1.1421717678046905
7.995545301249822 697.2641955434631 1.144839218602861
8.000772856203238 698.6539833954594 1.1446323549168567
8.006000411156654 695.6320718149415 1.1427157344698862
8.01122796611007 696.5342954794409 1.1433826512253555
8.016455521063486 689.8673822704617 1.1361885454268632
8.021683076016902 682.0169199913954 1.1283569286743418
8.026910630970319 673.557192591002 1.1193939583424486
8.032138185923735 666.9400246880242 1.1146547964113058
8.037365740877151 659.4830225828309 1.1087568130732315
8.042593295830567 653.5598276488978 1.1039086381651555
8.047820850783983 641.8818194492184 1.0942880351908906
8.0530484057374 636.3929293048094 1.0881886419579825
8.058275960690816 626.1155488052274 1.0782914833976902
8.063503515644232 621.0321766148575 1.073260689897316
8.068731070597648 614.9295109144389 1.0675184946439864
8.073958625551064 604.9702476279274 1.059592184841588
8.07918618050448 598.1227896450472 1.0546495689552626
8.084413735457897 589.9039756471778 1.047766213507817
8.089641290411313 586.2153582332875 1.0437446917150244
8.09486884536473 583.8845949509522 1.0399272231569867
8.100096400318145 584.5220428585338 1.040476764508529
8.105323955271562 578.0190264809428 1.0339799858069882
8.110551510224978 573.4384003701931 1.0291023335971639
8.115779065178394 568.2751072189185 1.0246869279516986
8.12100662013181 562.6512417871219 1.0187985385865597
8.126234175085226 565.875720636746 1.0213923498058073
8.131461730038643 568.6586810071555 1.0230010709464066
8.136689284992059 578.8775016191091 1.030202678124384
8.141916839945475 588.8578631141639 1.039233135657241
8.147144394898891 604.9942846091762 1.0529910718537407
8.152371949852308 630.2991398150581 1.0754039990475415
8.157599504805724 651.4954082220137 1.094113054091353
8.16282705975914 676.3037929149128 1.1142831124995933
8.168054614712556 698.8540675400523 1.1318454387639019
8.173282169665972 716.4324572037335 1.1444071437939483
8.178509724619389 725.0912826503313 1.1504720314136767
8.183737279572805 732.3354550423225 1.1560192737223325
8.188964834526221 731.1957635201893 1.152918220693548
8.194192389479637 727.096239349177 1.1486684163531413
8.199419944433053 717.3128891100108 1.138892491334014
8.20464749938647 704.0063391756216 1.128340029482634
8.209875054339886 690.4142935082407 1.117968365616307
8.215102609293302 681.6464049849782 1.1124246497293517
8.220330164246718 673.5864298027203 1.1062435227456973
8.225557719200134 671.7148292677443 1.1050897565933242
8.23078527415355 669.5989268045101 1.1037852380257482
8.236012829106967 668.5847961444612 1.1023533804390495
8.241240384060383 667.4448104828596 1.1004200443061185
8.2464679390138 666.3947353904214 1.0992517704172924
8.251695493967215 666.9117869434309 1.0997949419887711
8.256923048920632 666.7067408134703 1.0986818999117134
8.262150603874048 662.9492252668953 1.0942202169013144
8.267378158827464 657.9250057759497 1.0899347372052859
8.27260571378088 654.3732460382953 1.0855513144808875
8.277833268734296 649.2733440000941 1.080421594258121
8.283060823687713 643.0434382978492 1.0748983662415397
8.288288378641129 632.46653994734 1.0656892804647322
8.293515933594545 629.318357477774 1.0638752913398264
8.298743488547961 626.8966400095119 1.0610688990884838
8.303971043501377 629.7533477866695 1.0642906129930725
8.309198598454794 628.0490856122424 1.062132767719158
8.31442615340821 625.1120274227726 1.058776041103156
8.319653708361626 624.9899190556622 1.0580750800855447
8.324881263315042 626.839962765547 1.0589223734564173
8.330108818268458 635.0555508606006 1.0658188346818807
8.335336373221875 644.8309790026497 1.0734194635897163
8.34056392817529 654.7936406791439 1.081685233816719
8.345791483128707 662.4824073443415 1.0871965134538744
8.351019038082123 664.8676840238479 1.088812199337887
8.35624659303554 665.2593800157946 1.0883830866217634
8.361474147988956 669.3451915876559 1.0918301539374677
8.366701702942372 672.4866945600005 1.094776283629684
8.371929257895788 677.9923834749269 1.0987297449699427
8.377156812849204 681.3088882042857 1.1004060563432994
8.38238436780262 685.4999677817067 1.10288160073607
8.387611922756037 682.9761262114915 1.0998498060399748
8.392839477709453 682.7255598935302 1.0987503650467527
8.398067032662869 678.7195903598596 1.0967092662299456
8.403294587616285 668.2460122806104 1.0883210666387482
8.408522142569701 658.1966253952793 1.0801725953945023
8.413749697523118 643.2782003909708 1.065649351989891
8.418977252476534 629.5487402579259 1.0539829570018293
8.42420480742995 614.1279036197617 1.04025664803268
8.429432362383366 604.6022330997212 1.032156917772618
8.434659917336782 595.4177710256225 1.0240643236130176
8.439887472290199 589.2916658314512 1.0188249950778876
8.445115027243615 584.1972756234272 1.0155748730206207
8.450342582197031 574.2688559831834 1.007896187114577
8.455570137150447 566.1098482322748 1.0008730251383289
8.460797692103863 559.2500137673967 0.9939133322264859
8.46602524705728 554.8571201318495 0.9883240716101992
8.471252802010696 554.0675911873709 0.9881860261527408
8.476480356964112 549.9278216110326 0.9842458879197783
8.481707911917528 542.8921475737139 0.9784157600122242
8.486935466870944 531.6665831128356 0.9670554894690336
8.49216302182436 525.7124379635118 0.960192171747752
8.497390576777777 529.3107713784206 0.9631872721641684
8.502618131731193 532.6147188381492 0.9669897769509126
8.50784568668461 528.822273868567 0.9640028578463706
8.513073241638025 524.4163028162434 0.9592242483766273
8.518300796591442 517.7850465386764 0.9523573044992042
8.523528351544858 513.832720557865 0.9486929844549756
8.528755906498274 511.25799526372964 0.945968211096401
8.53398346145169 507.16055855300766 0.9420670437132598
8.539211016405106 500.9404443101898 0.9366366660146518
8.544438571358523 501.7957743208121 0.9365086168014345
8.549666126311939 503.24058106771105 0.9381443039940565
8.554893681265355 501.61730242882663 0.9360901667508793
8.560121236218771 500.9620739809156 0.9339723118079181
8.565348791172188 500.6376571923976 0.9328071945430927
8.570576346125604 503.6471409850427 0.9351501576241689
8.57580390107902 504.4117445908263 0.9358805946638774
8.581031456032436 507.7270516821339 0.9398109827910348
8.586259010985852 503.9048488844777 0.9363433352646131
8.591486565939269 505.616810832463 0.9380013731338217
8.596714120892685 505.19494189030803 0.9370813247930443
8.601941675846101 505.2264673474419 0.9353059569664253
8.607169230799517 507.41561152012946 0.9373970671277553
8.612396785752933 512.7229357553398 0.9419677600177069
8.61762434070635 517.4681635675242 0.9467748321868391
8.622851895659766 521.4926579103195 0.9505854500159885
8.628079450613182 524.0445549150223 0.9521277360553458
8.633307005566598 527.1736455533758 0.9553877322767353
8.638534560520014 533.5131725338622 0.9605291022693554
8.64376211547343 539.546361030793 0.9663398075110446
8.648989670426847 543.9308905409803 0.9683315845297951
8.654217225380263 552.0607851706662 0.974016291660907
8.65944478033368 561.0095442760995 0.9805617529075589
8.664672335287095 570.6953137171005 0.9893884637361925
8.669899890240512 579.1746665488989 0.9962983425084513
8.675127445193928 587.6174219767263 1.0035960697518211
8.680355000147344 594.795770919912 1.0078329140700806
8.68558255510076 600.4745455995208 1.0116171286478337
8.690810110054176 616.288027648073 1.0244124384806907
8.696037665007593 631.3541792040611 1.0362980711098841
8.701265219961009 650.857709987078 1.0526155419559569
8.706492774914425 667.2633490885258 1.0653518158476136
8.711720329867841 677.6626158915055 1.0736412442157397
8.716947884821257 684.6365563306214 1.0782063456269255
8.722175439774674 689.2659066517358 1.0810834210371778
8.72740299472809 683.1304015638807 1.0752058541940728
8.732630549681506 676.9799990143661 1.0703811022373546
8.737858104634922 675.0713235049733 1.0694715808819428
8.743085659588338 674.7019949257752 1.0704718407516858
8.748313214541755 674.663363445351 1.071066813056681
8.75354076949517 669.3205172682697 1.0669399662800592
8.758768324448587 660.0678509482178 1.0590801882978447
8.763995879402003 642.3405039192866 1.0433475049289342
8.76922343435542 624.3192261932829 1.0282344915754018
8.774450989308836 609.2331927204308 1.014971240874862
8.779678544262252 597.4817967214319 1.0042086620649218
8.784906099215668 591.5982908864218 0.9980329547947623
8.790133654169084 585.7199777883819 0.9932699122550782
8.7953612091225 580.6189156902215 0.9891385583558455
8.800588764075917 573.9030047519507 0.984063508440786
8.805816319029333 567.8211879486016 0.9778697195035226
8.811043873982749 566.4025852911417 0.9769391200094
8.816271428936165 561.4761025565351 0.971532897725451
8.821498983889581 557.5223918650389 0.9678112134955612
8.826726538842998 551.8706777016572 0.9634460955075062
8.831954093796414 546.7608607346183 0.958333643678151
8.83718164874983 544.5179982832677 0.9556677469140815
8.842409203703246 541.7679824542042 0.9527016653281332
8.847636758656662 542.3619626194792 0.9529971612622935
8.852864313610079 545.6118369209053 0.9553068646336037
8.858091868563495 549.3388833353522 0.9577873700279198
8.863319423516911 551.3068240152742 0.9598144629591604
8.868546978470327 550.2756149712234 0.9587174278988855
8.873774533423743 547.2988605424977 0.956179584757716
8.87900208837716 545.4534724737149 0.9536289966632323
8.884229643330576 544.9969279071884 0.9529098064300833
8.889457198283992 545.4837200064569 0.9534347492435554
8.894684753237408 545.5449150905866 0.9530166681076826
8.899912308190824 549.2741405275691 0.9569189378555859
8.90513986314424 551.0105421812311 0.9576766942976787
8.910367418097657 552.6273000388757 0.9588379342982831
8.915594973051073 557.1248219549142 0.9623918715029093
8.92082252800449 561.260369883183 0.9655201527084439
8.926050082957905 564.4140135328119 0.9679154191459397
8.931277637911322 564.5546267773791 0.9676395459183085
8.936505192864738 565.8556206132812 0.9675317880519158
8.941732747818154 565.8034863217351 0.9677486266580487
8.94696030277157 568.3009664014015 0.9700877865009867
8.952187857724986 570.3734585324856 0.9721267501767867
8.957415412678403 569.9400585752356 0.9714129655797225
8.962642967631819 574.4332298635601 0.9744277500745628
8.967870522585235 580.6185572943925 0.9787871464914606
8.973098077538651 586.4924431392195 0.9829150463352108
8.978325632492067 592.4950010729561 0.9881707031007032
8.983553187445484 593.5092810494341 0.988571512011674
8.9887807423989 597.0548440032402 0.9901715021575368
8.994008297352316 598.7896632356773 0.991006214143381
8.999235852305732 600.1030938440053 0.9916117675240365
9.004463407259149 606.8051122921704 0.996870238162194
9.009690962212565 615.103917952829 1.0035335576739957
9.014918517165981 626.5197533536567 1.012783904903093
9.020146072119397 637.0236179520516 1.0208970494764027
9.025373627072813 649.1453661854027 1.030074582110698
9.03060118202623 660.728298738925 1.0386721037631856
9.035828736979646 671.9768352538969 1.0472007595870572
9.041056291933062 687.7118923472054 1.0589908829687196
9.046283846886478 706.1348082542515 1.0727433006907443
9.051511401839894 725.1867609473885 1.0865198034104075
9.05673895679331 743.8539159438968 1.0990584802186356
9.061966511746727 764.9316385666114 1.1130324757424461
9.067194066700143 787.3060513730111 1.1288178068475185
9.07242162165356 810.8362392520783 1.144257943852988
9.077649176606975 830.9194205497835 1.1581632810143365
9.082876731560392 846.712550164035 1.1691918488383848
9.088104286513808 857.6594907515135 1.1768213267259964
9.093331841467224 866.1419774573031 1.1821551738110436
9.09855939642064 870.0670405829459 1.1840886362491236
9.103786951374056 867.9108794270232 1.1822434146893361
9.109014506327473 860.464011084101 1.17558513918971
9.114242061280889 852.2595434936252 1.170291761058271
9.119469616234305 844.5919561621921 1.1651706033234597
9.124697171187721 835.7247125378196 1.1588291111704807
9.129924726141137 827.70768279028 1.1525435865588154
9.135152281094554 824.1105139923835 1.1499152195863334
9.14037983604797 828.5453681804402 1.1537507800414675
9.145607391001386 845.4384131332395 1.1649209466697434
9.150834945954802 871.0211874728225 1.1818568874833475
9.156062500908218 903.9135583438512 1.2040551285070265
9.161290055861635 937.4743926225462 1.235899433548224
9.16651761081505 970.9614578141742 1.2646258276320343
9.171745165768467 1000.0904521694981 1.2885224575333791
9.176972720721883 1019.830951618908 1.3057694458543512
9.1822002756753 1025.1600124494316 1.31118758235836
9.187427830628716 1023.6678057324576 1.3132137930673886
9.192655385582132 1006.1941567026447 1.3027997781995821
9.197882940535548 993.8640351160203 1.2972411484292572
9.203110495488964 980.8074975387027 1.2910053362981104
9.20833805044238 966.4715462274613 1.284707870067341
9.213565605395797 954.3924414544085 1.2790147128243823
9.218793160349213 939.147414989861 1.2711297166292412
9.224020715302629 927.6998751698673 1.2661457248642332
9.229248270256045 918.3662387439018 1.2609180430790383
9.234475825209461 904.8105593936243 1.2530448722331256
9.239703380162878 898.038138141729 1.250444712735353
9.244930935116294 888.1975308286717 1.24459095035333
9.25015849006971 884.9977473669477 1.2435641134595723
9.255386045023126 878.8765511387771 1.2391033548612678
9.260613599976542 878.9713815834954 1.240150627039391
9.265841154929959 881.4283606445165 1.2450823329221878
9.271068709883375 888.2735175439916 1.2505562074123826
9.276296264836791 905.6473434083719 1.2641662887979357
9.281523819790207 923.364767798178 1.2778842643392574
9.286751374743623 945.2028082547168 1.2937369137655974
9.29197892969704 965.8129217749788 1.3095364611456357
9.297206484650456 988.4230841901934 1.325919772839233
9.302434039603872 1005.0426430252231 1.3380348730263407
9.307661594557288 1017.7463943492651 1.3481679764164411
9.312889149510704 1014.2349331707597 1.346358639610592
9.31811670446412 998.2685546007237 1.3365429113001348
9.323344259417537 971.9597649536614 1.3207557188891523
9.328571814370953 935.0786126870662 1.2968628959193722
9.33379936932437 897.8138559222997 1.27134639255484
9.339026924277785 848.8801215576401 1.2370832319124576
9.344254479231202 807.8307992201635 1.2076552462329144
9.349482034184618 767.1053402932301 1.1781901303734021
9.354709589138034 737.6325575807244 1.1568046883948597
9.35993714409145 715.030079508188 1.140741540676787
9.365164699044866 696.0532126371418 1.1260497934360936
9.370392253998283 683.4014591493936 1.1167060309140688
9.375619808951699 669.4477607190505 1.1050890296883098
9.380847363905115 658.6368266060914 1.096626689132194
9.386074918858531 650.4000693879652 1.0901875131198266
9.391302473811947 649.2719627925023 1.0900684019909506
9.396530028765364 649.1424558573161 1.0911089162369028
9.40175758371878 650.1080689996874 1.0941411185516312
9.406985138672196 652.131288845325 1.096919129501892
9.412212693625612 650.6761083361931 1.0951398287679022
9.417440248579029 642.0863531068724 1.0759801343582345
9.422667803532445 636.7916899794 1.0649140593049453
9.427895358485861 636.1797242738071 1.0608550087816961
9.433122913439277 638.0263015031876 1.060461502809683
9.438350468392693 639.67818862234 1.0592229780687776
9.44357802334611 638.9989303995225 1.0566064691815076
9.448805578299526 636.5841090213497 1.050886858747634
9.454033133252942 636.8392104349767 1.0491657493992892
9.459260688206358 641.2209084685088 1.0517112765963943
9.464488243159774 645.966746991629 1.0559416850068415
9.46971579811319 646.8033121388555 1.0548264746117866
9.474943353066607 641.1539031443482 1.0486714209539818
9.480170908020023 637.2345297152307 1.0423958913333466
9.48539846297344 636.2671271128534 1.040192893146112
9.490626017926855 638.9914545721504 1.0410856610473198
9.495853572880272 642.4409054815205 1.0429552944249767
9.501081127833688 643.5713912871677 1.043077954707956
9.506308682787104 641.0515598111201 1.040103077766324
9.51153623774052 641.4664570223297 1.0396014169092374
9.516763792693936 638.8113835015778 1.0366734041557206
9.521991347647353 636.2233776528311 1.0312180269161797
9.527218902600769 637.7127845230592 1.0313032756281153
9.532446457554185 635.0473221469861 1.0284465144021366
9.537674012507601 636.5529668801622 1.0310056590179146
9.542901567461017 638.4781723470871 1.031117462639124
9.548129122414434 639.574041589849 1.0312987453551803
9.55335667736785 637.6306903422891 1.0277150223359124
9.558584232321266 637.1058042018007 1.0267600141650726
9.563811787274682 639.6768484952178 1.0289010360299284
9.569039342228098 640.1947590215057 1.0296653421817377
9.574266897181515 636.875038901315 1.026618372907131
9.57949445213493 635.8931633888232 1.024245510894119
9.584722007088347 633.8219944202416 1.020319267239904
9.589949562041763 634.8165626233143 1.0205284046639482
9.59517711699518 634.0799732861097 1.019207815644821
9.600404671948596 636.8703493285706 1.0218933120568954
9.605632226902012 633.978001770763 1.0187417904302416
9.610859781855428 631.5237367412033 1.0157779382672354
9.616087336808844 628.901231481694 1.0132604929932758
9.62131489176226 633.12536535925 1.01531332923524
9.626542446715677 636.0575896056732 1.0166358696727613
9.631770001669093 638.6099475710544 1.018524053722368
9.636997556622509 636.6284496497483 1.016191509253906
9.642225111575925 636.9748106353082 1.0160144459564147
9.647452666529341 639.0892085505241 1.017265046757529
9.652680221482758 642.5434398819427 1.0198789882444683
9.657907776436174 649.52785478372 1.0239100049496106
9.66313533138959 651.3539783117347 1.0236011593580014
9.668362886343006 653.4279795576892 1.025036149459131
9.673590441296422 648.6880688853355 1.0211408401525004
9.678817996249839 650.2656991573388 1.022579824958961
9.684045551203255 649.7123321930461 1.0217808795565797
9.689273106156671 649.610907253722 1.0207711923174174
9.694500661110087 649.3995240932254 1.0187666482758158
9.699728216063503 650.4710191321749 1.0196942841198413
9.70495577101692 656.1758518555467 1.0237842616345372
9.710183325970336 664.2862724941826 1.030479152744511
9.715410880923752 668.0409537251884 1.032568213082039
9.720638435877168 672.7436836466551 1.0357956917225324
9.725865990830584 673.9833365395612 1.0364115761286223
9.731093545784 672.1791270650108 1.0337788426360621
9.736321100737417 675.7986201325995 1.036100941732826
9.741548655690833 677.0677718506795 1.036699352847315
9.74677621064425 676.32391362644 1.0350052396817562
9.752003765597665 676.5296703662693 1.0345322261712813
9.757231320551082 677.8540855868512 1.0353303147131168
9.762458875504498 679.2048724001324 1.035035481414983
9.767686430457914 682.3882471493283 1.0368419901136745
9.77291398541133 687.6202038148576 1.0405985358122567
9.778141540364746 688.4318712846134 1.0397002494523404
9.783369095318163 685.5405540697149 1.03699959631108
9.788596650271579 680.3349289731656 1.032738065060562
9.793824205224995 678.5011048805676 1.0318491585452343
9.799051760178411 679.178994419976 1.0311976551551323
9.804279315131827 682.0666244486056 1.0325999616776933
9.809506870085244 681.9021430088475 1.0324712729636456
9.81473442503866 678.3099417474722 1.0292106787239055
9.819961979992076 680.2833354116578 1.0291348775720968
9.825189534945492 680.1129875284798 1.0274566764908903
9.830417089898909 686.7693940887476 1.0320076530165385
9.835644644852325 689.3997263588121 1.0340949985015926
9.840872199805741 691.3767342572261 1.0363768341203874
9.846099754759157 694.3694071933809 1.038818226749786
9.851327309712573 694.095794670517 1.0378432137010525
9.85655486466599 686.0585304998419 1.0304090337673837
9.861782419619406 682.8226089425858 1.0275534365504622
9.867009974572822 680.4198371480936 1.0241118775085045
9.872237529526238 679.6639136745908 1.0230788009727043
9.877465084479654 680.8565117078293 1.0237954441291188
9.88269263943307 683.5113952420003 1.0254684611577671
9.887920194386487 683.0332819425591 1.0249467267461403
9.893147749339903 679.348183543805 1.0220641437069684
9.89837530429332 680.508851589093 1.02190410631373
9.903602859246735 682.4830332702701 1.0226028028840732
9.908830414200152 689.2577083924979 1.0274466111094966
9.914057969153568 698.6528474472833 1.034178476760347
9.919285524106984 702.0020603199088 1.036210845849527
9.9245130790604 705.1919319581018 1.0379657375716058
9.929740634013816 710.5086773600356 1.0415916926624729
9.934968188967233 713.2667408242974 1.0431854288108118
9.940195743920649 711.1881902656049 1.0405318763812994
9.945423298874065 718.1272611563944 1.0452540979891398
9.950650853827481 718.3893029590017 1.0452267683717453
9.955878408780897 723.7364786865037 1.0498160116860566
9.961105963734314 722.6151489043518 1.0500505034397287
9.96633351868773 716.8349589303721 1.045416774070661
9.971561073641146 712.3948814784638 1.040946791293116
9.976788628594562 712.6077960894702 1.0395955148599845
9.982016183547978 712.8842526491994 1.0393701761429253
9.987243738501395 712.1370347645536 1.0377635268830536
9.99247129345481 710.0634767464454 1.035142119817648
9.997698848408227 705.4473758128281 1.0315540408335337
10.002926403361643 701.7234306655721 1.027650514949021
10.00815395831506 697.0057196581386 1.0235985770581837
10.013381513268476 691.4101910270568 1.018677764885789
10.018609068221892 687.6650774110328 1.0151025566074259
10.023836623175308 687.7195656634058 1.014873263246458
10.029064178128724 691.5992323950816 1.017994933099625
10.03429173308214 697.9281558406461 1.0237580650166336
10.039519288035557 701.7317806184677 1.0264499632998243
10.044746842988973 701.6922715426234 1.0260350451129234
10.049974397942389 701.7879114396856 1.0262801143779314
10.055201952895805 700.6683827228213 1.025491133074199
10.060429507849221 698.439347660967 1.0239570526943873
10.065657062802638 695.6182215014446 1.0214324322443569
10.070884617756054 695.5656567072765 1.0210777830252082
10.07611217270947 691.0211735447512 1.0170619207639078
10.081339727662886 690.7944808911935 1.0165245220561754
10.086567282616302 689.4455129565237 1.0156194012813202
10.091794837569719 689.6240405381462 1.0150342181517005
10.097022392523135 688.6472987617426 1.013003692559639
10.102249947476551 690.2163450077142 1.0138582686633524
10.107477502429967 691.3459984055348 1.012864016163658
10.112705057383383 691.1434577892222 1.0126906340140895
10.1179326123368 691.1136836615768 1.0131434168471352
10.123160167290216 689.3467107426912 1.012576169707164
10.128387722243632 686.8088610019307 1.0097386547163365
10.133615277197048 683.0973381001559 1.0063890272930447
10.138842832150464 680.1067461955657 1.0028672130062684
10.14407038710388 677.3551832034033 1.000726743340881
10.149297942057297 677.0407350900824 1.0003495366075672
10.154525497010713 679.0554294972135 1.0025577513976496
10.15975305196413 679.5419126928562 1.002979886323156
10.164980606917545 677.1599358847353 1.0007988746354404
10.170208161870962 676.1017282706047 0.9991380565758878
10.175435716824378 676.2106752094686 0.9988887357949726
10.180663271777794 676.1946682564217 0.997735532838035
10.18589082673121 675.47182461434 0.9966786704189279
10.191118381684626 668.9811770197246 0.9918423829623014
10.196345936638043 663.1680139352413 0.9886942214009667
10.201573491591459 660.2623381222659 0.9868331970371039
10.206801046544875 655.4140368973942 0.9833117029436327
10.212028601498291 654.92324267354 0.9813224371815846
10.217256156451707 649.4391626148101 0.976346504810481
10.222483711405124 648.8577206295478 0.9759967071683064
10.22771126635854 650.0653076832285 0.9779409511934339
10.232938821311956 649.6745725745999 0.97752577987878
10.238166376265372 647.7010153247566 0.9749271668125118
10.243393931218788 648.444080855253 0.975251442978981
10.248621486172205 642.7519360585975 0.9709760133897681
10.253849041125621 640.9580231295879 0.9696865441583236
10.259076596079037 636.2840111876277 0.9661945138833717
10.264304151032453 629.7369055135036 0.9605537011837975
10.26953170598587 629.2582676851193 0.959450763400048
10.274759260939286 632.4335433137314 0.9615995887154235
10.279986815892702 636.3717589229451 0.9642992416719577
10.285214370846118 636.9849935141194 0.9649302135585365
10.290441925799534 637.1861319556057 0.96400039402056
10.29566948075295 633.1431689302223 0.9608475286409578
10.300897035706367 628.1108452336408 0.9567197047629777
10.306124590659783 624.1332243631097 0.9533306135152083
10.3113521456132 614.8599629405868 0.9462509165719194
10.316579700566615 613.5780322781156 0.9455684591174226
10.321807255520032 613.6306463507862 0.9447126759129327
10.327034810473448 613.4517872527762 0.9446728305708637
10.332262365426864 614.5974822687842 0.9446260418819578
10.33748992038028 616.4859280262858 0.9454203267893091
10.342717475333696 613.0511452302255 0.9419246016603268
10.347945030287113 612.2937848252133 0.9402557552828748
10.353172585240529 611.686996983567 0.9399208807931481
10.358400140193945 612.4892468707666 0.9412522592016346
10.363627695147361 616.4328964768614 0.9441921771728959
10.368855250100777 619.8343544298625 0.94675850861865
10.374082805054194 621.7934049221791 0.9474340307877006
10.37931036000761 621.1472396995059 0.9462380586876293
10.384537914961026 622.3900876444098 0.9470051223947218
10.389765469914442 628.3265191546317 0.9505800083317321
10.394993024867858 631.1326446724984 0.9526271248959979
10.400220579821275 631.208039647683 0.9529097492471363
10.40544813477469 625.8741687789875 0.9487835938517382
10.410675689728107 618.9340591332863 0.94296692414934
10.415903244681523 617.168495945104 0.9412604631677123
10.42113079963494 615.7179129291684 0.9391497160734557
10.426358354588356 610.5315895993878 0.9350054026696901
10.431585909541772 605.9230022816358 0.9317739481076085
10.436813464495188 600.0681577453564 0.9283055370628931
10.442041019448604 591.2564871415727 0.9213163174869183
10.44726857440202 584.9724728024438 0.9157687571920977
10.452496129355437 582.6073574115567 0.9132221655658611
10.457723684308853 581.2444617654572 0.9121563026670622
10.462951239262269 581.8919654643183 0.9121464109645202
10.468178794215685 580.509055070955 0.9112722223866752
10.473406349169101 574.1342430968298 0.9065090614841218
10.478633904122518 569.6890127314811 0.9033588517131569
10.483861459075934 566.1254338621021 0.9002657143621301
10.48908901402935 563.0787974973421 0.8969148906102666
10.494316568982766 561.3493327587638 0.8943889430612164
10.499544123936182 555.863373980713 0.8887691600811152
10.504771678889599 548.1329408777167 0.882127456177493
10.509999233843015 543.3189430749372 0.8782542265920679
10.515226788796431 542.741913827244 0.878088684554034
10.520454343749847 540.3504884725725 0.8759674394452795
10.525681898703263 536.3297832586139 0.8724890237948273
10.53090945365668 536.4126261811195 0.8723778124437955
10.536137008610096 538.7577693448219 0.8744234762236852
10.541364563563512 541.426737632947 0.8765646330579464
10.546592118516928 544.1637203953387 0.8784859687986575
10.551819673470344 541.4145531648484 0.8757740810401136
10.55704722842376 535.9178922004198 0.8712107707990717
10.562274783377177 531.3271398302877 0.867257478901849
10.567502338330593 528.1610991437756 0.863951514218956
10.57272989328401 528.5935484788356 0.863655097881236
10.577957448237425 528.1764618826381 0.8629038309495588
10.583185003190842 526.9577887289578 0.8628091386344973
10.588412558144258 524.0887839134126 0.8603786591563195
10.593640113097674 523.4638268833542 0.8598207546714938
10.59886766805109 522.8990926667205 0.8585586299393267
10.604095223004506 521.4259140031407 0.8563628793355076
10.609322777957923 520.8501160839714 0.8561995367881701
10.614550332911339 523.2605778005826 0.8583950169759252
10.619777887864755 523.0285190641927 0.8574496932870851
10.625005442818171 521.8326176181714 0.8568297024176105
10.630232997771587 515.4240434880878 0.8510384401241097
10.635460552725004 512.236561150753 0.8480497330228228
10.64068810767842 513.7962911817683 0.8489272385078052
10.645915662631836 515.455769340893 0.8499237596805914
10.651143217585252 518.3320122987254 0.8528031359352486
10.656370772538668 521.9647627948592 0.8549924098987496
10.661598327492085 523.0800665855312 0.8557317862510518
10.666825882445501 526.6424045700719 0.8573938616586995
10.672053437398917 528.5539511928071 0.8577197755662034
10.677280992352333 529.8066368381184 0.8578965258603555
10.68250854730575 531.0551787738734 0.8589046487263083
10.687736102259166 533.8407840477997 0.8615587153334301
10.692963657212582 537.4352824162951 0.8645137116202106
10.698191212165998 544.3623031523175 0.8698777435968114
10.703418767119414 550.0052897950989 0.8728826714298478
10.70864632207283 553.8940272638004 0.8752477941483806
10.713873877026247 564.9767003552189 0.8834335204723852
10.719101431979663 572.7174415341844 0.8893312990770114
10.72432898693308 584.2618522424928 0.8979586366274006
10.729556541886495 595.2299807015361 0.9058256900636797
10.734784096839912 604.8134505409636 0.9128431598274541
10.740011651793328 608.6267501687723 0.9153062596758085
10.745239206746744 611.9396145698718 0.9178090279293512
10.75046676170016 612.8530069841216 0.9184544691039136
10.755694316653576 614.3089435778982 0.9192104091752683
10.760921871606993 616.3039419553975 0.9195928376726848
10.766149426560409 615.9564973809137 0.918486711885917
10.771376981513825 609.0821434803344 0.913418619021212
10.776604536467241 604.772779156007 0.9115270190659918
10.781832091420657 601.567102625866 0.9090106645779452
10.787059646374074 598.4008269960623 0.906543285896257
10.79228720132749 596.0436222893509 0.9036510770136742
10.797514756280906 592.5914071225554 0.9006092039737935
10.802742311234322 591.5571466230333 0.9000342370489055
10.807969866187738 591.5744628710779 0.8992150073156618
10.813197421141155 588.7806652996848 0.8963347710262629
10.81842497609457 589.832436326888 0.8974874146985281
10.823652531047987 591.8874741590138 0.8992511219167121
10.828880086001403 594.6451439613633 0.9008175154143453
10.83410764095482 601.9543676708512 0.9061855380806645
10.839335195908236 607.2453306445011 0.9094486786438125
10.844562750861652 617.6261136992675 0.9171797902967677
10.849790305815068 629.9131166897121 0.9254898520975463
10.855017860768484 648.0867662477543 0.9382418823179066
10.8602454157219 668.629619359298 0.9529657364431153
10.865472970675317 693.6844369985237 0.9702631088021708
10.870700525628733 715.8943873357583 0.9850800028631279
10.875928080582149 733.3538607731117 0.9969388176106443
10.881155635535565 741.3668091819368 1.0015663559971704
10.886383190488981 737.553455980915 0.9985466676758757
10.891610745442398 727.2848997292203 0.9916326764639016
10.896838300395814 712.013351512106 0.9807362141772004
10.90206585534923 698.363296638039 0.9710455330336881
10.907293410302646 688.1616640033492 0.9637636209894794
10.912520965256062 669.6933597520958 0.9505543383118703
10.917748520209479 650.9888322010004 0.937608184595456
10.922976075162895 635.2504910267687 0.9261819039583301
10.928203630116311 619.4780071466179 0.9141308089658373
10.933431185069727 609.8041921253437 0.9070173446726312
10.938658740023143 600.0924217723268 0.8986777402009334
10.94388629497656 592.4075107813718 0.892249606303279
10.949113849929976 586.865106909954 0.8877041998633193
10.954341404883392 580.8508359996504 0.8828706695237913
10.959568959836808 574.538092263112 0.8784837387038956
10.964796514790224 566.7747290736822 0.8726047087390589
10.97002406974364 563.4659453553737 0.8720158117783465
10.975251624697057 557.2937597521052 0.8691986114760027
10.980479179650473 550.6800562524691 0.8655865831025664
10.98570673460389 545.507073836985 0.8630676485238574
10.990934289557305 542.186431271206 0.861495714777006
10.996161844510722 538.0309196785436 0.8594768448012667
11.001389399464138 532.4515933894053 0.8557663411232169
11.006616954417554 529.172223137607 0.8531932350799942
11.01184450937097 525.7971221354323 0.850553923843189
11.017072064324386 523.0708557390474 0.8482923779403488
11.022299619277803 524.6170447426234 0.8500001865324991
11.027527174231219 520.2700459983339 0.8469969745176186
11.032754729184635 517.3667766686709 0.845227526755145
11.037982284138051 511.87561671316666 0.8410969162243693
11.043209839091467 504.97064693168 0.8360798473955797
11.048437394044884 503.09927485362965 0.8352467210184247
11.0536649489983 503.0542990645069 0.8362529462490298
11.058892503951716 503.6162989850503 0.8369640507706454
11.064120058905132 504.55735001999966 0.8378782171448161
11.069347613858548 501.7222885424578 0.8354519231612072
11.074575168811965 495.0769883177453 0.8301174079526431
11.079802723765381 490.9182587366804 0.8270303581749736
11.085030278718797 487.1742384502666 0.8243784398576367
11.090257833672213 486.8975001801987 0.8242039799714018
11.09548538862563 490.61717424224906 0.8271370519539466
11.100712943579046 491.38282227610244 0.8279657098495993
11.105940498532462 490.47975388934395 0.8274776706297258
11.111168053485878 488.4162293311345 0.8260827967802056
11.116395608439294 483.80850990009264 0.8226183659936864
11.12162316339271 481.19814483337063 0.8205466457760971
11.126850718346127 484.8399059235584 0.8241791350919124
11.132078273299543 486.5291608118631 0.8256819930803722
11.13730582825296 487.1718688488845 0.8263630718389414
11.142533383206375 487.74503228459366 0.8270872128294523
11.147760938159792 487.5128039687592 0.8269451782606017
11.152988493113208 486.0099274840038 0.8257853015570124
11.158216048066624 485.9804806321562 0.8258325595881534
11.16344360302004 483.4011741553359 0.8236734174275877
11.168671157973456 479.01413161486187 0.8200073783623187
11.173898712926873 482.9025390395127 0.8238841811309575
11.179126267880289 480.9744341496832 0.8223574357984901
11.184353822833705 484.9968676962256 0.8257352299882551
11.189581377787121 485.5107301977042 0.8262938026493696
11.194808932740537 484.0776746727648 0.8251495743581917
11.200036487693954 487.3550239271276 0.8276906104254557
11.20526404264737 486.0230084447096 0.8268954335457704
11.210491597600786 486.33684204237625 0.8273344290407817
11.215719152554202 483.0097733977621 0.8247125195131991
11.220946707507618 483.7473887886971 0.8261180023011822
11.226174262461035 484.16194432680066 0.8261762008452852
11.23140181741445 483.54442463682847 0.8256842259037585
11.236629372367867 481.8886767421225 0.8243072947776129
11.241856927321283 481.052936533722 0.8233968852659271
11.2470844822747 481.62952756896226 0.8243461489281947
11.252312037228116 483.9245606824786 0.8264667214788972
11.257539592181532 481.2932806236342 0.8239285102169693
11.262767147134948 478.8565116451083 0.8222911806013854
11.267994702088364 473.4974128042557 0.8182351199421695
11.27322225704178 470.0214053101125 0.8156610018235184
11.278449811995197 469.8891287291633 0.815586961516516
11.283677366948613 471.4812986015388 0.8169638546210621
11.288904921902029 474.96418529490046 0.819588200870136
11.294132476855445 472.0426669968656 0.8168153109358797
11.299360031808861 464.7485742193971 0.8109291028961532
11.304587586762278 458.7527098904352 0.8046713395854335
11.309815141715694 455.43782119412504 0.8007697698538057
11.31504269666911 455.16186434476595 0.8005110660957916
11.320270251622526 459.6142485915568 0.8043709475106836
11.325497806575942 457.80584560884523 0.8022278527183438
11.330725361529359 459.0541748822822 0.8027777664191519
11.335952916482775 459.68050368124716 0.802705005269478
11.341180471436191 458.8022030163074 0.8024541627205949
11.346408026389607 455.1629461082068 0.799232061374559
11.351635581343023 453.2351531787874 0.7976891475621731
11.35686313629644 447.4162333133245 0.793091001340341
11.362090691249856 444.7608870848751 0.7904812503466182
11.367318246203272 443.3427898691562 0.7893622130887847
11.372545801156688 443.6293519909489 0.7893061482220849
11.377773356110104 441.52045268915947 0.7875296416502343
11.38300091106352 436.7105615851205 0.7835530184138985
11.388228466016937 434.08744909194326 0.7813591208594952
11.393456020970353 430.906662317347 0.7781027064414118
11.39868357592377 430.11872606310146 0.7781955752100964
11.403911130877185 428.3506652719043 0.7769556385530335
11.409138685830602 425.10630599440844 0.7746697702276173
11.414366240784018 421.11162611308305 0.770972744894566
11.419593795737434 417.43880526371146 0.7670002645014751
11.42482135069085 416.14170429053934 0.7653922484806354
11.430048905644266 413.71985314658485 0.7632614025968192
11.435276460597683 414.57251397680574 0.764457834269817
11.440504015551099 414.0237560848912 0.7645212804159265
11.445731570504515 414.14695381249953 0.7643496328388987
11.450959125457931 413.71293287644613 0.7636030288001481
11.456186680411347 413.9943907861911 0.764390172240363
11.461414235364764 415.88704572659503 0.7675235884483975
11.46664179031818 411.40341972640925 0.7634500440542462
11.471869345271596 410.12370757987054 0.7622697476959949
11.477096900225012 407.94204396909134 0.7610503704256729
11.482324455178428 406.3023017126937 0.7663170843380578
11.487552010131845 405.2228056340195 0.7670067099926612
11.49277956508526 402.3662151383872 0.7658458932296295
11.498007120038677 402.8844939865905 0.767352736104559
11.503234674992093 404.2092236707039 0.7697655632348674
11.50846222994551 406.9045066241509 0.7737228600187928
11.513689784898926 405.8514820642348 0.7735671233551323
11.518917339852342 403.95409962494426 0.7717787932617169
11.524144894805758 398.3905148389219 0.7673666683863772
11.529372449759174 393.7888314829147 0.7640177245152571
11.53460000471259 393.6790147145153 0.7643718122448647
11.539827559666007 394.1904169615511 0.765705831413989
11.545055114619423 398.9827719436295 0.7704658597181547
11.550282669572839 399.58667903167344 0.7708430948585603
11.555510224526255 398.8468057970095 0.7708300429848726
11.560737779479672 396.7332813100158 0.7700528883769028
11.565965334433088 396.1099341842834 0.7702797697864383
11.571192889386504 397.68569400947314 0.7731039834176999
11.57642044433992 396.8368410704211 0.7732336565316676
11.581647999293336 397.5383710734102 0.7736085798728488
11.586875554246753 394.9230949027684 0.7718298804409249
11.592103109200169 394.6996582616802 0.772364601973549
11.597330664153585 394.1551947612245 0.7721969006916185
11.602558219107001 395.5156827353545 0.7741767659254661
11.607785774060417 396.2742891045085 0.7741921471803137
11.613013329013834 397.9926413168654 0.7752670820785977
11.61824088396725 399.106689247792 0.7775989325911116
11.623468438920666 399.6678568273715 0.7783146465861703
11.628695993874082 399.16660405180244 0.778805477731056
11.633923548827498 399.7822981128412 0.7806479828483853
11.639151103780915 399.1598448591035 0.7804629659029134
11.64437865873433 396.35217085956657 0.7798240956926594
11.649606213687747 397.4134383545375 0.7813602445213081
11.654833768641163 393.25417474808233 0.7772316894402389
11.66006132359458 393.83093391463177 0.7781936250092162
11.665288878547996 392.88487220974446 0.7774427166613127
11.670516433501412 391.563422693692 0.7775291540732208
11.675743988454828 390.54362837842984 0.7776965480236017
11.680971543408244 389.3936047077664 0.7747667883386627
11.68619909836166 388.0299827089373 0.7724400189042884
11.691426653315077 387.4226074033302 0.7715370184474073
11.696654208268493 388.1153199815813 0.7723389150004979
11.701881763221909 389.8882990458453 0.7757069180589609
11.707109318175325 385.4442068630434 0.7720745460927144
11.712336873128741 387.3400197807501 0.7741206673626643
11.717564428082158 390.6521839071397 0.777638284991621
11.722791983035574 391.25846210715395 0.7780599005295218
11.72801953798899 392.9394922244698 0.7798742923154972
11.733247092942406 392.3298282682036 0.7802486966013571
11.738474647895822 393.74178718416954 0.7823428269384255
11.743702202849239 391.3536256981591 0.7807799044846079
11.748929757802655 392.4021147929752 0.7823950813073386
11.754157312756071 392.46485373390374 0.7822423366273068
11.759384867709487 393.3475645640643 0.7830837444223366
11.764612422662903 397.95397836375747 0.7875355078479984
11.76983997761632 396.59760552947336 0.7857395769869967
11.775067532569736 395.927384537369 0.7859001312275409
11.780295087523152 397.43000388766944 0.7869894209053839
11.785522642476568 399.11409690196143 0.7893680043413244
11.790750197429984 402.47208467952765 0.7929189507640334
11.7959777523834 402.28687734883056 0.7917795013054523
11.801205307336817 402.47655453860136 0.7922557812485757
11.806432862290233 402.84943678046767 0.7920500852633057
11.81166041724365 403.1686523459566 0.7924744347212764
11.816887972197065 402.30123930590935 0.7918062619362595
11.822115527150482 403.4014906303754 0.79291104567935
11.827343082103898 399.3026583190156 0.7883365940873832
11.832570637057314 397.6123206390308 0.7866385660996914
11.83779819201073 395.82170952321246 0.7846728783603365
11.843025746964146 386.10528660182405 0.7753311800763988
11.848253301917563 384.4185081274879 0.7739055268809559
11.853480856870979 381.3143249794492 0.7716931409175471
11.858708411824395 379.3572899200255 0.7699437288108477
11.863935966777811 380.15210246751093 0.7704750980162373
11.869163521731227 378.13123655162127 0.7689159839460795
11.874391076684644 375.2799393848944 0.7671200393872254
11.87961863163806 370.9553950704156 0.7627869748453324
11.884846186591476 365.29568800604073 0.7579265590224887
11.890073741544892 355.7031574733141 0.74857087977689
11.895301296498308 353.9274886295793 0.7471358710108505
11.900528851451725 352.6706429517429 0.7472077391033372
11.90575640640514 356.1372888316633 0.7507965885906366
11.910983961358557 358.35762137304795 0.7538655067050564
11.916211516311973 358.6414991331951 0.7538079806813023
11.92143907126539 354.66108062331256 0.7497425773112946
11.926666626218806 352.3381287341959 0.7474997925921508
11.931894181172222 350.35688903328173 0.7459499246722062
11.937121736125638 347.14898765777866 0.7436284059094994
11.942349291079054 344.71855544820977 0.7417317210250691
11.94757684603247 342.8721047310596 0.7401100554994212
11.952804400985887 342.78217241509293 0.7390781778786905
11.958031955939303 344.3657207023537 0.741320955415101
11.963259510892719 346.1412866303186 0.7425534774251681
11.968487065846135 346.2341527491463 0.7434443462897091
11.973714620799552 342.98723710804717 0.7407053160218064
11.978942175752968 343.0908921940308 0.7403464441875744
11.984169730706384 343.28354544518106 0.7409067975795574
11.9893972856598 344.9575957109999 0.7431308441065676
11.994624840613216 348.5287065169635 0.7459856450971164
11.999852395566633 349.1519694854216 0.7472997395861475
12.005079950520049 352.4199552882377 0.7511872639081519
12.010307505473465 351.7682822404464 0.751149386424498
12.015535060426881 351.0657745436872 0.7514490749756295
12.020762615380297 349.78722476926157 0.7500974706995076
12.025990170333714 348.8905207947584 0.7485353588735102
12.03121772528713 349.64649314495296 0.7490130474085666
12.036445280240546 350.27021187738694 0.750042437215773
12.041672835193962 348.9133179704967 0.7497742710828214
12.046900390147378 346.5044917420179 0.7483775652062448
12.052127945100795 345.8427094445541 0.7491226685889054
12.05735550005421 347.5302996404693 0.7499885720066809
12.062583055007627 351.8798635010248 0.7542366587077042
12.067810609961043 353.73047629957284 0.7548389424046595
12.07303816491446 352.6600984915829 0.7534536690324194
12.078265719867876 351.2821965429637 0.7520086202992423
12.083493274821292 351.4047796765812 0.751214246889763
12.088720829774708 353.3545848405273 0.7525009728157206
12.093948384728124 358.49374850550083 0.7573758791086048
12.09917593968154 362.9000717037876 0.7618547165639218
12.104403494634957 367.0644559098442 0.7665011537065484
12.109631049588373 373.8282473829732 0.7733443202201271
12.114858604541789 382.4042149104302 0.7829271362241199
12.120086159495205 394.05057444960454 0.7951503022011919
12.125313714448621 403.71914193974277 0.8035661772906945
12.130541269402038 418.75937134915273 0.8181236311059649
12.135768824355454 433.629631164394 0.8318543898041426
12.14099637930887 451.788223495586 0.8483039090745178
12.146223934262286 471.81570881492496 0.8670191547745075
12.151451489215702 484.9917919531438 0.8788578101306914
12.156679044169119 493.8383210989474 0.8867257788820444
12.161906599122535 499.001887083342 0.8917474776252325
12.167134154075951 499.8559533873745 0.8923377341509138
12.172361709029367 499.6365332904319 0.8926505672503209
12.177589263982783 497.1701295493976 0.8909492150394782
12.1828168189362 491.815403584677 0.8857153945847384
12.188044373889616 482.8912359204475 0.8781968510341517
12.193271928843032 477.32834794057226 0.8735465935283614
12.198499483796448 469.2086110788019 0.8660172547611001
12.203727038749864 461.4211728606788 0.8595881491869131
12.20895459370328 454.6387593285082 0.8536605655931943
12.214182148656697 445.4414065009732 0.8445656867753762
12.219409703610113 440.4360425313932 0.8407547887940996
12.22463725856353 432.5478056889327 0.8333168573845651
12.229864813516945 422.26271653870526 0.8238182481713879
12.235092368470362 415.5159916554607 0.8181794667849667
12.240319923423778 408.612589316666 0.8110758384286432
12.245547478377194 403.31932964924243 0.8060511724061079
12.25077503333061 398.7908102550185 0.8024879738783147
12.256002588284026 391.13616882047245 0.7959605636644889
12.261230143237443 385.8390400343704 0.7921156367214068
12.266457698190859 380.91064633874333 0.7873743683572267
12.271685253144275 378.1549817576255 0.7849085488306936
12.276912808097691 371.0050211870916 0.778196194782657
12.282140363051107 366.45573742275093 0.7747433244899508
12.287367918004524 360.49763661398094 0.768925843254072
12.29259547295794 356.1513294830316 0.7648930598596456
12.297823027911356 353.89039103181267 0.7612817005484795
12.303050582864772 349.93881507906843 0.7577465277879306
12.308278137818188 352.97599466795197 0.7609327347193815
12.313505692771605 353.4337856285971 0.764459841323812
12.31873324772502 355.15613930709173 0.7741136135193414
12.323960802678437 354.79756395778736 0.7784677845948066
12.329188357631853 353.9634919737252 0.7803511041089621
12.33441591258527 352.8820627341024 0.7823210267368023
12.339643467538686 352.02829149829853 0.7851074206688469
12.344871022492102 346.91211659678936 0.7834279150488008
12.350098577445518 344.41665899508564 0.7831965736244637
12.355326132398934 343.774699632961 0.7857547863941008
12.36055368735235 340.105908224634 0.7833327047287281
12.365781242305767 336.134564092369 0.779807795827534
12.371008797259183 330.89423165565427 0.775121297860356
12.376236352212599 326.9539336800758 0.771972399478773
12.381463907166015 324.8577102580672 0.7711840142976042
12.386691462119432 327.38103655582506 0.7766565507014762
12.391919017072848 327.3416394078514 0.7787183006456307
12.397146572026264 330.59075114489224 0.7850839160461003
12.40237412697968 329.7836602517124 0.785620649192399
12.407601681933096 327.13751816670293 0.7843260919557268
12.412829236886513 326.755124687121 0.7849757221033457
12.418056791839929 326.1321078900836 0.7846454010290927
12.423284346793345 324.855578058213 0.7843617642383778
12.428511901746761 325.13079877705553 0.7874079261298906
12.433739456700177 326.14696244415677 0.7901473874552795
12.438967011653594 327.99591971589234 0.7952916468662724
12.44419456660701 328.83946409758926 0.7971736131312717
12.449422121560426 328.20644526191376 0.7970691810219928
12.454649676513842 324.08202731174765 0.7946800190124439
12.459877231467258 320.4384593139321 0.7900602409509797
12.465104786420675 319.23359633268177 0.7903359707742806
12.47033234137409 321.2269493493821 0.7949232599422417
12.475559896327507 320.82276395966153 0.7942987538649875
12.480787451280923 321.2631503996281 0.7962939057383133
12.48601500623434 317.7813624586265 0.7924936967419689
12.491242561187756 315.71986761763833 0.7909425287158988
12.496470116141172 314.0048809469844 0.7900028570606
12.501697671094588 315.19971282190545 0.7921527360079728
12.506925226048004 318.42941667239495 0.79670072863819
12.51215278100142 316.5505298625244 0.7948986637908759
12.517380335954837 314.89773609629066 0.7942163007102642
12.522607890908253 314.4918587360857 0.7968784751870714
12.527835445861669 311.74870840957215 0.7961056415737967
12.533063000815085 314.56040699411045 0.7999563865221953
12.538290555768501 312.84216924427346 0.7994637199736015
12.543518110721918 310.78352698881423 0.7966229819979431
12.548745665675334 309.79142426253185 0.7962305323824325
12.55397322062875 307.5639500147061 0.7953698466944511
12.559200775582166 306.2678969711538 0.7963447335637164
12.564428330535582 304.60339137117603 0.7896313285854081
12.569655885488999 300.19741907247163 0.7768459752355737
12.574883440442415 300.66673974222374 0.7730078248313705
12.580110995395831 300.12282620339175 0.7681206184628081
12.585338550349247 302.72375527949237 0.7704203916566706
12.590566105302663 303.4876181741252 0.7700520029271524
12.59579366025608 304.85553876117854 0.7714131799517324
12.601021215209496 305.86368528012537 0.7706409589603693
12.606248770162912 307.7360944346896 0.7688199289225246
12.611476325116328 309.6115846808315 0.7688559142023677
12.616703880069744 311.84859403522285 0.7706727214334591
12.62193143502316 311.92782253768587 0.7705739518433969
12.627158989976577 314.78751068712467 0.7736483258552788
12.632386544929993 314.57297904950184 0.7730352302017454
12.63761409988341 313.761316566835 0.7717782993821609
12.642841654836825 314.0133567390292 0.771404239778082
12.648069209790242 315.4107048846631 0.7741690308396705
12.653296764743658 316.65996710838573 0.7735962273006464
12.658524319697074 318.11580370588234 0.7736293015043947
12.66375187465049 321.47671607095566 0.7756689042892546
12.668979429603906 322.2563974916184 0.7746398115998451
12.674206984557323 324.9632510233171 0.7768904355677416
12.679434539510739 330.7421327967673 0.7825705469558086
12.684662094464155 335.662584202288 0.7867081163386269
12.689889649417571 340.23388114127295 0.7918444472306203
12.695117204370987 348.5635243818703 0.8006642750268347
12.700344759324404 357.3681449871635 0.8090386818020463
12.70557231427782 366.60023647495905 0.818825706751051
12.710799869231236 373.2815500152006 0.8248913591625396
12.716027424184652 381.65728623512246 0.8334214393333003
12.721254979138068 384.38436641551766 0.8365371777098842
12.726482534091485 391.31753453230885 0.8430599959555166
12.7317100890449 398.0290326245246 0.849822713982084
12.736937643998317 401.90961216530366 0.8535696864149881
12.742165198951733 405.65496644992595 0.856525823257262
12.74739275390515 410.2823927571965 0.8609322868607144
12.752620308858566 413.4172528141275 0.8640260704944255
12.757847863811982 419.0494324681907 0.8698688293035296
12.763075418765398 419.3209269706183 0.8704968167319393
12.768302973718814 415.6589315422618 0.8656458194599694
12.77353052867223 408.7723010092105 0.8585491719612218
12.778758083625647 401.16548509476394 0.8506622902243092
12.783985638579063 392.4773107427347 0.8408821159291142
12.789213193532479 385.8205832221017 0.8334969155094695
12.794440748485895 378.8099469184052 0.8253714947665559
12.799668303439312 373.82974631446643 0.8187151279835511
12.804895858392728 371.06090251713226 0.8162936356288613
12.810123413346144 365.2178542300042 0.809901651959546
12.81535096829956 361.42930463640323 0.805535001141353
12.820578523252976 359.34541317122273 0.8038117261923802
12.825806078206393 361.30967546217494 0.8056448416683316
12.831033633159809 359.8583145771988 0.8046364123491861
12.836261188113225 358.40112419422763 0.8028738436306746
12.841488743066641 356.28499703951366 0.8005096493898851
12.846716298020057 354.71471112958915 0.7980052052268517
12.851943852973474 359.64514671856415 0.8018536221013629
12.85717140792689 362.2203100349601 0.8042720065942706
12.862398962880306 365.62479066929404 0.8078449038857269
12.867626517833722 367.1567075233581 0.8097625882361
12.872854072787138 370.56894319205026 0.8133002197806734
12.878081627740555 380.3959474880126 0.823464691913774
12.88330918269397 385.3883436726336 0.8284873406330734
12.888536737647387 390.7671466922045 0.8331988627151743
12.893764292600803 390.49737622296766 0.8325326927004127
12.89899184755422 390.7764280654744 0.8328598090922924
12.904219402507636 394.19459457878185 0.835964909247798
12.909446957461052 393.77994679816845 0.8350993020622001
12.914674512414468 389.1287190600384 0.8298870781027637
12.919902067367884 378.9955066724265 0.8179085220325556
12.9251296223213 367.5190928533972 0.8056827580851719
12.930357177274717 359.2758526390116 0.7975248075832353
12.935584732228133 352.9090950778915 0.7917497076026135
12.940812287181549 346.1032548673583 0.7846513447327756
12.946039842134965 341.13664475336077 0.7781779674840164
12.951267397088381 333.9630741384583 0.7696238808935295
12.956494952041798 328.9720270252699 0.764044336175984
12.961722506995214 327.63288476878586 0.7617754221754803
12.96695006194863 323.91093980761997 0.7586931220696249
12.972177616902046 325.9495264870562 0.7627517680906781
12.977405171855462 324.00399799062507 0.7606116037409194
12.982632726808879 321.0803909934253 0.7570279228550505
12.987860281762295 320.47708085698804 0.7533174069616598
12.993087836715711 318.6190978347259 0.7504761635545034
12.998315391669127 318.698978882076 0.7508374808398921
13.003542946622543 319.5373687892383 0.7523536220323531
13.00877050157596 322.6903317055365 0.7570069678222208
13.013998056529376 326.82105163557486 0.76159574415859
13.019225611482792 328.22243382534344 0.7624058284082306
13.024453166436208 330.8650401418788 0.7657101669918773
13.029680721389624 329.00443052979244 0.76402536146384
13.03490827634304 327.76793464774016 0.7631375815659391
13.040135831296457 330.6976483966582 0.7672829402684181
13.045363386249873 336.71424618673495 0.7748846028787891
13.05059094120329 340.2362563786629 0.7781414233286033
13.055818496156705 340.99960180164425 0.7777324659886228
13.061046051110122 338.738904753803 0.7741412261498545
13.066273606063538 336.7704204902718 0.7708792149493848
13.071501161016954 336.6240051701766 0.7709485068656768
13.07672871597037 338.77149676564795 0.7738749731901725
13.081956270923786 338.81402350594016 0.7744426937402111
13.087183825877203 335.7928403244696 0.7722204231446399
13.092411380830619 332.6247178580073 0.7691661779167903
13.097638935784035 330.4043172340382 0.7662519649960063
13.102866490737451 331.0120738293063 0.7684368691148895
13.108094045690867 326.28904668817177 0.7629672364785466
13.113321600644284 324.24920930989146 0.7604074643996541
13.1185491555977 318.95414881119063 0.7544365426444768
13.123776710551116 317.74133334456883 0.7523974118188118
13.129004265504532 317.1509649248239 0.7529206717158224
13.134231820457948 319.07089031649474 0.7550748286160729
13.139459375411365 324.7667572162426 0.7616045068047876
13.14468693036478 326.20810009230433 0.7625885790572139
13.149914485318197 327.27823616305346 0.763037848167814
13.155142040271613 324.93848104369414 0.7603974852352845
13.16036959522503 325.1635175457652 0.7613410555372986
13.165597150178446 329.5999347547921 0.7663266523100404
13.170824705131862 333.1261222998244 0.7708103441185113
13.176052260085278 339.5702937187061 0.7790943720750276
13.181279815038694 342.5313101609512 0.7816805559679274
13.18650736999211 343.6621281805812 0.7819358280172202
13.191734924945527 340.51527118148437 0.7776980237199344
13.196962479898943 340.54996731212503 0.776947106373638
13.202190034852359 339.19853622446124 0.7759144887479223
13.207417589805775 338.2716480731807 0.7757727372780321
13.212645144759191 336.4663192114191 0.7742563549915432
13.217872699712608 335.99447420947826 0.7746756582351546
13.223100254666024 335.4241342821016 0.7729698825196495
13.22832780961944 335.44073702772823 0.772613041381902
13.233555364572856 334.4692299345113 0.7716732202665771
13.238782919526273 334.8616620704956 0.7717130437369252
13.244010474479689 334.5660355637357 0.7723841414374909
13.249238029433105 331.14005167050504 0.7688928539033494
13.254465584386521 331.4708286768946 0.7690242790989209
13.259693139339937 328.8793820502493 0.7661192389908208
13.264920694293354 327.5457958687437 0.7642460142009455
13.27014824924677 326.19820677925475 0.7622511505021122
13.275375804200186 323.40302731537963 0.7593581987625148
13.280603359153602 320.5312498639276 0.7560882848923964
13.285830914107018 318.37345525079104 0.7539913618486528
13.291058469060435 315.3016405617323 0.751712945945419
13.29628602401385 314.90346516750105 0.7515852061973066
13.301513578967267 314.53439694906604 0.751906715822233
13.306741133920683 313.12016533472456 0.7505100857374858
13.3119686888741 310.4735203632076 0.7475626360445228
13.317196243827516 306.8406186784778 0.743802454796321
13.322423798780932 304.55691391222797 0.741399003704235
13.327651353734348 304.23926622787206 0.7394574733176844
13.332878908687764 304.2606669607691 0.7392341149201691
13.33810646364118 305.8387309537557 0.7408935161266107
13.343334018594597 305.88751302992495 0.7421496514117322
13.348561573548013 303.93616740973255 0.7405868895322726
13.353789128501429 302.1493592283975 0.7383508054523943
13.359016683454845 301.25785843460136 0.7368031391176766
13.364244238408261 300.5908132151113 0.7348089757417685
13.369471793361678 302.75663721483255 0.7359952028789684
13.374699348315094 303.4447315332698 0.7362357707319971
13.37992690326851 303.94527886860817 0.7377915267408218
13.385154458221926 308.89609602564946 0.7444849807478697
13.390382013175342 307.1137157317868 0.7427094506276657
13.395609568128759 308.4798623078773 0.7455409650656745
13.400837123082175 311.0662701373517 0.7477589903341584
13.406064678035591 311.5139144065161 0.7478958535029898
13.411292232989007 314.66400432535244 0.7510856083011209
13.416519787942423 314.4154796619237 0.7495803051684929
13.42174734289584 312.5509459287915 0.7468496035682929
13.426974897849256 314.7231854969141 0.7491659725724149
13.432202452802672 316.0690089914059 0.7509435727936513
13.437430007756088 318.8884423594964 0.7560083616454409
13.442657562709504 321.34881967982886 0.7595507162646031
13.44788511766292 321.16956238449745 0.7597130276248732
13.453112672616337 321.7890255116765 0.7592591111285847
13.458340227569753 321.59033128417286 0.7584074094904738
13.46356778252317 321.3779735863409 0.7578285827691108
13.468795337476585 321.74422892903783 0.7581464285259853
13.474022892430002 322.7932873898583 0.7596015962942901
13.479250447383418 326.2610973417383 0.7638073256228138
13.484478002336834 330.24879615867354 0.7698966487305289
13.48970555729025 328.6772600950254 0.7671365237648888
13.494933112243666 323.9109096066035 0.7615806438838671
13.500160667197083 322.6396168886236 0.7589098983569673
13.505388222150499 320.572276229859 0.7562667196887006
13.510615777103915 321.27070707442857 0.7579649302276389
13.515843332057331 322.28075955339744 0.7594046071533439
13.521070887010747 319.2782148243813 0.7555443751688306
13.526298441964164 318.8074258612337 0.7550447838054984
13.53152599691758 314.22934974088776 0.7499980878948022
13.536753551870996 310.4638488406274 0.7460794500037025
13.541981106824412 302.59568896952743 0.7381239073743866
13.547208661777828 297.9061136976929 0.7321250027081914
13.552436216731245 295.7382396604922 0.7296368776184196
13.55766377168466 294.7045308658016 0.7287890764328375
13.562891326638077 292.94268654246315 0.7266349028432304
13.568118881591493 287.8605776307935 0.7213724289468258
13.57334643654491 284.2415600939445 0.7180185806442643
13.578573991498326 282.7092723128426 0.7167196832022813
13.583801546451742 282.0264134933471 0.7166986503856079
13.589029101405158 278.6434221230641 0.7129760777462436
13.594256656358574 275.1226221977357 0.7092865034673459
13.59948421131199 272.86842790144385 0.706446045372338
13.604711766265407 270.46747430349745 0.7021931996932324
13.609939321218823 270.18553238599196 0.7020394626529711
13.615166876172239 268.673152932058 0.7000963934436814
13.620394431125655 267.27641793965097 0.6979363878363971
13.625621986079071 266.62649991735134 0.696981728388124
13.630849541032488 265.70809092256627 0.6957759570941142
13.636077095985904 267.9653264124339 0.6999902887505237
13.64130465093932 268.14403825262445 0.7021665656894439
13.646532205892736 266.2275073071303 0.6998126205581329
13.651759760846153 265.0253514635643 0.6982099157000041
13.656987315799569 260.70709511199556 0.6921737417244243
13.662214870752985 259.8299921128603 0.6893161809219188
13.667442425706401 261.7365288316442 0.6914567954834474
13.672669980659817 263.67422848200266 0.6941156954659616
13.677897535613234 264.2374700761692 0.6943733213799864
13.68312509056665 263.71442849501 0.6947538901517173
13.688352645520066 262.9689244617922 0.6942841914235816
13.693580200473482 262.50844587933034 0.6946017692929791
13.698807755426898 263.18545350287735 0.6973463025438763
13.704035310380315 262.992108238099 0.6962808211457914
13.70926286533373 261.82402125304117 0.6938759579581206
13.714490420287147 260.96980778238674 0.6923425000913167
13.719717975240563 262.4330338214819 0.6942132437412613
13.72494553019398 263.47107492786773 0.6967554923475311
13.730173085147396 264.40321671791736 0.6971245807129972
13.735400640100812 266.42992212897 0.6987104713443316
13.740628195054228 263.9420289680245 0.6955748109021237
13.745855750007644 266.9203239761761 0.6989033146794568
13.75108330496106 267.12523371342525 0.7004842506982448
13.756310859914477 267.96021442370994 0.7010484494682112
13.761538414867893 268.16432729562916 0.7011994769801196
13.766765969821309 264.6809678876758 0.6972954481403275
13.771993524774725 263.304585714545 0.6953460403503005
13.777221079728141 262.7885739246489 0.6949163628433687
13.782448634681558 260.8815440973958 0.6926238028751984
13.787676189634974 257.9991825679821 0.6892956005013126
13.79290374458839 255.74913314511025 0.6856231195884379
13.798131299541806 254.9494091472196 0.684745981826475
13.803358854495222 256.50764532783376 0.6883621838096864
13.808586409448639 258.2299857026515 0.6913725761380074
13.813813964402055 260.5419930685429 0.6969337205922325
13.819041519355471 261.4209278365877 0.6988010577115173
13.824269074308887 262.03337951855355 0.6985360987953716
13.829496629262303 260.1088628876865 0.6935705236113198
13.83472418421572 262.7426676122279 0.6967631874072027
13.839951739169136 264.5824123834952 0.6971367472772263
13.845179294122552 264.7500368289203 0.699462619029731
13.850406849075968 266.1550764472538 0.7001997326756454
13.855634404029384 264.0487128804684 0.6970133823052054
13.8608619589828 264.80163303262526 0.6986233034782336
13.866089513936217 266.9300950453278 0.6990034966097695
13.871317068889633 267.59627295713835 0.700299265665616
13.87654462384305 267.66227242655384 0.701633316704309
13.881772178796465 265.4883089794943 0.6982462619783047
13.886999733749882 266.3600101128338 0.6997224182488777
13.892227288703298 267.3333340338026 0.7004044927275356
13.897454843656714 270.3020213826415 0.7038996493563032
13.90268239861013 274.7384681737007 0.7103288881473919
13.907909953563546 276.97005692847694 0.7114840536632173
13.913137508516963 279.3666413604146 0.7141261585345071
13.918365063470379 280.5734398424141 0.7162316288581233
13.923592618423795 279.1264965675679 0.7134055702364044
13.928820173377211 281.81061717077256 0.7170192287124548
13.934047728330627 283.46644574753765 0.7190692879662666
13.939275283284044 283.4740324199542 0.7180058265420344
13.94450283823746 287.11746485517256 0.7231643042324947
13.949730393190876 286.26934484299204 0.7213541716863809
13.954957948144292 287.23181618245036 0.7220915894153295
13.960185503097708 286.4728547055657 0.720294993979687
13.965413058051125 284.12712941020413 0.7160103512984162
13.97064061300454 282.7090127728805 0.7147955532367527
13.975868167957957 279.4490886868 0.711529389416428
13.981095722911373 278.5729521587908 0.7107220325378703
13.98632327786479 279.2362845758416 0.7119973884506704
13.991550832818206 277.88740405472265 0.7101611461070879
13.996778387771622 275.22862444920383 0.7072790011879291
14.002005942725038 275.8456152848671 0.7085553761119628
14.007233497678454 274.6186934435225 0.7074611468157349
14.01246105263187 275.6201181212687 0.7096377085622873
14.017688607585287 274.2467311440594 0.7085579871010739
14.022916162538703 274.099444726353 0.7090237058270515
14.028143717492119 275.3113976280977 0.7097901847397252
14.033371272445535 275.6602959126971 0.7104068541495594
14.038598827398951 276.03309564438274 0.7099153379442924
14.043826382352368 275.016384970652 0.7079995550943986
14.049053937305784 276.1489253667093 0.7102749263110932
14.0542814922592 276.63877428288373 0.712561854850926
14.059509047212616 278.62854187423375 0.7149649848947421
14.064736602166032 279.82725512799345 0.715154769272174
14.069964157119449 280.38906159234136 0.7136085143329985
14.075191712072865 281.9920728957311 0.7145070696125231
14.080419267026281 283.62156049530313 0.7165233632624651
14.085646821979697 287.14240954204854 0.7191072356000004
14.090874376933114 291.26059432499386 0.7240716301585475
14.09610193188653 296.73843852611753 0.7307472781483683
14.101329486839946 298.9975901011121 0.7341139630722376
14.106557041793362 301.43135836224707 0.7385785754954153
14.111784596746778 305.197691212921 0.7429485883428831
14.117012151700195 305.54975214104076 0.7431590390439102
14.12223970665361 305.18676726546124 0.7418149967755246
14.127467261607027 302.1224128896962 0.7397828982339784
14.132694816560443 297.8307939552816 0.7362200734499803
14.13792237151386 296.3900332966346 0.7357699331287452
14.143149926467276 294.5949736890858 0.7322772530507594
14.148377481420692 294.3192661668381 0.7318360194225757
14.153605036374108 293.98545455389365 0.7325301158555051
14.158832591327524 291.8305168719403 0.729669448196923
14.16406014628094 291.27706876363385 0.7281030582627567
14.169287701234357 288.184032141139 0.7222440178623513
14.174515256187773 285.6314215651282 0.7173578132931664
14.179742811141189 284.1591618359003 0.7161279684381007
14.184970366094605 285.31264012515845 0.7172595880766076
14.190197921048021 287.4347619924042 0.7211850670371096
14.195425476001438 285.3223164848454 0.7200801822651448
14.200653030954854 280.71322661437955 0.7136841744555201
14.20588058590827 280.1957816931867 0.7134150986169028
14.211108140861686 280.87955862878295 0.7135817911453991
14.216335695815102 282.87956045834505 0.7152603708963294
14.221563250768519 284.918566133483 0.7160095820286128
14.226790805721935 288.223802793623 0.7196491674324546
14.232018360675351 288.740692389557 0.7192183116641939
14.237245915628767 291.7814418113916 0.7230944993030771
14.242473470582183 288.79771004471434 0.7186074773503558
14.2477010255356 289.27376492284225 0.7204411438710973
14.252928580489016 289.08036583996994 0.7211096308782687
14.258156135442432 287.352156751491 0.7188917255928361
14.263383690395848 289.61304528554234 0.7205175498505528
14.268611245349264 295.09682209535595 0.7268622361412262
14.27383880030268 296.8968953793206 0.729202222198727
14.279066355256097 298.65511161572044 0.7322513276416727
14.284293910209513 296.9055068714776 0.7306914040000565
14.28952146516293 299.7027827311748 0.7325164368622394
14.294749020116345 301.6444820625818 0.7353264998009855
14.299976575069762 299.4111442181502 0.7320836173536084
14.305204130023178 299.57778741300234 0.7313195724062904
14.310431684976594 299.2657914547594 0.7295807300177168
14.31565923993001 303.4848037224154 0.733924001119518
14.320886794883426 307.65891222649475 0.7392624247872343
14.326114349836843 308.4227657246527 0.7402164284160735
14.331341904790259 310.5639708113022 0.7424619731469246
14.336569459743675 310.7036582845357 0.7424830781692486
14.341797014697091 310.55203702315464 0.7420454162082093
14.347024569650507 313.5339258624435 0.7467063002324674
14.352252124603924 313.61636042967916 0.7468160456111398
14.35747967955734 314.2710603913388 0.7470888726120377
14.362707234510756 313.6007945601577 0.7467275312846056
14.367934789464172 314.80772407102467 0.7469574249445499
14.373162344417588 316.0088453103349 0.7480228750526026
14.378389899371005 315.2363215804623 0.7465303973842567
14.38361745432442 315.20909542606114 0.7464009891411911
14.388845009277837 313.9250731886378 0.7450792065607129
14.394072564231253 312.6023118124011 0.7449763075425988
14.39930011918467 313.59780761658357 0.7463031533956745
14.404527674138086 315.3368045400007 0.7482766425728439
14.409755229091502 314.88976871677505 0.7471097699971132
14.414982784044918 315.29209403257806 0.7466368585764553
14.420210338998334 316.1535853980096 0.7478332359431739
14.42543789395175 316.7993054882667 0.749151579581744
14.430665448905167 319.036931311712 0.7515628578303106
14.435893003858583 318.66796051373393 0.7513168400896726
14.441120558811999 319.65721077456476 0.7530175768885912
14.446348113765415 319.17839939048247 0.7523855148574095
14.451575668718831 320.40132728852547 0.75425547059832
14.456803223672248 322.3816152051235 0.7561421725782222
14.462030778625664 325.90476204779253 0.759458701579491
14.46725833357908 327.6839973037484 0.7604470622393156
14.472485888532496 334.374110565692 0.7675956292194678
14.477713443485912 333.9359530399244 0.7672637182190988
14.482940998439329 338.222750663133 0.7727994571855337
14.488168553392745 342.09625493969475 0.777122145811129
14.493396108346161 348.87423257154876 0.7850179722278822
14.498623663299577 355.9915820130261 0.7928715769068865
14.503851218252994 360.1902159245015 0.7974873527397244
14.50907877320641 365.26124783729506 0.8027370906172634
14.514306328159826 363.9813080492372 0.7999070845460496
14.519533883113242 364.94282819545197 0.8003898835791565
14.524761438066658 366.9820365764624 0.8025515781092368
14.529988993020075 367.9687874366043 0.8038889481617053
14.53521654797349 366.25357043962606 0.802185785298943
14.540444102926907 361.1506483801008 0.7969345227195377
14.545671657880323 352.2460028433244 0.7873378008331567
14.55089921283374 340.34253849398254 0.7746950129162032
14.556126767787156 328.10481632883676 0.7614725417583659
14.561354322740572 317.6413023901206 0.7490755187157799
14.566581877693988 310.5685610828514 0.7412599645415087
14.571809432647404 307.69119088256 0.7392542947611507
14.57703698760082 305.5436404179907 0.7372140015651922
14.582264542554237 308.8646384579156 0.7426204394805513
14.587492097507653 311.92057751400796 0.7459291288878858
14.592719652461069 314.90905506326607 0.7488354060740254
14.597947207414485 316.19572527142833 0.7492612227466442
14.603174762367901 318.65761669844113 0.7518517571824027
14.608402317321318 323.1418562033207 0.7567010967380049
14.613629872274734 325.2562947440124 0.7587829124195439
14.61885742722815 329.18142810448586 0.7627452341926879
14.624084982181566 333.13317049752607 0.7661588038030112
14.629312537134982 336.0185671322173 0.7690175379066383
14.634540092088399 342.8517281002954 0.7760183822532997
14.639767647041815 347.3562671907488 0.7809415320826886
14.644995201995231 348.4484412330408 0.7818319050758942
14.650222756948647 350.7589667520637 0.78357851497211
14.655450311902063 348.31490774772357 0.7802019094478426
14.66067786685548 348.98603556726624 0.7804377845185044
14.665905421808896 351.079815872086 0.7825732403190587
14.671132976762312 352.385253776684 0.7836736999377646
14.676360531715728 351.22757499357994 0.7824548903159233
14.681588086669144 349.91430466891 0.7815366058578717
14.68681564162256 347.3197169846802 0.7788885736809643
14.692043196575977 344.5867446002049 0.7752939055431678
14.697270751529393 343.9793160318126 0.7740804919488117
14.70249830648281 347.57118569345727 0.7781893719965247
14.707725861436225 351.93998790326896 0.7831651763836842
14.712953416389642 355.9823131502269 0.7876862949631858
14.718180971343058 354.63925515017525 0.7861825358761055
14.723408526296474 354.961830028297 0.7865803695369217
14.72863608124989 354.5513191679538 0.7866740844882709
14.733863636203306 353.48664369569275 0.7853766123701241
14.739091191156723 348.94537448273786 0.7793799051321003
14.744318746110139 344.7176927813002 0.7749564786960499
14.749546301063555 340.8764861881756 0.7719743782208879
14.754773856016971 335.62753931326574 0.767442839510121
14.760001410970387 331.9211910789599 0.7647606236282735
14.765228965923804 329.09816943730146 0.7614982106270116
14.77045652087722 325.23675966932956 0.7566613213590361
14.775684075830636 321.32890716344906 0.7515031522674263
14.780911630784052 316.96762979725474 0.7453609711677007
14.786139185737468 315.6886321004371 0.743593772785067
14.791366740690885 317.38630912413464 0.745707025781404
14.7965942956443 316.9989515380562 0.7458595889076568
14.801821850597717 316.6131584025258 0.7458470742003397
14.807049405551133 313.7950232889215 0.7422367309047596
14.81227696050455 314.5200438242061 0.7424320508385455
14.817504515457966 318.57448674705574 0.747553382755443
14.822732070411382 322.7451538240305 0.7526738281729297
14.827959625364798 329.6539610106741 0.761363459069013
14.833187180318214 333.9182280167702 0.7662670589825264
14.83841473527163 339.58461350030836 0.7711092483824007
14.843642290225047 341.29536717102957 0.7722768190847381
14.848869845178463 343.2931563393998 0.7737015617787734
14.854097400131879 343.6110711548451 0.7727366431430898
14.859324955085295 342.2968204204133 0.7717108560238156
14.864552510038711 345.6409181790596 0.7751768347600076
14.869780064992128 347.95259660292066 0.7789251609169457
14.875007619945544 351.6060066020384 0.7834274361846929
14.88023517489896 355.7964444590377 0.7877693742122311
14.885462729852376 356.0690562695243 0.78798991754369
14.890690284805792 355.1513594309575 0.7872737054339988
14.895917839759209 355.63062388946804 0.7878422955498983
14.901145394712625 357.9633120011921 0.7901617609074534
14.906372949666041 359.0554797606927 0.7909496095555443
14.911600504619457 355.8588515988587 0.7874787725728761
14.916828059572873 354.2103500930042 0.7861712735205895
14.92205561452629 347.732403951387 0.7795230671850714
14.927283169479706 340.41939777393054 0.77143103145385
14.932510724433122 335.1601215390579 0.7655854896868624
14.937738279386538 328.9493605395954 0.7583219498940852
14.942965834339955 325.9751780258005 0.7554370937145997
14.94819338929337 325.43595087851327 0.7564809028976589
14.953420944246787 320.0017141696308 0.7512671548137815
14.958648499200203 315.92333303433696 0.7474632346259071
14.96387605415362 309.53803196142786 0.7389073644442647
14.969103609107036 304.20157133605 0.7323414106007236
14.974331164060452 301.3814636810496 0.7288602582843791
14.979558719013868 301.0104642598122 0.7289030536858053
14.984786273967284 298.31651913414174 0.7254241522754877
14.9900138289207 299.3464504758965 0.7270960931242186
14.995241383874117 301.2787827165615 0.7296726184561231
15.000468938827533 304.8494360063044 0.7338906554369959
15.005696493780949 305.58268480775354 0.7338197946924131
15.010924048734365 305.5236265815645 0.7344784985728261
15.016151603687781 305.06434103930957 0.7336356563888361
15.021379158641198 306.8751957673957 0.736230822088912
15.026606713594614 308.48112629745805 0.7374535413764014
15.03183426854803 311.9543067262741 0.7411884214199638
15.037061823501446 312.8615799327546 0.7408773291153764
15.042289378454862 314.4695767247743 0.7424710592215846
15.047516933408279 313.3584413645929 0.7413644605130538
15.052744488361695 311.38571575717015 0.7389462003112579
15.057972043315111 314.3082832997543 0.7426534974351994
15.063199598268527 313.44156321923214 0.7419203771358039
15.068427153221943 316.5432993989126 0.7452123438556807
15.07365470817536 317.80043084456395 0.7472088201247485
15.078882263128776 318.394367564666 0.7485298413336791
15.084109818082192 315.7429394651209 0.7460099341083152
15.089337373035608 314.3096772665483 0.7440490038724773
15.094564927989024 314.30564885935576 0.7438426671711418
15.09979248294244 315.6374721932741 0.7444384423237397
15.105020037895857 315.2610902657001 0.7452242433184029
15.110247592849273 312.434059576631 0.7423104343481307
15.11547514780269 309.85252194132767 0.739625120314373
15.120702702756105 308.3579104873656 0.7384300869382953
15.125930257709522 308.57180447931114 0.737193533888237
15.131157812662938 305.58178980324567 0.734856561324819
15.136385367616354 304.6053218891982 0.7338332968359071
15.14161292256977 302.9147928659514 0.7317314196564907
15.146840477523186 299.43792534391 0.7285001566776417
15.152068032476603 296.7239103847588 0.7251000702916756
15.157295587430019 292.3921426840263 0.7201748213744075
15.162523142383435 289.85385766376 0.7167753261226084
15.167750697336851 288.28792989270613 0.7141998319929427
15.172978252290267 287.0148977502738 0.7129170095141867
15.178205807243684 282.4808099707309 0.7072688808679873
15.1834333621971 278.7917383484302 0.7041002235217654
15.188660917150516 275.0092402395407 0.6999232351747341
15.193888472103932 274.8109639622264 0.700187090846589
15.199116027057348 273.5252255166384 0.6992579876689746
15.204343582010765 275.2428069032741 0.7012779916543694
15.20957113696418 278.64721917799767 0.7066368141245348
15.214798691917597 280.2098396763814 0.7066177602263232
15.220026246871013 281.53431037873173 0.7085479631035169
15.22525380182443 278.9418210652024 0.7050942378824923
15.230481356777846 277.39445335153465 0.703307122434655
15.235708911731262 275.5956586289261 0.7016393040371934
15.240936466684678 274.93870262654383 0.7002950934504063
15.246164021638094 276.3422515662165 0.7023830868609585
15.25139157659151 276.4471471413403 0.7017807592135213
15.256619131544927 275.1319253871259 0.6994499582469499
15.261846686498343 273.3132588398695 0.6975826674094925
15.267074241451759 274.65791253407286 0.7001331249765863
15.272301796405175 273.2397188314514 0.6987549335500367
15.277529351358591 274.7540668387541 0.7016391321998157
15.282756906312008 274.4357235445343 0.6999428895759429
15.287984461265424 275.0316127334943 0.7010114879161694
15.29321201621884 273.8669148100491 0.6983676359761024
15.298439571172256 277.0517455517437 0.7015693685967027
15.303667126125672 277.61808470042774 0.701769949656643
15.308894681079089 279.24637070045475 0.703300945245914
15.314122236032505 278.5466222039067 0.7024059037432867
15.319349790985921 279.31665917021184 0.7035140409164147
15.324577345939337 283.0983777627507 0.7075389523597884
15.329804900892753 288.0512848953601 0.7149139779517798
15.33503245584617 289.9624985154353 0.7186388624968852
15.340260010799586 289.20519915435295 0.7179895871147679
15.345487565753002 287.25983488969035 0.7149759499534173
15.350715120706418 290.36795442660303 0.7186394475283822
15.355942675659835 294.31137628016074 0.7227128248845897
15.36117023061325 297.78567135840575 0.7274251407200049
15.366397785566667 295.7515628345962 0.7238135597580829
15.371625340520083 295.51647088080745 0.7236662218519992
15.3768528954735 295.10905098455083 0.7234881485604573
15.382080450426916 297.1930203754456 0.7255897885782224
15.387308005380332 299.0385646435413 0.7274107151202984
15.392535560333748 298.2246988364971 0.7262029579144577
15.397763115287164 296.3424541666838 0.7325515787438112
15.40299067024058 293.43853373915965 0.7375161754504402
15.408218225193997 289.2308397027734 0.7373273597612034
15.413445780147413 292.1239258105439 0.7450700699890773
15.418673335100829 295.75551720875507 0.752200949947159
15.423900890054245 297.1481347082393 0.7553078560040206
15.429128445007661 297.81525661982386 0.7589444476135354
15.434355999961078 295.05536916963547 0.7592052224567472
15.439583554914494 297.01127469375757 0.7652664454485347
15.44481110986791 297.9119901176152 0.7700092952731838
15.450038664821326 300.1957625848183 0.7750437195903316
15.455266219774742 299.2567232747199 0.7752715402352681
15.460493774728159 297.53973240916673 0.7757567317884809
15.465721329681575 294.9191672968739 0.7732905060207609
15.470948884634991 296.4111333080495 0.7786408140876642
15.476176439588407 297.91346040973616 0.7832216066130113
15.481403994541823 300.15215566504844 0.787030839041063
15.48663154949524 298.2446355332433 0.7860261586250348
15.491859104448656 295.72747073204243 0.7834230866347046
15.497086659402072 293.92743648266963 0.7839829505288104
15.502314214355488 295.63868847594523 0.7884691068700952
15.507541769308904 296.68505354726005 0.79216327802632
15.51276932426232 294.50162895795546 0.7921054972749738
15.517996879215737 295.85282421875814 0.7950806777917965
15.523224434169153 293.0809639264552 0.7932009432186802
15.52845198912257 295.2634290314477 0.7979853838547945
15.533679544075985 294.08154354080017 0.799109309641898
15.538907099029402 295.6083516525636 0.8038263939171062
15.544134653982818 296.85936784651034 0.8068563516310429
15.549362208936234 296.44220819181345 0.8060786038094919
15.55458976388965 295.07774695800373 0.8045790513302838
15.559817318843066 294.35435531991027 0.8056807093275626
15.565044873796483 293.235090034711 0.8066017191205457
15.570272428749899 294.31854024381107 0.8091931280673861
15.575499983703315 292.6692683584082 0.8095837074902588
15.580727538656731 292.0294823829584 0.8110161522453629
15.585955093610147 290.9416406067707 0.8118996473610881
15.591182648563564 289.7602739775041 0.8120860333265393
15.59641020351698 287.5057882591371 0.8100455413237823
15.601637758470396 286.00735722129957 0.8083735791461383
15.606865313423812 282.86664606621883 0.8052771626361293
15.612092868377228 281.70789623236425 0.8055054102739193
15.617320423330645 281.82702034762764 0.8073957586987666
15.62254797828406 278.00294156174 0.8037007452915786
15.627775533237477 276.908203374713 0.804018278946753
15.633003088190893 272.7852389532548 0.7992138177845729
15.63823064314431 273.6891622258528 0.7981896409630487
15.643458198097726 271.06852745644363 0.7804934573786929
15.648685753051142 271.6023520944578 0.7753899780491739
15.653913308004558 271.20776121239163 0.7711657790018929
15.659140862957974 267.71725060313383 0.7635721263495597
15.66436841791139 267.30370389102956 0.7616969243647546
15.669595972864807 269.00004622734235 0.7615341751831409
15.674823527818223 269.17024870988877 0.7603556709759817
15.680051082771639 270.92830053810707 0.7614913875173877
15.685278637725055 270.5635718759161 0.7586235274221284
15.690506192678471 267.8642990934668 0.7532146301719935
15.695733747631888 267.0924135853188 0.7500491553212894
15.700961302585304 267.2564101668946 0.7496938402582811
15.70618885753872 268.17074193259054 0.7505332353913479
15.711416412492136 271.1770993901832 0.7531681894875921
15.716643967445552 273.58510642981 0.7543975441099349
15.721871522398969 274.9297088318029 0.7552052924952776
15.727099077352385 276.0933061201007 0.7552221555236313
15.732326632305801 273.89930065798353 0.7520921259073734
15.737554187259217 271.52826567796706 0.7488020206066053
15.742781742212633 270.5197312166847 0.7467691825414036
15.74800929716605 275.30662567984166 0.751820619504508
15.753236852119466 278.99592380708447 0.7553856845211037
15.758464407072882 281.5166065337095 0.756464570333104
15.763691962026298 283.3136271531973 0.7572095151493163
15.768919516979715 285.05803956935 0.7575267338045615
15.77414707193313 283.6372605060324 0.7544052585918063
15.779374626886547 281.6823037277497 0.7515205340862208
15.784602181839963 281.8766379510444 0.7524190659008483
15.78982973679338 283.89339513296096 0.7548694618822489
15.795057291746796 284.0654667038521 0.7549912629837071
15.800284846700212 285.5996913133759 0.756216648854057
15.805512401653628 285.2780202703462 0.754959454858452
15.810739956607044 289.2004057244036 0.7592701044780114
15.81596751156046 290.6590675746001 0.7598062056589298
15.821195066513877 289.74636669232615 0.7593677640602544
15.826422621467293 289.2947224961993 0.7573744225367215
15.831650176420709 285.78656400824576 0.7528465285421777
15.836877731374125 283.41019928179605 0.7492824359160568
15.842105286327541 279.82782289698247 0.74433096951247
15.847332841280958 279.2302663313308 0.7441376299329587
15.852560396234374 277.14913127676715 0.7410008013016577
15.85778795118779 278.00760914033054 0.7423946528416526
15.863015506141206 280.5418115005458 0.7461516979169918
15.868243061094622 281.9455982770119 0.7475184849758997
15.873470616048039 279.3376124754272 0.743816040405082
15.878698171001455 277.83236271332663 0.7411648394849893
15.883925725954871 278.55920804610787 0.7404446582462281
15.889153280908287 280.60049928243944 0.7412833581554807
15.894380835861703 282.2849938341372 0.7429967539450562
15.89960839081512 281.1823338201951 0.7419876098457431
15.904835945768536 281.22303052357756 0.7429961161917076
15.910063500721952 280.3530724680152 0.7409593727257408
15.915291055675368 277.2788626702424 0.7359900407935837
15.920518610628784 274.4960868627668 0.7322639114930087
15.9257461655822 274.716377620733 0.7325032700504144
15.930973720535617 274.86420187231005 0.7337923076256203
15.936201275489033 274.46343790567204 0.7331840235668579
15.94142883044245 273.7623150727333 0.731697685578741
15.946656385395865 274.99515458152644 0.7335886242422914
15.951883940349282 275.0010082257392 0.7321133270295928
15.957111495302698 277.9469425070809 0.7348876082357803
15.962339050256114 277.7528059113393 0.7340512970398694
15.96756660520953 278.67929122063714 0.7349218162590347
15.972794160162946 277.9775880081079 0.7340975707530876
15.978021715116363 278.7480110697475 0.7356773847767959
15.983249270069779 281.8225588748907 0.7403236636626158
15.988476825023195 287.3665549826 0.7484827326549189
15.993704379976611 289.90717357391827 0.7527815333702103
15.998931934930027 289.9422797906789 0.751224784900648
16.004159489883442 285.01956030470956 0.7445634261329775
16.009387044836856 282.7868737390013 0.7410428283762512
16.01461459979027 281.45936781320944 0.7387634177633505
16.019842154743685 284.0439870011946 0.7420241306341164
16.0250697096971 285.13121438192024 0.7436023704464139
16.030297264650514 286.63876478454785 0.7448532870135155
16.03552481960393 288.6393408704948 0.7478471523233752
16.040752374557343 289.93579018628725 0.7487352957664286
16.045979929510757 293.2317839893583 0.7528953377454961
16.05120748446417 295.4518484428559 0.7539057290626728
16.056435039417586 297.5419108049469 0.7555638926649398
16.061662594371 300.51571382322504 0.7590889709289141
16.066890149324415 304.8380124343053 0.7641732893082834
16.07211770427783 309.3989314831336 0.770215639648726
16.077345259231244 312.72295564190927 0.7757209398878615
16.08257281418466 313.9770745500415 0.7770209485202606
16.087800369138073 314.10315538349494 0.7764351971938487
16.093027924091487 313.86255224707526 0.7748285681288615
16.0982554790449 315.2474875903265 0.7756588724041146
16.103483033998316 317.8187352379587 0.7795643064617606
16.10871058895173 322.1451564687814 0.7846998788792335
16.113938143905145 326.22263009502797 0.7902107944556731
16.11916569885856 323.0961624263875 0.7865433442877467
16.124393253811974 321.51711635363137 0.7852597879559852
16.129620808765388 322.3569841957283 0.7863416764026724
16.134848363718802 324.36872625631753 0.7886782806912284
16.140075918672217 323.5892301280609 0.7868428802510403
16.14530347362563 324.03046488516844 0.7871775123912431
16.150531028579046 321.6543404263184 0.7835918607189363
16.15575858353246 325.8893705111826 0.7889102683887728
16.160986138485875 325.6892548486929 0.7883817860701442
16.16621369343929 322.4809056609255 0.7844852954577716
16.171441248392703 316.7517099749503 0.7771381491401771
16.176668803346118 311.74332377268826 0.7714093897178966
16.181896358299532 308.8849683437785 0.768618832903492
16.187123913252947 305.8563749194168 0.7656232445980844
16.19235146820636 301.3077876805167 0.7607233711834545
16.197579023159776 295.34394388658166 0.7528035070852778
16.20280657811319 288.4671554456553 0.7440644938383285
16.208034133066604 283.476784904766 0.7382014510478987
16.21326168802002 278.9206013960269 0.7331778937078334
16.218489242973433 275.9195765460528 0.7295425585903864
16.223716797926848 270.7870090622793 0.723467808139784
16.228944352880262 267.7267121309494 0.7196877829597718
16.234171907833677 263.94495637844665 0.7148615795991415
16.23939946278709 261.63926820807103 0.7121983534824406
16.244627017740505 260.28841646701346 0.7106123093015883
16.24985457269392 258.7931482778417 0.710056400449169
16.255082127647334 258.94267640625986 0.7101535965051535
16.26030968260075 255.36562236462126 0.7055588902616288
16.265537237554163 254.70760118172942 0.7049859982235976
16.270764792507578 252.3927027901477 0.7005603645845726
16.275992347460992 251.5260780035956 0.7004735146201475
16.281219902414406 251.3324068502274 0.7002186667789779
16.28644745736782 249.727645483663 0.6982637907826073
16.291675012321235 251.32558708286936 0.7001747065904398
16.29690256727465 252.8287155257094 0.7013301025500598
16.302130122228064 251.2089958706717 0.6979435954813525
16.30735767718148 250.9725891898945 0.6969663526004435
16.312585232134893 251.11736778709044 0.6964850922795881
16.317812787088307 253.0114197824306 0.6987630492326997
16.323040342041722 255.58366867972484 0.7028688871156009
16.328267896995136 254.2154311367068 0.7009157192872534
16.33349545194855 251.26308954724615 0.6965339063014676
16.338723006901965 249.97487073213776 0.69565009307385
16.34395056185538 252.2020882917757 0.6976213613928458
16.349178116808794 251.5324029401604 0.6962820239843672
16.35440567176221 256.8187689878275 0.7021744539654544
16.359633226715623 263.0957483727521 0.7110702751101925
16.364860781669037 265.71256111811533 0.7148550523442251
16.37008833662245 269.3218776331736 0.7179628332466085
16.375315891575866 268.377265958009 0.7155914922061116
16.38054344652928 271.63267712223154 0.7187558783658826
16.385771001482695 277.358342289249 0.724746722376476
16.39099855643611 282.59199069871244 0.7299355805692606
16.396226111389524 288.41788338260966 0.7357649534382462
16.401453666342938 290.39404748016494 0.7374206832170397
16.406681221296353 289.9293842448346 0.7368375858999328
16.411908776249767 288.7596160080973 0.7346036622375519
16.41713633120318 287.9745399279281 0.7331720872543354
16.422363886156596 284.0650925984292 0.7294661439838587
16.42759144111001 280.65841704014565 0.7260310963951134
16.432818996063425 278.31103230857434 0.724215887109924
16.43804655101684 277.8816548229344 0.723531528542636
16.443274105970254 275.4801901968786 0.7217070875467813
16.448501660923668 272.5934305244249 0.7181266584516551
16.453729215877082 269.50432021416526 0.713304753715564
16.458956770830497 268.83928249227716 0.7133123295652453
16.46418432578391 269.4906763022908 0.7139452133159585
16.469411880737326 269.97007370648686 0.7129602410807038
16.47463943569074 267.93434838323 0.7097762742394337
16.479866990644155 262.40918429031376 0.701873400977147
16.48509454559757 262.35775516060727 0.7004990126078181
16.490322100550983 267.588949704074 0.7088744060101536
16.495549655504398 271.1619395344948 0.7135765504338143
16.500777210457812 273.6012719414783 0.7178588606756174
16.506004765411227 275.82795093738497 0.7206390505957475
16.51123232036464 276.96292896563926 0.719914758023814
16.516459875318056 276.6615200269007 0.7185139257659026
16.52168743027147 275.14543180705186 0.7172864465851294
16.526914985224884 273.9460705133137 0.7169473583195326
16.5321425401783 273.8844176354711 0.7180074972777681
16.537370095131713 272.99480465362 0.7158350786780332
16.542597650085128 269.15797693244326 0.7109161020297606
16.547825205038542 268.0035297986339 0.7086103762267821
16.553052759991957 267.28476013120724 0.7076519530585141
16.55828031494537 263.5741501455904 0.7032838817139283
16.563507869898785 260.0900274457913 0.6980330368768738
16.5687354248522 257.5553347475538 0.6964551693695158
16.573962979805614 256.38287532980183 0.6959284386994599
16.57919053475903 256.32473410773696 0.6970947013931326
16.584418089712443 254.39390750280563 0.6952278152078529
16.589645644665858 252.92390768453666 0.6922863308499041
16.594873199619272 256.16169605721853 0.6973976085691953
16.600100754572686 253.11050821127125 0.693594428018501
16.6053283095261 253.53211556925018 0.6938346444522737
16.610555864479515 253.94949771326586 0.6936172056961947
16.61578341943293 253.8302904012815 0.6933472516932416
16.621010974386344 253.65398922596572 0.6913069363621666
16.62623852933976 255.06872591072118 0.6932900627345572
16.631466084293173 254.6444503320689 0.6920715195752852
16.636693639246587 258.299568250002 0.6969042385716346
16.641921194200002 255.3034997592904 0.6930346803007659
16.647148749153416 256.08244993811365 0.6929852070051097
16.65237630410683 254.12789756206845 0.6891061032520529
16.657603859060245 253.8568127269161 0.6881928068479685
16.66283141401366 253.08097338466283 0.6872277688230813
16.668058968967074 250.58536470182585 0.6832968845477208
16.67328652392049 247.73715140617625 0.6791661931365082
16.678514078873903 244.38047773186292 0.6739303704907081
16.683741633827317 244.18848749354459 0.6744516338650484
16.68896918878073 243.80901474284286 0.6739886551336851
16.694196743734146 244.35163342816296 0.6750910562106084
16.69942429868756 244.8852953979693 0.6740650328770428
16.704651853640975 244.91624501067966 0.6743390855869419
16.70987940859439 244.36036988228892 0.6738893993829062
16.715106963547804 240.8552721453955 0.6710356638300121
16.720334518501218 234.3944582525574 0.6631450914790097
16.725562073454633 233.40905751294167 0.6627614888099603
16.730789628408047 233.58682697823386 0.6625434226340552
16.73601718336146 234.85131513165524 0.6634598921389875
16.741244738314876 236.38056383325562 0.663351072863106
16.74647229326829 232.89971543763178 0.6575413079925123
16.751699848221705 231.07515063011735 0.655369837158562
16.75692740317512 227.39926063405656 0.6518628150943251
16.762154958128534 226.99464218630686 0.6535105601435701
16.767382513081948 226.0467387287802 0.6524211200133275
16.772610068035362 227.2816940644484 0.6528921216781278
16.777837622988777 228.79710233579306 0.6542236195046427
16.78306517794219 229.0386261205495 0.6534841514479519
16.788292732895606 229.89999144158668 0.6559595939976174
16.79352028784902 228.074106640075 0.6556337272206217
16.798747842802435 228.41673355989545 0.6558096144986458
16.80397539775585 228.5153985152939 0.6556986055205384
16.809202952709263 225.44341938664903 0.6496067164042645
16.814430507662678 221.84298401230706 0.6453774755776015
16.819658062616092 219.20369445132988 0.6425624673765198
16.824885617569507 218.55766311167162 0.6409392474081929
16.83011317252292 218.78346965070477 0.6412569811762986
16.835340727476336 223.47643398983791 0.6480410822755825
16.84056828242975 225.5975234760492 0.6517452365119283
16.845795837383164 225.60307146812818 0.6536518924620731
16.85102339233658 221.21835224399373 0.6462979174724596
16.856250947289993 221.69760116887943 0.6458489977020756
16.861478502243408 222.16724593906002 0.6464472742227637
16.866706057196822 224.93994032099934 0.650738701294669
16.871933612150237 222.0679631001815 0.6472448339905272
16.87716116710365 220.4033981576164 0.6444403818996973
16.882388722057065 219.59822579490714 0.6442610726903413
16.88761627701048 220.41838882657115 0.6457169050692786
16.892843831963894 221.74974260472985 0.6468582986086543
16.89807138691731 220.13296594606766 0.6437009216252182
16.903298941870723 219.33548136588024 0.6431010638046504
16.908526496824138 219.25456911738567 0.6429568624951447
16.913754051777552 216.63614117472784 0.638307679923956
16.918981606730966 217.63799311508362 0.6413076432239836
16.92420916168438 216.6707797770237 0.6406909063031893
16.929436716637795 217.1330348962888 0.6430666384978596
16.93466427159121 218.23091320677113 0.6435448885685066
16.939891826544624 218.2960740537003 0.6431296729568995
16.94511938149804 220.76910245095246 0.6469268856913007
16.950346936451453 219.51012050423873 0.64455657303945
16.955574491404867 219.3508787881979 0.6434781386745265
16.960802046358282 218.5893479301759 0.6416662977154873
16.966029601311696 218.23332091848704 0.6408143181024388
16.97125715626511 216.5945618291493 0.6385735733556456
16.976484711218525 214.90140930636792 0.6368880954564138
16.98171226617194 215.163659091649 0.6387648685816806
16.986939821125354 214.5962260129618 0.6383652504087052
16.99216737607877 215.95756799236253 0.6396098805233054
16.997394931032183 218.31620712698555 0.6431423475592041
17.002622485985597 221.22542462593302 0.646221640514992
17.00785004093901 222.86612742309745 0.6478160817848686
17.013077595892426 223.53337553526944 0.6467984496632249
17.01830515084584 221.64521449030147 0.6426779492265159
17.023532705799255 218.76546758143016 0.6377610649148941
17.02876026075267 218.51701271853042 0.6376261847134841
17.033987815706084 220.3988097025047 0.6407663384283784
17.039215370659498 219.858857395534 0.6412586598073523
17.044442925612913 219.77413266480573 0.6408930572275544
17.049670480566327 221.1280351236117 0.6433016501144505
17.05489803551974 220.6317241652651 0.6435534778748047
17.060125590473156 221.97869115609186 0.6445132791870068
17.06535314542657 220.47584583461426 0.642902732516253
17.070580700379985 219.96814443353634 0.6411736571726019
17.0758082553334 220.0240719797937 0.6408999932324759
17.081035810286814 219.9910313480182 0.6419101027433094
17.086263365240228 223.82158842426682 0.6478394350977085
17.091490920193642 225.94448716168208 0.6509280879381277
17.096718475147057 224.7372107178827 0.6476033213541585
17.10194603010047 221.35738702557413 0.6407748766708865
17.107173585053886 218.3962922710248 0.6360574853074168
17.1124011400073 219.93510283157573 0.6401209043214444
17.117628694960715 222.62448610014707 0.6446881240273032
17.12285624991413 225.49991147388081 0.6486769683116697
17.128083804867543 227.71044206163836 0.6505822564718676
17.133311359820958 230.63521666388743 0.6545201257107457
17.138538914774372 228.64248671310298 0.6525366881528821
17.143766469727787 229.20648805370678 0.6545003376292572
17.1489940246812 229.2364492258916 0.6549403007978256
17.154221579634616 232.19300724246818 0.6595544222523975
17.15944913458803 232.07431529677814 0.6576099472330158
17.164676689541444 232.30123360827432 0.6569981147865867
17.16990424449486 235.0128381156605 0.6598823728268636
17.175131799448273 240.97531821399133 0.666742234356891
17.180359354401688 243.48918919371414 0.6711552994104744
17.185586909355102 243.6923157165427 0.6708877350665517
17.190814464308517 242.0039098387194 0.6692993040707449
17.19604201926193 243.1772979476167 0.6699029682844877
17.201269574215345 244.45958667336015 0.6703182506277562
17.20649712916876 246.47170412207728 0.6713821249695845
17.211724684122174 246.5272037977366 0.6725062637881246
17.21695223907559 246.41535822038716 0.6727048553529006
17.222179794029003 249.26230074466093 0.6760220463813623
17.227407348982418 248.68940322722145 0.6752824696335195
17.232634903935832 249.69806046112444 0.6755778724086023
17.237862458889246 248.61846159723493 0.6747652183990006
17.24309001384266 247.50651299143473 0.673168319067506
17.248317568796075 249.78423252233284 0.6763051523929086
17.25354512374949 248.14674656294895 0.6747643009445581
17.258772678702904 246.34178934953349 0.6721553799962481
17.26400023365632 243.88533242815257 0.6689748305389976
17.269227788609733 241.6151249689979 0.6662399466684943
17.274455343563147 238.012141795467 0.6614808171701674
17.279682898516562 236.75766392623459 0.6604359360492414
17.284910453469976 234.23195622446895 0.656210715552473
17.29013800842339 237.73587704696607 0.6622647916502094
17.295365563376805 238.13789811217848 0.6627205283399643
17.30059311833022 240.1921610119531 0.6653289411254637
17.305820673283634 239.80246646950437 0.6647708638248072
17.31104822823705 239.7287181694697 0.6654290092641284
17.316275783190463 241.6461276773534 0.6678481729709929
17.321503338143877 239.91477473666328 0.6643019715183537
17.32673089309729 240.05110495559015 0.6638547633334536
17.331958448050706 240.85917162281055 0.6648259185171319
17.33718600300412 241.27533612690678 0.6649951097108454
17.342413557957535 240.93706270831382 0.6635737263938739
17.34764111291095 239.4912708652703 0.6602312305618915
17.352868667864364 236.27304381398653 0.6557355575047408
17.358096222817778 236.2337557997124 0.6565752628205295
17.363323777771193 235.8612587550325 0.6561386082469413
17.368551332724607 236.68014006667372 0.6578914240702378
17.37377888767802 236.97623416010202 0.6585227128225482
17.379006442631436 236.2427212834442 0.65917900825608
17.38423399758485 234.8415936988554 0.6574399015129827
17.389461552538265 232.03542175025802 0.6546141938157471
17.39468910749168 230.23474311462445 0.6516101206342079
17.399916662445094 231.39295396676582 0.6529577812290516
17.405144217398508 234.42313193519942 0.6567366387335409
17.410371772351922 235.588655384622 0.6590312478520255
17.415599327305337 237.57360710898115 0.6628816829020808
17.42082688225875 236.61955345077337 0.6605566913923211
17.426054437212166 236.58936561295835 0.661113868501894
17.43128199216558 234.49756330488276 0.6579162666922288
17.436509547118995 234.90244222820527 0.6595807608263787
17.44173710207241 237.22720040804802 0.6639929633499594
17.446964657025823 238.56428826619728 0.6658394355510427
17.452192211979238 239.6555769209739 0.6664780858274865
17.457419766932652 238.797005763645 0.6629434585271068
17.462647321886067 238.11585474801834 0.660379939984458
17.46787487683948 238.6065654512925 0.6603104742221285
17.473102431792896 239.91150067948993 0.6634987712535796
17.47832998674631 239.95951980532087 0.664584033730527
17.483557541699724 239.48410554709443 0.6643510937508754
17.48878509665314 237.85267875272842 0.6602635760785731
17.494012651606553 237.30730904662457 0.6591205968024725
17.499240206559968 239.4561624136358 0.6612525731016025
17.504467761513382 242.42906708566682 0.6661545361253353
17.509695316466797 244.01539443700847 0.668572457451592
17.51492287142021 241.85026003138682 0.6652099059454754
17.520150426373625 238.67593989215302 0.6617064176738655
17.52537798132704 238.9940067596576 0.6621398041637678
17.530605536280454 240.48960176618073 0.6644923208723723
17.53583309123387 240.13302588963168 0.6635362915466774
17.541060646187283 239.46615131949238 0.6617440527028883
17.546288201140698 240.17746287118868 0.6631689061685856
17.551515756094112 241.85588052065356 0.6665061423196836
17.556743311047526 244.0937205051814 0.6696395058138245
17.56197086600094 244.36720241581372 0.668999401472442
17.567198420954355 245.52664974133037 0.6694558684583012
17.57242597590777 245.14641371805982 0.669187318927594
17.577653530861184 244.69085696408231 0.6695586173321051
17.5828810858146 243.4635969637202 0.668502830844613
17.588108640768013 243.22919254714057 0.6679263595397011
17.593336195721427 246.08608810744266 0.6711344311817464
17.598563750674842 248.36034622564503 0.6730571375863235
17.603791305628256 250.83089153353887 0.676544930064472
17.60901886058167 252.08024022142558 0.6767722703355104
17.614246415535085 253.20163207638652 0.6785526483531082
17.6194739704885 252.21777911055722 0.6775859164797926
17.624701525441914 252.18751575878446 0.6776541120321096
17.62992908039533 253.7884530458326 0.6802899825173778
17.635156635348743 256.3996429814632 0.682872637883547
17.640384190302157 257.1446307818779 0.6823271444939994
17.64561174525557 258.1100736818915 0.6829133161642563
17.650839300208986 257.6443961673427 0.6812090490342179
17.6560668551624 257.1658567877816 0.6807819940944833
17.661294410115815 259.6078005667714 0.6843880131308773
17.66652196506923 264.5731864785391 0.6908343155957587
17.671749520022644 271.0624730236427 0.6994433848103765
17.676977074976058 276.1702108768534 0.7057509154603283
17.682204629929473 278.8898980768087 0.7084859417380752
17.687432184882887 283.8023623645855 0.7147773886059441
17.6926597398363 286.5133204428873 0.7180465424475412
17.697887294789716 289.0174232997602 0.7213528632158163
17.70311484974313 290.85186961029143 0.7239608256203575
17.708342404696545 292.68499670367095 0.7251365429651012
17.71356995964996 299.05353598085026 0.7318865974740714
17.718797514603374 304.172369679206 0.7368806217108735
17.724025069556788 308.8430742924382 0.7417164692346074
17.729252624510202 313.66976551352747 0.747180838469596
17.734480179463617 317.46324995277496 0.7521672176309173
17.73970773441703 321.5758768018658 0.7578422688725084
17.744935289370446 318.4908326966358 0.7550304351292138
17.75016284432386 317.48794021952244 0.7536866501479134
17.755390399277275 318.4595920372543 0.7540711959155496
17.76061795423069 320.33068326891146 0.7556034350717173
17.765845509184103 320.6304487776615 0.7550541371978483
17.771073064137518 319.1551028027171 0.7538711218576613
17.776300619090932 317.2369501885795 0.7525558933702912
17.781528174044347 315.9640834843449 0.7518970863100446
17.78675572899776 313.5918522205373 0.7498226996176425
17.791983283951176 309.59320577242556 0.7445812696389591
17.79721083890459 304.25587758920454 0.7375191591753629
17.802438393858004 299.75208392101445 0.732558842797383
17.80766594881142 296.15555942635586 0.7277428629136647
17.812893503764833 290.74794294749273 0.7224244263942912
17.818121058718248 288.3581427016114 0.7196700505223225
17.823348613671662 285.2798299593191 0.7150290379678272
17.828576168625077 282.56668903352823 0.7125366182863949
17.83380372357849 279.22468209710144 0.7087709566479827
17.839031278531905 275.5544575863695 0.7038882892780054
17.84425883348532 273.0480255924616 0.7004763285438318
17.849486388438734 272.3703549296799 0.6993138045118388
17.85471394339215 272.19940281690697 0.7000877984072263
17.859941498345563 271.48488778630787 0.6997174046553845
17.865169053298978 270.6653370723901 0.6988106505712065
17.870396608252392 269.59531946573287 0.6974048648467709
17.875624163205806 268.5970011444171 0.694953485645452
17.88085171815922 271.6446536418912 0.6986470292773179
17.886079273112635 274.5149587942461 0.7023468084721388
17.89130682806605 278.6114130647772 0.7069109133874432
17.896534383019464 281.9067897596937 0.7109446448926566
17.90176193797288 291.06188788199415 0.7218802352697121
17.906989492926293 298.1861766538859 0.7302083687996588
17.912217047879707 303.97527041153563 0.7374692117682515
17.917444602833122 308.297829285265 0.742172202919284
17.922672157786536 310.3003333173665 0.7447957373677155
17.92789971273995 311.4157281237645 0.7455574898044051
17.933127267693365 315.1234072197076 0.7492990631406209
17.93835482264678 317.3570012760503 0.7531029019733567
17.943582377600194 317.3414926756453 0.7532284287376417
17.94880993255361 314.59877981879515 0.7500649413026039
17.954037487507023 309.9580056033918 0.744336656791087
17.959265042460437 305.0353874008769 0.7373694394793321
17.96449259741385 299.2980126673008 0.7308192694574109
17.969720152367266 294.7219711317747 0.7266041339185896
17.97494770732068 289.6740407989962 0.7211333333336041
17.980175262274095 284.3053702641677 0.7153832809123022
17.98540281722751 278.9180782927881 0.7085378592916413
17.990630372180924 271.76740587541246 0.699750872050364
17.995857927134338 266.6418787095234 0.6937742328893907
18.001085482087753 265.73073056222114 0.6924098005827568
18.006313037041167 263.95818411623185 0.6907738871440298
18.01154059199458 264.48177019807395 0.6912437246960358
18.016768146947996 262.2421844574788 0.6872723414333584
18.02199570190141 260.0560595053737 0.685495415984942
18.027223256854825 256.6010057617351 0.6812571083843224
18.03245081180824 255.772992793623 0.6808772752505603
18.037678366761654 256.5037868745006 0.6819692425169976
18.042905921715068 257.2961335567851 0.6816897210734559
18.048133476668482 255.54416038024956 0.6798742240594178
18.053361031621897 253.31420599664145 0.675886706518387
18.05858858657531 251.4351839157893 0.6745624470118075
18.063816141528726 251.48867320507034 0.6754476237557225
18.06904369648214 249.75325812392353 0.6739032335535027
18.074271251435555 252.6762201368946 0.6771000397667747
18.07949880638897 254.53001365194734 0.6791263057091054
18.084726361342383 256.7869256596992 0.6814513619775655
18.089953916295798 258.7542854718236 0.6840612816210188
18.095181471249212 257.5574244913221 0.6806430374607124
18.100409026202627 262.0185946069741 0.6862717962106852
18.10563658115604 265.19539792804517 0.6909742671057638
18.110864136109456 266.68884031265196 0.6935192830484427
18.11609169106287 271.6600851893636 0.6991804265027476
18.121319246016284 276.11443578910814 0.7044089809449834
18.1265468009697 281.7125796747925 0.7099271067934968
18.131774355923113 283.05200999100566 0.7117273738447945
18.137001910876528 285.24284560232286 0.7138983087549828
18.142229465829942 291.40407678165786 0.7210794317135332
18.147457020783357 300.6503241482537 0.7323698835081617
18.15268457573677 307.70282793092304 0.740100333832569
18.157912130690185 311.8543321687003 0.744847074960771
18.1631396856436 319.96615394803524 0.7542948848074406
18.168367240597014 331.5755480512279 0.767249091598895
18.17359479555043 346.67340347439495 0.784513793446971
18.178822350503843 358.18841430613196 0.7968483749189903
18.184049905457258 364.53030295017055 0.8037158071256787
18.189277460410672 371.12181956887457 0.8109555196197865
18.194505015364086 375.5556638476122 0.8155687728163368
18.1997325703175 379.8667085113402 0.820616369740671
18.204960125270915 382.50608936234016 0.823529936062468
18.21018768022433 379.48265714850515 0.8199497520939157
18.215415235177744 376.6431994093307 0.8171315372197244
18.22064279013116 374.4635285862169 0.8143986865061639
18.225870345084573 372.88177515760236 0.8127637147378843
18.231097900037987 371.65983044946717 0.8114447914068484
18.236325454991402 375.2484156014042 0.8155781476039606
18.241553009944816 378.8821682319927 0.8197064854003075
18.24678056489823 382.5178120771708 0.8231181631921383
18.252008119851645 381.517796372738 0.8220109585004141
18.25723567480506 380.1788865382828 0.8202319279344091
18.262463229758474 375.5536643356634 0.8152503762367717
18.26769078471189 371.37323909837227 0.8109781814085857
18.272918339665303 364.7676265410812 0.804221464030243
18.278145894618717 354.6945040212231 0.7935123788864189
18.28337344957213 344.22372576980365 0.7826754473529015
18.288601004525546 337.40042868519316 0.7750818369848711
18.29382855947896 331.4560441280464 0.7685652019120998
18.299056114432375 325.9418927454249 0.7623032741639182
18.30428366938579 319.48338269200195 0.7548696130989534
18.309511224339204 314.10231354324463 0.7477636714586782
18.314738779292618 307.18958556921046 0.7388363656331974
18.319966334246033 302.60612928242597 0.734227128745273
18.325193889199447 298.9399453830534 0.7305956120622858
18.33042144415286 291.98156837427376 0.72339717934708
18.335648999106276 288.6365987094063 0.7190968013639433
18.34087655405969 280.9938031468817 0.7100313537706796
18.346104109013105 280.5855928021661 0.7097491454768802
18.35133166396652 281.4201661010753 0.7115932213876213
18.356559218919934 283.3713145683793 0.7133991807123445
18.361786773873348 280.6982614146592 0.7096202954819592
18.367014328826762 279.4620173117188 0.7071696172188855
18.372241883780177 280.9958091127362 0.709413858256385
18.37746943873359 284.3380894279343 0.712627222608763
18.382696993687006 284.7073092205517 0.7115569044110929
18.38792454864042 286.5340079994666 0.715171153529477
18.393152103593835 291.7709348235316 0.7333625189558323
18.39837965854725 299.6350943758835 0.7501952827689398
18.403607213500663 306.82937132617064 0.7655886465526638
18.408834768454078 315.07118607240943 0.7802689377197808
18.414062323407492 323.092319961419 0.7946957904731711
18.419289878360907 329.43310096807636 0.8060768865189231
18.42451743331432 332.5319819306182 0.8125893223125055
18.429744988267736 331.3200468019867 0.8147754783918442
18.43497254322115 328.59065283842705 0.8133119249433541
18.440200098174564 321.5953767397569 0.807823995457809
18.44542765312798 316.9748379024575 0.8054936933587582
18.450655208081393 314.59433859229705 0.8053195581809345
18.455882763034808 311.154753217362 0.8040449067753578
18.461110317988222 310.93455698472553 0.8062329164011248
18.466337872941637 306.9164417828802 0.803963536238411
18.47156542789505 307.04409213537156 0.8076947401741087
18.476792982848465 303.5569552648617 0.8057236777089706
18.48202053780188 302.2115484224696 0.8070479147878619
18.487248092755294 303.39973263361117 0.8108663873228926
18.49247564770871 303.0386529272351 0.8129229065648688
18.497703202662123 301.3306041839519 0.8142105355891466
18.502930757615538 301.4924836043179 0.8159586484289257
18.508158312568952 298.23973499595604 0.813493843320016
18.513385867522366 300.46014452633926 0.8183816703230957
18.51861342247578 300.7573173950892 0.82068899557035
18.523840977429195 299.73433440985093 0.8224255799511172
18.52906853238261 297.2706026941659 0.8212759759338693
18.534296087336024 293.1209024632929 0.8166321317058274
18.53952364228944 291.4447393037407 0.8165809438246959
18.544751197242853 289.6805096667204 0.8155308282784852
18.549978752196267 288.9308418032702 0.815887252348308
18.555206307149682 285.8544772689809 0.8138244842055382
18.560433862103096 285.22804424054027 0.8139750208968368
18.56566141705651 287.0952925898369 0.8197340408280237
18.570888972009925 288.49494521349044 0.8225229244723264
18.57611652696334 289.3359090953873 0.8259870218169203
18.581344081916754 289.0538080910753 0.8278538522162042
18.58657163687017 288.6177325046566 0.8292679649098538
18.591799191823583 288.6796260394875 0.8319027342772375
18.597026746776997 292.47874085353345 0.8384226658838226
18.60225430173041 291.92693115263864 0.8395587313051465
18.607481856683826 291.81938512346494 0.8408583183206407
18.61270941163724 290.5484477937279 0.839879439332567
18.617936966590655 293.16835784316675 0.8453427290880277
18.62316452154407 296.963558244208 0.8492918477230206
18.628392076497484 301.00646250960125 0.8386827954517634
18.633619631450898 303.1924307935214 0.8324759362775276
18.638847186404313 306.2859605355092 0.8300800907225628
18.644074741357727 310.41708493010725 0.8307981986822518
18.64930229631114 311.1764502324907 0.8290216757876642
18.654529851264556 316.17932506471607 0.8314279569150426
18.65975740621797 322.17460551766874 0.8367308143676118
18.664984961171385 329.7471559329795 0.8434003880571018
18.6702125161248 334.6380018676519 0.8461524117881732
18.675440071078214 339.829514557048 0.8499956621984729
18.680667626031628 340.62414562110365 0.8482482713872532
18.685895180985042 344.79364886125677 0.8510957717430042
18.691122735938457 348.3102216283583 0.8533538343936529
18.69635029089187 353.8100452892593 0.8567130419707665
18.701577845845286 357.7868287221312 0.8600188837570288
18.7068054007987 360.43489426415994 0.8613548962406873
18.712032955752115 361.45856406537456 0.8607854756525897
18.71726051070553 361.6883471279126 0.8600001748902001
18.722488065658943 364.1143747601821 0.8614230283698195
18.727715620612358 363.41163080259895 0.8597698309475553
18.732943175565772 364.2123485555365 0.8596333021497233
18.738170730519187 365.31572752768693 0.8592567924971319
18.7433982854726 364.396807892043 0.857449673538394
18.748625840426016 365.01050099357946 0.8564339613911353
18.75385339537943 361.24571192625245 0.8514311541555539
18.759080950332844 361.4417942800061 0.8511776425979101
18.76430850528626 358.2712537643367 0.8458182298846645
18.769536060239673 352.40749411695316 0.8377569223854012
18.774763615193088 347.46115002158456 0.8306042541058852
18.779991170146502 342.94654087721557 0.8236212541750969
18.785218725099917 338.6528801105448 0.8171859210516395
18.79044628005333 337.76933467281015 0.8150260841635414
18.795673835006745 335.8923748719194 0.8121394175219988
18.80090138996016 328.76735275538243 0.803487750779964
18.806128944913574 321.62583183245283 0.7940453206138756
18.81135649986699 316.15424102431984 0.7877616314909653
18.816584054820403 315.53638031637564 0.7867744388754851
18.821811609773818 316.64874050721494 0.7869687302436654
18.827039164727232 319.0298328212278 0.7897171206706807
18.832266719680646 318.48040148569464 0.7890057269860209
18.83749427463406 315.1837177450012 0.7847077448032258
18.842721829587475 310.48932834913523 0.7779466248429234
18.84794938454089 306.0354021644353 0.7716497541049159
18.853176939494304 301.6309872952124 0.7652593652221915
18.85840449444772 299.5013588766107 0.761971836041635
18.863632049401133 300.09658980537824 0.7622398374166174
18.868859604354547 298.3675939935437 0.7605850525328153
18.87408715930796 301.2517733369726 0.7644625866556425
18.879314714261376 301.59113088927137 0.7650074299528401
18.88454226921479 299.3826710360355 0.7623884650973911
18.889769824168205 291.4690824399066 0.7504227914083946
18.89499737912162 288.69389067867166 0.7461870431671941
18.900224934075034 286.89351074323963 0.7439354976496767
18.90545248902845 286.3107210917335 0.7438507235228625
18.910680043981863 283.9032167213453 0.7412588578550258
18.915907598935277 281.50058439732265 0.7381082189808532
18.92113515388869 279.5057060302065 0.7355037485606959
18.926362708842106 278.1283114006629 0.7333373465413947
18.93159026379552 275.06808684815127 0.7285064608312375
18.936817818748935 271.78255117980075 0.7237813758040779
18.94204537370235 267.9464865102493 0.71852242129109
18.947272928655764 270.0216180937112 0.7211635180108451
18.952500483609178 274.54962541551345 0.7266427678360192
18.957728038562593 276.1479000191683 0.7286819729665829
18.962955593516007 273.81741195758235 0.725174029428757
18.96818314846942 269.53894575166316 0.7199977458588674
18.973410703422836 269.60897420682716 0.719101480107951
18.97863825837625 271.227734533161 0.7203108303343229
18.983865813329665 271.5124154760212 0.7211486179078693
18.98909336828308 272.7382429669098 0.7238065236660384
18.994320923236494 272.73315938150495 0.7246367615896441
18.999548478189908 272.4693607539042 0.721533968679046
19.004776033143322 272.10944917495715 0.7207740409665633
19.010003588096737 272.68819516609955 0.7203744789433671
19.01523114305015 273.98409979243723 0.7228018259308091
19.020458698003566 273.55598838812784 0.7223329420214929
19.02568625295698 273.07255886719787 0.7210759106269946
19.030913807910395 272.68056200039524 0.7206513470978473
19.03614136286381 276.4669239318249 0.7241440869544473
19.041368917817223 279.38026216378705 0.726714606163294
19.046596472770638 279.59572991761934 0.7270937635637703
19.051824027724052 277.04965051974995 0.7241442168786374
19.057051582677467 276.2651066243024 0.7230547084165146
19.06227913763088 276.5979168220296 0.7233692480474746
19.067506692584296 278.67333684517035 0.7266708768591119
19.07273424753771 279.949763976728 0.728218626913334
19.077961802491124 278.48741296366757 0.7253082589197779
19.08318935744454 276.5295092010515 0.7221642754245832
19.088416912397953 274.6917021476141 0.7191606761161549
19.093644467351368 275.2171673703349 0.7202206315096396
19.098872022304782 275.3036138142514 0.7186917664405239
19.104099577258197 273.50118920863775 0.7162545158189624
19.10932713221161 272.9790266332732 0.715606077577347
19.114554687165025 271.5804057144024 0.7143449868257169
19.11978224211844 269.23587626824076 0.7118871510141366
19.125009797071854 268.09655877704154 0.7100284283287721
19.13023735202527 265.6873567509297 0.7068748020970345
19.135464906978683 264.26946293291695 0.7048468057347651
19.140692461932098 263.8595510137747 0.7037128735145073
19.145920016885512 263.7568727910351 0.7045303604514614
19.151147571838926 263.0065290472084 0.7030362035115847
19.15637512679234 265.9248726244696 0.7063141604193314
19.161602681745755 269.4056649842 0.7118705314120687
19.16683023669917 266.51646713197914 0.7088428885095167
19.172057791652584 263.6275063379134 0.7066992828430937
19.177285346606 260.321568182231 0.7016102415116541
19.182512901559413 259.6106219476021 0.6989988463365993
19.187740456512827 262.68901131974434 0.7023233235046822
19.19296801146624 261.9950322105559 0.7007896538819702
19.198195566419656 263.21033137131263 0.7026329541886454
19.20342312137307 262.1047062006694 0.7010650068420302
19.208650676326485 260.2481252811172 0.6970772051670846
19.2138782312799 258.68619096355064 0.6955183989662088
19.219105786233314 260.0580795266343 0.6973435887291571
19.22433334118673 261.7250050113376 0.6998937218182534
19.229560896140143 263.59861685463386 0.7031421420406404
19.234788451093557 264.610888283694 0.7037035948194208
19.24001600604697 266.38070642477936 0.7059510991846586
19.245243561000386 268.4416101841197 0.7080512063767711
19.2504711159538 269.7204194330238 0.7093741912301382
19.255698670907215 270.0983702479905 0.7108762488883116
19.26092622586063 268.3943225276262 0.7087770425519823
19.266153780814044 267.61844609757264 0.7072537123561679
19.271381335767458 268.83255317791094 0.708328861804619
19.276608890720873 272.3941472506157 0.7113194369345802
19.281836445674287 274.36125289503724 0.7135627676114823
19.2870640006277 275.8256141906873 0.7148515855748955
19.292291555581116 276.5576722812268 0.7156477630794655
19.29751911053453 275.24351060029244 0.7141690902051995
19.302746665487945 275.11033261798815 0.7136368658135583
19.30797422044136 278.7559062017248 0.7185483370140123
19.313201775394774 283.6560758401703 0.7248856560136125
19.318429330348188 286.63412390731816 0.7284456697591122
19.323656885301602 286.3124113523289 0.7280041738607679
19.328884440255017 288.74914799746665 0.7303762780395734
19.33411199520843 293.2971757984926 0.7342386377397819
19.339339550161846 296.6848892729002 0.7384478909181236
19.34456710511526 297.9101703578538 0.7391508609258765
19.349794660068675 300.80989077340644 0.743677017190383
19.35502221502209 303.2694694958911 0.746709009420935
19.360249769975503 306.7546838357826 0.7509256797417162
19.365477324928918 308.929228004822 0.7535713164613274
19.370704879882332 310.35910649301866 0.7543167101595282
19.375932434835747 314.2190833281984 0.7594197785487747
19.38115998978916 315.13105231695647 0.7603133213205079
19.386387544742576 317.58709560608077 0.7628314183520059
19.39161509969599 318.23604776704053 0.7629510757924429
19.396842654649404 320.2183648824948 0.7647248971643875
19.40207020960282 325.8434686877804 0.7718564259387191
19.407297764556233 330.3468296022399 0.7775282434068486
19.412525319509648 334.38549520458713 0.7821435281313492
19.417752874463062 332.6797278755016 0.7796676330560474
19.422980429416477 331.0964962644272 0.7777396087225558
19.42820798436989 329.23649946220326 0.7748395313996931
19.433435539323305 326.0842288517106 0.7712686835511127
19.43866309427672 324.6061342972679 0.7694088208663833
19.443890649230134 323.3613872543799 0.7681819938243195
19.44911820418355 321.04884343960066 0.7660614001431921
19.454345759136963 323.1822726681163 0.76854441420099
19.459573314090377 326.88081975394545 0.7732318180861035
19.464800869043792 328.95172376492314 0.7748928784691678
19.470028423997206 329.49704666684266 0.7750130994656105
19.47525597895062 330.1639437117643 0.7760755643269139
19.480483533904035 330.3333053850101 0.7754081527762899
19.48571108885745 330.24658476522745 0.7750692092448956
19.490938643810864 331.5589434844625 0.7762942867948229
19.49616619876428 331.675307720132 0.7763394712611325
19.501393753717693 333.4228701927306 0.7787839955642161
19.506621308671107 333.41745494342575 0.7784891006210156
19.51184886362452 333.6481946716489 0.7788174761538191
19.517076418577936 336.42249483017014 0.781814888067527
19.52230397353135 337.1923030083099 0.782479615220353
19.527531528484765 340.128481285321 0.7858890956158161
19.53275908343818 340.4007184684583 0.7858219945940573
19.537986638391594 342.7902329232623 0.7887845818516136
19.54321419334501 342.5978841452568 0.7894103414523678
19.548441748298423 346.8552203049584 0.7948069076875648
19.553669303251837 351.6133685584406 0.8003236762034892
19.55889685820525 356.0961638873918 0.8048480529844994
19.564124413158666 357.7930218670122 0.8065983680331651
19.56935196811208 359.1809833444941 0.8075843306795838
19.574579523065495 360.8575996776916 0.8090687775567481
19.57980707801891 361.0317480567735 0.8087418951795527
19.585034632972324 361.6316417873227 0.8096108293080584
19.590262187925738 366.59430411437677 0.8150131256675883
19.595489742879153 372.2066281660271 0.821445873201923
19.600717297832567 377.765771663958 0.8271044412042716
19.60594485278598 381.1786890726979 0.829792802245218
19.611172407739396 381.277428412034 0.8296060725657639
19.61639996269281 382.9792834960175 0.8313685850304516
19.621627517646225 380.63759015371875 0.8287316756371613
19.62685507259964 380.18126828135945 0.8282523949382408
19.632082627553054 382.33800981230354 0.8306247567614002
19.637310182506468 382.4134838631505 0.8309702787862487
19.642537737459882 382.2296296138863 0.8309584257326581
19.647765292413297 383.95964897681006 0.8324693361833174
19.65299284736671 388.8562353050488 0.8377079840148761
19.658220402320126 391.6417517146498 0.8403800172482621
19.66344795727354 391.24250105698025 0.8403348775463468
19.668675512226955 387.9621175001758 0.8367156430314261
19.67390306718037 390.22791902245194 0.8387762584792918
19.679130622133783 393.52649092938367 0.842184023151338
19.684358177087198 397.56943627277025 0.8462194708245828
19.689585732040612 401.2395711325924 0.850063846933675
19.694813286994027 401.65259614427896 0.851061542618936
19.70004084194744 402.9514937486984 0.8527349045649264
19.705268396900856 400.63694312915715 0.8502212621595573
19.71049595185427 400.40498586054656 0.8497155781034127
19.715723506807684 393.92894898314546 0.842407443043573
19.7209510617611 390.01614401168627 0.8391068830974823
19.726178616714513 382.6407056554778 0.8309693731516808
19.731406171667928 382.2569831477124 0.8305806805802817
19.736633726621342 377.9111827750179 0.8255305181562612
19.741861281574757 371.9700775410429 0.8187667777572395
19.74708883652817 365.5076307366315 0.811740665410495
19.752316391481585 361.9057990090014 0.8076803124294443
19.757543946435 358.8719558531684 0.8043835974200111
19.762771501388414 353.60984164544806 0.7986397134192884
19.76799905634183 348.2805322610636 0.7928846733341864
19.773226611295243 347.39937004980385 0.7913058944965174
19.778454166248657 345.6520103339633 0.7893100981670917
19.783681721202072 343.88895094667816 0.7868617358194446
19.788909276155486 340.4319833102645 0.7835427179688481
19.7941368311089 338.12646040189634 0.7806962992952377
19.799364386062315 336.0610275439983 0.7775663069811528
19.80459194101573 331.9600080805077 0.7733754859775029
19.809819495969144 329.6088124018171 0.7710381919414914
19.81504705092256 324.18070163423897 0.7655204892427114
19.820274605875973 324.3675039817778 0.7654641045217215
19.825502160829387 322.57419141537764 0.7625558925663193
19.8307297157828 322.8229869547889 0.7626159351820899
19.835957270736216 318.6372891871903 0.7572434926075484
19.84118482568963 316.76066286760164 0.7552480201395408
19.846412380643045 317.55324025593103 0.7570969344865067
19.85163993559646 317.39032527425434 0.7562410809369486
19.856867490549874 317.59110184070494 0.7569028040126076
19.86209504550329 316.914095906889 0.7563197930059051
19.867322600456703 315.1844139033366 0.7543793159447502
19.872550155410117 315.8476376036469 0.7551605622120344
19.87777771036353 315.4967286017259 0.7553184055641067
19.883005265316946 316.22314703559533 0.7555880151676865
19.88823282027036 311.5567043425266 0.7503120807838355
19.893460375223775 305.2067127149277 0.7423392251541248
19.89868793017719 302.73714266853983 0.739436469123536
19.903915485130604 302.0535320328474 0.7382471738101039
19.909143040084018 303.8199986270493 0.7411376019471304
19.914370595037433 304.89780836452496 0.7428120747480661
19.919598149990847 305.7072274392415 0.7439451030619897
19.92482570494426 302.4242427101855 0.7394539095540228
19.930053259897676 299.48660452337396 0.7360157853774512
19.93528081485109 297.76674558600615 0.7346439320080906
19.940508369804505 296.59117763930334 0.7332167542357848
19.94573592475792 297.54269661165176 0.7330951404345162
19.950963479711334 297.1975799895022 0.7312360304676975
19.956191034664748 297.9209064645715 0.7321151858312722
19.961418589618162 297.7416269158789 0.7326658378297612
19.966646144571577 297.0665334810005 0.7327521906557628
19.97187369952499 297.6454271762391 0.734040958059406
19.977101254478406 299.7237876808272 0.7363628433848117
19.98232880943182 302.1422780933072 0.7390946108064816
19.987556364385235 299.9904505546659 0.734876767730278
19.99278391933865 300.66530051570965 0.7355126501687449
19.998011474292063 299.7158280846989 0.7336916478041604
20.003239029245478 301.03555332324197 0.7346813528596982
20.008466584198892 303.8536423174025 0.7387630509640822
20.013694139152307 309.48568416987746 0.7457456765199517
20.01892169410572 312.5725813808324 0.7502022850836506
20.024149249059136 318.1782316224436 0.7573068587590599
20.02937680401255 322.02132410010785 0.7618729700487118
20.034604358965964 327.7124892239156 0.7679491618250548
20.03983191391938 332.11036397795954 0.771947010002066
20.045059468872793 332.87670490861547 0.7725656505902758
20.050287023826208 334.6841559759918 0.7742563846405767
20.055514578779622 333.070969524053 0.7731225943220934
20.060742133733036 333.4165564599238 0.7740538113425935
20.06596968868645 330.8275273310725 0.7712563661148556
20.071197243639865 327.0650149246394 0.7661412105221853
20.07642479859328 322.8028561165006 0.7606507682232834
20.081652353546694 319.81696918916765 0.7569804458546313
20.08687990850011 317.23329606579347 0.7546153220686759
20.092107463453523 314.3784878338076 0.7516527579508161
20.097335018406937 310.93197820421875 0.7477541683523194
20.102562573360352 310.4200720291056 0.7463048670833933
20.107790128313766 308.4468911702899 0.7434350543235138
20.11301768326718 309.1003712785213 0.7450293515717925
20.118245238220595 309.28242720052555 0.7455089703815843
20.12347279317401 308.8467000848606 0.7446025705304333
20.128700348127424 307.9075487808342 0.7437714638767657
20.13392790308084 306.5749049985912 0.7416895895409146
20.139155458034253 305.9360289745328 0.7412059932762836
20.144383012987667 304.75775118928686 0.7391539311952607
20.14961056794108 307.46433492373166 0.7415537039005686
20.154838122894496 309.9214302598826 0.744310943927088
20.16006567784791 311.7429237679275 0.7466529121222583
20.165293232801325 310.52475818525073 0.7449654458334812
20.17052078775474 309.68872263185693 0.745026758095458
20.175748342708154 310.8499422583053 0.7471855863875729
20.18097589766157 314.69514786016214 0.7517260164152273
20.186203452614983 317.76279403292847 0.7547749214859096
20.191431007568397 317.5673891555401 0.7533752345467195
20.19665856252181 314.1386169746231 0.7500153643677072
20.201886117475226 312.04688198918865 0.7478157439257428
20.20711367242864 309.74577530345397 0.7450978943548112
20.212341227382055 308.8407590106746 0.7440407439339989
20.21756878233547 306.0459872410782 0.7409809921220136
20.222796337288884 299.12726397787594 0.732295221657936
20.228023892242298 294.85271319940585 0.7274301379555885
20.233251447195713 289.97414457754917 0.721675141432526
20.238479002149127 289.6259035665348 0.722552591039183
20.24370655710254 286.29000618012947 0.7183776196581749
20.248934112055956 285.58835934421546 0.7167295394941041
20.25416166700937 285.8366415693398 0.7164704742805992
20.259389221962785 289.858704890552 0.7215399933670114
20.2646167769162 291.3448260630802 0.7231840782022431
20.269844331869614 291.5175988152718 0.7235401125751135
20.275071886823028 288.61929762540024 0.7196586715091485
20.280299441776442 283.33398401184627 0.7134871859298093
20.285526996729857 283.7778450081591 0.7151978799489007
20.29075455168327 285.13375905284283 0.7173060653841911
20.295982106636686 287.6430927263437 0.7199006132079658
20.3012096615901 290.2288885206157 0.7221738367621495
20.306437216543515 290.6875668851226 0.722663549735127
20.31166477149693 294.49423332556825 0.7274326062545353
20.316892326450343 294.13339528087187 0.7269938347342665
20.322119881403758 291.2071824435532 0.7235740248719635
20.327347436357172 290.3499416521163 0.7219917781986677
20.332574991310587 288.31491330872154 0.7192695996245128
20.337802546264 290.4418038853167 0.7216475203518027
20.343030101217416 290.3026027541148 0.7206378048765627
20.34825765617083 291.4385156541052 0.7222813313788073
20.353485211124244 291.88677163324115 0.7234060653080001
20.35871276607766 291.5171897007763 0.7229208566632521
20.363940321031073 289.97720985469095 0.7208046290749266
20.369167875984488 291.5248784546375 0.7222227178156463
20.374395430937902 294.24089591244655 0.7261915345975692
20.379622985891316 295.4939604420539 0.7281881845602184
20.38485054084473 291.7598957780483 0.7231267165618722
20.390078095798145 287.5987434737247 0.717974604462902
20.39530565075156 284.99742183659004 0.7137876039279853
20.400533205704974 284.94291392468915 0.7142055745482402
20.40576076065839 286.59662632741885 0.7160420815814257
20.410988315611803 286.3729959225614 0.7152497725839801
20.416215870565217 285.9303603457304 0.7142610914810831
20.421443425518632 285.7433494317119 0.7146727233890279
20.426670980472046 287.5014068167271 0.7174676150409245
20.43189853542546 289.9498820005981 0.7212700712973266
20.437126090378875 289.5926395230134 0.7201988963166347
20.44235364533229 287.08346118810607 0.716396328381454
20.447581200285704 287.14061953265366 0.7166613801668852
20.45280875523912 285.25407409087785 0.7139715897677941
20.458036310192533 283.9087990733363 0.7136720360262279
20.463263865145947 283.2874615365049 0.7127639759918375
20.46849142009936 282.68904284918585 0.7126916690215696
20.473718975052776 284.73708659771063 0.7156096541366577
20.47894653000619 284.6565659967382 0.7138781143018067
20.484174084959605 286.9491291644283 0.7169726882910773
20.48940163991302 291.07601369987896 0.7217335177176852
20.494629194866434 290.79208375720964 0.7217292172025639
20.49985674981985 289.13085919779246 0.7196054351961255
20.505084304773263 285.02009842455055 0.7136197389152461
20.510311859726677 286.7474112456844 0.7169865824412988
20.51553941468009 284.6238866093978 0.7140585241125418
20.520766969633506 284.5729515395128 0.7127925373269148
20.52599452458692 283.7492120299272 0.711442096320256
20.531222079540335 286.9793525211728 0.7147638382289124
20.53644963449375 287.6900981804977 0.71683536039489
20.541677189447164 286.60174413129204 0.7170867110275307
20.546904744400578 287.5327761822898 0.7178864433547204
20.552132299353993 286.96567081104195 0.7189235992405649
20.557359854307407 286.4742111138107 0.7170955468876296
20.56258740926082 286.28829621850406 0.7168027788853325
20.567814964214236 283.48249474516865 0.7120706859501775
20.57304251916765 280.3150909350687 0.7069535484470161
20.578270074121065 281.40439142101826 0.7084429092037071
20.58349762907448 282.4831126876439 0.7090426150445639
20.588725184027894 282.50193639699665 0.7097402262702204
20.593952738981308 283.36021150242857 0.7116166500719922
20.599180293934722 280.525116596681 0.7085900023666155
20.604407848888137 280.09464110309347 0.7087483704191898
20.60963540384155 285.01913377400274 0.7146061525047896
20.614862958794966 285.8297869423879 0.71494826140086
20.62009051374838 283.7334956839724 0.7126397418129093
20.625318068701795 281.88402545241445 0.7098653569213089
20.63054562365521 280.72045825982957 0.7089747638445055
20.635773178608623 281.6929354928872 0.7102035675282818
20.641000733562038 281.05249407645823 0.7093841536467429
20.646228288515452 279.1866793207825 0.7068694640622925
20.651455843468867 281.00958774551276 0.7081429704707
20.65668339842228 281.7881560342857 0.7094620867417091
20.661910953375695 283.51642059851497 0.7118224258743651
20.66713850832911 282.8432020060613 0.7104101637171424
20.672366063282524 281.06121959463195 0.7087463694804365
20.67759361823594 282.83056662352385 0.711119984456237
20.682821173189353 286.5086806405739 0.716257786442184
20.688048728142768 286.0843079636908 0.716970818037496
20.693276283096182 286.52433046215356 0.7158587452308626
20.698503838049596 282.66687074027396 0.710580142409739
20.70373139300301 283.9464528375999 0.7110288007948498
20.708958947956425 285.4188541858332 0.7140508680966088
20.71418650290984 288.90339747568424 0.7188537124831177
20.719414057863254 288.76654266012827 0.7178806438071405
20.72464161281667 289.0023618347423 0.7175146453346098
20.729869167770083 288.6415629333053 0.7163849442808087
20.735096722723497 287.8767477548689 0.7152983354043972
20.740324277676912 286.29417214680694 0.7139543019784282
20.745551832630326 286.6052788318376 0.7133686515146562
20.75077938758374 287.2853200327618 0.7146559601597156
20.756006942537155 290.56592069942997 0.7185345386841747
20.76123449749057 294.50737154971335 0.7243778565219454
20.766462052443984 293.95070031883284 0.7242174276112187
20.7716896073974 295.5930161438421 0.7257963072956058
20.776917162350813 296.795293658595 0.7269450349787776
20.782144717304227 296.90692700570236 0.7263634064227841
20.78737227225764 294.395824486044 0.7227356429967625
20.792599827211056 290.4090924045801 0.7177651203350319
20.79782738216447 292.56536087180865 0.7209123649853819
20.803054937117885 291.99394792116397 0.7202447024506313
20.8082824920713 295.4121501643051 0.7241023234417431
20.813510047024714 297.8263368379923 0.7264801395738001
20.81873760197813 302.7467933722155 0.7321314703294602
20.823965156931543 303.61340023824823 0.7329736701944951
20.829192711884957 304.47918699295445 0.7345995853953027
20.83442026683837 301.9160879921227 0.7322408301720474
20.839647821791786 300.9353621554576 0.7305476301457012
20.8448753767452 300.9253255648692 0.7307459352671004
20.850102931698615 302.41411186467656 0.7318945307725004
20.85533048665203 299.993830113709 0.7293872144958459
20.860558041605444 297.8342274971082 0.7265354103784208
20.865785596558858 296.9073800156947 0.7249329200240612
20.871013151512273 294.50989274773127 0.7222715435648631
20.876240706465687 292.76085869071545 0.7211821373089029
20.8814682614191 291.9020762193895 0.7204755709521571
20.886695816372516 293.468055458209 0.722295277961568
20.89192337132593 294.5044539736535 0.7231020232315872
20.897150926279345 295.2653765256498 0.7246576412692883
20.90237848123276 292.5772645690575 0.7214204850312661
20.907606036186174 289.37245040037834 0.7172344978021017
20.912833591139588 287.55677023660365 0.7152539211264689
20.918061146093002 287.29988145759063 0.7149375026170554
20.923288701046417 288.9606097145686 0.7170112233320299
20.92851625599983 288.6600592833047 0.7162138059536174
20.933743810953246 289.4017360771889 0.7174576966582014
20.93897136590666 289.6505649576859 0.7186056622150292
20.944198920860075 285.851584964822 0.7136102659277546
20.94942647581349 286.74233316493184 0.7148882956014075
20.954654030766903 286.17874580034555 0.7136417058758445
20.959881585720318 287.8867603246694 0.715109674835048
20.965109140673732 288.2289793168008 0.7145315881054689
20.970336695627147 288.4941488229304 0.7154543861005284
20.97556425058056 285.46210113224845 0.7117707429566272
20.980791805533975 282.90084732803814 0.7091933498624865
20.98601936048739 280.1208262869814 0.7058172030822811
20.991246915440804 279.02864475122686 0.7055954525583691
20.99647447039422 279.0237191465255 0.705176515747609
21.001702025347633 279.6484369957234 0.7061224281366132
21.006929580301048 280.63936382993955 0.7068924829302028
21.012157135254462 279.53390036082595 0.7045852328056582
21.017384690207876 275.19824518073506 0.6986207260530032
21.02261224516129 271.3621417466986 0.6944804602549807
21.027839800114705 272.6471297523978 0.6972240159239711
21.03306735506812 275.2539664204732 0.6995423754961411
21.038294910021534 276.57994567571643 0.7003993233606773
21.04352246497495 278.04109091725485 0.7016902384076714
21.048750019928363 276.1568458387026 0.6996464476767557
21.053977574881777 274.31158053710476 0.6984318023056205
21.059205129835192 271.1933636994669 0.6956600652755662
21.064432684788606 272.7495080351295 0.698224994001768
21.06966023974202 273.76437379132284 0.6979049442982742
21.074887794695435 273.88142182738227 0.6960180433113914
21.08011534964885 270.95024830948364 0.6919679161533987
21.085342904602264 267.5731969911168 0.6878801135967615
21.09057045955568 270.4294020762955 0.6925399686050268
21.095798014509093 274.2155546505536 0.6991273343314692
21.101025569462507 276.56854905413064 0.7023365916716614
21.10625312441592 275.2118905672373 0.6995376112907083
21.111480679369336 273.3838448996632 0.6959406195678308
21.11670823432275 271.33152206334046 0.6932187583666906
21.121935789276165 267.04313682612093 0.6895323907497697
21.12716334422958 265.1943750073899 0.6864478644361582
21.132390899182994 265.9422114403997 0.6860836851770113
21.13761845413641 271.72338798555205 0.6922800785791822
21.142846009089823 271.78906016525224 0.6924647859388611
21.148073564043237 270.90850161458354 0.6912584190619622
21.15330111899665 269.5136186927998 0.6882798759031417
21.158528673950066 271.3280421458975 0.6904055481412225
21.16375622890348 272.20299913495944 0.692141826330766
21.168983783856895 271.8305148527013 0.6909025484614723
21.17421133881031 270.6035445334694 0.689686580116783
21.179438893763724 270.8009933241513 0.6898313714537813
21.184666448717138 271.0503524370519 0.6897901294293598
21.189894003670553 270.9544656623837 0.6885203934210836
21.195121558623967 269.9371513774434 0.6853687015064563
21.20034911357738 271.3704497105576 0.6878841704769679
21.205576668530796 270.4379617865817 0.6868322480209168
21.21080422348421 269.94201450350613 0.6862144980327831
21.216031778437625 268.6825183383 0.6847838708019648
21.22125933339104 266.699223984777 0.6829209024348767
21.226486888344454 266.57442354018383 0.6833553175013037
21.231714443297868 266.94001823900487 0.6825600457815639
21.236941998251282 269.38227088761863 0.6840474788086859
21.242169553204697 270.75018453278796 0.6853543670998105
21.24739710815811 270.35489446616407 0.684706071857905
21.252624663111526 271.1801429471997 0.6861333615904811
21.25785221806494 273.7882546829721 0.6889323278433123
21.263079773018355 275.02226576805157 0.6907180538085554
21.26830732797177 274.297084307466 0.6904785531844407
21.273534882925183 269.7276515665587 0.6837205402446995
21.278762437878598 268.8064542375134 0.6823112503371324
21.283989992832012 269.3230667239558 0.6899299335741887
21.289217547785427 269.5824074954165 0.7017212855165234
21.29444510273884 268.27103095700727 0.7070185544358994
21.299672657692255 263.30379545590984 0.7056377133870849
21.30490021264567 264.34290411642894 0.710877315466352
21.310127767599084 265.1139046719328 0.7153822321246281
21.3153553225525 268.25294831270577 0.7236538683137529
21.320582877505913 267.7544222945773 0.7269830287917447
21.325810432459328 266.18998154150086 0.7275925351478634
21.331037987412742 264.93721972326546 0.7284186646617837
21.336265542366156 264.624067007854 0.7302726450023618
21.34149309731957 264.9455498145106 0.7335743143727486
21.346720652272985 263.55308758716427 0.7346563803827978
21.3519482072264 261.48278182686704 0.7333990411081931
21.357175762179814 260.411983792855 0.7346570916327474
21.36240331713323 261.7412921692513 0.7393923442960133
21.367630872086643 263.0003320153653 0.7434792790449719
21.372858427040057 261.94531020811553 0.7444651507621705
21.378085981993472 262.4489260586078 0.7462516351674894
21.383313536946886 262.65174332752866 0.7487867005556609
21.3885410919003 265.18243380378664 0.7544123699963233
21.393768646853715 266.4915856779451 0.7579279499771208
21.39899620180713 264.1893797845615 0.7566434961006608
21.404223756760544 262.2423168739452 0.7541369325880194
21.40945131171396 260.6569151379721 0.7556302704602816
21.414678866667373 262.7096500095111 0.7607308887821791
21.419906421620787 262.9387368096378 0.7647646982644908
21.4251339765742 262.41280153249863 0.765269608242485
21.430361531527616 260.47543793590694 0.7645090780088255
21.43558908648103 262.0162479804754 0.7684981217393696
21.440816641434445 262.25745441920697 0.7706199594918445
21.44604419638786 263.37540568013134 0.7724387993497608
21.451271751341274 263.561598265509 0.7740128148842336
21.45649930629469 266.38773570533925 0.7798097696060836
21.461726861248103 268.2568784938455 0.7865016535459779
21.466954416201517 269.29122062622906 0.7909077955911283
21.47218197115493 266.34394887548353 0.7876436415235748
21.477409526108346 265.2728621378612 0.7863392507149488
21.48263708106176 263.2969496552922 0.7845530739335133
21.487864636015175 265.50293639636743 0.7893485730487316
21.49309219096859 264.43232188135994 0.7897981092663446
21.498319745922004 266.2026694381872 0.7936305500309421
21.503547300875418 268.4651520148141 0.8006637921211326
21.508774855828833 269.16918845229947 0.8006454915607015
21.514002410782247 269.63120102362933 0.7849716354796124
21.51922996573566 267.95883711142346 0.7725447754847863
21.524457520689076 269.54844812211206 0.7675171025092542
21.52968507564249 273.4122538699873 0.7674147377174279
21.534912630595905 275.257791650232 0.7656165484124767
21.54014018554932 276.0077213725555 0.7623367722984968
21.545367740502734 279.3105396079365 0.764941404118285
21.550595295456148 277.46900550765434 0.7603605597443146
21.555822850409562 278.09999048327916 0.7600756903753608
21.561050405362977 276.3907473369966 0.7558107659332483
21.56627796031639 277.138543533794 0.7550476760006724
21.571505515269806 280.2920966150043 0.7575613531227086
21.57673307022322 284.28969902327356 0.7605399621124084
21.581960625176634 288.3070356625702 0.7643611018500482
21.58718818013005 285.7598309371358 0.760635937510541
21.592415735083463 283.58250314561695 0.7561211125851376
21.597643290036878 280.69376120415626 0.7501769028753458
21.602870844990292 278.57927139000896 0.7450273877699668
21.608098399943707 280.76360485104703 0.7465802548923987
21.61332595489712 284.27098292052085 0.7502830061436506
21.618553509850535 284.3802022616838 0.7486353112912358
21.62378106480395 284.8616965546518 0.7481485370198819
21.629008619757364 285.1150873645213 0.747546021075113
21.63423617471078 287.7586199159319 0.7511453556665211
21.639463729664193 284.8298883166336 0.7466828197901937
21.644691284617608 281.15478436998416 0.7403820367322087
21.649918839571022 282.8242735653431 0.7419104228705168
21.655146394524436 284.3795573379598 0.7436240820172265
21.66037394947785 284.54679872742815 0.7426063853261506
21.665601504431265 283.64848966924484 0.7403962634546052
21.67082905938468 286.5273188404194 0.742718270242876
21.676056614338094 290.04599392567224 0.7474716756025631
21.68128416929151 289.2451175909494 0.7466106870329189
21.686511724244923 288.90239869593677 0.7451286603416797
21.691739279198337 290.51322434534455 0.7469132341471408
21.696966834151752 291.9456136249166 0.7480558320028197
21.702194389105166 293.2424074557696 0.7494634121700724
21.70742194405858 291.1498255752289 0.745797504230662
21.712649499011995 293.168356796801 0.7471464044265238
21.71787705396541 295.42175608128883 0.7486400798007816
21.723104608918824 294.725512360739 0.7474646822889701
21.72833216387224 293.4735692102333 0.7448653317707687
21.733559718825653 290.27162572933094 0.7412890141842329
21.738787273779067 289.6395957972457 0.7396370462492514
21.74401482873248 289.0134530232311 0.7388466037073478
21.749242383685896 290.9968317041872 0.7412985750882071
21.75446993863931 292.8793947287011 0.7442071799499679
21.759697493592725 295.3736770188466 0.7475739745350607
21.76492504854614 296.4414771259249 0.7492468053857062
21.770152603499554 300.3390865499982 0.7539707628400433
21.77538015845297 303.1581356725355 0.7562584253151543
21.780607713406383 306.7298449175096 0.7597180497877246
21.785835268359797 307.6549146999349 0.7599281263077473
21.79106282331321 307.1107272094003 0.7589901331420071
21.796290378266626 307.496515718067 0.7596653977100168
21.80151793322004 309.3989778039904 0.7619958255727286
21.806745488173455 311.25614074025964 0.764450577318871
21.81197304312687 315.08344616676914 0.768807272412468
21.817200598080284 316.08468641259776 0.7692023552183596
21.822428153033698 321.0700604738803 0.7741376241738742
21.827655707987113 325.09183994768534 0.7796991251554416
21.832883262940527 325.1010004977175 0.7799812607854244
21.83811081789394 321.20072722052663 0.77578542148649
21.843338372847356 317.03428043108306 0.7699921799096289
21.84856592780077 317.1109703632647 0.7692648296613079
21.853793482754185 321.33769224063286 0.774168017189637
21.8590210377076 323.43053888886806 0.7766910831399274
21.864248592661014 322.48482562398857 0.7761542241919008
21.869476147614428 318.7783183806043 0.7712922640372472
21.874703702567842 315.98568325017527 0.7675709585866954
21.879931257521257 316.9200554895964 0.7682848609142648
21.88515881247467 318.31044739937437 0.7705310896897382
21.890386367428086 320.55592411453756 0.7729286157504952
21.8956139223815 319.70126773669784 0.7719683897276584
21.900841477334914 315.13059484643946 0.7658716605486651
21.90606903228833 311.86631705450435 0.7620662993216576
21.911296587241743 310.04357519334775 0.7596179228698706
21.916524142195158 309.0161632573812 0.7586675152534411
21.921751697148572 308.3271739536972 0.7582254702961442
21.926979252101987 307.7659132099759 0.7566237263088579
21.9322068070554 306.73225851137596 0.7549689732848559
21.937434362008815 306.94438930670253 0.7542391408831123
21.94266191696223 307.21849468151595 0.7546498671362345
21.947889471915644 306.02095728205046 0.752628789112702
21.95311702686906 305.7526743015282 0.7513077892014339
21.958344581822473 305.583625894136 0.750927327902482
21.963572136775888 307.0248320448227 0.752447115477422
21.968799691729302 305.4110255896167 0.7510137104626532
21.974027246682716 304.46668323811576 0.7500002757675882
21.97925480163613 304.6471682221926 0.750638094254079
21.984482356589545 304.19292343997637 0.7500072936150562
21.98970991154296 304.22375379385267 0.7497032668410772
21.994937466496374 304.61885888717586 0.7493167329156828
22.00016502144979 306.70104984855146 0.7522072249154536
22.005392576403203 307.5809829130036 0.7525977496048905
22.010620131356617 307.081927363306 0.7520263831344716
22.015847686310032 309.3169395120963 0.7544210712778806
22.021075241263446 311.368882562383 0.756384681429443
22.02630279621686 310.7579810961277 0.7552304117711548
22.031530351170275 310.19613569483107 0.7541667429862391
22.03675790612369 311.55784169415966 0.7556853252831547
22.041985461077104 310.2715045479459 0.754367058239566
22.04721301603052 309.30193141210094 0.7529619622533162
22.052440570983933 312.51597263547916 0.7572797960437395
22.057668125937347 316.4824957230413 0.7613085163672947
22.06289568089076 319.4746829349669 0.7648226351766181
22.068123235844176 318.74691097102334 0.7636674112210395
22.07335079079759 316.35439225236973 0.7607756533582937
22.078578345751005 312.7016747557329 0.7565810612477477
22.08380590070442 311.07419645531036 0.7539327628059628
22.089033455657834 310.4839470335067 0.7527097836177576
22.09426101061125 309.6771424909374 0.7510600606948845
22.099488565564663 310.08557162542104 0.7516322079970544
22.104716120518077 312.5546850397002 0.7546066680994715
22.10994367547149 313.7734617079053 0.7557970980885886
22.115171230424906 312.14770309681313 0.7535758161820995
22.12039878537832 313.52761654040154 0.7555622262034357
22.125626340331735 315.65812308890474 0.757582398691434
22.13085389528515 312.8517730140916 0.7549437206147969
22.136081450238564 311.52910527561517 0.7530255713080349
22.141309005191978 312.16574684025056 0.7541048233226305
22.146536560145393 310.3812617235998 0.7521912179779141
22.151764115098807 307.6205317830275 0.7479805253316785
22.15699167005222 305.29564925043377 0.7452312496188447
22.162219225005636 306.1459375322194 0.7456001142690739
22.16744677995905 306.73302266991624 0.746008120258136
22.172674334912465 310.576266696143 0.7506570139488646
22.17790188986588 312.82546957090443 0.7524155194412748
22.183129444819293 314.0028695051478 0.7544131018898589
22.188356999772708 312.7036124903272 0.7528003221476394
22.193584554726122 313.251536938254 0.7536562277135052
22.198812109679537 311.7093618973411 0.7520598917121177
22.20403966463295 313.9063182261211 0.753859295200018
22.209267219586366 317.0328887682563 0.7570128577977548
22.21449477453978 318.89326803929487 0.758887406544737
22.219722329493194 316.7872380453511 0.7569526278339285
22.22494988444661 312.11267849910575 0.7524090419611216
22.230177439400023 310.32357983820197 0.7497288646631385
22.235404994353438 311.7611963492584 0.7519283138284965
22.240632549306852 313.2137342537589 0.7540083218945769
22.245860104260267 315.27264046792163 0.7559114749743748
22.25108765921368 313.7202301183637 0.7537130839855574
22.256315214167095 314.8083104098199 0.7539477032261649
22.26154276912051 311.84350804987014 0.7509220508569628
22.266770324073924 311.8901328050471 0.7515592547156724
22.27199787902734 309.10002279901875 0.7480363699957078
22.277225433980753 310.36738091582106 0.7502824916301353
22.282452988934168 310.5094717647897 0.7501344067555176
22.287680543887582 306.80211981601576 0.7464554061748252
22.292908098840996 303.6586479938845 0.7416450122209766
22.29813565379441 302.1009690563888 0.738924419242769
22.303363208747825 299.64235357170156 0.7360299487594252
22.30859076370124 300.8499450721949 0.7379440960209889
22.313818318654654 301.93012208098764 0.739542037636037
22.31904587360807 306.2369970026997 0.7448232390953535
22.324273428561483 306.82692829165956 0.7440944073873298
22.329500983514897 306.5657199077999 0.7438120389605223
22.334728538468312 303.0194219593386 0.73868011854945
22.339956093421726 301.403072123626 0.7370117758352032
22.34518364837514 300.0776433462168 0.7354488935098846
22.350411203328555 300.0523225829384 0.735368574503064
22.35563875828197 296.85462508657554 0.7316431672334502
22.360866313235384 295.5769629141214 0.730255112303606
22.3660938681888 292.80593245157115 0.7271286283119903
22.371321423142213 293.2464335053634 0.7276817889755256
22.376548978095627 291.5754969269461 0.7250660375340933
22.38177653304904 290.7161245643694 0.7235110379531323
22.387004088002456 286.69481162104074 0.7183928677933066
22.39223164295587 289.0357682553571 0.7215447485078009
22.397459197909285 288.1679914952932 0.7208057042287801
22.4026867528627 289.1838949035501 0.7214864881828073
22.407914307816114 286.97426695909917 0.7190439528792951
22.41314186276953 286.07319472504844 0.7183762367466395
22.418369417722943 285.6936097602769 0.7177495294230083
22.423596972676357 285.3229510075855 0.7175038133272008
22.42882452762977 282.406046255193 0.7132499640449348
22.434052082583186 281.5789284046592 0.712673266313238
22.4392796375366 281.3867835133288 0.7119832787183658
22.444507192490015 281.0676664696257 0.7119411581809312
22.44973474744343 280.15785154876295 0.7114965526258967
22.454962302396844 277.32437863982557 0.7080613628534452
22.460189857350258 275.6484444178953 0.706141411977756
22.465417412303673 274.5701361846329 0.7042697629290788
22.470644967257087 276.7520469352256 0.7072934732545514
22.4758725222105 277.20421753296125 0.7079414641296164
22.481100077163916 277.5168946614155 0.7075550419182915
22.48632763211733 279.8555024995455 0.7101144226628512
22.491555187070745 277.01325426254806 0.7064599186984734
22.49678274202416 275.5261808639238 0.7043305889061039
22.502010296977573 272.7139402410294 0.7007359141518701
22.507237851930988 276.68263979406845 0.7063925312201998
22.512465406884402 279.04085451866797 0.7093875907277355
22.517692961837817 280.9896583325156 0.7128006992084408
22.52292051679123 277.9958578138125 0.7086457435658255
22.528148071744646 276.9337769753319 0.7076167902196084
22.53337562669806 274.82651487467115 0.7043723931910362
22.538603181651474 274.3165976825426 0.7044415417471259
22.54383073660489 275.4552867644313 0.705140460303536
22.549058291558303 275.30060551682726 0.7045960745691944
22.554285846511718 275.42358187434536 0.7045147787467065
22.559513401465132 275.0115549054518 0.7042875263776813
22.564740956418547 272.8631403876037 0.7023944080730392
22.56996851137196 270.8387915666622 0.6994830797813711
22.575196066325375 271.6463900096605 0.6999791147247321
22.58042362127879 272.5179145508019 0.6998382603888682
22.585651176232204 274.011533211718 0.7018971720528698
22.59087873118562 270.93265033238123 0.6981438835671676
22.596106286139033 266.7411552955747 0.6931099258799005
22.601333841092448 265.42395913300857 0.6919140356499651
22.606561396045862 270.3259841496651 0.6980487318973543
22.611788950999276 273.5730661437261 0.7022207761607243
22.61701650595269 279.828226673498 0.7107765451482573
22.622244060906105 280.46193120142954 0.7116627188903599
22.62747161585952 278.2782753529902 0.7091019196392685
22.632699170812934 272.7383749107788 0.7004553018088678
22.63792672576635 271.0388601317755 0.6979110761410271
22.643154280719763 271.3998437446762 0.697969694753338
22.648381835673177 273.2665708428252 0.7000468354597129
22.653609390626592 270.5906327408767 0.6965137361319579
22.658836945580006 266.87607666428903 0.6907347516620373
22.66406450053342 266.85191692436064 0.6909415233500358
22.669292055486835 268.6875314411725 0.6934224611369436
22.67451961044025 271.6617242006454 0.6975325968354819
22.679747165393664 273.9571999970745 0.7007842544421206
22.68497472034708 276.94137194281336 0.7048226556221721
22.690202275300493 275.23710952811143 0.7023627660348887
22.695429830253907 271.81813112191037 0.6969162934608458
22.70065738520732 268.9573511161242 0.6928220231752692
22.705884940160736 267.8972355328166 0.6913648449004831
22.71111249511415 269.2560374137055 0.6937860190694097
22.716340050067565 270.65322613058515 0.6957887542151069
22.72156760502098 273.4893634807983 0.6986842637092249
22.726795159974394 273.3093051417306 0.6980576814571137
22.73202271492781 274.2175075173704 0.6989398042293342
22.737250269881223 272.72963433601967 0.6979115616047347
22.742477824834637 275.93358372350974 0.7025183010976975
22.74770537978805 281.0190027352378 0.7085231886483127
22.752932934741466 284.68894439166553 0.7131232205267729
22.75816048969488 284.29727030040914 0.7125260453900416
22.763388044648295 280.18883455388686 0.7075645848660582
22.76861559960171 280.3250854251225 0.7075956309634889
22.773843154555124 284.8255875406993 0.713183305299445
22.779070709508538 288.2693153549755 0.7165380165076515
22.784298264461952 287.09915775102314 0.7148156270122652
22.789525819415367 283.8046145709253 0.7103456335761763
22.79475337436878 281.203832477232 0.7083526890095386
22.799980929322196 283.8275581359597 0.7108813929230907
22.80520848427561 288.05616072387926 0.7153104291640257
22.810436039229025 289.2539515153366 0.7152305637056618
22.81566359418244 286.38152147597464 0.7127380498089304
22.820891149135853 286.7167888641436 0.7140072694795949
22.826118704089268 286.29835291322235 0.7141341069727675
22.831346259042682 289.37871695681696 0.7181464178266526
22.836573813996097 289.2423298763143 0.7177263000951947
22.84180136894951 292.77598077593916 0.7219596977725667
22.847028923902926 290.6436578342531 0.7185765357317753
22.85225647885634 291.0339066730526 0.7189963709477551
22.857484033809754 292.7074330425897 0.7215183023534012
22.86271158876317 292.07122250800535 0.7202415286764897
22.867939143716583 290.06426793266974 0.7167056809946396
22.873166698669998 289.2389692562656 0.7152377289646666
22.878394253623412 290.0895286209646 0.7158352900577463
22.883621808576827 288.9020178985227 0.7156791791074397
22.88884936353024 288.2736068226691 0.7156615690369145
22.894076918483655 287.94990231593073 0.7157432551017338
22.89930447343707 288.7274257447143 0.7162181182927393
22.904532028390484 290.21172966569867 0.7171408453420464
22.9097595833439 294.2569122932407 0.7226696971930182
22.914987138297313 294.6351216867505 0.72329386996752
22.920214693250728 292.6786555640796 0.7217018826175037
22.925442248204142 290.88884296987743 0.7178848423125748
22.930669803157556 292.25456267324853 0.718556714009033
22.93589735811097 291.4236053589933 0.7183986847893907
22.941124913064385 292.60043182834005 0.7205357829941718
22.9463524680178 293.69466128661 0.7219371985405041
22.951580022971214 294.23985277105083 0.7220511555566967
22.95680757792463 288.9238918857695 0.7156251515109575
22.962035132878043 285.35042624860364 0.7119077988405828
22.967262687831457 282.1565593348628 0.7065853389774107
22.972490242784872 285.2918024846671 0.7107407945517509
22.977717797738286 288.73480812296043 0.7144560030937269
22.9829453526917 287.9737568123541 0.7133522014377741
22.988172907645115 287.29253652903424 0.711776584117745
22.99340046259853 285.8090246765392 0.7087896513044528
22.998628017551944 284.2902231852317 0.7078927294525875
23.00385557250536 282.3513095830407 0.7069866451519777
23.009083127458773 283.00630487608686 0.7088895163151971
23.014310682412187 285.39427754622716 0.7113443771396265
23.0195382373656 286.65880166563414 0.7106677894638229
23.024765792319016 286.9966968853923 0.7101929152458817
23.02999334727243 286.8452201042541 0.7093903313034129
23.035220902225845 286.83084814187436 0.7100974318179768
23.04044845717926 284.8506265874704 0.7088385654465609
23.045676012132674 284.63824879836613 0.7091246143286649
23.05090356708609 284.1570854286604 0.7087876161880147
23.056131122039503 286.62573095343555 0.7109209099632392
23.061358676992917 285.51189095226744 0.7093513073584229
23.06658623194633 280.9005546641607 0.7048577583643497
23.071813786899746 277.38394418672146 0.7005897843205265
23.07704134185316 280.7746211095616 0.7044803688139457
23.082268896806575 281.695381220989 0.7049825294247948
23.08749645175999 285.1023713175138 0.7088536227934271
23.092724006713404 284.9592892968408 0.7095369780493481
23.097951561666818 287.61749256898486 0.712260185219257
23.103179116620232 288.4275398647371 0.714877407597878
23.108406671573647 286.7208678193622 0.7131264597767859
23.11363422652706 285.2308750374001 0.7114708978934663
23.118861781480476 285.553597803866 0.7119673025737018
23.12408933643389 281.0365289667144 0.7045017535013781
23.129316891387305 281.9650987899015 0.7048187143758545
23.13454444634072 282.4776154435015 0.7044325574959908
23.139772001294133 283.0618354473676 0.7045340382177214
23.144999556247548 285.03281857219514 0.7065685373173397
23.150227111200962 289.5896391303228 0.711328273970959
23.155454666154377 292.0328202903074 0.7147897865607109
23.16068222110779 289.16611432254837 0.7116998046907079
23.165909776061206 284.3046079976008 0.7057539882793002
23.17113733101462 282.8730905771499 0.7051962306126243
23.176364885968034 282.0465705258547 0.7039750698469388
23.18159244092145 281.40095024945157 0.7035301339048147
23.186819995874863 282.79988370939117 0.704255935380903
23.192047550828278 284.01340426571716 0.705316980448037
23.197275105781692 284.97050882068686 0.7068310177545987
23.202502660735107 282.2766819862293 0.7036023182234534
23.20773021568852 284.0786055162703 0.7071422282413338
23.212957770641935 284.4648892799695 0.7084433913854495
23.21818532559535 285.2930728213322 0.7095445573778577
23.223412880548764 284.55554864399085 0.7083447872538725
23.22864043550218 286.0989173471116 0.708822916738724
23.233867990455593 283.98284526329576 0.7054713429077553
23.239095545409008 283.04514706008626 0.7038621138264676
23.244323100362422 282.2395971734204 0.7033501022879873
23.249550655315836 285.3438166343271 0.7076749565066733
23.25477821026925 287.46005648992383 0.710127271276893
23.260005765222665 288.62882110815025 0.7118189949153417
23.26523332017608 287.41469435134627 0.7103859845202858
23.270460875129494 285.7585534852129 0.7085877941498893
23.27568843008291 285.416245835554 0.7078172595780535
23.280915985036323 282.3763115753945 0.7037342214684992
23.286143539989737 280.54487792260056 0.7014534772908233
23.291371094943152 281.60564108091484 0.7029014693835753
23.296598649896566 283.4559777846994 0.7052427208310261
23.30182620484998 282.493887944959 0.7036679667939241
23.307053759803395 280.8669067244428 0.7020840588275525
23.31228131475681 279.63346246102 0.7005790829947208
23.317508869710224 281.42403981962406 0.7025990504584577
23.32273642466364 283.89522276479147 0.7051853335143353
23.327963979617053 286.836721616956 0.7081781948405804
23.333191534570467 290.29387954733664 0.7129912413264896
23.33841908952388 290.35023479404305 0.7136754240648044
23.343646644477296 289.39051667075023 0.7128548585404129
23.34887419943071 287.17053008886813 0.7103858349437041
23.354101754384125 286.13418251160425 0.7090514234588264
23.35932930933754 286.01501883788455 0.7076808310781221
23.364556864290954 286.6161330682625 0.7086064712427255
23.369784419244368 287.35314858487845 0.7085373393881748
23.375011974197783 286.1366375781877 0.7072442115237269
23.380239529151197 286.81602626967 0.7074946395802949
23.38546708410461 285.62714472774246 0.706296772419434
23.390694639058026 288.6693997635497 0.7102351359134645
23.39592219401144 289.29234366401477 0.7108041146013458
23.401149748964855 290.16539946353834 0.7125030548787135
23.40637730391827 288.8784949328187 0.7113825072465221
23.411604858871684 288.1556030595197 0.7110666159975213
23.416832413825098 291.18084334034444 0.7131591202549388
23.422059968778512 289.738456927738 0.7111348702611658
23.427287523731927 289.3617402892127 0.7114330082883864
23.43251507868534 286.9842272407662 0.7096042631187032
23.437742633638756 288.7575156879496 0.7123046141044191
23.44297018859217 288.4441559576183 0.7117194679199207
23.448197743545585 286.74611536745306 0.7091479589208105
23.453425298499 287.1961926038765 0.709560753882879
23.458652853452413 290.4589399240979 0.7135871239917397
23.463880408405828 292.72956162287517 0.7153707501205643
23.469107963359242 293.18243786372204 0.7161905561916894
23.474335518312657 292.8271317924764 0.7162284992847892
23.47956307326607 295.25856736116833 0.7194281486812484
23.484790628219486 295.33744445333195 0.7179224873117533
23.4900181831729 292.0242758635608 0.7125389638038818
23.495245738126314 293.62200413485004 0.7142895952625483
23.50047329307973 294.7776635684841 0.7162074667064965
23.505700848033143 295.89005489097605 0.7190571698201922
23.510928402986558 295.0727837647789 0.7184934682758186
23.516155957939972 293.1836519688703 0.7158000323771698
23.521383512893387 291.69487226993584 0.712461338127087
23.5266110678468 292.83286107761035 0.7136261691517688
23.531838622800215 298.9278333692191 0.7213620148063766
23.53706617775363 300.4867514200974 0.7233454445718556
23.542293732707044 300.76790471658484 0.7229860154972667
23.54752128766046 301.6370240214671 0.7232042053620168
23.552748842613873 304.9209321578936 0.7266957286368324
23.557976397567288 305.091297202794 0.7271020843597721
23.563203952520702 302.5242313119153 0.7242830864867186
23.568431507474116 301.8265395701805 0.7240569210895866
23.57365906242753 300.4354389168312 0.722163873305601
23.578886617380945 298.7380125239374 0.7186587011515697
23.58411417233436 296.61736624072324 0.715455443412323
23.589341727287774 296.9720040881925 0.7147987593154002
23.59456928224119 297.2482504204771 0.714578414128486
23.599796837194603 295.8698926710943 0.7125681345676522
23.605024392148017 295.7046625952881 0.7120608707427971
23.610251947101432 295.6740223971628 0.7113715337866415
23.615479502054846 296.557739655364 0.7127036758296248
23.62070705700826 296.06986755589446 0.7124629007348147
23.625934611961675 293.96220475863856 0.710316539549433
23.63116216691509 291.72748406742494 0.7071503172698858
23.636389721868504 291.79234713331005 0.7067757578205471
23.64161727682192 294.5215034352665 0.7103895900665387
23.646844831775333 295.70076681867357 0.711252944665173
23.652072386728747 294.2740811745322 0.7087827883430918
23.65729994168216 292.8257358777656 0.7060998087152794
23.662527496635576 293.0267634365808 0.7057428772438421
23.66775505158899 294.9318169073226 0.7085601513969396
23.672982606542405 297.40815026479925 0.7107010119581674
23.67821016149582 297.693291148189 0.7107822931186341
23.683437716449234 295.58878846456645 0.707122448133135
23.688665271402648 294.00336013279326 0.7056687897072941
23.693892826356063 294.5078585131945 0.7062059488574393
23.699120381309477 294.3624632172616 0.7058682919025162
23.70434793626289 297.03965808706306 0.7075417289193247
23.709575491216306 299.49062085310874 0.7096227580562867
23.71480304616972 302.3775287360605 0.7137718695009642
23.720030601123135 303.1622718915682 0.7146737373558265
23.72525815607655 302.4773959007372 0.713828703366033
23.730485711029964 301.87084074281415 0.7127858608571715
23.735713265983378 301.69532776806085 0.7137364132111532
23.740940820936792 299.06186897415563 0.7114004138384986
23.746168375890207 299.64844432843546 0.7122678094284777
23.75139593084362 298.2471846798378 0.709070386732422
23.756623485797036 295.9284209413981 0.7060262046998226
23.76185104075045 296.93662067196146 0.7064325666251343
23.767078595703865 297.826371505021 0.707974511410654
23.77230615065728 297.32389592884425 0.7073543107240233
23.777533705610693 295.5064821104806 0.7051765574118052
23.782761260564108 296.5472150688509 0.7061745543476478
23.787988815517522 302.4196551486426 0.711892265147093
23.793216370470937 305.0329080449843 0.7144933782412626
23.79844392542435 305.4539625241851 0.7144348963671081
23.803671480377766 303.40532185050347 0.7115443115513789
23.80889903533118 304.53731767698685 0.7126293368923067
23.814126590284594 303.81245181405484 0.7111286386073167
23.81935414523801 305.1078390710808 0.7134767284390937
23.824581700191423 305.4795967449369 0.7140000384009882
23.829809255144838 304.71248722982716 0.7136284650832413
23.835036810098252 303.70314689167805 0.7109046721553824
23.840264365051667 304.21749599660546 0.7095942029030493
23.84549192000508 305.7883356974951 0.7112014546029137
23.850719474958495 305.65928367584195 0.7104162376180378
23.85594702991191 303.12422670035494 0.7081710173753015
23.861174584865324 302.85660678552796 0.7078651470151288
23.86640213981874 301.53856699567547 0.7064609811118102
23.871629694772153 302.68334130768545 0.7077332843610398
23.876857249725568 301.9489079570858 0.7074267122744906
23.882084804678982 305.2349621604212 0.7108020370872812
23.887312359632396 305.90455664590934 0.7115356726835189
23.89253991458581 309.5185349605603 0.714090639653395
23.897767469539225 308.7476857634341 0.7125505478813542
23.90299502449264 305.3516661059672 0.7071928927128175
23.908222579446054 303.2204218025138 0.7053734806250878
23.91345013439947 300.01880096153246 0.7022054637874212
23.918677689352883 302.72549195342515 0.7057658108071717
23.923905244306297 302.1212578314799 0.7049537559709368
23.929132799259712 306.13167695720887 0.7082234133607016
23.934360354213126 303.41137546166294 0.705570893518323
23.93958790916654 303.8347126560175 0.7068315684041694
23.944815464119955 300.05692668378646 0.7023153012332352
23.95004301907337 300.5564470960834 0.7027790123116137
23.955270574026784 300.4022232839104 0.7027973684772689
23.9604981289802 299.85972980148995 0.7033165006778686
23.965725683933613 299.55375339008924 0.7029031561580038
23.970953238887027 297.0944510715093 0.6996463103597061
23.97618079384044 296.1336601663414 0.6992876980751793
23.981408348793856 296.39717980124135 0.6998008362184787
23.98663590374727 297.73088020211867 0.7012626669872443
23.991863458700685 301.6437000326044 0.7047115394337286
23.9970910136541 304.7949559568741 0.7086333132289029
24.002318568607514 305.14451335011944 0.7100651449494362
24.007546123560928 302.6713626712599 0.7069768573519216
24.012773678514343 299.4111852656256 0.702363350610184
24.018001233467757 297.5215659437057 0.6989699805904038
24.02322878842117 298.3172865276459 0.6996679956668103
24.028456343374586 297.12261563622684 0.698147636401755
24.033683898328 299.9933859548584 0.7013097417388948
24.038911453281415 301.0161030948208 0.7037562184903258
24.04413900823483 303.7558036193019 0.7078396020814774
24.049366563188244 300.93270866678495 0.7046998747286196
24.054594118141658 299.59339551990524 0.7018977516887513
24.059821673095072 298.786920130583 0.7008389806013047
24.065049228048487 297.75580301153815 0.7009080597990884
24.0702767830019 295.8173646076411 0.7111118028874818
24.075504337955316 298.38254533171624 0.7227251055985797
24.08073189290873 302.49456987136296 0.7326068617476099
24.085959447862145 303.1631607298463 0.7386997947806515
24.09118700281556 300.69321126778783 0.740543018114158
24.096414557768973 293.5761056918463 0.7374184954607778
24.101642112722388 292.43070819972894 0.7409462998713022
24.106869667675802 294.72216332565284 0.7480091391331042
24.112097222629217 297.2613323987984 0.7539107841287903
24.11732477758263 301.66371012734555 0.7622195833403552
24.122552332536046 299.1250529850475 0.7629443906715542
24.12777988748946 301.18880833679333 0.7692964791394725
24.133007442442874 302.33449480985007 0.7741960501265912
24.13823499739629 305.42988254451006 0.780336890160961
24.143462552349703 303.6254611000157 0.781172625717636
24.148690107303118 299.21406927788786 0.7781933071512711
24.153917662256532 298.6396041246309 0.7812957134384917
24.159145217209947 300.9456658760105 0.7871279077695922
24.16437277216336 303.2911858121493 0.7926475961806831
24.169600327116775 302.1479492673337 0.7947400707945232
24.17482788207019 300.28263850332337 0.795705113468357
24.180055437023604 302.52516867662825 0.8021562882833789
24.18528299197702 303.0761356981751 0.8036281898481161
24.190510546930433 303.73124541651464 0.806084999230061
24.195738101883848 299.9191386297302 0.8031389646224835
24.200965656837262 300.1176443039833 0.8068371115608787
24.206193211790676 302.5491353672641 0.8137548400874244
24.21142076674409 306.01853883560597 0.8217395499037923
24.216648321697505 307.1860332092901 0.8271744295815855
24.22187587665092 306.78817776834154 0.8291042636223815
24.227103431604334 302.27553133253895 0.8249394759000347
24.23233098655775 298.68658521449026 0.8203447756403489
24.237558541511163 296.83674352686813 0.8201944900053226
24.242786096464577 298.3460834521436 0.8245794481714543
24.248013651417992 299.19521177825595 0.8291037119686047
24.253241206371406 298.2353840638301 0.8313876384917885
24.25846876132482 296.2534803595444 0.8316440500037164
24.263696316278235 292.4228788906929 0.8292172765912782
24.26892387123165 288.6345007309682 0.8247656595355699
24.274151426185064 292.23238703919793 0.8303328419834274
24.27937898113848 298.2160468726522 0.8395335656578833
24.284606536091893 302.52482333368096 0.8475746041144109
24.289834091045307 302.04651910450104 0.8487119274873547
24.29506164599872 298.25271231079387 0.846800325591119
24.300289200952136 298.4115901902292 0.848776014599636
24.30551675590555 299.7110865107313 0.8540212565005821
24.310744310858965 301.5809420896986 0.8587233811669551
24.31597186581238 299.83875468979556 0.8585353510151117
24.321199420765794 294.48153173125087 0.8525915106912354
24.326426975719208 292.1644170271799 0.85018667267365
24.331654530672623 293.9921381232654 0.8551749001772919
24.336882085626037 297.841827993791 0.8627533653722688
24.34210964057945 297.6722998738554 0.865111132555245
24.347337195532866 296.38410757761767 0.8669235512236007
24.35256475048628 293.07492407659845 0.8643431209494982
24.357792305439695 292.9844482936211 0.866263547192739
24.36301986039311 293.97807841393296 0.8694885483819044
24.368247415346524 292.8169232744415 0.8680652409146417
24.373474970299938 293.70761203544726 0.871193361949037
24.378702525253352 295.27974636966695 0.8764239996939485
24.383930080206767 298.6896300507606 0.884610075688578
24.38915763516018 302.03098573654836 0.89295277678635
24.394385190113596 299.97521989674243 0.8907962956122717
24.39961274506701 297.30569404099094 0.889281272107848
24.404840300020425 297.3307031027417 0.8903049821206325
24.41006785497384 300.2717221205955 0.8968984291264148
24.415295409927253 302.9603586593455 0.9031999790080398
24.420522964880668 300.9852997698198 0.9024053492527344
24.425750519834082 298.0558917923323 0.8995445505057105
24.430978074787497 295.5150179564014 0.8979270134545205
24.43620562974091 297.17757632554463 0.9035639590720368
24.441433184694326 297.4602678585274 0.906919606203205
24.44666073964774 298.21663887827515 0.9095121098068608
24.451888294601154 297.5857709141761 0.9094631055268714
24.45711584955457 298.7987346666725 0.912581640742897
24.462343404507983 302.0229535205242 0.9199242217016607
24.467570959461398 301.29964317457075 0.920891963668399
24.472798514414812 304.9081781698349 0.9286404950010323
24.478026069368227 303.7326168329928 0.9297703049299029
24.48325362432164 302.8463677047753 0.9326239877499618
24.488481179275055 299.0396672111808 0.9297157025541791
24.49370873422847 295.8914211312789 0.9263556385618642
24.498936289181884 296.1855563936531 0.9279541687965505
24.5041638441353 298.8215926150665 0.9354925416183734
24.509391399088713 303.5989963295992 0.9456796445938583
24.514618954042128 301.0394730824999 0.9430035745980004
24.519846508995542 302.06233170739614 0.9459072872169085
24.525074063948956 299.88183645390023 0.9461118306136124
24.53030161890237 300.2146924707939 0.949142389960527
24.535529173855785 300.3644112577441 0.9529303433399435
24.5407567288092 300.67078914786055 0.9531374538896601
24.545984283762614 303.2752369376645 0.960451663745342
24.55121183871603 302.9297103459512 0.9610655327337588
24.556439393669443 303.3628405258683 0.964587176761469
24.561666948622857 308.01285916888446 0.9735516056896949
24.566894503576272 307.30774575865496 0.9742734435633876
24.572122058529686 306.608616546545 0.9767482801354341
24.5773496134831 304.0984014883196 0.9749294114635451
24.582577168436515 300.37345518993874 0.972235535125636
24.58780472338993 300.07931212085066 0.9729609485725365
24.593032278343344 303.611678089893 0.9806958556342179
24.59825983329676 306.3029513868698 0.9853338001649586
24.603487388250173 308.8933626607143 0.9921768921412433
24.608714943203587 302.6195114550639 0.9842879319661735
24.613942498157 305.6022738014525 0.9935965224995917
24.619170053110416 306.2599243330357 0.9971813264576226
24.62439760806383 308.0084208547931 1.0039993366901085
24.629625163017245 306.4395600356955 1.0044487954787578
24.63485271797066 304.10685472395375 1.0028180383340526
24.640080272924074 301.96528681932534 1.0015845966816512
24.645307827877488 299.44772454566146 0.9997213083071205
24.650535382830903 299.8602877763602 1.0041353732410112
24.655762937784317 301.2220846888485 1.0102162169114277
24.66099049273773 301.9483615147472 1.0155390031495939
24.666218047691146 300.94970435516143 1.015243823344206
24.67144560264456 299.0828192628989 1.0147401498906359
24.676673157597975 300.36612437781423 1.017162568548135
24.68190071255139 302.2759126603403 1.0217923972406173
24.687128267504804 303.3704989782404 1.0256339249149269
24.692355822458218 301.70474924904687 1.024852234395713
24.697583377411632 298.9048424909087 1.0241820845980136
24.702810932365047 298.1033152980604 1.0261862365817251
24.70803848731846 295.9674816511316 1.0243666725202119
24.713266042271876 291.4138816053922 1.0185258976278335
24.71849359722529 289.94043550539305 1.017796649383477
24.723721152178705 289.5972773691006 1.0213908660436428
24.72894870713212 295.3185417526225 1.0349459357502386
24.734176262085533 298.7260762751964 1.0431325058557022
24.739403817038948 303.1477701354676 1.0540012748884204
24.744631371992362 301.4032835106681 1.0530497224515463
24.749858926945777 300.389713009315 1.0533125992562766
24.75508648189919 298.89826058850537 1.0521202852409166
24.760314036852606 297.40586835065335 1.0514861215294031
24.76554159180602 297.45265204185273 1.0555312796643146
24.770769146759434 294.96857770997025 1.0552289035628715
24.77599670171285 292.0006142393483 1.0526342068284884
24.781224256666263 291.71167586089337 1.0527142429887624
24.786451811619678 291.5073580038545 1.0542114897423194
24.791679366573092 295.5985999802154 1.0630683673946457
24.796906921526507 299.0032256190447 1.074656953965927
24.80213447647992 298.2273055576653 1.0766139908864267
24.807362031433335 296.9750382168544 1.0762433055213028
24.81258958638675 292.87426702306396 1.071166120573849
24.817817141340164 293.33437341355926 1.0757100121068184
24.82304469629358 292.8836152212727 1.0801539813086622
24.828272251246993 295.4856390280228 1.0896007741390648
24.833499806200408 298.5811273643851 1.0962389500004555
24.838727361153822 300.14427339014884 1.101140857433378
24.843954916107236 300.88639590796714 1.102996577031759
24.84918247106065 298.27815402098724 1.1025684859694023
24.854410026014065 299.2244347630512 1.1092709932182465
24.85963758096748 297.41269624668683 1.1115061324925173
24.864865135920894 297.33713124738097 1.1133451745560952
24.87009269087431 297.14254669544806 1.114398371957793
24.875320245827723 296.67665236444384 1.1132296334914702
24.880547800781137 297.2533485060197 1.1151240808131124
24.885775355734552 298.71696939164656 1.1200775908305594
24.891002910687966 299.6270451440641 1.127960492238428
24.89623046564138 304.6885359463594 1.1439847764372633
24.901458020594795 303.5178533326508 1.1464374829954593
24.90668557554821 299.66024822935094 1.1400511525318033
24.911913130501624 296.84931717297394 1.1372188120374167
24.91714068545504 297.2425099831654 1.1405531070980885
24.922368240408453 297.9735239680043 1.1444886789117015
24.927595795361867 297.6308439791743 1.145194903320781
24.93282335031528 298.5807836754585 1.1486417728472786
24.938050905268696 302.3267925617199 1.158953777090677
24.94327846022211 306.6661230453124 1.1710788710323636
24.948506015175525 305.7779297716791 1.1749550276965368
24.95373357012894 303.7201928688153 1.176136695013154
24.958961125082354 298.74212912499735 1.169056030324312
24.964188680035768 299.7377897737071 1.1739199474725603
24.969416234989183 299.6612786290132 1.176705450544226
24.974643789942597 304.4600098074541 1.189780465145766
24.97987134489601 303.7741919567776 1.1901033947525936
24.985098899849426 302.9230007212106 1.189818820686692
24.99032645480284 301.0102385078514 1.1889261695894222
24.995554009756255 301.6927084885878 1.1943652945572478
25.00078156470967 306.1817196544584 1.207223189748292
25.006009119663084 308.05750332757924 1.2152342061899455
25.011236674616498 304.31499672048085 1.2110494019614924
25.016464229569912 302.15694527665494 1.2088330305137114
25.021691784523327 302.94283621316987 1.2131980524143255
25.02691933947674 308.28313390287525 1.2261745080729354
25.032146894430156 309.23272270198214 1.2344100041850588
25.03737444938357 311.7716248820389 1.244806438757957
25.042602004336985 309.1081340901859 1.2422716207574838
25.0478295592904 308.5587449853222 1.242748589996387
25.053057114243813 306.83358319346 1.2403751708837571
25.058284669197228 303.2265219117064 1.239235093614087
25.063512224150642 305.0601286936808 1.2497611297806068
25.068739779104057 305.1293559327384 1.2536400113521387
25.07396733405747 311.52065499570193 1.2697063647514653
25.079194889010886 313.48248011051686 1.2749404394146289
25.0844224439643 317.06817162868225 1.2921355897185147
25.089649998917714 317.0677345555107 1.297421524934012
25.09487755387113 317.20889992547734 1.3014137826173051
25.100105108824543 316.61240745623235 1.2998765162236658
25.105332663777958 311.5978280997206 1.2964472791235095
25.110560218731372 310.91504441243524 1.3006602170396935
25.115787773684787 311.99300965916956 1.3066770844843933
25.1210153286382 312.7012226928489 1.3107170114468576
25.126242883591615 316.75975591433996 1.3258840814333002
25.13147043854503 309.2758689813703 1.3148778326172874
25.136697993498444 310.4955902279609 1.3207805875217646
25.14192554845186 310.1513501795516 1.3199857215645185
25.147153103405273 315.13759237412967 1.334688459731145
25.152380658358688 319.7067937652493 1.3481807421928174
25.157608213312102 317.8518766253259 1.348198196217001
25.162835768265516 313.9889192878536 1.3445228547794912
25.16806332321893 315.73748386786554 1.3543025777731037
25.173290878172345 318.20907170073343 1.3661914969052753
25.17851843312576 319.8980678924285 1.3753682509981384
25.183745988079174 322.09777176443134 1.383546415579643
25.18897354303259 321.19492898621394 1.3867749565029321
25.194201097986003 320.1833912883334 1.3909994063268003
25.199428652939417 316.7116582176251 1.3866472596631678
25.204656207892832 314.00987606974206 1.3823594928747394
25.209883762846246 317.6725540628198 1.3934255772904376
25.21511131779966 317.0866007789171 1.3966756066263073
25.220338872753075 312.45679026872745 1.3953593988974986
25.22556642770649 308.06123630143503 1.3922171500793883
25.230793982659904 309.4947467940298 1.4023735703534426
25.23602153761332 319.1084690317533 1.4269809683952928
25.241249092566733 328.69217456347036 1.4522835871397577
25.246476647520147 336.5780480930867 1.4722501667057242
25.25170420247356 335.5745081111517 1.4734385493063156
25.256931757426976 328.8919626409156 1.4637468777497336
25.26215931238039 320.67497077356984 1.453835315806981
25.267386867333805 317.4528916835817 1.4536113545793767
25.27261442228722 315.9207089830448 1.454471930864906
25.277841977240634 317.39286491525183 1.4629606155759687
25.283069532194048 320.07133402676743 1.4730840463891597
25.288297087147463 325.03493326363423 1.4900823961161325
25.293524642100877 329.02388371337935 1.5023962735348944
25.29875219705429 332.13126700519405 1.5141736339899012
25.303979752007706 325.0245386683143 1.5041035025378355
25.30920730696112 318.66381102502527 1.4968521471273601
25.314434861914535 311.51742587390487 1.4865996883596657
25.31966241686795 315.197969676894 1.5004633954730178
25.324889971821364 318.90962636050426 1.5132617040510123
25.330117526774778 318.52074747207274 1.5164604167034588
25.335345081728192 319.2466840459616 1.5250952917316862
25.340572636681607 320.9342472490767 1.5348671570912336
25.34580019163502 319.1975182851546 1.540163060510413
25.351027746588436 313.9648859957745 1.5416402964723492
25.35625530154185 306.7660646425705 1.5320519722139276
25.361482856495265 306.4905821824389 1.5340792415650462
25.36671041144868 308.3777546116518 1.5367858405198733
25.371937966402093 316.4768133508951 1.5611938631931068
25.377165521355508 319.08924128544186 1.5778418057757106
25.382393076308922 318.3326014907532 1.5853103530351413
25.387620631262337 315.53471430870417 1.5876797391783153
25.39284818621575 312.5785498234229 1.5864513245764165
25.398075741169166 317.080886648499 1.6036318096700082
25.40330329612258 316.0770438984187 1.606543588857654
25.408530851075994 316.6272568782557 1.6111841343515765
25.41375840602941 314.6076205434438 1.6111596329313038
25.418985960982823 314.0943245201029 1.6156129076709833
25.424213515936238 318.64610621974214 1.641286225801612
25.429441070889652 316.58410477966794 1.6443620852795604
25.434668625843067 313.45118319445834 1.6458992613281156
25.43989618079648 309.60441098340334 1.640548786479413
25.445123735749895 309.12379036535054 1.6457249142752637
25.45035129070331 311.3490691115105 1.6587740807244058
25.455578845656724 315.6799503553938 1.6771661149792165
25.46080640061014 320.0594020396344 1.6988398676034997
25.466033955563553 321.36695788588077 1.7111005198798588
25.471261510516968 320.57804832954537 1.7204341898882245
25.476489065470382 316.4578341977112 1.7159469524616857
25.481716620423796 312.74548680703845 1.7178632101350602
25.48694417537721 310.33944589413886 1.714197636781447
25.492171730330625 310.7912350811083 1.7226452217499322
25.49739928528404 315.3324513222856 1.744454486358363
25.502626840237454 317.5923724540493 1.7611729311794213
25.50785439519087 319.4942204755119 1.7782340015429619
25.513081950144283 313.79824644755934 1.7658840653416907
25.518309505097697 314.4204963963505 1.7743415405759277
25.523537060051112 316.5926681512792 1.789217351549748
25.528764615004526 317.0649989559707 1.8022028416849583
25.53399216995794 319.62964655984007 1.8201913689561056
25.539219724911355 317.0385075869384 1.824787086327609
25.54444727986477 316.51617331085356 1.8307934145443507
25.549674834818184 311.9130314527044 1.8257190480719268
25.5549023897716 308.12495113517184 1.8204277349318352
25.560129944725013 315.5257894812749 1.8605442874980747
25.565357499678427 328.92137995321144 1.9086779687121662
25.57058505463184 331.6668554641961 1.9284381457854654
25.575812609585256 328.9961448652347 1.9225174742672784
25.58104016453867 318.8813034138005 1.9018130071114059
25.586267719492085 316.0892455916846 1.9058142122459476
25.5914952744455 318.6255545423846 1.9225971362655454
25.596722829398914 321.46357776013207 1.945556302712003
25.601950384352328 326.1479374865192 1.9689529251920628
25.607177939305743 327.03549213106515 1.9872840524313187
25.612405494259157 324.91286255634 1.9919373124504571
25.61763304921257 322.633462976102 2.0016861095767737
25.622860604165986 322.5116091194781 2.012945718791869
25.6280881591194 317.3538160023063 2.015780097992597
25.633315714072815 315.9698554513816 2.022361238998461
25.63854326902623 312.02777952278376 2.027518331610782
25.643770823979644 320.3645446769712 2.065767325827419
25.648998378933058 322.6682044707735 2.08425552457385
25.654225933886472 336.2224791169188 2.141188814828138
25.659453488839887 337.32298057059484 2.1529227965523385
25.6646810437933 337.32262307439385 2.174239521836289
25.669908598746716 327.88162823800377 2.1591623493071657
25.67513615370013 320.3208497194829 2.156361105091879
25.680363708653545 318.8073393700348 2.1623336314956365
25.68559126360696 325.8142236110037 2.204607921047545
25.690818818560373 332.2617491723753 2.2380928301248715
25.696046373513788 334.3026111390603 2.2603808006333708
25.701273928467202 331.986264750904 2.2668422923999128
25.706501483420617 329.10920956365095 2.27087474731879
25.71172903837403 334.4523544526886 2.31484310125144
25.716956593327446 332.4582318951906 2.3246473388916225
25.72218414828086 329.50905138901254 2.3383099887506975
25.727411703234274 321.8007359389726 2.321109475467725
25.73263925818769 314.6442392032088 2.322352130238014
25.737866813141103 313.5276599126549 2.3347487638811377
25.743094368094518 322.5569450780601 2.393417397319361
25.748321923047932 328.8246013248884 2.436472184527292
25.753549478001347 337.6741929465511 2.490915124634877
25.75877703295476 336.6486970132055 2.5094588180320483
25.764004587908175 332.7221885361733 2.5112187022212655
25.76923214286159 326.70346464294687 2.521355774127152
25.774459697815004 316.1372828091992 2.508046573306898
25.77968725276842 314.19341768875876 2.5313855971631867
25.784914807721833 308.8559767247883 2.523356919666591
25.790142362675248 326.4333251057847 2.6181544659153273
25.795369917628662 327.99006060482674 2.6436787295718953
25.800597472582076 330.0913990147381 2.686134949480374
25.80582502753549 319.41666334742206 2.6733578941169194
25.811052582488905 316.69872057629664 2.6979889668101724
25.81628013744232 321.2815969799233 2.748525493274859
25.821507692395734 318.31105862340326 2.7712059781888905
25.82673524734915 319.78236921370154 2.8150315230961307
25.831962802302563 314.54163059024745 2.826643087325954
25.837190357255977 327.6809350126151 2.9247577860368357
25.84241791220939 328.0762149820067 2.9554027206398477
25.847645467162806 335.9687765794347 3.030481295323404
25.85287302211622 332.26444572968643 3.0391238132371767
25.858100577069635 333.8666443945782 3.0902157212268233
25.86332813202305 330.8482798977986 3.1122280653359273
25.868555686976464 330.4871671430516 3.163415542562072
25.87378324192988 326.8513594239682 3.1871817964657563
25.879010796883293 329.63974484807596 3.2542835534942953
25.884238351836707 332.51664583834054 3.3203254667898734
25.88946590679012 324.5333393090511 3.333147129312274
25.894693461743536 332.1020682492227 3.4347276066640764
25.89992101669695 336.19989328376533 3.508992773491397
25.905148571650365 336.6983098680121 3.5851797306637034
25.91037612660378 345.6595367897868 3.690986272667501
25.915603681557194 336.3971966183162 3.7468698226452744
25.920831236510608 340.5010391513726 3.837105683451076
25.926058791464023 336.41365438751734 3.9074794891642313
25.931286346417437 331.4655125575382 3.93016367463444
25.93651390137085 325.63121015705815 3.9922203009732793
25.941741456324266 309.5767639180555 3.979651242729527
25.94696901127768 304.357990302404 4.049445767739579
25.952196566231095 294.6742322278773 4.095089782846353
25.95742412118451 294.675861807012 4.202453704541397
25.962651676137924 288.27358643226484 4.295320950483513
25.967879231091338 301.1994542514259 4.467822331851882
25.973106786044752 322.13190256575604 4.697241926733587
25.978334340998167 338.0893338190157 4.888814554947108
25.98356189595158 333.1683498596494 4.948126340169786
25.988789450904996 337.1745288218193 5.0503885638875134
25.99401700585841 341.26419686589225 5.15927414707807
25.999244560811825 340.4627487210437 5.1959969176156715
26.00447211576524 340.7151124202513 5.335872898368142
26.009699670718653 325.17241460892325 5.286238802863656
26.014927225672068 312.86956666841866 5.323480984322012
26.020154780625482 313.9360069911729 5.426694409783172
26.025382335578897 310.6943469706734 5.541442986105944
26.03060989053231 321.2411407135192 5.828129655610148
26.035837445485726 334.749303568502 6.1401287317153805
26.04106500043914 342.42570887138965 6.387024752787182
26.046292555392554 349.0250700036292 6.54780022412861
26.05152011034597 322.062033415315 6.450798933001105
26.056747665299383 306.11001402470856 6.588175840476257
26.061975220252798 285.19081453383734 6.648716431049945
26.067202775206212 278.1574147081896 6.739373774307764
26.072430330159627 271.4712245484332 6.8782328066175324
26.07765788511304 272.9119556538328 7.06189182806382
26.082885440066455 286.0250243294333 7.65397044386488
26.08811299501987 314.23594308374413 8.35233739960981
26.093340549973284 328.3771423846254 9.097156452531369
26.0985681049267 339.3462309892886 9.794093819273773
26.103795659880113 309.119126325446 10.059584915679979
26.109023214833528 277.1682578959007 10.38076496430839
26.114250769786942 192.41315662567087 9.476397406699837
26.119478324740356 196.91247217179907 11.067008953305185
26.12470587969377 219.5619996403864 13.351012734406265
26.129933434647185 256.15116828474515 19.934670855777618
26.1351609896006 227.76895329240116 26.591361540492706
