# Supplementary material for: Unraveling metal effects on CO2 uptake in pyrene-based metal-organic frameworks
Source: Nat Commun. 2025 Feb 11;16:1516. doi: 10.1038/s41467-025-56296-w (PMC11814143; doi:10.1038/s41467-025-56296-w)
Supplement: Supplementary file 3 — Source Data [file 41467_2025_56296_MOESM3_ESM.zip › SourceCode/SuppInf/FigureS5_Ga-TBAPy_InSitu_VariableT_PXRD/Data/GaTBAPy_0147p.dat]

0.002613777476707968 28.32272722998824 7.423225310467012
0.007841332430123905 18.614290764507118 5.032335339157836
0.01306888738353984 17.47914406884437 4.341101877837291
0.018296442336955775 15.824830472658835 3.127260793505321
0.02352399729037171 14.574364992237967 2.7315148819815813
0.028751552243787646 14.84745983301484 2.6869386537665654
0.03397910719720358 15.748739489249564 2.318340662570502
0.03920666215061952 15.42427601534349 2.1367973902502344
0.04443421710403546 15.677310054054985 1.9444780408145137
0.0496617720574514 16.096437613818264 1.8764976915656832
0.054889327010867336 16.615459114555424 1.9013581608325085
0.060116881964283275 18.26164016049783 2.0539093746102974
0.06534443691769921 19.033034089981594 2.0849752530443366
0.07057199187111515 19.16313712546907 1.983067078864198
0.07579954682453109 18.2498583267298 1.9022559689650302
0.08102710177794703 17.580924602411912 1.6461779302583068
0.08625465673136297 16.759960509896278 1.5406857471776179
0.09148221168477891 16.042394633732606 1.4326518455703168
0.09670976663819485 17.519972424634545 1.4364156130941368
0.10193732159161079 17.272080155259207 1.4367156214091246
0.10716487654502672 17.351044591491906 1.408582805621745
0.11239243149844266 17.111343680577765 1.3593471201374587
0.1176199864518586 18.018412905265343 1.363375015602993
0.12284754140527454 20.090676880107793 1.3395654478692611
0.12807509635869047 21.74708471746496 1.3234415905128858
0.1333026513121064 22.630426901535103 1.3543271751675212
0.13853020626552232 20.919840813869005 1.277056815628048
0.14375776121893824 20.444632903659713 1.239785352761333
0.14898531617235417 19.73695137888034 1.2277150993744952
0.1542128711257701 19.534700117010363 1.2058119711374098
0.15944042607918602 20.788467292115683 1.2358455468587712
0.16466798103260194 19.92876337740793 1.174057387642672
0.16989553598601786 19.303880191188068 1.1115114999844184
0.1751230909394338 19.998844641689672 1.128127598386962
0.18035064589284971 20.107021819891393 1.121834663889233
0.18557820084626564 19.942798711914477 1.1082627462466441
0.19080575579968156 20.320021101718595 1.077853352260936
0.1960333107530975 19.2087111023437 1.0146098980698497
0.20126086570651341 18.29858554748269 0.9817386786116765
0.20648842065992934 17.98273193110369 0.9814034148670344
0.21171597561334526 17.89203710116453 0.9703771479107652
0.2169435305667612 16.497646273932116 0.908600607228983
0.22217108552017711 16.290265611743134 0.864968134441185
0.22739864047359304 17.047085842584487 0.8796709737439271
0.23262619542700896 16.78822614231495 0.8778988201164449
0.2378537503804249 17.820952709537945 0.9204877658185253
0.2430813053338408 17.434524541616195 0.8915498131905559
0.24830886028725674 17.272369492245513 0.8733657725588135
0.25353641524067266 17.640661713359396 0.8614948439553072
0.2587639701940886 17.82832746927482 0.8742875940099651
0.2639915251475045 18.28122131901269 0.9066726890166196
0.26921908010092044 17.796310971198 0.9120678862937566
0.27444663505433636 17.516881338956498 0.9042136457121273
0.2796741900077523 16.30219499866795 0.8484716406212102
0.2849017449611682 16.296810322454526 0.8051914894041191
0.29012929991458414 17.039060699415156 0.8015111655425224
0.29535685486800006 16.912501573349203 0.7859913314694397
0.300584409821416 17.437623944318705 0.7738961175444141
0.3058119647748319 16.67911248662702 0.7525941618215127
0.31103951972824784 16.504080800270224 0.7529609753981302
0.31626707468166376 16.97198720246895 0.7565288929659603
0.3214946296350797 17.147369051414763 0.7672023976593447
0.3267221845884956 17.732400484018115 0.7776248835324346
0.33194973954191154 17.23795349920478 0.7793875281544835
0.33717729449532746 17.040980127209927 0.7813232889123018
0.3424048494487434 15.961226824164116 0.7757903706132462
0.3476324044021593 16.457265874830433 0.7932935553244816
0.35285995935557524 16.573126360890175 0.7884496448838803
0.35808751430899116 17.13714483569599 0.8045924993616131
0.3633150692624071 17.13402680919401 0.7830501677605188
0.368542624215823 17.26181295900635 0.7785547493313194
0.37377017916923894 17.680289163576926 0.7850973170787555
0.37899773412265486 18.180461648725768 0.7992842256100944
0.3842252890760708 17.904140328568644 0.827256266634213
0.3894528440294867 18.169728269519656 0.8596603073388105
0.39468039898290264 18.32140013720825 0.8760801089936173
0.39990795393631856 18.020370682273953 0.8282471167958988
0.4051355088897345 19.126485656979842 0.8084192963554945
0.4103630638431504 20.05783655049608 0.8073184140185492
0.41559061879656634 21.564893703655482 0.8340319997102043
0.42081817374998226 21.327637810079977 0.8397034100293648
0.4260457287033982 20.03309349916471 0.8147780995975511
0.4312732836568141 20.515471416415924 0.816654750054996
0.43650083861023004 21.07604986999544 0.8327915557888959
0.44172839356364596 22.046353431404587 0.8535485631934904
0.4469559485170619 21.677882886827106 0.8488289325389953
0.4521835034704778 19.825156036931737 0.7959712510442786
0.45741105842389373 19.13621491657258 0.7797659023500154
0.46263861337730966 19.333490827784075 0.7954753679878386
0.4678661683307256 20.17859006788976 0.8024757027411009
0.4730937232841415 21.015073940085568 0.8096852872568989
0.47832127823755743 21.01767386461677 0.7873345635825805
0.48354883319097336 21.28379131592513 0.7768290588683501
0.4887763881443893 21.424692785907013 0.7813003739064583
0.4940039430978052 20.83922465908064 0.781226919762729
0.49923149805122113 19.41516691284716 0.7598513443307988
0.5044590530046371 19.018332149873196 0.7580033081155471
0.5096866079580531 18.495992751650906 0.7488281383044707
0.5149141629114691 19.555937576589937 0.7798092093353773
0.5201417178648851 19.52132945334812 0.7854202072947619
0.525369272818301 19.000767779256186 0.7892559444116316
0.530596827771717 19.02945110298253 0.7854800945259832
0.535824382725133 18.37325488009628 0.7620247630242019
0.541051937678549 18.46399956902415 0.7586075580577419
0.546279492631965 18.805682859427012 0.7425304974275165
0.5515070475853809 18.890713694652298 0.7373268873356731
0.5567346025387969 18.82911313204096 0.7233330166759218
0.5619621574922129 18.520924682392018 0.7014110270122944
0.5671897124456289 18.334594445838327 0.6982334441990135
0.5724172673990449 18.7606800333382 0.6978262742631631
0.5776448223524608 18.30634915842883 0.6798619203235898
0.5828723773058768 18.71121173925677 0.6944600677284603
0.5880999322592928 18.5676938455514 0.701222166013465
0.5933274872127088 18.157533318746296 0.7119733749337884
0.5985550421661248 18.784247096635276 0.7319631309402266
0.6037825971195407 19.478691402394034 0.759908517369847
0.6090101520729567 20.02208094402883 0.7750512453008314
0.6142377070263727 20.603493277338398 0.7794655272953657
0.6194652619797887 20.72586935871346 0.7609929214856389
0.6246928169332047 20.244973118650808 0.7307524300036524
0.6299203718866206 20.1491259191545 0.7085669803519381
0.6351479268400366 20.172439229575026 0.7236414269164316
0.6403754817934526 20.277960259537124 0.7255272158638363
0.6456030367468686 20.49536255541824 0.731694968034688
0.6508305917002846 20.94269047005375 0.7198505645183677
0.6560581466537005 20.99844719499038 0.707954939532748
0.6612857016071165 20.6031095165975 0.7013186337657829
0.6665132565605325 19.8327984794779 0.6854454227643743
0.6717408115139485 19.224066624185614 0.6765425290546114
0.6769683664673645 19.809939221035197 0.6943056688714913
0.6821959214207804 19.58617363615188 0.7016468805250827
0.6874234763741964 19.508753082206063 0.7067227696250727
0.6926510313276124 18.976523350142784 0.682565576460065
0.6978785862810284 19.572242355831953 0.6779070782216645
0.7031061412344444 20.65267313577938 0.688999358855431
0.7083336961878604 22.394471759362798 0.7244206251616411
0.7135612511412763 23.401760737602434 0.7528228120650474
0.7187888060946923 23.446970156326152 0.764480203457748
0.7240163610481083 24.045393867270104 0.7717926408242327
0.7292439160015243 22.685807121562956 0.7558931985474708
0.7344714709549403 23.08190488743076 0.7481681921859036
0.7396990259083562 23.37758684908592 0.7485127457055107
0.7449265808617722 23.872189110103463 0.7549718426266702
0.7501541358151882 26.358340335564506 0.7842417910590491
0.7553816907686042 27.75374299637493 0.8072871166642189
0.7606092457220202 27.434593219640252 0.7882622117812657
0.7658368006754361 29.090394242154257 0.8229211426119343
0.7710643556288521 29.245562337869952 0.8171165643688946
0.7762919105822681 30.110250157382367 0.8271789610708488
0.7815194655356841 31.227321243234986 0.8430891596199551
0.7867470204891001 32.58839494099131 0.8660337859760734
0.791974575442516 33.89641151188784 0.8888714770182053
0.797202130395932 32.65981626284025 0.8597465144170953
0.802429685349348 34.31664015063418 0.8828576816682002
0.807657240302764 33.48361525207109 0.8528421982687235
0.81288479525618 34.795495530453984 0.8757816329733102
0.8181123502095959 37.33745593475487 0.9205249463513593
0.8233399051630119 40.958791148956735 0.9860625044893055
0.8285674601164279 44.3428314179367 1.0525889629122103
0.8337950150698439 47.38266313880297 1.0973898459044884
0.8390225700232599 51.24397413442999 1.1341581444667845
0.8442501249766758 53.848176644113224 1.1525371998276017
0.8494776799300918 57.17143458986748 1.1969574070633142
0.8547052348835078 59.06462569380038 1.2252034720791443
0.8599327898369238 62.0777926544968 1.259720946629309
0.8651603447903398 65.27952482764915 1.2876902839853184
0.8703878997437557 65.55289660106129 1.267506403725504
0.8756154546971717 67.36617353516712 1.2674899859169944
0.8808430096505877 68.8801548988893 1.2747876047490652
0.8860705646040037 70.07133513808765 1.2702090653391567
0.8912981195574197 70.1878934844039 1.265822458296511
0.8965256745108356 73.14841679454977 1.299660203038755
0.9017532294642516 74.50133185767342 1.3251626690428138
0.9069807844176676 79.77196929027033 1.3980086448712714
0.9122083393710836 86.29590656776868 1.4688906512777258
0.9174358943244996 90.77712354733727 1.506539410077476
0.9226634492779155 90.61245546113891 1.4848033275578758
0.9278910042313315 96.87735572910951 1.5374732101384747
0.9331185591847475 95.66011731414136 1.5083244748698357
0.9383461141381635 94.25943005440247 1.4894937656925158
0.9435736690915795 92.00053532498127 1.4678967093832944
0.9488012240449955 91.10240239811758 1.437281425443914
0.9540287789984114 91.12098724803461 1.4198410758803182
0.9592563339518274 95.09789279858337 1.4538555593558868
0.9644838889052434 95.86359953816614 1.4365941779089508
0.9697114438586594 103.02810443865313 1.4852503876277143
0.9749389988120754 106.68556804483589 1.5100623020566606
0.9801665537654913 110.57454656194626 1.5404805336230423
0.9853941087189073 116.22141429498805 1.593055793931996
0.9906216636723233 116.55008295315518 1.601284844044719
0.9958492186257393 114.03293188671627 1.5839264467895973
1.0010767735791553 108.83946472896103 1.535276276660228
1.0063043285325712 106.22397160397158 1.514075730780094
1.0115318834859872 104.67069824513392 1.5006729663175533
1.0167594384394032 111.61959974335787 1.535434479263759
1.0219869933928192 120.00956150258163 1.5848306294902492
1.0272145483462352 119.82690910368657 1.5769846594378252
1.0324421032996511 118.23878638654178 1.572423983779433
1.0376696582530671 117.17195897819992 1.5776594997469389
1.042897213206483 120.1051805187913 1.607439242603306
1.048124768159899 120.7521312095435 1.59734421006503
1.053352323113315 123.71201405369132 1.6220813195496073
1.058579878066731 124.82023993978557 1.6231181611712706
1.063807433020147 126.04930695081705 1.6456103768821224
1.069034987973563 126.86459206359037 1.6316627663790557
1.074262542926979 123.03181158151133 1.6033925449327897
1.079490097880395 124.27852601396887 1.6078206879482821
1.084717652833811 126.86109992328265 1.6339439423102742
1.089945207787227 130.23447190603036 1.6835946714862589
1.095172762740643 134.98723704253686 1.70454653536218
1.1004003176940589 136.53868515206258 1.7180353274244329
1.1056278726474749 130.45360813536803 1.667453497155966
1.1108554276008908 128.43047683944695 1.6395108139481176
1.1160829825543068 127.28251018658807 1.6180129177136053
1.1213105375077228 132.09487813684652 1.6592655107047993
1.1265380924611388 140.77778783082047 1.707342211981552
1.1317656474145548 139.37212738354938 1.6833226831521888
1.1369932023679707 134.66941936831586 1.6187434219652352
1.1422207573213867 131.59788796117314 1.5928149123986028
1.1474483122748027 132.49869832759114 1.6103505766532218
1.1526758672282187 140.0529210168512 1.671492857690462
1.1579034221816347 141.87331256995975 1.6983508720457918
1.1631309771350506 141.15975342811612 1.687961015747636
1.1683585320884666 137.82345202354549 1.6455312679509848
1.1735860870418826 137.28221730287453 1.6765676591699383
1.1788136419952986 141.2498696352346 1.7204547500098821
1.1840411969487146 138.83430501488607 1.6771806629912782
1.1892687519021305 137.07443607981983 1.6580550507883014
1.1944963068555465 139.9667942500178 1.6599629041611197
1.1997238618089625 139.86814167995595 1.6477912343128476
1.2049514167623785 143.4019592669731 1.6971892201668244
1.2101789717157945 141.24557308520542 1.6830358461568313
1.2154065266692105 141.67572178621103 1.6868231031958782
1.2206340816226264 138.01205400161737 1.6486646371651734
1.2258616365760424 137.18498298251868 1.6366956582079042
1.2310891915294584 143.24477875803206 1.66963861369465
1.2363167464828744 141.5669651524544 1.6558882684026972
1.2415443014362904 139.62763445544957 1.6287398080691613
1.2467718563897063 137.7753009369449 1.6260108949655256
1.2519994113431223 137.9086204657626 1.6487611792049446
1.2572269662965383 141.87034013761854 1.6726978872880396
1.2624545212499543 147.536226576302 1.6989535533711757
1.2676820762033703 146.84479065685733 1.686667707613857
1.2729096311567862 144.2527717795911 1.655586521930646
1.2781371861102022 145.26461555923345 1.659114751650681
1.2833647410636182 145.33656374744763 1.6621752557288507
1.2885922960170342 150.45704200526995 1.7080199098601425
1.2938198509704502 150.72022232617607 1.7029374896658795
1.2990474059238661 144.94051335746119 1.6660587480547642
1.3042749608772821 142.69187042706417 1.6385186631624133
1.309502515830698 143.8268603321327 1.6484190182891252
1.314730070784114 144.19508119263693 1.65736149247118
1.31995762573753 152.72473643254438 1.7374815607988412
1.325185180690946 150.87894294593923 1.7439657797965478
1.330412735644362 152.58002681278467 1.763089216348393
1.335640290597778 150.9776976475397 1.756964536364486
1.340867845551194 148.06233592345012 1.7149671442459675
1.34609540050461 144.32311871385969 1.675851151680713
1.351322955458026 140.21042912582 1.6376522379415643
1.356550510411442 139.62226698776377 1.6391682941420609
1.361778065364858 139.43355497926837 1.6430840704343066
1.3670056203182739 137.97123034710305 1.643710108416158
1.3722331752716899 137.60421283255658 1.6515628042810133
1.3774607302251058 134.2347122536827 1.61935450433023
1.3826882851785218 133.192527751536 1.6103032097584136
1.3879158401319378 132.15970284857494 1.580393583009809
1.3931433950853538 137.33880158862155 1.621482944973567
1.3983709500387698 137.22006144118623 1.6099895720526218
1.4035985049921857 140.0161235626971 1.619751839637539
1.4088260599456017 138.4493000941031 1.627946025618895
1.4140536148990177 140.8661855693826 1.66155302574601
1.4192811698524337 143.15964237921526 1.6862426666524577
1.4245087248058497 146.13382238549636 1.6971672745289252
1.4297362797592656 148.91906124325013 1.6961544756317861
1.4349638347126816 144.02954574492057 1.6621835979914634
1.4401913896660976 142.75825263750298 1.6706910282975993
1.4454189446195136 136.82854357567967 1.6406083831563416
1.4506464995729296 135.0700114814079 1.6548460869543626
1.4558740545263456 128.77617428333423 1.597811211617798
1.4611016094797615 124.37354261177184 1.5749027723783142
1.4663291644331775 120.47214667427413 1.5514662443348528
1.4715567193865935 120.49328119153297 1.5184779584125263
1.4767842743400095 122.95788010426209 1.5191972078522449
1.4820118292934255 124.791407204878 1.5521699150396577
1.4872393842468414 126.14986718134337 1.5757326223450032
1.4924669392002574 129.93853809765076 1.629825140236763
1.4976944941536734 128.54283243982724 1.609970943241479
1.5029220491070894 129.48497082257325 1.599639573339543
1.5081496040605054 131.37305378936264 1.5934260735170127
1.5133771590139213 133.90192104404437 1.6286385949517377
1.5186047139673373 136.49187385454556 1.655605885634934
1.5238322689207533 139.34397504464897 1.6720282619689952
1.5290598238741693 138.1723540821836 1.6696268781626242
1.5342873788275853 136.4796518221882 1.644940507846865
1.5395149337810012 131.35835059838547 1.6185919436835652
1.5447424887344172 130.685174227278 1.6078501988806753
1.5499700436878332 131.20037572624233 1.6030460744483421
1.5551975986412492 128.8984852224723 1.5735274843380627
1.5604251535946652 132.78914614672533 1.5932877203281668
1.5656527085480811 136.21714617032808 1.6376846357325263
1.5708802635014971 145.75774322048255 1.7137461305498691
1.576107818454913 151.23865054517844 1.7610401571020695
1.581335373408329 150.05090612070407 1.7405800022261337
1.586562928361745 149.0193117757589 1.7299830168529944
1.591790483315161 144.8701349372796 1.7039823901258997
1.597018038268577 145.02634543119277 1.6987526079510058
1.602245593221993 149.1065860521928 1.7159116936206988
1.607473148175409 150.6281881297767 1.6961997797154453
1.612700703128825 151.5320533234965 1.6945775488699317
1.617928258082241 153.47353484860867 1.7099465962578726
1.623155813035657 155.1937793192765 1.7230733978392672
1.628383367989073 158.97653805196185 1.739327812909294
1.6336109229424889 163.0931377774756 1.7657194506178115
1.6388384778959049 164.52609776751314 1.776926675996174
1.6440660328493208 164.9151496254657 1.7674884381068785
1.6492935878027368 167.2559929390999 1.7699293317668134
1.6545211427561528 166.61677781237898 1.7425013029840668
1.6597486977095688 170.47887314509077 1.7579224365174024
1.6649762526629848 181.98851972876082 1.8173865925413206
1.6702038076164007 185.54497322920977 1.8459410863477987
1.6754313625698167 194.33524778068025 1.8952870925162164
1.6806589175232327 205.06171757215574 1.9585882109543964
1.6858864724766487 208.40389211738213 1.983205028052578
1.6911140274300647 208.1532736386544 1.9566675585854398
1.6963415823834807 204.5247728370607 1.9150124637581183
1.7015691373368966 195.03897099123964 1.8500950571940584
1.7067966922903126 190.95692201856772 1.8042595621602924
1.7120242472437286 190.72957633702907 1.8167605211560063
1.7172518021971446 182.71382722221014 1.7460582152018822
1.7224793571505606 191.32747090991555 1.7874841997865853
1.7277069121039765 204.96238239225409 1.8808621753892416
1.7329344670573925 212.7180649546011 1.919684154563271
1.7381620220108085 217.87817899015448 1.9325120279639614
1.7433895769642245 220.20704966103978 1.9342844808242252
1.7486171319176405 219.47787304826343 1.912896466659626
1.7538446868710564 227.6685701179983 1.9471097610042651
1.7590722418244724 231.0623266288097 1.9529024447764014
1.7642997967778884 231.71088915139265 1.9605703477222933
1.7695273517313044 229.42177203173043 1.9345683707800045
1.7747549066847204 228.24460349337215 1.9117456390891052
1.7799824616381363 228.1354119773774 1.9282518069653962
1.7852100165915523 230.36719786948814 1.9218964814383466
1.7904375715449683 232.37915770535284 1.9379323607582561
1.7956651264983843 235.9023387297146 1.965886663168216
1.8008926814518003 237.15444053671453 1.939814114792786
1.8061202364052162 237.6854461748398 1.9294034516687744
1.8113477913586322 234.5219282559781 1.8903056938782974
1.8165753463120482 238.53334500478695 1.8888686785075546
1.8218029012654642 237.35956346351927 1.891709699276054
1.8270304562188802 241.4193306232772 1.9252337692783814
1.8322580111722961 249.6822983284343 1.9506108032614162
1.8374855661257121 248.7641493872004 1.9371767133733508
1.842713121079128 245.49588993648564 1.902459593906433
1.847940676032544 242.23098459980176 1.8633744267774641
1.85316823098596 239.49139999893015 1.8513879914118139
1.858395785939376 240.29466757832978 1.8423686479189698
1.863623340892792 248.1608796137037 1.8902692182769532
1.868850895846208 244.33152919663027 1.8656621217439813
1.874078450799624 243.91275737851612 1.8614098257941667
1.87930600575304 245.93157291975365 1.8543557153648351
1.884533560706456 237.54078676675923 1.7934681685570761
1.889761115659872 232.72943984890986 1.7727002440656956
1.894988670613288 233.18527975189642 1.7706749432666324
1.9002162255667039 235.808103935996 1.7802251930683408
1.9054437805201199 241.13215111406524 1.7964094470596919
1.9106713354735358 243.80996634950696 1.8041369239898708
1.9158988904269518 242.61046549871006 1.784185935473154
1.9211264453803678 242.90734233444803 1.785920348445006
1.9263540003337838 241.9921696698762 1.77077647344365
1.9315815552871998 238.12731736666763 1.7661351906660057
1.9368091102406157 231.9723404177009 1.723041735101338
1.9420366651940317 236.66148678838846 1.7405635841848541
1.9472642201474477 234.64218326881655 1.7309698716111037
1.9524917751008637 239.1669901272113 1.727928774360287
1.9577193300542797 242.69001737440422 1.7496464979419974
1.9629468850076957 240.69094028029755 1.7364711313891676
1.9681744399611116 240.39532642191773 1.718624555434816
1.9734019949145276 246.26654160961672 1.75638666731393
1.9786295498679436 245.33643096790993 1.7649897439226436
1.9838571048213596 247.5916794012837 1.773651254725409
1.9890846597747756 247.20912743300016 1.7894683308835482
1.9943122147281915 237.4068409989916 1.752221039265161
1.9995397696816075 229.89098135549793 1.6987226540962828
2.0047673246350235 218.24036270166005 1.6252996746865298
2.0099948795884393 217.41980920769188 1.61837495615109
2.015222434541855 219.57015611662786 1.6031890193594107
2.0204499894952708 223.75664846317216 1.6153843479704966
2.0256775444486865 223.8192707730688 1.6154289323079045
2.0309050994021023 216.67949517258742 1.5802332529596994
2.036132654355518 218.65852125893343 1.6026306454398873
2.041360209308934 215.68250679128587 1.5878499613734365
2.0465877642623496 222.15376930776463 1.6276213413789415
2.0518153192157653 221.52672627566935 1.6394845050058617
2.057042874169181 212.42259210842943 1.6016082516831196
2.062270429122597 210.4625533796472 1.5845111305220454
2.0674979840760126 207.5230586523078 1.561007095572487
2.0727255390294284 215.4767308443518 1.6005195899116726
2.077953093982844 220.0880593216354 1.6145177348372803
2.08318064893626 217.0299951022081 1.6182072768133235
2.0884082038896756 213.77670033035352 1.6144578771606324
2.0936357588430914 207.44027586548393 1.5822725775145838
2.098863313796507 218.18891697268768 1.6342538275772918
2.104090868749923 226.82554041778945 1.6821039048942703
2.1093184237033387 234.27197426090905 1.6975887644712728
2.1145459786567544 238.52227667145138 1.7127247592665602
2.11977353361017 228.78739933032907 1.6687150244237519
2.125001088563586 222.55308875310448 1.6303502708075712
2.1302286435170017 217.20305378679092 1.6018232901883867
2.1354561984704175 210.03138355888345 1.5787393761969502
2.140683753423833 208.0422063984089 1.5615476876727254
2.145911308377249 208.5311991493027 1.5757888613250333
2.1511388633306647 212.206068668803 1.60425395632109
2.1563664182840805 222.80181647478943 1.6492708048470577
2.1615939732374962 224.87015433974204 1.6670615173645655
2.166821528190912 227.07943174375112 1.6812540092182384
2.1720490831443278 223.30130005102856 1.6673586497233897
2.1772766380977435 209.995634442361 1.6072904282881508
2.1825041930511593 211.77092874342034 1.5908199633953504
2.187731748004575 215.54486117656597 1.5962844951238178
2.192959302957991 221.17959744695162 1.6078597892792654
2.1981868579114066 221.18519223151918 1.617499041016376
2.2034144128648223 218.28978577920873 1.6150845281997877
2.208641967818238 213.21225295039218 1.592260985813523
2.213869522771654 212.00599986625937 1.5947949521438127
2.2190970777250696 213.37560168865167 1.5984613821333742
2.2243246326784853 218.5746271576973 1.62211549617941
2.229552187631901 220.9392032601168 1.6376462988717126
2.234779742585317 224.9123461153817 1.6476110625880227
2.2400072975387326 220.83199747918596 1.6210962710958385
2.2452348524921484 214.65231240937902 1.576781148909267
2.250462407445564 218.38068128819242 1.6032713042205506
2.25568996239898 212.8237168355703 1.5734377152794299
2.2609175173523957 211.31943224830252 1.5863390993591184
2.2661450723058114 207.97866459819159 1.5799900584064777
2.271372627259227 203.37929325202074 1.572962063025482
2.276600182212643 209.82638690710627 1.6003002521444079
2.2818277371660587 220.6674010396257 1.6565879066099025
2.2870552921194744 223.81227143811788 1.6740815947780114
2.29228284707289 227.71061035231267 1.6801780239806523
2.297510402026306 224.11922946636295 1.6588739895761115
2.3027379569797217 217.0631754043391 1.6150712949644859
2.3079655119331375 222.9446329828006 1.6449212828464486
2.3131930668865532 219.60302756234222 1.6307968963900583
2.318420621839969 214.192812967614 1.6136588669911536
2.3236481767933848 203.38913868901227 1.5605528753661526
2.3288757317468005 194.8448925202484 1.5174370921609006
2.3341032867002163 193.31780955867362 1.4908416117862133
2.339330841653632 198.92042336976516 1.4844908805975854
2.344558396607048 208.61259935573804 1.535426233525212
2.3497859515604635 215.77651420031916 1.5746060732249432
2.3550135065138793 216.17422629226135 1.583045137659623
2.360241061467295 219.36825219463245 1.6146954029279335
2.365468616420711 213.72341373742918 1.5831037191523682
2.3706961713741266 218.80370018775147 1.5931649702969692
2.3759237263275423 222.5963399194306 1.6156462365889388
2.381151281280958 216.98108214417158 1.5787851108819548
2.386378836234374 209.6337276997671 1.5449894802903448
2.3916063911877896 207.19865021180647 1.5351309891806648
2.3968339461412054 202.91133915104828 1.5300780957844666
2.402061501094621 206.1621743514055 1.5365959416043142
2.407289056048037 209.56954887102145 1.5627195888416217
2.4125166110014526 207.86206034559623 1.5617751194433185
2.4177441659548684 206.3535355106868 1.5401019708912564
2.422971720908284 202.12276798648824 1.4986956939338913
2.4281992758617 198.92173611085565 1.4445007037036766
2.4334268308151157 202.15143761138998 1.4493528705487246
2.4386543857685314 210.24305872025153 1.4694823084722983
2.443881940721947 216.92454645059064 1.4838068490023364
2.449109495675363 224.98772418889007 1.5011961105579996
2.4543370506287787 230.9597510354695 1.4962502904489645
2.4595646055821945 239.40300879907832 1.4886482617079766
2.4647921605356102 261.0706860656089 1.5002560460826269
2.470019715489026 292.8787681617889 1.4929631415640352
2.4752472704424417 372.96609251875753 1.595850148675437
2.4804748253958575 525.0914655800688 1.801364064741118
2.4857023803492733 784.8116347802621 2.1325343296813584
2.490929935302689 1115.4086603246303 2.501175053098545
2.496157490256105 1532.5688823153941 2.92217341996272
2.5013850452095205 1944.89397108134 3.2863840788928997
2.5066126001629363 2252.003938148184 3.527595662218684
2.511840155116352 2495.696699461395 3.717788100923534
2.517067710069768 2658.2678187669294 3.8310451441298903
2.5222952650231836 2847.2604698482073 3.968605341418235
2.5275228199765993 3133.748437780171 4.159469906320345
2.532750374930015 3520.761555184558 4.394142628128318
2.537977929883431 4132.660564392219 4.761907317006364
2.5432054848368466 4898.936622280537 5.178224562234823
2.5484330397902624 5699.44068102787 5.572038903340704
2.553660594743678 6310.322051573067 5.849316518404158
2.558888149697094 6648.590386665687 5.997464072541565
2.5641157046505096 6597.303209556987 5.963415200112306
2.5693432596039254 6188.844260146576 5.76548172539749
2.574570814557341 5578.948391641987 5.4654998131645645
2.579798369510757 4938.819953229531 5.139553669917056
2.5850259244641727 4406.9246236549425 4.851674947977478
2.5902534794175884 4014.0272230637947 4.628204055870662
2.595481034371004 3741.8745126221506 4.469701928190177
2.60070858932442 3483.542460126859 4.324486040595789
2.6059361442778357 3136.074486565852 4.113162608512627
2.6111636992312515 2694.557825877014 3.8046296619784874
2.6163912541846672 2201.5555346476863 3.435734842285534
2.621618809138083 1691.7428803765604 3.0096671939179234
2.6268463640914987 1258.55024336514 2.601858228838303
2.6320739190449145 898.0019388132207 2.211500365854966
2.6373014739983303 655.7904822384758 1.9241834911300744
2.642529028951746 487.57975027785494 1.690853493862205
2.6477565839051618 373.6077818374333 1.5222828488690694
2.6529841388585775 310.22334300657656 1.431377038179004
2.6582116938119933 273.8172605426223 1.3861160145647466
2.663439248765409 251.82194505891218 1.3725428638794042
2.668666803718825 244.36731706694817 1.393297734640642
2.6738943586722406 240.8126205236074 1.415732805596862
2.6791219136256563 230.61564161541017 1.4157351836019287
2.684349468579072 226.54628156637443 1.4321610433562517
2.689577023532488 224.47510628408324 1.4660007417408576
2.6948045784859036 225.01817059806592 1.494768174885906
2.7000321334393194 216.3085507751078 1.4698229798352938
2.705259688392735 210.15720355081038 1.452265320534913
2.710487243346151 204.46418292462707 1.4318668967496975
2.7157147982995666 204.33433040925115 1.4384420246592482
2.7209423532529824 207.4332104035381 1.459789443731534
2.726169908206398 206.6091271637223 1.4739821158136714
2.731397463159814 205.6967680578291 1.4750572615786128
2.7366250181132297 204.67370382104303 1.4750724780142779
2.7418525730666454 205.3716322933912 1.4851185579943056
2.747080128020061 211.46048569784932 1.5239545460153667
2.752307682973477 221.7011673324715 1.5876051024786069
2.7575352379268927 227.34195789990173 1.6277208021752896
2.7627627928803085 222.89880307325777 1.6145513571122054
2.767990347833724 216.32538651920254 1.5685674541017032
2.77321790278714 206.1400771660146 1.51554925993472
2.7784454577405557 209.25769735677974 1.5425664421004752
2.7836730126939715 213.54026758399598 1.5519964738558982
2.7889005676473873 214.73488596426387 1.569576835063316
2.794128122600803 215.73656749205276 1.5693126682383856
2.7993556775542188 212.6932114041527 1.5297591507806338
2.8045832325076345 211.74774359575488 1.5113522633375944
2.8098107874610503 214.99849483133514 1.5230385671677333
2.815038342414466 209.6517634196301 1.507655760173798
2.820265897367882 212.75621631654906 1.552655655866173
2.8254934523212976 210.4239878504373 1.5428889340497567
2.8307210072747133 215.99628115119995 1.5693097901581614
2.835948562228129 217.71569175974855 1.5697615338249837
2.841176117181545 215.59562822687198 1.5699659060870195
2.8464036721349606 215.6947296866452 1.5708514899159154
2.8516312270883764 237.0508987741759 1.648593814143989
2.856858782041792 244.79671170063492 1.6870256419834206
2.862086336995208 260.81683169935826 1.7361827357618098
2.8673138919486236 272.557278114135 1.7842424289040941
2.8725414469020394 258.94271757466856 1.735042428857161
2.877769001855455 257.04649550610145 1.7193993621618642
2.882996556808871 242.67014149662302 1.6719652480331713
2.8882241117622867 227.47885623769122 1.6033799583553967
2.8934516667157024 218.08643008558025 1.5658552438502453
2.898679221669118 216.76196291409224 1.5717093998726037
2.903906776622534 219.02764035919472 1.579696023045136
2.9091343315759497 224.39845066648215 1.6011303571917235
2.9143618865293655 218.64202826939916 1.5736122588941484
2.919589441482781 215.65929722008397 1.553296219934521
2.924816996436197 204.55614900213152 1.5066453651508704
2.9300445513896127 202.90631159477246 1.504720602032483
2.9352721063430285 205.7215498500729 1.5226483012772531
2.9404996612964442 214.73556683623573 1.55307613647563
2.94572721624986 218.51248666033194 1.5574306637713364
2.9509547712032758 221.95870676772898 1.5739855315709697
2.9561823261566915 221.27064233527543 1.6012374553044104
2.9614098811101073 220.2978484503955 1.5944159165529999
2.966637436063523 222.8746271555522 1.6146596011505145
2.971864991016939 213.95610793400607 1.5629126442607126
2.9770925459703546 210.6265868920596 1.5256601380307802
2.9823201009237703 211.7388142130668 1.5390261477746945
2.987547655877186 213.56904933111522 1.5383052854237647
2.992775210830602 213.53032383909118 1.5446261093579703
2.9980027657840176 213.80882214329694 1.5621686511598054
3.0032303207374333 212.02820672496523 1.548754475059427
3.008457875690849 214.62134208769146 1.5606488831444019
3.013685430644265 212.95004840496046 1.5268756912584092
3.0189129855976806 213.3203989092519 1.5144240597615772
3.0241405405510964 208.19515822442895 1.486604555741655
3.029368095504512 210.62263997450594 1.491183494585626
3.034595650457928 217.09292339926722 1.5238484672373394
3.0398232054113437 221.60351928691807 1.5482888995334279
3.0450507603647594 217.6914732265739 1.518870647308557
3.050278315318175 213.94321600334172 1.4920452436491276
3.055505870271591 214.3755411154291 1.4767857184523994
3.0607334252250067 215.63186935009588 1.4849097247462033
3.0659609801784224 231.20840824771201 1.5449295920785509
3.071188535131838 230.02203540350706 1.5356688763705069
3.076416090085254 227.20202747944955 1.5223863581446817
3.0816436450386697 221.5598871659921 1.4667635201612284
3.0868711999920855 214.42133470214907 1.4216042427245241
3.0920987549455012 219.7656954513489 1.442720917649538
3.097326309898917 222.58355782687045 1.445608669246262
3.1025538648523328 224.81873957134607 1.4509660212487365
3.1077814198057485 232.65629065261652 1.4795534256085026
3.1130089747591643 231.60671123720726 1.444476815745029
3.11823652971258 230.85501737966828 1.4317096592008143
3.123464084665996 231.2569898601056 1.4271901115325176
3.1286916396194115 230.393253215282 1.3896027688565649
3.1339191945728273 226.35495630966724 1.3616956202534818
3.139146749526243 233.76766249697698 1.3669734485535763
3.144374304479659 238.37972062740616 1.3654905350232414
3.1496018594330746 235.35818098994454 1.3350122470567072
3.1548294143864903 243.3373053165646 1.351082648341517
3.160056969339906 242.97686949641104 1.3215019918124515
3.165284524293322 243.35878214399648 1.2885828055678494
3.1705120792467376 254.35059547385075 1.293396543937819
3.1757396342001534 261.7016585328049 1.2807070315598816
3.180967189153569 270.97073524159435 1.2755451535502156
3.186194744106985 285.57942098937923 1.2895326096778115
3.1914222990604006 300.5984765385105 1.3021897932699806
3.1966498540138164 320.9983004872465 1.3293144768755971
3.201877408967232 340.04424816409244 1.3501509413799397
3.207104963920648 361.6894304325768 1.3735040411661072
3.2123325188740637 380.01717763001915 1.3895820008296416
3.2175600738274794 407.9605713398551 1.432341659208835
3.222787628780895 437.2080573598771 1.4779878349387756
3.228015183734311 462.97159265693875 1.5143668804256998
3.2332427386877267 494.1402712282276 1.5608921991777973
3.2384702936411425 528.5967808766436 1.6082687143327472
3.2436978485945582 568.5374544143698 1.6729373938672045
3.248925403547974 600.6045133211964 1.7212981565782597
3.2541529585013897 629.6408997576353 1.758609843849804
3.2593805134548055 651.9757528744441 1.7841479218570455
3.2646080684082213 667.6524312725 1.7974012872476515
3.269835623361637 685.487476012938 1.8189351080429779
3.275063178315053 697.0614973051969 1.8352567588951318
3.2802907332684685 700.2428333037682 1.8356005606919754
3.2855182882218843 692.8897767033226 1.8210418918290718
3.2907458431753 680.8938151893788 1.8012254074845109
3.295973398128716 672.7012186973686 1.7877798248751193
3.3012009530821316 662.96931408254 1.7746847024381485
3.3064285080355473 648.0009560859245 1.757711567146159
3.311656062988963 632.4785075540277 1.7368178848492493
3.316883617942379 615.6753834601814 1.712176933154068
3.3221111728957946 606.2722630103159 1.6967151881622253
3.3273387278492104 605.836375931693 1.6935746353269132
3.332566282802626 606.5381906687384 1.691259278818859
3.337793837756042 609.7674408555579 1.6943587132978317
3.3430213927094576 607.0287386585951 1.6883748299228556
3.3482489476628734 599.9439254263061 1.6772039422002771
3.353476502616289 593.3713469871147 1.667344456876806
3.358704057569705 573.3282593231382 1.6356648419518804
3.3639316125231207 544.7558943396284 1.5895756824524012
3.3691591674765364 514.9494272510269 1.5462047927557223
3.374386722429952 476.73744423044985 1.4930734187375838
3.379614277383368 437.04591932839656 1.4362247234393615
3.3848418323367837 399.3924860907415 1.387417873779617
3.3900693872901995 361.0016726148218 1.334069419560503
3.3952969422436152 326.8461079520001 1.286970960210506
3.400524497197031 298.69131356883486 1.2503269599739726
3.4057520521504467 277.2312602062078 1.230029438494641
3.4109796071038625 261.6236235998289 1.22327903871004
3.4162071620572783 253.867180714487 1.2343148935709503
3.421434717010694 244.11144485559248 1.213714478317282
3.4266622719641098 236.13770700281876 1.2012278781572234
3.4318898269175255 233.07153053955415 1.2113282908617606
3.4371173818709413 224.91641418243555 1.2080283232800435
3.442344936824357 225.80886827697543 1.235951941330555
3.447572491777773 222.06633159937405 1.242671059074564
3.4528000467311886 214.66018660116774 1.2277435777665258
3.4580276016846043 208.5465209037609 1.2072442290207555
3.46325515663802 207.65036879408007 1.190923298475086
3.468482711591436 208.38790146442622 1.1869542687330084
3.4737102665448516 208.08279752636935 1.19359287544631
3.4789378214982674 210.6046940791695 1.1945625069016312
3.484165376451683 208.70070794902358 1.1832285524770887
3.489392931405099 212.64986166515888 1.19612192868045
3.4946204863585146 217.33176756532689 1.2038135593893715
3.4998480413119304 222.70771933399084 1.2029109340639936
3.505075596265346 225.71487265319305 1.1940427772860522
3.510303151218762 234.85047128345283 1.2070088690226555
3.5155307061721777 241.84755276599478 1.203241726859068
3.5207582611255934 245.61439358028215 1.1941661464106386
3.525985816079009 255.74316573240114 1.1859865415811626
3.531213371032425 268.4744884405833 1.1805919021381974
3.5364409259858407 295.47047650586086 1.2221541002261638
3.5416684809392565 337.0219371712606 1.2854673267309418
3.546896035892672 388.6947790617383 1.3630956780301418
3.552123590846088 458.47876451810924 1.4652742573958837
3.5573511457995037 568.2339404071836 1.6174551410016715
3.5625787007529195 742.8145635438686 1.8456389193717417
3.5678062557063353 1009.792044099161 2.151319567714903
3.573033810659751 1482.0741745741018 2.6047920353640275
3.5782613656131668 2280.2733536577043 3.2327556438161937
3.5834889205665825 3630.709098024789 4.080482058109556
3.5887164755199983 5826.902928969159 5.1690170460929155
3.593944030473414 8947.307189791134 6.364428972383161
3.59917158542683 12496.785748349697 7.487951317544235
3.6043991403802456 16010.488069421326 8.446746644241031
3.6096266953336613 18204.960313728465 8.977900287242443
3.614854250287077 18575.265564255988 9.063619624827611
3.620081805240493 16987.35288930551 8.661070001326841
3.6253093601939086 14059.771259281466 7.897539297530056
3.6305369151473244 10767.879254984144 6.897058769087235
3.63576447010074 7556.464907381578 5.766362483503711
3.640992025054156 5120.320460503472 4.736292494323165
3.6462195800075716 3295.3301905384724 3.791159382808506
3.6514471349609874 2115.4236587746877 3.0321332636389577
3.656674689914403 1362.7471851827897 2.4275305847273434
3.661902244867819 941.6941010071705 2.0163723340991337
3.6671297998212347 699.6291992501455 1.7368480355345597
3.6723573547746504 566.0790843199018 1.5711255072158155
3.677584909728066 474.6923046697852 1.4412853543332398
3.682812464681482 413.9248078466684 1.3511597238738802
3.6880400196348977 374.47101096240397 1.2939234840696539
3.6932675745883135 347.7102424338467 1.2535800748040247
3.698495129541729 324.658072635698 1.2224293355532456
3.703722684495145 307.4425007373375 1.192414902212896
3.7089502394485607 293.00850591301014 1.166420826683732
3.7141777944019765 283.66453524855865 1.1467055134328887
3.7194053493553922 281.22092099284947 1.1464424456744566
3.724632904308808 274.17458546085453 1.1352684978004424
3.7298604592622238 268.60717136547504 1.1387841171628565
3.7350880142156395 261.6537698359185 1.1326056838763294
3.7403155691690553 256.26588112955966 1.1285598535389703
3.745543124122471 256.16120489256843 1.1435602319638154
3.750770679075887 251.29321454037915 1.1396854809105583
3.7559982340293026 249.62038224989792 1.142691096968036
3.7612257889827183 247.90796375002625 1.1367596331225491
3.766453343936134 245.8934026566526 1.1248781008599031
3.77168089888955 251.46851890643478 1.127488128322243
3.7769084538429656 246.81555913676758 1.1133075503319236
3.7821360087963813 242.15054351251484 1.1073958646867954
3.787363563749797 236.18165678938408 1.0936905808504311
3.792591118703213 235.75091514251577 1.0896025512808944
3.7978186736566286 243.90180750042313 1.1032953873925755
3.8030462286100444 264.21909433333866 1.140765678673016
3.80827378356346 288.34347307657794 1.186816853988706
3.813501338516876 315.86019302224446 1.2363018914856458
3.8187288934702917 348.5736187341126 1.2985728921997006
3.8239564484237074 380.1671358912744 1.3491693156435287
3.829184003377123 407.2783649349476 1.3892616315500543
3.834411558330539 419.6730763327249 1.406257643780643
3.8396391132839547 411.9445169303961 1.3753595182410816
3.8448666682373704 405.2699737574184 1.350404313483415
3.850094223190786 398.2928820874185 1.3269071079520587
3.855321778144202 391.9750055026485 1.3081111838860584
3.8605493330976177 388.9124382227781 1.2943487164129446
3.8657768880510335 376.1627828694952 1.2678654339245194
3.8710044430044492 365.1738076247739 1.2466354498499126
3.876231997957865 354.2856410127291 1.229439007182027
3.8814595529112808 343.1978722799719 1.2070358481357983
3.8866871078646965 335.88832638422735 1.1930522282935854
3.8919146628181123 328.44170277860263 1.1836700709705357
3.897142217771528 320.3769778870065 1.1705859534688592
3.902369772724944 309.22215841975753 1.154668019421312
3.9075973276783595 300.15369838110837 1.132220887836945
3.9128248826317753 295.99163343560275 1.1233760520022846
3.918052437585191 293.4324791049363 1.1190899860129777
3.923279992538607 292.95044379520016 1.1202593314305689
3.9285075474920226 295.70119408056564 1.1241525165066844
3.9337351024454383 293.9183374306663 1.118405275577765
3.938962657398854 293.7895933777575 1.1136151039760427
3.94419021235227 295.150834060013 1.1090504720689456
3.9494177673056856 300.29435899455507 1.1177257936557854
3.9546453222591014 304.0268757983137 1.120998287273121
3.959872877212517 310.7821671430914 1.1293458686546087
3.965100432165933 319.90259189117023 1.1467513927943422
3.9703279871193486 335.7049520675887 1.1719432370426266
3.9755555420727644 356.3850963799962 1.2024257325378376
3.98078309702618 373.2754005123082 1.2248400886828608
3.986010651979596 386.85186374005445 1.239301403355633
3.9912382069330117 405.4506452669185 1.2620605679973926
3.9964657618864274 424.79948668166566 1.2873853753479276
4.001693316839844 450.7111247974393 1.3254300544869417
4.00692087179326 481.4358067289954 1.366905614151583
4.012148426746676 508.79244930612214 1.4092454271151096
4.017375981700092 536.5343091588802 1.462009758683116
4.0226035366535084 576.0304454465787 1.5236803963866228
4.027831091606925 628.6690025426758 1.5972735171625452
4.033058646560341 690.2943501331582 1.6781183606436882
4.038286201513757 759.1107008042976 1.7604978191186553
4.043513756467173 842.357565149098 1.8601772288943637
4.0487413114205895 928.243981053107 1.9526167910369592
4.053968866374006 1032.9358854076245 2.0571871930294017
4.059196421327422 1154.1073718491596 2.176656978814612
4.064423976280838 1289.6700830795214 2.3030392196362417
4.069651531234254 1458.2542843948322 2.449612080136983
4.0748790861876705 1637.501418470948 2.5986960529655136
4.080106641141087 1842.2591760864564 2.753230681300306
4.085334196094503 2078.6310586559734 2.9177650376765487
4.090561751047919 2347.74179320385 3.1020679614515068
4.095789306001335 2670.37679462091 3.3131998073133078
4.1010168609547515 3035.238553321196 3.5411116915973415
4.106244415908168 3393.802401511288 3.7523982189241805
4.111471970861584 3760.2817929665184 3.9423532523572677
4.116699525815 4136.072247096733 4.124548903616201
4.121927080768416 4499.837654140144 4.248043927263802
4.1271546357218325 4878.538047182939 4.3788415070775635
4.132382190675249 5261.716694251575 4.532712107922002
4.137609745628665 5660.2205361402675 4.684925667174675
4.142837300582081 6051.159754710047 4.83429089198656
4.148064855535497 6406.705239294716 4.983130343257777
4.1532924104889135 6691.15946739504 5.078316939939567
4.15851996544233 6892.120008683615 5.141415245333441
4.163747520395746 6959.183726198354 5.142601536663906
4.168975075349162 6973.090737992174 5.138873759012874
4.174202630302578 6870.701787892072 5.093907301305896
4.1794301852559945 6660.574607003553 5.018883804435089
4.184657740209411 6347.9741849177235 4.894154476988931
4.189885295162827 5925.07527826281 4.725176203080491
4.195112850116243 5464.1673041744 4.531718260472431
4.200340405069659 4942.19966305508 4.297901930745715
4.2055679600230755 4418.870809148629 4.060170745129085
4.210795514976492 3936.9035446729995 3.8355583899049703
4.216023069929908 3479.73766848392 3.6095479685786707
4.221250624883324 3041.076507028037 3.3666823060305484
4.22647817983674 2674.5715706899373 3.1557453474733927
4.2317057347901565 2323.15409329322 2.9332901102566975
4.236933289743573 2035.6808715484756 2.7435250411255505
4.242160844696989 1780.34102113243 2.562036395679449
4.247388399650405 1557.2930202959524 2.3943799697016095
4.252615954603821 1358.1910430147316 2.2339305080708796
4.257843509557238 1205.8438435352277 2.106141857086762
4.263071064510654 1069.2933966393196 1.9801708787183503
4.26829861946407 950.2522500515344 1.863613939442099
4.273526174417486 851.7172862428123 1.7627996744108256
4.278753729370902 764.1046583324292 1.6708065977939288
4.283981284324319 681.4959980563509 1.5787405522367899
4.289208839277735 617.4834735432679 1.5036482021157607
4.294436394231151 562.2963756757689 1.4344779351268429
4.299663949184567 518.0191391497974 1.375429513985258
4.304891504137983 477.6097209856711 1.3178119570475768
4.3101190590914 446.8442560234418 1.2738910517987103
4.315346614044816 418.46628491721236 1.2346467921313515
4.320574168998232 392.70982212083436 1.198174091536151
4.325801723951648 371.71006939869494 1.171486106803418
4.331029278905064 347.2703261718545 1.140291858354414
4.336256833858481 327.5578123958373 1.113933950558899
4.341484388811897 313.0589937434274 1.0976366460064548
4.346711943765313 300.50927802056987 1.0789177285207074
4.351939498718729 294.8451509172658 1.071015873047322
4.357167053672145 286.2986892951633 1.0541694745583015
4.362394608625562 279.18914575365125 1.044189911480919
4.367622163578978 268.9570678089925 1.0274464625836157
4.372849718532394 258.2289227258915 1.0144814313808304
4.37807727348581 252.8901355352462 1.0129328228966263
4.383304828439226 248.88680043143665 1.021386105175052
4.388532383392643 246.30543254456032 1.0314865487824267
4.393759938346059 242.007486445473 1.0349776514315678
4.398987493299475 230.51401168480422 1.0208111310996737
4.404215048252891 223.59690677328265 1.015154601409984
4.409442603206307 214.59359018287185 0.999404487554936
4.414670158159724 208.2655679860591 0.987413292713973
4.41989771311314 203.39647112669925 0.9840477882676335
4.425125268066556 200.01566874577338 0.9860796926897498
4.430352823019972 197.3407071680985 0.9903238715128818
4.435580377973388 192.24992899601716 0.9820449200939276
4.440807932926805 188.99918525342244 0.9852392888789849
4.446035487880221 190.0842510869518 0.9920929818232952
4.451263042833637 188.4531313414912 1.0003916809122382
4.456490597787053 188.66569756515568 1.0003928081259736
4.4617181527404695 182.72565099629716 0.9877737757418844
4.466945707693886 175.62922921136598 0.9656137073395982
4.472173262647302 172.93675188449419 0.960070277041614
4.477400817600718 172.00575597168634 0.961944498669312
4.482628372554134 172.75653773484532 0.9686636043679089
4.4878559275075505 178.31614715988397 0.9971018255977067
4.493083482460967 178.56660001685268 1.008793965663789
4.498311037414383 176.8903613360302 1.0123072706384955
4.503538592367799 174.54416197256734 1.0076158210631179
4.508766147321215 166.75205433907644 0.9898235877240612
4.5139937022746315 164.34176012685333 0.9844866869286103
4.519221257228048 163.49618722832778 0.9854455842710851
4.524448812181464 164.604543773992 0.9903618429993596
4.52967636713488 166.25407882068805 1.005264833540065
4.534903922088296 164.90792623989626 1.002567276577826
4.5401314770417125 165.51689327796728 1.0033810423719587
4.545359031995129 164.20300132477533 1.002024064800377
4.550586586948545 170.28535222755139 1.0237210331531414
4.555814141901961 168.00142504933044 1.020229103347538
4.561041696855377 166.7862645500231 1.0281920698646683
4.5662692518087935 168.2899339238618 1.0248284369006282
4.57149680676221 160.89485867210314 0.9918563892127656
4.576724361715626 158.97543537339598 0.9923356107690438
4.581951916669042 156.5641701320451 0.9881218604340759
4.587179471622458 154.17108419840068 0.9934754658918711
4.5924070265758745 158.30618512776425 1.0169063013326889
4.597634581529291 159.6973553844445 1.0181895454676595
4.602862136482707 159.09019618996325 1.0178368867153296
4.608089691436123 157.20204936866796 1.0145412787191217
4.613317246389539 156.5473800906094 1.0029412390055543
4.6185448013429555 158.6553689408618 1.0105438394246782
4.623772356296372 158.14442455276162 1.0073276043428254
4.628999911249788 158.92562244726727 1.0093760724253154
4.634227466203204 155.60711355246863 1.011381997795655
4.63945502115662 151.70748815862171 0.9852587008479631
4.6446825761100365 149.25652323003445 0.9644569448049818
4.649910131063453 148.74032690707224 0.9582321402868383
4.655137686016869 155.0912430652676 0.9762758191213892
4.660365240970285 156.537147859999 0.9915581555391775
4.665592795923701 155.9422573653956 0.9978643375390314
4.6708203508771176 155.7623725961998 0.9970536902137583
4.676047905830534 156.1772275778324 1.0039075191550195
4.68127546078395 160.10217192313175 1.0175644432753947
4.686503015737366 157.55507359741605 1.0077050671005867
4.691730570690782 154.28372109958724 0.998746999166268
4.696958125644199 146.6815422899053 0.9659047769800432
4.702185680597615 145.2028548599937 0.9569510939225518
4.707413235551031 145.12987662038594 0.9534486945733743
4.712640790504447 149.58597295390965 0.9622108844973278
4.717868345457863 153.646712633685 0.9843570173039841
4.72309590041128 154.01228317016802 0.9869448626296332
4.728323455364696 154.2717847180793 1.0033592720808784
4.733551010318112 155.98466450831927 1.0203318471188685
4.738778565271528 157.57690432742515 1.0207620065419962
4.744006120224944 155.9671639776229 1.014415288652831
4.749233675178361 154.0404024771793 0.9988205968167545
4.754461230131777 152.37416760121903 0.9897709772139565
4.759688785085193 154.25793574098807 0.9967547392087766
4.764916340038609 151.18150754524976 0.98364344923127
4.770143894992025 152.53845791916956 0.988917601153704
4.775371449945442 150.6836622559617 0.9663640205575447
4.780599004898858 149.2087268809203 0.9669006652680067
4.785826559852274 153.69989886068788 0.9967214394780176
4.79105411480569 153.65476955075457 0.9955080052489034
4.796281669759106 151.93004291210596 0.9882287545991941
4.801509224712523 151.9087858507646 0.9847276884859754
4.806736779665939 148.88100575879602 0.9759478370031586
4.811964334619355 149.7628021585632 0.9798478126566572
4.817191889572771 150.32204754429162 0.9889053690115719
4.822419444526187 149.71312594996581 1.002247017696003
4.827646999479604 149.77105464137188 1.0062576203133244
4.83287455443302 149.64599275030804 1.003576900327332
4.838102109386436 148.51190029527436 0.978872773712121
4.843329664339852 149.00235976230192 0.970882926995882
4.848557219293268 149.69561935590673 0.9659852517094322
4.853784774246685 149.4847913214451 0.9737392500879422
4.859012329200101 149.66446269298896 0.9686238699723887
4.864239884153517 146.8165410094536 0.9555269115757076
4.869467439106933 143.51803945193456 0.9375221130614493
4.8746949940603495 147.59035688491863 0.9586758057975567
4.879922549013766 153.60746832212263 0.9810204306357911
4.885150103967182 155.91792192745734 0.9841177035847859
4.890377658920598 156.17584841371288 0.9868852720078415
4.895605213874014 151.66243002427748 0.9625433222283751
4.9008327688274305 149.4959760767627 0.9611967590196101
4.906060323780847 148.169064100027 0.9555801234795761
4.911287878734263 146.18461261838448 0.9518992082822413
4.916515433687679 147.4392471689235 0.963307169512099
4.921742988641095 144.676488548336 0.9512073230306091
4.9269705435945115 143.40584726241215 0.9381054827258767
4.932198098547928 144.9436016693809 0.9383965107251035
4.937425653501344 142.29167065876737 0.921778126505141
4.94265320845476 144.8369105092601 0.9385453998588433
4.947880763408176 144.497107426916 0.9394703565499162
4.9531083183615925 148.1195789324534 0.9578132214922954
4.958335873315009 153.0687391739743 0.9801026483810714
4.963563428268425 156.17120230260215 0.9864220758195738
4.968790983221841 161.271238853875 1.001713831567056
4.974018538175257 156.47672087028613 0.9685600864417323
4.9792460931286735 155.59418098021453 0.953282107191996
4.98447364808209 157.40029098798274 0.9442191286971624
4.989701203035506 159.65493268264336 0.9293100048309708
4.994928757988922 163.9340203274931 0.9194330507341858
5.000156312942338 166.24932456615545 0.8997090896580708
5.0053838678957545 164.77741970732723 0.8664012724411537
5.010611422849171 169.96505120482345 0.860120741137157
5.015838977802587 173.00655197117393 0.858982362264005
5.021066532756003 172.84378284805638 0.8541133639293462
5.026294087709419 174.67765352199734 0.8648620965598036
5.0315216426628355 170.15090750267598 0.8651651379945071
5.036749197616252 168.82306719247714 0.8823302398939403
5.041976752569668 166.41627792720732 0.8862151355829238
5.047204307523084 162.57612716228078 0.8803451242451039
5.0524318624765 163.5246933701438 0.8756556576552912
5.0576594174299165 167.62630404785196 0.8757551919645635
5.062886972383333 170.70917429569832 0.8727070933531411
5.068114527336749 172.0458508304662 0.8676749877985633
5.073342082290165 175.21092703300815 0.8631053701952024
5.078569637243581 182.66469975192115 0.8606299977309486
5.0837971921969975 192.79488150781657 0.8713548342403699
5.089024747150414 208.38950749772297 0.8877463098721394
5.09425230210383 219.4382934342118 0.8979680577873
5.099479857057246 232.29611845490936 0.9059381765182553
5.104707412010662 252.154189659905 0.9230367191894846
5.109934966964079 275.1407316990072 0.9437141507123368
5.115162521917495 296.0331382413143 0.9662040413577649
5.120390076870911 315.04833258887254 0.9907320070369954
5.125617631824327 327.91880306167104 1.0051783434474177
5.130845186777743 330.93657147936153 1.0077431218116422
5.13607274173116 326.917283095844 1.0067125477701167
5.141300296684576 311.9393017654152 0.9923394974249136
5.146527851637992 295.4813831531709 0.9814612159932389
5.151755406591408 271.6264120678571 0.9586868470639698
5.156982961544824 252.78728998519273 0.9475774583786607
5.162210516498241 237.17484034720832 0.9494123771712979
5.167438071451657 216.786302070341 0.9406449502648665
5.172665626405073 201.55460614703273 0.9345148982059744
5.177893181358489 182.42042031213882 0.8984438911854434
5.183120736311905 170.54477362619193 0.8807170840852653
5.188348291265322 161.9338883986582 0.8652151544488808
5.193575846218738 156.75512606140884 0.8641651709057275
5.198803401172154 156.29623312779614 0.8750880297686917
5.20403095612557 157.29441564687994 0.8836491912362795
5.209258511078986 159.95628993189194 0.8993966537820743
5.214486066032403 157.30116274425467 0.8924582774192085
5.219713620985819 156.8811112203268 0.8988115705803611
5.224941175939235 152.67625304115114 0.884135853086269
5.230168730892651 150.91471151971507 0.8811571833030898
5.235396285846067 149.1625991271245 0.8720825075440428
5.240623840799484 149.2466302841862 0.8655990409125512
5.2458513957529 147.222476653139 0.8651661794147446
5.251078950706316 146.130617874086 0.8629848370844448
5.256306505659732 149.4716223946638 0.8807813224681661
5.261534060613148 156.091771123198 0.9064464073256584
5.266761615566565 157.53707360339877 0.9071263241180039
5.271989170519981 153.48927312816326 0.8949516386735811
5.277216725473397 153.70229485741692 0.9067565340540344
5.282444280426813 151.87785128216177 0.9109518520106193
5.2876718353802294 152.50567954475775 0.9182098575773107
5.292899390333646 150.71625607754183 0.9136506476459478
5.298126945287062 147.75717863771982 0.901256658962813
5.303354500240478 147.4421863911644 0.8945959404659294
5.308582055193894 147.3297740952254 0.8875415639376844
5.3138096101473105 146.6155881014426 0.8755069957572905
5.319037165100727 147.9365727889549 0.8769324565664903
5.324264720054143 148.51440227671338 0.8927073794113671
5.329492275007559 148.04174212249478 0.8877143744257742
5.334719829960975 150.2100476961441 0.8960671695121631
5.3399473849143915 150.63645783882959 0.8993069887202276
5.345174939867808 148.20307900020418 0.8842149399677421
5.350402494821224 149.5919285095017 0.8860302951587922
5.35563004977464 147.50493239227436 0.8805405647624259
5.360857604728056 147.54245953826117 0.8791592476615865
5.3660851596814725 149.9178970525838 0.8992498224100519
5.371312714634889 151.468274508843 0.9033330796794913
5.376540269588305 150.16940385274117 0.8951511938429122
5.381767824541721 146.7690279867835 0.8735820707805467
5.386995379495137 146.4273426630306 0.8622626903105657
5.3922229344485535 146.210423649786 0.853826696800764
5.39745048940197 149.2175259855727 0.8639391724733005
5.402678044355386 148.59419029380715 0.856962849480779
5.407905599308802 149.06303613513683 0.8501283127764696
5.413133154262218 152.30015089699583 0.8553889566768152
5.4183607092156345 156.7770911382897 0.8519594906831773
5.423588264169051 162.99883762616028 0.8567860496789141
5.428815819122467 166.59532314637912 0.8516383717019541
5.434043374075883 169.7272927956365 0.8495212111088475
5.439270929029299 163.98989378779157 0.8218229767275835
5.4444984839827155 165.68255067229305 0.8207404323152987
5.449726038936132 167.52598576906487 0.821417878065691
5.454953593889548 170.64105668832983 0.8301379433436353
5.460181148842964 171.34715907607136 0.833688120360445
5.46540870379638 166.36966418819375 0.827603193479975
5.4706362587497965 165.90831789747597 0.8421880801959626
5.475863813703213 163.6007155458385 0.8469375803721049
5.481091368656629 163.60424124272615 0.8549291404900644
5.486318923610045 159.83119704583157 0.847092906673513
5.491546478563461 153.96816517014545 0.827660836755271
5.4967740335168775 150.1821395740692 0.8150340619174938
5.502001588470294 152.09408070714517 0.8290377840695766
5.50722914342371 148.81292453361218 0.8340206995346172
5.512456698377126 148.38930719362003 0.8384304636409065
5.517684253330542 147.24144642719705 0.8385392148564704
5.522911808283959 148.08847927927215 0.8397091857669466
5.528139363237375 154.06633328655948 0.8527715920118907
5.533366918190791 159.12369765631763 0.8684115678813258
5.538594473144207 161.6601411507201 0.8780568097476941
5.543822028097623 160.5914486725181 0.8773808416085452
5.54904958305104 156.25006266472556 0.855713876728846
5.554277138004456 153.4763726471445 0.8459601972562292
5.559504692957872 151.53450249539185 0.8311671045431724
5.564732247911288 155.41969323366143 0.8406573737479552
5.569959802864704 158.63367449094943 0.8472169475478452
5.575187357818121 155.9572279787878 0.8339234876738897
5.580414912771537 158.6426285094666 0.835731070559375
5.585642467724953 158.82139614595053 0.8332864391925271
5.590870022678369 159.1032312219702 0.8241873048645466
5.596097577631785 156.68172551623363 0.805336956521862
5.601325132585202 157.94003221406402 0.8033323402840962
5.606552687538618 165.30989783926483 0.8103043419215801
5.611780242492034 170.62375406081247 0.8142318193237953
5.61700779744545 175.47990296733212 0.817096835385894
5.622235352398866 187.01766687918325 0.8163789600671868
5.627462907352283 208.0756212938712 0.8321486615540581
5.632690462305699 246.796801087572 0.8752895660065003
5.637918017259115 300.8808832191145 0.9386844152945483
5.643145572212531 382.10060994886163 1.035136613470924
5.648373127165947 471.0722395012522 1.134610664376427
5.653600682119364 558.7782002234335 1.2247130058875804
5.65882823707278 633.9052308106069 1.2982001822973885
5.664055792026196 684.7780036165013 1.3458412118007401
5.669283346979612 721.7447786087724 1.3799164703596505
5.674510901933028 734.865866766468 1.3891583376180097
5.679738456886445 734.7426425876339 1.387305174961875
5.684966011839861 728.090805439642 1.3810013010598083
5.690193566793277 725.0135216742532 1.3788444928444241
5.695421121746693 728.2254589324789 1.3839871509201611
5.700648676700109 735.7850497975013 1.3902194743964627
5.705876231653526 744.4704364353516 1.3979632279654497
5.711103786606942 751.8762017272325 1.4033334601603646
5.716331341560358 756.2538784835073 1.4065001550294876
5.721558896513774 754.9947653290407 1.4029221476674687
5.7267864514671905 761.3535758393052 1.408433938999133
5.732014006420607 765.8699077887686 1.4129428661167183
5.737241561374023 775.9002124266148 1.4237114619503504
5.742469116327439 782.9053917207137 1.428495083219963
5.747696671280855 805.547608424895 1.4479800528101692
5.7529242262342715 834.761023893673 1.471837119327139
5.758151781187688 876.2338091247891 1.5050537479080208
5.763379336141104 929.9218726737794 1.549863208701723
5.76860689109452 987.0122170345795 1.595146361693691
5.773834446047936 1053.6391067703873 1.6485104663069798
5.7790620010013525 1107.2689606870697 1.688051993576625
5.784289555954769 1138.5936568201334 1.709963322567828
5.789517110908185 1139.025006659785 1.7083505516662831
5.794744665861601 1093.3021547109884 1.6709913278595399
5.799972220815017 1008.1789147372839 1.6044920821576236
5.8051997757684335 889.0128265420718 1.506221521512864
5.81042733072185 754.2250538624202 1.3886975077395793
5.815654885675266 622.012932001742 1.265161952460537
5.820882440628682 502.84995513451054 1.1427616810845873
5.826109995582098 412.47949131023915 1.0478327896809625
5.8313375505355145 345.1895020337146 0.971561179774075
5.836565105488931 292.3368724382588 0.9072682975474397
5.841792660442347 257.99923722430805 0.8672188152439594
5.847020215395763 234.7432980953492 0.838070213140329
5.852247770349179 218.19060628014483 0.8186577233025961
5.8574753253025955 210.37526494084426 0.8116687024388629
5.862702880256012 201.1650474633403 0.8055562823438351
5.867930435209428 199.60611801967343 0.805277517532652
5.873157990162844 197.84274022982046 0.8064315922801176
5.87838554511626 195.13522047639742 0.7958959063304709
5.8836131000696765 193.33881586607907 0.7915246696430663
5.888840655023093 189.6997253539963 0.7812651400932749
5.894068209976509 189.60246632489233 0.7824015209594606
5.899295764929925 190.6168474974732 0.7851018361979772
5.904523319883341 191.3751012976399 0.786947740006817
5.9097508748367575 193.4937248558978 0.7936930225602484
5.914978429790174 194.27087410360338 0.7954079606929777
5.92020598474359 191.24722576846122 0.7849337162507262
5.925433539697006 191.3805377795638 0.7829652709911025
5.930661094650422 192.51467787026613 0.7826479149679897
5.9358886496038386 193.1231660427999 0.7805700268504512
5.941116204557255 197.62831427034158 0.7890013840666525
5.946343759510671 203.51075394795993 0.8002796103246056
5.951571314464087 210.4883802482932 0.8147782351155979
5.956798869417503 219.13513699833842 0.8259959820922889
5.96202642437092 225.17068648834655 0.8285181785494444
5.967253979324336 230.4973283962926 0.8339298782385707
5.972481534277752 238.35847306095343 0.8411618013242583
5.977709089231168 244.00044815662434 0.8495652327417249
5.982936644184584 255.12765499596918 0.8692125118774661
5.988164199138001 272.2665280402158 0.8931760500165011
5.993391754091417 289.317551865961 0.9204039157136701
5.998619309044833 309.65185306120253 0.9463284937576593
6.003846863998249 336.31855093054577 0.981835142951448
6.009074418951665 368.31839455795307 1.0227525901813572
6.014301973905082 404.825248614697 1.0677453806443566
6.019529528858498 455.39069332100536 1.1297264888474419
6.024757083811914 509.2318485809162 1.1927656137159572
6.02998463876533 570.9616427823003 1.2605904561433692
6.035212193718746 656.5983888843627 1.3533969466663456
6.040439748672163 753.4544530363816 1.4506390018155249
6.045667303625579 870.354986665362 1.558667906789725
6.050894858578995 1017.5602005528909 1.6862538134609968
6.056122413532411 1164.6868086672575 1.805343327339364
6.061349968485827 1322.7281169022185 1.9260739897818373
6.066577523439244 1473.014202403415 2.0338543953160286
6.07180507839266 1591.2355011696852 2.119108086225819
6.077032633346076 1678.59465688584 2.1790492949614477
6.082260188299492 1715.004693188658 2.2054241883542187
6.087487743252908 1700.4567517676048 2.194488867304175
6.092715298206325 1646.8843430452453 2.160688976382444
6.097942853159741 1566.329763007536 2.107858381255337
6.103170408113157 1472.0885829656797 2.0470180248101997
6.108397963066573 1360.6687472886417 1.9704653734795214
6.113625518019989 1242.1748358395143 1.8857405641412763
6.118853072973406 1119.0095265612572 1.7912906851982777
6.124080627926822 994.9716012909423 1.6899733797251195
6.129308182880238 881.0750122518652 1.5928752978021588
6.134535737833654 781.2546744724863 1.5034794576203758
6.1397632927870704 688.559949376547 1.4125614455314077
6.144990847740487 610.987098560743 1.3325519313317056
6.150218402693903 545.2167513104389 1.261283678514645
6.155445957647319 485.1036626523951 1.1915275376501544
6.160673512600735 438.7073738453437 1.138450537166447
6.1659010675541515 402.4652090055169 1.096171967955395
6.171128622507568 370.0189319145792 1.0568794199092866
6.176356177460984 349.25682999448026 1.0322584357080322
6.1815837324144 331.5562115727541 1.0110079370291372
6.186811287367816 312.3388287048107 0.9900847457849741
6.1920388423212325 297.0151955701503 0.9709482459679519
6.197266397274649 283.00515565699027 0.9524765475279454
6.202493952228065 273.2518810170612 0.938048905343781
6.207721507181481 264.8835268906531 0.9198335989545533
6.212949062134897 254.67681871320886 0.9004934450132291
6.2181766170883135 243.97396710864086 0.8827614572231278
6.22340417204173 234.2497816362416 0.8604149973999689
6.228631726995146 227.52708245638314 0.8451673025495721
6.233859281948562 227.73123655288046 0.8476578382026011
6.239086836901978 227.96139865235486 0.8549473091862344
6.2443143918553945 226.5350958116689 0.8577918213350848
6.249541946808811 223.40156120364793 0.8541878184158347
6.254769501762227 216.33513061430398 0.8407371731443422
6.259997056715643 214.1290971569057 0.8362603282039119
6.265224611669059 209.2697566355033 0.8266672457169834
6.2704521666224755 204.2916093546052 0.8184441357209987
6.275679721575892 201.32956240709763 0.8127041722416755
6.280907276529308 197.09081223988468 0.8051790157040318
6.286134831482724 197.41950088499493 0.8079451938291856
6.29136238643614 197.52273602003 0.8073457116153074
6.2965899413895565 202.70023868278682 0.8198050989517545
6.301817496342973 205.4937408514587 0.8287238805832771
6.307045051296389 205.68506038595314 0.8309996756096765
6.312272606249805 204.34040552989234 0.8287037662640309
6.317500161203221 198.8953533294647 0.8192618027336561
6.3227277161566375 193.88270257902028 0.8053334776052422
6.327955271110054 189.77392287442095 0.7937679834750783
6.33318282606347 188.1915329913262 0.789671966699895
6.338410381016886 189.28944550731214 0.7927553718519352
6.343637935970302 192.62296534508164 0.7998629644323884
6.3488654909237185 192.05214374910636 0.7983092835928669
6.354093045877135 190.90009417827696 0.7967660095523144
6.359320600830551 191.45730934558463 0.7946246458858087
6.364548155783967 189.80853926234067 0.7918047313457012
6.369775710737383 191.11758559168027 0.7893260291073158
6.3750032656908 188.23761292054127 0.7828452342899688
6.380230820644216 186.32602739299568 0.781455496561287
6.385458375597632 185.44889976457003 0.7810418304594849
6.390685930551048 186.83729008523497 0.7854094710651579
6.395913485504464 194.49414431926584 0.8020257270484153
6.401141040457881 195.54316178460795 0.80693662474609
6.406368595411297 193.92505246457017 0.8089855102827863
6.411596150364713 194.81591603966913 0.8091781531887565
6.416823705318129 194.2631531218685 0.800700296890319
6.422051260271545 196.7168377856037 0.803221623745078
6.427278815224962 200.80894315981254 0.8073193164428749
6.432506370178378 199.12464185926387 0.8025972371104693
6.437733925131794 196.5085740856368 0.8010661184141459
6.44296148008521 196.36313349068016 0.7959306537143263
6.448189035038626 197.10805534139075 0.7956937214177549
6.453416589992043 199.96918117330623 0.7961122993055424
6.458644144945459 201.18601388455016 0.7969082910441793
6.463871699898875 201.0836908799596 0.7939659320468885
6.469099254852291 203.183365334016 0.8034498765830611
6.474326809805707 202.12497395428122 0.7938028989839557
6.479554364759124 206.8303528059016 0.7940881989598065
6.48478191971254 205.09836407920375 0.7880079014741481
6.490009474665956 203.2766265606222 0.7794644224984941
6.495237029619372 205.04270483381364 0.7841610807902788
6.500464584572788 207.78226759143573 0.7839415675443832
6.505692139526205 214.71229589441532 0.7893993765606011
6.510919694479621 225.18588268910975 0.8060830198151547
6.516147249433037 230.92118076720192 0.8143457767333794
6.521374804386453 240.51242398438035 0.830342655152177
6.526602359339869 247.33815932355787 0.8369958691401931
6.531829914293286 258.51045915164224 0.8438669171444473
6.537057469246702 272.03972392935214 0.8532507756977088
6.542285024200118 292.0785772720837 0.8735998577374632
6.547512579153534 315.5915674037704 0.8976158424361856
6.55274013410695 340.2992748500686 0.9246004180248616
6.557967689060367 370.68760463964986 0.9596496037080173
6.563195244013783 396.7686555348796 0.9892690107880995
6.568422798967199 420.1274865443279 1.0151335520318985
6.573650353920615 438.1056557418395 1.0338263730969437
6.5788779088740315 452.2154190562265 1.0476636568644584
6.584105463827448 459.0866338626895 1.0554234669803488
6.589333018780864 451.5131521739403 1.0470701252305354
6.59456057373428 441.3884062833969 1.0339422861647305
6.599788128687696 421.0646690984442 1.0097994425211136
6.6050156836411125 402.31868542015684 0.9872449545345185
6.610243238594529 379.2752813765287 0.9616231283454729
6.615470793547945 357.21104030376733 0.9363271097065333
6.620698348501361 335.9718238647279 0.9119840616337327
6.625925903454777 320.17169331679384 0.8937965065160663
6.6311534584081935 306.23825776311236 0.8777841580214939
6.63638101336161 292.05547603295315 0.8594782388411253
6.641608568315026 282.53648718941304 0.849071432525913
6.646836123268442 275.272412972274 0.8405983455082487
6.652063678221858 270.3138034492449 0.8367141248130707
6.6572912331752745 262.02633327877845 0.8274604159694848
6.662518788128691 254.76346125663775 0.8191280347101382
6.667746343082107 248.1974093881185 0.8101061566529206
6.672973898035523 244.07998815922474 0.8040696015853831
6.678201452988939 241.34383052003207 0.8025478115930518
6.6834290079423555 235.8445598302347 0.7992179139457848
6.688656562895772 234.656399778146 0.8014085630912596
6.693884117849188 233.89435899495194 0.8008861751270935
6.699111672802604 230.1327731535342 0.7933452725880739
6.70433922775602 225.42982299497547 0.7836851277350608
6.7095667827094365 225.26911382633153 0.7856604742935953
6.714794337662853 225.11704093344147 0.7851839314428074
6.720021892616269 224.8668399372582 0.7829834180992057
6.725249447569685 225.6386920747466 0.7845997649523427
6.730477002523101 224.4162077307491 0.7832151423276422
6.7357045574765175 227.19422121544275 0.7892534430824893
6.740932112429934 227.2795056903623 0.7905211666987143
6.74615966738335 226.45109992518684 0.7905091003751685
6.751387222336766 227.55351589546063 0.79272316506565
6.756614777290182 229.84341049969763 0.7970481453671795
6.7618423322435985 233.3245718142021 0.8035762180120387
6.767069887197015 233.0631829945616 0.7990186572580575
6.772297442150431 230.8099009856985 0.7902264694456329
6.777524997103847 223.5857414484268 0.7736661851893052
6.782752552057263 220.91813182239514 0.7654183268670858
6.7879801070106796 221.3775215536452 0.7669366330015484
6.793207661964096 219.07231048004294 0.7647617328088194
6.798435216917512 222.7595521182313 0.7751346321633134
6.803662771870928 221.41606484720583 0.7740291878597795
6.808890326824344 222.3107568645029 0.7723879929717118
6.814117881777761 221.8369444199797 0.7716253099524724
6.819345436731177 221.8762542061778 0.7726409792841722
6.824572991684593 221.28523967260153 0.773891877329096
6.829800546638009 223.15183804395414 0.7792471047092357
6.835028101591425 222.8335209630646 0.7771114868056983
6.840255656544842 223.53188377158315 0.77560828271279
6.845483211498258 226.67196605758775 0.7811242093777405
6.850710766451674 226.86276304950746 0.7767399902749812
6.85593832140509 229.1349610416382 0.7776674589789578
6.861165876358506 235.8909744863565 0.7886309870101191
6.866393431311923 236.37671852230716 0.7814198088263958
6.871620986265339 243.86756640861265 0.7895189765915946
6.876848541218755 242.27738937535997 0.7864596707788217
6.882076096172171 243.35346904061078 0.7876432330865168
6.887303651125587 244.4660019829899 0.786887787487617
6.892531206079004 246.41756938737865 0.7883705684761939
6.89775876103242 251.33564212795696 0.7942226991600195
6.902986315985836 253.24625554688913 0.7945882467962394
6.908213870939252 256.8399637488016 0.798570360632483
6.913441425892668 256.7430745902193 0.7951474294466107
6.918668980846085 259.25985632489443 0.7968364464255443
6.923896535799501 260.42154405600274 0.7954169744680327
6.929124090752917 263.12987022306083 0.7982526708033749
6.934351645706333 266.7558577721039 0.8031022845442611
6.939579200659749 272.0799707157476 0.8083884956616945
6.944806755613166 278.2141981563878 0.8155136779569185
6.950034310566582 284.4647303095312 0.819871131811011
6.955261865519998 291.8625921991522 0.8263869608883196
6.960489420473414 301.69283873407676 0.8376328835175338
6.96571697542683 311.3627477320157 0.8473236184533891
6.970944530380247 323.489776428447 0.8609317546573779
6.976172085333663 340.05402457347145 0.8800469237162367
6.981399640287079 359.46221885361047 0.9027090572018593
6.986627195240495 386.5767944196837 0.9337892396352679
6.9918547501939114 415.9058882879516 0.9641492877761613
6.997082305147328 459.7276004711785 1.01016422562336
7.002309860100744 516.3429294363835 1.0657740636158388
7.00753741505416 606.5931468702266 1.1539586852900354
7.012764970007576 731.6538148105986 1.267065404633478
7.0179925249609925 885.47923380158 1.3931748388632685
7.023220079914409 1051.3717254951234 1.5162573492722247
7.028447634867825 1197.564905062017 1.6147932690041005
7.033675189821241 1305.053027739696 1.6823687103203855
7.038902744774657 1363.159125817897 1.716957247850915
7.0441302997280735 1356.506845352269 1.711966323065408
7.04935785468149 1302.6015448476367 1.6780213055530442
7.054585409634906 1206.774898597431 1.6129262133293274
7.059812964588322 1095.218685976905 1.5360657410541072
7.065040519541738 988.081556424845 1.459209634387329
7.0702680744951545 887.1883165697503 1.3825527070418955
7.075495629448571 796.5754366754718 1.3089637886109933
7.080723184401987 720.8870132680324 1.2438849524419828
7.085950739355403 662.012286929285 1.1924262628811215
7.091178294308819 622.764122752473 1.156776272239903
7.0964058492622355 593.9386490668329 1.1298041357590054
7.101633404215652 569.6366944448772 1.1064803093632574
7.106860959169068 551.7641200093443 1.0894497026420642
7.112088514122484 532.9379183089854 1.07184727181001
7.1173160690759 517.2613017105111 1.0564076378026397
7.1225436240293165 505.07772954845086 1.0438448967050793
7.127771178982733 490.0148979296846 1.027711329272029
7.132998733936149 481.6082972781549 1.0197709989984942
7.138226288889565 471.42008996952717 1.0111168598113764
7.143453843842981 464.56973380790237 1.0045772425219892
7.1486813987963975 458.3235365314496 0.9983447216265628
7.153908953749814 452.25015383706886 0.9897206521612855
7.15913650870323 447.1549510824745 0.9822597089033622
7.164364063656646 445.48411540273554 0.9803818068366906
7.169591618610062 442.8627151524592 0.9772571039220938
7.1748191735634785 448.9340364600864 0.9833219647177135
7.180046728516895 465.42724915037934 1.0000122838849475
7.185274283470311 497.209985461873 1.032259629599547
7.190501838423727 547.3872584389514 1.0810904245630415
7.195729393377143 622.7676315932747 1.150740789493961
7.2009569483305595 725.2534463463859 1.239057129029828
7.206184503283976 867.5192955229976 1.3540551781051837
7.211412058237392 1043.739765698564 1.4842127848098472
7.216639613190808 1257.5097253628476 1.6295680776758985
7.221867168144224 1520.3043247872843 1.7896957689025856
7.227094723097641 1813.343289072798 1.9528367687262176
7.232322278051057 2114.7852351008846 2.108245423816737
7.237549833004473 2355.74810082348 2.2231512708955186
7.242777387957889 2464.936698925156 2.2709613028542712
7.248004942911305 2425.946410194258 2.2491510264823535
7.253232497864722 2235.5757095405907 2.156850637211928
7.258460052818138 1942.4187400306248 2.011594133531597
7.263687607771554 1617.87476246565 1.8376476697740065
7.26891516272497 1289.7838140958766 1.6406375070469221
7.274142717678386 1017.6750086013269 1.4557127243301906
7.279370272631803 803.0877103179442 1.2930733062801762
7.284597827585219 641.1299871656743 1.1582404870621188
7.289825382538635 534.8568142493117 1.060903349322652
7.295052937492051 461.7635159899419 0.989140536213604
7.300280492445467 411.8013303532635 0.9372033298031609
7.305508047398884 377.7573375596465 0.8981529303510921
7.3107356023523 358.0776999038002 0.8771047908092051
7.315963157305716 341.39771653210727 0.8584679940846601
7.321190712259132 331.0431965932749 0.8480022431201047
7.326418267212548 320.7572136641756 0.8352006759607722
7.331645822165965 311.7746831239279 0.8215852499113335
7.336873377119381 306.8989468584085 0.8168572721770141
7.342100932072797 305.3722082050205 0.8140191841149692
7.347328487026213 304.3671793643069 0.8150027343979366
7.352556041979629 302.52981921486213 0.8157175352950919
7.357783596933046 301.37698944346926 0.8139787346868892
7.363011151886462 299.4598004574962 0.8129609528120113
7.368238706839878 299.94607494138086 0.8134085210253897
7.373466261793294 299.7657580847492 0.8127784850527551
7.37869381674671 297.63987051578135 0.810287795106351
7.383921371700127 296.92223682197744 0.8064931468800571
7.389148926653543 298.1064401162356 0.8102527781660703
7.394376481606959 301.40939569409403 0.8153119318376718
7.399604036560375 304.6303783393581 0.8187049523750523
7.4048315915137914 306.8802283822234 0.8195742779405956
7.410059146467208 305.23111473724055 0.8146608866903872
7.415286701420624 302.6537299550305 0.8085397380684685
7.42051425637404 302.1708528678591 0.809242251409418
7.425741811327456 302.6468900047686 0.8126500837434958
7.4309693662808725 303.55393320336447 0.8143545977714571
7.436196921234289 305.43989559693375 0.8177315859978096
7.441424476187705 306.1391706154747 0.8138755814211671
7.446652031141121 307.2006529236953 0.8129606829062539
7.451879586094537 311.94816005514684 0.8163710235406264
7.4571071410479535 317.4487027773084 0.8223917855459597
7.46233469600137 321.5304805422489 0.8259895206953842
7.467562250954786 324.9757099399368 0.8291056934561518
7.472789805908202 326.6515772287534 0.8314045995649993
7.478017360861618 332.2249500693567 0.8377891126048862
7.4832449158150345 339.2044966241719 0.8453013045858992
7.488472470768451 347.2159892304893 0.8546120173022727
7.493700025721867 355.94427957248286 0.8660566036288935
7.498927580675283 366.60714882556744 0.8772115047517244
7.504155135628699 377.64090255652667 0.8882509155664506
7.5093826905821155 393.8965194000137 0.9036085551726256
7.514610245535532 413.72861357090164 0.924206375485556
7.519837800488948 435.1085807401764 0.9447394324556044
7.525065355442364 452.4338251870201 0.9608307694599493
7.53029291039578 466.7850993227117 0.9736592926250004
7.5355204653491965 475.2644240916386 0.9821292109626293
7.540748020302613 479.03374375265736 0.9863032391593822
7.545975575256029 473.83433525680397 0.980005083145801
7.551203130209445 469.00037677974655 0.9735011379537398
7.556430685162861 462.8000555219605 0.9663873722063687
7.5616582401162775 458.67064315459226 0.9602485649150133
7.566885795069694 453.5912233961426 0.9551581803239569
7.57211335002311 444.645926369626 0.9448649975279904
7.577340904976526 435.8933780547602 0.935594852581805
7.582568459929942 422.23231418565626 0.9204316105689402
7.5877960148833585 416.4680212861714 0.9164309127435181
7.593023569836775 407.35554237699034 0.908073639147263
7.598251124790191 405.6712285921258 0.9069305127850974
7.603478679743607 400.496249353221 0.9021389245313872
7.608706234697023 394.44252966422647 0.8947776317873376
7.6139337896504395 392.06737238979866 0.8917454859790841
7.619161344603856 389.0672372238309 0.8863134442921721
7.624388899557272 389.1592951217075 0.8843638204047735
7.629616454510688 390.25213425282334 0.8852872667586992
7.634844009464104 389.87587800274076 0.8853388527484066
7.6400715644175206 394.97490291345576 0.8919010709704677
7.645299119370937 404.4035431449882 0.9021010916048926
7.650526674324353 415.66825790453845 0.912956296470025
7.655754229277769 427.9266667586239 0.925832506218786
7.660981784231185 439.6726934580079 0.9373838544947993
7.666209339184602 453.1688232389393 0.9522009223621145
7.671436894138018 465.6836489345602 0.9646689514904352
7.676664449091434 475.2685369682227 0.972746775162551
7.68189200404485 484.0197246432985 0.979204051618839
7.687119558998266 495.0748397753234 0.9865546659524181
7.692347113951683 508.78432767339876 0.9997353299005943
7.697574668905099 522.3669657929711 1.0144905360705863
7.702802223858515 537.0539235143657 1.0297555409741181
7.708029778811931 541.6231475742218 1.0342613002936472
7.713257333765347 540.648227000697 1.0310637168951333
7.718484888718764 535.9057848933545 1.0247418298027955
7.72371244367218 528.6323627152974 1.0181563381296825
7.728939998625596 524.0386319718806 1.0132889449450497
7.734167553579012 519.8031548012542 1.010115271981695
7.739395108532428 516.1801381555614 1.0065666676164546
7.744622663485845 515.4207491031904 1.00604797199629
7.749850218439261 512.6071530463792 1.003239535034534
7.755077773392677 507.9454937554625 0.9978403206640999
7.760305328346093 503.6987051736592 0.9929154906044186
7.765532883299509 501.5233352809094 0.9897647572639036
7.770760438252926 494.5178322666045 0.9821733134321804
7.775987993206342 492.6096175971725 0.9786476687230349
7.781215548159758 485.9189435022627 0.9719104803753428
7.786443103113174 474.85148890074424 0.9609421607985407
7.79167065806659 468.73851677837894 0.9567973321538247
7.796898213020007 455.7042608926714 0.9442688437392693
7.802125767973423 446.8770384821143 0.9349222614235825
7.807353322926839 435.92805188504144 0.9227859237332214
7.812580877880255 427.49143204269456 0.9134937760726723
7.817808432833671 419.3581824209707 0.9044128335942362
7.823035987787088 416.6691285665503 0.9022055523669875
7.828263542740504 416.8812825309449 0.9027718709602461
7.83349109769392 416.97705263435375 0.9024808855736
7.838718652647336 418.31864787767216 0.904801131382156
7.8439462076007525 417.8833131079209 0.9038252534779341
7.849173762554169 419.35429745903156 0.9037717326594581
7.854401317507585 420.7526314295881 0.9036779155126254
7.859628872461001 425.5336791769897 0.9086198168005609
7.864856427414417 432.76993544803815 0.915620877245914
7.8700839823678335 438.75430388094065 0.9211763651731462
7.87531153732125 445.598901898756 0.926955930477812
7.880539092274666 451.44176561906085 0.9313529062463579
7.885766647228082 455.97017123397353 0.9360092016144801
7.890994202181498 460.10441684741073 0.9397187829707369
7.8962217571349145 466.1374528715943 0.9460692459679254
7.901449312088331 477.0706908556857 0.9571174743472917
7.906676867041747 485.76672576799086 0.9660996440781914
7.911904421995163 494.56289246242943 0.973993059575062
7.917131976948579 502.0759459923186 0.9800593367077054
7.9223595319019955 513.8347491463153 0.9904586336642117
7.927587086855412 521.8923176358969 0.9975509406358258
7.932814641808828 531.9571209531878 1.0060842486549721
7.938042196762244 545.6544720439379 1.018025104555667
7.94326975171566 557.8416634975168 1.028848078796133
7.9484973066690765 575.2543136071689 1.0442014829451076
7.953724861622493 589.3902529209233 1.0562183640603942
7.958952416575909 604.6099784955904 1.0686247088856338
7.964179971529325 623.0685931872608 1.0840711630546558
7.969407526482741 640.4472859486325 1.0987676627269065
7.9746350814361575 655.7622933376396 1.1109195714300009
7.979862636389574 670.316196020827 1.123725353495648
7.98509019134299 681.2647128448913 1.1321287637376292
7.990317746296406 690.4963936422042 1.140503579286282
7.995545301249822 693.9932507620488 1.1433268041461355
8.000772856203238 691.8740861999378 1.1400976341874156
8.006000411156654 690.2960310433606 1.1385673486339896
8.01122796611007 691.6523436755976 1.1392171019106847
8.016455521063486 688.3584922794286 1.134540567967975
8.021683076016902 681.5290667429099 1.1274517777550448
8.026910630970319 675.2206369362998 1.121322669179643
8.032138185923735 666.0827672124494 1.1141819845263883
8.037365740877151 658.2149018979409 1.1079939463776427
8.042593295830567 649.8197400302059 1.1001491627920847
8.047820850783983 639.27148295756 1.0914896466214503
8.0530484057374 634.2299746202434 1.0862274260364257
8.058275960690816 625.389244450866 1.0780335837027026
8.063503515644232 614.5713331111252 1.068638681163737
8.068731070597648 604.8421698866222 1.0598883788346303
8.073958625551064 600.2647334385287 1.0558207775601758
8.07918618050448 594.4677198321577 1.0497438563906292
8.084413735457897 591.6536459129809 1.0469937474405377
8.089641290411313 587.8166889087703 1.0434584726120897
8.09486884536473 582.2476027163747 1.0378055240389572
8.100096400318145 579.8920888516449 1.0357380946938672
8.105323955271562 576.2876465102838 1.032111702211515
8.110551510224978 571.0307175893811 1.0269953065969593
8.115779065178394 567.300984682624 1.0224777513537489
8.12100662013181 562.0482431483379 1.0168236521144065
8.126234175085226 560.8168329552678 1.0165662303959806
8.131461730038643 561.9952765064232 1.0183044843659546
8.136689284992059 568.0893050168547 1.0228211165412913
8.141916839945475 577.5860676728588 1.030632099972235
8.147144394898891 592.543654569253 1.0433359526951482
8.152371949852308 615.7187967605199 1.0634116846975983
8.157599504805724 639.3471923580634 1.0835343413061056
8.16282705975914 664.0191115397974 1.1031159697602377
8.168054614712556 683.6200095474414 1.1182201520741226
8.173282169665972 699.2494528993379 1.1299107175024363
8.178509724619389 707.6361235307095 1.136113923697047
8.183737279572805 715.0885628533962 1.1420605954248697
8.188964834526221 717.8003845545045 1.1430873049988788
8.194192389479637 717.2362006644177 1.1423018375101057
8.199419944433053 717.0883251373307 1.1418026801823207
8.20464749938647 708.5636064186308 1.1347681026763965
8.209875054339886 702.5308032502741 1.1300324833213924
8.215102609293302 693.316648705572 1.1224379426714106
8.220330164246718 681.9828092548867 1.1125735221162687
8.225557719200134 675.6473307238182 1.1076837020913315
8.23078527415355 673.8256931982093 1.1071921011003727
8.236012829106967 675.830435513498 1.1091595815612176
8.241240384060383 673.9850995968798 1.1066661786725942
8.2464679390138 665.5205420912843 1.0986879302518198
8.251695493967215 658.959050469661 1.0922030030488035
8.256923048920632 649.8956885699013 1.0825058922946225
8.262150603874048 648.1203519492926 1.0798862385353076
8.267378158827464 648.8055658880088 1.0806675064979363
8.27260571378088 649.6631504200608 1.081452308167556
8.277833268734296 648.9779522793849 1.0813104998859162
8.283060823687713 640.5147867266712 1.07448552733424
8.288288378641129 632.9652747932416 1.0675089803830646
8.293515933594545 623.8709100835888 1.0600557350081339
8.298743488547961 623.1799087038253 1.0584344281475688
8.303971043501377 625.2117582530126 1.0600063949536447
8.309198598454794 627.8249161829666 1.0611516747888066
8.31442615340821 629.428674841438 1.0618919116127226
8.319653708361626 627.4632918933938 1.0599158135546916
8.324881263315042 628.6241594430091 1.060360001793946
8.330108818268458 631.6258971988326 1.0632130173822638
8.335336373221875 636.6754968247321 1.067449718102592
8.34056392817529 643.149194855712 1.0719965574844745
8.345791483128707 650.4643593132099 1.0767906853311915
8.351019038082123 657.9315833179304 1.0826414034423109
8.35624659303554 662.529970905455 1.0866431768452767
8.361474147988956 667.225559772452 1.0905120949024032
8.366701702942372 670.0607333924665 1.092423090374928
8.371929257895788 674.1530351755572 1.0952538635630567
8.377156812849204 680.7487298527143 1.0999127045763173
8.38238436780262 683.1873424302183 1.1003071245239617
8.387611922756037 681.3986415345989 1.0984479155537485
8.392839477709453 676.9024001679894 1.0948826851519797
8.398067032662869 671.7066351304144 1.092076185578775
8.403294587616285 662.3524678463945 1.0842053245555903
8.408522142569701 656.1227117193893 1.0786000057774212
8.413749697523118 644.5782766947405 1.0675623950727715
8.418977252476534 633.6315186345913 1.0584636501483264
8.42420480742995 618.2530970148886 1.04409482832473
8.429432362383366 609.077280060702 1.0361048918714617
8.434659917336782 596.9655759779199 1.0256231906653182
8.439887472290199 588.9141993680714 1.019169141197738
8.445115027243615 578.8261819593196 1.0106960150387116
8.450342582197031 569.687640377773 1.0026243458809716
8.455570137150447 560.8502729935557 0.994158227459107
8.460797692103863 553.7119596051742 0.9875299683360315
8.46602524705728 546.55141373194 0.981737971677116
8.471252802010696 541.8989622407305 0.9783352866373863
8.476480356964112 539.4159483983537 0.9760484642115564
8.481707911917528 533.4638248105886 0.9693476473281503
8.486935466870944 524.2978162800787 0.9592577683621785
8.49216302182436 517.3242828135047 0.9514450938866641
8.497390576777777 515.0236852753709 0.9488630764061211
8.502618131731193 517.4859466960526 0.9511750451124179
8.50784568668461 517.7297268085258 0.9523508346551427
8.513073241638025 517.0250799341741 0.9520311058469434
8.518300796591442 512.3024896721151 0.9471433188391987
8.523528351544858 512.1536741316307 0.9467890968573656
8.528755906498274 509.1020495329863 0.9427600732797884
8.53398346145169 504.40781769089887 0.938536039887954
8.539211016405106 499.70056163839587 0.934741261541247
8.544438571358523 497.0228951255856 0.9327999584449093
8.549666126311939 496.73474443021234 0.9328621260434011
8.554893681265355 497.2085288060899 0.9333261948790621
8.560121236218771 498.3557839812119 0.9339821852801077
8.565348791172188 500.64879902748095 0.9354964584283371
8.570576346125604 503.99440893680986 0.937324309931493
8.57580390107902 506.472530046337 0.9386833904431312
8.581031456032436 505.805611059286 0.9370777765078712
8.586259010985852 501.9977193589984 0.9339332308859588
8.591486565939269 503.14154126577205 0.9362835837737281
8.596714120892685 506.33641777283185 0.9393429248151889
8.601941675846101 505.30524026054417 0.9378610815935658
8.607169230799517 504.31328943129176 0.9364183891215375
8.612396785752933 503.7120830462906 0.9347124084559595
8.61762434070635 504.1332899185449 0.9345710643967801
8.622851895659766 508.00692409264946 0.9374526519093656
8.628079450613182 510.89317604115433 0.9399900769807505
8.633307005566598 516.7750933823615 0.9448420795333198
8.638534560520014 523.7822219853819 0.950712572063001
8.64376211547343 532.8643328908378 0.9578877777113332
8.648989670426847 539.4968377846419 0.9634917335051346
8.654217225380263 549.1164570506729 0.9727739784105419
8.65944478033368 559.1863652511968 0.9811500300656761
8.664672335287095 564.7404744079137 0.9843115091860999
8.669899890240512 574.0965033808423 0.9905550651286147
8.675127445193928 582.6653852519871 0.997821202065248
8.680355000147344 590.5646742594045 1.004193774038762
8.68558255510076 599.4902280264728 1.0117888256082366
8.690810110054176 610.577978334716 1.0211646641648373
8.696037665007593 626.0643769362246 1.032883837668386
8.701265219961009 647.7906262550049 1.050838956075995
8.706492774914425 662.6128067038471 1.0616588174805999
8.711720329867841 672.8532851421173 1.0695219948512087
8.716947884821257 679.5317026418708 1.0737049865553763
8.722175439774674 684.5452566942214 1.0775039883775765
8.72740299472809 683.563492551415 1.0764378882653465
8.732630549681506 680.7274180922192 1.074558492904715
8.737858104634922 675.3498193798182 1.070294891518947
8.743085659588338 671.7664874614618 1.0685175013886616
8.748313214541755 668.3154020411883 1.0664939381277456
8.75354076949517 659.445111760363 1.0594534606879933
8.758768324448587 648.3402130134733 1.049569984380658
8.763995879402003 633.6034110078983 1.0361973623410983
8.76922343435542 620.7979742384834 1.0246646103949737
8.774450989308836 609.4603504637815 1.0142574332010201
8.779678544262252 595.8060991111843 1.0015914309721534
8.784906099215668 586.5334575834696 0.9929613631687237
8.790133654169084 578.6344355627233 0.9863291682987796
8.7953612091225 571.2855559372995 0.9800952543715977
8.800588764075917 566.0053627999939 0.9761035540841433
8.805816319029333 561.4713633203144 0.9725547311148869
8.811043873982749 557.020056327311 0.9686854034264493
8.816271428936165 552.7254145497817 0.9639687990422878
8.821498983889581 551.3427061086885 0.9625922692581957
8.826726538842998 550.1068612030482 0.961695333111264
8.831954093796414 551.18042477875 0.9623080836811436
8.83718164874983 549.7856123749499 0.9605494367479526
8.842409203703246 546.5772113100146 0.9570449447507179
8.847636758656662 541.7701763066893 0.9522964557782587
8.852864313610079 539.3230814668291 0.9496640575593082
8.858091868563495 540.3924828505689 0.950293575398806
8.863319423516911 542.967583881001 0.9521626742584975
8.868546978470327 545.8728510136638 0.9544207111009154
8.873774533423743 541.7289037777468 0.9489166343299223
8.87900208837716 542.1010417929892 0.9493677946406933
8.884229643330576 537.3229131726815 0.9454843539476209
8.889457198283992 541.3648801609338 0.9506815122752134
8.894684753237408 542.047805623534 0.9512069437841529
8.899912308190824 541.5258213899791 0.9512852231710867
8.90513986314424 547.0365186773664 0.9548736481565004
8.910367418097657 545.7280198902124 0.9531991923122316
8.915594973051073 554.0744835486655 0.9598763624525928
8.92082252800449 560.6802733803491 0.9650785107887341
8.926050082957905 563.9441163151332 0.968350230951557
8.931277637911322 569.7587807045514 0.9729975018641296
8.936505192864738 569.9730256117214 0.9720850619507724
8.941732747818154 568.2969233145112 0.9702268392370399
8.94696030277157 565.0152495015905 0.9668106719318083
8.952187857724986 567.3391569296241 0.9685649153779591
8.957415412678403 567.9809628405667 0.9684311311559606
8.962642967631819 575.6132447352618 0.9745602703961938
8.967870522585235 582.7769906205998 0.9807820343808596
8.973098077538651 583.9136345993267 0.9813598580417484
8.978325632492067 586.6752080018379 0.9837022952965921
8.983553187445484 585.4861367152826 0.9823789514374158
8.9887807423989 590.0064000872919 0.9851967403518884
8.994008297352316 593.7314862712158 0.9875724691072703
8.999235852305732 598.4455706543351 0.9912774395076493
9.004463407259149 602.3096597474294 0.9937078824543164
9.009690962212565 611.0941580262079 1.000242556353284
9.014918517165981 619.2968556966532 1.006453039235968
9.020146072119397 630.1232578998063 1.0152847438848747
9.025373627072813 637.874224656612 1.0204052479053916
9.03060118202623 651.223215260121 1.0299402474588575
9.035828736979646 665.8430994347723 1.0404964703976367
9.041056291933062 684.4445229520999 1.054166067627806
9.046283846886478 705.0488761425711 1.0706390310460099
9.051511401839894 720.6240270292187 1.0820425548815813
9.05673895679331 744.2806486410647 1.099952270293515
9.061966511746727 770.8334530854303 1.119023486960188
9.067194066700143 797.5352776003338 1.137788447180232
9.07242162165356 821.2710287014796 1.1522202601494596
9.077649176606975 836.4843063238465 1.1617746106151356
9.082876731560392 849.7645448967264 1.170646662809935
9.088104286513808 860.5698651044352 1.1787810036436608
9.093331841467224 864.1486999545803 1.180406772355337
9.09855939642064 864.896424066264 1.1802485723277312
9.103786951374056 860.8370755976191 1.1773382568418596
9.109014506327473 854.1650592529669 1.1719073098695778
9.114242061280889 845.2887723403747 1.1662994057597462
9.119469616234305 835.2514219347576 1.159216113352605
9.124697171187721 829.478169442683 1.1551175088557208
9.129924726141137 823.6825893508951 1.1499552472480892
9.135152281094554 822.6019816506885 1.148802494546605
9.14037983604797 826.7433040583539 1.1521918727449891
9.145607391001386 844.0855410855474 1.1650300544244963
9.150834945954802 867.7018989054507 1.1817204367636613
9.156062500908218 896.1636911371904 1.2007777850521908
9.161290055861635 928.4193641151656 1.232209309062053
9.16651761081505 961.2835697435432 1.2604433584650627
9.171745165768467 993.240576123304 1.2862518458890346
9.176972720721883 1010.7642540227189 1.2997754378621449
9.1822002756753 1021.0635513300703 1.3081773403037882
9.187427830628716 1018.684239969102 1.3097236864952244
9.192655385582132 1006.3319539516269 1.303799609181998
9.197882940535548 993.7182766881259 1.2982648666855268
9.203110495488964 972.2480198367913 1.2863564070668647
9.20833805044238 959.8327710008098 1.2804950415465102
9.213565605395797 944.0992811752183 1.2714495766893121
9.218793160349213 931.1632126730233 1.2644967808362735
9.224020715302629 917.3929462669207 1.256326518157489
9.229248270256045 909.7781287014309 1.2522882791830923
9.234475825209461 902.4649896214875 1.2494834852746959
9.239703380162878 890.6966741310424 1.2434662114890818
9.244930935116294 883.5993610217117 1.2395323642107745
9.25015849006971 876.3336948886017 1.2370082547802588
9.255386045023126 872.29844000749 1.2370758060794749
9.260613599976542 872.322314403507 1.2384152168911466
9.265841154929959 870.0916014770663 1.2384419946813043
9.271068709883375 873.7035764904058 1.240198509271135
9.276296264836791 889.7830967701218 1.253039268063297
9.281523819790207 904.9720758578708 1.264464341427981
9.286751374743623 925.295320063346 1.2795160593484436
9.29197892969704 950.9536178054855 1.2986947446001234
9.297206484650456 976.100543822737 1.3162602162858579
9.302434039603872 996.2716719890512 1.330849157300406
9.307661594557288 1003.6422369765249 1.3377041800223402
9.312889149510704 999.5968463337525 1.336946151150115
9.31811670446412 979.6372501211822 1.3235867645165267
9.323344259417537 957.7556782688634 1.3106622128599372
9.328571814370953 928.9206163641459 1.2918015585151632
9.33379936932437 893.542389846285 1.2679186094522992
9.339026924277785 849.2715980135631 1.2371818117268494
9.344254479231202 805.7154673390389 1.2068173893647416
9.349482034184618 764.3126885784759 1.1763836798195932
9.354709589138034 732.0259230403793 1.1524052433253749
9.35993714409145 708.555676028537 1.1347220583859643
9.365164699044866 691.1864767709662 1.1219191880380202
9.370392253998283 674.6583616660721 1.1094615672426948
9.375619808951699 670.0356310713325 1.1064305079176637
9.380847363905115 659.9676139708405 1.0983583696765158
9.386074918858531 651.1484685500523 1.0916600377878938
9.391302473811947 648.7304879537395 1.089680601066177
9.396530028765364 642.1892490804037 1.0851848263888577
9.40175758371878 642.8692731853223 1.0867326508267952
9.406985138672196 641.7585117289985 1.0853160243193374
9.412212693625612 642.8645480583601 1.0852609698409807
9.417440248579029 636.625878207898 1.0695071439070163
9.422667803532445 634.344489812866 1.062464661399876
9.427895358485861 632.7155922198338 1.0575174135173775
9.433122913439277 631.6635831451803 1.0546148322966462
9.438350468392693 633.5008833787015 1.0540128155685409
9.44357802334611 631.2556104883143 1.050356019790079
9.448805578299526 631.5857770946445 1.0488371746778986
9.454033133252942 629.0308328207246 1.0439796904866385
9.459260688206358 629.6713210230923 1.042366581239069
9.464488243159774 634.6696902849212 1.044820118502179
9.46971579811319 639.0223517594154 1.046746434709412
9.474943353066607 637.7533376207765 1.0444391934812176
9.480170908020023 638.6123956530035 1.0441540526460056
9.48539846297344 637.2394955463806 1.0420560733065534
9.490626017926855 636.0618553468521 1.0388444888805082
9.495853572880272 637.4792300256885 1.0383909040888057
9.501081127833688 637.1827334315012 1.036973909352095
9.506308682787104 636.3397869188876 1.0353335998862154
9.51153623774052 633.0137256807632 1.0323869610947043
9.516763792693936 627.3371072660507 1.026794392355707
9.521991347647353 625.9748506400616 1.0247970609369483
9.527218902600769 622.9224743292501 1.0205617451550262
9.532446457554185 626.1023156789989 1.0228378261072146
9.537674012507601 624.0885911070428 1.0207895062134043
9.542901567461017 625.8691449111244 1.0213151277328956
9.548129122414434 626.0540211520031 1.0211251350766857
9.55335667736785 630.39594920232 1.022988899153357
9.558584232321266 630.3978631521422 1.0218158230836585
9.563811787274682 633.6455446988574 1.024323630575999
9.569039342228098 633.465035293959 1.0239330013772696
9.574266897181515 631.4279478423618 1.0221101822384153
9.57949445213493 636.983362657357 1.0258402045505137
9.584722007088347 639.3266029086709 1.0263852902111172
9.589949562041763 637.0793448880428 1.0231499607852947
9.59517711699518 633.7818118268241 1.0184429008444718
9.600404671948596 631.1210543481164 1.0165887478779778
9.605632226902012 630.7836913935324 1.0155470545751681
9.610859781855428 630.6350923969235 1.015127521890364
9.616087336808844 629.869211129786 1.0138812851142849
9.62131489176226 632.6711978036425 1.015315697730917
9.626542446715677 632.8266449079829 1.0153448878425573
9.631770001669093 635.7226509240332 1.017492820837592
9.636997556622509 637.8698939776208 1.0183436067329572
9.642225111575925 641.268910251498 1.0194540457393035
9.647452666529341 643.4347269994832 1.0206728938771794
9.652680221482758 647.6206043437751 1.0240567934227198
9.657907776436174 649.2934251453668 1.024868126515819
9.66313533138959 649.6563375647319 1.0240154760005973
9.668362886343006 651.5965854791707 1.0257940259216618
9.673590441296422 649.9074802444649 1.0249761820982768
9.678817996249839 651.1122257688264 1.024777043216722
9.684045551203255 646.329154951417 1.019971468660203
9.689273106156671 647.3752831638618 1.018624449094069
9.694500661110087 654.5027158273379 1.0227060841784887
9.699728216063503 659.4267207962297 1.02604263850206
9.70495577101692 662.3645215138456 1.0282093216390162
9.710183325970336 666.5234693360467 1.0315821527228306
9.715410880923752 668.392247549938 1.032236191406666
9.720638435877168 669.0886689698633 1.032023433801793
9.725865990830584 665.2861837221853 1.0282577422064847
9.731093545784 661.0620461989562 1.023880756007729
9.736321100737417 665.0596057168126 1.0263295131001058
9.741548655690833 671.618070061495 1.0312184473461503
9.74677621064425 674.305153188809 1.0329460412757618
9.752003765597665 676.207629615426 1.0342087884273468
9.757231320551082 676.7664481335274 1.0344578257416361
9.762458875504498 677.2698782935621 1.0345394373493968
9.767686430457914 679.1137113465867 1.035517447209839
9.77291398541133 682.1398003921855 1.0372427309532568
9.778141540364746 682.3822291247128 1.0352323992558874
9.783369095318163 683.798006799662 1.0355495600573057
9.788596650271579 680.9989688884516 1.0329409050254472
9.793824205224995 679.2916277287193 1.0325636603269244
9.799051760178411 680.6138737179332 1.032511413869542
9.804279315131827 682.689642286315 1.0333248649951574
9.809506870085244 683.3683137835051 1.0322876052738463
9.81473442503866 684.4529453923885 1.032416239185725
9.819961979992076 684.3079162319974 1.0315556839460032
9.825189534945492 685.0810827926013 1.032313502691458
9.830417089898909 683.9897888241541 1.0312869756726273
9.835644644852325 682.1034324027207 1.028836453280279
9.840872199805741 681.0945212688653 1.0272728433339287
9.846099754759157 682.1428103132273 1.0279981738377755
9.851327309712573 680.3602264054364 1.0270243198882392
9.85655486466599 676.8142278858252 1.024227862036918
9.861782419619406 671.8826832166068 1.0204018019934253
9.867009974572822 674.450961856173 1.0215570606087696
9.872237529526238 676.0110699438238 1.0219645201235417
9.877465084479654 675.395681360631 1.0212825905273102
9.88269263943307 677.6510516348593 1.0222294683710764
9.887920194386487 674.7393022793092 1.019001622498745
9.893147749339903 682.161147358172 1.0244379111774404
9.89837530429332 685.5578893341817 1.0264130599136638
9.903602859246735 685.880046710382 1.0262066470016127
9.908830414200152 685.9257265630711 1.0258439805684922
9.914057969153568 692.0191740807924 1.029774634864743
9.919285524106984 697.0518176690734 1.0333637833363039
9.9245130790604 704.407545410387 1.0382148740180275
9.929740634013816 709.2751491142293 1.0418627018137199
9.934968188967233 710.6702341103089 1.0423572519606379
9.940195743920649 709.3187190181566 1.0412033401459164
9.945423298874065 711.2013124455013 1.041873257950055
9.950650853827481 713.5209105331277 1.0432029547082722
9.955878408780897 717.1792359018928 1.0460648165518716
9.961105963734314 717.7539537193936 1.0461853277280069
9.96633351868773 715.9790772258452 1.0447771780588824
9.971561073641146 711.4766648629277 1.0393528503888398
9.976788628594562 713.8287320805775 1.0400366443846647
9.982016183547978 709.653570395246 1.0365246644410153
9.987243738501395 707.8241116038973 1.0340577036299277
9.99247129345481 703.8751904616305 1.0303199172960693
9.997698848408227 700.9588663762635 1.0282804781565993
10.002926403361643 698.789059800495 1.0252135354603096
10.00815395831506 692.0685091146897 1.0196105606876351
10.013381513268476 686.053107831146 1.014337183424574
10.018609068221892 685.8582769963248 1.014231018802133
10.023836623175308 682.5218332534624 1.0118822913570362
10.029064178128724 685.4621499027318 1.0143845791307526
10.03429173308214 687.4870081997841 1.0163983601290443
10.039519288035557 688.1949614478608 1.0165771010233082
10.044746842988973 692.4888194049191 1.018697313662448
10.049974397942389 693.9341282481835 1.0197509787604693
10.055201952895805 694.1917921701587 1.0195603127032442
10.060429507849221 698.9926726314517 1.0238193892489904
10.065657062802638 696.9674764959752 1.0225513509565636
10.070884617756054 697.4892938383958 1.0227545322643217
10.07611217270947 693.5515549844728 1.0191975826404218
10.081339727662886 696.9621387402048 1.020774649460495
10.086567282616302 695.244599632643 1.0195394147172532
10.091794837569719 692.1635878980887 1.0157089329184985
10.097022392523135 690.9632359287405 1.013702265816534
10.102249947476551 694.4117625055758 1.0161799310966901
10.107477502429967 696.8508978707571 1.018259007995653
10.112705057383383 693.5385194507528 1.0155044446595844
10.1179326123368 687.1737368515269 1.0108441532073624
10.123160167290216 683.1564822947748 1.0072900658348403
10.128387722243632 680.3733991427524 1.0048162093681
10.133615277197048 679.1380997635038 1.003185753259619
10.138842832150464 680.2427600823042 1.0040920093241257
10.14407038710388 675.2618506801892 1.0001827187396133
10.149297942057297 675.6354485541949 1.000458590449981
10.154525497010713 672.2293503929608 0.9974787624843746
10.15975305196413 669.2477292216373 0.9951699276103172
10.164980606917545 667.5908677702071 0.9933380977903544
10.170208161870962 666.3829331722104 0.9915102174559539
10.175435716824378 665.2896142618833 0.9906629527833125
10.180663271777794 667.6596093481046 0.9916571562781333
10.18589082673121 668.3301050877058 0.9920797211709346
10.191118381684626 663.3214783965886 0.9887511283757893
10.196345936638043 658.6655225198087 0.9849284066608757
10.201573491591459 654.6588392968501 0.9818127491340536
10.206801046544875 649.3883836119018 0.9774600029162996
10.212028601498291 647.8472579543627 0.9758710972152642
10.217256156451707 646.9921955560745 0.9749506806568163
10.222483711405124 644.8359238189103 0.9727679954284475
10.22771126635854 648.163781285756 0.9754608705422818
10.232938821311956 651.6168772154942 0.9780994124238639
10.238166376265372 647.9494442465618 0.9752546228348602
10.243393931218788 647.297284903327 0.9747123975754486
10.248621486172205 640.2255206492121 0.9694280240284764
10.253849041125621 638.1356216545242 0.9666302239598127
10.259076596079037 636.4512426742926 0.9654182604554741
10.264304151032453 633.4311288033886 0.9629661415662529
10.26953170598587 633.7241190658461 0.963477000588766
10.274759260939286 632.7609844240599 0.9630733413641638
10.279986815892702 634.2440307546376 0.9637165789299788
10.285214370846118 631.3995474799983 0.961335060479938
10.290441925799534 630.6257405209143 0.9596102414229483
10.29566948075295 626.0373837348405 0.9559359901965122
10.300897035706367 622.1815620138328 0.9527466804607232
10.306124590659783 622.1935566465727 0.9521837311444368
10.3113521456132 613.5935983153532 0.9456712639255748
10.316579700566615 611.4888382893814 0.943301649976664
10.321807255520032 608.3819430183065 0.9404497807197517
10.327034810473448 609.1207794680873 0.9408661612481433
10.332262365426864 604.8794224806429 0.9368643096513357
10.33748992038028 604.174738102877 0.9355996450452613
10.342717475333696 602.245480616702 0.9335391200936715
10.347945030287113 607.2276752120207 0.9371415308478634
10.353172585240529 612.5434808954291 0.9415952321715437
10.358400140193945 612.8045045946255 0.9415167137533512
10.363627695147361 612.0576915417874 0.940492538140817
10.368855250100777 617.2008464130532 0.9442839265204115
10.374082805054194 618.7276162805634 0.9453247453353049
10.37931036000761 620.1192140513317 0.9454548360927448
10.384537914961026 618.5972166559573 0.9443215452862345
10.389765469914442 615.7843038328599 0.9415530753585855
10.394993024867858 619.6398183275148 0.9446514672714701
10.400220579821275 622.2454329262947 0.9464906904385588
10.40544813477469 619.3730542706252 0.9428704872731414
10.410675689728107 614.0715357153323 0.9384351075451347
10.415903244681523 608.5048898886331 0.9347699422821577
10.42113079963494 603.7205006439074 0.9311558804071033
10.426358354588356 600.5419759802833 0.9286751692681161
10.431585909541772 599.0480000478683 0.9271647691696598
10.436813464495188 597.9180149649516 0.9263444277016428
10.442041019448604 594.6429984502643 0.9235716891625516
10.44726857440202 590.1081909574921 0.9184884235290643
10.452496129355437 585.342126392321 0.9139687118603612
10.457723684308853 581.0825674703306 0.9110558975084355
10.462951239262269 576.1709433706359 0.9075605258562107
10.468178794215685 570.1309119459005 0.9030261991074107
10.473406349169101 564.784600294917 0.8986504916980323
10.478633904122518 563.01634364714 0.8967276681037143
10.483861459075934 562.5806255664728 0.8969414135826504
10.48908901402935 559.6566101430107 0.894154603654267
10.494316568982766 554.9302390687649 0.8883283852727955
10.499544123936182 549.6193995013382 0.8830389383598174
10.504771678889599 543.832246562792 0.8783110956987054
10.509999233843015 544.6810253461316 0.8795657733235529
10.515226788796431 546.6578996744768 0.8809479529062604
10.520454343749847 541.0141950783592 0.8764772364464809
10.525681898703263 538.6025038326574 0.874222903309931
10.53090945365668 535.1320881608966 0.8713470218125393
10.536137008610096 533.7025379376238 0.8706858518785473
10.541364563563512 533.2695586810812 0.8704784718125577
10.546592118516928 533.6944620476114 0.8709701569882807
10.551819673470344 531.2882672900812 0.8687040250332119
10.55704722842376 528.8465563431238 0.8668191755164509
10.562274783377177 525.8022304476245 0.8640601614182644
10.567502338330593 523.3150624404585 0.8604678659021121
10.57272989328401 523.8862322845331 0.8598736040863724
10.577957448237425 523.8183089626004 0.8598845318439673
10.583185003190842 525.2550198794816 0.8608327564451664
10.588412558144258 523.7128109535502 0.8593035349505561
10.593640113097674 520.8677540657046 0.8566427019049674
10.59886766805109 519.9799781206834 0.8546320533462293
10.604095223004506 518.3617491950534 0.8527138855723162
10.609322777957923 518.0132397491714 0.8529614693306606
10.614550332911339 522.9079293287748 0.857666496525661
10.619777887864755 523.3248617740622 0.8580358911882412
10.625005442818171 518.0374666870642 0.8539911758099574
10.630232997771587 513.3664864791546 0.8497012688810556
10.635460552725004 511.72046865823756 0.8479675583527336
10.64068810767842 513.3436414446804 0.8481983516892241
10.645915662631836 513.0202240276117 0.8473939013182912
10.651143217585252 513.0375855614117 0.8474480558800573
10.656370772538668 511.29301995238376 0.845931001211188
10.661598327492085 515.8301627993717 0.8501380180637633
10.666825882445501 520.045611361851 0.8539099855148172
10.672053437398917 524.9237376364098 0.8570609399059275
10.677280992352333 528.4131089771902 0.8592191959831614
10.68250854730575 528.2022041313155 0.8589948355786498
10.687736102259166 531.3320809740806 0.8611673296994011
10.692963657212582 536.6983775976122 0.8652794686321037
10.698191212165998 544.0744505728945 0.8713547292383618
10.703418767119414 547.5040472405084 0.8726843898404367
10.70864632207283 551.5193534224968 0.8748984831418867
10.713873877026247 558.8060918891196 0.8796517451870404
10.719101431979663 566.4031857562487 0.8856188552203491
10.72432898693308 579.2159859985757 0.8951979423525828
10.729556541886495 588.6968875708483 0.9022405257125107
10.734784096839912 600.2798623985675 0.9104526127946685
10.740011651793328 605.0883321969123 0.9134014629322285
10.745239206746744 607.9313573994115 0.9153217790560136
10.75046676170016 608.452097594474 0.9156531154360941
10.755694316653576 606.4082480889564 0.9137068379729489
10.760921871606993 604.080652279836 0.9115443127428378
10.766149426560409 602.3495760848526 0.9091804269201981
10.771376981513825 598.8698080527763 0.9063754521537489
10.776604536467241 593.4714371214745 0.9023586119360915
10.781832091420657 592.8358479394319 0.9019428053674526
10.787059646374074 590.2932195119204 0.9000669169281406
10.79228720132749 588.964351719378 0.8988817316607207
10.797514756280906 587.1578230927164 0.8970972203665265
10.802742311234322 587.328419371014 0.896887163419269
10.807969866187738 583.9539015275329 0.8933725080504344
10.813197421141155 585.0950627165471 0.8936077428283719
10.81842497609457 586.2829352457914 0.894633597485899
10.823652531047987 589.1126789803818 0.8966813486054025
10.828880086001403 593.1349991165447 0.8996797160832878
10.83410764095482 598.583071284913 0.9037668037365744
10.839335195908236 608.1006765955583 0.9098364101716043
10.844562750861652 615.0487780126771 0.9147155046346729
10.849790305815068 625.5413423523974 0.9220259841014302
10.855017860768484 641.1351680767594 0.9328077865906155
10.8602454157219 665.0990447608655 0.9499191326141723
10.865472970675317 689.643084221119 0.9665346834045514
10.870700525628733 711.8096337795171 0.9818274584958634
10.875928080582149 724.4035752331696 0.9906093030190003
10.881155635535565 730.2491671396496 0.9936368163099761
10.886383190488981 728.9009849142393 0.9922084478903694
10.891610745442398 722.9538737536951 0.9881887837123539
10.896838300395814 708.9185084439187 0.9780209271315019
10.90206585534923 691.8124955783271 0.9659678915728065
10.907293410302646 675.5885920012383 0.9544058321741058
10.912520965256062 658.9923501712794 0.9419948843493039
10.917748520209479 646.298417409902 0.9327236087354285
10.922976075162895 631.614649046255 0.9213898461465255
10.928203630116311 617.3753448970984 0.9106324832275362
10.933431185069727 606.1013233547613 0.9023834810456925
10.938658740023143 598.5925643370887 0.8970198566926184
10.94388629497656 592.418336586118 0.8930067760570829
10.949113849929976 586.4697238275207 0.8887983752221842
10.954341404883392 580.2643925357644 0.8834881907788856
10.959568959836808 572.6194894048585 0.8774867296951306
10.964796514790224 568.6654284904524 0.8741738030524324
10.97002406974364 565.4206853199273 0.8732204181714873
10.975251624697057 558.0126550176859 0.8694930050796615
10.980479179650473 549.9865425753278 0.8647728150224113
10.98570673460389 542.8087206097513 0.8603180603197832
10.990934289557305 537.032632650919 0.856631439384985
10.996161844510722 531.3399021027208 0.8533830124892068
11.001389399464138 529.1395504306995 0.8529067632220543
11.006616954417554 526.1541514989639 0.8507294606058802
11.01184450937097 525.6049100246452 0.8509017123255648
11.017072064324386 525.1060910578719 0.8507556286342159
11.022299619277803 522.2404937020013 0.8488539666973131
11.027527174231219 515.3843782319923 0.8437676945530987
11.032754729184635 513.0156585899673 0.8421713865738105
11.037982284138051 507.12598652864455 0.8382093217909122
11.043209839091467 503.55014303645777 0.8353444114102134
11.048437394044884 502.5683376915922 0.8347182400679518
11.0536649489983 502.09725410791043 0.8347214732657323
11.058892503951716 501.7359050881403 0.8343971230137712
11.064120058905132 500.9730427927182 0.8340556323159594
11.069347613858548 501.03254013823056 0.8347209657071538
11.074575168811965 498.6448965032813 0.833024995353866
11.079802723765381 495.73533450364727 0.8310840773193001
11.085030278718797 491.3202045416915 0.827657839598079
11.090257833672213 488.437696512777 0.8250867412921792
11.09548538862563 490.23164154403923 0.8263330866422577
11.100712943579046 487.1663633890816 0.8244435256087924
11.105940498532462 485.5611644230378 0.8235323451203876
11.111168053485878 487.2734335768335 0.8254408255111152
11.116395608439294 483.7275183631702 0.8225167762359984
11.12162316339271 484.4382997115821 0.8233852231557404
11.126850718346127 484.55488250800397 0.8238929945479566
11.132078273299543 484.20762502558875 0.8239316696026878
11.13730582825296 484.3972068346049 0.8240792713350369
11.142533383206375 483.68746698647607 0.8230980773219773
11.147760938159792 485.6321328092473 0.82461839986073
11.152988493113208 488.24946497790364 0.8270905645110087
11.158216048066624 489.6118301764738 0.8286115939912
11.16344360302004 489.4023378179316 0.8288957889453197
11.168671157973456 485.1525990174131 0.8256772635890249
11.173898712926873 483.75189283144243 0.8250714148335634
11.179126267880289 482.6466072577004 0.8248112181494434
11.184353822833705 485.99759586045207 0.8270263998538642
11.189581377787121 482.9799274926223 0.8245981038611905
11.194808932740537 478.5237104294552 0.8200406823237811
11.200036487693954 474.459595515599 0.8166243409303526
11.20526404264737 473.3531825375605 0.8153710201541238
11.210491597600786 477.4957953448495 0.8191737707309399
11.215719152554202 477.8888082774551 0.8206993566299852
11.220946707507618 481.06699475509663 0.824352368482519
11.226174262461035 483.2320300567213 0.8263650853750356
11.23140181741445 482.7444855917555 0.8264967631103111
11.236629372367867 478.0932430356514 0.8218140073979816
11.241856927321283 473.3353512018825 0.8177867706108497
11.2470844822747 471.41868738049635 0.8165382394677269
11.252312037228116 472.2702160885653 0.8171437850610729
11.257539592181532 471.7008602092924 0.8166335909404269
11.262767147134948 470.283024529122 0.8148998235266527
11.267994702088364 468.14453943028883 0.8129793821615166
11.27322225704178 466.68972018712344 0.8116600133973259
11.278449811995197 465.8888979852895 0.8109171533970551
11.283677366948613 467.8461069581759 0.8127134469565548
11.288904921902029 469.42937863559575 0.8134972254439324
11.294132476855445 466.65674267838864 0.8105695656351327
11.299360031808861 458.9783070922231 0.804044700076639
11.304587586762278 452.7616042759891 0.7982697671851238
11.309815141715694 450.31285494667253 0.7959235290956448
11.31504269666911 450.3539224095122 0.7962287449589669
11.320270251622526 454.18277714575 0.7990201910328287
11.325497806575942 453.98136423275366 0.7986004820566565
11.330725361529359 453.45591170207865 0.7979312006756566
11.335952916482775 454.84510395042236 0.7991546661479143
11.341180471436191 452.13089306592747 0.7972637318662509
11.346408026389607 449.8229677865208 0.7955152588392921
11.351635581343023 451.9043201874148 0.7974360611505451
11.35686313629644 451.23291650848256 0.7963736531042993
11.362090691249856 449.0486171779097 0.7940829008986129
11.367318246203272 445.30681301797205 0.7911838007963768
11.372545801156688 439.865777860819 0.786276598394206
11.377773356110104 435.2604067054852 0.7826925344165593
11.38300091106352 434.7056935012116 0.782851594008039
11.388228466016937 435.5714818994968 0.7838937598474303
11.393456020970353 434.8313668998758 0.7833986022948985
11.39868357592377 433.93166781864477 0.7832538426040712
11.403911130877185 431.3617615950339 0.7802652417387591
11.409138685830602 428.32959367322877 0.7775751382776055
11.414366240784018 423.1399835442451 0.7733408481667743
11.419593795737434 420.1884302429389 0.7699661298619637
11.42482135069085 418.12095427035973 0.7678885907916452
11.430048905644266 417.49289576947314 0.7672045666315787
11.435276460597683 417.3038762695622 0.7670476946775695
11.440504015551099 417.0353010136585 0.7676557456342503
11.445731570504515 412.327913199965 0.7627826945893805
11.450959125457931 412.8536106508985 0.7633401290090103
11.456186680411347 413.8408561027681 0.7644434012796233
11.461414235364764 411.300192213561 0.7621691647187031
11.46664179031818 408.0896987615614 0.7595611051893136
11.471869345271596 406.6239187234004 0.7587131621500547
11.477096900225012 406.8597175763287 0.7597434118218698
11.482324455178428 406.25888877255477 0.7656402437384492
11.487552010131845 407.04386749788836 0.7693024220977622
11.49277956508526 404.38561250298505 0.7673795700049896
11.498007120038677 405.6231458373481 0.7693819300314132
11.503234674992093 404.5548788646866 0.7689049799999538
11.50846222994551 403.45172996744697 0.7691258282200693
11.513689784898926 402.2548060650305 0.769376517073132
11.518917339852342 400.2774878978159 0.7687985623463253
11.524144894805758 396.6198767151756 0.7668926151587514
11.529372449759174 395.04700245470644 0.7666161220521954
11.53460000471259 398.13005424769665 0.7698089687922633
11.539827559666007 401.681131176879 0.7735559563265769
11.545055114619423 405.2595968086198 0.777126983913693
11.550282669572839 403.15380776951565 0.7752577884487193
11.555510224526255 398.58044067114804 0.7717573328441961
11.560737779479672 395.1562816076067 0.769164283403953
11.565965334433088 395.6913647340006 0.7707655268133171
11.571192889386504 395.3168801401193 0.7717142509949512
11.57642044433992 393.95546538599444 0.7703301634532603
11.581647999293336 392.99485878845104 0.7696531658462203
11.586875554246753 392.71636024732567 0.7693876259950094
11.592103109200169 393.6791856592418 0.7703949952097507
11.597330664153585 395.5085174250238 0.7730491131441245
11.602558219107001 398.22517975536715 0.7770386499278972
11.607785774060417 397.24345968550597 0.7753494372113846
11.613013329013834 398.52053610779643 0.7769359327555582
11.61824088396725 397.86688965559676 0.7770744418142109
11.623468438920666 396.47739853093736 0.7765700889076966
11.628695993874082 397.6055578487151 0.7787912412702648
11.633923548827498 397.6494904229938 0.7793864613019588
11.639151103780915 396.45385312622716 0.7780898002410036
11.64437865873433 396.4836320540145 0.7781780922273315
11.649606213687747 394.1725291911586 0.7762597139761452
11.654833768641163 389.2991152414432 0.772272798353682
11.66006132359458 386.9149380707174 0.7710222866579247
11.665288878547996 386.86224986550184 0.7713008888255765
11.670516433501412 384.21102130417165 0.7684305826894077
11.675743988454828 381.0809420307016 0.7662957012587407
11.680971543408244 382.1329297514368 0.767022544031401
11.68619909836166 384.0808324235098 0.7684992352793198
11.691426653315077 388.81080346755226 0.7736045087754457
11.696654208268493 391.08346460864 0.7757853670627431
11.701881763221909 386.04107032393676 0.7712781925211065
11.707109318175325 383.62427496472816 0.7707825074419573
11.712336873128741 383.1079506247035 0.7697863908018746
11.717564428082158 386.108998253354 0.7733958413779795
11.722791983035574 387.47087991317807 0.7744364304950919
11.72801953798899 383.9524671247075 0.7708309219364392
11.733247092942406 382.768293443544 0.771089438432251
11.738474647895822 380.85414957990173 0.7692583265674151
11.743702202849239 379.2050801002663 0.7679112441656949
11.748929757802655 382.7955931130142 0.772354025930328
11.754157312756071 385.7693650893976 0.7749434619109213
11.759384867709487 389.40568279983205 0.779587201165491
11.764612422662903 392.7686941407497 0.7831195696478435
11.76983997761632 392.6528062612107 0.7820705097658321
11.775067532569736 392.29131437192206 0.7824819326809561
11.780295087523152 392.25423984399396 0.7815612857961314
11.785522642476568 393.22459412605843 0.7819707572901539
11.790750197429984 394.34137917020354 0.7828038517856626
11.7959777523834 396.0689260951643 0.7845363418084628
11.801205307336817 398.5890457978584 0.7875606859315333
11.806432862290233 400.19961671749047 0.7898108600082656
11.81166041724365 401.43745329854346 0.7912184413651518
11.816887972197065 402.97278201067695 0.7933817357592766
11.822115527150482 400.1765385894286 0.7908915777478432
11.827343082103898 395.5772273143859 0.786784165736468
11.832570637057314 392.6411717172986 0.78303469504745
11.83779819201073 390.10825236313707 0.7796832321837502
11.843025746964146 385.890805486053 0.7752810942356523
11.848253301917563 382.8147607838422 0.7712396993051117
11.853480856870979 377.27220147726024 0.7660215985662281
11.858708411824395 376.01175775118776 0.7652627538867769
11.863935966777811 373.63506934077986 0.7630886773459451
11.869163521731227 371.8691257823084 0.7627006914354282
11.874391076684644 367.80135258096664 0.7599424168263255
11.87961863163806 365.4069890183458 0.7591775517882068
11.884846186591476 361.2037235251924 0.7557528927180756
11.890073741544892 357.40492937084304 0.7520361826640433
11.895301296498308 355.91592115004477 0.7499601908607826
11.900528851451725 354.01074658164634 0.7485857055776052
11.90575640640514 354.7242389390996 0.7499379561575097
11.910983961358557 353.7693259889916 0.7506622525533654
11.916211516311973 351.946025160621 0.7491496190175294
11.92143907126539 348.574384442997 0.7458696936331095
11.926666626218806 348.1033912346118 0.7461887301677259
11.931894181172222 344.96380502742574 0.7421237425767792
11.937121736125638 343.1402917811713 0.7400993547086221
11.942349291079054 341.7497505451559 0.738065163174907
11.94757684603247 340.74282585911067 0.7361185439569147
11.952804400985887 341.31642470708636 0.7361211577295887
11.958031955939303 343.1459058842066 0.7386771095805635
11.963259510892719 345.432008492445 0.7420521315276155
11.968487065846135 344.4097540525931 0.7419532528888791
11.973714620799552 344.66555705021176 0.7433381077297626
11.978942175752968 346.05188808918956 0.7438513511083182
11.984169730706384 346.4091565352346 0.7437305031995706
11.9893972856598 345.7191161869464 0.7426679814706263
11.994624840613216 346.3550376083927 0.7439051628844324
11.999852395566633 345.86186803235194 0.7449892370298848
12.005079950520049 345.4534326683612 0.7447032274461908
12.010307505473465 346.71351434294183 0.7466242477710924
12.015535060426881 345.7087249563109 0.7466611252988687
12.020762615380297 346.25627211147406 0.7464302879311039
12.025990170333714 345.9099202537068 0.7465329026595721
12.03121772528713 346.2959653497826 0.7476411646993365
12.036445280240546 347.9074133088327 0.748353927698056
12.041672835193962 345.75772351616826 0.7462043228124098
12.046900390147378 342.8660917689586 0.7430804212171049
12.052127945100795 339.1151744214797 0.7398989168244794
12.05735550005421 345.2652060502702 0.746343742903298
12.062583055007627 347.404420235425 0.7490977846079584
12.067810609961043 353.08998352294475 0.7547731240142797
12.07303816491446 355.72910227867857 0.7573744429096759
12.078265719867876 354.05665501797165 0.7556473274814772
12.083493274821292 359.2680342203769 0.7602557055884946
12.088720829774708 360.86231104289004 0.7612504514350444
12.093948384728124 362.67984725080754 0.7633693310854935
12.09917593968154 364.5534278486427 0.7653179661779764
12.104403494634957 365.0352950529598 0.7662241162362564
12.109631049588373 373.8667149692111 0.7753080157572212
12.114858604541789 383.35518984190355 0.7846164720682534
12.120086159495205 396.38737595914586 0.7978727909932374
12.125313714448621 408.50741973200303 0.8091573656123949
12.130541269402038 422.21705902549104 0.8218113647468589
12.135768824355454 433.15498359492994 0.8312518151378013
12.14099637930887 447.87254444486217 0.8444323419691525
12.146223934262286 461.07216673855936 0.8564749583432734
12.151451489215702 472.84099630212853 0.8672479603317241
12.156679044169119 483.7253823046197 0.8776941114972125
12.161906599122535 490.8063341088745 0.8845159606810874
12.167134154075951 493.50248458341144 0.8868756311578647
12.172361709029367 492.8437981620469 0.8863552734348509
12.177589263982783 491.45933622175045 0.8853245527256015
12.1828168189362 486.6321505854278 0.8806230758856595
12.188044373889616 481.3630642574051 0.8768484682670619
12.193271928843032 473.70171481101926 0.8704260473412679
12.198499483796448 466.24423464493236 0.863630717253086
12.203727038749864 457.5766522326841 0.8562990972490236
12.20895459370328 449.6285550466552 0.8484880366080202
12.214182148656697 440.5160297992965 0.8400722904891
12.219409703610113 432.83670429461205 0.8334553572627845
12.22463725856353 426.0747049627096 0.8271930697892989
12.229864813516945 418.9968420249883 0.8211515619449112
12.235092368470362 412.3676520037029 0.8153767351036418
12.240319923423778 404.56910814440687 0.808010559524814
12.245547478377194 396.1587511329929 0.7999913043682858
12.25077503333061 391.54844046360546 0.7962166669463779
12.256002588284026 384.2189731249054 0.7886994223048693
12.261230143237443 381.182608418548 0.7860028380424582
12.266457698190859 373.7735034962453 0.7781727945330451
12.271685253144275 370.7592165862709 0.7754139820849805
12.276912808097691 364.1481138980904 0.7699391631756437
12.282140363051107 360.8562770711378 0.7679537175052414
12.287367918004524 360.039006818061 0.7676577299858753
12.29259547295794 354.80091438958664 0.7626847961637382
12.297823027911356 352.829626064758 0.7605057032191179
12.303050582864772 350.7415027869043 0.7577859090705813
12.308278137818188 354.11330143150144 0.7622493964240024
12.313505692771605 358.1201962707048 0.7699684108902684
12.31873324772502 360.35768342833654 0.7810300479706592
12.323960802678437 358.09159087046777 0.7825729818959679
12.329188357631853 355.44471680761944 0.7827038356494354
12.33441591258527 349.92999640746325 0.7793213735473842
12.339643467538686 345.46796817008914 0.7768015696638736
12.344871022492102 340.10044869622084 0.7749967672155744
12.350098577445518 337.2614383235202 0.7743610571154618
12.355326132398934 335.65616840217865 0.7750779843990028
12.36055368735235 333.90251881548943 0.7754261001732777
12.365781242305767 330.0674652792151 0.7727174838561737
12.371008797259183 329.65736964686624 0.7750500773387525
12.376236352212599 326.93878500571816 0.7740707409589559
12.381463907166015 327.1347251504901 0.7768787076599343
12.386691462119432 328.6544359541706 0.780688389223259
12.391919017072848 328.1312290641375 0.7815916981177962
12.397146572026264 328.89420244053036 0.7843831803691411
12.40237412697968 329.45293884286 0.7873279082140492
12.407601681933096 328.1439544986793 0.7883587880203691
12.412829236886513 327.0743042103708 0.7891476301797693
12.418056791839929 323.5934804941787 0.7851061852758444
12.423284346793345 318.5856733993807 0.7785249260482331
12.428511901746761 316.2028657983202 0.7759302263676385
12.433739456700177 315.38388281352667 0.7766379104287564
12.438967011653594 318.62982787559866 0.7821393328276076
12.44419456660701 321.31999384341316 0.7876366723212366
12.449422121560426 321.2452642846922 0.7889065853152852
12.454649676513842 322.09745944000264 0.7913219760920883
12.459877231467258 321.1546195572705 0.7900937070361796
12.465104786420675 319.73862860703935 0.789498252242912
12.47033234137409 320.19456020037734 0.791614425850923
12.475559896327507 318.27330131533483 0.7898516435221337
12.480787451280923 319.01271584233314 0.7934438297331179
12.48601500623434 319.9132942303846 0.7958127872061049
12.491242561187756 321.3903637725466 0.7973570742375751
12.496470116141172 323.55854039578963 0.8016874163061785
12.501697671094588 322.89388418496407 0.8016450957477343
12.506925226048004 319.9973292755218 0.8001576212198545
12.51215278100142 317.3873078120654 0.7991772778906181
12.517380335954837 313.35965043984106 0.7971809179581176
12.522607890908253 311.972537417895 0.7975464799522519
12.527835445861669 308.68281637136675 0.795226525405382
12.533063000815085 308.1137148069673 0.7946341507835442
12.538290555768501 305.41904450368406 0.7910791576868361
12.543518110721918 308.0979550982418 0.795003931267761
12.548745665675334 309.21191601746864 0.7967873739114156
12.55397322062875 305.74273466760565 0.7940164257358145
12.559200775582166 303.6593563627846 0.790938396621673
12.564428330535582 300.5629807812819 0.7834084389444487
12.569655885488999 299.0441201513181 0.7736228176117688
12.574883440442415 301.918236214044 0.7722760873530419
12.580110995395831 304.6047730507044 0.7722655350911188
12.585338550349247 302.4138790158761 0.7680885672689645
12.590566105302663 301.9964218822507 0.7673193129444124
12.59579366025608 301.9216786901075 0.7677854252396675
12.601021215209496 302.86653070880203 0.7683885966826063
12.606248770162912 304.6164449770011 0.7681908198237598
12.611476325116328 304.2059223786321 0.7671096582910519
12.616703880069744 306.1928458001292 0.7680312459194562
12.62193143502316 307.60055647249436 0.7672522355437774
12.627158989976577 311.58138215544227 0.7698496530504666
12.632386544929993 312.57716345459335 0.7682128010550325
12.63761409988341 312.5436536341611 0.766843454008496
12.642841654836825 310.79360687731514 0.7640994795687194
12.648069209790242 311.45208879643184 0.7652278832205553
12.653296764743658 314.30156338525387 0.7689767579794633
12.658524319697074 316.32808115093366 0.7715775392393154
12.66375187465049 318.47107123572636 0.7735468095499584
12.668979429603906 322.0601727147327 0.7767172762815843
12.674206984557323 327.27685227565695 0.7827437078688267
12.679434539510739 334.42218574700416 0.7909850494207773
12.684662094464155 340.3069246324565 0.7957797177114077
12.689889649417571 341.1023117650798 0.795374874376972
12.695117204370987 344.4340942378541 0.7971677200340608
12.700344759324404 350.71016468102033 0.8025633202818615
12.70557231427782 359.3621632323089 0.8112833380887734
12.710799869231236 367.21204329955214 0.8188991885849405
12.716027424184652 376.3767080783959 0.8289284268304089
12.721254979138068 381.9570819225745 0.8346336187214387
12.726482534091485 387.8127313333025 0.8392689412701205
12.7317100890449 394.04173297861064 0.8452852819488019
12.736937643998317 401.2796714783786 0.8520989406724467
12.742165198951733 405.9986873584997 0.8566389007200527
12.74739275390515 409.6571483711551 0.8600439922999381
12.752620308858566 414.1416722031907 0.8646838006518002
12.757847863811982 416.38564889463714 0.8661987681277236
12.763075418765398 416.43108912498155 0.8659625155378766
12.768302973718814 410.9284106101743 0.8598348810873634
12.77353052867223 404.80435948809117 0.8528445940286342
12.778758083625647 396.93871300843523 0.8444907119887106
12.783985638579063 389.5127428478185 0.8368920360203946
12.789213193532479 387.1620725497115 0.8353174649046432
12.794440748485895 380.88355482216303 0.8288363735641557
12.799668303439312 374.74116997754965 0.8211587996175493
12.804895858392728 371.0319039326423 0.8168991516266751
12.810123413346144 364.7484213843601 0.8100781972788463
12.81535096829956 361.59338713968054 0.8072312533504066
12.820578523252976 355.12347421205845 0.8004083648372275
12.825806078206393 353.7407813109295 0.7982102833024998
12.831033633159809 351.6266474694644 0.7960733272085825
12.836261188113225 353.7163843996297 0.7981105618207911
12.841488743066641 354.7603701751652 0.7985929417275969
12.846716298020057 354.91777940387544 0.7980702605966791
12.851943852973474 359.35117231345447 0.802145785671233
12.85717140792689 358.0831068599877 0.8003160771256886
12.862398962880306 362.74137031593574 0.8049039585745981
12.867626517833722 364.07490356050636 0.8063061072501583
12.872854072787138 367.7245211245026 0.809943020279821
12.878081627740555 375.7343175587728 0.8178731954530986
12.88330918269397 381.77648228008155 0.8242562425037057
12.888536737647387 390.0529763601798 0.8323631059480634
12.893764292600803 392.2154377171833 0.8337922148440396
12.89899184755422 391.0845878914702 0.8324423177009993
12.904219402507636 390.5672329947767 0.8311729784997909
12.909446957461052 387.60404396178444 0.8282544700434745
12.914674512414468 380.6610331342858 0.8209520249507921
12.919902067367884 375.5219214968496 0.815557609742769
12.9251296223213 365.66515646854043 0.8054940789799361
12.930357177274717 355.9857547565468 0.794549570514892
12.935584732228133 346.3002051137986 0.7838266099403332
12.940812287181549 336.18089981011804 0.7712378414964298
12.946039842134965 332.5083611677094 0.7669759065923502
12.951267397088381 328.46767486699696 0.7621864959697127
12.956494952041798 325.7587113247948 0.7597551296733719
12.961722506995214 325.57313462182145 0.7595908696379101
12.96695006194863 319.7876438527444 0.7528701971640285
12.972177616902046 315.0174634533164 0.7476101919472611
12.977405171855462 311.5866556976569 0.7428254743022951
12.982632726808879 311.3019591054906 0.742750584946152
12.987860281762295 314.34168680980883 0.7465144026851075
12.993087836715711 317.26184392257517 0.7502333349398769
12.998315391669127 319.76024468146335 0.7533955185576463
13.003542946622543 318.874306677638 0.7516402008064109
13.00877050157596 318.79352376015964 0.7515297603541604
13.013998056529376 322.39349168753273 0.755422637175109
13.019225611482792 321.31990255195694 0.755000855977849
13.024453166436208 324.0295919999656 0.7591220736391735
13.029680721389624 322.7978575155197 0.7592591773235581
13.03490827634304 322.7039560724862 0.75894519459204
13.040135831296457 327.21559656078216 0.7637472979454115
13.045363386249873 330.7819433770328 0.7669688869972545
13.05059094120329 335.8141615054538 0.7709382015050725
13.055818496156705 338.25700611731423 0.7748742070575861
13.061046051110122 339.1628416368233 0.7763796607702784
13.066273606063538 339.10258718083793 0.7764658612856365
13.071501161016954 342.3588295558633 0.7811808275023131
13.07672871597037 340.7926143736575 0.7792967369411384
13.081956270923786 339.1771902844936 0.778178618727784
13.087183825877203 332.7443891089269 0.7707515819823278
13.092411380830619 328.37383146397667 0.7640406851185302
13.097638935784035 325.7629690037083 0.7594293160320065
13.102866490737451 325.49251326641274 0.7597443972689484
13.108094045690867 324.70404218843015 0.7582934682715418
13.113321600644284 324.00426810318544 0.759236408996458
13.1185491555977 320.8587759728748 0.7566479318848827
13.123776710551116 319.5959305781233 0.7562163752012137
13.129004265504532 315.56415881642266 0.7520637985237985
13.134231820457948 316.0816158271451 0.751869176248253
13.139459375411365 316.55844506947784 0.7528001924902225
13.14468693036478 316.9953286107329 0.7526407216072002
13.149914485318197 320.35690357473607 0.7562452985081504
13.155142040271613 323.9237418980749 0.7608982564856831
13.16036959522503 326.9840551402534 0.7643975313840922
13.165597150178446 329.1279821711209 0.7658856404525439
13.170824705131862 333.077163250866 0.7697889054435072
13.176052260085278 333.5392503393026 0.7707624601153968
13.181279815038694 336.05939611881416 0.773817794114248
13.18650736999211 336.49748047586223 0.774078027951548
13.191734924945527 334.496849149396 0.7726330115116301
13.196962479898943 337.8264806286323 0.7755775714475498
13.202190034852359 338.15894111120895 0.7765264112957797
13.207417589805775 339.10854580248713 0.7784642704317093
13.212645144759191 336.4878325783007 0.7748145037225073
13.217872699712608 331.6257482865753 0.7686252924794663
13.223100254666024 331.1132390922685 0.7672421250361725
13.22832780961944 333.4939306049878 0.7695011061686318
13.233555364572856 337.41456624778965 0.7758135041952928
13.238782919526273 337.4896154370033 0.77647295211166
13.244010474479689 329.0763173741044 0.7666695644096865
13.249238029433105 325.2652156789453 0.7618420004109048
13.254465584386521 324.33724050256416 0.7598039472357621
13.259693139339937 327.419155155437 0.7637632782457803
13.264920694293354 328.26597867092363 0.7659764551865148
13.27014824924677 321.1091769310323 0.7574434508063336
13.275375804200186 318.39507686687693 0.7551660692053557
13.280603359153602 314.4108067885458 0.7507093050758599
13.285830914107018 311.8972133201268 0.7484809469198034
13.291058469060435 311.2786577933534 0.7474453842659773
13.29628602401385 310.9787882068645 0.7471549464985902
13.301513578967267 315.27961170558785 0.7522658843320438
13.306741133920683 313.7009365694687 0.7511359306630477
13.3119686888741 309.79640651414815 0.7479722122961769
13.317196243827516 304.77546788202335 0.7412176427026345
13.322423798780932 302.1147552009837 0.7378784767710517
13.327651353734348 304.7187700814701 0.7399398659511294
13.332878908687764 301.9936651057281 0.736833114984983
13.33810646364118 302.1521550449201 0.7371448838861606
13.343334018594597 298.8598297896253 0.7333068692030497
13.348561573548013 294.6127628079112 0.7273488085298602
13.353789128501429 293.70489955226844 0.7268285533924622
13.359016683454845 290.87149474357363 0.723410611130398
13.364244238408261 292.4182037006974 0.725012577026427
13.369471793361678 297.49032477976226 0.7304295802332614
13.374699348315094 301.4381474892435 0.7345754624430022
13.37992690326851 304.45311439329396 0.7385720629575341
13.385154458221926 305.8207274258591 0.7400572885883749
13.390382013175342 305.13620698214413 0.7398780912308793
13.395609568128759 304.2047186159565 0.7387816812796145
13.400837123082175 305.59622345650405 0.7399137119420808
13.406064678035591 306.4162437313413 0.7409710662883694
13.411292232989007 307.502639268687 0.7419410726623263
13.416519787942423 311.9692793851388 0.7479365608038592
13.42174734289584 313.86553365996684 0.7505219228705393
13.426974897849256 313.3464729053851 0.7489004272399123
13.432202452802672 313.4231938450733 0.7487592675667603
13.437430007756088 313.2999037913133 0.7476050995242816
13.442657562709504 313.7754095389669 0.7481802189353485
13.44788511766292 316.3511599167869 0.7517832958549009
13.453112672616337 314.2879246382768 0.7503339235258367
13.458340227569753 314.50187487444725 0.7497180765247211
13.46356778252317 315.0760740742778 0.7497728154866845
13.468795337476585 314.6391181867927 0.7494971131792858
13.474022892430002 317.15023514021993 0.7522969177247524
13.479250447383418 321.1828081726394 0.7584276110338602
13.484478002336834 326.3667242653062 0.7649271466545579
13.48970555729025 330.24187429150606 0.7689584387039574
13.494933112243666 329.0902389004003 0.7677255700309042
13.500160667197083 325.7398158010977 0.764474245895759
13.505388222150499 320.60923229396207 0.7584377265791183
13.510615777103915 316.9156946249861 0.754585424041437
13.515843332057331 315.3335278572618 0.7533744689782783
13.521070887010747 315.437375601224 0.7536742809188022
13.526298441964164 314.4592705043857 0.7523093517138554
13.53152599691758 310.336764646946 0.7466319639718878
13.536753551870996 306.26517856284914 0.7414432226350482
13.541981106824412 302.28282353579215 0.7376366599295209
13.547208661777828 298.7878628633435 0.734554259532124
13.552436216731245 298.5338896934977 0.735193463014158
13.55766377168466 297.8487237910001 0.7348733673638594
13.562891326638077 295.88949284907926 0.7319778251413296
13.568118881591493 293.23746365985016 0.7306842181367069
13.57334643654491 288.197449856106 0.7259342335389595
13.578573991498326 284.720776543051 0.7243678449799413
13.583801546451742 281.8486384444971 0.7221247222964159
13.589029101405158 280.22035486109456 0.7192898260175985
13.594256656358574 277.3872592350706 0.7139156344236455
13.59948421131199 276.43891815357523 0.7131445806053329
13.604711766265407 274.13491688735365 0.7088346401185787
13.609939321218823 271.9967075887055 0.7060578716787015
13.615166876172239 271.0715829918422 0.7041591740863166
13.620394431125655 269.8278629880887 0.7020906411970123
13.625621986079071 271.52955499567 0.7058391747757353
13.630849541032488 273.27378985679377 0.7098521778126295
13.636077095985904 271.9922219919026 0.7088387699156368
13.64130465093932 272.3654871754823 0.7090469278464226
13.646532205892736 269.80133809237344 0.7040060208940121
13.651759760846153 266.7995184287625 0.7014746263572449
13.656987315799569 264.26492579401724 0.6983540721106121
13.662214870752985 263.2871607895652 0.6974305055549137
13.667442425706401 263.01214469453936 0.6977308383823132
13.672669980659817 261.7131116386082 0.695564923448808
13.677897535613234 259.36416873872867 0.6915575615650148
13.68312509056665 256.67554912437305 0.6884958036190335
13.688352645520066 257.667973373176 0.6895655511870392
13.693580200473482 259.416916880502 0.6923996037399823
13.698807755426898 259.3430611066382 0.6927080439992869
13.704035310380315 260.7344818429714 0.6937831905531113
13.70926286533373 260.61865298143516 0.6915958270971377
13.714490420287147 261.3720540308079 0.6932458145755436
13.719717975240563 262.17042729908405 0.6949279834930865
13.72494553019398 262.56125184302954 0.6965726639611125
13.730173085147396 261.71223429668026 0.6961755609744662
13.735400640100812 262.19698703252027 0.6960368706511081
13.740628195054228 265.5457913287906 0.6998112600711429
13.745855750007644 267.369293682568 0.7010747562820101
13.75108330496106 269.82001570432743 0.705802765724992
13.756310859914477 266.33842680294 0.7037093954434126
13.761538414867893 263.96344933469516 0.7029994458162045
13.766765969821309 261.92341690959995 0.6988348781094098
13.771993524774725 262.8258159222942 0.6986163588384914
13.777221079728141 263.3483136762866 0.6998500100940974
13.782448634681558 262.06372935555964 0.6987625267503905
13.787676189634974 262.12669426599064 0.6996304125819485
13.79290374458839 258.587054710514 0.6935766446913812
13.798131299541806 258.84438523009084 0.6910266041555764
13.803358854495222 259.38287081079767 0.691605978531413
13.808586409448639 256.81394141782476 0.688922502450411
13.813813964402055 256.74789735574296 0.6893675487275159
13.819041519355471 255.70016463703686 0.6883386935699967
13.824269074308887 257.8998612902327 0.6891118001022916
13.829496629262303 260.19932638218177 0.6931528393387391
13.83472418421572 258.67144336296775 0.691871516472116
13.839951739169136 261.9001681047349 0.6946859662848808
13.845179294122552 260.9407950415176 0.6939749663620587
13.850406849075968 263.4273325242414 0.6967745947849541
13.855634404029384 266.6145984158245 0.7016717519844102
13.8608619589828 267.2320647451991 0.7023555561523118
13.866089513936217 267.23823118609096 0.7011160450502906
13.871317068889633 266.5603743272357 0.7002117453171134
13.87654462384305 265.12232545573164 0.6984211432167664
13.881772178796465 262.5280832864119 0.6955257516338967
13.886999733749882 265.1813821772674 0.6983035097204622
13.892227288703298 267.11226137273604 0.6987906084182376
13.897454843656714 271.51624316783943 0.705207703896529
13.90268239861013 277.6101406881785 0.7139455577380649
13.907909953563546 280.95512337431245 0.7182824166619035
13.913137508516963 284.40082236108543 0.7204653631440215
13.918365063470379 282.015100621013 0.7160550700225835
13.923592618423795 279.9199147320229 0.7124268465530039
13.928820173377211 279.4249096110288 0.7124089282159348
13.934047728330627 281.0787029354399 0.7151927022009854
13.939275283284044 283.3864339791612 0.7185334784725917
13.94450283823746 285.1162016986951 0.72129919036502
13.949730393190876 285.2717551534726 0.7204692715861478
13.954957948144292 283.8348164519012 0.7180708379611954
13.960185503097708 285.03307478184087 0.7206058050233105
13.965413058051125 285.1454259919647 0.7212152122467278
13.97064061300454 285.59784418305105 0.721814528247325
13.975868167957957 283.28664751541805 0.7192610712232126
13.981095722911373 278.62435475802454 0.7115841718983918
13.98632327786479 275.39423938555063 0.7079122749239067
13.991550832818206 270.6454803328509 0.7021837322520901
13.996778387771622 269.7508320462131 0.7021041503277385
14.002005942725038 269.2478499509228 0.7025784134638932
14.007233497678454 268.9645030542188 0.7028540255237349
14.01246105263187 269.72399517357115 0.7022709856581748
14.017688607585287 269.82990692258306 0.7019102269846726
14.022916162538703 271.11445919011504 0.7030199409274162
14.028143717492119 272.53950346958595 0.7040064911925431
14.033371272445535 271.2910316101919 0.7024524603580679
14.038598827398951 271.86891466699916 0.7040312246935736
14.043826382352368 273.76731763096086 0.7058578743645109
14.049053937305784 276.55780432534965 0.7108975677421622
14.0542814922592 276.11968108230366 0.7100966418910748
14.059509047212616 277.6392806749493 0.7129677872219243
14.064736602166032 277.8464143520634 0.7130377493250953
14.069964157119449 278.8377397345729 0.7129085964633117
14.075191712072865 280.9052326063121 0.7154374224087182
14.080419267026281 281.46597668945407 0.7149053342544767
14.085646821979697 287.7188642121487 0.7220614463890553
14.090874376933114 290.85235259846246 0.7259963790154911
14.09610193188653 295.5166193192915 0.731673720009519
14.101329486839946 297.1822269071991 0.7335057898443023
14.106557041793362 299.463775245384 0.7374664557019374
14.111784596746778 301.7413144421383 0.7398124151009744
14.117012151700195 299.55423243554577 0.7374374566220308
14.12223970665361 299.31222447485294 0.7369573373867551
14.127467261607027 295.4501297782668 0.732900189217459
14.132694816560443 294.350267632055 0.731598999348568
14.13792237151386 291.3552079986654 0.7282920539756241
14.143149926467276 288.2024843221857 0.7229403411778665
14.148377481420692 286.55622580972505 0.7203900324285384
14.153605036374108 287.460874537184 0.7211395665901709
14.158832591327524 288.7032379784726 0.7225850523721886
14.16406014628094 291.93851323430505 0.7265233988173952
14.169287701234357 291.72968816354137 0.7250597196732459
14.174515256187773 291.17374480958745 0.7237754132971355
14.179742811141189 289.7302341313626 0.723401885017208
14.184970366094605 286.9407035638441 0.7214792828405613
14.190197921048021 285.7588670746267 0.7221569238728374
14.195425476001438 281.85634208846017 0.7171890789312186
14.200653030954854 283.12597081756246 0.7174011755701372
14.20588058590827 285.1339759178037 0.7189842010689299
14.211108140861686 286.9440026877744 0.7210101198219483
14.216335695815102 287.3286876053581 0.7219626067746925
14.221563250768519 287.7494351637966 0.7218575540734112
14.226790805721935 288.1740879108607 0.7235703549416231
14.232018360675351 286.2956908310335 0.7199371811700085
14.237245915628767 287.5066230911251 0.7211531679606161
14.242473470582183 287.7878725246795 0.7218892586809533
14.2477010255356 287.95444414132294 0.7213184925503352
14.252928580489016 286.954317497288 0.7203837552417584
14.258156135442432 286.94777436785415 0.720407676722997
14.263383690395848 293.0943137841581 0.7270962048529268
14.268611245349264 295.04346569892914 0.7288781391886977
14.27383880030268 296.5213228548954 0.7297972131610073
14.279066355256097 294.6880640551707 0.7280874163854641
14.284293910209513 294.3809790875314 0.7273300468723047
14.28952146516293 296.2300312447843 0.7287219882455599
14.294749020116345 298.6201902731772 0.7319823529873133
14.299976575069762 302.35885325236455 0.7357263365798021
14.305204130023178 306.7953094589606 0.7416027033588384
14.310431684976594 308.8326742448225 0.7442065969468364
14.31565923993001 306.2366144366467 0.7395114849205172
14.320886794883426 302.6768691159027 0.7352846095747709
14.326114349836843 304.87701289634555 0.7366775630672067
14.331341904790259 305.82703951465606 0.737703192804882
14.336569459743675 308.58526611654867 0.7413773312072381
14.341797014697091 308.25413648278624 0.7398576077143453
14.347024569650507 309.4554487868481 0.7416614907590144
14.352252124603924 310.1729149972546 0.7423827361373794
14.35747967955734 310.7445766453134 0.7435849513505782
14.362707234510756 308.7964169919833 0.7415669138325982
14.367934789464172 310.24909459589196 0.7432814246521413
14.373162344417588 313.85387707260116 0.7472976817333569
14.378389899371005 314.66397489646556 0.7485343466729562
14.38361745432442 316.16127896238646 0.7518666613663
14.388845009277837 315.64651625965047 0.7513343846610299
14.394072564231253 312.7886296968765 0.747495905066208
14.39930011918467 312.53372953965896 0.7460675922526483
14.404527674138086 313.9724580330632 0.7464440983144363
14.409755229091502 315.9006237215295 0.7485458161841297
14.414982784044918 316.2885628429173 0.749456682858103
14.420210338998334 312.7254954510241 0.7450330571214013
14.42543789395175 313.0795167032534 0.7462755295397465
14.430665448905167 315.6050532329037 0.7492932510504323
14.435893003858583 317.8184145753062 0.7521350960015039
14.441120558811999 320.5151158737449 0.7550761530690675
14.446348113765415 320.2823455383618 0.7541782808931033
14.451575668718831 319.0827686365957 0.7535343756549048
14.456803223672248 319.9624103093825 0.7542121566077178
14.462030778625664 323.27007647525636 0.7568584506040924
14.46725833357908 325.4686277567858 0.759317290722698
14.472485888532496 332.1583339872994 0.7663255596958117
14.477713443485912 336.3215084219831 0.7712210572924644
14.482940998439329 340.8770198142581 0.7765382053594863
14.488168553392745 343.0289263532221 0.7791368535437215
14.493396108346161 343.579228752458 0.779438632421183
14.498623663299577 347.9880858068861 0.7848039833324497
14.503851218252994 354.6979877810762 0.7910925462633168
14.50907877320641 365.07502481000427 0.8028830442463093
14.514306328159826 370.13825578278505 0.8078173603108125
14.519533883113242 372.2573637392401 0.8096122030283771
14.524761438066658 371.6387620415475 0.8086305206296102
14.529988993020075 368.21167323473645 0.8048358337595496
14.53521654797349 365.34741652221754 0.8016322677314534
14.540444102926907 357.51378015776277 0.7939735428192608
14.545671657880323 348.8729209014507 0.7860167546009992
14.55089921283374 337.0773157095347 0.7740095415850532
14.556126767787156 328.4833806505623 0.7645071185439505
14.561354322740572 323.2103530884469 0.7586078885821088
14.566581877693988 317.04050581922814 0.7517594230946875
14.571809432647404 312.68343498305313 0.7462049413376326
14.57703698760082 308.41288001293725 0.7403007712874534
14.582264542554237 306.52372942173156 0.7365389281204525
14.587492097507653 310.2534732520224 0.74111350530135
14.592719652461069 313.8728161153494 0.7456027525314014
14.597947207414485 316.0732879633431 0.7484161059081953
14.603174762367901 317.2736835579651 0.7488357055909094
14.608402317321318 321.2649952844484 0.7525663207379142
14.613629872274734 322.04218120537246 0.7532814850088622
14.61885742722815 325.6011342144496 0.7575590703349193
14.624084982181566 328.0947998300593 0.7598989233568556
14.629312537134982 331.1377754282749 0.7621942394994758
14.634540092088399 338.89595921176397 0.7696706059439699
14.639767647041815 344.7849092458993 0.7766364088216726
14.644995201995231 346.7802495803435 0.7799583544866604
14.650222756948647 347.87895106537013 0.7810909356160782
14.655450311902063 346.7682896159281 0.7801355582819237
14.66067786685548 346.09894851696674 0.778716297408083
14.665905421808896 346.4992965496786 0.7783323679844671
14.671132976762312 347.0069250876699 0.7786046000943384
14.676360531715728 345.23583817171044 0.77643082381127
14.681588086669144 345.1786318193978 0.7763204463567577
14.68681564162256 346.5215429738043 0.7784549050110161
14.692043196575977 349.0553976457756 0.7802892297982614
14.697270751529393 348.85509266796294 0.779431961255539
14.70249830648281 350.0907239188523 0.7810553389422892
14.707725861436225 352.69777080897154 0.7835470566189621
14.712953416389642 352.9527928073301 0.784259953078682
14.718180971343058 352.5338555430667 0.7840268221716323
14.723408526296474 350.51872134478486 0.7819726993750018
14.72863608124989 351.58059960046853 0.7830786040978668
14.733863636203306 350.4481660889733 0.7816872231306412
14.739091191156723 350.4819640896051 0.7816775059793214
14.744318746110139 343.41804862582325 0.7744228413707009
14.749546301063555 339.09149939761465 0.7700348443884699
14.754773856016971 332.15966991496674 0.7633039781677923
14.760001410970387 329.46913301358063 0.761633715096316
14.765228965923804 327.6699081402737 0.7593716250932416
14.77045652087722 321.35298365586243 0.7515466843565677
14.775684075830636 315.7677023379338 0.7438057564208073
14.780911630784052 309.5887444123396 0.7366284357751208
14.786139185737468 311.02842441372917 0.7395068269804561
14.791366740690885 314.3502938215582 0.7432616389237933
14.7965942956443 314.37304591630976 0.7428323076757641
14.801821850597717 314.0725716544715 0.7421798090928762
14.807049405551133 315.1936669342099 0.7433290962513206
14.81227696050455 318.056790888871 0.7473179887517619
14.817504515457966 322.5461441516934 0.7527627253759481
14.822732070411382 327.3803326829741 0.757518521311926
14.827959625364798 329.67373665116406 0.7597550246916676
14.833187180318214 331.045206376038 0.7612344968752489
14.83841473527163 335.1777252781709 0.7645871033329115
14.843642290225047 338.6876382287998 0.7692747912016227
14.848869845178463 342.41419495808765 0.7735648658731225
14.854097400131879 343.2879636462358 0.7745282494224826
14.859324955085295 342.7326117649524 0.7743436112202071
14.864552510038711 344.03159700064816 0.7748454297995988
14.869780064992128 344.9446542378978 0.7762075738824634
14.875007619945544 349.1147405810278 0.7814747315851783
14.88023517489896 351.985071866728 0.78471755423737
14.885462729852376 352.9426765350109 0.7863150761085734
14.890690284805792 351.2624028729066 0.7840947663065848
14.895917839759209 352.3071281549528 0.7854465259950144
14.901145394712625 350.53958660823537 0.784268327674193
14.906372949666041 352.5074478348436 0.7860212177561743
14.911600504619457 350.53919209149296 0.7839970862869231
14.916828059572873 349.8167139982342 0.7834033805045888
14.92205561452629 342.6670203638069 0.7760066055043122
14.927283169479706 337.06882768538003 0.7714201859292883
14.932510724433122 331.3524722615087 0.7651197454835019
14.937738279386538 328.5257039647219 0.7605376772663659
14.942965834339955 323.2274011240106 0.7528876687224257
14.94819338929337 319.24537422935555 0.7482934152647771
14.953420944246787 315.0811487485806 0.7443327438288525
14.958648499200203 310.59347952162443 0.7404071581480658
14.96387605415362 307.42547590393167 0.7370256983506436
14.969103609107036 303.78799081862695 0.7332689430122759
14.974331164060452 300.16822686747815 0.729338339963469
14.979558719013868 296.05966632698363 0.7250769953549009
14.984786273967284 291.39454878531535 0.7198337405719377
14.9900138289207 290.61577111129304 0.7190738825551367
14.995241383874117 293.2744016694255 0.7210743200381949
15.000468938827533 295.7466555789343 0.7241772905846887
15.005696493780949 297.7623411876848 0.7260376358066891
15.010924048734365 300.4020575492421 0.729827490097336
15.016151603687781 302.303936284673 0.7319958766397092
15.021379158641198 304.8635345899395 0.7343320661665693
15.026606713594614 303.0980753402236 0.7319096112604536
15.03183426854803 305.94534396375536 0.7342336444047947
15.037061823501446 309.70022222259234 0.7393300828317125
15.042289378454862 312.4406514476474 0.7416971735389531
15.047516933408279 312.20881823119055 0.7412728685082095
15.052744488361695 310.9910555201648 0.7394983302135189
15.057972043315111 312.9855581510268 0.7431886181757124
15.063199598268527 314.3207203429933 0.7447368506454976
15.068427153221943 318.6075411091874 0.7498454263696293
15.07365470817536 319.1314902919256 0.7492533004262198
15.078882263128776 317.1623632893717 0.7462036254670256
15.084109818082192 314.5228310762141 0.7437746480943431
15.089337373035608 311.79890975724373 0.7399783813617781
15.094564927989024 310.51288166375326 0.7385487915722055
15.09979248294244 312.3388415133421 0.7405240100459347
15.105020037895857 312.20025905632593 0.740667365371365
15.110247592849273 310.77351385895554 0.73889457653336
15.11547514780269 308.23980390261585 0.7365918747552942
15.120702702756105 307.7328857452354 0.7364788533557806
15.125930257709522 304.66530991426197 0.7326736332627816
15.131157812662938 303.10814687133416 0.7310520691383898
15.136385367616354 301.3114970903309 0.7285063772441861
15.14161292256977 297.42110451856564 0.7242977032233082
15.146840477523186 295.7876610230877 0.7234011220588861
15.152068032476603 294.04704471186534 0.7218425702201389
15.157295587430019 291.81239624782205 0.7188926125971502
15.162523142383435 291.0751979919831 0.7177620671217569
15.167750697336851 289.6331451076711 0.7162901969883325
15.172978252290267 286.40892455565876 0.7124775921617126
15.178205807243684 283.0991721509956 0.7105412134958379
15.1834333621971 278.37367685308806 0.7068429079380565
15.188660917150516 274.46446542993294 0.7034820467901066
15.193888472103932 273.3556334124241 0.7018372445012577
15.199116027057348 271.1788736446166 0.6971386467960206
15.204343582010765 273.56986818885065 0.698674578206526
15.20957113696418 275.82143980570413 0.7013778787385779
15.214798691917597 275.0376892996427 0.6999729548878919
15.220026246871013 274.3021287880205 0.700011209928609
15.22525380182443 270.4152164205109 0.6955613247083412
15.230481356777846 273.2212380930112 0.69980631124407
15.235708911731262 274.7348691973143 0.7015565463432597
15.240936466684678 276.47919136216376 0.7033544993540913
15.246164021638094 275.085213465085 0.7017814721673248
15.25139157659151 274.4171985237405 0.7007759279468614
15.256619131544927 274.57967623424264 0.7007048589340314
15.261846686498343 273.0728431869681 0.7000347588902688
15.267074241451759 271.0578751282502 0.6967258495407693
15.272301796405175 267.8805035020219 0.6925262205501996
15.277529351358591 267.32659684859976 0.69114784369286
15.282756906312008 266.47322083217534 0.690472247617768
15.287984461265424 267.5691803038297 0.693977499472105
15.29321201621884 267.96780410988544 0.6945902469257896
15.298439571172256 271.1545433073239 0.6978230717173575
15.303667126125672 273.7425960292565 0.7018051836076762
15.308894681079089 276.3430340630393 0.7046820154086004
15.314122236032505 279.4459953658505 0.7082005610016284
15.319349790985921 279.7882116145159 0.7080376143822164
15.324577345939337 282.3134277267564 0.7107159787602176
15.329804900892753 282.3609941598594 0.7096891894407998
15.33503245584617 283.0288345183937 0.7107478647596674
15.340260010799586 283.73948445391943 0.7116457334879956
15.345487565753002 286.1333442100051 0.7145889731985704
15.350715120706418 287.82260282070075 0.7170325812900901
15.355942675659835 287.9528426531768 0.716425767341001
15.36117023061325 289.93206625376786 0.718127729694693
15.366397785566667 291.992305252848 0.7198363337183152
15.371625340520083 294.06048174170365 0.7220069061887107
15.3768528954735 294.1038830538987 0.7225890959476999
15.382080450426916 294.5406156534861 0.7233677142347714
15.387308005380332 296.44952225003675 0.7261986587306174
15.392535560333748 296.107426722757 0.7269140854393685
15.397763115287164 297.79313607564796 0.7372966010012324
15.40299067024058 298.41576298844296 0.7456093203217189
15.408218225193997 297.3091224181838 0.7481082551500031
15.413445780147413 298.8583735596483 0.7537390324655223
15.418673335100829 297.8024942109631 0.7563262129647325
15.423900890054245 297.5611147120334 0.7579705475338477
15.429128445007661 296.67094305709264 0.7599068107187364
15.434355999961078 297.221334025163 0.7622075559588108
15.439583554914494 298.62224536334315 0.7671706628613976
15.44481110986791 298.6822150720585 0.7707791335861202
15.450038664821326 298.6842646745606 0.7736187076607288
15.455266219774742 294.12390749695413 0.769039314724273
15.460493774728159 290.93357466794424 0.7668843372551795
15.465721329681575 289.5765016342611 0.7662712402811067
15.470948884634991 291.78808116490404 0.7716727552505817
15.476176439588407 294.97710177697553 0.7781661986663257
15.481403994541823 295.606306519491 0.7810331961216121
15.48663154949524 293.1312474476955 0.7797684272312777
15.491859104448656 295.14575910416283 0.7843562106061598
15.497086659402072 295.99600841647236 0.7879874376010679
15.502314214355488 298.57684160285345 0.7934551126993941
15.507541769308904 297.09940554037496 0.7924685390631222
15.51276932426232 293.12241673192773 0.7892621603873793
15.517996879215737 291.8882850599771 0.7881072753100945
15.523224434169153 291.8922982752407 0.7900254002665141
15.52845198912257 291.4135984682742 0.7909929137169431
15.533679544075985 292.0377503904986 0.7932662682075733
15.538907099029402 291.7266280543915 0.7944863981479499
15.544134653982818 292.21845836462023 0.7972252081828498
15.549362208936234 292.9135558367215 0.8007706301504056
15.55458976388965 292.4517888107689 0.802476622229844
15.559817318843066 293.6637850948912 0.8056254685213652
15.565044873796483 293.74971126736614 0.8076339890492517
15.570272428749899 293.49750583089 0.8078631480990534
15.575499983703315 291.59675201340747 0.8062992686045134
15.580727538656731 290.23984399738464 0.8062410774972459
15.585955093610147 290.06208086280895 0.8071450969212742
15.591182648563564 289.87972479978026 0.8101574799149553
15.59641020351698 289.8005686856945 0.8126374915201964
15.601637758470396 288.93975064377304 0.8124535826495807
15.606865313423812 284.9611418756652 0.8088246619650148
15.612092868377228 281.2708088350143 0.8041205999076236
15.617320423330645 280.0201634940763 0.8034579416379077
15.62254797828406 279.05782937896305 0.803857564784402
15.627775533237477 278.20972168825995 0.8039917478049834
15.633003088190893 275.6222905474722 0.8039485642764123
15.63823064314431 272.97786335630667 0.7975239380347373
15.643458198097726 270.0624996803548 0.7822890191631806
15.648685753051142 269.2452539970189 0.7737933052059545
15.653913308004558 267.02922749306686 0.7662428629859827
15.659140862957974 265.2945741679325 0.7612829776692787
15.66436841791139 264.74251994153826 0.7576072473681251
15.669595972864807 264.58280327571265 0.7555482020743644
15.674823527818223 264.9627551950658 0.7532223154792523
15.680051082771639 264.6042280843964 0.7510884779780085
15.685278637725055 265.28291417974145 0.7499997723548305
15.690506192678471 265.56947150754945 0.7490552783289761
15.695733747631888 265.9423429624374 0.7488439189236289
15.700961302585304 264.26733552200506 0.7459447058315601
15.70618885753872 268.3080895524487 0.7504540765686707
15.711416412492136 267.3545233187092 0.7473015856183527
15.716643967445552 269.8692435065541 0.7491988432274941
15.721871522398969 271.30003000787275 0.7497021067383312
15.727099077352385 271.7054901071579 0.7485822341815047
15.732326632305801 272.77899037583313 0.7494624244150034
15.737554187259217 271.29748656548355 0.746301938941865
15.742781742212633 270.9861648108044 0.7450817882036737
15.74800929716605 273.326842691533 0.7490591414016322
15.753236852119466 275.3161510392489 0.7512282729624364
15.758464407072882 279.4531090390944 0.7553052305054382
15.763691962026298 279.7344037883137 0.7547108827043134
15.768919516979715 282.2299988968775 0.7555343288515606
15.77414707193313 281.4513660460663 0.7545011967106445
15.779374626886547 279.2138972014402 0.7514527655676796
15.784602181839963 280.2244753015706 0.7509752088949956
15.78982973679338 282.52231939011506 0.7531201487651359
15.795057291746796 283.2498328641572 0.7524057170864056
15.800284846700212 282.8521197728043 0.7522997149760714
15.805512401653628 279.56847842006107 0.7483785373399747
15.810739956607044 281.3540362014634 0.7511719233148043
15.81596751156046 281.07194071176787 0.750360352520481
15.821195066513877 283.5229931547531 0.7531994968345121
15.826422621467293 286.4957689322927 0.7560055239287484
15.831650176420709 289.2174807667956 0.758570937820378
15.836877731374125 289.26550960587673 0.7575932114090816
15.842105286327541 284.42749760895595 0.7494290478487478
15.847332841280958 282.24862244905194 0.7466170003748464
15.852560396234374 280.99530626839436 0.7468873981230576
15.85778795118779 282.23017739867083 0.7493712157019143
15.863015506141206 284.1321320203758 0.7526292840186372
15.868243061094622 281.04046244012363 0.7497961976879448
15.873470616048039 276.75686253325586 0.7432381382642996
15.878698171001455 273.9399710704003 0.7377139114881193
15.883925725954871 274.67554370403724 0.7365381802549504
15.889153280908287 276.1311403930891 0.7363564669711302
15.894380835861703 278.1372000770964 0.7390607921776058
15.89960839081512 278.4882601856058 0.7392458411976195
15.904835945768536 280.4338420267482 0.7421599200199115
15.910063500721952 281.33682023565825 0.7440269474237725
15.915291055675368 278.0572389236798 0.7392500013387217
15.920518610628784 273.7484471558245 0.7327928449783564
15.9257461655822 271.1898444886134 0.7276805525661516
15.930973720535617 271.2684484526844 0.7265065789935251
15.936201275489033 271.59366448365967 0.7265515090645952
15.94142883044245 275.52093449012347 0.7303804286171304
15.946656385395865 278.8558065817394 0.7364781220394835
15.951883940349282 277.90641300800706 0.7359146349759774
15.957111495302698 279.34824007949834 0.7381693748767936
15.962339050256114 279.6699998799117 0.7384941560298677
15.96756660520953 282.75882606157325 0.7414367903772262
15.972794160162946 285.0418427104999 0.745673299234007
15.978021715116363 284.53818855101787 0.7437988998163814
15.983249270069779 284.0795116726567 0.7427330219267853
15.988476825023195 284.37868978403793 0.7429299117590655
15.993704379976611 285.1650958631158 0.7451865869476725
15.998931934930027 287.0609776027927 0.7474849809385292
16.004159489883442 285.20455061391056 0.7447745978321905
16.009387044836856 285.94176433060227 0.7455682937510653
16.01461459979027 282.5497530747765 0.7399412656890435
16.019842154743685 282.1929824311258 0.7398749963027118
16.0250697096971 281.6778737609307 0.7390275604436631
16.030297264650514 281.622282404701 0.7396502757020184
16.03552481960393 284.3339001798752 0.7436223219899554
16.040752374557343 286.1096699346897 0.7440947701185896
16.045979929510757 290.1210607222881 0.7495599820658464
16.05120748446417 289.95628650757806 0.7489970097806858
16.056435039417586 293.61615896780813 0.7536911435557428
16.061662594371 295.45489621424997 0.7548429010747809
16.066890149324415 300.90048660849493 0.760037611159173
16.07211770427783 305.2701923269632 0.7648220309655912
16.077345259231244 310.4398665889896 0.7710805962447917
16.08257281418466 311.81220769453563 0.7727066312368734
16.087800369138073 314.55111012218964 0.775821250712696
16.093027924091487 315.30233761745507 0.7765429288378874
16.0982554790449 318.9520988615867 0.7801223951342603
16.103483033998316 322.30425641834034 0.7841503852014313
16.10871058895173 323.0611619296191 0.7841929736785045
16.113938143905145 322.7573770793224 0.784993255348159
16.11916569885856 319.97620489847657 0.7823865712287384
16.124393253811974 318.72199965997294 0.7809414188661802
16.129620808765388 317.3209648686211 0.7794792098923139
16.134848363718802 317.95799677027946 0.7801313535131803
16.140075918672217 319.20627213893675 0.7824281125449672
16.14530347362563 321.38333072906397 0.7849950569455557
16.150531028579046 321.83844397133265 0.78514856044711
16.15575858353246 322.4552572274829 0.7849525441516038
16.160986138485875 320.3998573105652 0.7817272382848043
16.16621369343929 318.81544801753245 0.7793754673283304
16.171441248392703 314.3444529667176 0.7740890024315976
16.176668803346118 309.87691215436325 0.7691198735256315
16.181896358299532 305.2338831125115 0.7638140974591233
16.187123913252947 299.5818907661665 0.7572029923849857
16.19235146820636 292.79750382392587 0.7485467785379024
16.197579023159776 285.2780032632881 0.7396434989409055
16.20280657811319 280.03371145766766 0.7336130380957269
16.208034133066604 277.4807375544177 0.7314522371811188
16.21326168802002 276.83203567372436 0.7317489118440406
16.218489242973433 276.0509330175629 0.7306846416682644
16.223716797926848 272.85671469902906 0.7270693423189595
16.228944352880262 268.44759481380436 0.7195003565529213
16.234171907833677 263.47129005868385 0.7120942136235094
16.23939946278709 257.4037210323025 0.7045451749741575
16.244627017740505 256.7193125632744 0.7044349453041883
16.24985457269392 258.53799258976517 0.7078143876897297
16.255082127647334 260.9330879531797 0.712273638676796
16.26030968260075 255.60755252055324 0.7047873013009545
16.265537237554163 251.99108478718887 0.7006549924616248
16.270764792507578 249.71296701151707 0.6963040696532983
16.275992347460992 250.91508083041262 0.6978609942653001
16.281219902414406 251.6565318854832 0.6987093681903702
16.28644745736782 249.79479865616915 0.6963069227544916
16.291675012321235 251.32642732638072 0.6980092101199423
16.29690256727465 253.22419963169588 0.6997287247042844
16.302130122228064 252.36891293000065 0.6980982369970656
16.30735767718148 251.22246395800292 0.6976156807481272
16.312585232134893 250.1186826691905 0.6958203019389313
16.317812787088307 248.46724476510906 0.6939047296859991
16.323040342041722 248.5825832618382 0.6938567757708407
16.328267896995136 251.5625863645494 0.6977900060736113
16.33349545194855 249.12499011442168 0.6940405902318756
16.338723006901965 248.6412483337441 0.6936171066539591
16.34395056185538 251.44337779040794 0.6962851736183845
16.349178116808794 252.4266414916916 0.6972978808626131
16.35440567176221 256.74348616317246 0.7014806994264042
16.359633226715623 259.46250839803093 0.7038715979786963
16.364860781669037 266.79677653280476 0.7130161095204809
16.37008833662245 271.76440600947217 0.7178009026529991
16.375315891575866 274.90974913276574 0.7218119384889327
16.38054344652928 277.2799821527782 0.7250869993092507
16.385771001482695 281.905004225599 0.7299755186846726
16.39099855643611 283.67532503989145 0.730990344836468
16.396226111389524 284.88127009584014 0.7313435184253239
16.401453666342938 284.1757685088361 0.7302147932411951
16.406681221296353 284.0444864238063 0.731072557927358
16.411908776249767 285.56195815423445 0.7319113212154598
16.41713633120318 287.54337430447697 0.7340335575733465
16.422363886156596 284.25196473698213 0.7297297169436794
16.42759144111001 281.53414623085325 0.725634914976466
16.432818996063425 277.9638874420036 0.7217057731633678
16.43804655101684 275.63428883071145 0.7190410689832412
16.443274105970254 271.33817436922686 0.7158375832824557
16.448501660923668 268.52835234847475 0.7129207696914729
16.453729215877082 267.59881467653025 0.7104144958618879
16.458956770830497 268.57175840248414 0.7102958804860083
16.46418432578391 268.80782143868447 0.710421006471496
16.469411880737326 269.0031277280029 0.7108959757044193
16.47463943569074 269.57574155647603 0.7131263383883416
16.479866990644155 270.3365030832981 0.7130213117719332
16.48509454559757 271.5131286653197 0.7141848649328045
16.490322100550983 270.6429609502148 0.7135326829894074
16.495549655504398 272.92890766412506 0.7167065157858004
16.500777210457812 271.7993580709321 0.7152547034772392
16.506004765411227 276.5189431305181 0.7208981687605661
16.51123232036464 277.1993001541076 0.7201625499176094
16.516459875318056 276.81817636986074 0.7195388921352995
16.52168743027147 274.12478774165885 0.7155476969990147
16.526914985224884 271.5490075061481 0.7132501020048885
16.5321425401783 269.6376959835819 0.7108149544348926
16.537370095131713 269.04366594735524 0.7097749165246479
16.542597650085128 267.6721284231698 0.7078411441515553
16.547825205038542 266.6463384225614 0.7060384231792415
16.553052759991957 266.95974615988285 0.7058741534081546
16.55828031494537 262.6419375238708 0.7013435514348293
16.563507869898785 257.9910629009726 0.6954411119534475
16.5687354248522 255.97552721559126 0.6928919322783986
16.573962979805614 254.3770361059955 0.6912670189596063
16.57919053475903 254.66093337588603 0.6914909668652383
16.584418089712443 253.05322874641297 0.6907933929022925
16.589645644665858 252.1193977594562 0.6901885362215577
16.594873199619272 255.10969177762783 0.694015567702529
16.600100754572686 255.1911810771754 0.6944406614529244
16.6053283095261 255.62194684279038 0.6942010048738076
16.610555864479515 251.9990431143152 0.6884317164992029
16.61578341943293 249.64915705076137 0.6839532830595799
16.621010974386344 249.33647927834457 0.6837175583022529
16.62623852933976 251.35562030544557 0.6869560017277221
16.631466084293173 253.78793724487176 0.6911284246962102
16.636693639246587 255.4316322496292 0.6917774590735538
16.641921194200002 255.6708676523686 0.6926243502831546
16.647148749153416 256.44728351349863 0.692644583684625
16.65237630410683 255.33233448047886 0.6912966683437096
16.657603859060245 255.37824957193234 0.6912938783792533
16.66283141401366 251.69414758437287 0.6873296086154663
16.668058968967074 251.1815901969521 0.6867649995008165
16.67328652392049 245.63769842431273 0.6802071960676732
16.678514078873903 244.32846979826448 0.6772912411599447
16.683741633827317 246.69632170540555 0.6810871672902191
16.68896918878073 246.0765503526357 0.6793676073984172
16.694196743734146 244.865899949941 0.6782194229376028
16.69942429868756 243.13015769707235 0.6761742981494896
16.704651853640975 241.98131877829317 0.6747433040148936
16.70987940859439 242.45378122695584 0.6759062667758636
16.715106963547804 239.4982898790127 0.6722291739268261
16.720334518501218 237.6050204240573 0.6691725784958141
16.725562073454633 233.54473833168908 0.6632219989423298
16.730789628408047 232.05434178693997 0.6606121372742915
16.73601718336146 232.10025122765208 0.6617278441703347
16.741244738314876 232.29232448861006 0.6624599167314318
16.74647229326829 230.9067726239364 0.6596912710120509
16.751699848221705 230.06142682704464 0.6584515505740355
16.75692740317512 227.45266307827222 0.6548471094084938
16.762154958128534 227.24269933545358 0.6535643474339157
16.767382513081948 225.41439735694476 0.6524110666198392
16.772610068035362 223.81976173231035 0.6482531317604378
16.777837622988777 224.52688387945358 0.6495831455907266
16.78306517794219 227.71657400504859 0.6535630553402674
16.788292732895606 230.12867800229233 0.6565987235632111
16.79352028784902 228.83109990374405 0.6553568808696173
16.798747842802435 227.05016422541016 0.6508802590427162
16.80397539775585 225.9748907040256 0.6499705478514184
16.809202952709263 225.4871498903853 0.6499246051268945
16.814430507662678 223.96391046044792 0.6492756502556404
16.819658062616092 220.94921574696912 0.6458052409236047
16.824885617569507 219.33487454658737 0.6434237990575167
16.83011317252292 219.6330456623363 0.6434433396482631
16.835340727476336 225.7835392820487 0.6528305079492704
16.84056828242975 226.42388487175378 0.6528990455066775
16.845795837383164 222.92372983294698 0.6466706139222115
16.85102339233658 218.4604662661692 0.6402388048692196
16.856250947289993 217.01085150767491 0.6377425864171103
16.861478502243408 217.01246989785398 0.6390149413438432
16.866706057196822 218.36073545858625 0.6408524997598859
16.871933612150237 219.67972802009254 0.6437864257270218
16.87716116710365 221.8798438796461 0.6485624849000088
16.882388722057065 220.08489880192832 0.6475344607240497
16.88761627701048 218.245545700535 0.645146378269401
16.892843831963894 216.84701481273106 0.6417072677854875
16.89807138691731 216.60266258849805 0.6421424712302091
16.903298941870723 217.78349593112603 0.6433375743380901
16.908526496824138 218.6077012118227 0.643079389695529
16.913754051777552 217.7386784177375 0.640985905479697
16.918981606730966 217.77305330020852 0.6408035074802887
16.92420916168438 217.2179569595366 0.639969631980971
16.929436716637795 217.69139424694941 0.6412022394688233
16.93466427159121 217.03313450545906 0.6393315594916424
16.939891826544624 215.79004951052963 0.6383612080000183
16.94511938149804 215.40553812691053 0.6394860494390319
16.950346936451453 214.9145178208212 0.6377400479721937
16.955574491404867 216.34294469818278 0.6394405870330903
16.960802046358282 216.7390259971277 0.6390083647074003
16.966029601311696 217.20284499041776 0.6395246615737872
16.97125715626511 217.5029820543075 0.6408652166040876
16.976484711218525 217.26426451158662 0.6412769972310299
16.98171226617194 214.83935713152977 0.6382232804830541
16.986939821125354 213.97310889912183 0.635815001499033
16.99216737607877 213.2713825824068 0.634735887123622
16.997394931032183 212.56097772050543 0.6337539258924857
17.002622485985597 213.45355303428832 0.6356958480806748
17.00785004093901 216.0743479055802 0.6394821131042525
17.013077595892426 217.02162593412066 0.6393779407652825
17.01830515084584 216.49891435720266 0.6355752477255395
17.023532705799255 215.72906143835505 0.6330194310093123
17.02876026075267 214.33433287394965 0.6313478697230664
17.033987815706084 215.1953409439959 0.632937558849602
17.039215370659498 216.7706472120531 0.636881990410665
17.044442925612913 217.04746370152424 0.6378750076541769
17.049670480566327 218.64841312327005 0.6416729944978494
17.05489803551974 218.8043230114691 0.6425269449866907
17.060125590473156 223.1601439116647 0.6472685038872333
17.06535314542657 224.1964530586898 0.6467495724483301
17.070580700379985 226.10041409811348 0.6486517498803468
17.0758082553334 226.58795417168278 0.6479209688915728
17.081035810286814 222.93939345772048 0.643647450987052
17.086263365240228 222.40269544085058 0.6433608573095564
17.091490920193642 222.57109300883766 0.6436500612222723
17.096718475147057 223.19878585422995 0.6477499319677086
17.10194603010047 222.68475691407338 0.6484997509686019
17.107173585053886 220.1358496651046 0.6450448475561703
17.1124011400073 219.0537812581409 0.6423501128033695
17.117628694960715 221.9736554466819 0.643619746334577
17.12285624991413 224.46920351837431 0.6466509572858532
17.128083804867543 225.4233449187278 0.647830148178865
17.133311359820958 226.37749851780546 0.6480023191583767
17.138538914774372 224.07038465267556 0.645233617863714
17.143766469727787 225.7344324399495 0.6468438713884312
17.1489940246812 225.84175031442507 0.6471827286369172
17.154221579634616 227.44321309122793 0.6482145645260985
17.15944913458803 227.98412785951135 0.6498813527282723
17.164676689541444 229.84150502754773 0.6518856686721602
17.16990424449486 233.2080110372213 0.657252650244538
17.175131799448273 237.1189761862881 0.6622281296280681
17.180359354401688 238.09623893207072 0.6631106788585532
17.185586909355102 237.08798225798907 0.6621231807412793
17.190814464308517 238.92257636259413 0.6658539446971017
17.19604201926193 241.97377503485828 0.6702907449411827
17.201269574215345 242.5669869932545 0.669931422432574
17.20649712916876 246.93811636013638 0.6751552369311903
17.211724684122174 246.76009184500512 0.6746402823546434
17.21695223907559 245.83267152427226 0.6726704084029249
17.222179794029003 245.0189506845076 0.6699214627695329
17.227407348982418 244.39147010962603 0.668720151307945
17.232634903935832 245.68756881346505 0.669193931360244
17.237862458889246 246.50311963475752 0.6710489672995024
17.24309001384266 244.62511596460777 0.6684611431909895
17.248317568796075 244.73247122803923 0.6683868607968271
17.25354512374949 245.33475367914465 0.6695125669554179
17.258772678702904 244.51724582678185 0.669481379892727
17.26400023365632 244.84371033247103 0.6714568232839222
17.269227788609733 243.3248542309038 0.6704423799843616
17.274455343563147 239.67947824295976 0.6652074348434703
17.279682898516562 236.565271963547 0.6606186315859277
17.284910453469976 232.81923086639847 0.6549163117394446
17.29013800842339 232.60707789328427 0.6545180083568328
17.295365563376805 236.1124125313159 0.6591687849099918
17.30059311833022 238.56430557358735 0.6629572484349943
17.305820673283634 241.26600263001976 0.6659220528264855
17.31104822823705 240.15485958379566 0.6635392724922118
17.316275783190463 239.05216918816805 0.661952419828661
17.321503338143877 238.6898579327206 0.6624421242465498
17.32673089309729 239.27107008915254 0.6644433605375236
17.331958448050706 240.32868192014445 0.6664753155916447
17.33718600300412 240.07191487383758 0.6655773101455336
17.342413557957535 240.59455682229336 0.6666770829516614
17.34764111291095 239.26004466397362 0.6648291621462674
17.352868667864364 239.70159671244028 0.6663384339565182
17.358096222817778 239.573429295747 0.6648395012101362
17.363323777771193 237.11692007715504 0.6607167729249439
17.368551332724607 236.02110809998274 0.6591891729928653
17.37377888767802 232.71051736518737 0.6548183904208537
17.379006442631436 233.01520026762398 0.6551715656598132
17.38423399758485 232.43777999994424 0.6541930694615145
17.389461552538265 232.8670723644165 0.6544367611252613
17.39468910749168 232.26965512251167 0.6544741646305424
17.399916662445094 233.4453131233956 0.6551589938864919
17.405144217398508 234.93512799677947 0.6560929167078869
17.410371772351922 232.8614760099389 0.6528611791449105
17.415599327305337 233.9601667424945 0.6548183680339706
17.42082688225875 233.87655508536858 0.6552422898752639
17.426054437212166 234.348445164826 0.6566868210094486
17.43128199216558 236.78695697499893 0.6604229331125376
17.436509547118995 236.7029262372219 0.6610300671701795
17.44173710207241 237.44449594191758 0.6622690313714864
17.446964657025823 236.2209020521101 0.6597941206146863
17.452192211979238 235.47428746837397 0.6575763289417071
17.457419766932652 236.51093350753126 0.6587581056419303
17.462647321886067 237.09253723808825 0.6598420346626578
17.46787487683948 238.42905910772558 0.6635718077761064
17.473102431792896 236.5475683046905 0.6616864313115659
17.47832998674631 235.38358713513668 0.6599125583828861
17.483557541699724 236.90737168744778 0.6595456001806012
17.48878509665314 239.48118846265936 0.6606605951544426
17.494012651606553 242.13698614480109 0.6648707278138861
17.499240206559968 244.1161420804307 0.6693306897640128
17.504467761513382 243.90617909084975 0.6705984892352685
17.509695316466797 244.46098850320593 0.67082750608988
17.51492287142021 243.02621236150168 0.66900497136335
17.520150426373625 240.03640744007527 0.6657541734439242
17.52537798132704 240.19577694542096 0.6645008020081773
17.530605536280454 240.40205504449864 0.6629576136214977
17.53583309123387 240.56842472911688 0.6628276348098993
17.541060646187283 238.66350597943756 0.659418294974211
17.546288201140698 238.44133310896922 0.6596834199975059
17.551515756094112 239.91872961933376 0.6619562535718192
17.556743311047526 240.69293272057365 0.6627766419047192
17.56197086600094 242.32158451296854 0.6662571136314815
17.567198420954355 242.78553159556498 0.6665742418139154
17.57242597590777 244.91649381492613 0.6693349478716807
17.577653530861184 241.5728427396554 0.6636900858939065
17.5828810858146 239.84707963555218 0.6618353926209997
17.588108640768013 236.45920401906943 0.6575588320589036
17.593336195721427 239.2851531712141 0.6616061414360676
17.598563750674842 245.7199673811129 0.669659873737624
17.603791305628256 248.89030645362217 0.672803974670915
17.60901886058167 251.1943775612479 0.6755305065926295
17.614246415535085 250.44583728279028 0.6738694316838261
17.6194739704885 251.2022881142248 0.6748179010617594
17.624701525441914 250.48529072155137 0.6744278581956862
17.62992908039533 249.93543259169405 0.6740274802168634
17.635156635348743 251.5478276955378 0.6761774406420837
17.640384190302157 255.56451215996452 0.6806877574412454
17.64561174525557 257.3674927317141 0.6826788004385528
17.650839300208986 258.85222267048135 0.6852704896117817
17.6560668551624 259.49400272299584 0.6862922870576561
17.661294410115815 262.27403522797516 0.6900056321633732
17.66652196506923 264.87149254671886 0.6926706131978971
17.671749520022644 269.1247039995301 0.6964477506848101
17.676977074976058 271.3733077514205 0.6987052936458805
17.682204629929473 273.5888407651831 0.7006098525781925
17.687432184882887 278.0578824781734 0.706084012930659
17.6926597398363 281.3079142824833 0.7102714454432039
17.697887294789716 288.4588053254877 0.7193808928507371
17.70311484974313 291.7892695171224 0.7240403497172203
17.708342404696545 295.53884648078963 0.7289807163156882
17.71356995964996 298.2949734179335 0.7317048303532052
17.718797514603374 301.1670597380352 0.7347215596715233
17.724025069556788 304.47812576015616 0.7386500136356278
17.729252624510202 308.337319373136 0.7439360452563943
17.734480179463617 310.71864584031306 0.746656026994067
17.73970773441703 311.91750221130104 0.7467916268912034
17.744935289370446 310.8731563938153 0.7449407561729466
17.75016284432386 311.88036227316024 0.7464598944450592
17.755390399277275 315.2806220962266 0.7502905167142813
17.76061795423069 318.58084531115514 0.7543599657119677
17.765845509184103 319.96846154650586 0.7559991949642912
17.771073064137518 319.45410961682296 0.7554595952186687
17.776300619090932 316.58880309099504 0.7536020075077288
17.781528174044347 313.28401651509813 0.7493823304409584
17.78675572899776 309.36724537444115 0.7446587445527921
17.791983283951176 305.1898935433897 0.738645476385565
17.79721083890459 299.5698464904928 0.7316012925630433
17.802438393858004 294.82283192384966 0.7260347528711342
17.80766594881142 290.726904219131 0.7214033226991471
17.812893503764833 286.7866894719741 0.7183195140630667
17.818121058718248 283.4841568575975 0.7147667650121746
17.823348613671662 280.7191383332635 0.7112862128885368
17.828576168625077 277.30635383214974 0.7069705007135395
17.83380372357849 273.3870263889208 0.7019251118975571
17.839031278531905 270.76639672736513 0.6985838157822111
17.84425883348532 269.5184819068665 0.6966393020814742
17.849486388438734 272.0428237933691 0.6994970293197206
17.85471394339215 272.76261987512163 0.7018726367972334
17.859941498345563 271.14132930039847 0.7003513369629274
17.865169053298978 268.3363257942519 0.6960555184747993
17.870396608252392 270.344752651431 0.6991415863557484
17.875624163205806 271.88434981231876 0.6991735449522243
17.88085171815922 272.3429654219139 0.6992211470679853
17.886079273112635 272.2525518249316 0.6990340354129889
17.89130682806605 273.78264862044085 0.7017114348234842
17.896534383019464 276.1083888025599 0.7051677270628633
17.90176193797288 283.85367217084695 0.7146989440248965
17.906989492926293 294.1790607023721 0.7269712174922668
17.912217047879707 302.49607955249974 0.7366146312502647
17.917444602833122 307.7660143105886 0.7419290714417167
17.922672157786536 308.97382053188096 0.7432722195938776
17.92789971273995 311.08173795709143 0.7453547156636948
17.933127267693365 312.90981519509893 0.7464367590331953
17.93835482264678 314.76178003226295 0.7489292569918249
17.943582377600194 313.5071490836443 0.7477056157072918
17.94880993255361 310.4510681407179 0.7435487959888403
17.954037487507023 305.73929108651026 0.7380751382221774
17.959265042460437 302.0969197168561 0.7338044615549482
17.96449259741385 296.33283684456285 0.728049373181539
17.969720152367266 292.16379165008806 0.7241995344051652
17.97494770732068 286.0929170047603 0.7174719410484672
17.980175262274095 282.8977645014644 0.7143265388041377
17.98540281722751 278.53963921666553 0.7090122566810879
17.990630372180924 273.66944017925243 0.7018066147166374
17.995857927134338 270.78644653321925 0.698143922843011
18.001085482087753 266.9581020782273 0.6931438098123507
18.006313037041167 264.61803597535385 0.6918439784874142
18.01154059199458 261.6862821234363 0.6882146747642878
18.016768146947996 259.9783632292823 0.6859310845213067
18.02199570190141 259.000570527784 0.6848116961272752
18.027223256854825 258.00980083118577 0.6838815631224163
18.03245081180824 255.33680429248952 0.6802956528572272
18.037678366761654 252.18523132266128 0.6760870526465416
18.042905921715068 250.51796357762518 0.6728371675985824
18.048133476668482 248.74072027457618 0.6711648557515071
18.053361031621897 249.72915499469505 0.6717873504036848
18.05858858657531 248.3662831956403 0.6710664853230127
18.063816141528726 248.45437884599477 0.6717098896208266
18.06904369648214 245.12615475795465 0.666609368295354
18.074271251435555 248.87176972609538 0.6710495714470204
18.07949880638897 252.54922008421923 0.6761182917291263
18.084726361342383 256.98287811561 0.6825191115339537
18.089953916295798 258.51855015613444 0.6863777603080515
18.095181471249212 260.0739633376541 0.6872267997415534
18.100409026202627 260.9338898708382 0.6873504510055664
18.10563658115604 262.6948668725219 0.6888682921705453
18.110864136109456 265.1160462403553 0.6903073774569791
18.11609169106287 268.43465869870636 0.6940199321017866
18.121319246016284 274.6766553312158 0.7017607571752986
18.1265468009697 279.0416059799229 0.7063438019974789
18.131774355923113 282.1170292025812 0.7106316063725477
18.137001910876528 284.8334256186066 0.7129676250316956
18.142229465829942 289.7616633409531 0.7185578632525073
18.147457020783357 296.8343822376768 0.7269223755222297
18.15268457573677 303.29463799428464 0.734235318963856
18.157912130690185 309.2358653231485 0.7421694329561295
18.1631396856436 313.9750801807416 0.7478933863142503
18.168367240597014 323.5130798883307 0.758366182684988
18.17359479555043 333.9906065505654 0.7700985981005541
18.178822350503843 346.19491673126026 0.7830583667463051
18.184049905457258 357.66568815170507 0.7967730412223865
18.189277460410672 367.20231475216036 0.8077373840172126
18.194505015364086 375.9842558863694 0.8174684574627841
18.1997325703175 378.5006479100608 0.8196175335566904
18.204960125270915 378.71546593278157 0.8193206285119424
18.21018768022433 375.0816830198195 0.8148262402894119
18.215415235177744 369.9679465399021 0.8092482747711808
18.22064279013116 370.7624564648697 0.8102430610943246
18.225870345084573 371.5941312952783 0.8110529842863836
18.231097900037987 371.94454077540206 0.8117650029606261
18.236325454991402 372.9320660256063 0.812597823864344
18.241553009944816 374.04152543809244 0.8140550361837391
18.24678056489823 376.3143238582814 0.8162378154938129
18.252008119851645 377.5953350596096 0.8176855323385978
18.25723567480506 378.81594649889075 0.8191232176559814
18.262463229758474 376.2731398600562 0.816468215517961
18.26769078471189 371.42537888786546 0.8114956778751744
18.272918339665303 364.0531618373533 0.803334748517983
18.278145894618717 353.94433997897227 0.7920580016733594
18.28337344957213 343.41702223197694 0.7803137414014801
18.288601004525546 336.3934876633816 0.7722870989137621
18.29382855947896 328.2629563375982 0.7635006040300927
18.299056114432375 323.0656659180265 0.758218017384303
18.30428366938579 315.07551858060936 0.7502703163190738
18.309511224339204 311.42731418044394 0.7458276963324939
18.314738779292618 306.13703683602307 0.7392147297063217
18.319966334246033 300.2691840640512 0.7323890021385293
18.325193889199447 295.390804694547 0.7266549948857222
18.33042144415286 290.82656750614865 0.7220374165708685
18.335648999106276 286.9939152246243 0.717358825618687
18.34087655405969 285.3087093792656 0.7159000760511244
18.346104109013105 281.8098367598331 0.7112036792487865
18.35133166396652 280.23142910596437 0.7086581839426191
18.356559218919934 280.58746284077887 0.7080602424538959
18.361786773873348 282.0273003136981 0.7097443991965267
18.367014328826762 282.2695151349103 0.7098785734835542
18.372241883780177 280.37661960437936 0.7075256479483766
18.37746943873359 278.75131714101667 0.7058504297416305
18.382696993687006 280.11307042986755 0.7066199129297824
18.38792454864042 284.4183720147976 0.7142028557486038
18.393152103593835 290.95309076111494 0.7335339057037353
18.39837965854725 299.0116088319306 0.7508904316947652
18.403607213500663 305.6714056428972 0.7645067350719635
18.408834768454078 315.55971491033534 0.7815824861621837
18.414062323407492 325.29452466497605 0.7975297293761401
18.419289878360907 334.77608367492786 0.8135596515568478
18.42451743331432 340.34309771871494 0.8225946696985688
18.429744988267736 337.6627764528827 0.8228062916592291
18.43497254322115 332.0376535336545 0.8181516605602616
18.440200098174564 323.21194312438075 0.8105971615959087
18.44542765312798 319.6378442165505 0.8099130154875388
18.450655208081393 315.0711952373655 0.8067530238714982
18.455882763034808 313.8285378899286 0.8077771978423313
18.461110317988222 313.3994269405897 0.8107016947503016
18.466337872941637 312.5065014350071 0.8124698431949673
18.47156542789505 309.8583671812215 0.811955578230247
18.476792982848465 303.6754168651341 0.8051817986323038
18.48202053780188 300.3302305275801 0.803706407316863
18.487248092755294 300.2215509269972 0.8064547491253956
18.49247564770871 299.43028734993743 0.8087175916635205
18.497703202662123 296.45353235616756 0.8076596138306783
18.502930757615538 294.8188382939279 0.8066408786873331
18.508158312568952 292.58620002382423 0.8062013424767033
18.513385867522366 293.3659636212758 0.8092379515182164
18.51861342247578 296.22799742291045 0.8150417740165494
18.523840977429195 298.09345114493317 0.8200918519892706
18.52906853238261 297.7045254186151 0.8208888511443896
18.534296087336024 294.8859191256624 0.8192671117744238
18.53952364228944 292.89964156335213 0.8191245610615171
18.544751197242853 289.5451969039947 0.8165569933173756
18.549978752196267 289.22576739473664 0.8182939570749155
18.555206307149682 284.75853894608457 0.8137625642776817
18.560433862103096 283.2928717069512 0.8137123650634878
18.56566141705651 282.9882281446367 0.8151339329219776
18.570888972009925 282.4693803785828 0.8149164382103384
18.57611652696334 285.74839523599667 0.8201912934281288
18.581344081916754 287.1125404948183 0.8240384967543577
18.58657163687017 287.9940379369341 0.8281112609451627
18.591799191823583 288.48171195231555 0.8316181076030881
18.597026746776997 291.27462429223243 0.8376860410828877
18.60225430173041 293.3836095212586 0.8424393714632855
18.607481856683826 296.8763841327734 0.8488818358530767
18.61270941163724 294.3976970588189 0.84638053646539
18.617936966590655 293.85637417849466 0.8459410739790733
18.62316452154407 293.2019568881563 0.8443242612966892
18.628392076497484 297.00457602056747 0.8330741411712073
18.633619631450898 303.0804776024875 0.8342950750114978
18.638847186404313 308.13394479737224 0.8352219538559265
18.644074741357727 313.60234189939877 0.8381461080432505
18.64930229631114 314.4016607563438 0.8349289536494271
18.654529851264556 318.00412302365305 0.8348425282292294
18.65975740621797 325.01996434896955 0.8409093992867526
18.664984961171385 329.1501318186077 0.8428628674978527
18.6702125161248 332.3717049547881 0.8438320483783198
18.675440071078214 337.1768258840427 0.8478146967532926
18.680667626031628 340.9517837127036 0.8486987103536429
18.685895180985042 345.09874452577924 0.8511618558795094
18.691122735938457 347.97942116725847 0.8519472471786464
18.69635029089187 348.81852637370054 0.851142805748097
18.701577845845286 350.84261281939814 0.8522544947211722
18.7068054007987 352.6389151192086 0.8531863311399664
18.712032955752115 357.1203180414902 0.8566653757808235
18.71726051070553 358.612529343192 0.8570454487779767
18.722488065658943 361.59508023877964 0.8583838455495022
18.727715620612358 361.11703002332996 0.8565685301170144
18.732943175565772 361.56617021067393 0.8559271154845818
18.738170730519187 360.0001510343316 0.8527246709679136
18.7433982854726 361.3529076359972 0.8535304015006364
18.748625840426016 362.04802671654005 0.8528713007044765
18.75385339537943 363.26548034972984 0.8537698297879042
18.759080950332844 359.1848686364122 0.8482794277643552
18.76430850528626 351.27719187513196 0.8374653896701916
18.769536060239673 345.3005284400193 0.8295177500523425
18.774763615193088 341.20595553708466 0.822894445270611
18.779991170146502 337.55094380010695 0.8172229008053752
18.785218725099917 332.73242141956155 0.8106553451227634
18.79044628005333 331.43164766407745 0.8086158687380847
18.795673835006745 330.94275119117657 0.8073559054840873
18.80090138996016 330.17151505049117 0.8060351596415014
18.806128944913574 325.44690797157426 0.7993195773972122
18.81135649986699 320.2652737675165 0.7923339043032052
18.816584054820403 316.8606466527487 0.7880843587754585
18.821811609773818 312.8454967219615 0.7817206213770308
18.827039164727232 312.1672884719643 0.780632681589528
18.832266719680646 312.6774403669462 0.780815263949903
18.83749427463406 313.3506812484022 0.781199922273887
18.842721829587475 314.8774652315562 0.7826309488064175
18.84794938454089 311.4842349499639 0.7789148763193797
18.853176939494304 308.9248029702393 0.7762671087905517
18.85840449444772 304.2601543860152 0.770381073117739
18.863632049401133 301.2508019214612 0.7656775656443509
18.868859604354547 299.40248720105706 0.7633149181027867
18.87408715930796 300.2642931342975 0.7638861434802028
18.879314714261376 297.7872850184678 0.7615372208426682
18.88454226921479 294.5931259747727 0.7570999225112541
18.889769824168205 291.21456868376214 0.7507852344023425
18.89499737912162 290.1882490310121 0.7488886618424268
18.900224934075034 287.86267554307483 0.7451153799334492
18.90545248902845 283.4909545292971 0.7411716724523504
18.910680043981863 278.14128536910283 0.735214212153646
18.915907598935277 276.57293021684563 0.7334947040238966
18.92113515388869 277.5313247784267 0.7343573355076394
18.926362708842106 277.87348211149447 0.7332551452010413
18.93159026379552 277.9054529501839 0.732376978075857
18.936817818748935 275.9014456613248 0.7285180435323481
18.94204537370235 275.1642781023301 0.7273428067112636
18.947272928655764 272.45054022420845 0.7233304166455536
18.952500483609178 273.2805070776375 0.7240432720274494
18.957728038562593 272.89820123908953 0.7240683685901931
18.962955593516007 274.1348716549102 0.7263367761850217
18.96818314846942 273.67673236652865 0.7261490400803624
18.973410703422836 273.5516561484842 0.7242721606770008
18.97863825837625 273.6080447324194 0.7231900068324799
18.983865813329665 273.37529884120073 0.7227550203194574
18.98909336828308 274.39724824599705 0.7243744437237484
18.994320923236494 271.91287200626414 0.721909968467616
18.999548478189908 272.37738436079104 0.7214637833769724
19.004776033143322 270.8807457959119 0.7191797805702728
19.010003588096737 273.27705025534436 0.7223624664000573
19.01523114305015 275.23867624801204 0.7250535342453815
19.020458698003566 273.8683377228917 0.7235238642151053
19.02568625295698 274.3572354222869 0.7237895156470538
19.030913807910395 272.2942487232904 0.7202950783903966
19.03614136286381 278.92520006290533 0.7290967261545878
19.041368917817223 279.79940012100536 0.7281997602268533
19.046596472770638 281.95551358227544 0.7308090128061929
19.051824027724052 282.0514081970654 0.7304931290782204
19.057051582677467 282.7165315365549 0.7312386430808376
19.06227913763088 279.622216872674 0.7270278276666282
19.067506692584296 276.42811642410226 0.723103478615324
19.07273424753771 277.73546802748615 0.7233219256807338
19.077961802491124 276.7507428551754 0.7217475467940561
19.08318935744454 276.14674816523603 0.7198867814085016
19.088416912397953 272.7860686169157 0.7157789727913068
19.093644467351368 271.9014908399119 0.7158747378600501
19.098872022304782 272.21219910816285 0.7159198264930801
19.104099577258197 271.2292603211157 0.7145643432945128
19.10932713221161 271.39605761007607 0.7139648541620264
19.114554687165025 271.53914786711937 0.7143521848624294
19.11978224211844 268.70251384448756 0.7113343947265546
19.125009797071854 267.1557273061372 0.7094147001725205
19.13023735202527 265.5093578316928 0.7072027825044306
19.135464906978683 267.39095623630595 0.708736249619918
19.140692461932098 263.5019248366019 0.7029959526648636
19.145920016885512 264.4047699079329 0.7049207494302699
19.151147571838926 262.5715988976417 0.7031286962536621
19.15637512679234 266.09254578392455 0.7082730713913459
19.161602681745755 265.0730016278 0.7071767336565714
19.16683023669917 263.693088943809 0.705616008891036
19.172057791652584 260.7950486037572 0.7006201309898238
19.177285346606 262.4039845149558 0.7022179323028835
19.182512901559413 265.58941352215544 0.7048808857548818
19.187740456512827 264.9454997395598 0.7042655966626123
19.19296801146624 264.37595208656717 0.702666646775153
19.198195566419656 259.85426654965926 0.6973359148364247
19.20342312137307 261.02157487810626 0.6989599901012089
19.208650676326485 260.7687449649063 0.6984007008281639
19.2138782312799 261.6407987656994 0.6996917170572792
19.219105786233314 262.1910813478265 0.6992335639919225
19.22433334118673 263.0845992006424 0.7001930682543174
19.229560896140143 264.6048067875818 0.7035376746383776
19.234788451093557 266.6404696976737 0.7053320604775668
19.24001600604697 265.2859446999033 0.7048576915423607
19.245243561000386 265.93000452454316 0.7065850812641365
19.2504711159538 267.73718546434617 0.7089879125330691
19.255698670907215 269.3791030731823 0.711065925792621
19.26092622586063 266.98602252021675 0.707472199629472
19.266153780814044 264.44127367117994 0.7034035176757697
19.271381335767458 265.9396483235994 0.7059169392602606
19.276608890720873 270.19033006672237 0.7104679700435471
19.281836445674287 273.97771792962214 0.7150304275161327
19.2870640006277 275.59497626933967 0.716128988015159
19.292291555581116 275.3093426179837 0.7147859427247619
19.29751911053453 275.12319817425595 0.7135963798928737
19.302746665487945 275.8940590028883 0.7138134897735153
19.30797422044136 280.3442740019583 0.7192478995704754
19.313201775394774 284.8661119410289 0.7252289991435256
19.318429330348188 288.4057811755621 0.7300278118035934
19.323656885301602 290.29383150396166 0.732673844601145
19.328884440255017 287.8514399240018 0.7299322839188589
19.33411199520843 289.0819237213294 0.7301128268325117
19.339339550161846 289.2714613443285 0.7303124337851132
19.34456710511526 292.61448876566425 0.7325942207015288
19.349794660068675 296.4040608013854 0.7374141682541069
19.35502221502209 299.4509186979121 0.7411851442420654
19.360249769975503 300.74319780982745 0.7426609034414775
19.365477324928918 306.028529160454 0.7502161717310826
19.370704879882332 308.7861927297068 0.7531806744053073
19.375932434835747 314.0269129622406 0.75952604142482
19.38115998978916 316.29316276170806 0.7611603391664011
19.386387544742576 320.3749916757638 0.7658277123310385
19.39161509969599 323.552188377511 0.7697382348751699
19.396842654649404 325.0432660843746 0.7718670826347609
19.40207020960282 326.67452721257234 0.7740584207228711
19.407297764556233 327.4169473824162 0.775462079339256
19.412525319509648 332.5732971728016 0.781538023471789
19.417752874463062 331.8928010126585 0.7811592677263204
19.422980429416477 330.4003721001757 0.7797641879030974
19.42820798436989 329.30698959598027 0.777423527235341
19.433435539323305 328.7362960780938 0.7769996483810824
19.43866309427672 327.2216298506881 0.7747739101986374
19.443890649230134 324.2403323843017 0.7704482152081329
19.44911820418355 323.4209371525614 0.7691788592413986
19.454345759136963 326.2484767218604 0.7719594744715913
19.459573314090377 330.44611979315226 0.7772666321064771
19.464800869043792 330.6740437540839 0.7768645605964561
19.470028423997206 331.63058873683656 0.7777090285222333
19.47525597895062 330.4569518829546 0.7757034060200866
19.480483533904035 331.40295487226496 0.7761445486191122
19.48571108885745 327.89771491064363 0.7716844932082132
19.490938643810864 327.5238420840932 0.7718426831725977
19.49616619876428 327.3938697534012 0.7719517047262975
19.501393753717693 329.17707547928046 0.7748110586967926
19.506621308671107 331.25437821633426 0.7765665050824394
19.51184886362452 332.0537087919058 0.7772241026425467
19.517076418577936 336.2087018681813 0.7816663967267904
19.52230397353135 337.00064826399876 0.7823438557690343
19.527531528484765 340.12704480489026 0.786116283135994
19.53275908343818 339.63459779017114 0.7851509593722859
19.537986638391594 343.83679707538334 0.78972155579811
19.54321419334501 344.7039929064363 0.7908334275865057
19.548441748298423 347.42733483857916 0.7937053534640683
19.553669303251837 349.12276737279615 0.7956882128075649
19.55889685820525 352.12450813383646 0.7988791804330387
19.564124413158666 355.75160052903016 0.802841522170341
19.56935196811208 360.3558619063571 0.8080068628760069
19.574579523065495 363.25994479417267 0.8112261796027331
19.57980707801891 365.50697265522876 0.8134692414256505
19.585034632972324 368.24573611547584 0.8164063254363529
19.590262187925738 369.6522862647196 0.8171015057808436
19.595489742879153 370.5227689246507 0.8183047226655161
19.600717297832567 374.4857706872102 0.8227943334242518
19.60594485278598 379.85432999679335 0.8286285351651056
19.611172407739396 383.7720696611016 0.8332545504708858
19.61639996269281 386.74265337734033 0.8366683683583421
19.621627517646225 387.6096499846336 0.8378924136073838
19.62685507259964 385.1115316434239 0.8346960162182727
19.632082627553054 382.4958755396435 0.831184299625202
19.637310182506468 378.0989960888133 0.8258201747189171
19.642537737459882 379.7191607880071 0.8275768509748952
19.647765292413297 385.39789519350927 0.8334798076425202
19.65299284736671 391.77609278782404 0.8406930911478339
19.658220402320126 391.7512421457523 0.8405257553727872
19.66344795727354 392.5339950730562 0.8416008447475041
19.668675512226955 388.47002706312736 0.8370114009998739
19.67390306718037 389.6796284583383 0.8383520353891933
19.679130622133783 391.16423304386785 0.8400490907622393
19.684358177087198 391.7517573736403 0.8406888665096695
19.689585732040612 396.01424269268574 0.8448159085351217
19.694813286994027 399.6025163230823 0.8484923536750674
19.70004084194744 401.98659220990584 0.8508931877810362
19.705268396900856 401.44681422216445 0.8504626293610075
19.71049595185427 397.71479022379407 0.8468115862353013
19.715723506807684 393.38554121285097 0.8417867440863309
19.7209510617611 389.6767691357049 0.8383956358843503
19.726178616714513 384.06038468115895 0.831996896694178
19.731406171667928 381.10219515337843 0.8286672282029685
19.736633726621342 377.31722950014273 0.8244858006836872
19.741861281574757 374.1714137863824 0.8206695245940494
19.74708883652817 371.70677528538374 0.8179789685091683
19.752316391481585 368.3937270893707 0.8141557619718288
19.757543946435 363.12361037130313 0.8080866746688545
19.762771501388414 354.39415528098397 0.7987632478657988
19.76799905634183 346.6909932322753 0.7908727603321937
19.773226611295243 341.1106480717174 0.7846944580470395
19.778454166248657 339.3964975538318 0.7829329016046576
19.783681721202072 340.0336152679016 0.7830376547507263
19.788909276155486 339.8189114099797 0.7838786606900213
19.7941368311089 339.6347225441594 0.7838193269161109
19.799364386062315 335.93501312969227 0.7789949271032476
19.80459194101573 333.76492396325773 0.7762293669617011
19.809819495969144 327.91129848304837 0.7682491131168828
19.81504705092256 325.2044376748272 0.7651784511345955
19.820274605875973 321.74452152239996 0.7612993568487244
19.825502160829387 321.08417844691024 0.7602545936684754
19.8307297157828 320.36132489030524 0.759981028103311
19.835957270736216 317.98563411390705 0.7574809904820451
19.84118482568963 318.01392921431477 0.7575815492055098
19.846412380643045 315.4014038862592 0.7552961381592088
19.85163993559646 312.5800017153263 0.7506076648043086
19.856867490549874 311.25692645149417 0.7487795384185929
19.86209504550329 312.90500860102674 0.7508432859044544
19.867322600456703 313.5051749360836 0.7509871637600577
19.872550155410117 314.05031206790653 0.7518911384320294
19.87777771036353 309.87981448746905 0.7465409077833322
19.883005265316946 306.9343003064316 0.743944426835751
19.88823282027036 303.8041779910271 0.7411215905013865
19.893460375223775 302.090817441772 0.7389190069466451
19.89868793017719 303.9344552346981 0.7408216517345849
19.903915485130604 301.8968291626433 0.7373506819170687
19.909143040084018 299.4627816678856 0.7343438051860784
19.914370595037433 299.2862003622429 0.7348972657715833
19.919598149990847 299.43527028192227 0.7351392474349244
19.92482570494426 300.5346795468386 0.7369908752632961
19.930053259897676 302.1047690448224 0.7386248064404728
19.93528081485109 301.7443882348222 0.7382453886467417
19.940508369804505 298.50085102778627 0.7343264562314317
19.94573592475792 295.42221037961764 0.7299789963689367
19.950963479711334 293.9177217819181 0.7286428495743003
19.956191034664748 294.9596819495429 0.7299159739079667
19.961418589618162 293.7287548469567 0.7286148292411857
19.966646144571577 295.4965115772537 0.7310287610236832
19.97187369952499 297.0067342211225 0.7323852519960881
19.977101254478406 299.6650224578899 0.7353059042613393
19.98232880943182 300.6952411206182 0.7362358010066448
19.987556364385235 300.5884615019082 0.735790830776519
19.99278391933865 300.0503079415462 0.7352066960224578
19.998011474292063 299.1284773248531 0.7334916307451436
20.003239029245478 301.28716947923544 0.7360252945734514
20.008466584198892 304.7154550944947 0.7401020751518425
20.013694139152307 310.2659089769689 0.7467128458332185
20.01892169410572 315.25318703269875 0.7528733450116372
20.024149249059136 319.8958013618186 0.7591824662964739
20.02937680401255 324.14735497948647 0.7645127639960955
20.034604358965964 328.18088582961315 0.7684018127828359
20.03983191391938 331.9486223612297 0.7717970522110748
20.045059468872793 334.1567162935537 0.773298284654253
20.050287023826208 334.7561821490717 0.7740011637467998
20.055514578779622 334.32393133493963 0.773306681465934
20.060742133733036 335.1215744526152 0.7744690636941707
20.06596968868645 330.9599079566239 0.769967847188442
20.071197243639865 323.9466251258195 0.7622265301478588
20.07642479859328 318.6007562384215 0.7562695805846943
20.081652353546694 312.69905394248076 0.7494642559740459
20.08687990850011 311.83891603324753 0.748246043658965
20.092107463453523 310.1912913074196 0.7458487957262108
20.097335018406937 312.08707197646925 0.7478288098694125
20.102562573360352 313.2661584788991 0.750579092613648
20.107790128313766 311.8153483674887 0.749169096074611
20.11301768326718 308.3356022592853 0.7458418368949687
20.118245238220595 303.4359895284368 0.7393398084510154
20.12347279317401 300.92183821917496 0.735532315539828
20.128700348127424 300.0960274454162 0.7346335543939586
20.13392790308084 303.64895360331377 0.7390797748123429
20.139155458034253 307.29624826644005 0.7440896006838945
20.144383012987667 310.4655804309453 0.7477229828576399
20.14961056794108 310.8424659445993 0.7482099721513872
20.154838122894496 310.891207195621 0.7479423024282383
20.16006567784791 313.63990219787615 0.7509998885986393
20.165293232801325 313.7704012090824 0.7497265845191257
20.17052078775474 312.71577823670265 0.7476387548723001
20.175748342708154 311.50405900683324 0.7461288006459528
20.18097589766157 313.13299062734717 0.749295023187897
20.186203452614983 315.4926198882445 0.7534441501951725
20.191431007568397 315.25543759344356 0.752911795016937
20.19665856252181 311.77991262759537 0.7481368607810372
20.201886117475226 309.98351558826386 0.7452964104641071
20.20711367242864 308.4887297929249 0.7447564084851613
20.212341227382055 305.37289953187235 0.741562193004031
20.21756878233547 301.88568270378306 0.7377319630284923
20.222796337288884 298.2138893519348 0.7317539828239329
20.228023892242298 293.77802964424154 0.7259569002781558
20.233251447195713 292.10832942909605 0.7232568397452735
20.238479002149127 289.4624860238823 0.7213726894948618
20.24370655710254 287.78235010989175 0.7205221939790213
20.248934112055956 287.5071878401915 0.7196209044263938
20.25416166700937 289.4296381603408 0.7214825754760645
20.259389221962785 292.48300579999415 0.7241341789045126
20.2646167769162 293.3375423162499 0.7250042944486209
20.269844331869614 291.6885942663123 0.7231908836557593
20.275071886823028 289.4929967887665 0.7202677603229152
20.280299441776442 283.7348488766781 0.7135229946821882
20.285526996729857 283.02631023847425 0.713440045676147
20.29075455168327 283.4956598356883 0.714368068881385
20.295982106636686 286.7641707707757 0.7192396610901667
20.3012096615901 289.5055846776651 0.7218346440917904
20.306437216543515 291.80444139524747 0.7248203072192032
20.31166477149693 296.3584318464484 0.7298311512232447
20.316892326450343 296.19972626941507 0.7288906784594625
20.322119881403758 291.3638714807074 0.7231843778766816
20.327347436357172 286.8831249206418 0.7169405378211343
20.332574991310587 286.46771657665266 0.7161734070131248
20.337802546264 290.6092421198935 0.7209094288915194
20.343030101217416 291.3556009380069 0.7215291149453651
20.34825765617083 289.6673807714679 0.7196737239909048
20.353485211124244 286.8527296055186 0.7164497662776618
20.35871276607766 284.75027959613664 0.714002525777955
20.363940321031073 287.16326429462845 0.7177151886299518
20.369167875984488 288.2439912028618 0.7185953081634509
20.374395430937902 292.89783416024517 0.7243093207087907
20.379622985891316 293.94498787413846 0.7257078621160604
20.38485054084473 292.7675697029719 0.7240463122395211
20.390078095798145 288.85742417511835 0.71985487234342
20.39530565075156 286.2188522124351 0.7151803995959337
20.400533205704974 284.79485416302305 0.714048857936167
20.40576076065839 286.00131572383884 0.7159595828217769
20.410988315611803 282.77194187570774 0.7122463113885918
20.416215870565217 281.3108568988263 0.7101209937659144
20.421443425518632 281.5368716039103 0.7104776690901375
20.426670980472046 282.1118457603005 0.7115593749564302
20.43189853542546 285.40621273908346 0.716717441326838
20.437126090378875 285.83835784981017 0.716108653192208
20.44235364533229 283.0523223130388 0.7119430930949698
20.447581200285704 280.9089451083767 0.7091722292240922
20.45280875523912 280.2073567611966 0.708283120430523
20.458036310192533 282.750997414715 0.7122485764604364
20.463263865145947 283.5352995694707 0.7125403709667244
20.46849142009936 283.97452430039493 0.7135933409912255
20.473718975052776 285.1557930259792 0.7152870956707388
20.47894653000619 287.5553485842399 0.717457815997424
20.484174084959605 285.6199143142523 0.7151436699016359
20.48940163991302 284.3865812941621 0.7126684008865902
20.494629194866434 282.77419742624477 0.7115774050673318
20.49985674981985 283.9200417159895 0.7130975896443993
20.505084304773263 288.64195540776956 0.7187367961311618
20.510311859726677 289.8746816270462 0.7205110209408512
20.51553941468009 289.3094645384264 0.7197901392204422
20.520766969633506 286.06407068139725 0.7163991073813413
20.52599452458692 281.52727311668446 0.7112704921242468
20.531222079540335 282.59393527395406 0.7115166380390304
20.53644963449375 282.84265660953395 0.7122888876138636
20.541677189447164 285.69923394684685 0.7157193117216449
20.546904744400578 288.3984964841404 0.7189313098143014
20.552132299353993 289.7382416558382 0.7207871393816351
20.557359854307407 287.86683162316564 0.717478560967981
20.56258740926082 286.77173734217064 0.7161109783439066
20.567814964214236 283.3321636986531 0.7112235306179511
20.57304251916765 283.48599073701473 0.711715320230493
20.578270074121065 286.0955673014908 0.7159306822208147
20.58349762907448 286.937853886274 0.7167831225686573
20.588725184027894 285.01100988776955 0.714566926624802
20.593952738981308 283.7537193483369 0.7122719426440615
20.599180293934722 282.3446696615684 0.7098952700316468
20.604407848888137 283.0115053543679 0.7111569511179172
20.60963540384155 282.19842992889556 0.7102690480677879
20.614862958794966 281.8718893180849 0.7113075421714443
20.62009051374838 282.43146645466584 0.7130297498381154
20.625318068701795 285.0785356935082 0.7150221812397402
20.63054562365521 288.13329189356597 0.718983250466782
20.635773178608623 284.7518017284089 0.7141179404522696
20.641000733562038 281.6016925878939 0.7092169873061267
20.646228288515452 276.2187116182534 0.7019503560599364
20.651455843468867 272.6777122059945 0.6968858295955391
20.65668339842228 272.3529773544067 0.6974137960478911
20.661910953375695 274.43729662968235 0.6999400250111558
20.66713850832911 278.2518010138195 0.7050597635014192
20.672366063282524 280.96651203857596 0.7087089287791353
20.67759361823594 281.8120769228446 0.709231340533377
20.682821173189353 280.59058352227544 0.7078291965759476
20.688048728142768 282.8821658715087 0.7109185980432423
20.693276283096182 281.70895568629214 0.7092033009751746
20.698503838049596 282.4196164652759 0.7108308994622984
20.70373139300301 282.9709772990205 0.7108753373522372
20.708958947956425 285.5930518083439 0.7144639630791936
20.71418650290984 289.10092200203576 0.7184505234433533
20.719414057863254 288.5674964026623 0.7179031106734055
20.72464161281667 285.5749605684135 0.715018867223409
20.729869167770083 284.58437927701925 0.7131995566350399
20.735096722723497 286.7799200986849 0.7148198717993265
20.740324277676912 288.71806675989825 0.7167921954454542
20.745551832630326 290.19928668397597 0.7186063479257299
20.75077938758374 290.4269027111142 0.7204063349591427
20.756006942537155 290.2681891979515 0.7198086909575386
20.76123449749057 292.66006871243627 0.721684710753516
20.766462052443984 291.99864622770946 0.720122637538069
20.7716896073974 293.941115768182 0.7227824017864976
20.776917162350813 295.66856444518544 0.7251812665358417
20.782144717304227 294.29600288440594 0.7233610375602305
20.78737227225764 295.45275599495847 0.7244562446266046
20.792599827211056 291.9026940884233 0.7205222538051195
20.79782738216447 294.09953571284854 0.7229544873710128
20.803054937117885 295.13652362090204 0.7237950023390497
20.8082824920713 297.8611591483812 0.7267783627874176
20.813510047024714 299.0006305790478 0.7274544659561417
20.81873760197813 300.50179358768986 0.7291468700348729
20.823965156931543 301.0740586570084 0.7297156559258954
20.829192711884957 300.9970442718344 0.7301684441380373
20.83442026683837 300.5544691242822 0.7300355834056218
20.839647821791786 300.49122798831786 0.7293386202114964
20.8448753767452 301.3070937434191 0.7309677128433232
20.850102931698615 302.40949578781306 0.7318872843244463
20.85533048665203 299.90092744070483 0.7287966347791085
20.860558041605444 296.0810468233184 0.7239294650826953
20.865785596558858 292.1534753941311 0.7191758920038854
20.871013151512273 288.2936671972717 0.7147539148472427
20.876240706465687 288.71513903085713 0.7155422592130518
20.8814682614191 288.82660243533456 0.7156824273377894
20.886695816372516 289.59088655660906 0.7170159863768417
20.89192337132593 292.12210136994435 0.7203844847461373
20.897150926279345 293.35631056496186 0.7217226644408884
20.90237848123276 292.6454317782465 0.7210993838546236
20.907606036186174 285.85245082030747 0.7127130628913857
20.912833591139588 286.02892256870723 0.7129110613439811
20.918061146093002 286.11642457601323 0.7125189920334046
20.923288701046417 286.80464704974617 0.7142978907435938
20.92851625599983 284.9445555481078 0.7126457755956698
20.933743810953246 282.08971791105415 0.709660694918819
20.93897136590666 282.6701314560735 0.7085641856698913
20.944198920860075 279.5452422189523 0.7035506664285239
20.94942647581349 280.00178074759947 0.7034679747261895
20.954654030766903 281.08339046075633 0.7055122723668146
20.959881585720318 281.4126365546906 0.7058466118559729
20.965109140673732 282.34464361397823 0.7067062229481365
20.970336695627147 283.81193502612956 0.709460421997888
20.97556425058056 282.89163438770044 0.7092987324683184
20.980791805533975 281.4945190581832 0.7084552577310834
20.98601936048739 280.3958275497576 0.7074957973068327
20.991246915440804 278.7494030406658 0.7057402796330577
20.99647447039422 278.0280765601248 0.7045620943444686
21.001702025347633 275.16873115341656 0.6998081945333474
21.006929580301048 275.0782291857642 0.6992956017581705
21.012157135254462 275.5025632675293 0.6995835453644919
21.017384690207876 274.71825949848864 0.6992202073431549
21.02261224516129 274.88965659228603 0.6994664229565123
21.027839800114705 275.92134510319374 0.7015639836946439
21.03306735506812 276.97329412572367 0.7023722262225284
21.038294910021534 275.399780312227 0.700729192760225
21.04352246497495 274.1602579280764 0.6987364013811087
21.048750019928363 271.7825768837977 0.6961777542572297
21.053977574881777 271.0851656335089 0.6952891082301208
21.059205129835192 273.4381603292346 0.6974349919949273
21.064432684788606 276.96712989675626 0.7016748698762452
21.06966023974202 277.91203283966763 0.7034483751597799
21.074887794695435 276.3960249170078 0.7023988551823381
21.08011534964885 272.08939210899507 0.6976709228786211
21.085342904602264 271.4059693139108 0.695678884638694
21.09057045955568 268.82859239444343 0.691661990519966
21.095798014509093 270.10032263484624 0.6927158169197183
21.101025569462507 271.16971716357864 0.6930901934298863
21.10625312441592 271.1110063324499 0.6922952857431897
21.111480679369336 271.4441343231063 0.6916728147534827
21.11670823432275 270.73432137387243 0.6902703898074519
21.121935789276165 267.8852172534009 0.6865815017358825
21.12716334422958 267.3244321907875 0.6855116016622558
21.132390899182994 267.47245311650335 0.6858910407249282
21.13761845413641 273.30579491179935 0.6937250655134478
21.142846009089823 273.08834714947403 0.6942083089843457
21.148073564043237 272.59411495710725 0.6937143534960747
21.15330111899665 269.92426212961465 0.6897648843059632
21.158528673950066 270.33080080285816 0.6892598143421108
21.16375622890348 269.947420802059 0.6877112334133364
21.168983783856895 268.517778555829 0.6852044558831303
21.17421133881031 267.25193809857075 0.6852575608671205
21.179438893763724 266.18711409007386 0.6835865087690871
21.184666448717138 266.69391231279525 0.6843395668203909
21.189894003670553 269.4533806454684 0.6873638284650161
21.195121558623967 270.7994763453054 0.6888606647857958
21.20034911357738 272.98358064981437 0.6912306504277123
21.205576668530796 270.22233076440483 0.6869571891275471
21.21080422348421 267.38138213756156 0.6827564202863212
21.216031778437625 268.3616263031731 0.6833204029498984
21.22125933339104 270.8269163458695 0.6856965365676128
21.226486888344454 272.3727583430713 0.6868580792056089
21.231714443297868 270.9880834793554 0.6857388802927752
21.236941998251282 270.05747931115525 0.6849278898404938
21.242169553204697 267.8062363082316 0.6826299478147468
21.24739710815811 267.18492055457494 0.6809432838038548
21.252624663111526 264.7327271203687 0.6776459700265332
21.25785221806494 268.61958435734266 0.6817613274619451
21.263079773018355 269.35976984540514 0.6828610554181768
21.26830732797177 270.7758597928143 0.6851983471735408
21.273534882925183 269.55504567767525 0.684393541648643
21.278762437878598 268.0994522145325 0.6832279405765248
21.283989992832012 267.0169405759598 0.6890429086774071
21.289217547785427 264.9914667402095 0.6967663795442275
21.29444510273884 261.2768603674777 0.6982191103770878
21.299672657692255 258.73733911968554 0.7005267658504657
21.30490021264567 260.8037139860822 0.707414087980708
21.310127767599084 265.02906465945006 0.7163404296566785
21.3153553225525 264.165897555074 0.7182388567128758
21.320582877505913 265.28930781262216 0.7242351751878668
21.325810432459328 265.8223150298068 0.7281604045967056
21.331037987412742 271.30198551828596 0.7384151881482581
21.336265542366156 270.85315487567163 0.7398204661592096
21.34149309731957 266.1828714710789 0.7353655855863104
21.346720652272985 260.49152872305945 0.7290140399938211
21.3519482072264 259.7778506298311 0.7308176958094673
21.357175762179814 260.43894711379534 0.7345955670487695
21.36240331713323 258.9058671841959 0.7352606817116187
21.367630872086643 258.34760790047153 0.7361642525475905
21.372858427040057 256.79471214466236 0.7367629198739578
21.378085981993472 257.8736809831109 0.7405091177648412
21.383313536946886 256.72398894922793 0.7413912508459156
21.3885410919003 260.4599938127799 0.7496813806680159
21.393768646853715 264.7473444286686 0.7582676486972852
21.39899620180713 267.3634977112523 0.7642404074785234
21.404223756760544 267.0563887094133 0.7636384643833238
21.40945131171396 262.31437986223244 0.7584701572299555
21.414678866667373 261.12143637287215 0.7588715148852012
21.419906421620787 260.7590585788191 0.7609320149095563
21.4251339765742 263.3227605133537 0.7675452281687711
21.430361531527616 264.8238255494181 0.7720704928771226
21.43558908648103 266.9709474871251 0.7759525671840074
21.440816641434445 265.9047079166629 0.7757659139708227
21.44604419638786 263.19360560435774 0.7723218702733559
21.451271751341274 261.3648029790581 0.770361118036068
21.45649930629469 262.1888865952737 0.7725979111924361
21.461726861248103 265.6362802793738 0.7796510657768454
21.466954416201517 269.5617260688101 0.7875845662876243
21.47218197115493 270.36925860806963 0.7905640983210537
21.477409526108346 270.05755434584387 0.7923841295281374
21.48263708106176 266.00700083761717 0.7881996165281976
21.487864636015175 269.36647549024843 0.7955573669848481
21.49309219096859 268.9605723706633 0.7965145936779706
21.498319745922004 270.3581632934479 0.8003665463711144
21.503547300875418 270.36059020935636 0.8036007224095706
21.508774855828833 266.8468615210389 0.7968838287439763
21.514002410782247 265.74817908379254 0.7774067088453906
21.51922996573566 266.48149768698323 0.7684627927000016
21.524457520689076 269.4563532029127 0.7649885778086324
21.52968507564249 272.45349229114703 0.7648124961877946
21.534912630595905 272.6355660346358 0.7612363033451732
21.54014018554932 273.46082864819397 0.7592128086378933
21.545367740502734 275.70878601305617 0.7599904787576502
21.550595295456148 275.95198105534337 0.758354797374574
21.555822850409562 276.5327589474688 0.7580546968986982
21.561050405362977 275.2190320399186 0.7540183926184146
21.56627796031639 276.701651006445 0.753513576480637
21.571505515269806 279.20025131378145 0.7548399256987859
21.57673307022322 282.49654461760923 0.7570984124067098
21.581960625176634 283.53719158397035 0.7567959915187384
21.58718818013005 281.3355029785692 0.7540328899084126
21.592415735083463 281.18053112650773 0.7529975537481516
21.597643290036878 281.3970566694647 0.7515912545785304
21.602870844990292 279.79740400097444 0.7468005107196657
21.608098399943707 280.24102726607293 0.7448589055121771
21.61332595489712 283.5689022114442 0.7481758718332944
21.618553509850535 286.18808001839807 0.7511949459704778
21.62378106480395 286.65425754859325 0.751470481860792
21.629008619757364 285.3162219615113 0.7492935638271324
21.63423617471078 282.32393130426897 0.744252535176972
21.639463729664193 281.1835411097234 0.7418250529732314
21.644691284617608 280.5402602505053 0.7398130285863836
21.649918839571022 282.79888716714237 0.7413387264537138
21.655146394524436 285.1675686674369 0.7438538359380624
21.66037394947785 285.9692744672864 0.7443926010637173
21.665601504431265 285.6123303345788 0.7448946942805219
21.67082905938468 283.32300799376924 0.741182404082948
21.676056614338094 285.9561457493138 0.7422738258915109
21.68128416929151 284.3105844114565 0.7392262647323445
21.686511724244923 285.56296914432335 0.7401436673361818
21.691739279198337 283.9499293756171 0.7386589899082864
21.696966834151752 284.9180918900333 0.7387797654247542
21.702194389105166 286.830322707296 0.7402209763310917
21.70742194405858 287.7247299157224 0.740886205116335
21.712649499011995 290.39796113021333 0.7445082083157359
21.71787705396541 295.3602238798845 0.7503024778102289
21.723104608918824 296.5014399274453 0.7523216234117656
21.72833216387224 296.1314006190925 0.7511699471970019
21.733559718825653 291.86679416599145 0.7455419856739751
21.738787273779067 292.745638585011 0.744971627143835
21.74401482873248 293.31145838028544 0.7454888339289109
21.749242383685896 295.0771652762374 0.7476657428694845
21.75446993863931 296.8989658894491 0.749326394977564
21.759697493592725 295.51843557909 0.7469442410396256
21.76492504854614 296.4099756466173 0.7473815679848188
21.770152603499554 297.13926629490425 0.7481389208052812
21.77538015845297 298.49570499521496 0.7513007959241824
21.780607713406383 301.12252899653225 0.7548949034776505
21.785835268359797 304.05974498055895 0.7589145527577589
21.79106282331321 305.8864955786272 0.7599540373922737
21.796290378266626 308.0764371609491 0.7612098079898595
21.80151793322004 308.5426928283829 0.7613357962471671
21.806745488173455 310.88040744796837 0.7641061989860359
21.81197304312687 307.5804996482269 0.7601775739810532
21.817200598080284 308.21506184287205 0.7607163126202847
21.822428153033698 311.9925749104135 0.7648609838198006
21.827655707987113 316.31251696599014 0.7706412220886569
21.832883262940527 317.35397003716884 0.7719891237425014
21.83811081789394 317.7337055569216 0.7727361581972718
21.843338372847356 317.9594662266428 0.7727199846693344
21.84856592780077 319.6238228898866 0.7748297218284923
21.853793482754185 318.64040224280643 0.7730058478676395
21.8590210377076 317.6183340038242 0.7707660499562861
21.864248592661014 319.5638491975584 0.7728117688273114
21.869476147614428 322.01238698001225 0.7750851455700829
21.874703702567842 321.66949401327946 0.7743857965515445
21.879931257521257 320.12228978449605 0.772631115179963
21.88515881247467 318.04073693095984 0.7701818268260329
21.890386367428086 316.4376309588118 0.7679363941888742
21.8956139223815 313.6002379242195 0.7643194523906589
21.900841477334914 310.0559546898906 0.75893924997801
21.90606903228833 309.9961051304338 0.7593785559733479
21.911296587241743 310.22533734623806 0.7594321426710349
21.916524142195158 309.9108015910341 0.7600533161180691
21.921751697148572 307.01910945385737 0.7576299695166644
21.926979252101987 304.71811726976046 0.7533525151516882
21.9322068070554 304.23840821574896 0.7515074649452183
21.937434362008815 307.1720169311471 0.753259046473998
21.94266191696223 308.55709764463523 0.7546257125251641
21.947889471915644 306.0946385588858 0.7529250325104221
21.95311702686906 303.3711627237603 0.7501483691709612
21.958344581822473 301.5763742345346 0.7478904452309804
21.963572136775888 303.6682713149091 0.7494409810055441
21.968799691729302 305.7657336311951 0.7513096907570375
21.974027246682716 309.32403242244806 0.756054107564269
21.97925480163613 307.08376808366273 0.7526761985100583
21.984482356589545 305.5873764456318 0.7503877998001607
21.98970991154296 300.51076858301667 0.744090014121627
21.994937466496374 298.1092014549 0.7407107016204415
22.00016502144979 298.6273653403995 0.7410600359323154
22.005392576403203 299.17974872761715 0.7422836305085821
22.010620131356617 300.0902092372387 0.7441746558760767
22.015847686310032 300.77819810837184 0.7459449304071707
22.021075241263446 306.3201349731609 0.7514826102118629
22.02630279621686 309.03415623591235 0.7542951509645888
22.031530351170275 314.59249295540417 0.7602295357536797
22.03675790612369 313.99934661862466 0.7588743649217522
22.041985461077104 315.51557185827977 0.7609522543498338
22.04721301603052 316.96213246014935 0.7624524257579633
22.052440570983933 317.2274412221717 0.7627819282605494
22.057668125937347 317.97969929600083 0.7625667431670136
22.06289568089076 317.6139581524848 0.7617609899764983
22.068123235844176 314.7255611910366 0.759192573826627
22.07335079079759 312.74727667861737 0.7569229185069284
22.078578345751005 312.84960329901736 0.7575487602248555
22.08380590070442 313.07874115294146 0.7569188580925574
22.089033455657834 311.0685981599278 0.754698008879943
22.09426101061125 311.35111286252896 0.754098772572011
22.099488565564663 313.31454137807145 0.75664911943424
22.104716120518077 317.8922873977161 0.7617513806115753
22.10994367547149 320.79285087685935 0.7649189254692969
22.115171230424906 317.92759827522667 0.7613861827211994
22.12039878537832 314.6699703190651 0.7576607123479762
22.125626340331735 310.3773443719642 0.7525036367158984
22.13085389528515 310.5371154966489 0.7523850966241308
22.136081450238564 310.087511800211 0.7509883029560864
22.141309005191978 308.53381999561265 0.7489341553130526
22.146536560145393 307.20561268748185 0.7470865867122796
22.151764115098807 306.69157558923865 0.7465188305141798
22.15699167005222 308.3609655372867 0.7488846433647185
22.162219225005636 309.39017408239727 0.7498218089158346
22.16744677995905 309.7088719142397 0.7497604212034107
22.172674334912465 313.43990207564246 0.7550764723561847
22.17790188986588 315.66861091059036 0.7574453156244988
22.183129444819293 312.0172256710483 0.753243656071937
22.188356999772708 311.20033377191106 0.7513319475772627
22.193584554726122 312.52110650103697 0.7530930338270004
22.198812109679537 314.4046505456034 0.7550438438006327
22.20403966463295 311.7751126592878 0.7505943066039868
22.209267219586366 308.70274515969953 0.7465886124330867
22.21449477453978 308.9869360959329 0.7471729547289262
22.219722329493194 309.6383560563401 0.7487651140763869
22.22494988444661 309.6567617141222 0.7494722960872058
22.230177439400023 309.93384745449805 0.7500497792481504
22.235404994353438 309.46018543494824 0.7491342273420183
22.240632549306852 308.90570266308885 0.7481656214768593
22.245860104260267 308.9608805341254 0.7470931220837562
22.25108765921368 307.23416664425724 0.7456180070464066
22.256315214167095 308.77067019153094 0.7472563135687696
22.26154276912051 310.32919287167454 0.7498124857537714
22.266770324073924 314.55164500478156 0.7541622366091968
22.27199787902734 315.5003256309666 0.7546756125843526
22.277225433980753 313.15919576492024 0.7515596970267638
22.282452988934168 310.26106215016597 0.7482272063819855
22.287680543887582 307.3720189255399 0.7457951516531566
22.292908098840996 306.9053090744432 0.7454985014229741
22.29813565379441 305.6801589559525 0.7440378624214129
22.303363208747825 303.8333329443013 0.7422695652085776
22.30859076370124 301.7280529723187 0.7397890250328694
22.313818318654654 301.94678753902303 0.7392282349496208
22.31904587360807 304.0920997658345 0.7408902196211148
22.324273428561483 305.0720997288464 0.7413362551538472
22.329500983514897 305.3866815768517 0.7424996436510581
22.334728538468312 303.0406885678644 0.7390210509229067
22.339956093421726 299.83190900971135 0.735821487451069
22.34518364837514 297.92750405793527 0.7334166981441339
22.350411203328555 297.08665306625966 0.7324795178196155
22.35563875828197 294.0040261418932 0.7287641141435821
22.360866313235384 294.008132625402 0.7271432483469242
22.3660938681888 295.8504251427694 0.7297358081809682
22.371321423142213 297.26401300437203 0.7313101101609766
22.376548978095627 293.7795808413354 0.7274727764255216
22.38177653304904 287.9982692128413 0.720230704226913
22.387004088002456 286.96995632550517 0.7189983512277522
22.39223164295587 287.6377111392738 0.7191858079945408
22.397459197909285 288.73098662462615 0.720849219539516
22.4026867528627 286.792171332883 0.7176167867551415
22.407914307816114 285.87907665549545 0.71756596604574
22.41314186276953 281.97967284176974 0.7127570311323944
22.418369417722943 284.2579698870612 0.7154886129998943
22.423596972676357 281.95038013859755 0.7131189627419854
22.42882452762977 281.2695534275762 0.7123503376995237
22.434052082583186 279.65244536360564 0.710916399863044
22.4392796375366 280.8374200934707 0.7118851077008047
22.444507192490015 281.44940039126726 0.7129863228526866
22.44973474744343 277.5309036995479 0.7084434391238484
22.454962302396844 275.20889666619365 0.7044506461578456
22.460189857350258 272.27557637010244 0.7016744050784536
22.465417412303673 271.91921379040406 0.701480688225904
22.470644967257087 274.3116162719811 0.7041907933805291
22.4758725222105 278.4539261409877 0.7097258019733038
22.481100077163916 281.3854013513558 0.712876638485641
22.48632763211733 285.1926242343063 0.7189609735531035
22.491555187070745 280.3799582706096 0.7125806066303849
22.49678274202416 275.9497667867343 0.7052592564517045
22.502010296977573 271.4901487610362 0.698687935120591
22.507237851930988 271.56382592875633 0.6988561042268828
22.512465406884402 272.3952019204175 0.700983647381954
22.517692961837817 274.971666627688 0.7043063630509842
22.52292051679123 273.4904911918373 0.702305061921109
22.528148071744646 274.7577496218171 0.7041523301861311
22.53337562669806 275.31079108763777 0.704746371342427
22.538603181651474 277.1764126312676 0.707544231566546
22.54383073660489 277.60895631502535 0.7085287991635336
22.549058291558303 278.04251489266886 0.7086660522648017
22.554285846511718 275.3409522968258 0.7043088050467614
22.559513401465132 275.3156755431835 0.7039557552868201
22.564740956418547 271.1677915152242 0.6985324420074345
22.56996851137196 268.26936801496305 0.6944167930806044
22.575196066325375 266.58126608518234 0.69187980359971
22.58042362127879 268.2054499735001 0.6938872499665536
22.585651176232204 269.2994475273104 0.694818632626482
22.59087873118562 268.19753438644 0.6942889293124604
22.596106286139033 264.9971851398525 0.689835584286607
22.601333841092448 264.32158836730497 0.6885063016709374
22.606561396045862 265.1272068293488 0.6895020178467482
22.611788950999276 266.9291393929094 0.6924463705156331
22.61701650595269 269.6156346893276 0.6970219289072443
22.622244060906105 270.49694910954486 0.6977216474126503
22.62747161585952 269.630514564187 0.6952513673735164
22.632699170812934 269.1431780993296 0.6939991178482204
22.63792672576635 268.1412313668363 0.6924120364938566
22.643154280719763 266.9548715327337 0.6916443856892871
22.648381835673177 268.7165236453397 0.6935363618173034
22.653609390626592 268.74753179041505 0.6938979721213441
22.658836945580006 268.4935020546273 0.6936881151492122
22.66406450053342 265.4640670639142 0.6898535981720838
22.669292055486835 265.63653309454327 0.6904580833287246
22.67451961044025 265.53129978337944 0.6908900347055958
22.679747165393664 271.0362254252009 0.6979269385747002
22.68497472034708 273.82578891947907 0.7015333530774616
22.690202275300493 275.4504781650239 0.7025461135232922
22.695429830253907 273.3034092356356 0.6983665037671916
22.70065738520732 273.0081326696788 0.6985376962889748
22.705884940160736 275.0140109925126 0.7021243516689136
22.71111249511415 277.9390050047026 0.7060119917017101
22.716340050067565 279.58398114648196 0.7075843917139888
22.72156760502098 277.6527355984945 0.7049067698585831
22.726795159974394 273.3300783660412 0.699291091137767
22.73202271492781 272.3832317242293 0.6970776660983935
22.737250269881223 270.7262578703705 0.6947714088690272
22.742477824834637 272.1350699227455 0.6964141916650336
22.74770537978805 276.49797065991305 0.7028828420427607
22.752932934741466 281.3211521817367 0.7091482179617012
22.75816048969488 283.2274128641007 0.7118152802195128
22.763388044648295 283.7310125065555 0.7128115214530105
22.76861559960171 286.5366657241302 0.7164073024298694
22.773843154555124 286.3267056728842 0.716196691769487
22.779070709508538 283.97303776341846 0.7129845616250281
22.784298264461952 282.676498302025 0.7104796037710581
22.789525819415367 283.12595126846276 0.7108079111099764
22.79475337436878 285.7400939528938 0.7126680597914431
22.799980929322196 286.51528351303307 0.7131694725774907
22.80520848427561 285.0989865530765 0.7116586799308153
22.810436039229025 283.7087325156327 0.7090764268818083
22.81566359418244 284.2118255282193 0.7106499192373713
22.820891149135853 287.3306761244631 0.7148001592965871
22.826118704089268 286.0547673290107 0.71409138256381
22.831346259042682 286.166995412871 0.7149119656985552
22.836573813996097 286.4337513973251 0.7143986442964239
22.84180136894951 287.8403843689305 0.714718084407249
22.847028923902926 286.75409024711644 0.7124206929972432
22.85225647885634 285.54471942352205 0.710925081263273
22.857484033809754 288.1278741467396 0.7143631447298541
22.86271158876317 289.86847525498865 0.7174472113416385
22.867939143716583 289.43724955180244 0.7166325378734969
22.873166698669998 289.1190456716623 0.7165560588832977
22.878394253623412 289.9226027224701 0.7160336090280558
22.883621808576827 292.3066226723204 0.7185784617145738
22.88884936353024 290.6361096702026 0.7159106655783463
22.894076918483655 289.58514301435963 0.7156585352571291
22.89930447343707 289.0467259240584 0.7160916233430841
22.904532028390484 290.4581424333397 0.7177772073835383
22.9097595833439 290.0831032613951 0.7178516168371026
22.914987138297313 286.6299469660193 0.7127677450254009
22.920214693250728 286.799750820108 0.7127784557241065
22.925442248204142 287.58070728089984 0.7139861283091884
22.930669803157556 291.47269103771396 0.7184069875161017
22.93589735811097 288.6094461308055 0.7149850379502783
22.941124913064385 288.0451021585902 0.7140225358800621
22.9463524680178 289.0741865040056 0.714813504342397
22.951580022971214 290.7848486635002 0.7165861006266832
22.95680757792463 290.6535944794272 0.7169748646710373
22.962035132878043 286.7183427475049 0.7136515940786615
22.967262687831457 287.0710937141472 0.7151060981243427
22.972490242784872 286.849359441388 0.7138309991065404
22.977717797738286 288.04613654799056 0.71461776562016
22.9829453526917 284.4560118381728 0.7096487506330443
22.988172907645115 281.587703561625 0.7068718782120785
22.99340046259853 279.1199310797642 0.7029445050406861
22.998628017551944 278.8782779549811 0.7024452253747067
23.00385557250536 279.2057606589279 0.7016836459368185
23.009083127458773 281.25981184867027 0.7036401263200599
23.014310682412187 282.3488807832142 0.7053888992599675
23.0195382373656 283.32505139279795 0.7073130716486196
23.024765792319016 284.13601317082276 0.7082088364382024
23.02999334727243 283.95837552369625 0.7076593866965966
23.035220902225845 285.3188918310137 0.7083915045934346
23.04044845717926 284.5891100082068 0.7082121748052383
23.045676012132674 283.9381059769921 0.7073927517864749
23.05090356708609 281.0380021735887 0.7047493782506029
23.056131122039503 279.6515551585396 0.702310430357655
23.061358676992917 282.33501514623606 0.705121915426284
23.06658623194633 283.3907582785622 0.7077435989640158
23.071813786899746 282.8885925996281 0.7075685161826433
23.07704134185316 284.59140113087943 0.7101703241486188
23.082268896806575 285.79966390382566 0.7111179224735968
23.08749645175999 287.74276688788893 0.713412067376897
23.092724006713404 285.21263819009664 0.7097762688395326
23.097951561666818 285.7496318899237 0.7098668599109307
23.103179116620232 282.24609970281875 0.7059155616261988
23.108406671573647 282.08866488232053 0.7061063383081326
23.11363422652706 281.9254967069367 0.7056381467315891
23.118861781480476 282.5229501905677 0.7054507849189008
23.12408933643389 283.1268282426382 0.7055549570637618
23.129316891387305 286.22942507579955 0.7100538171817962
23.13454444634072 286.69294794904255 0.7107933980247426
23.139772001294133 285.9652778266425 0.7091962053428978
23.144999556247548 285.2013150438235 0.7083059077127546
23.150227111200962 286.1605915055375 0.7089467989865424
23.155454666154377 287.949275948685 0.7116458314677541
23.16068222110779 284.804134409757 0.7072315842793574
23.165909776061206 283.3912721679144 0.7066838096529287
23.17113733101462 286.5461632289965 0.7114545235064587
23.176364885968034 288.18182365305995 0.7131701504033362
23.18159244092145 284.4174241087111 0.7080465000041177
23.186819995874863 278.905053394427 0.7005069853000253
23.192047550828278 278.16296997391146 0.699720787257888
23.197275105781692 281.7533343410495 0.7045064492407515
23.202502660735107 285.75009235972993 0.7095157266414232
23.20773021568852 285.4213736239554 0.709110504468462
23.212957770641935 283.2626320758483 0.7049342423582035
23.21818532559535 279.7374961380807 0.7001629399070584
23.223412880548764 281.30062447334075 0.7034651930231421
23.22864043550218 284.8452884559402 0.7099298717383875
23.233867990455593 285.38722594999274 0.7111376952050679
23.239095545409008 283.418384427512 0.7068226813938874
23.244323100362422 281.227620131923 0.7029845388806446
23.249550655315836 281.9980173122215 0.7038820725299358
23.25477821026925 283.3804059425701 0.7055649422965826
23.260005765222665 285.3426200345864 0.7087487945189245
23.26523332017608 286.6654059534685 0.7096798833226072
23.270460875129494 288.33277796128806 0.7125900095941788
23.27568843008291 285.3548643076531 0.708600883680741
23.280915985036323 282.02463966085907 0.7049419971530384
23.286143539989737 278.92259751433346 0.7018580130135034
23.291371094943152 280.97478546735243 0.7037876467989336
23.296598649896566 284.593764197012 0.7082108439289356
23.30182620484998 284.6157501666837 0.707687767713481
23.307053759803395 280.85155350822833 0.7028312393198007
23.31228131475681 278.511042870357 0.6990498306726788
23.317508869710224 279.54591550323823 0.6993584510758427
23.32273642466364 281.9294934192631 0.7016787180610222
23.327963979617053 280.4145520655143 0.6998178019306782
23.333191534570467 276.9836669751256 0.6958754233626693
23.33841908952388 276.7045558792047 0.6962265424692866
23.343646644477296 281.88136100352403 0.7032742688853915
23.34887419943071 284.9050917968274 0.7073229200823585
23.354101754384125 286.7979658335518 0.7109161132849011
23.35932930933754 288.7814025835447 0.7124594328733443
23.364556864290954 290.2041405000141 0.713728460196106
23.369784419244368 289.08741514200636 0.7112504104988358
23.375011974197783 285.1208508990272 0.7067175192479765
23.380239529151197 282.74198136885906 0.7034073157522297
23.38546708410461 283.1338757518078 0.7035352941324701
23.390694639058026 285.4755539184323 0.7061317666588725
23.39592219401144 288.6814407710261 0.7105770287084276
23.401149748964855 287.450374450231 0.709164000914083
23.40637730391827 287.52550221774635 0.7091763342657832
23.411604858871684 284.21313756980254 0.7052666294012767
23.416832413825098 285.83631249788675 0.7068298344231662
23.422059968778512 284.0782138802264 0.7040112653841556
23.427287523731927 284.10417260962504 0.7035453187442748
23.43251507868534 285.2863552584733 0.7061370609954539
23.437742633638756 287.59189481339644 0.7104723225824664
23.44297018859217 290.6992323627846 0.7144815267323398
23.448197743545585 292.6095579062388 0.715797262550248
23.453425298499 290.436605118574 0.712514334653817
23.458652853452413 288.89048394165474 0.7097552869301196
23.463880408405828 288.03473283579933 0.7081157546677627
23.469107963359242 289.1205072772071 0.7094873458086084
23.474335518312657 290.4599404068643 0.7111720617531132
23.47956307326607 291.8675170371415 0.712814656746856
23.484790628219486 292.38776374681856 0.7133561264162926
23.4900181831729 290.00260073908817 0.7109395136478855
23.495245738126314 293.45276566427407 0.7157440105749939
23.50047329307973 294.8071099822799 0.7175774065646985
23.505700848033143 295.9218860463898 0.7195324266107951
23.510928402986558 295.82843261499994 0.7189037833318542
23.516155957939972 295.5831659730857 0.7185549121781396
23.521383512893387 295.11534201610175 0.7170599611763787
23.5266110678468 293.5974224153424 0.7151948203961153
23.531838622800215 294.53381893692796 0.7161422151005072
23.53706617775363 294.7089643848883 0.7157196132031429
23.542293732707044 295.27558891302937 0.7151997241946847
23.54752128766046 295.3844678119914 0.7145739977030895
23.552748842613873 297.60446899119904 0.7164912589063008
23.557976397567288 300.65339775018 0.7204760726624768
23.563203952520702 299.1324559032078 0.7192158757246729
23.568431507474116 299.3369486121002 0.7196641272546564
23.57365906242753 299.5229321393006 0.7201688667995726
23.578886617380945 298.55447655362747 0.7180031327695658
23.58411417233436 298.938751058985 0.7176892688417716
23.589341727287774 298.99332875913177 0.7172081924519553
23.59456928224119 297.7765763900458 0.7156625169007094
23.599796837194603 296.6213099535995 0.7143026309532422
23.605024392148017 296.4538820828003 0.7133104951641649
23.610251947101432 299.3775294217683 0.7168421110616262
23.615479502054846 300.33091479858354 0.7175793076709955
23.62070705700826 298.1276811161406 0.714428721160513
23.625934611961675 296.3090637629886 0.7124047400288238
23.63116216691509 295.86917129213987 0.7115076577697893
23.636389721868504 293.4567928925281 0.708771872815509
23.64161727682192 292.64119735899703 0.7082955917910371
23.646844831775333 290.4985244236435 0.7052192327067573
23.652072386728747 291.9004713089602 0.706241331677923
23.65729994168216 290.45447854503436 0.7027754933447181
23.662527496635576 291.08053458235696 0.7039967986540834
23.66775505158899 290.1324289458599 0.7035584378900244
23.672982606542405 293.97292744459224 0.7081713547583293
23.67821016149582 293.38963771545184 0.7070255766374474
23.683437716449234 292.56696649981626 0.7046167392277105
23.688665271402648 291.8943707435716 0.7041696741912877
23.693892826356063 295.83293872537627 0.7083586979324201
23.699120381309477 296.5073033738037 0.7092112312616883
23.70434793626289 296.92792577456464 0.7091393628332513
23.709575491216306 298.2927745131135 0.7106800930637028
23.71480304616972 300.88826069350165 0.7141056892489163
23.720030601123135 302.3323308733233 0.7152287215248128
23.72525815607655 299.4691246804625 0.711360786169966
23.730485711029964 298.86232656978166 0.7102095675686971
23.735713265983378 296.79020074537965 0.7080124318973277
23.740940820936792 296.0514663280186 0.7077953959971787
23.746168375890207 298.3141604566919 0.7099671529705166
23.75139593084362 301.64771747158755 0.7128981028861696
23.756623485797036 301.33843744233576 0.7117802367564435
23.76185104075045 299.11400091775386 0.7091357735213508
23.767078595703865 297.53274787611446 0.7070519638781982
23.77230615065728 297.9993345309518 0.7074458361688881
23.777533705610693 298.67145706939124 0.7075330370860246
23.782761260564108 300.56916800821375 0.7095109868591135
23.787988815517522 304.2795787440941 0.7141283294560186
23.793216370470937 305.13489774048696 0.7149730417400971
23.79844392542435 304.65862712161595 0.7138304886652277
23.803671480377766 304.108293324078 0.714001592973978
23.80889903533118 305.48148683281084 0.7161443402887567
23.814126590284594 309.0706623348731 0.7198748872781083
23.81935414523801 309.30850066135633 0.7186620275027538
23.824581700191423 307.4831502946269 0.71544888735414
23.829809255144838 303.56630388819235 0.7109734612035782
23.835036810098252 305.22034161098463 0.7123727489328129
23.840264365051667 305.2722657361131 0.7114674530960888
23.84549192000508 308.51384410409725 0.7156250890258611
23.850719474958495 306.3907447303714 0.712264962648412
23.85594702991191 304.4587114715384 0.7095105318344277
23.861174584865324 304.177707128418 0.7078587352019917
23.86640213981874 303.4428188559206 0.7072675396328911
23.871629694772153 303.6605821412365 0.7079445224684863
23.876857249725568 302.3449366690355 0.7069513967329347
23.882084804678982 302.2684797345419 0.7065094890707454
23.887312359632396 300.8768081844852 0.7043826007020714
23.89253991458581 302.42259568067567 0.70592802392061
23.897767469539225 302.8264519595407 0.7064849979551079
23.90299502449264 304.18641035704223 0.7074656744171498
23.908222579446054 301.1162943508456 0.7039926477118728
23.91345013439947 298.8672685147271 0.7010641941057121
23.918677689352883 296.6192244011553 0.6980440352464031
23.923905244306297 297.26535991418723 0.6989381990241529
23.929132799259712 300.6228000398552 0.7027383555697347
23.934360354213126 298.0754440691721 0.7000442844313886
23.93958790916654 297.01260204545594 0.6992126978555104
23.944815464119955 295.5120181698834 0.6976034986133579
23.95004301907337 296.4123938413662 0.698643725900215
23.955270574026784 295.88288663759386 0.697221344106616
23.9604981289802 293.7852413998988 0.6954810238947222
23.965725683933613 294.68121188542375 0.6962479061173374
23.970953238887027 293.0267717857858 0.69359954790568
23.97618079384044 294.76929270981725 0.6960178092111319
23.981408348793856 298.6902496663818 0.7003839817003131
23.98663590374727 298.55567736445795 0.7004630848803299
23.991863458700685 297.6107051407843 0.6989140591166652
23.9970910136541 295.85808161043406 0.6974240448314873
24.002318568607514 295.88092000201453 0.6976175153370425
24.007546123560928 293.3352879665937 0.6943017214441295
24.012773678514343 293.5785645822678 0.6943822558561236
24.018001233467757 295.7404322927946 0.6968946746594588
24.02322878842117 297.7845126127481 0.6992550464198446
24.028456343374586 297.6748765962081 0.6998760142611516
24.033683898328 299.7325704770033 0.7019668059970764
24.038911453281415 300.2635536163588 0.7031622980263665
24.04413900823483 302.64404972670343 0.7049225461066967
24.049366563188244 298.8870383262127 0.7012189020766149
24.054594118141658 300.2822892041813 0.7030310096968396
24.059821673095072 300.9797099389159 0.7036499831199818
24.065049228048487 301.02312458738515 0.7036138515426403
24.0702767830019 298.41232935999335 0.713053579569906
24.075504337955316 298.6979269428859 0.7229300581485644
24.08073189290873 297.69224612691823 0.7287240323294898
24.085959447862145 298.22479118665655 0.7355310527331376
24.09118700281556 298.4446121869981 0.7401126845033928
24.096414557768973 301.54789797308524 0.7484163519044394
24.101642112722388 303.2208933447885 0.7539610458526518
24.106869667675802 303.21414752821715 0.7576469272580906
24.112097222629217 298.10267114297716 0.75456136635165
24.11732477758263 295.1041930924686 0.753493901827369
24.122552332536046 292.12018828535355 0.7526338760445607
24.12777988748946 293.90794600121075 0.7586296487138646
24.133007442442874 297.52019184333614 0.7678928858036767
24.13823499739629 298.77220578982826 0.7732189018822528
24.143462552349703 298.92269051395186 0.7759199296124013
24.148690107303118 297.1977219621553 0.7756865237902293
24.153917662256532 297.74856865028084 0.7801962922328792
24.159145217209947 296.99833845558464 0.78208548336225
24.16437277216336 296.1581781917671 0.7838412696863587
24.169600327116775 297.0114143662751 0.7878572402375308
24.17482788207019 299.8756462802286 0.7940439053894138
24.180055437023604 303.913251415176 0.8020771990480103
24.18528299197702 302.09918961339423 0.8033785253005331
24.190510546930433 303.2833603547652 0.808165262396666
24.195738101883848 303.2416324160848 0.8112136962846311
24.200965656837262 306.21965086766056 0.8162181890757945
24.206193211790676 304.31763672182365 0.8164422513624771
24.21142076674409 301.70723719286946 0.8147217681374808
24.216648321697505 299.35821817900927 0.8138859226622176
24.22187587665092 298.1169521240304 0.8153980861744033
24.227103431604334 299.68670491752 0.8204522077196523
24.23233098655775 300.4868298125425 0.823722711830556
24.237558541511163 301.5067285123215 0.8266114504579148
24.242786096464577 301.19022636404395 0.8279241028326046
24.248013651417992 300.0327499407999 0.8288555650119735
24.253241206371406 297.486342206726 0.828861180027806
24.25846876132482 297.11075583053525 0.833144314525239
24.263696316278235 295.60714544087836 0.8345422120610202
24.26892387123165 296.44774286414054 0.8365252530548851
24.274151426185064 295.3206834718077 0.8346693187296873
24.27937898113848 296.8909724405174 0.8379518452180755
24.284606536091893 298.1769329358914 0.842606505485944
24.289834091045307 300.2373712488369 0.846769920183817
24.29506164599872 299.4528799563758 0.8490477248241171
24.300289200952136 298.14273882564595 0.8498895121587613
24.30551675590555 296.6459414751767 0.8522413321470232
24.310744310858965 294.64300761645455 0.8499443065839201
24.31597186581238 296.41743559976527 0.8532956783306043
24.321199420765794 297.4200382203532 0.8561671653917432
24.326426975719208 300.5596190369241 0.8645336043271432
24.331654530672623 302.34837981719176 0.8706372119473423
24.336882085626037 303.3122799889476 0.8734938391499489
24.34210964057945 303.12840733969415 0.8741476599386051
24.347337195532866 300.02570608557767 0.8706664416541763
24.35256475048628 296.3942120622399 0.8662553497307999
24.357792305439695 292.35597906626765 0.8603347334511928
24.36301986039311 290.2951513801664 0.8595974342237899
24.368247415346524 291.86435805615946 0.865354858987419
24.373474970299938 292.9043107981279 0.8702635109990152
24.378702525253352 293.93219553896193 0.8741957983105967
24.383930080206767 295.6632174184738 0.8784719087071594
24.38915763516018 298.8961163042639 0.8849851709175465
24.394385190113596 300.0126667648593 0.8884908196344312
24.39961274506701 296.975524042739 0.8875278101662307
24.404840300020425 297.97304238750536 0.8914493338257508
24.41006785497384 298.4105154379036 0.8939797699141395
24.415295409927253 297.4848406854553 0.8936055585107229
24.420522964880668 291.88423757822966 0.8889221883445404
24.425750519834082 293.0259492406349 0.8933209656627092
24.430978074787497 295.38126314231175 0.8983503378898366
24.43620562974091 301.77242511995325 0.9087689307756217
24.441433184694326 301.0921758120153 0.9096365146249812
24.44666073964774 299.74934507693774 0.9094082117485418
24.451888294601154 297.88023383663295 0.9087114153862595
24.45711584955457 296.2489264127933 0.9099179926490385
24.462343404507983 295.31126831238436 0.9116331948637467
24.467570959461398 295.54609805935434 0.9147837033718084
24.472798514414812 300.6160146156212 0.9248069862714174
24.478026069368227 302.2431952602109 0.9301940778065806
24.48325362432164 301.7253058292861 0.9320145644092186
24.488481179275055 299.81351814864325 0.932083211744276
24.49370873422847 300.9273162963755 0.9355310589131287
24.498936289181884 303.94038990293905 0.9426519134021407
24.5041638441353 306.3425195466769 0.9479960973758416
24.509391399088713 305.26881047912445 0.9476723257040344
24.514618954042128 301.96847968475356 0.9442576506377565
24.519846508995542 301.38939006853235 0.9454955189063607
24.525074063948956 297.28762685281055 0.9417165783677232
24.53030161890237 298.72442255151566 0.946022888092099
24.535529173855785 299.1113683977989 0.948497276326087
24.5407567288092 300.8334083812244 0.9535609730589305
24.545984283762614 297.66716496534303 0.9512971599724038
24.55121183871603 298.53843996523085 0.9553957923203285
24.556439393669443 302.0446970292292 0.963117723500013
24.561666948622857 312.11642446925975 0.9817989837631957
24.566894503576272 314.70713109296037 0.9879178238983845
24.572122058529686 313.77204948988043 0.9887935538214472
24.5773496134831 307.1688534838425 0.9793262820387924
24.582577168436515 299.35556631164815 0.9686264571381281
24.58780472338993 299.50484876980227 0.9706641597659048
24.593032278343344 300.17427314893104 0.9747149851306944
24.59825983329676 301.39563071578357 0.9791237750128147
24.603487388250173 301.4151677051712 0.984433956558549
24.608714943203587 302.96314191291196 0.9898822358608754
24.613942498157 303.87385611450156 0.9936341730922329
24.619170053110416 301.47269503675085 0.991205614039683
24.62439760806383 297.7239183344218 0.9869248687662806
24.629625163017245 298.5736998774775 0.9913532991445043
24.63485271797066 302.49550448388 0.9998840779913131
24.640080272924074 301.7912145962004 1.0013461665830523
24.645307827877488 302.7360359711138 1.0062360350292991
24.650535382830903 298.7413851500454 1.002775906115954
24.655762937784317 298.7659195713138 1.0036164026013799
24.66099049273773 297.4252490185685 1.0027358846150087
24.666218047691146 299.1945876827323 1.008403978357158
24.67144560264456 300.4489859930013 1.0136794017427107
24.676673157597975 301.76898922945486 1.018415187843519
24.68190071255139 301.03545226887275 1.019480119548571
24.687128267504804 300.01799738758996 1.0227971217997591
24.692355822458218 299.6552912443123 1.024826628538871
24.697583377411632 296.4362812001784 1.0227861134332668
24.702810932365047 294.9032707231602 1.0235084473922542
24.70803848731846 295.2737575129327 1.027425366620973
24.713266042271876 293.90061950696617 1.0273635438687885
24.71849359722529 295.93665205648915 1.0301542981675578
24.723721152178705 294.929183760217 1.0315039156038366
24.72894870713212 299.6399187751103 1.0408910732857286
24.734176262085533 295.3584905195296 1.0355731494691824
24.739403817038948 296.2673036157596 1.0383317680199504
24.744631371992362 294.8671225380591 1.0405158379688124
24.749858926945777 298.8417273561989 1.0501164373432412
24.75508648189919 296.21504887462896 1.050059686371754
24.760314036852606 291.4797230725114 1.0424042151198019
24.76554159180602 293.337577884049 1.049314352463837
24.770769146759434 294.0593715075546 1.0556290141921303
24.77599670171285 296.95623950572946 1.0646476146179038
24.781224256666263 290.8997114733298 1.0543472675499643
24.786451811619678 297.0414681842607 1.0661520911543025
24.791679366573092 299.18268273136886 1.0716068048506668
24.796906921526507 303.76559482269994 1.08217314335381
24.80213447647992 300.29176673603723 1.0795417315976383
24.807362031433335 297.37350651289876 1.0763721221918676
24.81258958638675 300.5697707085661 1.089809100074749
24.817817141340164 301.96651236611024 1.0960878782193362
24.82304469629358 301.0425884321235 1.098280720407753
24.828272251246993 297.5227388181315 1.0928474434179165
24.833499806200408 296.55675697066994 1.092420303673391
24.838727361153822 298.08150577207175 1.0979052669806704
24.843954916107236 301.15306415371526 1.1063820483946214
24.84918247106065 300.5415743889977 1.1073312282128405
24.854410026014065 302.61046722393303 1.1141749174949311
24.85963758096748 301.59608421340414 1.1128818337499693
24.864865135920894 298.5318403378493 1.111303700454179
24.87009269087431 292.7415085119902 1.105483509566926
24.875320245827723 296.8976395736475 1.1166719719139828
24.880547800781137 302.1207555267289 1.1294654049390218
24.885775355734552 309.3946472399067 1.1430582733211907
24.891002910687966 305.8867171702839 1.1387128685445926
24.89623046564138 307.1397279362744 1.145693278806243
24.901458020594795 304.12925349348785 1.1470747252721287
24.90668557554821 303.0992194742463 1.1496279228548683
24.911913130501624 298.7396731834614 1.1454990738221056
24.91714068545504 298.5026287203032 1.143625464264824
24.922368240408453 297.77246850231137 1.14468479027078
24.927595795361867 300.86935997965776 1.153861544402742
24.93282335031528 300.41996744607513 1.1558023169911236
24.938050905268696 303.91047018543424 1.1646242026698899
24.94327846022211 302.85472145277924 1.164607189266251
24.948506015175525 300.83129270832615 1.1640944676051779
24.95373357012894 301.0673141692232 1.1703298550772403
24.958961125082354 303.5576444722627 1.1774452421206179
24.964188680035768 306.7390593540384 1.1898981335032734
24.969416234989183 307.04271608327787 1.1928154384971048
24.974643789942597 309.28952087178124 1.1996607630539267
24.97987134489601 309.14801532901873 1.199327500239807
24.985098899849426 307.90249251532003 1.2002781511868896
24.99032645480284 304.72645141574236 1.197919315660773
24.995554009756255 304.33827623264494 1.2004638693266958
25.00078156470967 305.37060992705455 1.20604083437337
25.006009119663084 304.3932156578866 1.2091103130469165
25.011236674616498 303.9441403857164 1.2124281748262604
25.016464229569912 300.5314412244266 1.209632269027317
25.021691784523327 302.43557058662765 1.215017357323612
25.02691933947674 301.17770640620245 1.2148921361224496
25.032146894430156 299.7225829098502 1.2134263651211636
25.03737444938357 300.63492253003517 1.220473525453479
25.042602004336985 303.48438783613034 1.2321486440760567
25.0478295592904 310.53334470437625 1.2518957288023063
25.053057114243813 316.74186817080243 1.2670469888924785
25.058284669197228 315.05065730270337 1.2673504396004371
25.063512224150642 311.33418075876904 1.2635904774462234
25.068739779104057 305.81018325020653 1.2582886802657338
25.07396733405747 306.77943444634394 1.2635511944074729
25.079194889010886 310.12532319493283 1.2744379619561335
25.0844224439643 311.1091979975694 1.2801177406349296
25.089649998917714 311.1109584403071 1.2836629374700559
25.09487755387113 313.4731258907289 1.293282383304806
25.100105108824543 313.89664495653943 1.2959981640718394
25.105332663777958 310.05245788788153 1.2937343927378444
25.110560218731372 308.25663553943224 1.2930582795587817
25.115787773684787 304.76665449348656 1.2892643103983032
25.1210153286382 304.17579726006034 1.2901579720698704
25.126242883591615 304.93922273395714 1.294819799369074
25.13147043854503 302.6109806104793 1.2941164301516754
25.136697993498444 306.4949181156841 1.3067973204560008
25.14192554845186 309.7606478821669 1.3179171472126563
25.147153103405273 311.86235619372275 1.3260218166865403
25.152380658358688 313.98886282326765 1.3342067189743856
25.157608213312102 314.5201535610682 1.3407470947640643
25.162835768265516 316.99501673364705 1.3509569491338156
25.16806332321893 317.2880581779362 1.3551782991272978
25.173290878172345 316.00388608359754 1.3570829078700586
25.17851843312576 316.32713140371493 1.3615655773347783
25.183745988079174 314.26512802175426 1.3635672828594165
25.18897354303259 311.11342667835646 1.3615230769935156
25.194201097986003 306.25405604514367 1.3562064619329166
25.199428652939417 303.9482863491714 1.3558898099146766
25.204656207892832 299.36807331901997 1.350250793547955
25.209883762846246 304.1954667619531 1.3659047189820237
25.21511131779966 305.6002738451356 1.3740900971607983
25.220338872753075 309.979371751688 1.3882986665127304
25.22556642770649 307.8350430673337 1.3867905499840394
25.230793982659904 307.43197967045484 1.3907246003421614
25.23602153761332 307.5911005745912 1.3960480264036088
25.241249092566733 311.4524401351723 1.4178875346240931
25.246476647520147 312.72049408997134 1.427537410320102
25.25170420247356 316.0243689933259 1.4379655276395353
25.256931757426976 319.93760271023143 1.4457089814610284
25.26215931238039 320.0960178164759 1.4480536990428614
25.267386867333805 317.68637722633764 1.4476645514701787
25.27261442228722 309.79688499943984 1.4368874907391573
25.277841977240634 306.36017557985343 1.437862402822462
25.283069532194048 309.16938555867233 1.451569089444742
25.288297087147463 317.07563702143915 1.4738980275920073
25.293524642100877 326.2127633248928 1.494319140343502
25.29875219705429 330.8601620909566 1.5084158021001002
25.303979752007706 330.9601627857184 1.514744051273206
25.30920730696112 328.9002885283023 1.521628772252086
25.314434861914535 323.7140719980174 1.516813246318887
25.31966241686795 320.45499759679984 1.5171188379708846
25.324889971821364 319.77670731114074 1.5198378445220946
25.330117526774778 321.72496475344946 1.5308365918289062
25.335345081728192 318.8924384999206 1.5311821646123116
25.340572636681607 310.1899718732188 1.5158437919815801
25.34580019163502 308.72239881399366 1.5197201997275722
25.351027746588436 304.2293471431476 1.5143125420801953
25.35625530154185 312.2219320905361 1.5387022983896723
25.361482856495265 310.127976862003 1.5353781355586675
25.36671041144868 317.57022002474315 1.557157217940989
25.371937966402093 315.1054177905886 1.5557991012821666
25.377165521355508 318.335880082835 1.5738857960536625
25.382393076308922 312.5072788424729 1.568296413829047
25.387620631262337 313.90083926856016 1.5803785273315234
25.39284818621575 309.2993725863763 1.573200510126493
25.398075741169166 313.2602122426115 1.5934543924928979
25.40330329612258 317.20236555123927 1.6105483674163419
25.408530851075994 319.5920463198613 1.6220010384609405
25.41375840602941 321.4773283158785 1.6315531466554374
25.418985960982823 310.87910688540364 1.6065657359484034
25.424213515936238 307.0304483773033 1.6070287845177904
25.429441070889652 299.26095824094733 1.5932304067615704
25.434668625843067 305.5833127453852 1.620024225344559
25.43989618079648 313.64955610354633 1.6490095747229987
25.445123735749895 317.1701864248945 1.6636045613717074
25.45035129070331 315.5999290641309 1.6660544089949987
25.455578845656724 308.4118288839248 1.655427420584822
25.46080640061014 305.5451338809571 1.6607792410185984
25.466033955563553 315.496193327807 1.6966941229743442
25.471261510516968 319.0450417081737 1.7146856241882713
25.476489065470382 324.77462037917894 1.7334141054700183
25.481716620423796 315.0284005840384 1.7158524440365182
25.48694417537721 315.0733639151959 1.7239486682342355
25.492171730330625 318.1783561722501 1.74121777358626
25.49739928528404 321.919444203371 1.760457578855829
25.502626840237454 320.56156734537245 1.7637619601335441
25.50785439519087 319.5051078410235 1.766899542573683
25.513081950144283 319.03002373377956 1.7762220656416134
25.518309505097697 321.2468755344262 1.7969594008265453
25.523537060051112 316.79028796391367 1.7966505005061935
25.528764615004526 319.0411043908461 1.814950894847777
25.53399216995794 318.43961471728744 1.8169584996528203
25.539219724911355 330.0966840573505 1.860814370099541
25.54444727986477 331.3356737100119 1.8696259280019007
25.549674834818184 333.716552897117 1.892856085307177
25.5549023897716 332.59602396118714 1.8999426216292374
25.560129944725013 327.81939075691196 1.8958969879912855
25.565357499678427 329.8614545492396 1.9069183867839212
25.57058505463184 328.4357228264356 1.9108770802326422
25.575812609585256 329.8370804666277 1.9273474819675733
25.58104016453867 332.7017504245819 1.9461906661434216
25.586267719492085 332.8920661913792 1.9649467892377834
25.5914952744455 335.1398322581063 1.9790885094455326
25.596722829398914 332.75652998145017 1.9890764808157104
25.601950384352328 326.6205753378806 1.9789564369085384
25.607177939305743 326.5281585633758 1.993342699315705
25.612405494259157 319.0477349259328 1.9799585223448815
25.61763304921257 312.0600550049223 1.9701416017997149
25.622860604165986 310.7689451404294 1.9759602085139054
25.6280881591194 315.1793194197979 2.0055615760719263
25.633315714072815 326.931349653285 2.0635705958455115
25.63854326902623 324.8771042791284 2.0727971895463413
25.643770823979644 327.29282354051406 2.0914464188868744
25.648998378933058 332.510601786818 2.1104157032188557
25.654225933886472 335.8923565402193 2.1386307059174383
25.659453488839887 322.8992569048948 2.1083943489764647
25.6646810437933 314.27922484869464 2.0986141428478766
25.669908598746716 315.0770431923765 2.109784150920349
25.67513615370013 318.7146734652017 2.1443727786026856
25.680363708653545 317.3506252446387 2.1523769670791717
25.68559126360696 311.49922982339115 2.1501273653652575
25.690818818560373 317.65434380717954 2.183202718380611
25.696046373513788 327.1877312944547 2.2433777852734567
25.701273928467202 330.6830387673532 2.2771376128237675
25.706501483420617 327.6463712418007 2.281453899958172
25.71172903837403 325.875711272003 2.285937446970149
25.716956593327446 321.3596946963177 2.2796554180075086
25.72218414828086 321.1053105151437 2.3022577498680343
25.727411703234274 318.57991887879524 2.307445450918685
25.73263925818769 327.3929095790456 2.3635386733431116
25.737866813141103 324.04579030650024 2.3670470814054365
25.743094368094518 331.15728913781686 2.4204015457600803
25.748321923047932 319.26300974939517 2.4012334240992996
25.753549478001347 324.8263148803119 2.450320969595169
25.75877703295476 324.9812723671384 2.4710741183016696
25.764004587908175 332.09432559464386 2.5215539568129572
25.76923214286159 338.1615891458761 2.570755360419201
25.774459697815004 328.9919446186726 2.5594669352200126
25.77968725276842 324.2152546365029 2.564709323539926
25.784914807721833 312.3507289709918 2.531758996391643
25.790142362675248 319.114155873355 2.5863879748119967
25.795369917628662 319.29425642912423 2.6083981797567213
25.800597472582076 323.03877803108594 2.6573627232972594
25.80582502753549 310.02371078571673 2.635944119772932
25.811052582488905 316.1979984763724 2.6980630968167096
25.81628013744232 316.4494847310907 2.7360139561864933
25.821507692395734 322.92950887929004 2.7974005231533763
25.82673524734915 319.24618773627367 2.816103984906609
25.831962802302563 320.163904417475 2.8482593732280175
25.837190357255977 318.6776640906443 2.879442140411586
25.84241791220939 315.3207462017913 2.8907215180781183
25.847645467162806 330.0234828263676 2.9971939154023546
25.85287302211622 342.6366810000875 3.080684310563887
25.858100577069635 355.10256446725333 3.1869788833851866
25.86332813202305 340.814603350197 3.1587559419489373
25.868555686976464 331.04340599885984 3.180618879397492
25.87378324192988 324.33635819669144 3.2230394372581572
25.879010796883293 326.2076335795678 3.304363385981218
25.884238351836707 333.41578055829564 3.387537245375851
25.88946590679012 334.8707346651427 3.404284776068346
25.894693461743536 348.8791340152285 3.531999602723778
25.89992101669695 345.86114494682727 3.5798062619236837
25.905148571650365 337.66881895566866 3.612172430486544
25.91037612660378 329.8423086582707 3.623848001833344
25.915603681557194 327.1454264631018 3.671341710672304
25.920831236510608 323.69968244387996 3.7158879883418856
25.926058791464023 317.6314522732412 3.7698416355131728
25.931286346417437 321.7003192016857 3.8854419497980497
25.93651390137085 334.2166206180652 4.076157444962575
25.941741456324266 335.3096027991333 4.175646333263466
25.94696901127768 323.9907919957633 4.196228525482228
25.952196566231095 310.82998737468915 4.205850225422486
25.95742412118451 315.21728705407526 4.346459828851184
25.962651676137924 308.3866318591033 4.401556189810735
25.967879231091338 314.23241223737165 4.5163382329396935
25.973106786044752 337.92974509621655 4.759726390849522
25.978334340998167 353.4009012023513 4.943279787380164
25.98356189595158 340.62912837848586 4.946020756351884
25.988789450904996 324.8559156048162 4.898960332354324
25.99401700585841 314.6176019593772 4.92993500570768
25.999244560811825 293.23937074076383 4.822200054987539
26.00447211576524 321.8672656925573 5.186187126422653
26.009699670718653 326.6026542663254 5.297851554495891
26.014927225672068 359.0275640967052 5.702666090878449
26.020154780625482 343.53074171123546 5.676721713400948
26.025382335578897 315.11144488383843 5.580694927117518
26.03060989053231 303.1474735974198 5.6616184993283065
26.035837445485726 284.98654410148 5.665390015908443
26.04106500043914 281.12704509069795 5.787176546993975
26.046292555392554 294.9161383186024 6.018889611509394
26.05152011034597 312.317941373141 6.3524639162041145
26.056747665299383 301.301165771985 6.398930510605715
26.061975220252798 306.0126742231527 6.723999188478878
26.067202775206212 294.09897367989015 6.75719263216617
26.072430330159627 326.6275296460792 7.505319513120121
26.07765788511304 326.4819004599417 7.72394788809027
26.082885440066455 320.69317808331226 8.10456343767121
26.08811299501987 307.29912203700593 8.259633172391615
26.093340549973284 276.9068337994617 8.353837846664982
26.0985681049267 305.9650073047525 9.29990741124701
26.103795659880113 290.66394672000456 9.754672777170681
26.109023214833528 291.47178374707397 10.645250153366412
26.114250769786942 235.09115773781323 10.474758775869184
26.119478324740356 224.72291256871515 11.822717883546975
26.12470587969377 219.02665520573046 13.334726326795872
26.129933434647185 191.63110873632868 17.242248700770464
26.1351609896006 173.2567516468856 23.192010321227645
