# Supplementary material for: Unraveling metal effects on CO2 uptake in pyrene-based metal-organic frameworks
Source: Nat Commun. 2025 Feb 11;16:1516. doi: 10.1038/s41467-025-56296-w (PMC11814143; doi:10.1038/s41467-025-56296-w)
Supplement: Supplementary file 3 — Source Data [file 41467_2025_56296_MOESM3_ESM.zip › SourceCode/SuppInf/FigureS5_Ga-TBAPy_InSitu_VariableT_PXRD/Data/GaTBAPy_0148p.dat]

0.002613777476707968 26.280786362270913 5.770396336931912
0.007841332430123905 18.74383396045991 4.815458454813787
0.01306888738353984 18.263923985442606 4.181939822228299
0.018296442336955775 17.842878614809358 3.4805696939379573
0.02352399729037171 16.802419708659762 3.2712419350108375
0.028751552243787646 18.356153316703914 3.013370274382126
0.03397910719720358 17.86469087623245 2.494830774258029
0.03920666215061952 20.40205543090279 2.6947473358422
0.04443421710403546 21.76003436286961 2.583865088823165
0.0496617720574514 19.62211655986679 2.2625620415819356
0.054889327010867336 19.70016786093128 2.1626964549300842
0.060116881964283275 18.10681234638066 1.902738165825114
0.06534443691769921 17.441988195582155 1.8352691780776351
0.07057199187111515 18.043365621917825 1.7033115192119888
0.07579954682453109 17.34766779164979 1.5663683939136952
0.08102710177794703 16.855996389895605 1.433386084565775
0.08625465673136297 15.143877889495846 1.3318815820633398
0.09148221168477891 13.914840511690304 1.2421087461689462
0.09670976663819485 15.328127435449908 1.2645426161409747
0.10193732159161079 15.996529591102783 1.2932614608839366
0.10716487654502672 17.689457080257995 1.412754516803985
0.11239243149844266 17.518277812104543 1.3910613576240725
0.1176199864518586 15.975010360831405 1.260804678128587
0.12284754140527454 17.226910696353595 1.226163501658211
0.12807509635869047 18.850496084096854 1.1910896445541592
0.1333026513121064 19.25498769047574 1.1941277793129252
0.13853020626552232 19.203786718659256 1.2152497388012848
0.14375776121893824 17.808800102644614 1.1809460357635528
0.14898531617235417 16.872927653911628 1.1720726304657885
0.1542128711257701 16.21458413374044 1.1292118849406088
0.15944042607918602 17.48632852427263 1.1383355678729281
0.16466798103260194 16.70078480121264 1.0827363745201195
0.16989553598601786 17.46779686367472 1.078274558737809
0.1751230909394338 17.594812111526387 1.031954425891239
0.18035064589284971 17.676769502125772 1.0288817122299068
0.18557820084626564 18.33792711728868 1.032707060365582
0.19080575579968156 20.5174271651567 1.0677264822826456
0.1960333107530975 20.693932820660258 1.0678091994684658
0.20126086570651341 20.550285267139092 1.0541386669567536
0.20648842065992934 19.073133066318437 0.9813822223177695
0.21171597561334526 16.950624774213228 0.9271162696076001
0.2169435305667612 18.364128016035565 0.9763765664904568
0.22217108552017711 18.345536148030114 0.967371542287859
0.22739864047359304 18.13933022152721 0.9615582781256388
0.23262619542700896 17.527338289432084 0.9381223247828392
0.2378537503804249 17.57190107130763 0.9202003547225724
0.2430813053338408 18.218488572008315 0.9352271927439311
0.24830886028725674 18.275393538523492 0.9330624344557907
0.25353641524067266 18.8871735500644 0.9114244894092675
0.2587639701940886 18.74427079111736 0.918563756042909
0.2639915251475045 18.75228452721109 0.898908755904275
0.26921908010092044 18.214596478436285 0.8734424670293435
0.27444663505433636 18.571144934131212 0.8741813505471397
0.2796741900077523 18.486851986673408 0.8605531249471018
0.2849017449611682 17.607689546175354 0.8339028159879738
0.29012929991458414 16.511574741890232 0.7868268392630525
0.29535685486800006 15.751965270114201 0.7555200011768699
0.300584409821416 16.2662222624515 0.7455663653016817
0.3058119647748319 16.05913930959629 0.7369673327562518
0.31103951972824784 16.256988598506265 0.74807971173523
0.31626707468166376 16.40519686565969 0.7479368367836671
0.3214946296350797 16.47587563825092 0.7711166375603506
0.3267221845884956 17.03045523555859 0.7921927824452148
0.33194973954191154 17.120049429978966 0.8090759118796831
0.33717729449532746 16.50903875045338 0.8065639181194896
0.3424048494487434 17.18773206611066 0.8170238002999602
0.3476324044021593 17.638649954473376 0.8139929106055783
0.35285995935557524 18.18121813347959 0.8083548649084853
0.35808751430899116 18.059935991922785 0.8207362874291488
0.3633150692624071 17.829497502580935 0.826399981908791
0.368542624215823 17.2754499898441 0.8181718086117967
0.37377017916923894 17.311620006012735 0.8194357848293514
0.37899773412265486 16.327246543250325 0.7866567366684953
0.3842252890760708 15.43860705920979 0.7651745315831923
0.3894528440294867 15.873902370465295 0.8010562318543243
0.39468039898290264 16.622187499129904 0.8041304451633114
0.39990795393631856 18.19678778307464 0.828640185909141
0.4051355088897345 17.822204759359 0.7962723100707578
0.4103630638431504 18.73463073924968 0.8010208279795311
0.41559061879656634 19.459079243950455 0.832063432532682
0.42081817374998226 19.573013711132173 0.8325857386655635
0.4260457287033982 20.24430748874565 0.8514204644678609
0.4312732836568141 20.197398357653103 0.8435971045190431
0.43650083861023004 19.25728739470574 0.8026326478333173
0.44172839356364596 17.368134474794687 0.7479986741455811
0.4469559485170619 17.4643365068515 0.7368287633675267
0.4521835034704778 17.237959625457407 0.7342055173452814
0.45741105842389373 16.842980692425233 0.7340157161179425
0.46263861337730966 17.07328568721541 0.7501768287188562
0.4678661683307256 17.33556034363754 0.7549027335231004
0.4730937232841415 18.24327499478315 0.7549422607660952
0.47832127823755743 19.494561910511226 0.7725658512215775
0.48354883319097336 20.03712676591843 0.7785894497891802
0.4887763881443893 19.70928869475516 0.7869526932377288
0.4940039430978052 19.50852848026295 0.7774310151525572
0.49923149805122113 19.83954756357272 0.7852877573280969
0.5044590530046371 20.617081983819435 0.8104802574897411
0.5096866079580531 20.75847913724831 0.8030828014356589
0.5149141629114691 20.325088059514798 0.8021249562473809
0.5201417178648851 18.746791966841432 0.7669759724129004
0.525369272818301 17.527874933859117 0.7364059209332962
0.530596827771717 17.940695563650326 0.7411560814390795
0.535824382725133 19.09860647666979 0.7647337614637447
0.541051937678549 20.426019513879087 0.7893935295052317
0.546279492631965 21.065147731099977 0.7946340045111356
0.5515070475853809 19.683642353488118 0.7733290162897934
0.5567346025387969 18.40858566104078 0.7337645737458337
0.5619621574922129 18.175056131070555 0.7115864287164626
0.5671897124456289 18.279169885736955 0.7099575894597067
0.5724172673990449 17.994000092204896 0.7053366374842802
0.5776448223524608 17.699025770607797 0.6842561149640004
0.5828723773058768 17.812526829696594 0.6918295151323859
0.5880999322592928 18.55786248603897 0.7121365398955073
0.5933274872127088 19.153946143057095 0.7471568471962886
0.5985550421661248 18.198067480340207 0.7483181077743192
0.6037825971195407 18.724355077609285 0.7633771881624442
0.6090101520729567 19.17916760564814 0.7793760433582401
0.6142377070263727 20.23491323802782 0.7570376733432153
0.6194652619797887 21.78478401645341 0.760289394606846
0.6246928169332047 21.68468362251959 0.765495594603206
0.6299203718866206 20.77777170951554 0.7383147564765123
0.6351479268400366 19.64151703489287 0.7355670610580279
0.6403754817934526 18.6763278730779 0.7095436617405221
0.6456030367468686 18.299103299521004 0.7074402451060724
0.6508305917002846 19.80946911883674 0.7279490743946961
0.6560581466537005 20.524485691306808 0.7306571769263377
0.6612857016071165 20.12910890207108 0.7230106272858685
0.6665132565605325 20.292951695915832 0.7260397424616156
0.6717408115139485 19.778651909729852 0.7262293703435029
0.6769683664673645 21.152956987970413 0.7472769500646136
0.6821959214207804 20.969900721559956 0.7391120574033818
0.6874234763741964 20.581625939754495 0.7182353224748371
0.6926510313276124 20.783542191352996 0.6983805097069848
0.6978785862810284 19.6730639314637 0.6637671080031772
0.7031061412344444 19.385802077394487 0.6600051837220918
0.7083336961878604 18.27033887220499 0.6468052185189899
0.7135612511412763 18.569826384901255 0.6726672159706298
0.7187888060946923 19.94585705674981 0.7100762118974977
0.7240163610481083 21.11234988000453 0.7316218826248074
0.7292439160015243 22.048678811787088 0.7511287828029602
0.7344714709549403 22.658780266509254 0.7360412209545764
0.7396990259083562 23.14287123026501 0.7316009102196636
0.7449265808617722 23.716194445740623 0.7324308770093222
0.7501541358151882 24.936325390469825 0.7599037994215332
0.7553816907686042 25.593354087397643 0.771689024920426
0.7606092457220202 26.487475400871563 0.7663335914525654
0.7658368006754361 27.280240318589204 0.7718719277352479
0.7710643556288521 27.7414477906184 0.7548019472518346
0.7762919105822681 28.75583797846293 0.7753779821328867
0.7815194655356841 28.9299355640557 0.7708619715353066
0.7867470204891001 30.63086441052376 0.7964010612654849
0.791974575442516 31.559661891945723 0.8159627749765578
0.797202130395932 31.86988544225728 0.8317886323907375
0.802429685349348 33.438486763918235 0.8807679871744672
0.807657240302764 34.566940014341476 0.89707398033017
0.81288479525618 37.03309533451708 0.9284262777673122
0.8181123502095959 41.10585724505069 0.967964848126633
0.8233399051630119 44.594001191168935 1.0082177212138284
0.8285674601164279 47.37089425954201 1.0732082619706624
0.8337950150698439 49.46603136942612 1.1379960214770481
0.8390225700232599 51.84497879521032 1.1644141691921557
0.8442501249766758 53.58973704532295 1.1699582465632437
0.8494776799300918 55.686734178106946 1.1768150169504372
0.8547052348835078 59.032309990481984 1.2103275588204097
0.8599327898369238 60.751514130590174 1.2318315251828427
0.8651603447903398 62.75376393040502 1.2496261330896152
0.8703878997437557 64.021650767796 1.2589564077786566
0.8756154546971717 68.16259393997883 1.290128209886653
0.8808430096505877 71.7651665275794 1.3031632784552938
0.8860705646040037 74.74529896049542 1.3262182490152572
0.8912981195574197 76.04746429060924 1.350754328423516
0.8965256745108356 75.95120103269014 1.3442446797134615
0.9017532294642516 77.02270139857775 1.3496972752728427
0.9069807844176676 78.61950964723671 1.3587869498073621
0.9122083393710836 85.36931830499074 1.4248122796065514
0.9174358943244996 85.77520093501445 1.419265100121333
0.9226634492779155 86.73892918633717 1.4255094847098253
0.9278910042313315 91.40597669787425 1.4647958049361944
0.9331185591847475 90.32355961226915 1.4529775766212076
0.9383461141381635 94.33756281622311 1.4836722605215167
0.9435736690915795 96.34445048089032 1.5060523646321582
0.9488012240449955 99.97680846296437 1.5463577285879107
0.9540287789984114 103.01849994442047 1.5667208672912831
0.9592563339518274 101.79234923696438 1.5575212021386642
0.9644838889052434 99.95070654506274 1.5347907226969448
0.9697114438586594 98.36844673913286 1.5008331888327036
0.9749389988120754 99.6112419275665 1.4826762264410773
0.9801665537654913 100.86458854857624 1.4589877892020968
0.9853941087189073 104.4470454846272 1.4828589230774847
0.9906216636723233 107.4377441289809 1.4979634862040863
0.9958492186257393 107.43576120376831 1.5080613212799654
1.0010767735791553 106.81392326275667 1.5059519975959452
1.0063043285325712 110.10247700177914 1.5449037677804678
1.0115318834859872 111.35073526403852 1.5556220229820001
1.0167594384394032 116.13600082943856 1.5801495446623641
1.0219869933928192 122.7945301088107 1.6500415548377243
1.0272145483462352 119.89854539223086 1.6302888684936847
1.0324421032996511 115.23370712387292 1.5879555940441714
1.0376696582530671 114.20840498174987 1.5618755282617738
1.042897213206483 117.08656772064735 1.5648451320009382
1.048124768159899 122.75605498503944 1.6071024230263897
1.053352323113315 127.16858980913163 1.6377201295553068
1.058579878066731 122.8280841068783 1.5948106149379564
1.063807433020147 120.08532717172773 1.5826342431703533
1.069034987973563 116.17656643580696 1.5578632053909514
1.074262542926979 115.70472788931978 1.562844289122848
1.079490097880395 118.6615619800823 1.568100434286348
1.084717652833811 119.34775692086933 1.5695186055002548
1.089945207787227 121.4692159334829 1.5900026373938858
1.095172762740643 126.06131013818332 1.6290297526462338
1.1004003176940589 125.59961895148662 1.6292083345178294
1.1056278726474749 128.56323469096375 1.6498358860905988
1.1108554276008908 131.01369389115948 1.6299488870434122
1.1160829825543068 130.76057105701273 1.6121590873769747
1.1213105375077228 136.8657600903878 1.6617199096774669
1.1265380924611388 136.70095033254293 1.6457240507794255
1.1317656474145548 135.5951976955621 1.6262519976236773
1.1369932023679707 130.6422988807146 1.5870620434710816
1.1422207573213867 128.24343458461587 1.5732109758017303
1.1474483122748027 125.95994337155192 1.5772909683625411
1.1526758672282187 128.39999779740086 1.5891677062219223
1.1579034221816347 129.47747398580788 1.5998290317139516
1.1631309771350506 131.51526517667145 1.6124408496936928
1.1683585320884666 135.16748388210596 1.6452155588981259
1.1735860870418826 136.0807799617007 1.687013489165529
1.1788136419952986 137.33663052958258 1.7019254469208862
1.1840411969487146 131.70171672641771 1.6363654448252238
1.1892687519021305 132.14289528310482 1.6184598804936587
1.1944963068555465 141.39386463631513 1.6880702024316325
1.1997238618089625 143.73680442541624 1.6665209766670612
1.2049514167623785 151.7337226123277 1.7445581055812613
1.2101789717157945 150.43812946747664 1.7239520348965376
1.2154065266692105 147.41724607461092 1.6785833281042686
1.2206340816226264 148.5899402812666 1.6976043134760264
1.2258616365760424 139.56223942164738 1.6172858707399624
1.2310891915294584 145.21719119345212 1.6633524601411511
1.2363167464828744 146.06306344064376 1.6838887683656438
1.2415443014362904 146.01282098502878 1.67450642398778
1.2467718563897063 143.27943618284115 1.6683958049751353
1.2519994113431223 139.71030529355474 1.6584043559892905
1.2572269662965383 138.5039008023588 1.6619203717998896
1.2624545212499543 144.86292953418544 1.7087260540352351
1.2676820762033703 139.92653313706404 1.6624898273509334
1.2729096311567862 135.86312251359345 1.63663816880749
1.2781371861102022 139.23817285297372 1.6531606759309287
1.2833647410636182 138.86586372017652 1.6443064581043467
1.2885922960170342 141.36970679592596 1.6650211405655018
1.2938198509704502 143.29710893512217 1.6874179991696072
1.2990474059238661 147.72085992294754 1.7441633799446157
1.3042749608772821 149.95312051561942 1.767593369913547
1.309502515830698 151.18919025129114 1.7675912343813167
1.314730070784114 148.62677612774942 1.7485570103826449
1.31995762573753 154.80111923604483 1.7691545350819684
1.325185180690946 153.35625595056254 1.749165788135886
1.330412735644362 152.20426082892914 1.720432415357601
1.335640290597778 143.27553574773 1.6452496929868807
1.340867845551194 136.69941276644192 1.6019971054372186
1.34609540050461 139.5834388723767 1.6235595755325924
1.351322955458026 140.0776856852814 1.6448281630054373
1.356550510411442 133.96302472307323 1.6138628398912342
1.361778065364858 128.03152998683734 1.5877121302290615
1.3670056203182739 128.68919194349652 1.6059972189355527
1.3722331752716899 132.9188624471921 1.6373443222103197
1.3774607302251058 133.17387111571543 1.6276643076308028
1.3826882851785218 142.83417191544802 1.6835028601939437
1.3879158401319378 143.6283799318693 1.6752732645617257
1.3931433950853538 143.56223439721344 1.695253899489754
1.3983709500387698 136.90884683657478 1.6474345923482971
1.4035985049921857 131.24150679792066 1.6074831359302348
1.4088260599456017 126.64099056877932 1.581367902559551
1.4140536148990177 128.04336036297587 1.5917765996118531
1.4192811698524337 132.79223031911278 1.6346019966600598
1.4245087248058497 136.2309490420184 1.6356102480854102
1.4297362797592656 139.56916575619488 1.6382434793743132
1.4349638347126816 136.37367806524227 1.6133156309618966
1.4401913896660976 132.2681715035423 1.5783468885813772
1.4454189446195136 133.92630242824748 1.6023952887021482
1.4506464995729296 137.17368093496526 1.630725973319615
1.4558740545263456 142.75839709288553 1.669519958637254
1.4611016094797615 146.73145023878325 1.7060512381387503
1.4663291644331775 141.1746911278691 1.6835271675598238
1.4715567193865935 138.3240044072195 1.654047702471376
1.4767842743400095 130.77751680974302 1.579371612771301
1.4820118292934255 125.56885338743871 1.5582376474640451
1.4872393842468414 127.02598255949985 1.5648169686185598
1.4924669392002574 129.4729218464195 1.599885163161405
1.4976944941536734 127.36411109894247 1.592437942827349
1.5029220491070894 123.77859801988399 1.5694431393230506
1.5081496040605054 126.95562196073465 1.5809866550159903
1.5133771590139213 131.11092219488754 1.634744121251409
1.5186047139673373 130.644555527247 1.6222628515118895
1.5238322689207533 126.9388741415597 1.5897142658806236
1.5290598238741693 127.57395314861728 1.607497382242111
1.5342873788275853 127.73501321842352 1.5824632918405823
1.5395149337810012 131.31072497396724 1.6161700738767144
1.5447424887344172 138.59669068752282 1.662472120933601
1.5499700436878332 137.6912957054638 1.6616195769766726
1.5551975986412492 137.87043928496144 1.6614026583985373
1.5604251535946652 139.54373775200588 1.6600478171946653
1.5656527085480811 139.69617139746896 1.6572081542455028
1.5708802635014971 140.86294041724324 1.6347238279858003
1.576107818454913 136.31472948145367 1.6001516805447444
1.581335373408329 133.4073312779972 1.5980565717801734
1.586562928361745 129.0097477100176 1.558286798908093
1.591790483315161 129.1946740938326 1.5699926448594925
1.597018038268577 135.3858660333097 1.5954486925231905
1.602245593221993 142.7312610499974 1.6503100055250082
1.607473148175409 144.88131134871142 1.6534575760782602
1.612700703128825 144.97241518179507 1.6454554857726795
1.617928258082241 143.22259695484834 1.6185249519972165
1.623155813035657 141.82375285528556 1.6039819625395981
1.628383367989073 144.33759662145042 1.6287650279063217
1.6336109229424889 154.2682709722671 1.6826031270361668
1.6388384778959049 164.40422880142097 1.7528057951490454
1.6440660328493208 166.99217413990812 1.7639034557018172
1.6492935878027368 165.97365311149596 1.7545312614330772
1.6545211427561528 162.23055397063538 1.731429943283224
1.6597486977095688 163.45913986047 1.7171407210966356
1.6649762526629848 177.05481456762018 1.7881747866839144
1.6702038076164007 185.37872104005697 1.8347477050621102
1.6754313625698167 189.83483581009858 1.8577047198176488
1.6806589175232327 196.81387087126248 1.9114362362317103
1.6858864724766487 198.20595435261637 1.9370140231076747
1.6911140274300647 198.22884406603006 1.9382744786059667
1.6963415823834807 199.73010620113968 1.9331411633603028
1.7015691373368966 191.21988716116715 1.8682238606469228
1.7067966922903126 187.0650581727672 1.8264269716339607
1.7120242472437286 188.89939212372948 1.8503890560085412
1.7172518021971446 187.43950439776776 1.8276049651032018
1.7224793571505606 197.820367894007 1.8701509030651686
1.7277069121039765 204.00676124966256 1.8967023912032883
1.7329344670573925 211.54335454450242 1.9264607958919442
1.7381620220108085 215.91970197740883 1.9350367581396681
1.7433895769642245 219.58449119241604 1.959166158020224
1.7486171319176405 221.75424326014928 1.9724739129522817
1.7538446868710564 227.55614899282202 2.0011199752759037
1.7590722418244724 230.16344912887575 1.9966531130416083
1.7642997967778884 226.3482362213688 1.938924478212156
1.7695273517313044 229.4866285113818 1.933095825148698
1.7747549066847204 225.3767854357293 1.8825578775652754
1.7799824616381363 228.3250457615765 1.9126485010964875
1.7852100165915523 234.70644397558246 1.9284542822003437
1.7904375715449683 243.2874743861173 1.980398883218036
1.7956651264983843 238.3295635664523 1.9701294393805902
1.8008926814518003 233.92453200424242 1.9249580222603653
1.8061202364052162 232.2016741672618 1.908271403565728
1.8113477913586322 231.92187506433888 1.892997458501618
1.8165753463120482 239.5390212258756 1.9112892591653265
1.8218029012654642 240.59397571858898 1.9107555420889908
1.8270304562188802 250.82260926562097 1.9700120026996708
1.8322580111722961 252.27277005691047 1.9611478632032222
1.8374855661257121 242.22583391360993 1.9135721580576368
1.842713121079128 240.28276207696388 1.892429062255169
1.847940676032544 236.45975662993177 1.850462209663839
1.85316823098596 235.91511092002094 1.8418315502801317
1.858395785939376 229.10332476870238 1.7961467994867684
1.863623340892792 225.97084661145732 1.7830791267953745
1.868850895846208 228.59626310431747 1.787006134519075
1.874078450799624 233.44172276170423 1.8096545046899235
1.87930600575304 238.92693388630784 1.826116988527088
1.884533560706456 241.68817036671823 1.8365634258553825
1.889761115659872 236.0279338299512 1.7997774677598268
1.894988670613288 241.29288398964556 1.816156299239193
1.9002162255667039 242.90379116024891 1.8016811614058945
1.9054437805201199 245.64815361107054 1.8080116970641826
1.9106713354735358 249.79135322382155 1.8277443603615562
1.9158988904269518 246.96828718230145 1.8216058709175218
1.9211264453803678 239.46572542991504 1.7759834714361822
1.9263540003337838 240.82773894799465 1.7828286939786346
1.9315815552871998 236.1216813730989 1.7638226372742332
1.9368091102406157 233.3193550754637 1.7421679747288539
1.9420366651940317 237.5114830013569 1.7511927187533578
1.9472642201474477 238.90192432177324 1.7591035385486877
1.9524917751008637 238.9553569689273 1.7375092133948844
1.9577193300542797 240.3306384186782 1.743144684251739
1.9629468850076957 239.1350653322222 1.7509433822110996
1.9681744399611116 239.66415829560384 1.7366541769154598
1.9734019949145276 243.0936920772071 1.7451626703837606
1.9786295498679436 245.4222533944582 1.7524875952807004
1.9838571048213596 243.65482766297546 1.7271239734374233
1.9890846597747756 237.434168558612 1.7091392075447567
1.9943122147281915 231.6375143381426 1.6990493938883744
1.9995397696816075 226.0458611888223 1.6607507380895674
2.0047673246350235 218.98116396729642 1.6356399734667242
2.0099948795884393 216.25781151714526 1.6312330913881148
2.015222434541855 219.99906751433994 1.6341815843308474
2.0204499894952708 226.47363399925695 1.6571823447165366
2.0256775444486865 231.4958789164079 1.6809383109268845
2.0309050994021023 228.60835160817177 1.6553741990581115
2.036132654355518 225.9184372582417 1.652345043301337
2.041360209308934 210.66989988856042 1.5841569361834098
2.0465877642623496 209.7858143459449 1.5747713376364356
2.0518153192157653 206.9660032045006 1.5606274560500097
2.057042874169181 206.07077956752642 1.5557135875408432
2.062270429122597 219.3709279431866 1.6295250723525312
2.0674979840760126 218.0010549136884 1.6242513024252272
2.0727255390294284 219.7290946766557 1.6294861763844875
2.077953093982844 220.70149977525156 1.6253966527546213
2.08318064893626 217.03082655685725 1.6210247801785624
2.0884082038896756 222.03797665892924 1.656784494896139
2.0936357588430914 219.11243891428046 1.630671007726095
2.098863313796507 227.22732247190473 1.6761936969453357
2.104090868749923 228.03776866348278 1.6747690488846259
2.1093184237033387 226.36297345728872 1.648999107613993
2.1145459786567544 224.54468829929178 1.6589810479677498
2.11977353361017 216.0095984472478 1.6197197291878171
2.125001088563586 212.62941195948022 1.6157705609591904
2.1302286435170017 212.45706897979878 1.6188367250622813
2.1354561984704175 210.89167235528632 1.6189111759128691
2.140683753423833 209.58721762458333 1.6023030243104395
2.145911308377249 208.02597370520343 1.5925403842363364
2.1511388633306647 208.09407020481734 1.5835916717767677
2.1563664182840805 215.86249072633365 1.6139085556935078
2.1615939732374962 216.5659634465115 1.6062139659179195
2.166821528190912 217.1233505004069 1.5997575468694476
2.1720490831443278 222.28570179713256 1.6295196762312674
2.1772766380977435 215.552634951902 1.610135752525311
2.1825041930511593 220.33722969867404 1.6406546528873287
2.187731748004575 220.18926192079348 1.6398217407909823
2.192959302957991 222.19932832895978 1.6305859773859026
2.1981868579114066 228.13277113554523 1.6475463916377744
2.2034144128648223 223.7354336424993 1.6333954367468244
2.208641967818238 222.31502272893297 1.6372404587115401
2.213869522771654 216.8001951931086 1.633317670052882
2.2190970777250696 214.3180593233003 1.6266337089396343
2.2243246326784853 215.99708283840974 1.6313104564039134
2.229552187631901 222.61305343584417 1.6589243086840932
2.234779742585317 223.88492543391652 1.6467175881893612
2.2400072975387326 217.16898741471036 1.6077099964062698
2.2452348524921484 215.3138785210085 1.5848577169885558
2.250462407445564 214.25075472876014 1.5817437395222815
2.25568996239898 208.17402847142063 1.5663794722991644
2.2609175173523957 208.50827918491845 1.5763312619320926
2.2661450723058114 210.16704842759722 1.5978738457634667
2.271372627259227 210.73319381211252 1.6004386358420033
2.276600182212643 219.14677400340895 1.6497215894135238
2.2818277371660587 226.53200938945906 1.691553418726397
2.2870552921194744 226.47644805455758 1.681753113028074
2.29228284707289 226.15054172977773 1.6652459835390085
2.297510402026306 228.20787435272265 1.6677131073685039
2.3027379569797217 219.36816579035224 1.6064832460738834
2.3079655119331375 218.34615730454482 1.5949691312768617
2.3131930668865532 216.15969466011794 1.5875933813376726
2.318420621839969 213.7164066071355 1.5888199478121223
2.3236481767933848 206.8936940552984 1.5507885901770084
2.3288757317468005 201.53008881068303 1.5336946863599543
2.3341032867002163 205.18212127001115 1.5548824746000804
2.339330841653632 215.87426977277389 1.5938148068421927
2.344558396607048 222.46390222461622 1.617009417341655
2.3497859515604635 224.3238963300315 1.6141354009413957
2.3550135065138793 223.13557383989084 1.6166804778651052
2.360241061467295 220.91161345661186 1.6226125890430654
2.365468616420711 219.90915270328816 1.6293879478079454
2.3706961713741266 232.07206747822056 1.6874136198742569
2.3759237263275423 228.15991023252658 1.652296724965741
2.381151281280958 220.13794467056104 1.5995386484076535
2.386378836234374 211.66380900969122 1.5577442102241867
2.3916063911877896 210.20692679719517 1.5637245275159593
2.3968339461412054 208.31430798558554 1.5686779088164429
2.402061501094621 213.09920943516008 1.6066922345667274
2.407289056048037 214.79235496550734 1.606842773923201
2.4125166110014526 210.8840284587896 1.586291139951
2.4177441659548684 212.75353631145637 1.5800419777749355
2.422971720908284 211.67701540844658 1.547024721411693
2.4281992758617 214.67487330777942 1.552301643847792
2.4334268308151157 214.9073389964189 1.536376111416426
2.4386543857685314 210.90248323814183 1.5055095201130928
2.443881940721947 205.49562350943097 1.4526883731019269
2.449109495675363 204.173337141592 1.4236639095175767
2.4543370506287787 212.1851330451074 1.4253246601904441
2.4595646055821945 228.52926066366794 1.4383345189581387
2.4647921605356102 255.35331449050705 1.4639065199221695
2.470019715489026 292.49044219339294 1.4716614115362399
2.4752472704424417 371.29416459010906 1.56072911702633
2.4804748253958575 535.6176414894553 1.8038406098812552
2.4857023803492733 788.2710827402449 2.1287800091272104
2.490929935302689 1122.2017892781728 2.511668579687744
2.496157490256105 1528.9109568298497 2.92242199139365
2.5013850452095205 1926.6112807129869 3.2743803301575825
2.5066126001629363 2251.611048762968 3.5388217078478696
2.511840155116352 2507.532152322667 3.7441420888046615
2.517067710069768 2653.0764885214417 3.833034970212054
2.5222952650231836 2823.5902621724135 3.945056561709014
2.5275228199765993 3100.463405960569 4.120239523106246
2.532750374930015 3517.9222819258484 4.389546293292122
2.537977929883431 4155.781439427753 4.78020599120308
2.5432054848368466 4931.549823411362 5.207397297871048
2.5484330397902624 5746.604654645441 5.611799607047927
2.553660594743678 6351.048886790365 5.884313089487382
2.558888149697094 6676.630207511299 6.024796879328067
2.5641157046505096 6635.85915721785 6.0051028186582105
2.5693432596039254 6280.261161532262 5.855717822461648
2.574570814557341 5682.928765626752 5.567595542475944
2.579798369510757 4999.300607851919 5.200549792265162
2.5850259244641727 4456.272134951453 4.906925256882343
2.5902534794175884 4033.8531047296624 4.658347861860861
2.595481034371004 3758.587034332524 4.50202636536301
2.60070858932442 3469.204210087093 4.320282484320202
2.6059361442778357 3116.2006114312826 4.1009117328566145
2.6111636992312515 2686.196519143629 3.806454997796399
2.6163912541846672 2197.4469929378934 3.440027508128995
2.621618809138083 1686.4376990013766 3.00679023636872
2.6268463640914987 1250.9532641505416 2.582678928453059
2.6320739190449145 886.3896581362038 2.1810342428378404
2.6373014739983303 647.1086092787439 1.8990066837643496
2.642529028951746 491.8023729012261 1.7036242722763932
2.6477565839051618 385.6692563945611 1.5656009993491884
2.6529841388585775 323.564018097388 1.4933551246443753
2.6582116938119933 284.8029840561839 1.446463630020591
2.663439248765409 260.8380992627318 1.4248343229248492
2.668666803718825 248.89611153075572 1.4295769079593497
2.6738943586722406 246.35965648949792 1.4678839790261424
2.6791219136256563 240.83635272959117 1.4851884224536502
2.684349468579072 228.83399983274475 1.45776277549326
2.689577023532488 215.26302197634 1.418573203930572
2.6948045784859036 204.2413271126977 1.3699451762274044
2.7000321334393194 202.81842191991373 1.3714504123823317
2.705259688392735 209.6597897276719 1.422908259697128
2.710487243346151 214.9437073268566 1.4437020440212969
2.7157147982995666 217.40084822989905 1.460777790266737
2.7209423532529824 214.38656731899465 1.4670244708451203
2.726169908206398 212.4017528406568 1.4790515187263091
2.731397463159814 210.13807391117658 1.4775363982651768
2.7366250181132297 214.8254851445 1.5160164783112178
2.7418525730666454 215.16877863010018 1.5278857324806676
2.747080128020061 215.23998748013923 1.545370529904202
2.752307682973477 217.25791028807606 1.5733187558040833
2.7575352379268927 215.9899514985943 1.5763194730464611
2.7627627928803085 213.63534716336295 1.5664303805293918
2.767990347833724 210.6477749034922 1.5519718259098934
2.77321790278714 208.96191641015014 1.542651884870201
2.7784454577405557 207.8107466052134 1.5390968288001499
2.7836730126939715 208.78867718299108 1.527708965217401
2.7889005676473873 205.80457780718012 1.512263358155131
2.794128122600803 209.93876761979254 1.5375212867270909
2.7993556775542188 208.55827238350162 1.5142567739859714
2.8045832325076345 209.84378146297394 1.5247169471563302
2.8098107874610503 211.3208469827871 1.5263367502893255
2.815038342414466 211.90221602976035 1.5243938934715953
2.820265897367882 209.37147636236176 1.5209545037275347
2.8254934523212976 209.28710032569876 1.5156846382736398
2.8307210072747133 205.70370836667396 1.5059217363136463
2.835948562228129 203.3216907573359 1.5016737042160917
2.841176117181545 201.84206919565509 1.5109108234108086
2.8464036721349606 204.05680977235613 1.5347088475572455
2.8516312270883764 222.25021451824557 1.6120338328197998
2.856858782041792 227.88909264425402 1.6185982060735353
2.862086336995208 231.58236707348303 1.619597534654261
2.8673138919486236 231.50352645824944 1.6160861637983246
2.8725414469020394 214.40389216450632 1.5417970762459074
2.877769001855455 215.04133405472098 1.5493561983175226
2.882996556808871 214.8655315630824 1.5611590077933062
2.8882241117622867 215.3107232220738 1.5727504075928804
2.8934516667157024 213.99072680180095 1.5563639535044542
2.898679221669118 216.43458897211346 1.5561619821885753
2.903906776622534 215.00808636064923 1.5199532202284158
2.9091343315759497 221.7512862260203 1.54772241222475
2.9143618865293655 226.84292041684873 1.5908632746982199
2.919589441482781 223.66130591058817 1.5941174534741387
2.924816996436197 212.39106681771395 1.5405868598460415
2.9300445513896127 212.88149231836374 1.537206489707126
2.9352721063430285 215.93717775332212 1.5291204988424736
2.9404996612964442 216.86230324838297 1.518018825740628
2.94572721624986 212.87679135648017 1.4920733140976055
2.9509547712032758 206.46477269765666 1.4730511300375932
2.9561823261566915 204.6072957994246 1.4732647848318534
2.9614098811101073 203.73177564352318 1.4675712008879798
2.966637436063523 203.94282999226036 1.4722270286254522
2.971864991016939 203.0261859824848 1.4659683995287287
2.9770925459703546 199.6172442671038 1.446053027773213
2.9823201009237703 198.79289831644184 1.4478679921433166
2.987547655877186 205.075982192168 1.4728816417209154
2.992775210830602 208.73915251786408 1.493562584798787
2.9980027657840176 213.02659339113592 1.5315613014068588
3.0032303207374333 214.038180076409 1.5333247814513136
3.008457875690849 219.29849259153144 1.5559807452746923
3.013685430644265 224.1604088273697 1.552909320815736
3.0189129855976806 227.55098265771412 1.5614336903444963
3.0241405405510964 215.61248865727362 1.5190777414547278
3.029368095504512 209.32319243737876 1.4888641983787814
3.034595650457928 207.44716528461882 1.4666097831520386
3.0398232054113437 206.78970407847422 1.4594569205030525
3.0450507603647594 212.48481237479746 1.484017429662922
3.050278315318175 211.224366946274 1.480047200099902
3.055505870271591 211.01366951460554 1.4770083385222899
3.0607334252250067 212.40554222143584 1.4775298302490094
3.0659609801784224 215.23696741671992 1.4729028928594554
3.071188535131838 218.2113878039384 1.4972137783748394
3.076416090085254 218.19045377069293 1.4987908580170344
3.0816436450386697 217.87702522041522 1.480488790917997
3.0868711999920855 214.051851510401 1.4329935061476546
3.0920987549455012 214.2898961183004 1.3987797925339955
3.097326309898917 216.04020908877393 1.3903941104423805
3.1025538648523328 216.65399647394798 1.3882465208443828
3.1077814198057485 221.28852706689017 1.4126636447414183
3.1130089747591643 222.98218241378694 1.41306107361327
3.11823652971258 219.60624168332865 1.392272226517355
3.123464084665996 217.70037788194375 1.3641600303643429
3.1286916396194115 217.04538081633888 1.3323666141858181
3.1339191945728273 216.71678820260772 1.315976357585207
3.139146749526243 226.45732115681884 1.338136848982507
3.144374304479659 234.02222108104684 1.3561566569649024
3.1496018594330746 236.89709122445925 1.342058749545934
3.1548294143864903 240.32139472483428 1.3372148481743598
3.160056969339906 234.58115271613948 1.283379921576621
3.165284524293322 234.9740643796836 1.2533966118940933
3.1705120792467376 243.53319692633931 1.25623036730215
3.1757396342001534 252.92966551522608 1.2544233013317625
3.180967189153569 266.1881469763584 1.267727635230632
3.186194744106985 283.2991886658049 1.2876675426785842
3.1914222990604006 300.5075334773367 1.2967110580527343
3.1966498540138164 314.13644479070604 1.3042203752255974
3.201877408967232 333.84971072537604 1.3277995143914245
3.207104963920648 354.8978079763161 1.3541456870969693
3.2123325188740637 377.9000551427294 1.3854999203546288
3.2175600738274794 408.35055179609384 1.4326165052133304
3.222787628780895 439.8322984496465 1.4821148950651493
3.228015183734311 459.9693229322211 1.5108174561563539
3.2332427386877267 491.491064164896 1.5561702118967813
3.2384702936411425 523.7332182725511 1.6004497016916213
3.2436978485945582 560.682499355225 1.6532132123803245
3.248925403547974 592.3528064175172 1.700561112000994
3.2541529585013897 620.3312604459563 1.7393172908666836
3.2593805134548055 642.7221748970939 1.7681594396374483
3.2646080684082213 660.1385529646361 1.7878206488660802
3.269835623361637 675.548665021727 1.8046556716207571
3.275063178315053 688.6008880737737 1.8219161071178887
3.2802907332684685 691.9384363497851 1.823493086202933
3.2855182882218843 691.241138770392 1.8225030442066847
3.2907458431753 687.4353501872571 1.8174257002663925
3.295973398128716 681.3769767097415 1.8085031137616892
3.3012009530821316 669.7092499411737 1.7910272398071971
3.3064285080355473 653.0738945239831 1.7700675395346173
3.311656062988963 633.4960298666834 1.7401008820136297
3.316883617942379 608.022340858208 1.698155451898009
3.3221111728957946 596.2088757357415 1.6795369843012884
3.3273387278492104 592.5477410822774 1.6737228866962535
3.332566282802626 599.8527614331738 1.6843847513409849
3.337793837756042 602.5869266077282 1.6854336170983575
3.3430213927094576 603.1247629357787 1.682337103171374
3.3482489476628734 593.8861354240661 1.665159967116414
3.353476502616289 588.7356849117515 1.6582865997841771
3.358704057569705 575.361976209897 1.6399498964470987
3.3639316125231207 549.3703683718351 1.604161812534793
3.3691591674765364 519.6257584334122 1.5593086059730588
3.374386722429952 482.2949377117168 1.5043879654867516
3.379614277383368 439.2373706091698 1.442434812450861
3.3848418323367837 403.1637568883745 1.3993855432710567
3.3900693872901995 363.73463689245335 1.3496245226791708
3.3952969422436152 332.2692792008975 1.3111756218469095
3.400524497197031 305.1940734827487 1.277189640951316
3.4057520521504467 282.54383727804316 1.2433376592941279
3.4109796071038625 264.45590151436306 1.23020762966793
3.4162071620572783 254.54757366213016 1.2290808983129475
3.421434717010694 245.48077753660237 1.217699630052234
3.4266622719641098 236.89035220023257 1.2096618383253261
3.4318898269175255 231.41083306256408 1.2010915241342799
3.4371173818709413 227.6990768198864 1.2154522799590552
3.442344936824357 228.34971212655228 1.2399494451858504
3.447572491777773 222.0854173873775 1.2336486304037966
3.4528000467311886 217.3174619964519 1.2228604126213187
3.4580276016846043 212.39332467482623 1.1981201566039539
3.46325515663802 214.41462681052744 1.2026251033078499
3.468482711591436 216.3662950298666 1.200995242183348
3.4737102665448516 216.46620803245875 1.2057245552075253
3.4789378214982674 213.6563238397932 1.1970729432144027
3.484165376451683 208.37320717785087 1.1704530469532828
3.489392931405099 214.32309465350048 1.1962964285326325
3.4946204863585146 213.76446550972963 1.1850681706629638
3.4998480413119304 222.1630767198761 1.191034983258532
3.505075596265346 222.06718492502867 1.1750553230266079
3.510303151218762 227.98270503034587 1.170582884501706
3.5155307061721777 233.71199649874654 1.1613857599863984
3.5207582611255934 240.79090253638662 1.1601960620801548
3.525985816079009 260.9490956249659 1.1805987096780026
3.531213371032425 278.89726992311574 1.1977426254792194
3.5364409259858407 308.04536455604244 1.232045300946489
3.5416684809392565 346.72293348759905 1.2843410818506262
3.546896035892672 401.6830722491182 1.3671567508156302
3.552123590846088 480.94246307351506 1.4873305536070986
3.5573511457995037 597.8916729458061 1.6557837447766706
3.5625787007529195 779.7266477115184 1.889443545488287
3.5678062557063353 1053.8266001398113 2.1970024200272897
3.573033810659751 1537.4072507051337 2.652971276351871
3.5782613656131668 2348.330398851624 3.280643373734514
3.5834889205665825 3719.297463746832 4.129963399137345
3.5887164755199983 5931.1192290446215 5.215037071418207
3.593944030473414 9046.558961849016 6.395842476568162
3.59917158542683 12547.483313516406 7.497509467613807
3.6043991403802456 15975.10746921901 8.43113683304169
3.6096266953336613 18168.992650873315 8.981514729528556
3.614854250287077 18496.60511445509 9.063967948479563
3.620081805240493 16880.263099725344 8.65217865985213
3.6253093601939086 13824.24536340356 7.81295196862584
3.6305369151473244 10597.83939422831 6.831552010993283
3.63576447010074 7426.678792684637 5.705332098470362
3.640992025054156 5064.774405693303 4.715180626598653
3.6462195800075716 3261.3427845133583 3.7728670215993967
3.6514471349609874 2097.798888466307 3.0196442802493877
3.656674689914403 1360.688299031478 2.424550241806899
3.661902244867819 945.9553153248922 2.018009073441128
3.6671297998212347 706.0874262453285 1.7440143540907882
3.6723573547746504 577.5629488032831 1.590928540969801
3.677584909728066 486.4142087717698 1.4664514972033056
3.682812464681482 428.59579651443045 1.3827881098813617
3.6880400196348977 385.3835784803601 1.3219820044024788
3.6932675745883135 355.41066446044385 1.2732600309974174
3.698495129541729 332.7223502691621 1.236976911642842
3.703722684495145 313.1851563607518 1.198110456180137
3.7089502394485607 305.46578496814544 1.1928788417210228
3.7141777944019765 295.62578095561685 1.173756154460503
3.7194053493553922 291.4606325731356 1.176662234909448
3.724632904308808 285.03896030233153 1.170347581477673
3.7298604592622238 274.87071586458734 1.1601331564062365
3.7350880142156395 267.1999889821992 1.153121446449526
3.7403155691690553 263.08223729940545 1.1451801925072747
3.745543124122471 260.36307352507816 1.1462731775205108
3.750770679075887 259.8639159646415 1.1419458209250866
3.7559982340293026 259.8281455436237 1.1419419379147278
3.7612257889827183 254.80786786694478 1.1299345662805105
3.766453343936134 251.61394489277916 1.1187205548777548
3.77168089888955 252.72696977919338 1.119257390826535
3.7769084538429656 242.24415324153367 1.093872600288988
3.7821360087963813 235.68405536988286 1.0804199602569435
3.787363563749797 234.8434370280527 1.0849089264916876
3.792591118703213 241.4812138599044 1.1037523193376888
3.7978186736566286 257.4395588980566 1.1363472668787844
3.8030462286100444 276.2350689924003 1.1683307760397657
3.80827378356346 294.8059325321447 1.1951510186619865
3.813501338516876 315.87853155677607 1.2355901420825477
3.8187288934702917 333.38111658210664 1.2620852133612541
3.8239564484237074 341.49547056033236 1.2632784178876548
3.829184003377123 349.88579702622604 1.267507569319473
3.834411558330539 351.71024250914235 1.263629946351803
3.8396391132839547 352.72566281245366 1.263404585818115
3.8448666682373704 365.95369160917966 1.2848611827521053
3.850094223190786 379.1029736203832 1.3066642458306996
3.855321778144202 384.6600316550789 1.311007736780566
3.8605493330976177 383.4662218656574 1.3060462301066074
3.8657768880510335 369.1916768674482 1.271840385918304
3.8710044430044492 353.1822322808861 1.230262081587584
3.876231997957865 343.7025401244199 1.2086657755641703
3.8814595529112808 331.4857044148514 1.1853186605580122
3.8866871078646965 326.27887024288793 1.1771994715511827
3.8919146628181123 323.04187842167414 1.1722442439469494
3.897142217771528 313.50518075564116 1.154966930840761
3.902369772724944 306.40721143557374 1.1438726764319846
3.9075973276783595 298.45842589092763 1.1290748234021064
3.9128248826317753 293.69325184593384 1.1197456503391232
3.918052437585191 292.10491098705455 1.1204729735181145
3.923279992538607 288.5920956834117 1.113750273318935
3.9285075474920226 290.596384640306 1.118125094504087
3.9337351024454383 289.7117782042364 1.1182517017523161
3.938962657398854 295.4433064501322 1.1276036827322624
3.94419021235227 299.37426494845005 1.132486370188563
3.9494177673056856 302.7363553540959 1.1326643792855413
3.9546453222591014 310.18829031144725 1.1393468146855574
3.959872877212517 313.0501984921735 1.1357373518888056
3.965100432165933 320.7012248508245 1.1426286875262104
3.9703279871193486 332.63682682525695 1.1609506044731017
3.9755555420727644 346.48571842472177 1.1807211894456375
3.98078309702618 368.76188588724636 1.2173032332529694
3.986010651979596 386.1605485895404 1.238279819037739
3.9912382069330117 406.2266525012655 1.2646172961974094
3.9964657618864274 425.5457531118786 1.2928285551530942
4.001693316839844 449.7907719778833 1.3262214111686348
4.00692087179326 475.1067772743142 1.3581457316617607
4.012148426746676 504.9975063357434 1.3993930286538014
4.017375981700092 540.0663081520312 1.4644780060453613
4.0226035366535084 587.6260772581481 1.5388395295192594
4.027831091606925 640.6641167681772 1.6182196769477997
4.033058646560341 698.2576814771784 1.6937335959620847
4.038286201513757 757.630214623284 1.7609721723723515
4.043513756467173 830.7823282141461 1.8469726408787566
4.0487413114205895 915.0935986002007 1.9386218965252575
4.053968866374006 1019.2974173942567 2.041654707136137
4.059196421327422 1139.4743937311341 2.1610145362786173
4.064423976280838 1276.2718263057293 2.288243982537666
4.069651531234254 1443.946891576826 2.4328176061742717
4.0748790861876705 1623.8173547888496 2.582750727631568
4.080106641141087 1832.6543920913098 2.744507315183596
4.085334196094503 2084.976232536656 2.935363408240047
4.090561751047919 2358.2497689404177 3.1325844491814596
4.095789306001335 2658.483850901752 3.3197130008753395
4.1010168609547515 3013.8086527424707 3.5388876519973858
4.106244415908168 3352.7249353139064 3.7284984427631556
4.111471970861584 3736.6218841290365 3.9349999981245465
4.116699525815 4109.490563432657 4.117134118320875
4.121927080768416 4486.237747823906 4.252190712826454
4.1271546357218325 4867.854223423229 4.38410766501028
4.132382190675249 5250.605320584065 4.533807249718118
4.137609745628665 5641.587609545433 4.679587835022103
4.142837300582081 6032.931550821693 4.828308243941329
4.148064855535497 6368.948120364096 4.957519735995821
4.1532924104889135 6667.639665852274 5.063089391923915
4.15851996544233 6872.558755988544 5.127663121663279
4.163747520395746 6964.4357186882025 5.147821377514926
4.168975075349162 6979.557540026025 5.140378633277352
4.174202630302578 6893.42276338927 5.104020159578219
4.1794301852559945 6739.816117708832 5.065957459033408
4.184657740209411 6440.575173017826 4.950107178797714
4.189885295162827 6003.30579845908 4.770541478856616
4.195112850116243 5491.004084530146 4.540274560762523
4.200340405069659 4967.589718454649 4.306779634206925
4.2055679600230755 4440.110235445774 4.067946769026237
4.210795514976492 3968.855024208388 3.8542789008334815
4.216023069929908 3510.079390253285 3.6269748420409567
4.221250624883324 3066.326316523563 3.384916665635523
4.22647817983674 2691.5535140828633 3.170165028522206
4.2317057347901565 2335.3883832698098 2.9461773600987216
4.236933289743573 2033.0425291010893 2.7414099853016527
4.242160844696989 1778.0894996326554 2.5573197436400985
4.247388399650405 1561.0852667507947 2.3958633796964595
4.252615954603821 1369.9254880105607 2.246086998783032
4.257843509557238 1226.4584274101867 2.1283028703101294
4.263071064510654 1081.8460590619343 1.9944465042721502
4.26829861946407 955.3943321383691 1.867961633141531
4.273526174417486 856.302505204883 1.765042466023853
4.278753729370902 768.7698585656323 1.6719796487291045
4.283981284324319 697.623169636855 1.5958075026677327
4.289208839277735 628.998762313845 1.5170824405696177
4.294436394231151 564.8452419412567 1.439016218661748
4.299663949184567 514.666859854391 1.3722979659109273
4.304891504137983 473.79024368811014 1.3151794589769268
4.3101190590914 441.7823456767703 1.2708306917352503
4.315346614044816 412.9526622402855 1.230045659554104
4.320574168998232 384.44698010585097 1.1885747022283795
4.325801723951648 360.84257569522885 1.1540386192268375
4.331029278905064 342.4104558316769 1.1299412075787414
4.336256833858481 327.7066445172305 1.1109455529072212
4.341484388811897 318.81366321950617 1.1024906237423862
4.346711943765313 306.4783920079859 1.0864005980626144
4.351939498718729 297.38736518514753 1.0747017084404766
4.357167053672145 286.216991556147 1.0532306429669362
4.362394608625562 278.91569641127 1.0514636339548322
4.367622163578978 271.7827786158425 1.0400024739905949
4.372849718532394 262.3830593221264 1.0278213406064576
4.37807727348581 257.57740379952065 1.0258776465371673
4.383304828439226 251.75171778202602 1.0231701791137577
4.388532383392643 244.96017529089823 1.015443302445549
4.393759938346059 236.25609067918796 1.0084327187038957
4.398987493299475 222.63792705735096 0.9832775751729149
4.404215048252891 217.6936980938791 0.9834195646991761
4.409442603206307 211.81959146553115 0.9830952636396852
4.414670158159724 211.82419101986218 0.9950481837164218
4.41989771311314 205.73100863084807 0.9923482495219711
4.425125268066556 203.35724099678654 1.0030655042337906
4.430352823019972 201.2154805428186 1.009243450970784
4.435580377973388 200.8055719320345 1.0204026824830124
4.440807932926805 193.90785568109433 1.0009043353113152
4.446035487880221 187.45563898874968 0.9898274283218159
4.451263042833637 180.92768991866552 0.9766762225781169
4.456490597787053 177.1117520659946 0.9647813558387491
4.4617181527404695 174.0243666335807 0.9631878429811116
4.466945707693886 172.75861839398559 0.9623923306033461
4.472173262647302 169.8838468844994 0.959289976344103
4.477400817600718 174.00115115094573 0.9826147754927609
4.482628372554134 175.10222935386793 0.9929559480325969
4.4878559275075505 179.80617639760678 1.011025843883557
4.493083482460967 179.26881846424385 1.0122530772390361
4.498311037414383 174.33596482370572 0.9949446291990146
4.503538592367799 166.6386148614092 0.9750146342889571
4.508766147321215 160.02733198218337 0.9552886165909167
4.5139937022746315 159.10397828922115 0.9548639947981331
4.519221257228048 163.55169494604013 0.9706593707079602
4.524448812181464 166.65628804912487 0.9836219618190638
4.52967636713488 171.63603633501768 1.015972902532373
4.534903922088296 169.99889538484942 1.0069120890320555
4.5401314770417125 166.65278100169255 0.9925721909967661
4.545359031995129 159.93111788692084 0.9799254669819049
4.550586586948545 160.86612909687383 0.990546860831771
4.555814141901961 161.5970196982574 1.007219293872294
4.561041696855377 160.96274937402177 1.0087677048586852
4.5662692518087935 157.38434630928325 0.9812535910621268
4.57149680676221 150.9349399072258 0.9657976703009892
4.576724361715626 148.0532533866717 0.9545543361609748
4.581951916669042 149.83314423146263 0.9616945773821769
4.587179471622458 153.45069701028174 0.9765470946838465
4.5924070265758745 158.44007096305057 0.9980782830595905
4.597634581529291 159.30225919411896 1.0052413449506645
4.602862136482707 157.4748287653672 0.988630491076668
4.608089691436123 155.56784566468963 0.9838327843731719
4.613317246389539 153.78014431158275 0.9785369263405254
4.6185448013429555 152.17405319176828 0.9761526866966711
4.623772356296372 150.87907924527968 0.9808962050381644
4.628999911249788 154.575751947227 0.9921552963800296
4.634227466203204 153.36190662226207 0.9850015171210535
4.63945502115662 155.02006378096402 0.9894245037615758
4.6446825761100365 152.71322215966867 0.9797856186535734
4.649910131063453 152.6352183278438 0.9887230972965532
4.655137686016869 154.70014164896352 1.0033998450916164
4.660365240970285 151.3021009462798 0.9915083670410627
4.665592795923701 147.71298722863548 0.983232231603903
4.6708203508771176 149.73989538169226 0.9989287573271669
4.676047905830534 155.3779776288674 1.018350607016676
4.68127546078395 156.74832322779466 1.0173982418504461
4.686503015737366 155.87113822766145 1.0178622892416906
4.691730570690782 149.84971991538913 0.9976062652021552
4.696958125644199 146.1778010515157 0.9919261098390821
4.702185680597615 143.95063698017924 0.9740900751219346
4.707413235551031 144.5958673640609 0.966824857468752
4.712640790504447 144.59500440174818 0.9561823270934535
4.717868345457863 147.62535802762304 0.9618563035560443
4.72309590041128 147.9049730807878 0.9712267526535417
4.728323455364696 149.6352414817525 0.9935462001034399
4.733551010318112 150.5255631443512 1.000831520378967
4.738778565271528 151.45887484842635 1.0046324236735165
4.744006120224944 156.5907500281753 1.0168167562554864
4.749233675178361 156.95179653704812 1.0154880764432237
4.754461230131777 157.95027305344942 1.0277528950823218
4.759688785085193 155.94623616576393 1.02932282732494
4.764916340038609 147.84877023908948 0.994963674136255
4.770143894992025 146.459930755884 0.983858583186498
4.775371449945442 145.83836815854886 0.9610500545579236
4.780599004898858 144.6225134831523 0.9504272252157532
4.785826559852274 142.0372391186806 0.9359282642622331
4.79105411480569 137.71000941093968 0.9242916693802393
4.796281669759106 132.36434235790716 0.9007797202677947
4.801509224712523 134.32251389203668 0.9046284491550955
4.806736779665939 136.023984248765 0.9166358022310761
4.811964334619355 143.57735678272098 0.9558820600967055
4.817191889572771 149.99268249364107 0.9834201367391099
4.822419444526187 148.64655852925782 0.978795615909101
4.827646999479604 146.88244968163949 0.9672512665476466
4.83287455443302 142.64552975772398 0.9586502170931244
4.838102109386436 141.98741081647907 0.9501112800799896
4.843329664339852 144.54586301861852 0.9596384390987363
4.848557219293268 147.73951679468945 0.9653362303868673
4.853784774246685 149.8776631200359 0.9655484833975578
4.859012329200101 151.84275408826568 0.971290783223139
4.864239884153517 153.3619177954147 0.9809140417799366
4.869467439106933 150.36002221508963 0.9792648107502808
4.8746949940603495 146.52183681318402 0.9688604729610889
4.879922549013766 144.9983759347678 0.9599249292010661
4.885150103967182 146.27347962997845 0.9613089151338766
4.890377658920598 153.6661829610273 0.9823035845051399
4.895605213874014 152.11041665367202 0.9706059404261921
4.9008327688274305 154.5690979730784 0.9701136976624687
4.906060323780847 155.5957694774294 0.9660552235293957
4.911287878734263 150.95348535166312 0.9445283915013152
4.916515433687679 145.01648481776053 0.9312065195393547
4.921742988641095 139.72485863633915 0.9095104283813779
4.9269705435945115 141.13596686737017 0.9097050707974167
4.932198098547928 143.86620995683677 0.9252543680956166
4.937425653501344 151.92448085926185 0.9549361130134182
4.94265320845476 152.16436607766815 0.9701053606260135
4.947880763408176 150.7935670198134 0.9668679515954212
4.9531083183615925 153.89771484484515 0.9838949873695425
4.958335873315009 146.7301734981255 0.9656247265223139
4.963563428268425 145.37774525682778 0.952190623207689
4.968790983221841 146.21774489198836 0.9418850782845593
4.974018538175257 146.40272244266026 0.9280473986857235
4.9792460931286735 153.79176823149692 0.9424796177844476
4.98447364808209 155.9285929380268 0.9443708945889411
4.989701203035506 157.77655297991237 0.935744343031831
4.994928757988922 158.36895338699802 0.9121540611386457
5.000156312942338 158.56940722807312 0.8915586914954076
5.0053838678957545 160.27492885684222 0.8709822667314676
5.010611422849171 169.59125794484433 0.8784476205435412
5.015838977802587 173.25262529048575 0.8718059912403746
5.021066532756003 175.91368092493258 0.867483330874858
5.026294087709419 178.79929073478 0.8762579633221947
5.0315216426628355 171.73105171319065 0.8652137037869967
5.036749197616252 171.09488423576641 0.8828923860104079
5.041976752569668 169.81787127582186 0.8992557780339565
5.047204307523084 165.20446708699103 0.8956902164963207
5.0524318624765 168.25509476527643 0.9060795216104004
5.0576594174299165 169.30911242180366 0.903951263056598
5.062886972383333 171.0303596198322 0.8956639197028398
5.068114527336749 175.88521154920198 0.9016862910156743
5.073342082290165 181.16400862197455 0.8976011478092649
5.078569637243581 191.71417713861743 0.8986192886082598
5.0837971921969975 199.9684096565215 0.8930243854018165
5.089024747150414 208.32657782758082 0.8888264065772938
5.09425230210383 219.07072935212506 0.8959114408940514
5.099479857057246 234.37589221591796 0.9110550958428865
5.104707412010662 256.247610650112 0.937961800075021
5.109934966964079 280.7519492937472 0.9588595444100417
5.115162521917495 301.4106028013511 0.9765507015064382
5.120390076870911 320.64304418536926 0.9969316826359651
5.125617631824327 331.87995725015463 1.009753791039361
5.130845186777743 334.78880752690515 1.0151068175246192
5.13607274173116 327.87261415076733 1.011061090317421
5.141300296684576 312.88188759045653 0.9991235639958305
5.146527851637992 292.14738689363867 0.9778788724695978
5.151755406591408 266.32057727326884 0.9510333169326806
5.156982961544824 243.73470794324473 0.9311094332072185
5.162210516498241 224.81520749975365 0.9198691701490721
5.167438071451657 208.72975272872063 0.9147097325676654
5.172665626405073 196.27884393343828 0.9108317355339304
5.177893181358489 184.2745326884043 0.8991494728174978
5.183120736311905 177.4044004510587 0.8972159359313
5.188348291265322 172.1126221731647 0.8923691460145543
5.193575846218738 170.23254775924494 0.8985034952340001
5.198803401172154 162.39098909990167 0.8785637005198821
5.20403095612557 156.6679614197801 0.8679116343791837
5.209258511078986 154.9482883621772 0.8672352746483553
5.214486066032403 153.2098051018779 0.8690158316232032
5.219713620985819 152.65551432681843 0.8671509747622397
5.224941175939235 151.1558852683435 0.8647564313760013
5.230168730892651 150.16537222473934 0.8681034806656285
5.235396285846067 155.18868750775516 0.8844005809275547
5.240623840799484 155.2802695209059 0.8930863986887899
5.2458513957529 151.75313786647428 0.885718917699892
5.251078950706316 146.45285191302557 0.8661594463351883
5.256306505659732 146.73541119528548 0.8712475328687823
5.261534060613148 150.7659120985786 0.8873456975068762
5.266761615566565 153.60891040686334 0.8902529518571891
5.271989170519981 155.07017843717685 0.8967229110335767
5.277216725473397 156.99819303717678 0.9134386413847768
5.282444280426813 156.92957377546242 0.9268342806713974
5.2876718353802294 154.1870321542338 0.9224625264734441
5.292899390333646 147.89387846273513 0.9008749503906884
5.298126945287062 142.83401354300412 0.8778795487044929
5.303354500240478 141.83545525495504 0.8658212114859066
5.308582055193894 139.82745022841922 0.8489676006622308
5.3138096101473105 142.21859277826275 0.8548494906500348
5.319037165100727 144.4067689273504 0.8584824796984445
5.324264720054143 147.2792372731823 0.8809660418318748
5.329492275007559 148.28876380336163 0.8915431105016873
5.334719829960975 151.4368526697466 0.9112708595249218
5.3399473849143915 150.86081290923806 0.9227940306106382
5.345174939867808 149.13857463132095 0.9161274786014506
5.350402494821224 148.65329636245846 0.9099921314552414
5.35563004977464 147.39223471031127 0.886214144928025
5.360857604728056 149.20810440224338 0.8813440017720621
5.3660851596814725 151.04502899415053 0.8884325352111415
5.371312714634889 150.93641896927107 0.8854668361128877
5.376540269588305 151.82704345440408 0.8795553603511972
5.381767824541721 151.02202898989768 0.8675269719921529
5.386995379495137 151.1424757332556 0.8643302904251325
5.3922229344485535 151.43101783621523 0.8592018399470585
5.39745048940197 147.13803583748373 0.8496814269089088
5.402678044355386 148.0309452847043 0.8457292856826076
5.407905599308802 149.36536456321537 0.848493022657363
5.413133154262218 154.94369869325024 0.8600814623497534
5.4183607092156345 162.32612571499396 0.8700157710273921
5.423588264169051 164.95839100751576 0.8613333841831088
5.428815819122467 167.9974728988177 0.8518726428349213
5.434043374075883 168.1031951533774 0.8410184863622125
5.439270929029299 166.52376107474032 0.8292668223876528
5.4444984839827155 168.23123416875373 0.8339278571609013
5.449726038936132 167.17559629648815 0.8225461382677575
5.454953593889548 169.372500520889 0.8303027772275342
5.460181148842964 171.62863368808897 0.8417579328322388
5.46540870379638 172.60946463215726 0.8610614489086817
5.4706362587497965 168.12246326548689 0.8601984468249473
5.475863813703213 166.12682694470416 0.867252154206698
5.481091368656629 164.55623409268492 0.859833516625004
5.486318923610045 162.04914895018013 0.8455829162235569
5.491546478563461 159.6327879311826 0.8395364756656416
5.4967740335168775 156.15771413571375 0.8313553290276124
5.502001588470294 155.10928644706206 0.8343812191130616
5.50722914342371 153.2354730617652 0.8429246812677422
5.512456698377126 154.9448520646783 0.8518767444352389
5.517684253330542 155.57056409323266 0.8543449630304767
5.522911808283959 153.0519181851141 0.8452187544909597
5.528139363237375 154.50947904148668 0.8448307232071459
5.533366918190791 155.6499021658424 0.8585648255019789
5.538594473144207 155.6182007303092 0.861023284832481
5.543822028097623 155.74493660444605 0.8581160725114836
5.54904958305104 154.8978553628921 0.8466044351497055
5.554277138004456 155.4976360929356 0.8394198717251692
5.559504692957872 156.49273639375508 0.8413902033966957
5.564732247911288 155.68870347729765 0.8357243946247531
5.569959802864704 154.24619814689964 0.8294502890105963
5.575187357818121 155.47463586251322 0.8288425194875293
5.580414912771537 159.46450148396042 0.8315760730221966
5.585642467724953 160.12433103120492 0.8342308478363827
5.590870022678369 161.07032004677086 0.8337211191596663
5.596097577631785 161.7120670407504 0.8322754891351751
5.601325132585202 159.51539680856777 0.8150026483939927
5.606552687538618 164.5251115683634 0.8121239366589835
5.611780242492034 168.60309020175265 0.8034424253645287
5.61700779744545 177.0915856288753 0.8100567634588267
5.622235352398866 189.89944082518537 0.8168988690363811
5.627462907352283 211.1723643002772 0.8308434533045925
5.632690462305699 246.1402482674321 0.8704711011995544
5.637918017259115 305.05393067303135 0.9430486368441482
5.643145572212531 381.85576628457846 1.0356621400832158
5.648373127165947 471.742535414788 1.1368964718002579
5.653600682119364 556.96104467646 1.2230866673368093
5.65882823707278 633.9386849737044 1.2963829069154298
5.664055792026196 687.3639244905343 1.3451133447039003
5.669283346979612 725.1581167030081 1.3808158575026925
5.674510901933028 739.7053467588148 1.393517422425843
5.679738456886445 741.986421796077 1.3967028487331494
5.684966011839861 734.8268775401335 1.3898368278808875
5.690193566793277 730.6194594536804 1.3843408067699114
5.695421121746693 730.0240757779575 1.3829342097826915
5.700648676700109 737.4581060434047 1.3887223129725497
5.705876231653526 745.3239407561717 1.3974603939862953
5.711103786606942 748.7082155385026 1.3996000776375943
5.716331341560358 757.251137459665 1.407449057509486
5.721558896513774 759.945167374893 1.408001636796381
5.7267864514671905 766.0868645564668 1.4124377151069734
5.732014006420607 766.1983799333608 1.4121064199167224
5.737241561374023 769.1969402875975 1.4143301272997784
5.742469116327439 780.1580125587311 1.4239939694523325
5.747696671280855 806.8881259330266 1.4475339451419413
5.7529242262342715 841.0338428367467 1.4780741646436406
5.758151781187688 881.1561275408287 1.512198669962279
5.763379336141104 930.6604339868416 1.5537497998740217
5.76860689109452 981.4248519780331 1.592130765748305
5.773834446047936 1034.8567964255728 1.6324165760781935
5.7790620010013525 1087.1114527811599 1.6718630853910537
5.784289555954769 1119.0280086644104 1.6952943580005924
5.789517110908185 1126.3626847331561 1.700691773774445
5.794744665861601 1085.2571371875995 1.6671419558031635
5.799972220815017 1000.3507510901644 1.5993334154484231
5.8051997757684335 879.2517226938921 1.498800570804293
5.81042733072185 743.0324975686633 1.3786118473884923
5.815654885675266 611.9972560200175 1.2556466742061934
5.820882440628682 494.08107588624637 1.1317908988813374
5.826109995582098 407.6226671684544 1.039082689234665
5.8313375505355145 344.320221844208 0.9726102578120636
5.836565105488931 291.821693099373 0.9091002268172099
5.841792660442347 259.37366172069994 0.8721005473269342
5.847020215395763 238.7429510711366 0.8487463064552259
5.852247770349179 221.78014657377207 0.8267774755378493
5.8574753253025955 214.39542649415486 0.8239110278010678
5.862702880256012 202.10832459201396 0.805898789089193
5.867930435209428 198.6921612203869 0.8011330179602953
5.873157990162844 196.33594715389853 0.7965439930441289
5.87838554511626 194.49840343980404 0.7944156739102173
5.8836131000696765 193.55706403847822 0.7962877631245465
5.888840655023093 194.20609203320893 0.7990456209255427
5.894068209976509 194.0748775700263 0.7989007788788478
5.899295764929925 193.04928665110674 0.7943737731981231
5.904523319883341 192.23147304554232 0.7895232970063781
5.9097508748367575 194.4565115573317 0.7924898755282648
5.914978429790174 197.04410932171803 0.7960298617854623
5.92020598474359 198.4890690492819 0.7990486551760727
5.925433539697006 199.74180878833437 0.8036392615416078
5.930661094650422 202.8470691014488 0.8072254644117649
5.9358886496038386 202.45767043845356 0.8053190572937915
5.941116204557255 203.08121521407074 0.8000539131227943
5.946343759510671 204.8114528453973 0.7969494981542647
5.951571314464087 210.27016754662358 0.8107249775388686
5.956798869417503 216.40705160734947 0.8192275451165401
5.96202642437092 227.02128347366602 0.837720252368244
5.967253979324336 234.3664663529211 0.8497109163456966
5.972481534277752 244.5384908405909 0.8595461020254128
5.977709089231168 254.01177413579126 0.8699221415295412
5.982936644184584 267.48605197238214 0.8908656064659302
5.988164199138001 280.7187341412224 0.9058052078460507
5.993391754091417 294.29997137017784 0.9224741769438912
5.998619309044833 314.00789066552437 0.9484592184064115
6.003846863998249 337.488533048854 0.9778846889721949
6.009074418951665 367.90527100251916 1.0174192505557753
6.014301973905082 402.0164903340757 1.0625780046943896
6.019529528858498 447.91315688821453 1.1186730971008805
6.024757083811914 503.187790154806 1.184467662130693
6.02998463876533 564.766204450761 1.2529180172449117
6.035212193718746 650.2915499883767 1.3446077658770088
6.040439748672163 748.7861005292367 1.4449418126296094
6.045667303625579 863.9868668296094 1.5532116978462713
6.050894858578995 1010.2146529691889 1.6811332148082336
6.056122413532411 1160.0146626570665 1.802685244422755
6.061349968485827 1313.9390344263186 1.920300250981313
6.066577523439244 1461.2586480479488 2.0252009876016146
6.07180507839266 1571.0307818935391 2.099927251365425
6.077032633346076 1648.981764527692 2.1513608980401764
6.082260188299492 1685.0659808357245 2.1770709011452323
6.087487743252908 1684.4384235354294 2.181645242380639
6.092715298206325 1640.5482566879282 2.157810524531726
6.097942853159741 1564.0019777564162 2.108313874128083
6.103170408113157 1462.3310192003808 2.0409870892107302
6.108397963066573 1345.2749711338572 1.9580351266218528
6.113625518019989 1219.3464104841357 1.8665915263142434
6.118853072973406 1102.936951676769 1.7780382686012486
6.124080627926822 990.2887312558494 1.6860263798553656
6.129308182880238 881.7376055578419 1.5924878195764276
6.134535737833654 787.103561405027 1.5078457679070332
6.1397632927870704 701.4672429684995 1.4245994080685833
6.144990847740487 629.2765569755342 1.3530595634555116
6.150218402693903 561.7114945425191 1.279858885723767
6.155445957647319 501.129723299508 1.2108584262196322
6.160673512600735 453.2095622855876 1.1566537145825684
6.1659010675541515 413.67139925273244 1.110512659310795
6.171128622507568 386.69471092181544 1.0812023140715081
6.176356177460984 360.6903563026664 1.0500578631983648
6.1815837324144 335.72319540759116 1.0173455901064397
6.186811287367816 312.62427365747527 0.9879510617564538
6.1920388423212325 293.6277908321444 0.9603526273592167
6.197266397274649 280.9618728489118 0.9446664158254112
6.202493952228065 275.0341451417852 0.9406416429471833
6.207721507181481 264.8027338077461 0.9186093435006644
6.212949062134897 258.71025236469126 0.9096687157763327
6.2181766170883135 249.42897021331675 0.8942407091650263
6.22340417204173 239.80659192933064 0.8799523275323989
6.228631726995146 233.1209908902801 0.8671751823218602
6.233859281948562 229.52657331246095 0.8628130892809063
6.239086836901978 226.47703310805065 0.857440189585022
6.2443143918553945 223.2309285527512 0.8496273538066496
6.249541946808811 219.65599322934168 0.8432661114255577
6.254769501762227 215.30210186205122 0.8364337444753628
6.259997056715643 210.56181053180094 0.8257608872164777
6.265224611669059 207.46968588355537 0.8240174977831697
6.2704521666224755 204.08345245017526 0.8229326364668702
6.275679721575892 199.31236997440647 0.8112161779492338
6.280907276529308 199.51566935226427 0.816153547121844
6.286134831482724 200.45923040996985 0.8189242674928005
6.29136238643614 197.6727985665092 0.8119090133882737
6.2965899413895565 199.2703404319778 0.8167916489985546
6.301817496342973 200.43140984820062 0.8221090740774178
6.307045051296389 198.02560090087016 0.8155732110543434
6.312272606249805 199.26197706168597 0.8196480774596884
6.317500161203221 196.37519764930593 0.8109179072491008
6.3227277161566375 196.10522285079136 0.8043562246508092
6.327955271110054 193.39669530976838 0.7949833314468477
6.33318282606347 192.40355926401554 0.7929877460314488
6.338410381016886 192.66413976820414 0.7992944623213059
6.343637935970302 196.9116925606548 0.8134775223874445
6.3488654909237185 197.6081144314962 0.8211623187979223
6.354093045877135 195.72109601843852 0.8175830724884621
6.359320600830551 196.18963305443623 0.8086372948158713
6.364548155783967 194.5765522697066 0.7994773801650472
6.369775710737383 195.24054453647838 0.801943670442945
6.3750032656908 192.78040729902338 0.7997990044305416
6.380230820644216 194.5377171476575 0.8080178382559802
6.385458375597632 197.39659622610603 0.8152220229235403
6.390685930551048 196.79113011265886 0.8081561367208084
6.395913485504464 197.21212677648862 0.8035385522294027
6.401141040457881 192.74240878906335 0.7933571475850242
6.406368595411297 188.60607603239808 0.7880967271423188
6.411596150364713 192.55932933246808 0.7941687914358658
6.416823705318129 195.69114651218916 0.7989948960380404
6.422051260271545 199.37457531240048 0.8026035603928506
6.427278815224962 198.06978225415614 0.7936424953623766
6.432506370178378 198.28296550623222 0.7950505558148513
6.437733925131794 198.93902874932886 0.7915884799836604
6.44296148008521 197.78010294609672 0.784681256387194
6.448189035038626 199.64552302770963 0.7869746138548112
6.453416589992043 202.65828240768013 0.7925537306569942
6.458644144945459 205.1310064655763 0.7994113064514173
6.463871699898875 208.21619840860023 0.803846311723052
6.469099254852291 213.1787280928059 0.8144718976932559
6.474326809805707 213.97116738919547 0.8111777982866424
6.479554364759124 215.66015904745953 0.8132796597318455
6.48478191971254 212.07478355959609 0.8031400598096307
6.490009474665956 212.1293991133345 0.8002215090646587
6.495237029619372 211.09172467632618 0.7970382434775996
6.500464584572788 216.51631888103344 0.7993202015803755
6.505692139526205 218.27433169005994 0.7947695534128585
6.510919694479621 223.5037712443374 0.799607099392074
6.516147249433037 226.73986226033227 0.8018938276609809
6.521374804386453 234.3078256787143 0.8101916786067611
6.526602359339869 241.16115521229779 0.8184823011719019
6.531829914293286 254.9991028974018 0.8304934955303357
6.537057469246702 272.1593095466506 0.8484415740925713
6.542285024200118 294.53179933780325 0.8738821868557203
6.547512579153534 320.8133681798643 0.9040700736572155
6.55274013410695 343.288127653363 0.9296919771087253
6.557967689060367 366.2721652989378 0.9537482951887434
6.563195244013783 388.9117870560967 0.975709184629015
6.568422798967199 412.10976981104426 1.0012533816105684
6.573650353920615 432.70809448099203 1.0234500238689588
6.5788779088740315 449.3371646226245 1.0422549231276417
6.584105463827448 454.8253662802095 1.0484159225335716
6.589333018780864 445.8570456287796 1.0380112018176153
6.59456057373428 433.59455728967885 1.0236016671265753
6.599788128687696 415.68809138476195 1.0044295189846975
6.6050156836411125 395.4800802114666 0.9815359802197154
6.610243238594529 379.28242801318453 0.9652887083821552
6.615470793547945 363.04612044161473 0.9470913102959134
6.620698348501361 346.2719053457545 0.9256903067913782
6.625925903454777 331.4928949179971 0.907579459293446
6.6311534584081935 312.31391690828656 0.8851905011828903
6.63638101336161 295.9257806423792 0.8688989156708472
6.641608568315026 286.76417706982744 0.8570806732354855
6.646836123268442 278.9118889087268 0.8490367808745102
6.652063678221858 272.544415973352 0.8421544021453901
6.6572912331752745 266.06174482073294 0.835379363232261
6.662518788128691 255.5099793052687 0.8201489827308989
6.667746343082107 247.03713291400803 0.8076169923919074
6.672973898035523 244.82276861361666 0.8103574546661221
6.678201452988939 239.92883603422558 0.8054633672335884
6.6834290079423555 239.20048804965649 0.8080221406674949
6.688656562895772 237.67552062767822 0.804954724934104
6.693884117849188 233.7382298838941 0.7956546432944839
6.699111672802604 231.83035926235377 0.7959122397318991
6.70433922775602 229.1458974453149 0.7930161498488406
6.7095667827094365 228.04915299817162 0.7959990513408315
6.714794337662853 229.97788180736794 0.8009633041240293
6.720021892616269 230.24319237509636 0.7973710176438005
6.725249447569685 228.13948289075674 0.7909911521620577
6.730477002523101 224.89681423330433 0.7836431361484657
6.7357045574765175 226.63726752537352 0.786741150560602
6.740932112429934 223.70181435877512 0.7811553158050231
6.74615966738335 225.94489220857199 0.7863590235644866
6.751387222336766 222.76653256527442 0.7834604136278706
6.756614777290182 223.92817607848994 0.789750979895097
6.7618423322435985 222.6118414391853 0.7878576352304095
6.767069887197015 222.4439192474259 0.7824263344028728
6.772297442150431 223.65317734336227 0.7836558362191316
6.777524997103847 221.8114808906623 0.7777936379706863
6.782752552057263 222.62110746875325 0.7779125486918025
6.7879801070106796 218.52294236976826 0.7708489984323297
6.793207661964096 215.60501429401586 0.7665834100434796
6.798435216917512 215.82983471131485 0.770628863896321
6.803662771870928 220.39154530200764 0.7810310682209076
6.808890326824344 221.3788504424401 0.781581746726756
6.814117881777761 226.44511881411134 0.7858562407316673
6.819345436731177 223.18137199733528 0.7753247274709811
6.824572991684593 218.88743284737532 0.7649730377579147
6.829800546638009 218.73860465692988 0.7636741564726609
6.835028101591425 221.42427390400528 0.7676988065543919
6.840255656544842 226.44842561929215 0.7777406061658088
6.845483211498258 230.43404343944408 0.7824426235795907
6.850710766451674 233.69249262221746 0.7873291869918965
6.85593832140509 236.51227132138422 0.788500362779068
6.861165876358506 237.70196176166309 0.7886768828163272
6.866393431311923 241.8029372444952 0.7942003419009209
6.871620986265339 243.36121777115576 0.7937155946110401
6.876848541218755 244.3327340489458 0.7928983105218317
6.882076096172171 247.13358512586493 0.7946300104066154
6.887303651125587 250.60328437378047 0.7971878244146794
6.892531206079004 254.2283336312061 0.7999997336744612
6.89775876103242 255.7538646900466 0.8016290160020787
6.902986315985836 258.7907662273907 0.8060930914871731
6.908213870939252 260.28757922810325 0.80691444581018
6.913441425892668 263.1668603338537 0.808519575034682
6.918668980846085 266.07861823225284 0.8093471234123352
6.923896535799501 267.0541320940925 0.8064387784637596
6.929124090752917 271.4809874223919 0.8074071314959249
6.934351645706333 273.6552667659184 0.8089133546639657
6.939579200659749 279.18242460348966 0.814115397882909
6.944806755613166 285.73443483864634 0.8208141063633428
6.950034310566582 292.69827301361966 0.8301295841129521
6.955261865519998 300.9894331909383 0.8381872410178209
6.960489420473414 310.9451422429739 0.8497884202602451
6.96571697542683 323.06660100083104 0.8650950910392573
6.970944530380247 332.8359490074893 0.8728992661629107
6.976172085333663 343.3498645416627 0.8844902899118493
6.981399640287079 359.49901039942955 0.9012694642850612
6.986627195240495 383.6110579406301 0.9273863626781155
6.9918547501939114 417.99768829892804 0.9648780369622223
6.997082305147328 463.0846610315632 1.0116417908952433
7.002309860100744 522.7778097257508 1.0726237307208841
7.00753741505416 611.2752806005711 1.1585851168398533
7.012764970007576 732.3331508214378 1.2674970977748725
7.0179925249609925 884.761780621221 1.3914285271002331
7.023220079914409 1044.822918812929 1.5096307103069668
7.028447634867825 1195.9974153459211 1.6124980495158057
7.033675189821241 1312.7202413659852 1.6888041368651234
7.038902744774657 1374.1225051019376 1.7263858617324257
7.0441302997280735 1370.1470772723808 1.722356835469181
7.04935785468149 1307.7332286391998 1.6814719204452806
7.054585409634906 1213.9061974285062 1.6177268960277504
7.059812964588322 1098.782452746707 1.5381455226332412
7.065040519541738 986.2294509988288 1.455693058891088
7.0702680744951545 881.2940039035543 1.3751691265565493
7.075495629448571 791.0141716238209 1.302034295688078
7.080723184401987 718.5517251542542 1.2404272271734293
7.085950739355403 657.7753029021859 1.1875249525050204
7.091178294308819 620.915764366049 1.155008697045285
7.0964058492622355 596.1359119620427 1.132222364562009
7.101633404215652 575.0630957591989 1.1122655869540183
7.106860959169068 559.0920304944003 1.0966988634985742
7.112088514122484 541.7247283965081 1.0801405016744425
7.1173160690759 527.0823425628723 1.0660725306498633
7.1225436240293165 516.0549540208506 1.054985236656657
7.127771178982733 498.0225773965042 1.037151295391931
7.132998733936149 488.37075336913705 1.0278101604489154
7.138226288889565 474.0341295990328 1.0122404795228885
7.143453843842981 463.8268871281172 1.0017649933854986
7.1486813987963975 457.4697822539895 0.995263664487975
7.153908953749814 451.7289334956525 0.9885726891643652
7.15913650870323 448.8417516508035 0.9852098349972662
7.164364063656646 450.0959261946308 0.9857127251223367
7.169591618610062 453.5519708789272 0.9875803079995029
7.1748191735634785 464.87285485052456 0.9983832963015341
7.180046728516895 482.8193125374562 1.015929491135671
7.185274283470311 511.3070976471023 1.045698779415457
7.190501838423727 558.1616936836091 1.0916947135902677
7.195729393377143 628.5935022018991 1.1570971095750089
7.2009569483305595 733.5112980773771 1.2484196866562949
7.206184503283976 873.748315154185 1.3605079966846372
7.211412058237392 1049.800884773544 1.4890637638765518
7.216639613190808 1265.9344059154005 1.6347342370724351
7.221867168144224 1525.381024038869 1.792352228133005
7.227094723097641 1823.7335794287974 1.9588719459336197
7.232322278051057 2112.5053368386543 2.106119146582719
7.237549833004473 2348.1072415933377 2.2181908303399025
7.242777387957889 2456.756166918403 2.266717921726993
7.248004942911305 2411.055358920972 2.2435416519371962
7.253232497864722 2226.9361883275888 2.154181871488939
7.258460052818138 1930.15478112273 2.0063070417104636
7.263687607771554 1604.5867665799615 1.8300842751706172
7.26891516272497 1286.0263603569838 1.6380095452259689
7.274142717678386 1013.7534760603695 1.4546581291663139
7.279370272631803 801.8374982618168 1.293666886257709
7.284597827585219 642.7665357540255 1.160722647675639
7.289825382538635 538.6172278589529 1.0640663172818716
7.295052937492051 467.9138654796252 0.9936783274628643
7.300280492445467 417.55640438548204 0.9413437723069396
7.305508047398884 381.35663549512924 0.9010583484155175
7.3107356023523 358.4975354628909 0.8749442888107222
7.315963157305716 341.3438292741146 0.8550701166305101
7.321190712259132 334.10165200225606 0.847390080046803
7.326418267212548 328.3763719792983 0.8421916663713374
7.331645822165965 322.39449466156594 0.8368186691539948
7.336873377119381 316.25349881079376 0.8315121815152818
7.342100932072797 310.76074519072796 0.8242212043090975
7.347328487026213 307.88767363951564 0.8207696716261812
7.352556041979629 300.77855525119367 0.8096728451496652
7.357783596933046 298.93703078406264 0.8074161932120688
7.363011151886462 297.8547603869797 0.8043313517578438
7.368238706839878 296.88562165909707 0.8035992010951846
7.373466261793294 303.2937195634229 0.8126891257926817
7.37869381674671 304.0315235672057 0.81654704284377
7.383921371700127 304.79610190634315 0.8210911956327749
7.389148926653543 302.0706771167718 0.8202724361984568
7.394376481606959 298.1667649759571 0.8138214189609003
7.399604036560375 300.0331352737125 0.8137935478520332
7.4048315915137914 300.8364892306369 0.8111094123179495
7.410059146467208 298.8064117932549 0.8063903058705244
7.415286701420624 300.90029833238106 0.8093118277021673
7.42051425637404 301.8332357059943 0.8114022588525694
7.425741811327456 302.54446156163243 0.813960307906657
7.4309693662808725 305.7531766822226 0.8186440604633614
7.436196921234289 302.82816108402085 0.8129345611484718
7.441424476187705 304.78611013275514 0.8125704013917979
7.446652031141121 308.62845869544014 0.8138432601521288
7.451879586094537 311.2242600963924 0.8184040044934024
7.4571071410479535 319.8835565887837 0.8296813879653165
7.46233469600137 321.85669781977145 0.831796072698965
7.467562250954786 330.34343533299165 0.8397582478759695
7.472789805908202 333.37607425025845 0.8394057330016007
7.478017360861618 337.7114892628381 0.84320317329285
7.4832449158150345 343.5863772521442 0.8477675303357778
7.488472470768451 351.9126236495523 0.8590053886767025
7.493700025721867 358.987237382286 0.8679672830382303
7.498927580675283 369.4659384564008 0.8785976579738815
7.504155135628699 380.96985055423005 0.8907935743642877
7.5093826905821155 400.6410062368035 0.9095317069723285
7.514610245535532 415.7473562415118 0.9232219638686479
7.519837800488948 432.64711010587314 0.9403105958000822
7.525065355442364 448.6016438602599 0.9560511132827724
7.53029291039578 461.3699066070594 0.9684355808547688
7.5355204653491965 475.3680259735982 0.9837290102476068
7.540748020302613 481.7413986329065 0.9909320594882415
7.545975575256029 479.5443253026211 0.987132894833388
7.551203130209445 473.5066215501206 0.9785589769202404
7.556430685162861 466.18729685128073 0.970262915623723
7.5616582401162775 457.87899450650883 0.9601542497538669
7.566885795069694 450.26664103496296 0.9517661353011061
7.57211335002311 439.96973107411975 0.9408383936089695
7.577340904976526 431.02024099428047 0.9311886626766854
7.582568459929942 418.8464732384506 0.9186457867566219
7.5877960148833585 412.38118105367124 0.9126408363452597
7.593023569836775 402.72261586220947 0.902828465568005
7.598251124790191 399.30115210783026 0.8994728839328497
7.603478679743607 398.7289928659454 0.8988276566834007
7.608706234697023 398.95723830048166 0.8997725982657065
7.6139337896504395 397.88227380462547 0.8986154071394011
7.619161344603856 394.31775205158004 0.8945743049379183
7.624388899557272 393.1705799559329 0.8933321717065752
7.629616454510688 394.1076620393608 0.8947961488169451
7.634844009464104 396.97512022206615 0.8978632232957695
7.6400715644175206 402.97689194158227 0.9041703352222958
7.645299119370937 410.9326390142041 0.911444170104506
7.650526674324353 420.4928451973983 0.9188608027722555
7.655754229277769 428.2529304635354 0.9266779925524146
7.660981784231185 435.9396675016845 0.9331927016511434
7.666209339184602 448.67584500273085 0.9452613515226455
7.671436894138018 461.02167380774523 0.9566456664222127
7.676664449091434 476.8644852501545 0.9714120273343775
7.68189200404485 489.3651660443053 0.983332844637778
7.687119558998266 501.9859342309275 0.9952919167330796
7.692347113951683 513.351568007906 1.0061873859948267
7.697574668905099 523.4264325936751 1.015268097521998
7.702802223858515 532.9119523892554 1.0225757380548508
7.708029778811931 538.9897564822238 1.0280854680586549
7.713257333765347 540.4400948977819 1.030868453768758
7.718484888718764 532.8879450538324 1.0239757476621791
7.72371244367218 523.0862972270247 1.0141447190356885
7.728939998625596 515.6832444273771 1.0032131739806787
7.734167553579012 512.9194220151032 0.9995712900983009
7.739395108532428 514.3750272996235 1.0012681183056311
7.744622663485845 517.2464075147652 1.0055155156459492
7.749850218439261 518.044698421907 1.0061923858190231
7.755077773392677 515.7882216094589 1.0029617904560708
7.760305328346093 510.82564097375507 0.9973757002663973
7.765532883299509 505.09902656111115 0.9914131134144158
7.770760438252926 494.1426308786685 0.9804663455708568
7.775987993206342 487.4228034981639 0.9755844393914065
7.781215548159758 480.9475194027316 0.968773525494478
7.786443103113174 474.2305837935523 0.9615539530920468
7.79167065806659 467.0400346567189 0.9539165625449009
7.796898213020007 454.7143929805557 0.9407919402249348
7.802125767973423 445.096396904528 0.931230452244028
7.807353322926839 437.7618722797842 0.9247864888632555
7.812580877880255 429.3759381344191 0.9165095253428565
7.817808432833671 427.0518986482079 0.9133866130011681
7.823035987787088 424.5937006318045 0.908718833793752
7.828263542740504 420.1056966718765 0.9033716677397094
7.83349109769392 419.9125768517959 0.9026498615732487
7.838718652647336 420.49603305058105 0.9055610041527551
7.8439462076007525 420.56607315486457 0.9067189459764855
7.849173762554169 424.69593393780065 0.9113288030468221
7.854401317507585 426.87259615022697 0.9138482210299887
7.859628872461001 427.701315273367 0.9130945113238853
7.864856427414417 429.95388287206515 0.9135823126567595
7.8700839823678335 432.4288020212684 0.9148942529441502
7.87531153732125 438.0270463658678 0.9187934988486809
7.880539092274666 444.9251494785684 0.9249358531776065
7.885766647228082 456.2293323424707 0.9356694749401815
7.890994202181498 464.9841915298473 0.9455742710834992
7.8962217571349145 475.4794593480148 0.9574392219511316
7.901449312088331 486.07637922142084 0.9673435885863199
7.906676867041747 491.31762347478326 0.9710769933762853
7.911904421995163 497.08055766566395 0.9759042510783927
7.917131976948579 503.29507712819515 0.9811236872541179
7.9223595319019955 517.7205691369596 0.9947533120142175
7.927587086855412 529.4735578200917 1.0049780828654045
7.932814641808828 539.3665757372223 1.0131183526966197
7.938042196762244 552.9561367415378 1.0241830147333466
7.94326975171566 561.6302436032922 1.0315781226634582
7.9484973066690765 575.5477403708363 1.0436562807543799
7.953724861622493 592.330649760445 1.0578869124247823
7.958952416575909 611.3045672596253 1.0735456518461086
7.964179971529325 632.953655535771 1.091984415172302
7.969407526482741 641.9704246496615 1.098967311497077
7.9746350814361575 654.0095738551604 1.108644665727692
7.979862636389574 663.7056414241046 1.1160837174064775
7.98509019134299 674.4601803737147 1.1245138946283297
7.990317746296406 687.8130874899167 1.1362487673101267
7.995545301249822 696.2681458261877 1.1441778247910916
8.000772856203238 697.9134814820976 1.1441987852833253
8.006000411156654 697.9948865787117 1.1443907898313797
8.01122796611007 695.7699400230842 1.1423781974820832
8.016455521063486 689.2331620387233 1.1362379919847678
8.021683076016902 681.1479644773664 1.1286554128932795
8.026910630970319 673.6155573747076 1.1209057945710803
8.032138185923735 664.247301143824 1.1122157525396037
8.037365740877151 654.6298665426782 1.1036821000096921
8.042593295830567 648.2913928888873 1.0978729918952232
8.047820850783983 636.1678854924429 1.0881128373485576
8.0530484057374 628.8676279365764 1.0812854424131735
8.058275960690816 624.8099680919363 1.0771587724849472
8.063503515644232 617.99117827493 1.0706126149537165
8.068731070597648 612.0074850974692 1.06532628318374
8.073958625551064 604.1225707876968 1.0591145750301632
8.07918618050448 593.7621331157234 1.0513140958562512
8.084413735457897 589.3148551309491 1.0469648828849103
8.089641290411313 584.8452416265214 1.0422871000139962
8.09486884536473 581.9596657359612 1.0383185901141498
8.100096400318145 579.1903792338146 1.0356978629182345
8.105323955271562 573.2947441185163 1.0301009608216907
8.110551510224978 568.7870345227184 1.0255932444695877
8.115779065178394 564.2828096106798 1.0211863802848808
8.12100662013181 562.0895846684934 1.018323723977183
8.126234175085226 566.5818842447063 1.0223631922550094
8.131461730038643 568.9066923303336 1.024132289870971
8.136689284992059 579.7575836664283 1.0336344394388493
8.141916839945475 589.731526676661 1.0430735560654467
8.147144394898891 599.8692792586803 1.0508531792866778
8.152371949852308 618.4296718410449 1.0662866132713071
8.157599504805724 639.4330282864893 1.0835118873076655
8.16282705975914 667.6837203042128 1.1069400474246973
8.168054614712556 694.1999525445304 1.1280741106671832
8.173282169665972 715.5390974654273 1.1451572652888105
8.178509724619389 723.7350481274129 1.1512224481661406
8.183737279572805 731.043240911032 1.1566200875544308
8.188964834526221 727.6537974270788 1.1521817839704451
8.194192389479637 722.3979602749015 1.1467487640188507
8.199419944433053 716.2056194385117 1.1399435059589327
8.20464749938647 703.7033686014752 1.129691805928367
8.209875054339886 692.8953375388 1.1214001112435077
8.215102609293302 681.2565081039232 1.1130847676983369
8.220330164246718 677.5707163977978 1.1100439168880936
8.225557719200134 675.7647223782467 1.108040095171298
8.23078527415355 673.8315966647594 1.1054278187496167
8.236012829106967 669.6520040649286 1.1020358170739781
8.241240384060383 661.219146169259 1.0943525329572674
8.2464679390138 655.1467786869654 1.08948109636413
8.251695493967215 656.7419186430836 1.090193256009671
8.256923048920632 657.8667823069774 1.0899113327453953
8.262150603874048 656.4593854057954 1.08792363175562
8.267378158827464 654.4042059972112 1.0859882333727473
8.27260571378088 648.4258350323876 1.0804744426246258
8.277833268734296 644.5732632202477 1.076906601323954
8.283060823687713 639.2824179774528 1.0732257499715503
8.288288378641129 632.6954269406211 1.0667028194964416
8.293515933594545 627.0092589411987 1.0618349204435553
8.298743488547961 624.0993563879803 1.057885156347016
8.303971043501377 630.2684152347688 1.0636270102340042
8.309198598454794 634.259302960306 1.0674184304868344
8.31442615340821 635.2353343565298 1.0675615136338636
8.319653708361626 635.8922648728712 1.0677361697369205
8.324881263315042 632.0694529486666 1.0633203960391
8.330108818268458 635.2727692689402 1.065933694399029
8.335336373221875 641.5005181543889 1.0709704664003186
8.34056392817529 650.4560211454876 1.077421887316388
8.345791483128707 657.3595995398285 1.082414675341071
8.351019038082123 659.3605455629123 1.0836270079392307
8.35624659303554 661.6790008454338 1.0862011294788383
8.361474147988956 665.4690089846926 1.089130600864058
8.366701702942372 667.6009432539369 1.0902369582422338
8.371929257895788 674.0489688884336 1.0942746673544046
8.377156812849204 683.4433780755146 1.1017486148670301
8.38238436780262 688.0330139741901 1.1057658646104707
8.387611922756037 684.8095121981476 1.1030604088667544
8.392839477709453 679.0153855145347 1.0974012211655295
8.398067032662869 672.1140187800446 1.091988652667235
8.403294587616285 662.4064497878857 1.0838623921093484
8.408522142569701 650.4783711756487 1.0742361401135083
8.413749697523118 641.0648632885313 1.065478982860361
8.418977252476534 634.8035326371528 1.0598047177731404
8.42420480742995 622.2496079648377 1.0477834538310977
8.429432362383366 612.1447787972676 1.0396920671295247
8.434659917336782 597.8183722258946 1.0279022522268353
8.439887472290199 586.4205963756392 1.0175942446369084
8.445115027243615 580.5703411915681 1.0123537497492128
8.450342582197031 570.547381847748 1.0035784053539272
8.455570137150447 563.7501780251076 0.9975370149605286
8.460797692103863 558.0568582872133 0.9927016434369026
8.46602524705728 549.6583914035187 0.9842246359654374
8.471252802010696 548.8044715814563 0.9842434864331135
8.476480356964112 545.2929997703916 0.9809177419517765
8.481707911917528 539.1522745487129 0.975298204846716
8.486935466870944 530.9314418425829 0.968129985240467
8.49216302182436 527.9338163122233 0.965370917086884
8.497390576777777 525.1908860867599 0.9612357176787507
8.502618131731193 523.0649009494712 0.9582576610924493
8.50784568668461 524.1060206630716 0.9583350231421467
8.513073241638025 521.1560956977339 0.95561545493313
8.518300796591442 517.8785427238121 0.9528310829938018
8.523528351544858 515.8830141373826 0.9517969027130486
8.528755906498274 514.6901601658321 0.9503845093563066
8.53398346145169 510.99375259728623 0.9482422934330985
8.539211016405106 506.6466015878761 0.9440636670506843
8.544438571358523 504.7512067885502 0.9421175574786183
8.549666126311939 501.4123119845875 0.9393923886129183
8.554893681265355 500.8865447226035 0.9381753027648209
8.560121236218771 499.6166083525338 0.934716799075384
8.565348791172188 502.24787771024165 0.9354252441431821
8.570576346125604 508.37041586812614 0.9407092210168312
8.57580390107902 509.25014088052694 0.9401010717441388
8.581031456032436 508.8274240427996 0.9393581535332742
8.586259010985852 507.9018514339275 0.9383809044695036
8.591486565939269 508.320480706402 0.9395631762846727
8.596714120892685 509.6818900996887 0.9411772013151224
8.601941675846101 509.22671532623144 0.9408695363122013
8.607169230799517 509.3401929783332 0.9409048906341911
8.612396785752933 508.0434924568776 0.938713451009705
8.61762434070635 508.53542012543295 0.9384296079061498
8.622851895659766 513.2462497029135 0.9415923450002648
8.628079450613182 517.522666320104 0.9442379758445894
8.633307005566598 523.2538410171861 0.9492433434939115
8.638534560520014 527.8154212152137 0.9534239949883777
8.64376211547343 533.4152628836378 0.9586901282619295
8.648989670426847 540.895159780005 0.9656199438298642
8.654217225380263 547.8140508984193 0.972139444271608
8.65944478033368 559.3461516349568 0.9813023322571107
8.664672335287095 564.9888779448025 0.9851567995590974
8.669899890240512 577.7867636822705 0.9956576173891181
8.675127445193928 585.5800727350725 1.0019302118868496
8.680355000147344 593.4111956909572 1.008411778191191
8.68558255510076 600.990122170863 1.0146188787591364
8.690810110054176 613.416307146143 1.0250871821660528
8.696037665007593 632.9200458333354 1.0396465746649624
8.701265219961009 650.9599693813226 1.0537583678644258
8.706492774914425 665.733139200147 1.0643374946344084
8.711720329867841 674.263468421877 1.0713091639459877
8.716947884821257 681.205000561235 1.0765560279839865
8.722175439774674 686.3224926170144 1.080169158346215
8.72740299472809 685.3632756820937 1.0789558020400036
8.732630549681506 679.8053566381378 1.07413637400431
8.737858104634922 674.8955998957597 1.0704273915001203
8.743085659588338 667.8261788015816 1.064617658799281
8.748313214541755 664.8128369734413 1.0630397957078375
8.75354076949517 654.3990304922718 1.0542928027070437
8.758768324448587 644.3885884492518 1.0452584124011481
8.763995879402003 633.6577437009556 1.0363014199499885
8.76922343435542 618.5747214093485 1.023626086484134
8.774450989308836 608.8324569945069 1.0150943975919053
8.779678544262252 596.8802139097503 1.0039361792042893
8.784906099215668 590.9725608387567 0.9981111965660502
8.790133654169084 586.3011584342792 0.9947557804258277
8.7953612091225 580.7802975651452 0.9896969621757512
8.800588764075917 576.60453696467 0.9854678107934396
8.805816319029333 570.471325357951 0.9794736463192688
8.811043873982749 563.8196051447113 0.9738890383887433
8.816271428936165 558.5422344118458 0.9693731213664939
8.821498983889581 557.372895603599 0.9681858699486511
8.826726538842998 557.1088151105529 0.9684984223182523
8.831954093796414 556.1689958759016 0.9684605078212858
8.83718164874983 550.9430451654915 0.9644704881360465
8.842409203703246 548.8905161456144 0.9622752597874458
8.847636758656662 544.3165821415196 0.9576998675991214
8.852864313610079 543.8439635390337 0.9569371259803497
8.858091868563495 548.3188255420771 0.9606894008501913
8.863319423516911 552.7639300218793 0.9639576632210879
8.868546978470327 556.3390082691355 0.9663829042144247
8.873774533423743 551.9466978365484 0.9617697763881978
8.87900208837716 546.7978255036156 0.9577805175612312
8.884229643330576 543.9094807166261 0.9543756463047589
8.889457198283992 544.2732299761651 0.9535863720924426
8.894684753237408 543.6635452708233 0.9523599447095229
8.899912308190824 548.962527822992 0.9577350091729133
8.90513986314424 548.3595057986073 0.9560877235626495
8.910367418097657 550.2591578668251 0.9571820094066988
8.915594973051073 555.3788869336344 0.9606698710288145
8.92082252800449 561.1466994375781 0.9653563742597915
8.926050082957905 564.5856423301407 0.9688091020071102
8.931277637911322 570.3976959706716 0.9732657988200876
8.936505192864738 570.4386098793107 0.9715560750233935
8.941732747818154 572.8549571420331 0.9730855280184763
8.94696030277157 574.3529425167428 0.9737971246002849
8.952187857724986 572.3648935619111 0.97355118762843
8.957415412678403 571.8247106601438 0.9736538539243431
8.962642967631819 575.0074637596798 0.9759115069399279
8.967870522585235 578.921269661511 0.978040357910884
8.973098077538651 580.9903355754063 0.978694178438627
8.978325632492067 582.7399981084291 0.9797151590094686
8.983553187445484 583.021589986951 0.979103289079313
8.9887807423989 588.0207507554298 0.9816552435231838
8.994008297352316 595.0839500849745 0.9871968465236327
8.999235852305732 600.2181160099261 0.992172136569876
9.004463407259149 606.6584803267792 0.9965877843548765
9.009690962212565 614.3092156810645 1.002354323936195
9.014918517165981 624.0886255419338 1.0102192596920336
9.020146072119397 635.6699981236472 1.0199556609534708
9.025373627072813 646.1606845827146 1.0275496655513714
9.03060118202623 659.8306525423145 1.0370924746745052
9.035828736979646 675.5547150516749 1.0492177659021213
9.041056291933062 691.1362184401823 1.0613474749315612
9.046283846886478 708.7143462066884 1.0756820404281036
9.051511401839894 723.5534720126901 1.0864713184851587
9.05673895679331 738.620155628408 1.0959344007791627
9.061966511746727 759.363260317131 1.1104280703768394
9.067194066700143 786.3118524926313 1.1296758205292783
9.07242162165356 809.482905864792 1.1448030386617594
9.077649176606975 831.4128662847507 1.1589641992408428
9.082876731560392 847.7072822862857 1.1698641705691453
9.088104286513808 858.413350750139 1.1776298526113393
9.093331841467224 862.1458155324044 1.1793565784347293
9.09855939642064 862.492210329865 1.1791074719356653
9.103786951374056 858.2822101825927 1.1760162895806874
9.109014506327473 849.6131922106962 1.1693823865934703
9.114242061280889 843.9872375216062 1.1654840886450282
9.119469616234305 836.7090696786881 1.1596016253390815
9.124697171187721 832.5119275631168 1.1560563801953387
9.129924726141137 828.2065561807786 1.153075221048074
9.135152281094554 827.0735840797604 1.1524996370018525
9.14037983604797 832.5068548024806 1.1568380390310067
9.145607391001386 845.1922852143554 1.1647741114658765
9.150834945954802 871.4761656704256 1.1832295977272957
9.156062500908218 900.1980212854666 1.20288531992715
9.161290055861635 933.5633006705532 1.2345566442854805
9.16651761081505 966.6522190834177 1.2627593001176924
9.171745165768467 995.6479029146474 1.2867422307077765
9.176972720721883 1014.8312243742441 1.3031607993552252
9.1822002756753 1020.1646022616992 1.308635659405689
9.187427830628716 1020.1449808121702 1.3114466959064945
9.192655385582132 1007.4706150064112 1.3046153014708481
9.197882940535548 991.294905963241 1.2963168902912308
9.203110495488964 973.160576143209 1.2865012372181486
9.20833805044238 962.7287227592687 1.2826371101637584
9.213565605395797 951.6179328441881 1.2768798081409796
9.218793160349213 934.1588430377327 1.267378019146099
9.224020715302629 922.4985246850673 1.2615113799665392
9.229248270256045 911.0574126492002 1.2550286335717646
9.234475825209461 899.8902260107413 1.2493608463289618
9.239703380162878 891.1624301100954 1.2451519010616208
9.244930935116294 883.5324756544636 1.2406016780749767
9.25015849006971 880.860529540665 1.2396267296747976
9.255386045023126 875.024848465267 1.2367851753225325
9.260613599976542 876.256917879427 1.2389654348016976
9.265841154929959 877.1807731235788 1.2418798800955475
9.271068709883375 879.7595080236289 1.2434405021562376
9.276296264836791 894.5591896077065 1.2552613749259036
9.281523819790207 908.542710883664 1.2674510012594107
9.286751374743623 925.5806875207999 1.280821914663944
9.29197892969704 948.3443069213465 1.298445341658542
9.297206484650456 968.1815773162709 1.312414955336248
9.302434039603872 986.4833636292784 1.3241855686643078
9.307661594557288 997.0379954812012 1.332871558722293
9.312889149510704 995.9611058357823 1.334057061518963
9.31811670446412 982.4834385826518 1.326286832162799
9.323344259417537 958.1698403112025 1.3113612758299986
9.328571814370953 922.3795124566598 1.286460881458573
9.33379936932437 886.107012548857 1.2618576786584164
9.339026924277785 844.7485614864913 1.2334942580367265
9.344254479231202 806.1555545390983 1.2072516402254803
9.349482034184618 771.5617787018701 1.1815954367470234
9.354709589138034 737.7788698769913 1.1571714276492446
9.35993714409145 706.5258715181274 1.1336590512397273
9.365164699044866 687.9091344633848 1.1194656298834207
9.370392253998283 670.424716411679 1.1062921818481428
9.375619808951699 659.9758794833775 1.0983297779932646
9.380847363905115 655.3551927248842 1.095496905468978
9.386074918858531 646.8669943127612 1.0883455844161054
9.391302473811947 644.5314826979857 1.0864860493813924
9.396530028765364 642.2940264718085 1.0852367480886111
9.40175758371878 642.0859205893752 1.0872468572541922
9.406985138672196 643.5556802129914 1.0897045772537035
9.412212693625612 642.2661262573176 1.0876241383034264
9.417440248579029 637.6775903194163 1.0722568251683884
9.422667803532445 634.3988334946912 1.062941646184259
9.427895358485861 633.898266830797 1.0586422054685918
9.433122913439277 635.1066046658644 1.0579181608204167
9.438350468392693 629.3925126590057 1.0513676006332395
9.44357802334611 629.8100198991445 1.0499048317754698
9.448805578299526 626.8277820963422 1.04458551089719
9.454033133252942 628.4958372665085 1.043611883287182
9.459260688206358 631.3717902015877 1.0435051790287346
9.464488243159774 635.3860394322785 1.0462819266523782
9.46971579811319 639.3518821971467 1.0476871996770898
9.474943353066607 639.4063401662395 1.0457173425868602
9.480170908020023 638.0057298573425 1.0421231514083904
9.48539846297344 635.1708874269739 1.0385458979883515
9.490626017926855 635.3755996083173 1.0371508651697647
9.495853572880272 638.0512774130696 1.0397063277977112
9.501081127833688 644.7303937559163 1.0440610623160926
9.506308682787104 643.0576169991014 1.042595855713975
9.51153623774052 638.9941716562753 1.0384415160833511
9.516763792693936 634.2703471133601 1.0336480419425302
9.521991347647353 629.9591789682341 1.027538961748151
9.527218902600769 632.5646684498764 1.027709240594668
9.532446457554185 635.5032202632717 1.0292874238223553
9.537674012507601 633.6604358822523 1.0276871901943079
9.542901567461017 634.042089764075 1.027344482616842
9.548129122414434 631.623776518194 1.0254654404410972
9.55335667736785 634.0385708024263 1.027318778063903
9.558584232321266 637.9743943871005 1.0296683339957586
9.563811787274682 635.766129887828 1.0272133945399482
9.569039342228098 632.2331648526724 1.0233148477384857
9.574266897181515 630.5143224858172 1.0216126042448435
9.57949445213493 634.0018188614849 1.0230860712007646
9.584722007088347 635.8939591856434 1.0226161368356592
9.589949562041763 638.4322496298307 1.023608524037053
9.59517711699518 637.2763377869272 1.0216880309296106
9.600404671948596 638.8087441712727 1.0234213991915306
9.605632226902012 640.0180281909911 1.0234746581297487
9.610859781855428 641.7894397671712 1.0238515568729434
9.616087336808844 640.7858801875648 1.0233246415163522
9.62131489176226 636.5346045796367 1.0190316585263113
9.626542446715677 634.6024760684159 1.016738308139079
9.631770001669093 636.2580220028004 1.0176966099924876
9.636997556622509 636.7899099401563 1.0171558459145713
9.642225111575925 639.0219413386952 1.0179282603444264
9.647452666529341 640.0415350292382 1.0178013698501227
9.652680221482758 639.461216290981 1.017239720697481
9.657907776436174 642.2960501652248 1.0188870234183127
9.66313533138959 640.3182689638356 1.016030181287342
9.668362886343006 641.0384616132349 1.016090106276345
9.673590441296422 640.8277318641918 1.0152640089736926
9.678817996249839 642.2646392712751 1.0153212261728548
9.684045551203255 642.9681773396657 1.0158848493721429
9.689273106156671 645.855174155645 1.0179657337859602
9.694500661110087 649.4458653357972 1.0195182993287522
9.699728216063503 654.2892791054677 1.022820578685104
9.70495577101692 659.6467211002912 1.0259893853400568
9.710183325970336 669.0710471279004 1.033518341810897
9.715410880923752 673.3166752673193 1.0360227564594362
9.720638435877168 671.8755450424542 1.0348069239643243
9.725865990830584 672.6470675594225 1.0351357165998525
9.731093545784 666.1186835652156 1.0287866038621494
9.736321100737417 669.5088525386368 1.0311398517501997
9.741548655690833 673.079953681501 1.0335874005588614
9.74677621064425 675.3020877538942 1.0346978360901495
9.752003765597665 678.7518224850802 1.0367534454048688
9.757231320551082 679.6446167513766 1.0368149479427096
9.762458875504498 680.3927234537108 1.0358430183517489
9.767686430457914 679.703178784883 1.0347002857554164
9.77291398541133 681.3153378645643 1.035530511805496
9.778141540364746 677.8952515893541 1.031564197537962
9.783369095318163 678.7070397962088 1.0315166858691178
9.788596650271579 678.2355609457785 1.0308166641522507
9.793824205224995 679.9349618681598 1.0327348330404875
9.799051760178411 685.338948311656 1.0358788458717902
9.804279315131827 682.2898182662523 1.0328729462103148
9.809506870085244 683.2045121427401 1.033030905109866
9.81473442503866 685.6073580573028 1.0341961552024315
9.819961979992076 688.3588315226483 1.0352018386813762
9.825189534945492 690.1431770822635 1.0363822887241216
9.830417089898909 689.9464719985939 1.0358687731585323
9.835644644852325 689.4220316453954 1.0341898037797834
9.840872199805741 687.1073993805287 1.0317235297053564
9.846099754759157 685.293004567614 1.0301812195971778
9.851327309712573 684.634530908877 1.0292431887530349
9.85655486466599 676.0369654203961 1.021603380749953
9.861782419619406 675.8201689886388 1.0208801044636195
9.867009974572822 673.3355154459476 1.0186209913530113
9.872237529526238 679.7419381143525 1.0235779313955304
9.877465084479654 683.5198581116877 1.0263833919837322
9.88269263943307 684.7111893068209 1.0268133760798135
9.887920194386487 685.9766459366035 1.027219830858005
9.893147749339903 683.5083597708916 1.0256102832765417
9.89837530429332 680.6135146579583 1.0226787194087295
9.903602859246735 683.2860769798544 1.0241848827546056
9.908830414200152 685.2123642335606 1.0249743760073595
9.914057969153568 695.0531158714911 1.0330149875893209
9.919285524106984 696.1184368793556 1.0336355687195444
9.9245130790604 698.0504926818903 1.0343255849663469
9.929740634013816 701.5109225210384 1.0365290656098023
9.934968188967233 705.6747971115386 1.0391072494186562
9.940195743920649 706.908812668993 1.0389679825471967
9.945423298874065 710.7924321701246 1.0406655180455495
9.950650853827481 713.7884288728204 1.0431086398145542
9.955878408780897 717.2601376869097 1.046129015824202
9.961105963734314 718.8532392864952 1.0474855665606457
9.96633351868773 716.279164833342 1.04515043162702
9.971561073641146 709.6680319722583 1.039381579158265
9.976788628594562 708.6469190062263 1.0377627977532018
9.982016183547978 707.7602879079003 1.0365933641110134
9.987243738501395 702.9870993245456 1.0316197909289881
9.99247129345481 702.9566093462018 1.0305202175073855
9.997698848408227 698.4077562147115 1.0267875231190362
10.002926403361643 696.2817535364412 1.0245587795289965
10.00815395831506 695.6521091558467 1.0235568744056254
10.013381513268476 691.9491626823042 1.0201140783987013
10.018609068221892 688.639095915174 1.0167317849283246
10.023836623175308 685.8587889478597 1.014340957757365
10.029064178128724 685.1182511399545 1.0138192109108255
10.03429173308214 688.0069658912645 1.016246205243879
10.039519288035557 690.1705785684151 1.017571089461627
10.044746842988973 695.0141771376501 1.0205351507307767
10.049974397942389 699.5228941780576 1.0236018185738955
10.055201952895805 697.9949816134292 1.0221216841849414
10.060429507849221 694.8172598057 1.0195401851720958
10.065657062802638 688.8683532102947 1.015524635982859
10.070884617756054 689.2192727344787 1.0155703857912481
10.07611217270947 690.4968271389729 1.0162136597846974
10.081339727662886 694.5430937903274 1.0185273454090555
10.086567282616302 692.4410589955455 1.0167248105538123
10.091794837569719 689.9778900281968 1.014155540379402
10.097022392523135 684.9197610027243 1.0094359835260196
10.102249947476551 686.397782448348 1.0107735923749508
10.107477502429967 692.0789764027236 1.0149319224855387
10.112705057383383 695.1002140320608 1.0167529714333046
10.1179326123368 695.2768242703017 1.0170555847147402
10.123160167290216 691.8089301953577 1.0153973080263572
10.128387722243632 686.9759259152688 1.0115805288219493
10.133615277197048 679.851900788911 1.0052873934679345
10.138842832150464 679.3573082904469 1.0026726344323895
10.14407038710388 680.302598137339 1.0029587597257028
10.149297942057297 680.2542223793491 1.0026098139556614
10.154525497010713 677.6685870928574 1.0013503807574269
10.15975305196413 674.7615131573091 0.999142032267083
10.164980606917545 674.9935449812173 0.9988097376689308
10.170208161870962 674.6155066575116 0.9977762215880782
10.175435716824378 670.3258477639001 0.9943035174462905
10.180663271777794 662.9532151238762 0.9883895504806246
10.18589082673121 659.7689340942684 0.9852500847002627
10.191118381684626 659.5812415556783 0.9854135427635905
10.196345936638043 660.414914951491 0.9859890310391128
10.201573491591459 661.8956242661824 0.9872387517571616
10.206801046544875 659.1570757902593 0.9850293410230044
10.212028601498291 655.8339381258826 0.9815824936833519
10.217256156451707 651.4910344687174 0.9779758478144682
10.222483711405124 647.5241023242922 0.9747888357568815
10.22771126635854 645.64988217856 0.9734888645709724
10.232938821311956 644.2407134605673 0.9724610410023566
10.238166376265372 642.6373512009914 0.9705869535165822
10.243393931218788 642.6183194947334 0.9706137885371746
10.248621486172205 636.1028939641502 0.9654819751220785
10.253849041125621 636.5413238697589 0.9656667061024545
10.259076596079037 634.4899125529244 0.9638410937159128
10.264304151032453 632.6909410648987 0.9624007159134808
10.26953170598587 632.0192305474628 0.9610476609437388
10.274759260939286 627.6656863312137 0.9575000751059632
10.279986815892702 628.5175152197259 0.9580057860961277
10.285214370846118 628.0399432400236 0.9586926269840599
10.290441925799534 626.5172331649945 0.9568552654642454
10.29566948075295 626.3664005138232 0.9565133922775149
10.300897035706367 623.5313436297649 0.9526952543576828
10.306124590659783 623.6229170023846 0.9520773364909547
10.3113521456132 620.6907826838413 0.949642258785628
10.316579700566615 618.6935537476314 0.9478598652524168
10.321807255520032 614.4064165844848 0.9441869809960178
10.327034810473448 613.8333912111927 0.9441406815361663
10.332262365426864 614.3622473840898 0.9448171762571116
10.33748992038028 617.6832820642543 0.9474454362075119
10.342717475333696 613.4652194208836 0.9434758148240421
10.347945030287113 609.8928990833783 0.9392949425499802
10.353172585240529 613.9203509712687 0.9419393148183494
10.358400140193945 616.5418716315523 0.9433932651937111
10.363627695147361 618.2110267038273 0.9438206506257322
10.368855250100777 619.9705655203023 0.9449685981944032
10.374082805054194 622.7617961655939 0.9473796306503891
10.37931036000761 621.5692949252705 0.9467083295681031
10.384537914961026 620.4180925236874 0.9458177739971536
10.389765469914442 613.8771865858527 0.9406101450572845
10.394993024867858 614.2028156700892 0.9407175387405803
10.400220579821275 617.2145825872673 0.9428616932308055
10.40544813477469 614.7699330955409 0.939553677924722
10.410675689728107 613.0609750579121 0.9376813137621184
10.415903244681523 609.2950661550777 0.9349360028409017
10.42113079963494 607.4973056214262 0.9333775817525483
10.426358354588356 604.8008523699208 0.9306642073428479
10.431585909541772 597.9218754709514 0.9252213161044068
10.436813464495188 595.6684126310649 0.9238403407083016
10.442041019448604 588.4220346781857 0.9181881765800203
10.44726857440202 585.1536059859133 0.9153925842958398
10.452496129355437 585.4664550972212 0.9155942966522568
10.457723684308853 582.3110822586411 0.9134518966985355
10.462951239262269 580.257666020909 0.9101382644800446
10.468178794215685 577.1948434821401 0.9070655421041287
10.473406349169101 575.225346368858 0.9055643512332788
10.478633904122518 574.4150862987084 0.905844240223116
10.483861459075934 573.1898955973036 0.9048787124075153
10.48908901402935 565.4573332460767 0.8986972237222037
10.494316568982766 560.3647813547138 0.8937736126585465
10.499544123936182 555.3471669767579 0.8890675769100072
10.504771678889599 549.6484288593288 0.8839561609792219
10.509999233843015 548.3418187176667 0.8823418591346823
10.515226788796431 548.2010546907368 0.8822807279939604
10.520454343749847 544.1298464710692 0.8789578196933251
10.525681898703263 543.0991974625025 0.8786292019475908
10.53090945365668 539.2362850539486 0.8749349695779965
10.536137008610096 538.0885902331477 0.8735557887032357
10.541364563563512 536.094051773197 0.8716045239685838
10.546592118516928 536.6511822511178 0.8721396047761392
10.551819673470344 536.0406170800985 0.8720452682301957
10.55704722842376 533.8408476211558 0.87039133843849
10.562274783377177 532.3023558020359 0.8693296480551899
10.567502338330593 525.4556121012298 0.8629793251604414
10.57272989328401 523.7120967205764 0.8602240659477528
10.577957448237425 524.5762307533939 0.8606054401532253
10.583185003190842 527.3832056792616 0.8629048029508954
10.588412558144258 527.7847212144455 0.8628651211008574
10.593640113097674 525.8433782113229 0.8616916636479947
10.59886766805109 519.563694100413 0.8555515491944735
10.604095223004506 517.1258304458177 0.8531634281964225
10.609322777957923 516.6320562243511 0.8528145523366544
10.614550332911339 518.625454641012 0.8544065796182099
10.619777887864755 519.5340929185344 0.8544919262723645
10.625005442818171 516.8040919130301 0.852241893026288
10.630232997771587 513.9154670471075 0.8490440226226791
10.635460552725004 510.2782074588635 0.8461623535108315
10.64068810767842 509.17075222767784 0.8447720595777245
10.645915662631836 512.8908034975804 0.8475478898274634
10.651143217585252 516.2030180467386 0.8505076565413555
10.656370772538668 519.0660801415854 0.8521902979149553
10.661598327492085 519.3020318487393 0.8519642926567983
10.666825882445501 522.7325761665161 0.8549186319332946
10.672053437398917 525.6185523350742 0.8556361079799807
10.677280992352333 535.2597063112545 0.8634139856930929
10.68250854730575 538.1165540371246 0.8653952444494857
10.687736102259166 541.0605352389933 0.8666847890685919
10.692963657212582 543.3775495935778 0.8682928765330798
10.698191212165998 550.9705352450601 0.873614228057311
10.703418767119414 556.9940834326954 0.8785520620887179
10.70864632207283 558.263763863617 0.8794694744694996
10.713873877026247 563.7734303431865 0.8831009715991684
10.719101431979663 570.0420492963374 0.8880626383674141
10.72432898693308 577.5424121661532 0.8933193928590321
10.729556541886495 588.3042001244611 0.9012210644463784
10.734784096839912 598.9562309502415 0.9092016709987694
10.740011651793328 604.1504883392663 0.9124821570540932
10.745239206746744 608.3481637216715 0.9147027781407355
10.75046676170016 610.2971224214089 0.9160699654560398
10.755694316653576 607.9283477008648 0.9137765773979492
10.760921871606993 610.2210473485653 0.916138311898666
10.766149426560409 613.0902499023897 0.9181186237074324
10.771376981513825 609.4394802334344 0.9151349539830769
10.776604536467241 606.0171548107035 0.9125600693548138
10.781832091420657 599.6807243491725 0.9072472642840655
10.787059646374074 594.1596970790673 0.903409538659137
10.79228720132749 591.9182801793417 0.900755677980616
10.797514756280906 588.8329289171598 0.8980004896465204
10.802742311234322 586.2435157400496 0.895846745606622
10.807969866187738 583.1246510295755 0.893982618087814
10.813197421141155 583.3903058848625 0.8936252052809589
10.81842497609457 585.5520267808117 0.8949406755031811
10.823652531047987 586.2055911875087 0.8943825000460263
10.828880086001403 592.0499142679242 0.898460423186938
10.83410764095482 595.9217753297498 0.9019779266494997
10.839335195908236 604.8214876148552 0.9079892552745349
10.844562750861652 611.5233280598563 0.913009904612689
10.849790305815068 624.4563769259407 0.9215309239500269
10.855017860768484 643.5506130284133 0.9348061589840838
10.8602454157219 663.7276197609568 0.9492771856909038
10.865472970675317 689.3141459227315 0.9667690552032313
10.870700525628733 707.8554620090189 0.9795536772134703
10.875928080582149 726.3703047585891 0.9923943692588618
10.881155635535565 732.593780951524 0.9955841615506773
10.886383190488981 734.0747655790773 0.9959073279922378
10.891610745442398 725.7646005306815 0.9905568625318709
10.896838300395814 713.7235895244902 0.9823542987965986
10.90206585534923 696.8341684169902 0.9705370888198034
10.907293410302646 683.8641556974729 0.9612029279552453
10.912520965256062 662.9112291249767 0.9457235728170342
10.917748520209479 645.3918796351899 0.9328818458124478
10.922976075162895 626.1390253476776 0.9187962576645592
10.928203630116311 616.5945729530351 0.9115152883770954
10.933431185069727 610.2764019802925 0.9069119515345743
10.938658740023143 601.6650753116629 0.8999995142072282
10.94388629497656 594.3785201237695 0.8944003154002245
10.949113849929976 586.1229468230952 0.8879217781213546
10.954341404883392 577.7135707952204 0.881403109251274
10.959568959836808 571.748838272208 0.8768760677994882
10.964796514790224 569.2763672477471 0.8751971980449073
10.97002406974364 564.3203397764869 0.8727969141001184
10.975251624697057 559.8967655074415 0.8713530748564345
10.980479179650473 551.5714815545529 0.8659753527827152
10.98570673460389 545.4832682630527 0.8621121728036475
10.990934289557305 542.9040444322619 0.8609864850473482
10.996161844510722 537.2384536369021 0.8574648711637445
11.001389399464138 532.7867009765444 0.8549695564581259
11.006616954417554 528.9020990942244 0.8530868612892178
11.01184450937097 524.7748614382054 0.8505415173790966
11.017072064324386 520.3727697290615 0.8476500817071552
11.022299619277803 518.3374708415645 0.8463569900676473
11.027527174231219 515.0657957423024 0.8438752832590918
11.032754729184635 515.7611177163474 0.8450508813016872
11.037982284138051 511.9530044097237 0.8420364344409696
11.043209839091467 508.1573722983432 0.8386699263897738
11.048437394044884 506.28178478325077 0.837370734883394
11.0536649489983 504.18960498297076 0.8363767625407637
11.058892503951716 505.68183764224807 0.8379492719640951
11.064120058905132 503.42235840453435 0.8366609820562708
11.069347613858548 500.3165701196983 0.8346577677509066
11.074575168811965 494.5842207074038 0.8298225182829609
11.079802723765381 493.2298049380477 0.8290518963108097
11.085030278718797 492.60604958694904 0.8296569051993292
11.090257833672213 493.50059945743897 0.830678919879079
11.09548538862563 492.1521829872144 0.8299380615640293
11.100712943579046 490.6098300673692 0.8284647414051634
11.105940498532462 486.42797813205004 0.8245441973158832
11.111168053485878 490.2339629873587 0.828094182596764
11.116395608439294 486.7673069793269 0.825770992599951
11.12162316339271 485.93673794070315 0.8257454918996201
11.126850718346127 487.4926383612151 0.8276025463565101
11.132078273299543 486.09000907463223 0.8264122419789
11.13730582825296 486.67562424069416 0.8268456148015314
11.142533383206375 485.8497109769461 0.8257153556685973
11.147760938159792 485.7740246651103 0.8253104970165701
11.152988493113208 485.1745425022264 0.8246498447772651
11.158216048066624 481.8955857206244 0.8221227826523338
11.16344360302004 479.11168200308185 0.8198151005742965
11.168671157973456 475.9810314716376 0.8171149224415317
11.173898712926873 480.2534009999673 0.8211919374412607
11.179126267880289 480.74354049444474 0.821697828475268
11.184353822833705 483.14315939925933 0.823847786618231
11.189581377787121 484.9004150921131 0.8258253025120381
11.194808932740537 483.74935126692 0.8251580316129304
11.200036487693954 485.6443493304445 0.8266977222785414
11.20526404264737 484.5969110181592 0.8261437290278444
11.210491597600786 482.61854100719404 0.8244338462036709
11.215719152554202 481.2842649693341 0.8235411806861638
11.220946707507618 482.7302952002638 0.8249248370801616
11.226174262461035 483.68631049049674 0.8257018914312353
11.23140181741445 481.402609785606 0.8247925198530938
11.236629372367867 477.6735301663173 0.8218296530712655
11.241856927321283 472.27356881313335 0.8173883654003405
11.2470844822747 471.30898556722565 0.8164821779630893
11.252312037228116 472.086666913697 0.8161661787785583
11.257539592181532 472.1791540445668 0.8166153233152416
11.262767147134948 473.38186423160863 0.8183729605092197
11.267994702088364 471.96195400269994 0.8174003462120364
11.27322225704178 471.3651463050146 0.8170200593046731
11.278449811995197 469.7590677355729 0.8150478881857839
11.283677366948613 465.5454071979951 0.8108937390138917
11.288904921902029 462.6773807863829 0.8081320420984851
11.294132476855445 457.53334778877985 0.8037239837564432
11.299360031808861 453.14286644721267 0.8002436337717204
11.304587586762278 456.4161075648931 0.8028684140123122
11.309815141715694 456.1439169091225 0.8019838640236628
11.31504269666911 460.45833193481076 0.8053168474878113
11.320270251622526 460.2710374818761 0.8042646812182926
11.325497806575942 456.66995096721826 0.8006889693426007
11.330725361529359 454.36875072658336 0.7985341960968281
11.335952916482775 451.6756573084349 0.7957463310195865
11.341180471436191 449.1806196604057 0.7934703382337269
11.346408026389607 449.3534150265979 0.7936224776209246
11.351635581343023 448.7370918864057 0.7931109487222928
11.35686313629644 448.63541042278797 0.7933745008654586
11.362090691249856 448.4162839988448 0.7931089748851853
11.367318246203272 444.739472846133 0.7900684076569781
11.372545801156688 440.91277418318856 0.7868813595176778
11.377773356110104 441.04138622917026 0.7877908724650402
11.38300091106352 441.2347023337918 0.7888891582505845
11.388228466016937 439.1320943341609 0.7876763143670892
11.393456020970353 433.9955130479322 0.7824682314662809
11.39868357592377 428.25101431228796 0.7776768401666991
11.403911130877185 422.93596371381904 0.773653134136785
11.409138685830602 421.12658259226555 0.7727574111514871
11.414366240784018 423.49713213625586 0.774359784993602
11.419593795737434 424.35677537770675 0.7745426643563151
11.42482135069085 422.6573319726739 0.771444407812729
11.430048905644266 420.56227704561474 0.7693683446317943
11.435276460597683 416.47871950117207 0.7655984862603067
11.440504015551099 413.6042119430561 0.7634582108679717
11.445731570504515 411.54126055246127 0.7615045819419596
11.450959125457931 411.7911684956822 0.7610831778659726
11.456186680411347 413.5564025700265 0.7629489261550895
11.461414235364764 411.5129095061845 0.7614530748617628
11.46664179031818 411.0019797572412 0.7618370540893066
11.471869345271596 412.1519508631954 0.7634847049332771
11.477096900225012 413.9754048835838 0.7669449199694758
11.482324455178428 413.5740182402771 0.7725410723586402
11.487552010131845 408.81728148883144 0.7700928403517595
11.49277956508526 405.5408887977812 0.7687130368706436
11.498007120038677 402.61712595812423 0.7672997399068573
11.503234674992093 403.0654161085125 0.7691467802570148
11.50846222994551 403.6651193588473 0.7716654069796702
11.513689784898926 401.9655715020223 0.7706061111291319
11.518917339852342 402.18963198432044 0.7703415045667931
11.524144894805758 400.7088569569244 0.7701011543222016
11.529372449759174 395.726555494648 0.7666121692729603
11.53460000471259 396.87373323321697 0.7683424309947853
11.539827559666007 395.09769104301853 0.7675451744582279
11.545055114619423 397.68388015410227 0.7703523522527547
11.550282669572839 396.9999081585614 0.7688814285920268
11.555510224526255 398.54594167768187 0.7714650964952593
11.560737779479672 396.904398190931 0.7694618363816791
11.565965334433088 398.6779516899775 0.7720371143153946
11.571192889386504 397.3438250450709 0.7717044533420714
11.57642044433992 398.69409317662564 0.7738846076685715
11.581647999293336 398.47660275971066 0.7751327735247628
11.586875554246753 395.20738538700317 0.7721102301209287
11.592103109200169 395.2381785529147 0.7726568224337848
11.597330664153585 393.4425194781814 0.7712842057134908
11.602558219107001 395.76136896054953 0.7744954298403212
11.607785774060417 395.6101029733972 0.7753349171221113
11.613013329013834 397.02999529605324 0.7772381502294802
11.61824088396725 396.1443598263432 0.7768874319498019
11.623468438920666 395.0220861101915 0.7754531714229225
11.628695993874082 397.28190514697485 0.7776057989103692
11.633923548827498 400.0303438199486 0.7816181952358406
11.639151103780915 402.3325465807384 0.7842417983377432
11.64437865873433 400.9773451537258 0.7824281605195916
11.649606213687747 401.30622058163254 0.783281628277371
11.654833768641163 395.6193077282704 0.7777112017482207
11.66006132359458 393.81694270989215 0.7763423697721547
11.665288878547996 393.7963565415035 0.7762557985576495
11.670516433501412 391.08220344234076 0.7725482122943022
11.675743988454828 389.9032106768859 0.7720247774268659
11.680971543408244 392.9689156764372 0.7758197364332333
11.68619909836166 393.65099514136364 0.7776275400914472
11.691426653315077 394.57483472300595 0.7800300443388004
11.696654208268493 392.20898728555665 0.7777012050382601
11.701881763221909 386.121219637931 0.7710585041403892
11.707109318175325 385.56622500291354 0.7710045249978194
11.712336873128741 382.3077720108909 0.7678000374360582
11.717564428082158 386.75183384571153 0.7733165784077577
11.722791983035574 386.8009416458562 0.7732610321004437
11.72801953798899 386.37630091996095 0.7730877794923016
11.733247092942406 389.1135341290326 0.7761838872192447
11.738474647895822 389.4567653092385 0.7771592401425024
11.743702202849239 388.67627356467517 0.7776313568559923
11.748929757802655 388.5860806517171 0.7776140740780471
11.754157312756071 387.8198549964372 0.7768203934550975
11.759384867709487 389.900096293567 0.7798241441235421
11.764612422662903 392.7508055871047 0.7828913925064492
11.76983997761632 391.60124270871563 0.7811429120345487
11.775067532569736 393.2936982746702 0.7823350750049478
11.780295087523152 395.87830942962313 0.7841937852346116
11.785522642476568 398.42447654307534 0.7875198420200672
11.790750197429984 396.9488458492638 0.7868001681189689
11.7959777523834 396.34602668902727 0.7866917146342252
11.801205307336817 398.07118207449525 0.7884369924461759
11.806432862290233 400.93693323283696 0.7912151368741338
11.81166041724365 403.42735663738637 0.7930390061536463
11.816887972197065 404.21178350284777 0.7935850943233711
11.822115527150482 401.8953279345453 0.7910850564559067
11.827343082103898 400.3434353754291 0.7898464415909446
11.832570637057314 396.2597671652421 0.7863813992477388
11.83779819201073 391.6278864051341 0.7818966508882358
11.843025746964146 383.5927974180167 0.7736691427563995
11.848253301917563 379.2802521733044 0.7695028732353727
11.853480856870979 376.29716353766065 0.7677091796864683
11.858708411824395 373.4034521276816 0.7644970378491116
11.863935966777811 373.28985039041174 0.7646958787010082
11.869163521731227 371.6282431408036 0.7636468344385441
11.874391076684644 367.65189134115343 0.7600242232352542
11.87961863163806 366.0911088576466 0.7594372619318116
11.884846186591476 362.3037076082829 0.7560187263840737
11.890073741544892 358.99077549311204 0.752629191968588
11.895301296498308 358.025257325182 0.7518685258178976
11.900528851451725 355.5518474901843 0.750834863838491
11.90575640640514 352.7119351190052 0.747899214467188
11.910983961358557 351.937248986164 0.7468509388311807
11.916211516311973 350.7398077174501 0.7446448357161254
11.92143907126539 348.05172495458 0.7422540107239513
11.926666626218806 349.98570015309514 0.7467177013758342
11.931894181172222 347.1870794162958 0.7435243665944293
11.937121736125638 348.80126539386015 0.7465029652016834
11.942349291079054 348.42167309433256 0.746436733600663
11.94757684603247 346.2863318236325 0.7436004807136601
11.952804400985887 346.00941150069985 0.7441125666567192
11.958031955939303 344.71904021359063 0.7420871050076591
11.963259510892719 342.6369777916829 0.7397530087752213
11.968487065846135 341.94588351666573 0.7392493133161293
11.973714620799552 342.20776904233355 0.7404321031551039
11.978942175752968 343.51187442067845 0.742468611420321
11.984169730706384 343.8804766167458 0.7428466615166884
11.9893972856598 346.38357448589574 0.7464046734160621
11.994624840613216 347.71824778331563 0.74781557249993
11.999852395566633 346.48475671778004 0.746776301798087
12.005079950520049 348.40616749971707 0.7484891480278131
12.010307505473465 346.91518464979106 0.7465176537881696
12.015535060426881 345.1768106068962 0.7456360254308227
12.020762615380297 347.4008045763548 0.7474141197487062
12.025990170333714 347.09663510821173 0.7469792173568919
12.03121772528713 346.79812413303847 0.7460595591066657
12.036445280240546 349.1515305947871 0.7484323433822659
12.041672835193962 346.9987970077812 0.7469525285159623
12.046900390147378 343.3051544006682 0.743221693527719
12.052127945100795 341.05799973793575 0.7417158564214901
12.05735550005421 344.29462974002524 0.7451558729140186
12.062583055007627 346.58208748469434 0.7483398088598444
12.067810609961043 348.71407728372867 0.750071720359815
12.07303816491446 349.6047893823605 0.7502610122795303
12.078265719867876 349.6171956163441 0.7506918362189879
12.083493274821292 354.1577313068535 0.7553436587742647
12.088720829774708 357.5118996715327 0.7588747791107312
12.093948384728124 361.78222568422933 0.7629935320882031
12.09917593968154 366.0408039360527 0.7666269604740872
12.104403494634957 369.7448507119175 0.7709859417760152
12.109631049588373 376.071064089881 0.7780133089300502
12.114858604541789 384.48840036980954 0.7863398005951269
12.120086159495205 397.02817370956035 0.7988707148201837
12.125313714448621 408.1687438551273 0.8079456487986857
12.130541269402038 421.56063483682857 0.819802010079849
12.135768824355454 437.49636421141105 0.8351206810441816
12.14099637930887 449.08187605714505 0.8452705013165652
12.146223934262286 465.12423408290016 0.8607740323348426
12.151451489215702 474.3981666577903 0.8691588765558085
12.156679044169119 481.9593940543291 0.875911287252019
12.161906599122535 491.4743072796635 0.8854073388452346
12.167134154075951 493.70886803118435 0.8871978407714944
12.172361709029367 493.97528528690725 0.8876390247232304
12.177589263982783 489.84515242757783 0.8842956117659453
12.1828168189362 481.3311400026934 0.8763822197306397
12.188044373889616 473.5311414263109 0.8695760670598334
12.193271928843032 470.0051393870683 0.866478460548606
12.198499483796448 463.1851682021707 0.8599614830147072
12.203727038749864 456.1184208015979 0.8538011078153187
12.20895459370328 449.29424287509806 0.8476421122777642
12.214182148656697 441.82591044941455 0.8409404408847352
12.219409703610113 433.3491135676312 0.83424007024926
12.22463725856353 427.6750497670669 0.8287736426281648
12.229864813516945 420.1749049474196 0.8227234457026161
12.235092368470362 412.1292584442079 0.814758055469923
12.240319923423778 404.43316494261086 0.8073591617464435
12.245547478377194 394.2828790276836 0.7981408540366297
12.25077503333061 387.9122293231488 0.7920526725724276
12.256002588284026 382.8229300053463 0.7874167423642948
12.261230143237443 380.53974608507883 0.7860121892606208
12.266457698190859 376.64060956977215 0.7833731530818147
12.271685253144275 372.430268106724 0.7792578420464616
12.276912808097691 369.07874231831767 0.7766395520877435
12.282140363051107 366.7037738656899 0.7748974856652886
12.287367918004524 363.8530248320396 0.771825713822344
12.29259547295794 357.91234244889455 0.7657955956075875
12.297823027911356 356.68104427711046 0.7635303585008145
12.303050582864772 350.7902812297203 0.7572906311898803
12.308278137818188 353.91213176652894 0.7611188013471007
12.313505692771605 355.18803933643414 0.7654153418382048
12.31873324772502 355.85279525192556 0.7747388055992065
12.323960802678437 356.379103419346 0.7797343167075633
12.329188357631853 354.88090326267655 0.7818866864821474
12.33441591258527 348.3383798873737 0.7777931348932597
12.339643467538686 347.2188898674005 0.7806744147494001
12.344871022492102 342.56118274704096 0.7782380604934833
12.350098577445518 341.2800435055616 0.7788814654478907
12.355326132398934 339.6940985996985 0.7795164917478293
12.36055368735235 337.5565285545768 0.7786340660081787
12.365781242305767 335.61595520607 0.7786319208990923
12.371008797259183 335.7677274690313 0.7814378625125734
12.376236352212599 336.2778576176247 0.7853993492181662
12.381463907166015 333.8658779385518 0.7850291917956937
12.386691462119432 334.42293716929106 0.7883421403402936
12.391919017072848 329.70970122315634 0.7838348794807506
12.397146572026264 328.01818388002755 0.7838470482502492
12.40237412697968 324.703036016752 0.7802310970103613
12.407601681933096 321.96934298280854 0.7793289365658775
12.412829236886513 323.4306567974613 0.7830121354949552
12.418056791839929 322.14823862724637 0.7827007116703779
12.423284346793345 325.13868058210346 0.7877672335540717
12.428511901746761 324.39748196376394 0.7882877810399093
12.433739456700177 326.1720975140491 0.7901350372156728
12.438967011653594 327.7861587148209 0.7931070921317676
12.44419456660701 326.29081214568834 0.7908977411928184
12.449422121560426 324.1723368301343 0.7884739556796979
12.454649676513842 321.0641005934307 0.7858985346230075
12.459877231467258 321.2885489323099 0.7870215245087654
12.465104786420675 320.8821728010287 0.7891707539850452
12.47033234137409 321.991817632277 0.7936939444211866
12.475559896327507 321.2004154578908 0.7940615649125349
12.480787451280923 322.38325710136644 0.7961507040338872
12.48601500623434 319.1343518322575 0.792791807959624
12.491242561187756 318.78647787130717 0.7926791275700775
12.496470116141172 319.41576545501255 0.795374396467297
12.501697671094588 319.7691113704258 0.7966476997512114
12.506925226048004 320.492732591328 0.7985564821253212
12.51215278100142 316.1098878844858 0.7954790173699713
12.517380335954837 309.50918273962765 0.7880543233299945
12.522607890908253 308.5401150223472 0.7883649779630413
12.527835445861669 307.4725989484626 0.7872744285663652
12.533063000815085 309.6259620839292 0.7898820073420509
12.538290555768501 311.2363227462193 0.794412677869112
12.543518110721918 313.0710439119231 0.7993770616395529
12.548745665675334 311.24521357750433 0.798696138471066
12.55397322062875 310.1003550779421 0.7986158034549009
12.559200775582166 310.61138152693036 0.7983268796212423
12.564428330535582 306.0375473152614 0.7866430704281475
12.569655885488999 304.43951887305644 0.778527177510785
12.574883440442415 303.1490081289247 0.7738283981307328
12.580110995395831 302.7557261321459 0.7706817800721472
12.585338550349247 303.59231308835587 0.7693166905134752
12.590566105302663 303.59093666225033 0.766848072565216
12.59579366025608 304.22749772340177 0.7665126111421461
12.601021215209496 306.1063567372988 0.7695349895902663
12.606248770162912 305.9316789001397 0.7708789201409856
12.611476325116328 306.66117029534877 0.7725958131224074
12.616703880069744 307.1756943325506 0.7710215842753937
12.62193143502316 308.33791332915723 0.7700496932444085
12.627158989976577 312.10190798268326 0.7713631817657207
12.632386544929993 311.83829538915745 0.768555467662557
12.63761409988341 314.5019473337483 0.7711034268560237
12.642841654836825 312.13796512024675 0.7675297814511272
12.648069209790242 313.76477070315326 0.7689818148052807
12.653296764743658 315.3541450391247 0.7703101257123393
12.658524319697074 313.2406574746913 0.7674379236148193
12.66375187465049 318.03196943105513 0.7736895977389958
12.668979429603906 323.23471148763787 0.7788867083926325
12.674206984557323 325.6914514759257 0.7811399800918157
12.679434539510739 332.09157033117947 0.7862699252092024
12.684662094464155 338.26039776670166 0.7915646220927034
12.689889649417571 341.72944818747493 0.7944180785295184
12.695117204370987 348.2479436925644 0.8000662061569184
12.700344759324404 356.95512551936616 0.8087139683863563
12.70557231427782 364.78134996845586 0.8163449199264751
12.710799869231236 373.2190491548106 0.8243492680025056
12.716027424184652 380.7888917988079 0.8324814071022912
12.721254979138068 388.0027599280988 0.8408754102086041
12.726482534091485 393.3572509722888 0.8464697735622156
12.7317100890449 399.6591191572233 0.8525189803235361
12.736937643998317 403.42609572026464 0.8554822849972696
12.742165198951733 406.9652095772077 0.8582735788133788
12.74739275390515 409.62851495376736 0.8603230304798685
12.752620308858566 412.36165534437106 0.8624478343029136
12.757847863811982 414.1339910661885 0.863498194589717
12.763075418765398 413.246511939756 0.8625395610481984
12.768302973718814 410.6254840200953 0.8599882690729843
12.77353052867223 404.82017832565015 0.8544073347993862
12.778758083625647 396.5867152386433 0.8462931458852803
12.783985638579063 391.8950478461118 0.8409975870245402
12.789213193532479 386.97800885377404 0.8354954719610048
12.794440748485895 379.0550114459964 0.8266501526194415
12.799668303439312 375.21575069730943 0.8220721495353246
12.804895858392728 369.08476661115105 0.8148920003017942
12.810123413346144 367.0274879225329 0.8122820118871854
12.81535096829956 364.56986397086285 0.8092967714266837
12.820578523252976 359.9341029323479 0.8045109955597249
12.825806078206393 355.9424654272763 0.800030906440243
12.831033633159809 351.06987201183074 0.7945488837984312
12.836261188113225 349.8589428158815 0.7933342811239693
12.841488743066641 353.6630824225071 0.7979204045320772
12.846716298020057 356.7745359242757 0.8020496807851707
12.851943852973474 360.83814313107223 0.8065457558378208
12.85717140792689 363.5846255372723 0.8095536901241872
12.862398962880306 366.2398571513888 0.8112173940095029
12.867626517833722 365.0235866906232 0.8089023900850648
12.872854072787138 367.79505291267236 0.8107581469919042
12.878081627740555 373.0564137107676 0.8151420619855066
12.88330918269397 381.3642954847412 0.8239593318788992
12.888536737647387 387.89284508859345 0.8305841762738267
12.893764292600803 389.09341055774155 0.8311933408922123
12.89899184755422 389.41679128860164 0.8314673220559633
12.904219402507636 391.6512938625186 0.8337639310309161
12.909446957461052 391.0154311639247 0.8332729054660392
12.914674512414468 385.42300932342795 0.8276482252626274
12.919902067367884 374.5156495746412 0.8153188707049597
12.9251296223213 362.76399157267167 0.8035292009612662
12.930357177274717 355.66893374881545 0.7957579164628742
12.935584732228133 349.6369187648084 0.7886929288351665
12.940812287181549 343.34128529954705 0.7810141503819438
12.946039842134965 336.7772384202122 0.7728921178435356
12.951267397088381 328.312514760254 0.7634319305959139
12.956494952041798 323.8577478918877 0.7576864063588783
12.961722506995214 321.3280503647867 0.7546565379478541
12.96695006194863 318.8920636780399 0.7526967216866257
12.972177616902046 317.950947611703 0.753311567018709
12.977405171855462 315.6941097288711 0.7510100686258478
12.982632726808879 315.9443708697763 0.7510899091245116
12.987860281762295 319.0687008342808 0.7547059607739056
12.993087836715711 320.248843537292 0.7554292219941071
12.998315391669127 322.48611208130393 0.7582014287864309
13.003542946622543 319.9261171569383 0.7551814199548227
13.00877050157596 321.30265085869024 0.755495411504463
13.013998056529376 322.91039237231934 0.7574581032840297
13.019225611482792 326.21882838704795 0.761052036993959
13.024453166436208 330.41111264457817 0.7661593242215685
13.029680721389624 334.29738930542396 0.7727254027034085
13.03490827634304 333.6268361937357 0.7725499616791212
13.040135831296457 333.2048903129046 0.7716850275028925
13.045363386249873 334.17216041768114 0.7719318626346883
13.05059094120329 332.7353744575204 0.7690607434935448
13.055818496156705 332.99090133649975 0.768307388819836
13.061046051110122 336.36139750331927 0.772880027930759
13.066273606063538 338.81382344737386 0.7746177960937535
13.071501161016954 342.80306588657083 0.7785371299246897
13.07672871597037 345.2689205128053 0.7810928588683701
13.081956270923786 343.5028696614248 0.7783524782185527
13.087183825877203 339.7057042825649 0.7747783633978328
13.092411380830619 334.8265445845373 0.7687107474924254
13.097638935784035 333.2834791177308 0.7670004532642689
13.102866490737451 331.65552051624184 0.7662480815133973
13.108094045690867 329.3276158399057 0.7635453692159756
13.113321600644284 324.89164396821883 0.7584504940947092
13.1185491555977 320.9092472427262 0.7544718357002307
13.123776710551116 320.5092770947603 0.7536779101076444
13.129004265504532 319.6566303730178 0.7535325948696954
13.134231820457948 324.2710429817153 0.7603343357940129
13.139459375411365 326.39146848810776 0.7635734718880449
13.14468693036478 327.49225705223404 0.764609733418029
13.149914485318197 327.80476252574715 0.7649757463613246
13.155142040271613 323.7942390332065 0.7584606574337003
13.16036959522503 326.6041381769964 0.7627666092898714
13.165597150178446 328.24050802981964 0.76501067680328
13.170824705131862 330.71181686097435 0.7685611765603181
13.176052260085278 336.364747350275 0.7767869020310669
13.181279815038694 337.82164935295447 0.7780348592801607
13.18650736999211 338.80638316724946 0.7790969807486063
13.191734924945527 334.87880957533423 0.77388737470727
13.196962479898943 333.19420973926935 0.7714266303760097
13.202190034852359 334.2082622048747 0.7729821724437728
13.207417589805775 336.02488788452024 0.7738891985812864
13.212645144759191 337.94879768068597 0.7756490327323162
13.217872699712608 339.25029962188665 0.7783964378543157
13.223100254666024 337.062056534906 0.7762500796530877
13.22832780961944 337.0355099296143 0.7752800319339024
13.233555364572856 336.3480544222594 0.7743985141210025
13.238782919526273 333.7246638377816 0.7707569503009878
13.244010474479689 330.8203526195078 0.7685239476339119
13.249238029433105 326.28303497964544 0.7641158699564513
13.254465584386521 328.21410585329943 0.7666376895053223
13.259693139339937 328.37161431520644 0.7657376478291053
13.264920694293354 324.4507085063643 0.7608900560617807
13.27014824924677 320.1418802183784 0.75612182945437
13.275375804200186 317.8076795951311 0.7538135884266325
13.280603359153602 316.4899098737551 0.7509731010173603
13.285830914107018 317.83401720099073 0.7535024305479184
13.291058469060435 315.53056012652604 0.7510592898091514
13.29628602401385 313.9469264954424 0.7496439447727258
13.301513578967267 314.0454901355117 0.7500753650321419
13.306741133920683 312.9431490166434 0.7482658526225942
13.3119686888741 311.00127952724836 0.7465049137865513
13.317196243827516 308.2866398690538 0.7450052494100404
13.322423798780932 306.0399042476398 0.7436938814752752
13.327651353734348 305.2872827159411 0.7428406606960919
13.332878908687764 300.8017714346989 0.7357629817517002
13.33810646364118 300.5724687837255 0.7349223816843459
13.343334018594597 299.99204044055983 0.7351112516154332
13.348561573548013 297.84876919882527 0.7326570168225122
13.353789128501429 299.9837284412956 0.7348730433349782
13.359016683454845 297.3804357658818 0.7305412492496323
13.364244238408261 297.3768158230747 0.7299669144960417
13.369471793361678 300.79370394185446 0.7348400618860245
13.374699348315094 302.03070075948744 0.73712036102241
13.37992690326851 304.98409544058296 0.7418634607191916
13.385154458221926 305.9710952464224 0.742750072167412
13.390382013175342 303.73533204107133 0.740042844616239
13.395609568128759 302.40741295789786 0.7386366396663133
13.400837123082175 304.7689618169148 0.7411518682859733
13.406064678035591 305.1333562027314 0.7424605603399423
13.411292232989007 307.1908104083584 0.7450262357722655
13.416519787942423 306.10499863756996 0.743258469871247
13.42174734289584 303.53401351014486 0.7404207034930566
13.426974897849256 307.1464972575123 0.7429061519478172
13.432202452802672 311.8377739566121 0.747238731396143
13.437430007756088 315.23945610478825 0.7513914954477198
13.442657562709504 318.9483667622802 0.7559627851123055
13.44788511766292 320.70051490372555 0.7581858100560903
13.453112672616337 320.55360006299594 0.7588475478183904
13.458340227569753 322.8593200889916 0.760734660457635
13.46356778252317 320.2868483072653 0.7582968559112133
13.468795337476585 322.12107860561537 0.7604519621115148
13.474022892430002 324.58229146711074 0.7632705204909077
13.479250447383418 326.76449021272555 0.7647555213941816
13.484478002336834 330.1288531899254 0.7682592677368003
13.48970555729025 327.65234822434456 0.7637314685561664
13.494933112243666 325.2912199150146 0.7606634175634241
13.500160667197083 323.73982278343874 0.7595817918752746
13.505388222150499 319.30094805987244 0.7550667012826263
13.510615777103915 315.86788609532397 0.7520526400375241
13.515843332057331 316.83686174015253 0.7535927355987942
13.521070887010747 315.5728290352086 0.7514524495152619
13.526298441964164 313.93869456379736 0.7488631084361053
13.53152599691758 311.8127763956014 0.7474265591875379
13.536753551870996 306.8792728784665 0.7426391271621119
13.541981106824412 303.76037421769064 0.7410187943990066
13.547208661777828 302.5348496986222 0.7403373551317227
13.552436216731245 299.11372798046716 0.7357976645961101
13.55766377168466 297.11927541449995 0.7321394239526348
13.562891326638077 295.23595818458676 0.7293040976834317
13.568118881591493 290.86341202304396 0.7248948057155088
13.57334643654491 287.9811313666048 0.7227180393747619
13.578573991498326 283.12314018262157 0.7179205110461359
13.583801546451742 279.41604943122655 0.7137121773276411
13.589029101405158 276.32763296871553 0.7106963619743591
13.594256656358574 272.949707081668 0.7069403214120464
13.59948421131199 273.6855252165787 0.7093275318407686
13.604711766265407 268.67937238478584 0.7031092402797512
13.609939321218823 267.49084725906704 0.7020823747386662
13.615166876172239 268.49625420388213 0.7025616165920029
13.620394431125655 272.6185205613365 0.7075133108221788
13.625621986079071 276.96255946829 0.714164685180053
13.630849541032488 276.22448903701167 0.7153972690877489
13.636077095985904 272.47513015158 0.7101216805987449
13.64130465093932 267.9801398230208 0.7021037312265276
13.646532205892736 267.4630118421074 0.7001594337556261
13.651759760846153 267.490986868919 0.7008695273788602
13.656987315799569 267.14338721668366 0.7016707236597747
13.662214870752985 265.6675197245869 0.7014332802310128
13.667442425706401 264.16380699756826 0.7000449554089287
13.672669980659817 262.02317231377873 0.6964641520944286
13.677897535613234 260.38889380899025 0.6917412699746238
13.68312509056665 258.64163151265524 0.6889319499476584
13.688352645520066 259.51663832560246 0.6895985267339798
13.693580200473482 261.0076851910975 0.6918514395928037
13.698807755426898 261.63920034725527 0.6948953794541882
13.704035310380315 265.4812361777804 0.7004396776743352
13.70926286533373 263.1870853366975 0.6967670387746365
13.714490420287147 262.99127889371135 0.6946672690973192
13.719717975240563 265.0778954874485 0.6973772895236356
13.72494553019398 264.88108232499485 0.6978598794791576
13.730173085147396 263.4070970001552 0.6968656077568413
13.735400640100812 262.92705258100574 0.6964372396160345
13.740628195054228 262.39195353391034 0.6964330998569939
13.745855750007644 264.3856134609499 0.6989485653093954
13.75108330496106 265.9711025404549 0.701122261435484
13.756310859914477 265.8975509837066 0.7000385432277401
13.761538414867893 262.7163626400135 0.6955224772681888
13.766765969821309 260.3349882856791 0.6911693147773507
13.771993524774725 257.96593936316486 0.6871480298695226
13.777221079728141 258.02518123186724 0.6863743337596966
13.782448634681558 260.4765337070633 0.6905436915748563
13.787676189634974 259.8881302389204 0.6902541275889552
13.79290374458839 259.0925760117619 0.6906378445692526
13.798131299541806 260.3539265095422 0.6928602135932547
13.803358854495222 257.1963833304305 0.6880030207324502
13.808586409448639 257.7598769574783 0.6894040850497868
13.813813964402055 259.5293053994955 0.6936574783938265
13.819041519355471 259.5827205491504 0.6947443930418824
13.824269074308887 260.81453833913525 0.6969816331794776
13.829496629262303 261.58989197089073 0.6977670187621534
13.83472418421572 262.3552767738418 0.6970479927352674
13.839951739169136 263.5621366483491 0.6967362567281901
13.845179294122552 265.1936724889383 0.6995154630516517
13.850406849075968 268.5086361779798 0.7037310830779632
13.855634404029384 271.26161236833764 0.7060875774682869
13.8608619589828 270.61070868427765 0.7048677228894564
13.866089513936217 270.51319748182107 0.7031377114185157
13.871317068889633 267.1851063487818 0.6987027635738586
13.87654462384305 267.07367904429015 0.6995799304149023
13.881772178796465 265.37549496169356 0.697731424027802
13.886999733749882 267.9954663425267 0.7010785826609589
13.892227288703298 269.25992086834293 0.7022886663848968
13.897454843656714 272.33010877650736 0.7053865693982105
13.90268239861013 276.5150201750296 0.7105155991806158
13.907909953563546 278.3736174430663 0.7113778403016966
13.913137508516963 280.1468958587394 0.7128787617272863
13.918365063470379 280.53807740208254 0.7131044755326547
13.923592618423795 281.3221549368595 0.7143112813434558
13.928820173377211 281.45992480140364 0.7146009488300271
13.934047728330627 282.6495460767123 0.7167686238957486
13.939275283284044 283.32480518899894 0.7177737689472771
13.94450283823746 286.6000984267676 0.721922863472862
13.949730393190876 284.03286477549966 0.7184561649710687
13.954957948144292 282.86986280602844 0.7153233556425046
13.960185503097708 282.8703572804479 0.7150370950542951
13.965413058051125 283.49239211132766 0.7161242031104934
13.97064061300454 283.6881915805571 0.7169215887472531
13.975868167957957 281.40366825691274 0.715918759874885
13.981095722911373 278.24524460229975 0.7117591678924217
13.98632327786479 276.20192596516193 0.7085913893246123
13.991550832818206 275.05287685284725 0.7076946753272141
13.996778387771622 274.15618429531787 0.7060441467793884
14.002005942725038 271.7257014849468 0.7040407011680192
14.007233497678454 269.6170823723355 0.7007982429274253
14.01246105263187 269.0886113923434 0.6999628703080827
14.017688607585287 270.98353451905535 0.7027793452517435
14.022916162538703 274.0618990194315 0.7068859833011061
14.028143717492119 274.69079248159693 0.707943214790427
14.033371272445535 275.4331003429589 0.7101858762703472
14.038598827398951 275.754066221475 0.7110106913537018
14.043826382352368 276.8297656464745 0.7126020745525039
14.049053937305784 279.0462397952684 0.7146849032443305
14.0542814922592 278.142578521993 0.7137955593680463
14.059509047212616 277.61313408627433 0.7135452588629151
14.064736602166032 277.31176906580197 0.7120006048037428
14.069964157119449 278.10774343741747 0.7106556152806616
14.075191712072865 282.40649769002465 0.7143462491194162
14.080419267026281 286.6334120277628 0.7188392932387294
14.085646821979697 288.59631215671357 0.7218362425312995
14.090874376933114 290.67392021684714 0.7242944284349093
14.09610193188653 291.3335411434304 0.7250904193406824
14.101329486839946 294.7886011575485 0.7284332329969208
14.106557041793362 297.45079894927153 0.7331205845410197
14.111784596746778 300.6952779525747 0.7376845638365478
14.117012151700195 301.73279900561755 0.7400823529103001
14.12223970665361 302.0918100435307 0.7409865926721583
14.127467261607027 300.15585657291723 0.7391750193991207
14.132694816560443 299.3837754187304 0.7381870636104911
14.13792237151386 298.5405618786114 0.7369906148395704
14.143149926467276 295.50096737233736 0.7324564369346611
14.148377481420692 293.5676087311896 0.7295115105885577
14.153605036374108 291.4633827177267 0.7278275636710994
14.158832591327524 290.00962422154765 0.7252912860053962
14.16406014628094 291.1093256645332 0.7261537363442356
14.169287701234357 291.7083262074197 0.7262496796021012
14.174515256187773 290.6180155367239 0.7247593271926698
14.179742811141189 288.3540311271725 0.7215476171033696
14.184970366094605 286.9080807026825 0.7191525336027217
14.190197921048021 285.3793425304563 0.7187057880309162
14.195425476001438 284.36949080864514 0.7192973858116037
14.200653030954854 285.86527242112425 0.7237368815346289
14.20588058590827 287.7267175837139 0.7256668652180782
14.211108140861686 290.9156809618692 0.728835149537693
14.216335695815102 289.2893836419462 0.7236569987859336
14.221563250768519 290.1073257732978 0.7231424152864663
14.226790805721935 288.12480487015216 0.7204114734571979
14.232018360675351 286.84552616043595 0.7187079143064372
14.237245915628767 286.0694374336789 0.7177588008763163
14.242473470582183 284.28626060392054 0.7158824318049279
14.2477010255356 286.99966191942883 0.7191533906142982
14.252928580489016 289.6621874318369 0.7217346031103793
14.258156135442432 292.265195285747 0.7249627444791527
14.263383690395848 295.8097562674937 0.7290452773392193
14.268611245349264 297.95855012431116 0.7305993892221826
14.27383880030268 295.4875618425778 0.7266491211776319
14.279066355256097 295.25255397532175 0.7262645356157619
14.284293910209513 296.70605893054733 0.7283678030859039
14.28952146516293 299.68564230289115 0.7320956411492844
14.294749020116345 301.798997287194 0.7362016979737112
14.299976575069762 299.8930711970731 0.7343255100877933
14.305204130023178 299.4311648264369 0.7336371450318374
14.310431684976594 298.3349005631736 0.7308266762982305
14.31565923993001 301.7202190842475 0.7340427448113399
14.320886794883426 304.9652635975778 0.7367446255906857
14.326114349836843 309.1330404442189 0.7414601055792875
14.331341904790259 311.9659094871208 0.745915885141123
14.336569459743675 312.7632668940352 0.7469014529412148
14.341797014697091 312.77047358924693 0.7461264757324707
14.347024569650507 313.9247341016672 0.7466426823888996
14.352252124603924 314.63852252793055 0.7469684347271137
14.35747967955734 313.6845958870672 0.7466169868636797
14.362707234510756 311.40826923856383 0.7437970394299366
14.367934789464172 314.85514553533295 0.7476700016476825
14.373162344417588 317.0687049663456 0.7488213946822299
14.378389899371005 315.4807518886884 0.7463578126663897
14.38361745432442 317.0058092795582 0.7479218821482511
14.388845009277837 313.96991961482274 0.7448638149120529
14.394072564231253 313.5310628725364 0.7451109847321916
14.39930011918467 312.44574396345723 0.7434210840760697
14.404527674138086 312.2169212097202 0.7428508779106524
14.409755229091502 312.10762186937893 0.7429061643698893
14.414982784044918 311.6845240856887 0.7433431398193279
14.420210338998334 309.24997641212934 0.7410578661665456
14.42543789395175 309.65731035110747 0.7416425162285122
14.430665448905167 311.73993036304944 0.7442261300255865
14.435893003858583 311.74219564346015 0.745087290692036
14.441120558811999 317.2536520528179 0.7523107029311041
14.446348113765415 320.26315665906674 0.7551896362855518
14.451575668718831 320.6000263408841 0.7560074991362173
14.456803223672248 322.076467275644 0.7578437409874168
14.462030778625664 323.7920345559801 0.7586755215674106
14.46725833357908 325.6952608145239 0.7604062989746435
14.472485888532496 329.22743442396427 0.7624215614280583
14.477713443485912 333.62924227693577 0.7669191569025232
14.482940998439329 338.87938393288425 0.7730900406148813
14.488168553392745 342.194756416201 0.7768020001905851
14.493396108346161 345.87927207136306 0.7810285970474442
14.498623663299577 350.17047774866523 0.7868167176777656
14.503851218252994 353.3035036902491 0.7902068103654828
14.50907877320641 359.460422422616 0.7974733768573391
14.514306328159826 361.28369293989266 0.7985250374110955
14.519533883113242 365.4663245341044 0.8018519164754547
14.524761438066658 366.39885934893795 0.8025516806414584
14.529988993020075 362.32506245578156 0.7982803237886537
14.53521654797349 360.4172198221862 0.7969859802568857
14.540444102926907 355.81903494753703 0.7931949934850989
14.545671657880323 350.46793526365474 0.7876226017726091
14.55089921283374 339.8356317678487 0.7766459537831714
14.556126767787156 327.8786590732658 0.764684244926177
14.561354322740572 319.09148795860915 0.7548767963954743
14.566581877693988 311.6360513397504 0.7462589277707735
14.571809432647404 310.1329990455197 0.7447197097053344
14.57703698760082 306.1705651320993 0.7386684164272143
14.582264542554237 304.49515300760504 0.7358994768795458
14.587492097507653 304.54306910504283 0.7359874982613573
14.592719652461069 306.7014498271987 0.738297971703619
14.597947207414485 311.2103568001304 0.7431929899284802
14.603174762367901 314.3906049843057 0.7463879309068788
14.608402317321318 317.18484873594144 0.7492080338220596
14.613629872274734 318.81195591181455 0.7499838585459557
14.61885742722815 322.9715473528752 0.754653105099523
14.624084982181566 329.25201844147284 0.7612045821768455
14.629312537134982 335.65866043871955 0.7680644906504991
14.634540092088399 340.9233341262456 0.7727550394782039
14.639767647041815 342.0247738702677 0.7729313474542115
14.644995201995231 341.7404695580553 0.7726614958556094
14.650222756948647 344.08702624952195 0.774941896986422
14.655450311902063 343.86053809594915 0.7750596803597491
14.66067786685548 344.73871777738395 0.7759011079260381
14.665905421808896 344.6769836099428 0.7751704410404447
14.671132976762312 346.95027830450874 0.7774728740467857
14.676360531715728 348.2576700417791 0.7790321072291396
14.681588086669144 345.9482211949247 0.7775765045261175
14.68681564162256 346.48144510181965 0.7786879025923163
14.692043196575977 345.93626530481424 0.7776750501364245
14.697270751529393 347.51187983524477 0.7787793035102225
14.70249830648281 348.77540030240925 0.779750235751436
14.707725861436225 352.1784759771102 0.7834674661947151
14.712953416389642 354.9755734869983 0.7866209936459593
14.718180971343058 356.9232612561233 0.7891491007200923
14.723408526296474 355.85014252803023 0.7875404446833005
14.72863608124989 352.00141489226183 0.783544957768342
14.733863636203306 348.5471144562123 0.7801122255159958
14.739091191156723 345.4719666871705 0.7768300919804426
14.744318746110139 341.6169014713513 0.7734154921801404
14.749546301063555 338.8668413169591 0.7708285986808632
14.754773856016971 332.97070430221527 0.7652335874674222
14.760001410970387 329.5707906600157 0.761984213632351
14.765228965923804 325.3026815987102 0.7557352241385753
14.77045652087722 319.1494821209887 0.7474951505196756
14.775684075830636 316.80362664543253 0.7446613314107597
14.780911630784052 312.79146495165986 0.7397502111147451
14.786139185737468 313.99279677164986 0.7426166620861345
14.791366740690885 315.7975161670604 0.7451539248818839
14.7965942956443 314.72773537533794 0.7447685230373866
14.801821850597717 313.7401940901094 0.7442387969901743
14.807049405551133 313.1636417635176 0.7428942637828004
14.81227696050455 314.55256862466814 0.7443039256862435
14.817504515457966 320.13124570980756 0.7504288687075205
14.822732070411382 325.13547307699275 0.7558249327231379
14.827959625364798 330.48988283080615 0.7606808819144122
14.833187180318214 331.2220790969603 0.7604410545429222
14.83841473527163 333.71893764126753 0.7628322949906285
14.843642290225047 335.7009227215491 0.7655954301259799
14.848869845178463 340.72167604006086 0.771588075786855
14.854097400131879 346.1290706938324 0.7779203632421074
14.859324955085295 349.6085627107245 0.7824382465820783
14.864552510038711 350.6572957403992 0.783250278534117
14.869780064992128 351.9922705911302 0.7842880883672693
14.875007619945544 353.6027567679829 0.7859356786194123
14.88023517489896 353.70069832843393 0.7854122826790221
14.885462729852376 354.1903582126567 0.7868550830833382
14.890690284805792 350.1346267900447 0.7833426455374537
14.895917839759209 351.0511672595428 0.7836428360908327
14.901145394712625 351.1587107428822 0.7834256752959399
14.906372949666041 352.4922367771539 0.7837145321130593
14.911600504619457 351.48461004984415 0.7828087028159071
14.916828059572873 350.5766049049969 0.7825532611390447
14.92205561452629 344.5046908468065 0.7755662239741323
14.927283169479706 337.6744565509062 0.7683530820146485
14.932510724433122 330.0407348368927 0.760644035619908
14.937738279386538 325.52008553488474 0.7551338125333558
14.942965834339955 319.6245285240241 0.748166929714911
14.94819338929337 311.932218035792 0.7388859911416439
14.953420944246787 307.7208142280211 0.7352237936274776
14.958648499200203 304.71437911865536 0.7319880703958261
14.96387605415362 305.0884222571205 0.7332312347637008
14.969103609107036 303.9993138152402 0.7331118511579887
14.974331164060452 302.5235520228456 0.7317431499504174
14.979558719013868 301.2398204353856 0.7313580580288004
14.984786273967284 298.84509188410317 0.727403108811012
14.9900138289207 297.57925989687857 0.7249458275174846
14.995241383874117 295.78133626290156 0.7219197066470294
15.000468938827533 297.6135409583269 0.7243602917573263
15.005696493780949 298.4567002008641 0.7253654446693084
15.010924048734365 301.52772666270306 0.7291476455510241
15.016151603687781 304.45494117787075 0.7333828237119127
15.021379158641198 306.04752075748064 0.7353175062391849
15.026606713594614 303.7506274985956 0.732248552843689
15.03183426854803 302.5871182176079 0.7308410300193131
15.037061823501446 303.9296291354041 0.7318626549101082
15.042289378454862 306.17122592708694 0.735060791117096
15.047516933408279 307.97149528689397 0.7379975260501473
15.052744488361695 310.31005115280544 0.7392791877363345
15.057972043315111 313.650720273219 0.7428354413637198
15.063199598268527 314.2516202647428 0.7421683015784444
15.068427153221943 314.9506565736768 0.7434659251057899
15.07365470817536 316.4506685444879 0.7452869071330559
15.078882263128776 315.2091100677598 0.7434589165788368
15.084109818082192 313.7748154700424 0.7418820904140699
15.089337373035608 313.79471747411395 0.7421820318119211
15.094564927989024 310.21713861635044 0.7380384849120034
15.09979248294244 309.75737227917256 0.7377741818719094
15.105020037895857 306.79190032902346 0.7349713726545112
15.110247592849273 306.0310008497476 0.7340666010511896
15.11547514780269 306.12998766996844 0.7350190853384337
15.120702702756105 306.98587359572525 0.7360600554320366
15.125930257709522 306.49878065742917 0.7342847348408694
15.131157812662938 304.20708538741275 0.7315247502475836
15.136385367616354 300.78867772605577 0.7277676055319896
15.14161292256977 300.0279927428941 0.7273588538664717
15.146840477523186 296.3046583035229 0.7240405480635689
15.152068032476603 294.8540375701631 0.7218906403259531
15.157295587430019 292.94765329598 0.7200675932549784
15.162523142383435 291.4672494217979 0.7180110583283879
15.167750697336851 288.78865742160275 0.715195150231674
15.172978252290267 286.25639054020235 0.7124932975949491
15.178205807243684 281.5015317657843 0.7077019421299707
15.1834333621971 279.2202643947466 0.7059686445467616
15.188660917150516 276.4629363033597 0.704515320565319
15.193888472103932 276.48481081964604 0.7049583838606887
15.199116027057348 272.9596061057529 0.6994713175173947
15.204343582010765 272.12782031163863 0.6971046806065591
15.20957113696418 273.90778653588654 0.6988586223445504
15.214798691917597 272.7998184746952 0.6985327290236907
15.220026246871013 272.8738834839757 0.6992820999070279
15.22525380182443 273.5736163428276 0.6998169358158453
15.230481356777846 272.2713235590143 0.6977469848290742
15.235708911731262 272.8659952304392 0.698578890731004
15.240936466684678 275.03760491135733 0.7015326493135118
15.246164021638094 275.77300664605406 0.7024892590631516
15.25139157659151 278.21220243169216 0.7049786818089955
15.256619131544927 277.6484753294816 0.7032523065878441
15.261846686498343 274.2083335950769 0.7001081976256651
15.267074241451759 270.8345086706266 0.6961136260357369
15.272301796405175 267.9331499191621 0.694072502320072
15.277529351358591 265.05864522460286 0.6903426891494763
15.282756906312008 265.67291924560925 0.6893033757721987
15.287984461265424 266.93430256367617 0.6893012860914395
15.29321201621884 269.68866964916344 0.6925256986312868
15.298439571172256 270.66540063454266 0.6930114592925872
15.303667126125672 272.49124604093043 0.6960211470840599
15.308894681079089 272.25967897552283 0.6961170423671948
15.314122236032505 274.10137489737406 0.6986244300303842
15.319349790985921 274.97392757728534 0.7000027646185122
15.324577345939337 279.0005629257696 0.7037379758489022
15.329804900892753 283.6162182920675 0.7099693664832218
15.33503245584617 285.3525532266823 0.7119624168247615
15.340260010799586 282.8861156556769 0.7093863402440824
15.345487565753002 283.95161416877755 0.7095290199131472
15.350715120706418 285.9181184213341 0.7122708376981945
15.355942675659835 288.7700261369892 0.7154141802118994
15.36117023061325 288.40554828801254 0.7159276181924096
15.366397785566667 288.1715807270089 0.7164934232853211
15.371625340520083 290.0371324585569 0.718057459565797
15.3768528954735 293.52964912567654 0.7215208539685122
15.382080450426916 295.41151573262897 0.7222212881374787
15.387308005380332 296.1098511790756 0.7224651517990034
15.392535560333748 297.4754369039061 0.7255186737089804
15.397763115287164 297.3809997941062 0.7354480197858427
15.40299067024058 299.7299278273406 0.7460222495636815
15.408218225193997 299.08046857084304 0.7492954809323379
15.413445780147413 298.7946054953492 0.7527594134647376
15.418673335100829 296.4808991221473 0.7528622639139223
15.423900890054245 296.3902772485626 0.7554327161768122
15.429128445007661 299.4285589449665 0.7626827518406947
15.434355999961078 300.87115311802086 0.7672248205746535
15.439583554914494 301.4086165577425 0.7712771375856056
15.44481110986791 297.08721356156116 0.7678336956738799
15.450038664821326 296.0307954571088 0.7688215929943629
15.455266219774742 291.2639657379204 0.7647042726825952
15.460493774728159 290.1969462215265 0.7661919551969952
15.465721329681575 288.98130391307836 0.7665303511324325
15.470948884634991 290.8892751875272 0.7710446709562138
15.476176439588407 294.7054582440085 0.7780657957647806
15.481403994541823 295.80067866390493 0.7812686565768452
15.48663154949524 297.84275931423383 0.7858726318166197
15.491859104448656 300.4083918264987 0.7911876903947647
15.497086659402072 298.7832916231103 0.7908234274446744
15.502314214355488 301.64657952849836 0.7971599183431406
15.507541769308904 302.60295219323143 0.8012795748970977
15.51276932426232 298.10565110103585 0.7979402308770308
15.517996879215737 296.46314138783436 0.7966405872857586
15.523224434169153 290.80102249234767 0.7898291277092245
15.52845198912257 291.0927371214494 0.7909104531798785
15.533679544075985 292.1210536690445 0.7938541151601387
15.538907099029402 295.62161788017926 0.8003536560854426
15.544134653982818 295.8820875524551 0.8027915793703129
15.549362208936234 295.20424113458165 0.8031199039282684
15.55458976388965 292.79323444010174 0.8009421855526733
15.559817318843066 293.36156492900415 0.8041672048755096
15.565044873796483 292.9012563064643 0.8056228117680233
15.570272428749899 295.82655697649477 0.8125069747539773
15.575499983703315 296.3468507739446 0.8157427921470862
15.580727538656731 296.41538409859305 0.8158849403522438
15.585955093610147 294.7843481667393 0.8151839153593994
15.591182648563564 288.56677029273277 0.8062015571040904
15.59641020351698 285.856641092965 0.8052041490777253
15.601637758470396 281.83513227287756 0.8016150977853029
15.606865313423812 281.7562747681008 0.8045608588298395
15.612092868377228 281.5118672345756 0.8062164002702205
15.617320423330645 283.900651034739 0.8100761805824879
15.62254797828406 281.02583901006363 0.8072215536954443
15.627775533237477 280.2934328361555 0.8090881112892815
15.633003088190893 275.9019784669444 0.8055671428367803
15.63823064314431 274.6326235310511 0.8013365242364973
15.643458198097726 272.25034266595486 0.785602365143569
15.648685753051142 272.69995078215214 0.7787640248987246
15.653913308004558 272.68956554348676 0.7745958817459779
15.659140862957974 274.13537898685377 0.7752178854860393
15.66436841791139 271.9831204323557 0.7699514784651906
15.669595972864807 269.3277012711465 0.7636582718622738
15.674823527818223 267.384505058325 0.7584215869581218
15.680051082771639 266.3460362304947 0.7553414050712733
15.685278637725055 267.53858413026984 0.7546217809453594
15.690506192678471 268.02830402863145 0.7548377148024871
15.695733747631888 269.9300583019772 0.755636447720823
15.700961302585304 269.3898255431408 0.7536882810214668
15.70618885753872 269.7288865091031 0.7524282935434748
15.711416412492136 269.2599872171971 0.7495951747683577
15.716643967445552 272.3797565373511 0.7538457086311883
15.721871522398969 273.9671355592061 0.7557140839168203
15.727099077352385 273.3227044461893 0.7525376164053946
15.732326632305801 273.38866158325374 0.7522771956015413
15.737554187259217 273.5551402585482 0.752162272092439
15.742781742212633 271.6186167527553 0.7491921199598285
15.74800929716605 275.96098383290143 0.7541050862345459
15.753236852119466 274.43152034893666 0.7502458014422834
15.758464407072882 276.54741601170883 0.750269601908962
15.763691962026298 275.4690596471277 0.7479540094172303
15.768919516979715 276.9226727110531 0.7478877221818948
15.77414707193313 277.9142365345483 0.7479815244685419
15.779374626886547 278.7841562651116 0.7485466431419845
15.784602181839963 279.6359391975029 0.7483743451670112
15.78982973679338 284.4537659809853 0.7554538430137304
15.795057291746796 287.3356983206723 0.7591555813577655
15.800284846700212 291.879374450186 0.7657313335353094
15.805512401653628 287.7904301217848 0.7612266247051874
15.810739956607044 286.18074211753554 0.7581642212119897
15.81596751156046 283.3152857508117 0.7534471458275454
15.821195066513877 282.168730273325 0.7505389239390289
15.826422621467293 285.0608779002102 0.7537349280787495
15.831650176420709 289.47823012837625 0.7596371241921921
15.836877731374125 289.20945496794087 0.759376299935622
15.842105286327541 286.0303590288857 0.7549219066445931
15.847332841280958 281.63615394872477 0.7487704274376139
15.852560396234374 275.6260859305542 0.7404492650718046
15.85778795118779 275.8765186399491 0.7399638709044539
15.863015506141206 274.8015695128032 0.7377184353603209
15.868243061094622 275.1438326476374 0.7379690081639023
15.873470616048039 274.3751430721122 0.7362300055338024
15.878698171001455 272.4390016528346 0.7327305929352124
15.883925725954871 275.86496961053126 0.7356177213102546
15.889153280908287 275.78655035690883 0.7356952148255425
15.894380835861703 278.75752571491137 0.7401386592359503
15.89960839081512 278.28633524478516 0.739849614411529
15.904835945768536 280.3067433923512 0.7434441551271124
15.910063500721952 281.2066660687169 0.7443726595051239
15.915291055675368 277.6113687459694 0.7382251305156713
15.920518610628784 276.23462265737385 0.7348960745627209
15.9257461655822 275.38989752611144 0.7325311681206651
15.930973720535617 277.4779849494623 0.7348530704722389
15.936201275489033 274.9296704811022 0.7314720547405591
15.94142883044245 272.8123423726306 0.7276652132001485
15.946656385395865 272.2151414714689 0.7256086699220223
15.951883940349282 273.0713840574005 0.7283665110945131
15.957111495302698 274.842264555767 0.7313476965029017
15.962339050256114 278.8302427319836 0.7372612238104337
15.96756660520953 279.6630879144685 0.7373885921145278
15.972794160162946 279.4217698561661 0.7357101327429759
15.978021715116363 280.1123433050705 0.7369701252467469
15.983249270069779 281.25821268552204 0.7386205389141115
15.988476825023195 284.70296597732386 0.7441859140513105
15.993704379976611 284.8135584324174 0.7443988732081674
15.998931934930027 283.8477776273407 0.7418891210091979
16.004159489883442 281.8034326128964 0.739608052502756
16.009387044836856 282.69760655255965 0.7412033506824663
16.01461459979027 282.8589139535359 0.7428235491032478
16.019842154743685 284.09035895787446 0.7446924525060606
16.0250697096971 283.0155317853822 0.7413405031351491
16.030297264650514 286.5269213209127 0.7439730466003925
16.03552481960393 286.32454920151883 0.7431116006048175
16.040752374557343 287.185539180523 0.7447763496454097
16.045979929510757 288.50952643406345 0.7469693740889185
16.05120748446417 293.4142488767503 0.7533782345094422
16.056435039417586 297.30743639823595 0.7565101318511476
16.061662594371 300.38161588756645 0.7600625970756856
16.066890149324415 305.3208125808787 0.764804722858749
16.07211770427783 307.31822852242954 0.767247039051752
16.077345259231244 312.2233527346971 0.7723523372955977
16.08257281418466 315.40603472662525 0.7765923209070963
16.087800369138073 317.5703304590514 0.7790550888222275
16.093027924091487 319.6707293533637 0.7819963811307356
16.0982554790449 321.2741695336867 0.7838094803035697
16.103483033998316 321.70849911692596 0.7848760417966469
16.10871058895173 322.3929035632928 0.7852956934384975
16.113938143905145 321.7660878179285 0.7839805543294264
16.11916569885856 320.6874126981644 0.7830639217854997
16.124393253811974 319.5521796438195 0.782912091479856
16.129620808765388 318.3179993999613 0.7817354931655857
16.134848363718802 319.95379941932975 0.7835896564846759
16.140075918672217 322.7403639518595 0.7854208502487756
16.14530347362563 322.5226400950386 0.7843132664664798
16.150531028579046 321.69814430171965 0.7838304128360966
16.15575858353246 320.42685043491025 0.7823419173094732
16.160986138485875 318.1736031857333 0.780360345242703
16.16621369343929 317.6830998130997 0.7788789892448651
16.171441248392703 311.8375165341903 0.7712148853060339
16.176668803346118 308.080858887397 0.7664990743483809
16.181896358299532 304.08026158494255 0.7620702242906658
16.187123913252947 301.80051987810634 0.7605982025138737
16.19235146820636 297.4369376726993 0.7556869030205654
16.197579023159776 292.7285969997527 0.7493851021914596
16.20280657811319 285.56930657362227 0.7404012147451063
16.208034133066604 282.7949695430591 0.737605403221404
16.21326168802002 276.02356763328044 0.72921610650543
16.218489242973433 271.5673411202963 0.7236601791628391
16.223716797926848 267.89344399639083 0.7190822717161955
16.228944352880262 265.3233226424858 0.7168382391192331
16.234171907833677 265.9127750647755 0.7189177023627104
16.23939946278709 263.05016827563384 0.7150909890939563
16.244627017740505 259.78184854131104 0.7093521850832475
16.24985457269392 254.77575751060456 0.7025282366049287
16.255082127647334 253.71626132235008 0.701246026492153
16.26030968260075 250.7333652336304 0.6970475483233858
16.265537237554163 253.23947216013244 0.7006875733382867
16.270764792507578 252.91800846016346 0.6994437158767196
16.275992347460992 252.9716173280438 0.7001278653558065
16.281219902414406 249.3039566962982 0.6951536982508962
16.28644745736782 246.25557742353973 0.6911026712942954
16.291675012321235 246.8192690555051 0.6922839138548997
16.29690256727465 247.16996316751693 0.6914611548681133
16.302130122228064 249.7597431164901 0.6945021166706663
16.30735767718148 251.805311272844 0.6974501378671258
16.312585232134893 253.69933817514175 0.7002868181866186
16.317812787088307 253.49705002180602 0.6990567171317769
16.323040342041722 251.52283951521514 0.6967906595298632
16.328267896995136 251.1451908951592 0.6972094763231445
16.33349545194855 249.70749133901222 0.6949859065973081
16.338723006901965 248.8391289243399 0.6940123322016881
16.34395056185538 251.3494166399544 0.6954275517223256
16.349178116808794 251.90789492992533 0.6958489092679361
16.35440567176221 255.02676974463765 0.6977536163679555
16.359633226715623 258.36995391204874 0.7025364639780233
16.364860781669037 260.82567290435 0.7057205460866179
16.37008833662245 268.28919641315844 0.7144677041153168
16.375315891575866 271.8785583041677 0.7190845110713191
16.38054344652928 278.2795299051575 0.7269792580076389
16.385771001482695 280.49567684552517 0.7287410846905136
16.39099855643611 284.5384298570756 0.7330261897097495
16.396226111389524 286.52326489372837 0.7343600769667957
16.401453666342938 288.5477251606319 0.7360736309341481
16.406681221296353 288.9780133105234 0.7371124294738689
16.411908776249767 285.6694141519596 0.7320611831872188
16.41713633120318 283.1516848841407 0.7281895558079279
16.422363886156596 281.9648537090953 0.7281886191720292
16.42759144111001 281.66777229667645 0.7286029497756739
16.432818996063425 279.73646561909214 0.7268577429811341
16.43804655101684 279.38932309967186 0.7264146520187511
16.443274105970254 275.8588485331323 0.7219463449478443
16.448501660923668 275.57589514817437 0.7213727031372522
16.453729215877082 272.4973060990642 0.7157397541547713
16.458956770830497 267.9894593756066 0.7100868161069229
16.46418432578391 265.56085536920847 0.7055141998437645
16.469411880737326 263.6801545311307 0.7028645134379994
16.47463943569074 263.7751828232854 0.7041982752203925
16.479866990644155 262.4945356489432 0.7013174130619809
16.48509454559757 265.86343221022844 0.7056395279639852
16.490322100550983 268.5057820225544 0.7100656086344473
16.495549655504398 271.40507730343194 0.7137387357455744
16.500777210457812 272.3266486447632 0.7150405201571688
16.506004765411227 274.46710321369216 0.7183858473835018
16.51123232036464 278.33896635917466 0.7228619559534081
16.516459875318056 279.7383910056413 0.723924413117842
16.52168743027147 277.8215402232418 0.7218209108723223
16.526914985224884 273.8033633869493 0.7149391267722772
16.5321425401783 272.94470163905333 0.7141471877848499
16.537370095131713 270.8907173686915 0.7108859209462604
16.542597650085128 268.2575814648659 0.7082044766965933
16.547825205038542 266.7406399779183 0.7068930835339217
16.553052759991957 265.60154367070993 0.704822019329943
16.55828031494537 263.9290277334339 0.7042459200854374
16.563507869898785 259.4168815016996 0.6980122013747166
16.5687354248522 255.03492373265124 0.6923379984649739
16.573962979805614 253.44624486745357 0.690778455404345
16.57919053475903 255.5944900802803 0.6928126395833183
16.584418089712443 254.30817332303042 0.6922037146549818
16.589645644665858 251.34102585033915 0.6878036648145963
16.594873199619272 247.6816770890496 0.6827525030354057
16.600100754572686 244.81876183388047 0.6794115874384635
16.6053283095261 245.36197534335773 0.6797908624794675
16.610555864479515 247.68532799024513 0.682788699380183
16.61578341943293 249.78874672983642 0.6853870975927714
16.621010974386344 252.44734874861655 0.6888362067936835
16.62623852933976 252.1676563706539 0.6886412221589574
16.631466084293173 254.99185354222666 0.6921605751423713
16.636693639246587 256.765865187577 0.6925859483095107
16.641921194200002 258.0678317723958 0.693045174690503
16.647148749153416 259.58506390023564 0.694049008109626
16.65237630410683 256.499114496172 0.6901107192634549
16.657603859060245 254.14407125759092 0.6879105051310207
16.66283141401366 250.5730195534914 0.6839599753325806
16.668058968967074 251.05071465803184 0.6866962019519708
16.67328652392049 250.0976429231019 0.6869694972915209
16.678514078873903 248.53886423082912 0.6846826885132505
16.683741633827317 248.02567977118372 0.6835048814494055
16.68896918878073 246.306583137487 0.6800339262073211
16.694196743734146 241.68714405056173 0.6736982674993893
16.69942429868756 239.5339101807465 0.6701615054933988
16.704651853640975 239.8565550751084 0.6713411285143022
16.70987940859439 240.83613877248482 0.6743756556072761
16.715106963547804 239.96238922889816 0.6729672411067148
16.720334518501218 235.85996459355832 0.6674142355395423
16.725562073454633 234.33011275990128 0.6643231028398845
16.730789628408047 235.6930099479269 0.6653411133462175
16.73601718336146 238.19591995012982 0.6704340802548426
16.741244738314876 238.94520461358258 0.6714519017467123
16.74647229326829 236.3025215138025 0.6673133318560585
16.751699848221705 233.7219721171067 0.6630153951412343
16.75692740317512 231.99016560009795 0.6612248943465029
16.762154958128534 231.00035925340683 0.6599822737510177
16.767382513081948 229.59390731985718 0.6578237830020154
16.772610068035362 228.65809418391643 0.6566990179345596
16.777837622988777 225.22549116424346 0.6516127726855773
16.78306517794219 225.79567954247747 0.6529614865151099
16.788292732895606 224.12365284972472 0.6490459280871418
16.79352028784902 225.17227079212702 0.649063744451495
16.798747842802435 225.87531490679976 0.6507402234973657
16.80397539775585 225.65122705252068 0.6514505885849348
16.809202952709263 227.1067669572716 0.6539801856313885
16.814430507662678 226.4079800310173 0.654680091183682
16.819658062616092 224.4342276917244 0.6509839969033306
16.824885617569507 223.02820698683504 0.6489960228406286
16.83011317252292 221.23986106097922 0.6462386934776755
16.835340727476336 224.6456560917547 0.6518522193968324
16.84056828242975 226.29022755814583 0.6542306392325387
16.845795837383164 226.0244527462306 0.6533067353292014
16.85102339233658 221.05262637354417 0.6461384307488949
16.856250947289993 219.33264412151317 0.6422570821859013
16.861478502243408 218.6076423194023 0.6410723171858198
16.866706057196822 219.2463180360989 0.6431822001458426
16.871933612150237 219.4488173385073 0.644178830159102
16.87716116710365 218.96003937100673 0.6440958672272695
16.882388722057065 218.21473047828985 0.6418825128559336
16.88761627701048 219.65004757487895 0.6440069411162936
16.892843831963894 218.5936683989095 0.6415349167903107
16.89807138691731 218.77599192871426 0.6430568035463965
16.903298941870723 218.7433103138462 0.6433412137020095
16.908526496824138 218.2021176541572 0.6425261126928067
16.913754051777552 218.52436094154623 0.6418272965816614
16.918981606730966 216.59522720333294 0.6379659962434124
16.92420916168438 216.87656276785918 0.6383426053223962
16.929436716637795 215.34254839811734 0.6377773043530511
16.93466427159121 216.4593665872058 0.6397790063002443
16.939891826544624 217.04761089884462 0.6400643460405439
16.94511938149804 216.20032049551668 0.637748463252879
16.950346936451453 218.79886936994487 0.6395386303673185
16.955574491404867 219.82414084869814 0.6413835873622017
16.960802046358282 223.33454962623787 0.6479348225743053
16.966029601311696 223.02358075229606 0.6498673573105769
16.97125715626511 219.86167395213076 0.6456179532809524
16.976484711218525 216.84106759382053 0.6425382766972424
16.98171226617194 213.14632479573217 0.63740952805163
16.986939821125354 210.82809276928072 0.6337550389145076
16.99216737607877 209.6707046746501 0.631483674942051
16.997394931032183 210.9522369826495 0.6319790635322374
17.002622485985597 215.83479501904995 0.6397899560688907
17.00785004093901 215.38357822628706 0.6380387486550845
17.013077595892426 218.3432191969319 0.6415653776689767
17.01830515084584 218.41121457321455 0.6415679482339237
17.023532705799255 221.98282746238115 0.6469968579899688
17.02876026075267 219.08747836026555 0.6431862521845934
17.033987815706084 219.92447574409834 0.6432913841757336
17.039215370659498 220.41396868271318 0.6425487333155949
17.044442925612913 221.6079977456501 0.6446739664273986
17.049670480566327 223.4310470824154 0.6469795490352749
17.05489803551974 222.50236223012817 0.6468453451320385
17.060125590473156 222.68723154436847 0.6459842875338686
17.06535314542657 223.55438039476937 0.6504322652643068
17.070580700379985 223.41230038950766 0.6498244225237749
17.0758082553334 220.45108744212314 0.6453738995748312
17.081035810286814 218.12351280884874 0.6389461820083903
17.086263365240228 218.28318500594412 0.6373877425089562
17.091490920193642 219.2920681511427 0.6377981195472545
17.096718475147057 220.41419489598368 0.6416776179927229
17.10194603010047 220.76559394700723 0.6433533862451598
17.107173585053886 219.20481016845582 0.6425777352505829
17.1124011400073 219.38650210847456 0.6420614331516578
17.117628694960715 221.9112499681945 0.6444697807888826
17.12285624991413 226.5336001095884 0.6507014566671793
17.128083804867543 230.30307198480813 0.6561883327881293
17.133311359820958 231.14094308997304 0.655287818110895
17.138538914774372 227.06436739628623 0.6491283214002801
17.143766469727787 226.422105259957 0.646826604680373
17.1489940246812 227.02085716363155 0.6480975268773449
17.154221579634616 228.28211621575556 0.6506904394897525
17.15944913458803 228.6116773720349 0.651190106130583
17.164676689541444 231.23613785288651 0.6542658201953239
17.16990424449486 233.55518420323247 0.6569741931583234
17.175131799448273 237.387900908274 0.661447390403214
17.180359354401688 238.23039223843224 0.6621191542540575
17.185586909355102 235.86073292113207 0.6576897498768859
17.190814464308517 236.5974489533215 0.6590465608670736
17.19604201926193 239.26757727514942 0.6629314476967008
17.201269574215345 241.01506157566473 0.6656338328113707
17.20649712916876 243.31340721583393 0.6687727925519431
17.211724684122174 244.66553516650248 0.6703816310619253
17.21695223907559 245.89085003226947 0.6727971998605133
17.222179794029003 247.38376764792145 0.6742484002571475
17.227407348982418 248.09073118324886 0.6743487105429083
17.232634903935832 246.25523881412482 0.6712122608227993
17.237862458889246 245.285625483866 0.6688967447978729
17.24309001384266 243.67652505214815 0.6673587578818582
17.248317568796075 243.60292655598215 0.6690492828020204
17.25354512374949 244.0339821873302 0.6702152510997698
17.258772678702904 243.3475245953857 0.6690017598360817
17.26400023365632 241.67771008769387 0.6657831253849011
17.269227788609733 241.2448091889407 0.6663265260884302
17.274455343563147 237.4145973911119 0.6617493483693465
17.279682898516562 235.0569373428111 0.6597166168382578
17.284910453469976 236.5366472589047 0.6610340939027081
17.29013800842339 237.33641129821848 0.6605041647668753
17.295365563376805 242.2600067564325 0.6664918944863976
17.30059311833022 241.97502554563673 0.6660719575006832
17.305820673283634 241.14228603588882 0.6641080606077506
17.31104822823705 241.24224942821178 0.6650096698829742
17.316275783190463 241.21690683166088 0.6650785725260447
17.321503338143877 242.92006805900678 0.6687461728556049
17.32673089309729 242.77327697180976 0.6696638015356452
17.331958448050706 241.3991112260603 0.6661695957542156
17.33718600300412 240.60169767225747 0.6647207469146635
17.342413557957535 237.5498060373128 0.6596937542246212
17.34764111291095 236.39749897677032 0.6584245977569845
17.352868667864364 235.45250947270577 0.6579721258462832
17.358096222817778 235.85451506249214 0.6578482983337252
17.363323777771193 236.16489852367883 0.6582284271921932
17.368551332724607 232.52463626038414 0.6532849801266375
17.37377888767802 232.41906327678453 0.6541595202193704
17.379006442631436 230.9209196899981 0.6523626418735077
17.38423399758485 231.72827094173482 0.6537945590050652
17.389461552538265 229.01107916833246 0.6506059610593972
17.39468910749168 229.89929261266803 0.6533005287428325
17.399916662445094 231.50084736420737 0.6548593026811489
17.405144217398508 235.6974419252742 0.6598367374570404
17.410371772351922 235.21907348241774 0.6575539210167921
17.415599327305337 233.95550003759558 0.6548313886144628
17.42082688225875 233.50951966451865 0.6551737031074237
17.426054437212166 233.00275597602345 0.6557868481489239
17.43128199216558 232.65580127286802 0.6564974230880152
17.436509547118995 231.46645012816137 0.6547440320778769
17.44173710207241 231.17865295545784 0.6535610821172498
17.446964657025823 232.99986838715424 0.654846435839617
17.452192211979238 237.9026396834375 0.661706640435836
17.457419766932652 239.30509962310873 0.6625870400073138
17.462647321886067 240.4410287705947 0.6637712399795653
17.46787487683948 241.61242196997662 0.6663448639499381
17.473102431792896 240.57825881503126 0.6667531357692505
17.47832998674631 240.33194958545255 0.6668701046147308
17.483557541699724 239.02994869089437 0.6641689508539061
17.48878509665314 237.42535485167048 0.661614553428041
17.494012651606553 238.49943614315353 0.6638270842112541
17.499240206559968 238.65555077115914 0.664912161290577
17.504467761513382 242.46191932094982 0.6698235848124414
17.509695316466797 244.96650961002817 0.6709514652364972
17.51492287142021 245.9714236070439 0.6721369197059289
17.520150426373625 242.7244849898392 0.6686228937490268
17.52537798132704 239.9079716101521 0.6640951589835887
17.530605536280454 239.7000166769569 0.6627557241681352
17.53583309123387 241.99481647146314 0.6641797864540885
17.541060646187283 244.06510524672703 0.665757035240341
17.546288201140698 245.22164434533457 0.6691219634481859
17.551515756094112 241.96357032500927 0.6649677211414385
17.556743311047526 242.21571063469358 0.6650273505861272
17.56197086600094 243.7078139647538 0.6669688955073207
17.567198420954355 245.25296566974865 0.6688677865063825
17.57242597590777 245.30898264759196 0.66864518596408
17.577653530861184 242.5954235537542 0.6651743985906917
17.5828810858146 241.76067556416322 0.6649605930418917
17.588108640768013 242.05063776118078 0.6659061196216436
17.593336195721427 242.64593430366776 0.6652818473335016
17.598563750674842 247.2509746147839 0.6698884636340585
17.603791305628256 250.00394153177382 0.6734298370814417
17.60901886058167 252.12433841366234 0.6759695323445993
17.614246415535085 252.54359099692857 0.6769949217389557
17.6194739704885 251.8168846346401 0.6761875160700183
17.624701525441914 249.46248747876564 0.6734525211688622
17.62992908039533 248.94213348318746 0.6735506003084724
17.635156635348743 251.22780711263843 0.6777898198164598
17.640384190302157 251.76442129111294 0.6783200025185127
17.64561174525557 253.45177539873274 0.6800084764356428
17.650839300208986 255.49130915122387 0.6821400584308468
17.6560668551624 255.29173339717804 0.679836725325183
17.661294410115815 257.3301365899957 0.682603969393652
17.66652196506923 260.73508298044567 0.6875630007560696
17.671749520022644 266.4764103511109 0.6955495876364108
17.676977074976058 271.9587389945915 0.7028078824476781
17.682204629929473 278.38799190062014 0.7095228234702272
17.687432184882887 281.77999209682866 0.7128611385662212
17.6926597398363 287.25153226850085 0.7184535085575177
17.697887294789716 290.6357019032791 0.7224946986230979
17.70311484974313 293.08263455097426 0.7251165489869867
17.708342404696545 292.44171053217383 0.7241143571383659
17.71356995964996 293.7513159034104 0.7251594150462951
17.718797514603374 298.082001801846 0.73058785848764
17.724025069556788 302.84152845960364 0.7355038696135376
17.729252624510202 308.67466906834346 0.742905403538562
17.734480179463617 310.1819914997608 0.7442234047817183
17.73970773441703 312.76390073212417 0.7473724034974806
17.744935289370446 312.2439897110815 0.7469311030571837
17.75016284432386 313.32218076506797 0.7487444635715347
17.755390399277275 317.3265496664014 0.7533690223400425
17.76061795423069 319.3388148993496 0.7560112506412184
17.765845509184103 322.8824777303481 0.7598334607680411
17.771073064137518 322.8551914010164 0.7597900039538749
17.776300619090932 321.48772567726604 0.759119094795571
17.781528174044347 315.64215680790767 0.751899525052747
17.78675572899776 309.5943249014468 0.7450633801557551
17.791983283951176 304.6546178308767 0.7385538682277747
17.79721083890459 298.14752953846175 0.7306178511427689
17.802438393858004 294.25074325445735 0.7262804463582785
17.80766594881142 291.6263557495088 0.7231094981544818
17.812893503764833 287.7935386407237 0.7189178010576992
17.818121058718248 283.8437499293158 0.7142657405390905
17.823348613671662 279.10526026729883 0.7080823421402783
17.828576168625077 278.2167552360577 0.7076015411087619
17.83380372357849 277.45480020237613 0.7065750445628518
17.839031278531905 274.82228045062936 0.7034920448064961
17.84425883348532 272.1376731581515 0.7000259216141025
17.849486388438734 269.732469974491 0.6963484923330215
17.85471394339215 269.5147274058454 0.6962531710370412
17.859941498345563 268.22995123407 0.6954686256988906
17.865169053298978 269.8813827532979 0.6982427673706846
17.870396608252392 269.2307149100019 0.6971599657932436
17.875624163205806 270.2180409767146 0.6977124225592356
17.88085171815922 269.10643395527995 0.696221398779319
17.886079273112635 269.99028408248745 0.6968809764060013
17.89130682806605 273.81225833909116 0.7005804627151953
17.896534383019464 276.59967815205886 0.7039612425596465
17.90176193797288 284.7051291796077 0.7134730835139049
17.906989492926293 294.77495455200653 0.7272127273729178
17.912217047879707 304.3411294834659 0.7392682070660807
17.917444602833122 308.0062232345686 0.7426570973002388
17.922672157786536 312.223450090231 0.7471902877042228
17.92789971273995 311.3241283187038 0.7455420961680316
17.933127267693365 316.38844787176174 0.7509872484405631
17.93835482264678 316.93765660491886 0.7517691957338625
17.943582377600194 315.5543686131497 0.7494802987476938
17.94880993255361 312.1793601824804 0.7454893975583043
17.954037487507023 305.43160983820195 0.7379442988298444
17.959265042460437 301.91853039599687 0.7337101733489537
17.96449259741385 296.86283098822935 0.7288505093737444
17.969720152367266 290.10860577822626 0.7214439485068741
17.97494770732068 287.4919484284728 0.7184938265014074
17.980175262274095 284.6653252900177 0.7151091524721199
17.98540281722751 282.58410825913523 0.7125764662937846
17.990630372180924 278.9027380998677 0.7085793897320247
17.995857927134338 272.77440217486134 0.7024838447082802
18.001085482087753 269.63686432252786 0.698726863729238
18.006313037041167 266.21097758664035 0.694857642256922
18.01154059199458 265.76869687482144 0.6946517847388827
18.016768146947996 263.4495927606002 0.6916001939828426
18.02199570190141 260.1289007154546 0.6872540120462557
18.027223256854825 257.6729156288928 0.6826070856559915
18.03245081180824 255.39629437615673 0.6797824307437154
18.037678366761654 254.9335517677365 0.6791972747983643
18.042905921715068 255.4702386348492 0.6808908527988895
18.048133476668482 253.0281223933274 0.6787200713998676
18.053361031621897 253.39249088635233 0.6794146954295727
18.05858858657531 251.45821682156185 0.6767643649277765
18.063816141528726 252.19997708807261 0.677889935115707
18.06904369648214 249.81343816696972 0.6736710355290136
18.074271251435555 249.73501530008303 0.6728055538313193
18.07949880638897 251.63901264579877 0.674881320249089
18.084726361342383 253.58735849139376 0.6776136088175311
18.089953916295798 254.64269072083988 0.6798959496060335
18.095181471249212 254.9447515345266 0.6804514396005491
18.100409026202627 258.05328009767464 0.6839494230381319
18.10563658115604 261.77915927318475 0.6873661804376563
18.110864136109456 269.29888307933095 0.6968338461455376
18.11609169106287 273.03575896314675 0.7019301796971639
18.121319246016284 278.28105614870634 0.7088051248889649
18.1265468009697 280.6590366045288 0.7102135124833453
18.131774355923113 285.48902519923763 0.715338238320791
18.137001910876528 287.576774342316 0.7177031651526005
18.142229465829942 292.4415948857622 0.7233754373268414
18.147457020783357 298.5588870987087 0.7306835745747656
18.15268457573677 303.63304541959764 0.7352821232222144
18.157912130690185 310.0924369788416 0.7425261746784654
18.1631396856436 316.2151441015529 0.7498824865881082
18.168367240597014 326.76440443662517 0.7619391403404026
18.17359479555043 338.9451891879661 0.7762049531671658
18.178822350503843 350.5089171042848 0.7889358788872923
18.184049905457258 362.61464217539594 0.8020551558258604
18.189277460410672 370.93364287919576 0.8109982193263835
18.194505015364086 378.54700812289684 0.819080877663402
18.1997325703175 377.92045058924975 0.8184251358070428
18.204960125270915 377.0934749462094 0.8178374527741589
18.21018768022433 374.32987100739496 0.8147235932975734
18.215415235177744 372.98453516087284 0.8136736622820243
18.22064279013116 372.7763534252363 0.8127591692050737
18.225870345084573 371.43659531943996 0.8110109174759517
18.231097900037987 371.26166057944226 0.8107228733540384
18.236325454991402 374.11718884127913 0.8136684051010784
18.241553009944816 376.1538487610131 0.8161603758489442
18.24678056489823 377.90447325568874 0.8175082503349647
18.252008119851645 378.13247923545663 0.8182318412635561
18.25723567480506 377.4557258706289 0.8173836252628468
18.262463229758474 376.06826595916743 0.8162407442999235
18.26769078471189 373.3399658233435 0.8135710248539976
18.272918339665303 366.52343817162404 0.8061531526526057
18.278145894618717 355.0644520823903 0.7935718193774886
18.28337344957213 340.4919574266632 0.7772995065170935
18.288601004525546 332.48144326063994 0.7685289792945308
18.29382855947896 326.62571423628407 0.762540339387347
18.299056114432375 324.3154991114451 0.76096012404305
18.30428366938579 316.19308570175565 0.7519320592608824
18.309511224339204 312.8078467199421 0.7471105814233745
18.314738779292618 304.39633318659565 0.7362462482730402
18.319966334246033 300.3074576696186 0.7313926234553034
18.325193889199447 295.97651640608797 0.726748494695237
18.33042144415286 290.7950794729561 0.721427364700501
18.335648999106276 286.8788344638513 0.7165693935629733
18.34087655405969 281.79938631576937 0.7104912664152693
18.346104109013105 279.5329243199702 0.7070395236471937
18.35133166396652 277.51848430768706 0.7042128988220203
18.356559218919934 276.68716570209097 0.7026780500013331
18.361786773873348 275.74555868316787 0.7025154105602254
18.367014328826762 277.43574046834084 0.7044900191882864
18.372241883780177 279.16351753341877 0.7068757359082914
18.37746943873359 281.5497525026947 0.7095110930229238
18.382696993687006 280.6714202336099 0.7085822556640765
18.38792454864042 284.15886057271894 0.7145146623558111
18.393152103593835 289.41529423068283 0.7315760483205127
18.39837965854725 297.1187543959045 0.7477870910529664
18.403607213500663 305.0232041668806 0.7629190828318407
18.408834768454078 313.0153834491955 0.7772427859400168
18.414062323407492 321.37136383082986 0.7915739829218861
18.419289878360907 329.90621383103246 0.8059990707865244
18.42451743331432 333.7207851478865 0.8132746170296083
18.429744988267736 334.34166135430826 0.8178736594173102
18.43497254322115 331.6120049570349 0.8169254850116386
18.440200098174564 324.927012973122 0.8122825803549208
18.44542765312798 318.1376005322377 0.8078432307030184
18.450655208081393 312.24132125092655 0.8033257320911313
18.455882763034808 307.1404388911804 0.7999742793039403
18.461110317988222 307.1517834200746 0.8027315489236843
18.466337872941637 305.32642654225316 0.8031781886379123
18.47156542789505 304.7217515880011 0.8050081471592192
18.476792982848465 302.71372298748156 0.8049235951953172
18.48202053780188 299.6777715005664 0.8033071273947574
18.487248092755294 299.30620128179163 0.805342431649575
18.49247564770871 298.9319504913754 0.8065210877403773
18.497703202662123 298.02636280817205 0.8079904095569198
18.502930757615538 296.53346055249807 0.8071526516674843
18.508158312568952 292.71809239817 0.8039431808968619
18.513385867522366 292.29997304115665 0.8057353589688685
18.51861342247578 293.6879515667133 0.8095554620900679
18.523840977429195 293.7397182285992 0.8130295782945296
18.52906853238261 294.0561231584494 0.816245164625403
18.534296087336024 290.1168892235373 0.8131455077393778
18.53952364228944 288.8130572283264 0.8143164930778198
18.544751197242853 284.80877516252673 0.810278101131372
18.549978752196267 285.4498636989464 0.8126436065251946
18.555206307149682 284.3693493666901 0.8123411095407672
18.560433862103096 283.8927150761883 0.8129141613984361
18.56566141705651 285.4412506855389 0.8175278315176696
18.570888972009925 283.9377876571264 0.8160898995891696
18.57611652696334 283.3616330735564 0.8165273011997829
18.581344081916754 283.7636458904392 0.8188819548196997
18.58657163687017 285.47897578322505 0.8231440620108659
18.591799191823583 286.54992691133793 0.8280477065812399
18.597026746776997 289.9560431398153 0.8343185871807988
18.60225430173041 290.22191784718854 0.835853683663613
18.607481856683826 289.89423595002825 0.8368259790944592
18.61270941163724 291.1683742335817 0.8406428420001436
18.617936966590655 291.89297524053126 0.8443189552354209
18.62316452154407 294.53887225256074 0.8481044836157161
18.628392076497484 296.55141655888133 0.833222858259651
18.633619631450898 300.07110175264353 0.8280546136078669
18.638847186404313 308.4535101329801 0.8329441690132169
18.644074741357727 314.7807073756521 0.8369059802970511
18.64930229631114 315.31726121778144 0.8350941128963718
18.654529851264556 317.2149474287706 0.8332077904536295
18.65975740621797 320.3139433728374 0.8342000131474706
18.664984961171385 326.72109577359276 0.8390485451535669
18.6702125161248 330.23963383007805 0.8405325219187257
18.675440071078214 335.95630298213524 0.8457028435600863
18.680667626031628 340.4832611927275 0.8482239975051338
18.685895180985042 344.08577904690463 0.8497913810285624
18.691122735938457 346.2862630090508 0.8505839910573053
18.69635029089187 349.6579970053768 0.8520735479623789
18.701577845845286 352.45581858250546 0.854123680998861
18.7068054007987 356.92357979569084 0.8576468631490269
18.712032955752115 361.21402499096666 0.8606633925592347
18.71726051070553 362.01967032101595 0.8602865017438327
18.722488065658943 360.88220861131754 0.8572653461562072
18.727715620612358 358.6727189994993 0.8537798741419296
18.732943175565772 358.0886896500217 0.8518106905116419
18.738170730519187 356.63830699872716 0.848804129423175
18.7433982854726 359.88033446879246 0.8521194606607863
18.748625840426016 361.2536822372298 0.852621943890976
18.75385339537943 361.67801757377873 0.8523178421642832
18.759080950332844 358.1567158727625 0.8472778542806887
18.76430850528626 354.3127550499005 0.8410228144429823
18.769536060239673 349.08426387286505 0.8343858107945998
18.774763615193088 346.28936232671447 0.8301760956106569
18.779991170146502 340.89566832999657 0.8217947191009585
18.785218725099917 334.08352311241185 0.8122512738431935
18.79044628005333 333.9462955648538 0.810861371463829
18.795673835006745 330.61164107906336 0.8057653552676444
18.80090138996016 327.83981068751797 0.8026556940935641
18.806128944913574 326.22506646438336 0.8003579440710108
18.81135649986699 323.41359464901507 0.7966548203924014
18.816584054820403 322.3917652669303 0.7950038985410481
18.821811609773818 319.1034840561702 0.789886077757578
18.827039164727232 317.75302273062294 0.7883666394902575
18.832266719680646 315.3350990043536 0.7845379662101526
18.83749427463406 313.4387105596494 0.781237845101733
18.842721829587475 312.38680438439013 0.7793463703761656
18.84794938454089 309.205022482901 0.7749013106124214
18.853176939494304 307.09630735316546 0.7725827776207075
18.85840449444772 304.33728701428885 0.7692938771493294
18.863632049401133 300.992868676093 0.7645618845026729
18.868859604354547 300.22814943419553 0.7642616297247149
18.87408715930796 297.86708925982543 0.7611062140860477
18.879314714261376 295.3402152535189 0.7570586043298746
18.88454226921479 292.87871980532606 0.7538750341998811
18.889769824168205 288.9544547455186 0.7466945821609859
18.89499737912162 285.0890473792681 0.7415280674105603
18.900224934075034 282.9277077734818 0.7385054673506056
18.90545248902845 281.3554806253613 0.7365380627339321
18.910680043981863 281.2938561169424 0.7378885404951063
18.915907598935277 284.01659747181554 0.7416892261242183
18.92113515388869 284.1480947189572 0.7427779268394742
18.926362708842106 283.3367195343153 0.7405603663167182
18.93159026379552 278.28289990030066 0.7321751290843477
18.936817818748935 274.25240146244073 0.7265470744918604
18.94204537370235 272.75659960536666 0.7253542658377907
18.947272928655764 271.63501353691237 0.724169683306566
18.952500483609178 273.40091962457285 0.7256823229636682
18.957728038562593 271.21771056412905 0.7210205627643564
18.962955593516007 270.3402181056417 0.7194029638319632
18.96818314846942 269.757223742076 0.7180258840112347
18.973410703422836 271.7041816118994 0.7204343900448602
18.97863825837625 273.1268687459837 0.7218749478873143
18.983865813329665 271.29968852381114 0.7183926948945589
18.98909336828308 270.37547372361763 0.7172560595474016
18.994320923236494 271.8688015681996 0.7197142331324512
18.999548478189908 273.98696884448475 0.7230273815018441
19.004776033143322 272.9367130355007 0.7217605501030782
19.010003588096737 274.1860217614979 0.7232587925589828
19.01523114305015 273.6776288718794 0.7245542155939981
19.020458698003566 270.3497490448735 0.7212633983794631
19.02568625295698 269.34002779699745 0.7197079325370694
19.030913807910395 269.69152995642355 0.7184423788235743
19.03614136286381 276.59650837634626 0.7268807423915737
19.041368917817223 277.80729479826107 0.7270715094605108
19.046596472770638 277.25406123293175 0.7260048017036531
19.051824027724052 273.15476493859904 0.7203089007644139
19.057051582677467 274.8809754456269 0.7220866508852765
19.06227913763088 273.9497307350832 0.719964566484648
19.067506692584296 275.0738578013876 0.7193350685087174
19.07273424753771 275.82213917909286 0.7190405852904838
19.077961802491124 277.8338660299154 0.7223378122366261
19.08318935744454 278.4123957225721 0.7231302701566367
19.088416912397953 275.89696833303867 0.7205195706112372
19.093644467351368 274.23249637743044 0.7188637881249401
19.098872022304782 274.471172618423 0.719844553041003
19.104099577258197 273.1666404081893 0.7184666779599634
19.10932713221161 271.33294669030164 0.7156168979759666
19.114554687165025 271.3370559889463 0.7153893447284878
19.11978224211844 268.441056270803 0.7114814750187797
19.125009797071854 268.16954764230013 0.7105272116030261
19.13023735202527 267.18112032550835 0.70814541369509
19.135464906978683 266.79494522561964 0.7075683089487825
19.140692461932098 266.5537693454415 0.7074665984975866
19.145920016885512 265.7848700684247 0.7070104516476677
19.151147571838926 264.24800200944685 0.7050898386884795
19.15637512679234 263.9185468600801 0.7042791433747876
19.161602681745755 265.5199721735358 0.7078324912298913
19.16683023669917 265.9887851079791 0.7080876227237246
19.172057791652584 266.7709813869278 0.7090908309128691
19.177285346606 267.7521698951572 0.7096899958987609
19.182512901559413 269.9087719364971 0.7128518155504846
19.187740456512827 268.7502768196679 0.7122620040389644
19.19296801146624 262.1152817308687 0.7033153196792167
19.198195566419656 259.25115760416855 0.6984837707456515
19.20342312137307 258.2803403028832 0.6961654763503845
19.208650676326485 259.10039499633746 0.6963760698893673
19.2138782312799 259.69835125458326 0.6974658681564394
19.219105786233314 261.56152195507997 0.7001501231249624
19.22433334118673 263.5890873307088 0.7027167115382655
19.229560896140143 265.80786370948 0.7051842556695557
19.234788451093557 268.9084809762231 0.7084048912006771
19.24001600604697 268.2594279109124 0.7082178924407961
19.245243561000386 267.70243654178006 0.7081200526648459
19.2504711159538 263.5539538320636 0.7015864060712793
19.255698670907215 263.36233687356304 0.7008783057809829
19.26092622586063 264.0908554190658 0.7018492028236207
19.266153780814044 265.94259326632584 0.7043060278065674
19.271381335767458 265.9300971014257 0.7049325419366833
19.276608890720873 266.4398536865967 0.705158279589242
19.281836445674287 269.3919301724153 0.708900863770505
19.2870640006277 271.2398889300549 0.7109662001599534
19.292291555581116 272.8017912609071 0.7123577111300794
19.29751911053453 271.32675989466685 0.7109824029252264
19.302746665487945 272.63813663992084 0.7123096017458637
19.30797422044136 277.68711888062205 0.7193074675887585
19.313201775394774 284.36107259314906 0.7276057845300403
19.318429330348188 288.30139384651176 0.7313622258250598
19.323656885301602 288.7074674384279 0.7311798979794323
19.328884440255017 289.82736889513086 0.7317426273368627
19.33411199520843 293.1776488155834 0.7344713669331766
19.339339550161846 295.07549607360943 0.7382577799908572
19.34456710511526 294.79271693749024 0.7372282608462921
19.349794660068675 292.4336591339012 0.7341683868298797
19.35502221502209 292.893854817178 0.734255247456782
19.360249769975503 298.5236111178754 0.7410989124953916
19.365477324928918 302.88632561966085 0.7470585218352085
19.370704879882332 306.74908762658623 0.751898584356715
19.375932434835747 311.6559970908907 0.7568280653884044
19.38115998978916 316.6113489100026 0.7633568913632369
19.386387544742576 318.73818272101033 0.7648996925657463
19.39161509969599 321.1544328908234 0.7682831193109884
19.396842654649404 321.8446676763101 0.7678632302560403
19.40207020960282 324.0030658607476 0.7695198426809023
19.407297764556233 327.09409077053004 0.7729229288418759
19.412525319509648 330.14610934206416 0.7764290522986114
19.417752874463062 330.92090381122523 0.7781708175548938
19.422980429416477 328.43389422098636 0.7754226160162838
19.42820798436989 327.42794954476506 0.7731233909715335
19.433435539323305 326.40926150307365 0.7719447733483932
19.43866309427672 325.61635917229404 0.7708819568492299
19.443890649230134 324.620407734362 0.7711273751852075
19.44911820418355 322.79907399914435 0.7690454309012912
19.454345759136963 322.31204461821557 0.7685561354896301
19.459573314090377 324.7081757243367 0.770534022369726
19.464800869043792 328.0742284592059 0.7738311027554416
19.470028423997206 329.210177399502 0.7741904066750493
19.47525597895062 330.82176865204275 0.7763339130614769
19.480483533904035 328.5140013210863 0.7733839869155683
19.48571108885745 325.4214786964834 0.7700880769825937
19.490938643810864 328.64143683923214 0.7738644713432844
19.49616619876428 329.54547450993215 0.7748522242321016
19.501393753717693 331.93647138762384 0.777866493406409
19.506621308671107 332.43896141149213 0.7779628024755185
19.51184886362452 334.07020196278506 0.7797736227745939
19.517076418577936 335.4318522182455 0.7815200603766544
19.52230397353135 336.0126315825852 0.7818177726785075
19.527531528484765 337.5795976474952 0.7837382240583398
19.53275908343818 341.2802081547634 0.7877438324171995
19.537986638391594 344.1886633095545 0.7907969664903638
19.54321419334501 345.914440499404 0.7931445711024574
19.548441748298423 347.6685613559349 0.7950390178524788
19.553669303251837 348.4080297705481 0.7957301426813996
19.55889685820525 352.01079501284113 0.7996240991023651
19.564124413158666 353.7732323538321 0.8018819018843989
19.56935196811208 357.8978651606224 0.8066171679421343
19.574579523065495 361.27517405474634 0.809996180090405
19.57980707801891 364.80206131510084 0.8130619557751306
19.585034632972324 365.9988328894506 0.8141038816776928
19.590262187925738 367.4714135758534 0.8154319924636951
19.595489742879153 369.6562956726266 0.8178419868687893
19.600717297832567 373.7987964981019 0.8220987905589363
19.60594485278598 379.0733617573051 0.8276698859761464
19.611172407739396 380.99602182572863 0.8296990709568811
19.61639996269281 380.03419081839155 0.828955404178262
19.621627517646225 380.68709187111983 0.8299166760418621
19.62685507259964 383.0500345461956 0.8325380068050175
19.632082627553054 383.3194152530976 0.8323974368925902
19.637310182506468 381.01730649932466 0.8295260117772022
19.642537737459882 381.2418851682581 0.8297203216790422
19.647765292413297 384.26879354323285 0.8324282052848468
19.65299284736671 388.04141879294326 0.837039409149282
19.658220402320126 389.57661771323666 0.8387406818647065
19.66344795727354 391.3787786734528 0.8409485238998486
19.668675512226955 389.0048765203857 0.8384911285933442
19.67390306718037 391.3821887355498 0.8410348829057022
19.679130622133783 394.4760098231761 0.8444790358478869
19.684358177087198 397.56444197869223 0.8478778014968693
19.689585732040612 399.8868589089487 0.8498280937408058
19.694813286994027 400.7712406547052 0.8504152001679863
19.70004084194744 402.3337066899437 0.8519674949607488
19.705268396900856 401.85226573684156 0.8513194506942638
19.71049595185427 400.9351953933434 0.8508326817559964
19.715723506807684 396.52202095395097 0.8452077183630828
19.7209510617611 394.3829337331508 0.8434293076228606
19.726178616714513 387.8118122646441 0.8358326255314982
19.731406171667928 382.6242336880148 0.830090972039464
19.736633726621342 376.8876181395694 0.8241138315345389
19.741861281574757 373.0762960547214 0.8202501102413959
19.74708883652817 367.4321674075305 0.8141516134113052
19.752316391481585 363.9554994777852 0.8104464297981742
19.757543946435 358.30763707469674 0.8036977187490681
19.762771501388414 351.85603400746214 0.7965580724610715
19.76799905634183 349.0138746879888 0.7940138558008042
19.773226611295243 345.1779570416001 0.7891949709934043
19.778454166248657 342.4885846655447 0.7863845885773266
19.783681721202072 339.9672588854408 0.782728591907595
19.788909276155486 336.30306970344895 0.7794443245554609
19.7941368311089 335.34777649241914 0.7783395578441553
19.799364386062315 329.8591846013307 0.77178939988517
19.80459194101573 328.20138331890314 0.770071255194986
19.809819495969144 326.5340288875742 0.7680247970711619
19.81504705092256 324.3938704636096 0.7653808931510309
19.820274605875973 323.10705393227636 0.7637495360700184
19.825502160829387 319.80934421268086 0.7591142767453511
19.8307297157828 314.8235846875033 0.7532981404076478
19.835957270736216 311.68193562882715 0.7503415045965649
19.84118482568963 312.9184233540317 0.7516985786580515
19.846412380643045 314.59187030783016 0.7542363450529521
19.85163993559646 313.5346655640312 0.7515773040115385
19.856867490549874 310.8272992035193 0.7482425539882331
19.86209504550329 307.80556445792115 0.7443937047173734
19.867322600456703 308.48517710244226 0.7452015937546054
19.872550155410117 308.8255429667088 0.7461486725873092
19.87777771036353 312.446661914576 0.7500520629960037
19.883005265316946 313.97838889416823 0.7528270080580781
19.88823282027036 314.63204381622757 0.754126781596306
19.893460375223775 308.4234648153458 0.7468027598765538
19.89868793017719 306.30103706476615 0.7440713717377734
19.903915485130604 303.51916932769535 0.7402594212694663
19.909143040084018 302.5093900209547 0.7387507730931832
19.914370595037433 303.20420770240526 0.7401480674079133
19.919598149990847 301.15014555776185 0.7368748846604664
19.92482570494426 301.01215648720137 0.7367984230169545
19.930053259897676 300.25917731269493 0.7358891098651881
19.93528081485109 298.5728625348887 0.7341516161884974
19.940508369804505 297.538015115242 0.7327080989840117
19.94573592475792 295.2199224448478 0.7294168307178923
19.950963479711334 294.5589397651949 0.7282202141934125
19.956191034664748 297.02077646018193 0.7317921025297641
19.961418589618162 297.40278221368044 0.7323789814869698
19.966646144571577 299.26532795495257 0.7352263226266542
19.97187369952499 298.08491432868743 0.7337304316544938
19.977101254478406 298.7118010055193 0.734399738787502
19.98232880943182 298.4704573435923 0.7340994166657445
19.987556364385235 298.24462497270446 0.7328505235699063
19.99278391933865 297.11841304040723 0.7305969350160142
19.998011474292063 295.92100607447514 0.7284922756870376
20.003239029245478 297.2552055518462 0.73011071937362
20.008466584198892 298.25718558601636 0.731750108150748
20.013694139152307 303.0633634235342 0.7370505071193131
20.01892169410572 308.44608813795355 0.7432416503243116
20.024149249059136 315.22867192360826 0.752379630678695
20.02937680401255 318.7167825238777 0.7572243579812745
20.034604358965964 320.1688208052205 0.7597798477308112
20.03983191391938 324.7950292985982 0.7646841166540694
20.045059468872793 330.2917173269896 0.7702399417099083
20.050287023826208 333.35211510559725 0.7737213143235906
20.055514578779622 333.67862270965674 0.7738846652026002
20.060742133733036 331.034759724232 0.7708833563626901
20.06596968868645 327.5676080612199 0.7672605358330938
20.071197243639865 321.55640825845694 0.760008450451303
20.07642479859328 317.4377339611227 0.7551560844246282
20.081652353546694 318.1578779026565 0.756067417046179
20.08687990850011 318.74235380199553 0.7566127761681929
20.092107463453523 317.2923199515209 0.7552890100052521
20.097335018406937 316.48592451962634 0.7545541424026744
20.102562573360352 314.6612556001899 0.7525113509378549
20.107790128313766 312.64592206906536 0.74936594120649
20.11301768326718 310.49178615389116 0.7460907877972293
20.118245238220595 308.38363099371935 0.743591787398823
20.12347279317401 310.2894412489922 0.746526292214994
20.128700348127424 308.0647859917194 0.7437917887744114
20.13392790308084 305.9769497151372 0.7406387365461681
20.139155458034253 305.32752215628244 0.7395252538143328
20.144383012987667 307.39779159566433 0.7420492276867947
20.14961056794108 310.96887087739714 0.7470328984921617
20.154838122894496 311.62961607355066 0.7477259624549693
20.16006567784791 310.98891695258504 0.7468992019156648
20.165293232801325 308.05470936340384 0.7430083223013965
20.17052078775474 308.46605833942226 0.7434024083073496
20.175748342708154 311.25977348183545 0.7471250438265192
20.18097589766157 313.52540331157684 0.7499900615932498
20.186203452614983 313.9026573303792 0.7502979497644101
20.191431007568397 310.17356423939464 0.7450362249706913
20.19665856252181 307.49371574948134 0.7410555145224527
20.201886117475226 307.1876492970147 0.7405466752491422
20.20711367242864 307.6658282974615 0.7407838590010857
20.212341227382055 304.4251004288956 0.7375067542397162
20.21756878233547 301.0593098428408 0.7337703875237901
20.222796337288884 297.3933450711366 0.729415506535517
20.228023892242298 295.8194683188339 0.7279925299017665
20.233251447195713 291.964988787267 0.7240190909422322
20.238479002149127 288.6630376940078 0.7205426836442255
20.24370655710254 286.0935114724929 0.7179194814161087
20.248934112055956 287.89483407066854 0.7206270848691825
20.25416166700937 289.78047685297236 0.7229699924588913
20.259389221962785 293.32714534141274 0.7271068659771595
20.2646167769162 292.931743676025 0.7258005825559333
20.269844331869614 289.9875174605685 0.7218934611619225
20.275071886823028 288.7900145872303 0.7192946719310503
20.280299441776442 283.0571360317616 0.7118978019549491
20.285526996729857 283.5763948741295 0.7127954191560569
20.29075455168327 283.62496207552783 0.7133305792327589
20.295982106636686 286.15898831412653 0.7174905709338301
20.3012096615901 286.57687323500926 0.7172242949410925
20.306437216543515 288.680603531244 0.7201673110777382
20.31166477149693 292.07104130341685 0.7242591983559405
20.316892326450343 293.7006123491598 0.7260351331892876
20.322119881403758 288.73327380468373 0.720275568773685
20.327347436357172 287.02541010672263 0.7171337376205379
20.332574991310587 285.24461514724163 0.7150964524703212
20.337802546264 289.7685205733329 0.7212687073930022
20.343030101217416 288.5699605601654 0.7204192201601907
20.34825765617083 287.8595432281395 0.7191519021163221
20.353485211124244 286.23844883242765 0.7162133766786102
20.35871276607766 287.4293798837478 0.7168968493478157
20.363940321031073 288.29270670628904 0.7186111555581234
20.369167875984488 287.1880806952949 0.7174568604855952
20.374395430937902 284.5949768828239 0.7138962693650587
20.379622985891316 286.62882252433553 0.716254370607831
20.38485054084473 289.18182537584624 0.7188552769560265
20.390078095798145 291.02685170226846 0.7214840814260748
20.39530565075156 289.33463697564224 0.7196672225122729
20.400533205704974 289.5765840152118 0.7201608456100898
20.40576076065839 291.16208282374737 0.72215421325133
20.410988315611803 289.37455504070465 0.7190745591646918
20.416215870565217 287.44406401338335 0.7169644480784924
20.421443425518632 285.83728142953134 0.7156897508764758
20.426670980472046 284.359297015152 0.7146824975747689
20.43189853542546 283.04545285769797 0.7130608673572264
20.437126090378875 282.96191391488526 0.7121315325270274
20.44235364533229 285.2710946169693 0.7148880053499832
20.447581200285704 289.86392493915196 0.720356821323367
20.45280875523912 292.14698705219087 0.7235186620846853
20.458036310192533 292.036723569787 0.723814092167787
20.463263865145947 288.4487457715989 0.7180439240591361
20.46849142009936 288.21001189995485 0.7182351561894533
20.473718975052776 287.6205049784917 0.7167393984528865
20.47894653000619 288.94347799282895 0.7180167625367017
20.484174084959605 288.29752449232654 0.7178716332578724
20.48940163991302 286.5421745474232 0.7157013387952375
20.494629194866434 285.74822060845077 0.7159569705155902
20.49985674981985 286.68670688679737 0.7173206299036812
20.505084304773263 286.77837927897394 0.7164702138131709
20.510311859726677 288.85067728313317 0.718790857076542
20.51553941468009 289.31606166544 0.719612520796621
20.520766969633506 289.00009857523344 0.7196375265907935
20.52599452458692 287.6909443871768 0.7190587940969333
20.531222079540335 288.1208776993418 0.7190149371234267
20.53644963449375 287.94788889870125 0.7199061378815788
20.541677189447164 286.34444895315147 0.7172832027397463
20.546904744400578 285.21738974934067 0.7152208877445327
20.552132299353993 282.29710644795716 0.7112481823097009
20.557359854307407 284.23798268911315 0.7125802585721503
20.56258740926082 285.46427729583723 0.71425772352716
20.567814964214236 286.7052746236264 0.7160795161520185
20.57304251916765 283.30482422870887 0.7116221292595712
20.578270074121065 282.67829680967304 0.7107288333843872
20.58349762907448 281.5486517594667 0.708217482652027
20.588725184027894 280.89093773470853 0.7070078605862803
20.593952738981308 279.08128361965663 0.7052317489608012
20.599180293934722 277.49949989601174 0.7034326460639343
20.604407848888137 279.56944981834147 0.7058399719356286
20.60963540384155 283.8445656415498 0.7104029361282969
20.614862958794966 286.54405515505914 0.7145923456868155
20.62009051374838 286.10727773075297 0.7151598473427037
20.625318068701795 284.4709725678544 0.7128892987804143
20.63054562365521 285.0757244978846 0.7137185141188432
20.635773178608623 281.14070631130846 0.7079332226620704
20.641000733562038 279.4719981463861 0.7058654151345232
20.646228288515452 277.61718608397274 0.7034929890095288
20.651455843468867 279.5793926279298 0.7056233889818813
20.65668339842228 279.83454896809616 0.7075747222048357
20.661910953375695 282.7382054209387 0.7115616447474404
20.66713850832911 283.5754458887196 0.7116936968262163
20.672366063282524 280.8823067584334 0.7081007047584227
20.67759361823594 281.7023454212353 0.7088239138649656
20.682821173189353 285.1703907389652 0.7136558874246867
20.688048728142768 285.7269834104045 0.714603926028492
20.693276283096182 284.6351579065503 0.7128064312389392
20.698503838049596 282.2928577274693 0.7107170089522847
20.70373139300301 284.2961842431127 0.7123695123806552
20.708958947956425 284.1930037470489 0.7118492827310509
20.71418650290984 284.9773439926761 0.7122666363890785
20.719414057863254 286.17906779106335 0.7130104585184333
20.72464161281667 289.59359861763284 0.7173901870726523
20.729869167770083 292.4202887995361 0.7205615460546781
20.735096722723497 294.70733546982666 0.7231518489766497
20.740324277676912 293.71456263566824 0.7219427219862339
20.745551832630326 292.6208579148749 0.7212117318453007
20.75077938758374 288.62936422276096 0.7173194866287632
20.756006942537155 290.5238293167547 0.7210183814169618
20.76123449749057 289.99679349280893 0.7195944200510191
20.766462052443984 290.5890328178445 0.7199427774898481
20.7716896073974 288.5829591453563 0.7162078330092535
20.776917162350813 292.05026847204806 0.7202641426639692
20.782144717304227 293.3476957170614 0.7224628955644561
20.78737227225764 296.3581040671338 0.7269290421156489
20.792599827211056 292.5870557386161 0.7226669135152971
20.79782738216447 293.001978837675 0.7221453944655613
20.803054937117885 294.0894628287651 0.7224474769036446
20.8082824920713 299.54462879334454 0.7297081417769588
20.813510047024714 302.5358416684737 0.7332940562109542
20.81873760197813 303.8277893696563 0.735027103798495
20.823965156931543 303.28619013989993 0.7338937139210248
20.829192711884957 304.56787547163924 0.7354303809420233
20.83442026683837 303.0590508671879 0.7331188355751662
20.839647821791786 302.04912333943196 0.7316444566442929
20.8448753767452 302.06227539133386 0.7322812471676183
20.850102931698615 300.57644398043504 0.730933542164018
20.85533048665203 298.70797000152703 0.7287748902290264
20.860558041605444 292.47629647664087 0.7212248700693137
20.865785596558858 289.3650991891013 0.7168332699831136
20.871013151512273 288.627655990383 0.7158254802259023
20.876240706465687 290.4270639805219 0.7182576604580323
20.8814682614191 292.8995383392473 0.7213533988990387
20.886695816372516 294.557832773164 0.7233770655631738
20.89192337132593 293.95843759901675 0.7221807393124302
20.897150926279345 293.53046128461375 0.7219046444674317
20.90237848123276 293.0983084062925 0.722011333530871
20.907606036186174 287.65728351564445 0.7151752622150974
20.912833591139588 285.6144310734517 0.711870641315445
20.918061146093002 283.91563280975083 0.709395648869992
20.923288701046417 287.54445982766276 0.7135865280508896
20.92851625599983 288.8778441278173 0.7154941165404077
20.933743810953246 289.9595430089903 0.7173953566886886
20.93897136590666 288.7529371494823 0.7163909691145616
20.944198920860075 286.1457158893515 0.7142228566834652
20.94942647581349 286.15426358353034 0.7141370354823352
20.954654030766903 284.0573153951548 0.7110224474891016
20.959881585720318 285.5212793328159 0.7125830671641387
20.965109140673732 284.28371993064513 0.7109394574893185
20.970336695627147 285.53738570372667 0.7126355526306722
20.97556425058056 283.51435575612436 0.7092286279790766
20.980791805533975 283.6276856047976 0.7099948856605688
20.98601936048739 281.3087841715014 0.7077432814233195
20.991246915440804 281.194443992397 0.7077367549789503
20.99647447039422 281.0797014327417 0.7076257361979665
21.001702025347633 278.5234825258214 0.7040427808362132
21.006929580301048 278.0676864546202 0.7026530218547683
21.012157135254462 274.029209627493 0.6968200119700958
21.017384690207876 273.62574342512835 0.6963020561154308
21.02261224516129 273.36409546483924 0.6962205643430774
21.027839800114705 273.94904644182697 0.6979073399572019
21.03306735506812 274.6761488879851 0.6993796963426865
21.038294910021534 274.3721460742078 0.6989207611979893
21.04352246497495 275.0523537330432 0.6993882345323944
21.048750019928363 274.03112816691487 0.6972130028679795
21.053977574881777 274.6381258194433 0.698275395163836
21.059205129835192 274.50844401168 0.6981290706286196
21.064432684788606 275.1123135925118 0.6992307119874271
21.06966023974202 274.9911378856878 0.6988464498230045
21.074887794695435 271.3729473811599 0.6933651977669985
21.08011534964885 267.54741548330844 0.6882312328384742
21.085342904602264 267.08966328913755 0.6876093176778102
21.09057045955568 269.26193348009065 0.6902566614228829
21.095798014509093 273.495315930082 0.695729846729219
21.101025569462507 273.99514188191466 0.6957073641106248
21.10625312441592 270.7231682634733 0.69177103942939
21.111480679369336 270.1650414114202 0.6902683932330658
21.11670823432275 268.2055962041367 0.6881557441472915
21.121935789276165 268.3461072649865 0.6898396516843991
21.12716334422958 270.9933928818004 0.6931413167747018
21.132390899182994 273.6959850013405 0.6958607972962855
21.13761845413641 278.0210081843158 0.6991459504303426
21.142846009089823 277.08160642830546 0.6980782283823187
21.148073564043237 274.7962366069542 0.6949257596550802
21.15330111899665 273.29673227068224 0.6916968307851625
21.158528673950066 272.98875199332684 0.6906377243494932
21.16375622890348 272.34110000776127 0.6902451220621525
21.168983783856895 269.93485740497215 0.6877104014565434
21.17421133881031 268.11849208412053 0.6859192842847935
21.179438893763724 267.516867687836 0.6854047886395147
21.184666448717138 270.288122897971 0.6898318872398751
21.189894003670553 270.1008096733221 0.6879863962996967
21.195121558623967 272.04906809895573 0.6898912501258554
21.20034911357738 272.3328672080735 0.6888998277391909
21.205576668530796 267.8878558557485 0.683276693688268
21.21080422348421 266.9710564441493 0.682658415651763
21.216031778437625 266.6329096893533 0.683330261206505
21.22125933339104 271.19383770668526 0.688216453309926
21.226486888344454 269.70263092051295 0.686658910697503
21.231714443297868 269.0666438283255 0.6836944966419995
21.236941998251282 270.1723003443081 0.6851709001940299
21.242169553204697 271.61064806822196 0.687227623215549
21.24739710815811 272.75562734329475 0.6877098190896931
21.252624663111526 273.0919561874873 0.688909004724595
21.25785221806494 270.5737299263822 0.6844060932086147
21.263079773018355 271.3313992627894 0.6859816676522285
21.26830732797177 270.1685970529424 0.6847605670411135
21.273534882925183 271.64385657305155 0.6862437966339094
21.278762437878598 272.9910306156457 0.6889998552289086
21.283989992832012 275.470467570425 0.7005385451137548
21.289217547785427 275.6527763720622 0.7122689277459746
21.29444510273884 272.16508866697694 0.7136555280159907
21.299672657692255 266.07201601747136 0.708828511787403
21.30490021264567 263.5863007369859 0.7099882500193433
21.310127767599084 261.5132391535779 0.7098682372234266
21.3153553225525 260.2452768579626 0.7113908434194007
21.320582877505913 260.84801687808715 0.7153293324590245
21.325810432459328 262.8334343367336 0.7221752353786244
21.331037987412742 262.63504571323284 0.7262978842430341
21.336265542366156 261.76886046249064 0.7280753810283201
21.34149309731957 262.65951946779603 0.7320827267551154
21.346720652272985 265.6444568450212 0.7389683484097518
21.3519482072264 263.95974059410173 0.7385807996288196
21.357175762179814 263.1076976507461 0.7396800819096123
21.36240331713323 259.70623719681356 0.7357805828722556
21.367630872086643 260.33358851993626 0.7387892974418756
21.372858427040057 260.36342524139445 0.7405014106112011
21.378085981993472 259.994716310426 0.7422664811787479
21.383313536946886 259.01658950794007 0.7444364135813197
21.3885410919003 257.176302455536 0.7440493310413635
21.393768646853715 259.08152106163345 0.7494594346936471
21.39899620180713 259.8017622194477 0.7515739791479131
21.404223756760544 260.94722432812245 0.7545955018704408
21.40945131171396 261.2555702063666 0.7576097436282561
21.414678866667373 262.46592268852686 0.7617545129354822
21.419906421620787 261.6849015072035 0.7621367517056453
21.4251339765742 259.9346626532316 0.7603111329073151
21.430361531527616 260.5829684004603 0.7626659245103642
21.43558908648103 261.4068356478234 0.7654137803399154
21.440816641434445 260.11862924821577 0.7656410013073912
21.44604419638786 257.4187917864676 0.7636224008729009
21.451271751341274 259.58937922065314 0.7693347670704874
21.45649930629469 269.068765385031 0.7849285063916739
21.461726861248103 273.75729866066416 0.7916939801407686
21.466954416201517 273.8195677219921 0.7935593090362266
21.47218197115493 268.95092604518726 0.7884167966463812
21.477409526108346 267.88672889933343 0.7917197993433741
21.48263708106176 265.024161827683 0.7889951492492246
21.487864636015175 267.0378186125549 0.7927431071419101
21.49309219096859 265.8071142776245 0.790893781601732
21.498319745922004 266.72592910712405 0.7936042538425803
21.503547300875418 266.7991847058267 0.7958971950099895
21.508774855828833 266.7794853066417 0.7951752355015188
21.514002410782247 267.9879221437295 0.7801131547053094
21.51922996573566 269.7312779710889 0.7732884718294144
21.524457520689076 270.4588108906016 0.7669245315728309
21.52968507564249 271.81342050199015 0.7653254719182885
21.534912630595905 272.76004818571903 0.7622599652861091
21.54014018554932 274.5888473982531 0.7621653228813395
21.545367740502734 276.88654873928834 0.7628916148662732
21.550595295456148 276.0254485852241 0.7597675329497875
21.555822850409562 276.82727794945293 0.759609524067575
21.561050405362977 275.1368522669362 0.7547936403343901
21.56627796031639 273.73686574617955 0.748678123668328
21.571505515269806 275.7610215871731 0.7483774700666799
21.57673307022322 280.8265637713516 0.7532205492872095
21.581960625176634 282.8688230870496 0.754688372272514
21.58718818013005 282.51180013927825 0.7546810719388904
21.592415735083463 282.3089106361784 0.7533646087764242
21.597643290036878 286.13635237071924 0.757596562242305
21.602870844990292 285.7983445025702 0.7557150199734407
21.608098399943707 285.41994065430305 0.7529788865437264
21.61332595489712 285.00950469358384 0.7510731646866717
21.618553509850535 284.14973638438624 0.7490555483411644
21.62378106480395 285.54796304454896 0.7499696898664165
21.629008619757364 288.20804332348536 0.7520099506329874
21.63423617471078 289.2491850755517 0.7523209774824059
21.639463729664193 287.3510351796909 0.7489615973300289
21.644691284617608 285.6670990619067 0.7463425205902615
21.649918839571022 284.39236260584244 0.7427116646087399
21.655146394524436 281.94972400922194 0.7392829480018484
21.66037394947785 281.1043880248622 0.7369293283431123
21.665601504431265 282.7117176581267 0.7399207750453073
21.67082905938468 287.71362912249856 0.7458295151118273
21.676056614338094 291.62524921807176 0.7491324868676179
21.68128416929151 290.61859168410064 0.7474837908187069
21.686511724244923 290.23798036965576 0.7465983302410955
21.691739279198337 289.07129721316255 0.7451732102816696
21.696966834151752 291.35340577363786 0.7476436732101038
21.702194389105166 290.75881298878573 0.748432047101789
21.70742194405858 292.37575387934214 0.750652579329677
21.712649499011995 290.315888020297 0.7467543224328876
21.71787705396541 291.30633470584866 0.7464883057057231
21.723104608918824 288.8911677177093 0.7436287732631324
21.72833216387224 289.62710750423923 0.7440410208790442
21.733559718825653 288.1092121608929 0.7417737975273873
21.738787273779067 291.06399911632315 0.7436362029678372
21.74401482873248 292.1111281659802 0.744919946023066
21.749242383685896 293.1107820594928 0.7459553256167025
21.75446993863931 293.72758544591534 0.7469142277208629
21.759697493592725 295.64957662799793 0.7491207487182007
21.76492504854614 300.19260939130373 0.7536458986682124
21.770152603499554 302.3521588992565 0.7557031673746806
21.77538015845297 298.9845635403676 0.7502485058902996
21.780607713406383 299.9631976796064 0.750918587515661
21.785835268359797 301.8394705845483 0.7525767898969177
21.79106282331321 304.98942706692714 0.7557563702837466
21.796290378266626 306.5584485978629 0.7574391384481307
21.80151793322004 308.8698675173803 0.7606348956287432
21.806745488173455 312.8589221407316 0.7656161840889381
21.81197304312687 315.6764942818437 0.7698983137923624
21.817200598080284 317.66507969520734 0.7731441497738839
21.822428153033698 318.95678024025 0.7750081070946535
21.827655707987113 317.03680350319956 0.7718282473391828
21.832883262940527 315.7144793327819 0.7693305628523915
21.83811081789394 316.467703732493 0.7693292848698404
21.843338372847356 319.1534952373448 0.7719675357974842
21.84856592780077 321.08007945937754 0.7739740669711945
21.853793482754185 322.157378018501 0.7764273560733036
21.8590210377076 322.2134163549294 0.7764282917799848
21.864248592661014 320.2433322684294 0.7743089615052205
21.869476147614428 319.3572352822367 0.7727825239812878
21.874703702567842 320.2863753130554 0.7732618591739415
21.879931257521257 321.7205030567229 0.7748102411099815
21.88515881247467 319.83323969273886 0.7731165487697471
21.890386367428086 315.06665009288815 0.76764539963478
21.8956139223815 312.57319814803003 0.7644969625089156
21.900841477334914 312.8627943787614 0.7631922567225007
21.90606903228833 311.9142414556835 0.7617406549749736
21.911296587241743 310.58419793352766 0.7598005415768211
21.916524142195158 307.2167847997237 0.7557306689125343
21.921751697148572 306.40159868584277 0.7554845893507155
21.926979252101987 306.8155086731789 0.7553647391188579
21.9322068070554 307.04043470996936 0.7554284760772771
21.937434362008815 307.4764336312571 0.7546848723494515
21.94266191696223 306.4579352250619 0.7535984740831048
21.947889471915644 308.96113866191826 0.7569638553898341
21.95311702686906 307.33230928103103 0.7550284737975431
21.958344581822473 306.0012751405845 0.7525460386470774
21.963572136775888 305.91544634813647 0.7517799429979032
21.968799691729302 306.3268344150713 0.7525935482546672
21.974027246682716 306.6703789900085 0.7530763612320717
21.97925480163613 306.0872389809963 0.7528166699235689
21.984482356589545 305.4052043909382 0.7518929906936273
21.98970991154296 306.9399967801409 0.7535069245888153
21.994937466496374 307.7779937137326 0.7538185106055423
22.00016502144979 305.638002414002 0.7508719235726957
22.005392576403203 302.1555965128017 0.7454835605420652
22.010620131356617 299.6174417823708 0.7423282586148947
22.015847686310032 303.1744295139752 0.7460251936929045
22.021075241263446 307.44087557652546 0.7503071482849649
22.02630279621686 311.2344332824006 0.7553038843286375
22.031530351170275 312.69912704645026 0.7571034763838236
22.03675790612369 312.12778224904895 0.7565258726019158
22.041985461077104 310.3372442450016 0.7543546338894556
22.04721301603052 312.8790506808001 0.7575911383397308
22.052440570983933 314.10050249242596 0.7594874248868801
22.057668125937347 315.19512985614574 0.7599563909673918
22.06289568089076 314.6223841270529 0.7586478209508445
22.068123235844176 312.8407994074445 0.7562489736663537
22.07335079079759 310.341560326687 0.7531553393675746
22.078578345751005 308.9207204524814 0.7515798748164478
22.08380590070442 309.579162330121 0.7520242541599951
22.089033455657834 311.2808450437075 0.7540002860667258
22.09426101061125 310.9852269209617 0.7538150303624763
22.099488565564663 311.9597777998845 0.7553343896547959
22.104716120518077 312.8469723583726 0.7559348670931951
22.10994367547149 316.209867824308 0.7597702820573472
22.115171230424906 314.1773686204211 0.7566224360399688
22.12039878537832 315.55875355919136 0.7584187491543832
22.125626340331735 313.19159032381543 0.7547886894277293
22.13085389528515 310.7894921518247 0.7519897778069324
22.136081450238564 305.72316002270213 0.7458580835558265
22.141309005191978 302.025389164745 0.7419207255771325
22.146536560145393 302.10859359939286 0.7423470495253949
22.151764115098807 303.5601279547658 0.7433741126601954
22.15699167005222 306.03992014593706 0.7465498789917019
22.162219225005636 308.66166239662294 0.7497997067148396
22.16744677995905 306.7753622098831 0.7473966849076594
22.172674334912465 307.2575478231067 0.7475282360318388
22.17790188986588 308.45632806731845 0.7478135271575082
22.183129444819293 307.423039986274 0.7472551552572864
22.188356999772708 307.55290286964515 0.7479065781237015
22.193584554726122 305.69851992976976 0.7460166531248501
22.198812109679537 307.9858823484811 0.7482024073286502
22.20403966463295 307.7070873907667 0.7474144971425594
22.209267219586366 309.0598930927414 0.7490272261931276
22.21449477453978 311.8090671399567 0.7523019231537207
22.219722329493194 313.7165946017988 0.7535721478701707
22.22494988444661 312.5451083264337 0.751993928639142
22.230177439400023 314.7066976908883 0.7534240813564113
22.235404994353438 314.10919537327345 0.7534033817472965
22.240632549306852 315.9004924400448 0.7559026633353905
22.245860104260267 311.9635359760953 0.7514217262848325
22.25108765921368 309.89085450192437 0.7495218523583377
22.256315214167095 308.4392170736027 0.74690688174267
22.26154276912051 306.87784112950607 0.7453860655502004
22.266770324073924 308.604528950137 0.7473129453667429
22.27199787902734 310.0621227574667 0.7489957966321241
22.277225433980753 310.32599260269984 0.7494065310685284
22.282452988934168 307.7835832057911 0.7456016088563617
22.287680543887582 304.58573983846287 0.7424067385048747
22.292908098840996 305.15672520994053 0.7421927572160574
22.29813565379441 305.7399368803843 0.7422880741978958
22.303363208747825 303.3237137964418 0.7388621737726074
22.30859076370124 300.7160887488509 0.7361269643322195
22.313818318654654 302.8152510262488 0.7394683081889735
22.31904587360807 305.06477661184755 0.7423117674218348
22.324273428561483 303.4683835289349 0.7397475109127268
22.329500983514897 301.34089145570005 0.7375356611169229
22.334728538468312 298.28691183465605 0.733636753281431
22.339956093421726 297.4677544106418 0.7326253926571761
22.34518364837514 299.02419967651383 0.7346247708470067
22.350411203328555 297.98859214576436 0.7327672008393663
22.35563875828197 296.2795864844172 0.7314518436778528
22.360866313235384 295.68945912671506 0.7300313279765743
22.3660938681888 295.2548959178333 0.7303890778591282
22.371321423142213 294.02853925163754 0.7287348963171603
22.376548978095627 289.7769189550063 0.7231026164551684
22.38177653304904 287.2255311546239 0.7197997364811177
22.387004088002456 284.6771835540728 0.7159024178882385
22.39223164295587 283.91112978593264 0.7153524079685613
22.397459197909285 282.8838867557447 0.7148137823220806
22.4026867528627 284.11246805463156 0.716521259142258
22.407914307816114 287.0615837643239 0.7204864436602096
22.41314186276953 286.0242031669991 0.7187974869711038
22.418369417722943 286.1522708819394 0.7182084050598727
22.423596972676357 282.44046738504954 0.7129651284141738
22.42882452762977 280.9955760083572 0.7093901448213819
22.434052082583186 280.22236458797784 0.7095880164471295
22.4392796375366 283.1869741253435 0.7145086194079866
22.444507192490015 284.2097947379441 0.7163630117042925
22.44973474744343 283.1363773376631 0.7157649553484248
22.454962302396844 278.05371931111586 0.7092508733149495
22.460189857350258 274.622405676086 0.7051392567132859
22.465417412303673 274.0562438051703 0.7034909997904016
22.470644967257087 275.26174721744076 0.7052620363955062
22.4758725222105 276.6345594815261 0.7071159475899007
22.481100077163916 279.13290018842343 0.7109592774213694
22.48632763211733 284.0039517238992 0.7160613121114046
22.491555187070745 280.3821971053327 0.7106980071618115
22.49678274202416 277.46827517324584 0.7059246074768467
22.502010296977573 275.0830745634815 0.70371479597226
22.507237851930988 274.5359225301775 0.7033656150093321
22.512465406884402 273.4143484171774 0.7026227786183965
22.517692961837817 272.0845001789644 0.7001603056236062
22.52292051679123 273.4076216520556 0.7023047348084566
22.528148071744646 274.2434082579699 0.7040723866811057
22.53337562669806 274.23368802050794 0.7039180181743204
22.538603181651474 272.02463850946697 0.7000594375851056
22.54383073660489 271.86245144810806 0.6988392235243585
22.549058291558303 272.36189423580487 0.6992019084022011
22.554285846511718 272.29960547607374 0.6996686146978925
22.559513401465132 275.4734796177142 0.7039378130901309
22.564740956418547 274.3330516394353 0.7027173970710578
22.56996851137196 273.66195507814166 0.7022958783496425
22.575196066325375 272.30926831785143 0.7010359743865862
22.58042362127879 274.35670941380357 0.7049951793416546
22.585651176232204 274.53048050066764 0.7047100225864459
22.59087873118562 274.41108931737296 0.7028612437137094
22.596106286139033 270.80309997703597 0.6963605709851903
22.601333841092448 272.2285907604291 0.6966356403103781
22.606561396045862 273.1638747762033 0.6981673066654185
22.611788950999276 273.5843458457047 0.6989066257632148
22.61701650595269 273.2376899577471 0.6998591835494707
22.622244060906105 271.5656112310182 0.6974566274468357
22.62747161585952 269.57618705112077 0.6952404342911638
22.632699170812934 267.8636659942009 0.6930275505863177
22.63792672576635 266.95622361259063 0.692324994618383
22.643154280719763 267.6840198208756 0.6937227569617975
22.648381835673177 269.4926338537494 0.6955702987626451
22.653609390626592 269.35645108285394 0.6947941072376834
22.658836945580006 269.4693965062322 0.6938066381839718
22.66406450053342 267.6187603890748 0.6915818113869852
22.669292055486835 271.67443884346665 0.6982311268205845
22.67451961044025 272.9106058463169 0.7011202477304301
22.679747165393664 272.4369468479332 0.6999693138331105
22.68497472034708 271.47114813587024 0.6979217965011159
22.690202275300493 270.7345822815107 0.6957613547838668
22.695429830253907 271.8377967122384 0.6971057059456726
22.70065738520732 269.3260468686358 0.6942042519528607
22.705884940160736 266.3394633333764 0.6909425234601133
22.71111249511415 266.2153314689548 0.6923754999140987
22.716340050067565 270.4610195097161 0.6985999602313714
22.72156760502098 276.1453319584223 0.7054580505829547
22.726795159974394 275.93621474497877 0.7030394838943981
22.73202271492781 276.52726693765356 0.7020467414372801
22.737250269881223 272.9867407010997 0.6970342530765503
22.742477824834637 272.7213709650108 0.697242442202327
22.74770537978805 271.0365163372519 0.6960051162933905
22.752932934741466 272.7061911458055 0.6979433511564357
22.75816048969488 272.56891412845584 0.696521042862156
22.763388044648295 275.33680916062076 0.6997270699374166
22.76861559960171 280.3616989542918 0.7066350724957525
22.773843154555124 282.64395076747843 0.7098581630376053
22.779070709508538 281.46001505529387 0.7095133927818533
22.784298264461952 278.8749381465647 0.7048535943301681
22.789525819415367 280.092625175426 0.7059941197530363
22.79475337436878 281.08682632079325 0.7064460453748778
22.799980929322196 285.9484574103473 0.7128362158492286
22.80520848427561 288.044201646881 0.7153212188262795
22.810436039229025 288.818715848401 0.7168956767273766
22.81566359418244 287.31529658780846 0.7146136018982939
22.820891149135853 288.2989782251904 0.7147105530170499
22.826118704089268 286.63665288657927 0.7115353235774784
22.831346259042682 285.5611020012787 0.7098943083187121
22.836573813996097 283.6558430417319 0.7083653861499434
22.84180136894951 286.9886005990058 0.7134915149235541
22.847028923902926 290.05276549160214 0.718301396586874
22.85225647885634 291.11811393587357 0.7198739482073192
22.857484033809754 292.2902454141781 0.7208739382008171
22.86271158876317 290.5392274754077 0.7182434586744577
22.867939143716583 289.38402707260417 0.715887880065437
22.873166698669998 288.5588879038832 0.7144343023344601
22.878394253623412 289.82125874536024 0.7164825814324557
22.883621808576827 292.2923301478663 0.7200051433370742
22.88884936353024 292.18850659310857 0.719639545111541
22.894076918483655 289.9088523611712 0.7171566085432576
22.89930447343707 288.4485077319927 0.7153714040122193
22.904532028390484 286.649173848146 0.7124919872393808
22.9097595833439 285.7512992383971 0.7109279164351793
22.914987138297313 283.6753251944625 0.7081561309919818
22.920214693250728 284.15439911482963 0.7092046992545481
22.925442248204142 286.1384601593158 0.7114249815341314
22.930669803157556 289.56514343245186 0.7159545774073385
22.93589735811097 289.2592211901521 0.7160631839768542
22.941124913064385 288.7786350316089 0.7152366348525608
22.9463524680178 292.0588653344886 0.7200833900321394
22.951580022971214 291.13583963238693 0.7180519134736707
22.95680757792463 287.32308163756727 0.7137573533478699
22.962035132878043 282.72935085912724 0.7074864590038414
22.967262687831457 281.62883657589055 0.7051336169513535
22.972490242784872 286.7002214310132 0.7110738907868577
22.977717797738286 289.3785156244861 0.7144636757208683
22.9829453526917 289.06017735267204 0.7152319054172238
22.988172907645115 288.79684397777424 0.7158004456916952
22.99340046259853 286.81346469739975 0.7129596092552963
22.998628017551944 287.29392797951897 0.7129244861501046
23.00385557250536 285.7429226388232 0.7099086796335868
23.009083127458773 286.4035745409775 0.7106796015357443
23.014310682412187 286.2953790508775 0.7108639454095079
23.0195382373656 286.9381573699467 0.711535401709877
23.024765792319016 284.15840609849124 0.7079257339142968
23.02999334727243 281.4916680345868 0.7042862980189197
23.035220902225845 279.0201126011016 0.7009614183824118
23.04044845717926 278.37388025273265 0.7005419177615093
23.045676012132674 281.2202867466733 0.7035688931965076
23.05090356708609 282.6472634945665 0.7058667458315686
23.056131122039503 284.4925677846771 0.7079632191893291
23.061358676992917 286.49140005091124 0.7125676447879209
23.06658623194633 286.26434956081846 0.7132165203568132
23.071813786899746 285.18224430543717 0.7119248394005736
23.07704134185316 284.628457122729 0.7109195389610096
23.082268896806575 283.90328284558495 0.7092705867227422
23.08749645175999 282.2533320097623 0.7065444665589181
23.092724006713404 281.1301858233033 0.7037301488887207
23.097951561666818 285.11317403223103 0.7079335749904268
23.103179116620232 286.32846155563385 0.7099425152271686
23.108406671573647 286.5232976614984 0.7104371021110286
23.11363422652706 285.6232091485413 0.7103908372606089
23.118861781480476 282.6822555241037 0.7071600928171455
23.12408933643389 280.560434342668 0.7043223562726302
23.129316891387305 282.50886141430965 0.7059244408110074
23.13454444634072 288.2516849835098 0.7122553512126899
23.139772001294133 288.7310212223876 0.7118980575781387
23.144999556247548 285.4411550994293 0.7083208961866302
23.150227111200962 284.04748405390876 0.7062413780711689
23.155454666154377 285.21053131971433 0.7082148563522256
23.16068222110779 286.3844350946764 0.7096352101961496
23.165909776061206 283.98687439355126 0.7073422666481342
23.17113733101462 283.47993340789395 0.7062923648145861
23.176364885968034 283.85978047442114 0.7053952076319612
23.18159244092145 282.6910314983469 0.7038536637758104
23.186819995874863 281.73018028576917 0.7041326861227762
23.192047550828278 282.97017195080764 0.7079698172828971
23.197275105781692 283.81605263657826 0.7094208966392485
23.202502660735107 283.5772128226113 0.707699693252291
23.20773021568852 281.6044103533495 0.70346157923666
23.212957770641935 281.8176633307577 0.7024222325628644
23.21818532559535 281.92616691196423 0.7020886354514893
23.223412880548764 282.25795135277326 0.7033546623709328
23.22864043550218 286.4559632010789 0.7089930027085819
23.233867990455593 285.0864847345141 0.7087025343106824
23.239095545409008 283.49482078621844 0.706193026004226
23.244323100362422 282.1922137841875 0.7038445794017187
23.249550655315836 284.09590898525744 0.706510031772675
23.25477821026925 284.3660549889889 0.7073123697514445
23.260005765222665 283.94788872679294 0.7079469339452861
23.26523332017608 282.0794561386439 0.704353732825236
23.270460875129494 280.52045792795593 0.7018781583509355
23.27568843008291 280.1091293592622 0.7014341225522034
23.280915985036323 279.4275954613654 0.6997712142802962
23.286143539989737 280.3513872206323 0.7015589891928513
23.291371094943152 282.7819848169655 0.7033384858907409
23.296598649896566 285.69910405589263 0.7079744383627959
23.30182620484998 286.3306789120768 0.7080211358654445
23.307053759803395 284.3173329201315 0.706409087593115
23.31228131475681 281.98957873527263 0.7034679633654191
23.317508869710224 280.7715170454462 0.7021816302099994
23.32273642466364 281.2056202856829 0.702471319041629
23.327963979617053 284.27177875293654 0.7055806200546785
23.333191534570467 286.24397206200024 0.7077581969364986
23.33841908952388 284.5822157639815 0.7055248281510753
23.343646644477296 283.2916951837878 0.7046723639459417
23.34887419943071 280.4163581741569 0.7009247285351967
23.354101754384125 282.94285534244034 0.7047703954492656
23.35932930933754 287.00962254979385 0.7099238414327183
23.364556864290954 289.7656028365853 0.7137318290181232
23.369784419244368 289.10643101683087 0.712021511651559
23.375011974197783 288.57457120957383 0.71103631361105
23.380239529151197 289.76617363029817 0.7126712394224045
23.38546708410461 289.8615295682872 0.7118447353752735
23.390694639058026 292.06995016305257 0.7138440818399596
23.39592219401144 290.91057319707573 0.7120137819151302
23.401149748964855 289.2020599829593 0.7104747133596155
23.40637730391827 287.6394828413392 0.7093390414910014
23.411604858871684 284.96753920120574 0.7054011400906798
23.416832413825098 286.35948054256517 0.7074703379787649
23.422059968778512 285.1339421521759 0.7065151421074974
23.427287523731927 286.76001530586484 0.7099261129635229
23.43251507868534 287.33092406288245 0.7110790052396645
23.437742633638756 287.6223778619008 0.7113674669974756
23.44297018859217 286.84811944751254 0.7107535223971375
23.448197743545585 285.53965762011984 0.7078839359296609
23.453425298499 287.2997123536495 0.7082549106952922
23.458652853452413 287.54174931281597 0.707225699252458
23.463880408405828 290.8716923600253 0.7109632356134451
23.469107963359242 290.6802555822114 0.7116065640175188
23.474335518312657 291.28327817035125 0.7134662559838677
23.47956307326607 291.70518952458644 0.7150026235409717
23.484790628219486 292.6069834889451 0.7161688126129365
23.4900181831729 291.44085896430016 0.7133187081862098
23.495245738126314 291.62926504547244 0.7126732192288011
23.50047329307973 291.5452622786696 0.7127743940844515
23.505700848033143 294.6700772024294 0.7176901813887357
23.510928402986558 295.1897063722329 0.7186837383163774
23.516155957939972 295.1802737584908 0.7187456334553138
23.521383512893387 295.09969871981417 0.717786648102298
23.5266110678468 291.82792647675257 0.7126878401648962
23.531838622800215 292.40206385717636 0.7126559251985141
23.53706617775363 292.2215047949384 0.7122291897281392
23.542293732707044 296.119807463787 0.7162761210584122
23.54752128766046 296.7203071102307 0.7166894073342095
23.552748842613873 296.2204531111988 0.7155033330128217
23.557976397567288 297.582303143597 0.7170253214566209
23.563203952520702 298.0849327961571 0.7177840017012709
23.568431507474116 299.58546119807795 0.7193464507345988
23.57365906242753 300.20945225506733 0.7201183132240953
23.578886617380945 300.3976272683525 0.7195223035512598
23.58411417233436 297.44577387422225 0.7161235374300483
23.589341727287774 297.4562080006919 0.7156544965838582
23.59456928224119 300.6159432156376 0.7191307158618376
23.599796837194603 301.0998865800657 0.7192814004086023
23.605024392148017 301.65904405832754 0.7198122029270365
23.610251947101432 300.18285538168726 0.7176785055421737
23.615479502054846 299.1145603918917 0.7163007687232005
23.62070705700826 296.0891011085875 0.7120353871467814
23.625934611961675 293.48581226090204 0.7089595227414675
23.63116216691509 291.4471063917981 0.70617095209874
23.636389721868504 290.01390717648025 0.7037806602158916
23.64161727682192 292.13196779103083 0.7072181374933768
23.646844831775333 292.599950546212 0.7078623702441718
23.652072386728747 295.4302913493256 0.7115176752328585
23.65729994168216 294.7225912583906 0.7095877727313431
23.662527496635576 294.85964950604483 0.7097122715545411
23.66775505158899 293.83636734559025 0.7076536512538194
23.672982606542405 291.51715079639763 0.7028741440743305
23.67821016149582 292.97702635750096 0.7043576462404357
23.683437716449234 291.87015787789744 0.7026763238009731
23.688665271402648 291.5062050902205 0.7028029960827117
23.693892826356063 292.54875283957597 0.7036102041345038
23.699120381309477 292.885823497965 0.7043168096879172
23.70434793626289 295.11169954375157 0.7067843327242643
23.709575491216306 295.8608150443572 0.7077247078278242
23.71480304616972 298.733654489696 0.7109467150048634
23.720030601123135 298.1574224824172 0.7090131754081752
23.72525815607655 297.0450682518396 0.7080442973093787
23.730485711029964 297.62062328770423 0.7096772594011701
23.735713265983378 300.45263654193013 0.7131337912571226
23.740940820936792 301.13894561591206 0.7131543799917637
23.746168375890207 301.67571474433674 0.7124370088467328
23.75139593084362 301.0159666884976 0.7112320452613556
23.756623485797036 300.9969660749145 0.7115260225765145
23.76185104075045 300.504053075702 0.7113016185326214
23.767078595703865 298.7358852707376 0.7093135207796106
23.77230615065728 298.29055290020045 0.7084693048964779
23.777533705610693 297.8937950180232 0.7072273506359251
23.782761260564108 300.4562835287314 0.710248643604557
23.787988815517522 301.664651323257 0.7111261670770659
23.793216370470937 303.8058946024715 0.7136958317819234
23.79844392542435 302.8414576135162 0.7118124096081954
23.803671480377766 304.49737399166065 0.7129467131150883
23.80889903533118 305.5989694022506 0.7137962516614891
23.814126590284594 303.5699116207528 0.7109544802170326
23.81935414523801 303.3530407779137 0.7111274821966377
23.824581700191423 301.8393474379185 0.7087311331455636
23.829809255144838 302.95422391070565 0.7099925125830195
23.835036810098252 304.3355125814567 0.7118403459535309
23.840264365051667 305.73791587996413 0.7134362016009809
23.84549192000508 305.60459943599636 0.7124200615829555
23.850719474958495 305.34663009979073 0.7109511981770821
23.85594702991191 302.2335746431051 0.7069287515201207
23.861174584865324 304.9982071879523 0.709669358022781
23.86640213981874 306.58213619580727 0.7118021102212191
23.871629694772153 306.90861279762476 0.7120422331124706
23.876857249725568 304.4395245458102 0.708196555622244
23.882084804678982 303.2010457457188 0.7057183008907055
23.887312359632396 302.4142601654931 0.7050916825151463
23.89253991458581 302.9488517224301 0.7062735113531559
23.897767469539225 302.15146673950187 0.706585583394563
23.90299502449264 299.0469853092395 0.7015590848671918
23.908222579446054 297.7797845050089 0.6997202862604063
23.91345013439947 296.38605032139617 0.6970350580799397
23.918677689352883 299.577579757529 0.7015501302584523
23.923905244306297 301.29286263933335 0.7038115121910343
23.929132799259712 304.54018814242755 0.7065153677497396
23.934360354213126 301.55841153448614 0.7024259234820376
23.93958790916654 299.69787637325896 0.700187814013249
23.944815464119955 297.99116158408236 0.6991242316609171
23.95004301907337 300.257355161073 0.702830898287297
23.955270574026784 298.2246708246799 0.7011439672383355
23.9604981289802 295.0270944423562 0.6976952303863824
23.965725683933613 293.2377841999262 0.694438815637613
23.970953238887027 293.1468436211828 0.6940368400974526
23.97618079384044 295.09574901169935 0.6963319797620601
23.981408348793856 297.3504307953271 0.6986960316897753
23.98663590374727 298.65841659077967 0.7006433449015084
23.991863458700685 299.4554035781785 0.7016790825664118
23.9970910136541 296.17579944564994 0.6984369428689274
24.002318568607514 295.17234520022225 0.6973615286490624
24.007546123560928 295.3832511599688 0.6967135506475257
24.012773678514343 297.6583063119693 0.6996938650213833
24.018001233467757 301.217907882769 0.7032263925295841
24.02322878842117 302.64801159899133 0.7048608809330238
24.028456343374586 300.1460364632669 0.7017446301031216
24.033683898328 301.0371167313018 0.7027698603096283
24.038911453281415 297.0328162365772 0.6988285622402016
24.04413900823483 296.5546781251388 0.6975190404815508
24.049366563188244 292.89853149040545 0.6930968176872832
24.054594118141658 297.68300624724134 0.6988606053858414
24.059821673095072 297.3398544012572 0.6985553213875844
24.065049228048487 296.46088923233674 0.6980152023024024
24.0702767830019 295.7224816272009 0.7106243602350228
24.075504337955316 297.4282822250892 0.7224278869747792
24.08073189290873 301.79447185643824 0.7340845208445677
24.085959447862145 301.4641383655195 0.7390391599752653
24.09118700281556 300.7746715297611 0.7430798210528237
24.096414557768973 299.9527275247867 0.7467078596398429
24.101642112722388 299.3543294303491 0.7494929561471363
24.106869667675802 301.45571524029646 0.7560522225436394
24.112097222629217 299.77214608445263 0.7572956057795799
24.11732477758263 297.30772804755134 0.7575958989517874
24.122552332536046 294.2792685619688 0.7573970977582135
24.12777988748946 295.7383001079151 0.7623822504962817
24.133007442442874 299.2050077675688 0.7702100349072052
24.13823499739629 303.54285340953277 0.7783063483604222
24.143462552349703 304.72465967297217 0.7826749593396831
24.148690107303118 302.74853897636586 0.7824393207006878
24.153917662256532 300.6604271833013 0.782636101985329
24.159145217209947 299.03360608048024 0.7830999160873379
24.16437277216336 298.2254446935223 0.7857726796095947
24.169600327116775 293.3704556613303 0.7840773583743001
24.17482788207019 290.7150845613505 0.7840294513422454
24.180055437023604 292.64567407281896 0.7888328723214907
24.18528299197702 299.33672381330297 0.7984969000828788
24.190510546930433 301.5882585575799 0.8034914638913843
24.195738101883848 299.3690730708503 0.8035522186098526
24.200965656837262 299.5558077090738 0.8079829847456382
24.206193211790676 298.29060617798206 0.8084948346876525
24.21142076674409 299.2299885347722 0.8115420571971504
24.216648321697505 297.3205808440587 0.8101014756544017
24.22187587665092 300.29983393056955 0.8170414968736153
24.227103431604334 304.51192478705883 0.8276355738065201
24.23233098655775 303.8948458226539 0.8316297680126055
24.237558541511163 303.4814023845906 0.834528124278892
24.242786096464577 300.4726430624062 0.8310588501153126
24.248013651417992 304.5142365673693 0.8377778775414076
24.253241206371406 303.96590501772465 0.8386322066569724
24.25846876132482 303.2362291262768 0.8402971140656418
24.263696316278235 297.98268659105065 0.8352310816819163
24.26892387123165 292.7524633667805 0.8305270870541028
24.274151426185064 294.4771738953783 0.8339505942684838
24.27937898113848 297.2631875810625 0.8402508657913507
24.284606536091893 301.1571065325804 0.8454316009113617
24.289834091045307 298.48045909353425 0.8439694052157485
24.29506164599872 295.4803265271687 0.8421298627055362
24.300289200952136 292.4189175805545 0.8408593218899152
24.30551675590555 290.91247751394764 0.8415423105156434
24.310744310858965 289.76461189570256 0.8422296140232214
24.31597186581238 292.1298857965551 0.8485739377060593
24.321199420765794 293.29269096676387 0.8520887852837583
24.326426975719208 296.06355689273613 0.8576880200571976
24.331654530672623 297.4386575022386 0.8609291831129919
24.336882085626037 300.56932958077005 0.8661538703331185
24.34210964057945 302.3507123433291 0.8700467091530035
24.347337195532866 300.0455332556284 0.8682129191200001
24.35256475048628 298.78452089404294 0.8696845298057084
24.357792305439695 295.69163502476067 0.8674904685863425
24.36301986039311 294.03278955591827 0.8674467855706373
24.368247415346524 291.273889972402 0.8657310196246789
24.373474970299938 295.4785951046514 0.8745476106546132
24.378702525253352 297.9643251411871 0.8811558780919447
24.383930080206767 302.5411337029119 0.8893563259369077
24.38915763516018 300.8808467652374 0.8885942704289949
24.394385190113596 303.56709268085734 0.8940487084531421
24.39961274506701 300.71526743786364 0.8928694061123369
24.404840300020425 300.42594415880944 0.8943892892296236
24.41006785497384 300.73898439144034 0.8963166267395961
24.415295409927253 298.6119714151986 0.8948573442686631
24.420522964880668 295.9636929312389 0.8937238537377653
24.425750519834082 294.06094163341334 0.8947215444296966
24.430978074787497 295.78659047777285 0.9004917910333701
24.43620562974091 299.17948133370743 0.907584346490646
24.441433184694326 296.9431109686029 0.9056661489750122
24.44666073964774 300.004384787946 0.9117661213062225
24.451888294601154 299.6825246458458 0.9141546681723943
24.45711584955457 303.5184290391822 0.9226139097306431
24.462343404507983 302.54395366759485 0.9227854624391546
24.467570959461398 302.9449772966234 0.9255376907425227
24.472798514414812 305.89604271906234 0.9323982050450752
24.478026069368227 306.9248760276891 0.9383677915837765
24.48325362432164 304.16533873375755 0.9361375339553059
24.488481179275055 299.9905420292174 0.9322225154994815
24.49370873422847 299.6258698231881 0.9315587576174698
24.498936289181884 300.4951079291923 0.9340541518144062
24.5041638441353 302.9725384382352 0.9394688000030166
24.509391399088713 303.94343551512577 0.9439373716942895
24.514618954042128 300.5795302542727 0.9417613675480698
24.519846508995542 297.9244819595057 0.9391262100270242
24.525074063948956 300.4743849585332 0.945804768335507
24.53030161890237 305.37350620571453 0.9557189638463305
24.535529173855785 307.64438118389495 0.9621853343031677
24.5407567288092 303.5512270698542 0.9579160631052438
24.545984283762614 302.15735385850303 0.9583626757002628
24.55121183871603 300.3679652554521 0.9580879280624935
24.556439393669443 304.283451330909 0.9660320031402511
24.561666948622857 310.74153382566067 0.9778458734089828
24.566894503576272 312.8033993028062 0.9841674735691397
24.572122058529686 310.56558821889485 0.9830704454725375
24.5773496134831 305.6153931572559 0.9773706792714104
24.582577168436515 302.60946946841335 0.9746876520749528
24.58780472338993 302.46034944986906 0.9760617478926342
24.593032278343344 302.50039819545833 0.9792768759774761
24.59825983329676 308.1644250284158 0.9903040170276874
24.603487388250173 308.7608924509888 0.9962527544958962
24.608714943203587 308.47033764202735 0.9970586439145552
24.613942498157 303.58100654135995 0.9912726297193254
24.619170053110416 301.6366040852956 0.9892093680643101
24.62439760806383 301.81889803886094 0.9934154893374022
24.629625163017245 301.58317310103286 0.996407143547799
24.63485271797066 303.68029015745685 1.0030704914485693
24.640080272924074 304.87959177367463 1.0065523462142318
24.645307827877488 306.76107396875494 1.0126157444034718
24.650535382830903 301.9713074146313 1.0088911027596879
24.655762937784317 298.0679135214671 1.0062612221288214
24.66099049273773 297.85591527805036 1.008342933707442
24.666218047691146 301.493043799686 1.0143180453505385
24.67144560264456 305.5389945092601 1.0215182070335163
24.676673157597975 304.27842812716847 1.0225524334601843
24.68190071255139 301.8915756316493 1.0221958931246462
24.687128267504804 298.5973251663422 1.0207290832757325
24.692355822458218 296.3711854933341 1.017870997765444
24.697583377411632 295.0619238640229 1.0188020391293007
24.702810932365047 294.1970494307035 1.0190628107595392
24.70803848731846 293.6835229796214 1.0221202122942077
24.713266042271876 294.25970411777564 1.0262947385890004
24.71849359722529 300.04140137043726 1.039633829860055
24.723721152178705 301.7177477719244 1.0433503380201197
24.72894870713212 306.05595540052815 1.0533216542770367
24.734176262085533 301.21539747144175 1.0450581037802722
24.739403817038948 302.7075884633245 1.0507228270254934
24.744631371992362 300.7714601188134 1.050685888458872
24.749858926945777 303.2692885819715 1.0584511879258134
24.75508648189919 299.2432158253191 1.0548211001990142
24.760314036852606 295.32885264416547 1.0482403143603374
24.76554159180602 289.549849603436 1.0410456806278852
24.770769146759434 290.7021329608489 1.0458507249896971
24.77599670171285 290.64461666466804 1.0492445059559363
24.781224256666263 291.9451980357751 1.0531869162637002
24.786451811619678 293.60472763734845 1.057636041524637
24.791679366573092 296.75699329595784 1.0662903458388424
24.796906921526507 301.70435179736995 1.07860423700285
24.80213447647992 301.47470588466734 1.0842530348209838
24.807362031433335 297.56993626401777 1.0799709383515255
24.81258958638675 292.51931382124366 1.0726186063414456
24.817817141340164 289.51148852897535 1.0678095053153656
24.82304469629358 292.98389489008787 1.0772317768436177
24.828272251246993 294.6440289443166 1.085501355436158
24.833499806200408 295.0464947647545 1.089426173564316
24.838727361153822 294.30880578901474 1.0905719499627946
24.843954916107236 294.4082020901106 1.0901501007595797
24.84918247106065 295.3852209901109 1.0931237777299077
24.854410026014065 297.3753305841089 1.0997995677725976
24.85963758096748 298.6038899792663 1.1075235425566032
24.864865135920894 302.0650099721646 1.1187862685457295
24.87009269087431 303.8933787183872 1.1268092050624587
24.875320245827723 306.2646528837722 1.132589653076735
24.880547800781137 304.4363164526588 1.130797712815196
24.885775355734552 303.4522118991244 1.1295985965916933
24.891002910687966 302.19604530235364 1.129412865308688
24.89623046564138 302.6422186636785 1.133482041723518
24.901458020594795 297.98614107162393 1.1294057775019755
24.90668557554821 296.949012893376 1.1330223242272937
24.911913130501624 296.08555463770745 1.1362004767467162
24.91714068545504 300.56215450846065 1.1463365579893476
24.922368240408453 296.9860696562672 1.1414785872262645
24.927595795361867 295.02478394466453 1.1420156191089306
24.93282335031528 292.6947657027602 1.1419228969042645
24.938050905268696 296.4245060197849 1.152509571877951
24.94327846022211 299.1832485653675 1.158192523806517
24.948506015175525 304.5890964321158 1.1710305723366428
24.95373357012894 309.99810080645113 1.184149234060827
24.958961125082354 311.8753635712385 1.19213004835816
24.964188680035768 307.23733568344625 1.1859041878189265
24.969416234989183 303.6802793163321 1.183165753949823
24.974643789942597 305.17359445929935 1.1878975296871939
24.97987134489601 309.9120090193375 1.2028610328509517
24.985098899849426 310.8827490590773 1.2075810131170506
24.99032645480284 309.6249924501058 1.207579795185542
24.995554009756255 307.2109669340899 1.204227251810529
25.00078156470967 307.70487247963143 1.2076854896876297
25.006009119663084 311.9229627482622 1.2203282863008473
25.011236674616498 310.956189621374 1.2227599288657616
25.016464229569912 307.9945604989975 1.2218896854475276
25.021691784523327 303.1900960830553 1.2158836700629816
25.02691933947674 305.5187969200299 1.2247749037415416
25.032146894430156 310.7249396527513 1.2399768451637438
25.03737444938357 311.5299426845077 1.2456943562976341
25.042602004336985 309.8534927093479 1.2454663657993188
25.0478295592904 306.74477256584356 1.2412519382024454
25.053057114243813 308.4958295960001 1.2477674201818671
25.058284669197228 305.6160875307041 1.244970972553799
25.063512224150642 307.45786214780344 1.2532868382478146
25.068739779104057 304.5815031889404 1.2534438064233704
25.07396733405747 308.76239461535613 1.2677250749679172
25.079194889010886 311.30832015108666 1.277212132956062
25.0844224439643 314.2010457754002 1.2865055131555159
25.089649998917714 313.37730841881944 1.2888048692283096
25.09487755387113 311.60515917730885 1.2893494997996549
25.100105108824543 313.0792312005457 1.293495982678858
25.105332663777958 313.09305242758074 1.298013691980112
25.110560218731372 316.4842484195927 1.307464061486022
25.115787773684787 315.301893388866 1.3107847666276333
25.1210153286382 314.0974732008919 1.3103419034139263
25.126242883591615 316.2433607844484 1.3199834318121682
25.13147043854503 312.1307557751532 1.3163588185379356
25.136697993498444 310.5540214110628 1.3186573427981498
25.14192554845186 304.77642405751146 1.309238461748141
25.147153103405273 302.5002063537676 1.3101528849212036
25.152380658358688 303.3138990145704 1.313698750943764
25.157608213312102 302.99857867694374 1.319640239207126
25.162835768265516 303.41785522091266 1.3214361309560858
25.16806332321893 306.72220050406827 1.331733673434875
25.173290878172345 311.1783433773769 1.344351265263713
25.17851843312576 313.71771380402777 1.3537911794468978
25.183745988079174 314.95129469554996 1.3619286511257187
25.18897354303259 313.1852118220039 1.363905862811935
25.194201097986003 311.2477882021887 1.366307488729581
25.199428652939417 307.8408867679967 1.3638983965017708
25.204656207892832 304.27324684117855 1.3600639288194565
25.209883762846246 304.74069320314396 1.3680034986615033
25.21511131779966 307.40723781005477 1.3794523808247254
25.220338872753075 307.01712604381083 1.3838734923396052
25.22556642770649 308.868509649856 1.3924987621055953
25.230793982659904 307.14361810522576 1.392265912646736
25.23602153761332 311.21837280085896 1.4064983247520686
25.241249092566733 309.3676662080289 1.4064217187794563
25.246476647520147 314.28306774223944 1.4208088290562868
25.25170420247356 317.2692691944446 1.4322023475910823
25.256931757426976 318.92181499990545 1.4406918540717595
25.26215931238039 316.209948162103 1.441913201537017
25.267386867333805 315.5646034432831 1.4465473198588332
25.27261442228722 313.37123704611594 1.445356317669291
25.277841977240634 317.30106758647497 1.4611577186689748
25.283069532194048 317.5098505155259 1.4657604302301714
25.288297087147463 319.8104944194262 1.4774575000349262
25.293524642100877 322.2770238177446 1.484451541123311
25.29875219705429 317.55205074871327 1.4789530602418524
25.303979752007706 315.3145472831883 1.4809518623717406
25.30920730696112 309.7293076037503 1.475988517175896
25.314434861914535 312.30591948753346 1.487611134938337
25.31966241686795 313.579313956647 1.4936668301279317
25.324889971821364 314.03365610642504 1.503666762685264
25.330117526774778 318.0986189477736 1.519610088869171
25.335345081728192 322.355446120073 1.5379720597133817
25.340572636681607 323.160597391707 1.5437075844398724
25.34580019163502 318.90654782399446 1.5404403753143734
25.351027746588436 313.5111485715538 1.5364872491242578
25.35625530154185 312.8649989347467 1.5433703460057608
25.361482856495265 317.311791521024 1.5594783994419195
25.36671041144868 323.26981097662707 1.5785767564701108
25.371937966402093 325.33245715947464 1.5882309830510681
25.377165521355508 324.21597127453765 1.5961211905515473
25.382393076308922 318.458051596373 1.5891539908028323
25.387620631262337 317.6134678721722 1.5933209895806753
25.39284818621575 315.11411111198373 1.5893504135827874
25.398075741169166 312.5746058760784 1.5869701109002978
25.40330329612258 312.2617158238894 1.5921727445795617
25.408530851075994 313.55755030215624 1.6004758591556796
25.41375840602941 324.2543146614571 1.6354406503050682
25.418985960982823 326.18065123925163 1.6465886367109588
25.424213515936238 323.94106582338117 1.6534306205064935
25.429441070889652 314.72590283421033 1.6398511775015818
25.434668625843067 312.8019808874371 1.6473107870184884
25.43989618079648 315.61393246069923 1.659332939734777
25.445123735749895 321.8774987036403 1.6793960587669565
25.45035129070331 319.00613389235076 1.6747137901730622
25.455578845656724 316.27285001470165 1.6739815963156455
25.46080640061014 309.8452859187633 1.6661921702711462
25.466033955563553 310.26072267117996 1.6777032999978918
25.471261510516968 315.28441667979325 1.7009471805513774
25.476489065470382 318.4387711386557 1.720315005664355
25.481716620423796 316.21337623426194 1.726914336595162
25.48694417537721 309.0487085556717 1.7126240941966449
25.492171730330625 305.6882394539127 1.707547584988204
25.49739928528404 303.7671923215378 1.7047255609970795
25.502626840237454 308.4621903221149 1.728350098034501
25.50785439519087 310.63853613401994 1.7497522911526848
25.513081950144283 316.3435556613049 1.774059592795771
25.518309505097697 316.8606940012437 1.7862032850902743
25.523537060051112 316.74099884351483 1.793544361151546
25.528764615004526 318.294998569169 1.8073014605781637
25.53399216995794 317.5785459107591 1.8117784469127483
25.539219724911355 325.3915287227061 1.8395214740919543
25.54444727986477 327.07162933510614 1.8509037406680584
25.549674834818184 329.92775943326615 1.8717639608488073
25.5549023897716 328.2335612469131 1.8751724283101237
25.560129944725013 320.528970332874 1.8677761349391049
25.565357499678427 322.2475669801693 1.8826342213387353
25.57058505463184 318.19608200470867 1.885329857671292
25.575812609585256 323.1383912586419 1.9119785412267076
25.58104016453867 322.3560155243324 1.9226818014002833
25.586267719492085 323.127965855252 1.9351650708186694
25.5914952744455 319.62209849197484 1.929029916926334
25.596722829398914 320.90326531959175 1.9438600065982263
25.601950384352328 325.2646209179127 1.9662848293263784
25.607177939305743 336.06667994957223 2.0145369212169624
25.612405494259157 339.1481205179565 2.0329391721981023
25.61763304921257 330.72876411821795 2.0226114334361776
25.622860604165986 321.9818530356993 2.006307878838079
25.6280881591194 314.54863067131424 1.9973829928684168
25.633315714072815 322.09219995271275 2.0376446367978516
25.63854326902623 320.73383445145697 2.049546116811113
25.643770823979644 328.9467193442324 2.092302864724292
25.648998378933058 330.2732952142877 2.1041820048542537
25.654225933886472 338.88429805721984 2.1477839393000595
25.659453488839887 330.6388132016061 2.1379668900678857
25.6646810437933 333.9449680837334 2.168067552013444
25.669908598746716 329.3184340964375 2.1637609664662274
25.67513615370013 324.9925862577465 2.1615045988759993
25.680363708653545 312.6564492235597 2.1343097083164504
25.68559126360696 307.3744138812832 2.139723706193641
25.690818818560373 316.8097800738808 2.191234116025781
25.696046373513788 324.9444537432553 2.2371345043073623
25.701273928467202 328.126919848659 2.2594574799467217
25.706501483420617 328.711074323136 2.273791508531628
25.71172903837403 330.0684886364719 2.3026295039826317
25.716956593327446 332.334812855825 2.334105261393637
25.72218414828086 330.06006525637093 2.3527007438027314
25.727411703234274 328.82411219884335 2.35600871910604
25.73263925818769 325.07458512582093 2.361177039088912
25.737866813141103 326.150057996496 2.381299823206019
25.743094368094518 328.2745709351072 2.4186339409591824
25.748321923047932 322.16124098740477 2.4191220688594295
25.753549478001347 326.452381478268 2.4563544612238313
25.75877703295476 330.138700003759 2.4886861224677403
25.764004587908175 350.3458601256999 2.5873814224161262
25.76923214286159 346.08454188816233 2.595597067065617
25.774459697815004 330.0940097279838 2.555675432660622
25.77968725276842 310.3407451613571 2.5055582483719188
25.784914807721833 307.33699297549566 2.5213483388412885
25.790142362675248 323.2551517632207 2.620485401037712
25.795369917628662 326.640568085888 2.664604566072584
25.800597472582076 325.8292145823335 2.6915585653043292
25.80582502753549 316.2409445207301 2.6717575212702336
25.811052582488905 316.21301154109125 2.6958414676575244
25.81628013744232 328.54978961565394 2.7729695010434616
25.821507692395734 333.32774492014477 2.8317123074065202
25.82673524734915 338.669111756564 2.890076885660593
25.831962802302563 327.5003022224161 2.8684141419727758
25.837190357255977 329.9201500654981 2.9137962232656203
25.84241791220939 325.6739743246773 2.9255812692372025
25.847645467162806 327.0147321140596 2.97876084805679
25.85287302211622 322.4739985863197 3.0018651818330855
25.858100577069635 320.3794033904912 3.0409610645434078
25.86332813202305 314.5738140883816 3.048886818117863
25.868555686976464 319.0382745600069 3.1082917614395935
25.87378324192988 320.5784191328946 3.1597861836018133
25.879010796883293 328.31722241161907 3.2644913126230337
25.884238351836707 330.40362508899824 3.32737128139905
25.88946590679012 332.8700797385649 3.4031651024836496
25.894693461743536 340.08917557666155 3.4954796695058707
25.89992101669695 335.21338872131895 3.52431502275163
25.905148571650365 320.62105064530743 3.511477498290488
25.91037612660378 320.85603593912145 3.5560942671966176
25.915603681557194 315.9909271541234 3.608209024612065
25.920831236510608 322.51075842051137 3.7090576254100633
25.926058791464023 319.04625605815573 3.778228179274942
25.931286346417437 325.82487558702263 3.8914101168833093
25.93651390137085 336.67520439062 4.090962408446005
25.941741456324266 343.7482627228634 4.228146498164133
25.94696901127768 343.95143930636766 4.376447306207098
25.952196566231095 326.8757659715722 4.378531959081927
25.95742412118451 332.6080160036402 4.5522792331746516
25.962651676137924 324.24097674120463 4.570708212466055
25.967879231091338 341.2742208226891 4.7389706532587255
25.973106786044752 340.1210670635284 4.77513379303718
25.978334340998167 341.5481963551405 4.859676542631563
25.98356189595158 321.7492536372045 4.806996623001313
25.988789450904996 304.1193614472897 4.740024299460618
25.99401700585841 291.71306475428094 4.747091748045731
25.999244560811825 299.73509040716255 4.875317219123495
26.00447211576524 318.49234508230523 5.164191379874978
26.009699670718653 311.88448046965175 5.249251216461875
26.014927225672068 300.9926030420295 5.298244169036429
26.020154780625482 280.913259768439 5.21158984630415
26.025382335578897 284.3639018359201 5.307361309820555
26.03060989053231 281.56903451919294 5.39178087278525
26.035837445485726 299.7633539433911 5.709122095566331
26.04106500043914 308.2062054052183 5.947922932438151
26.046292555392554 343.73866180125833 6.4443182097335345
26.05152011034597 328.4419145530141 6.5143790881693535
26.056747665299383 288.43247051026736 6.2607889330376585
26.061975220252798 260.5257287385932 6.204163794047652
26.067202775206212 272.6505493527203 6.568938351805525
26.072430330159627 297.21966229011616 7.363776727376104
26.07765788511304 290.6219574396749 7.5083278565345495
26.082885440066455 275.7987311827934 7.710108550432581
26.08811299501987 308.23427063983314 8.27219115992828
26.093340549973284 323.0048498372086 9.022434247533479
26.0985681049267 334.2495530105642 9.72026628404434
26.103795659880113 275.6598371320781 9.499568308144736
26.109023214833528 276.1618012683942 10.361900445748859
26.114250769786942 241.7379887486762 10.621805270139788
26.119478324740356 281.6363076486082 13.235427393502736
26.12470587969377 259.2633191381906 14.50795366094803
26.129933434647185 285.36346202330196 21.04069502264184
26.1351609896006 229.1946295687324 26.674453494072228
