# Supplementary material for: Unraveling metal effects on CO2 uptake in pyrene-based metal-organic frameworks
Source: Nat Commun. 2025 Feb 11;16:1516. doi: 10.1038/s41467-025-56296-w (PMC11814143; doi:10.1038/s41467-025-56296-w)
Supplement: Supplementary file 3 — Source Data [file 41467_2025_56296_MOESM3_ESM.zip › SourceCode/SuppInf/FigureS5_Ga-TBAPy_InSitu_VariableT_PXRD/Data/GaTBAPy_0149p.dat]

0.002613777476707968 18.257939458604362 4.809637520508126
0.007841332430123905 20.088244710110697 4.884084886512845
0.01306888738353984 20.683499834504435 3.7472493377201186
0.018296442336955775 18.627559005362066 2.855356521906959
0.02352399729037171 18.875340932060155 2.8116308477069336
0.028751552243787646 17.31913812753151 2.3982923883648777
0.03397910719720358 19.75557124768648 2.3304313054421315
0.03920666215061952 20.04145002799344 2.3307472533859794
0.04443421710403546 19.33750897506494 2.168339494449731
0.0496617720574514 20.740932534131893 2.1766812844703476
0.054889327010867336 19.776942773208603 2.206509792356717
0.060116881964283275 18.185806947881094 2.0317036972590214
0.06534443691769921 17.492682762544483 1.9082630616482763
0.07057199187111515 16.083688754988014 1.6920373190368763
0.07579954682453109 16.80862267668897 1.6322807119079823
0.08102710177794703 19.272157020082364 1.628349434300652
0.08625465673136297 19.89333077245781 1.6799030946052658
0.09148221168477891 22.042286789141865 1.7236559673784457
0.09670976663819485 20.47914474262265 1.6337483976447713
0.10193732159161079 20.49673370281909 1.650229933890378
0.10716487654502672 19.759276149973527 1.5277635164940901
0.11239243149844266 18.047376797569157 1.416483909698783
0.1176199864518586 17.53932269482136 1.3718858293900655
0.12284754140527454 17.51641911348096 1.2404747052568628
0.12807509635869047 17.916765120393592 1.1795780740317607
0.1333026513121064 18.314699789129293 1.188639258974076
0.13853020626552232 18.068611118289628 1.1474777147388338
0.14375776121893824 17.228475176374257 1.177378181629539
0.14898531617235417 15.817460293797208 1.1560775043259952
0.1542128711257701 16.48141565129058 1.1837215424974021
0.15944042607918602 17.306126684768106 1.2065271113720057
0.16466798103260194 17.686869101651713 1.1404326825632434
0.16989553598601786 17.765444049654377 1.0715204781106757
0.1751230909394338 17.218720862493818 1.0112601025215824
0.18035064589284971 18.30963375480784 1.013640617863994
0.18557820084626564 21.156039263557403 1.1240643100210708
0.19080575579968156 21.749176388096302 1.138191186812856
0.1960333107530975 20.20583010575149 1.1212923392596807
0.20126086570651341 19.17719224765486 1.1049233799149711
0.20648842065992934 18.636261757216477 1.0406783769466474
0.21171597561334526 17.671671730450687 0.9715574895659054
0.2169435305667612 16.366232592550592 0.8827814861442301
0.22217108552017711 16.92765122350772 0.8698291787170475
0.22739864047359304 17.097200741244198 0.8865982111496725
0.23262619542700896 17.61987933144131 0.8848300953443089
0.2378537503804249 19.63337932281428 0.9508273706991651
0.2430813053338408 18.807932441880755 0.944630115154346
0.24830886028725674 19.19459818335401 0.9473454023722486
0.25353641524067266 18.819471686410754 0.9302246514103063
0.2587639701940886 18.397145410893 0.9232067968593983
0.2639915251475045 18.9128664913207 0.9020351528161074
0.26921908010092044 20.11759119748234 0.9232093972161663
0.27444663505433636 20.47039508195229 0.931571988379644
0.2796741900077523 19.57698173120699 0.9194459794725219
0.2849017449611682 17.786060256851936 0.8680551832858605
0.29012929991458414 16.248064018179793 0.8171897467223975
0.29535685486800006 15.441912071356345 0.7855171073954157
0.300584409821416 15.86309141333349 0.7628162758615288
0.3058119647748319 15.444994536855939 0.7499839808668748
0.31103951972824784 16.19347206592075 0.7828343171222313
0.31626707468166376 16.136835289380308 0.7697897349533845
0.3214946296350797 16.7809103717478 0.7695325613408424
0.3267221845884956 16.994604570999275 0.7648756120773862
0.33194973954191154 16.825035259275744 0.7549089816251814
0.33717729449532746 17.59815010160769 0.7802110942337511
0.3424048494487434 17.852947108735187 0.8130433527582651
0.3476324044021593 17.25623022904193 0.8201772085425735
0.35285995935557524 17.655047416950563 0.8194074330760793
0.35808751430899116 17.213106526496453 0.8164699190064479
0.3633150692624071 18.055946080950147 0.8259023105887878
0.368542624215823 18.690493023628676 0.8517980162249501
0.37377017916923894 18.11636680098986 0.8255374027208913
0.37899773412265486 17.799382085579005 0.8075463128165942
0.3842252890760708 16.68007424383142 0.79955531626923
0.3894528440294867 18.00045566495711 0.8431358865500227
0.39468039898290264 17.458274457996016 0.8227588218257356
0.39990795393631856 19.211837101891035 0.8280554048919447
0.4051355088897345 19.497872266429855 0.814329822253988
0.4103630638431504 21.10692349561423 0.8358246947921458
0.41559061879656634 21.253015246551975 0.8386163294030328
0.42081817374998226 21.53212089965918 0.8431169262680449
0.4260457287033982 19.637341588318012 0.8171405554965293
0.4312732836568141 19.325734725029985 0.8000929546885779
0.43650083861023004 19.964254691661427 0.8206852809940692
0.44172839356364596 19.56988031517897 0.8363889295586564
0.4469559485170619 19.806805422041222 0.8122230298739225
0.4521835034704778 19.67775389487859 0.7956522344237055
0.45741105842389373 18.84084153086877 0.7686721762754862
0.46263861337730966 19.056068936385646 0.7680137573800665
0.4678661683307256 19.589588472390773 0.7946683806377057
0.4730937232841415 20.165371791490728 0.8203313041360831
0.47832127823755743 20.10169418646412 0.8242756417222981
0.48354883319097336 19.9294591282905 0.7952403270342896
0.4887763881443893 19.45242791882862 0.7882592727049803
0.4940039430978052 19.097627081954663 0.7712449358309518
0.49923149805122113 19.34159420320268 0.7660775166130255
0.5044590530046371 18.488066195604784 0.761183705311134
0.5096866079580531 19.002892191818177 0.7700308421068821
0.5149141629114691 18.573343290508497 0.7699249447696384
0.5201417178648851 18.461434269985826 0.7618192715316762
0.525369272818301 19.257653724890375 0.774412440167153
0.530596827771717 17.87542103757023 0.7266804541937467
0.535824382725133 18.146286690400853 0.7193464827120691
0.541051937678549 18.663368026760093 0.7305823695068376
0.546279492631965 18.280572258795583 0.7307542074579365
0.5515070475853809 19.558672552721042 0.7770937018105522
0.5567346025387969 19.148083710413907 0.7491785245431271
0.5619621574922129 19.606886888271344 0.7473214938059591
0.5671897124456289 19.704749147577175 0.7605849284242767
0.5724172673990449 19.830072833103248 0.7605587524709372
0.5776448223524608 20.20592345659773 0.7597799292907506
0.5828723773058768 19.628139097750555 0.7378303445491475
0.5880999322592928 19.207329073778055 0.7333236518575532
0.5933274872127088 19.336893928606862 0.7600181235960468
0.5985550421661248 19.47212080352096 0.7768783434384691
0.6037825971195407 19.242889593014336 0.7801805250397607
0.6090101520729567 19.86288428498498 0.777608209927678
0.6142377070263727 19.85606351876842 0.7430379107710409
0.6194652619797887 20.2789700956006 0.7367137521930448
0.6246928169332047 19.24736818970335 0.7188028600187828
0.6299203718866206 19.004264203770116 0.7029439534965505
0.6351479268400366 18.533954544347363 0.7089222454589127
0.6403754817934526 18.567408638762302 0.7025722326069994
0.6456030367468686 18.748869428351007 0.6897329100504264
0.6508305917002846 19.602726561534144 0.6929447546483557
0.6560581466537005 19.729241393397466 0.6892363368538282
0.6612857016071165 20.88299555863152 0.7122970279571637
0.6665132565605325 20.919231453893545 0.7159670979423941
0.6717408115139485 20.681596553913817 0.7046455974739115
0.6769683664673645 20.66307595420657 0.705775532661741
0.6821959214207804 19.764942669073044 0.6939233338653459
0.6874234763741964 19.669796501430888 0.6886279794979651
0.6926510313276124 19.828627756412224 0.6773888793348531
0.6978785862810284 20.045031918203918 0.6718603199190193
0.7031061412344444 22.169020381557452 0.7120840460429564
0.7083336961878604 23.167037328005843 0.7287938645878892
0.7135612511412763 22.495823596936905 0.7183987872444287
0.7187888060946923 21.86365628934028 0.7085184608445689
0.7240163610481083 22.45201531934615 0.7083327953993284
0.7292439160015243 24.11478179165626 0.7466277246977402
0.7344714709549403 23.873294961891286 0.7422789465979881
0.7396990259083562 24.604090948859966 0.7624221389121034
0.7449265808617722 23.1523935631584 0.755427919695831
0.7501541358151882 22.754265820176894 0.7492430714552846
0.7553816907686042 23.566847837341506 0.7536405041636128
0.7606092457220202 24.1713454790972 0.7475027039889439
0.7658368006754361 27.403332657286352 0.7821232550381328
0.7710643556288521 30.415344840336658 0.8052175057648074
0.7762919105822681 31.312171547354453 0.8188799239096843
0.7815194655356841 31.27211335405649 0.8181364638346177
0.7867470204891001 29.70433273081818 0.8075774595713636
0.791974575442516 29.489412576493876 0.8156860137732588
0.797202130395932 30.05058851431974 0.8295218631653756
0.802429685349348 31.193406251662637 0.8464085472102109
0.807657240302764 32.17569616768311 0.8535244701624125
0.81288479525618 36.32978577457198 0.9140560091917836
0.8181123502095959 38.215477591078354 0.9393290171255773
0.8233399051630119 41.61770680457025 0.9900632747483735
0.8285674601164279 43.884259216796735 1.0396558830270297
0.8337950150698439 44.534358473856976 1.0540096310315719
0.8390225700232599 46.576630790056136 1.0876050355617823
0.8442501249766758 51.84720587972115 1.1538441224417566
0.8494776799300918 55.633802612265676 1.1953083585438147
0.8547052348835078 59.70717057675126 1.2586296290757142
0.8599327898369238 67.1037459505216 1.3208057023429614
0.8651603447903398 69.54740419732654 1.3469110666738964
0.8703878997437557 71.17939338282092 1.361679245783348
0.8756154546971717 73.40328367096127 1.3551207430827952
0.8808430096505877 73.0408525619263 1.3507906478033305
0.8860705646040037 77.63883758016385 1.3840454024073425
0.8912981195574197 79.96641540828689 1.3919386232671227
0.8965256745108356 82.78290573242975 1.4202509878874419
0.9017532294642516 84.64375540363811 1.435450996067172
0.9069807844176676 81.04945038961364 1.3895554739556448
0.9122083393710836 83.47807864237562 1.423839859831576
0.9174358943244996 83.62073569290493 1.4037024726262075
0.9226634492779155 84.1650850685912 1.3957645410726898
0.9278910042313315 90.15955156418049 1.4385897466957331
0.9331185591847475 92.28141712830516 1.450390007933355
0.9383461141381635 94.34036617917303 1.463873159980935
0.9435736690915795 93.69508869399027 1.4821102039887866
0.9488012240449955 95.15906359098501 1.4675045528048416
0.9540287789984114 96.32723678327052 1.468940317970918
0.9592563339518274 99.45399498826961 1.493255460133066
0.9644838889052434 103.73501236500788 1.5417256391724798
0.9697114438586594 106.94345663163823 1.5796599762144445
0.9749389988120754 109.30666821524464 1.5797565845778179
0.9801665537654913 107.27593813218985 1.5375663530987764
0.9853941087189073 112.7277712961581 1.5598682645472022
0.9906216636723233 113.44357302778131 1.549180198180154
0.9958492186257393 109.77092901993808 1.517622880696969
1.0010767735791553 105.0450576987094 1.4642651700245746
1.0063043285325712 103.1118171535475 1.451392016802084
1.0115318834859872 101.92032507580353 1.4568777856626538
1.0167594384394032 105.30548050688559 1.4848287959453172
1.0219869933928192 113.88460924894841 1.5653082647659964
1.0272145483462352 116.42822001149042 1.5716991944903322
1.0324421032996511 121.31808844297746 1.6249122462932406
1.0376696582530671 121.9255933464534 1.6224441229747781
1.042897213206483 124.52363583754502 1.6484293177755536
1.048124768159899 128.33199813132543 1.6831696074244935
1.053352323113315 127.45083301716818 1.6611529314162663
1.058579878066731 126.96657612776411 1.6344773196856974
1.063807433020147 121.25873381971094 1.5731524047176657
1.069034987973563 123.37300833383513 1.5743271476151834
1.074262542926979 125.16003116034716 1.5833234211407434
1.079490097880395 123.62923762629558 1.5853808433046788
1.084717652833811 121.1811265569027 1.5704576277421858
1.089945207787227 118.15752526524058 1.5567601002434999
1.095172762740643 120.3120051521927 1.5687831971668098
1.1004003176940589 121.41987275364036 1.5798820273484881
1.1056278726474749 128.1205486751626 1.6387925212727308
1.1108554276008908 126.92329614522029 1.631480615622981
1.1160829825543068 124.6707281609421 1.5931938438476703
1.1213105375077228 124.11755814126198 1.5724377438959367
1.1265380924611388 123.96377345323886 1.5750717346071796
1.1317656474145548 123.41388581441717 1.5716890339710285
1.1369932023679707 126.61026368582327 1.599482648087018
1.1422207573213867 124.823563157902 1.5879797639137463
1.1474483122748027 123.267444946929 1.570216784810105
1.1526758672282187 127.6690174266765 1.5874520286757479
1.1579034221816347 131.99053647377363 1.623340855539693
1.1631309771350506 134.94657258954706 1.6231458906742449
1.1683585320884666 140.18392578568756 1.6525699480139093
1.1735860870418826 139.37544476918674 1.6532768296449494
1.1788136419952986 136.95065071236922 1.6633527737334257
1.1840411969487146 133.22942821208605 1.6321475421011327
1.1892687519021305 134.3359596112552 1.6277460001835216
1.1944963068555465 140.69592925925343 1.670561380301117
1.1997238618089625 139.04560459277607 1.639243881901384
1.2049514167623785 136.34448959677923 1.6350071287330532
1.2101789717157945 134.59924299939956 1.629420012466476
1.2154065266692105 134.21204194567233 1.6075038140798183
1.2206340816226264 136.36273987435425 1.6261498879583907
1.2258616365760424 138.46545174708692 1.638879016973459
1.2310891915294584 150.72686463080075 1.7166862224670856
1.2363167464828744 148.40705924016135 1.7019955423575945
1.2415443014362904 146.4617752627707 1.6941790030658928
1.2467718563897063 141.2091708124942 1.6638701919067527
1.2519994113431223 136.15035284666774 1.6487282137517478
1.2572269662965383 133.50288867351404 1.6167044893469464
1.2624545212499543 137.3545111577499 1.6380256408720975
1.2676820762033703 136.8882396420953 1.6373864564173533
1.2729096311567862 136.06465849981666 1.646185840664444
1.2781371861102022 140.9214925535429 1.6782043009628451
1.2833647410636182 141.80113037984665 1.6828755560325577
1.2885922960170342 139.72901057956705 1.6586485139276637
1.2938198509704502 141.76427725788818 1.6490417000609645
1.2990474059238661 142.74815827231632 1.6461588845187582
1.3042749608772821 142.75681260233875 1.6436920163916147
1.309502515830698 146.03471184185318 1.6785887797456793
1.314730070784114 140.61140807154607 1.6616502999620817
1.31995762573753 137.40967857105744 1.6193008526736972
1.325185180690946 134.29562057431679 1.5983221896345425
1.330412735644362 133.28903883668124 1.5853062564017106
1.335640290597778 132.332383026626 1.5702714625437395
1.340867845551194 130.04687829640963 1.5717486808730141
1.34609540050461 132.16791984374495 1.5889596957514027
1.351322955458026 137.90205602524514 1.6324052069111394
1.356550510411442 137.65547574107535 1.6263851771498579
1.361778065364858 140.09656267300906 1.6446813669720728
1.3670056203182739 134.66257748160487 1.5961043735288316
1.3722331752716899 131.97963430198226 1.5943667415441758
1.3774607302251058 132.3374392231246 1.6075486260102296
1.3826882851785218 135.15860265362485 1.626147013628524
1.3879158401319378 137.78553176020756 1.6353782565408421
1.3931433950853538 140.02100023888752 1.6268347203715972
1.3983709500387698 138.4001575174259 1.6049438475138853
1.4035985049921857 138.6381358872443 1.6188112442023106
1.4088260599456017 136.32055833773984 1.610820865439412
1.4140536148990177 141.75137240804898 1.6641459068871685
1.4192811698524337 143.496069474608 1.7068407418227267
1.4245087248058497 145.16006223256483 1.709175974130249
1.4297362797592656 144.814556599003 1.7024398081203973
1.4349638347126816 132.13249507129686 1.6042666255820655
1.4401913896660976 135.2194396442606 1.6535385542234784
1.4454189446195136 136.0521430691455 1.659911297575242
1.4506464995729296 135.9037187996212 1.6830958458817022
1.4558740545263456 133.48020943072987 1.6416812414105724
1.4611016094797615 130.4008334762636 1.6144899108107236
1.4663291644331775 121.5664239532664 1.5514262635608482
1.4715567193865935 120.76687812250353 1.525969430353392
1.4767842743400095 122.75986213924472 1.5279703228362949
1.4820118292934255 125.63946367937969 1.5393397917085048
1.4872393842468414 130.97552964585552 1.5843327815121655
1.4924669392002574 133.43838036352713 1.6194851534436767
1.4976944941536734 128.1512396765479 1.605903982281958
1.5029220491070894 122.51851354941111 1.577311163532999
1.5081496040605054 125.45303070284297 1.600009454653933
1.5133771590139213 124.56777459475528 1.5997813613420016
1.5186047139673373 135.00440234613066 1.690299125717976
1.5238322689207533 141.11328831667979 1.7065761495075629
1.5290598238741693 142.9177379831596 1.6987308350174595
1.5342873788275853 136.68715090899616 1.637716979465729
1.5395149337810012 136.28853763583 1.6526019526292992
1.5447424887344172 137.85157398524785 1.6776937161131993
1.5499700436878332 137.35383033865185 1.679097116929593
1.5551975986412492 137.1446570314471 1.637004390534571
1.5604251535946652 133.23093668182605 1.6306764328212495
1.5656527085480811 133.22916454794816 1.6431409432203112
1.5708802635014971 137.32616910279873 1.689698933635085
1.576107818454913 141.79181489590047 1.7185606676981715
1.581335373408329 144.6389340950473 1.6972626051240105
1.586562928361745 147.02872050500287 1.690339223773236
1.591790483315161 142.16155431827332 1.669001158136818
1.597018038268577 141.62521939370887 1.6672968095464902
1.602245593221993 143.16391422472088 1.666313219946942
1.607473148175409 148.87278659078927 1.7014474645521804
1.612700703128825 155.90953204065352 1.7360579365963558
1.617928258082241 157.0831999184884 1.7191899858335233
1.623155813035657 160.21602048138612 1.7447140609042704
1.628383367989073 164.26006486765465 1.7674182040761646
1.6336109229424889 165.37636689469002 1.777855451659932
1.6388384778959049 165.86839143570683 1.7805347649965655
1.6440660328493208 166.20138785436274 1.772757039592125
1.6492935878027368 168.56871217115238 1.7788313407470486
1.6545211427561528 167.8281941397096 1.778760584623016
1.6597486977095688 173.42808210106105 1.8128424354580233
1.6649762526629848 185.14090797600602 1.871443657525541
1.6702038076164007 188.2181420640168 1.8669828326445725
1.6754313625698167 190.70559814984426 1.8612994406781675
1.6806589175232327 196.62978477719093 1.8929869367523773
1.6858864724766487 202.60756397122094 1.9373857702057948
1.6911140274300647 206.53695656624572 1.9753855078057236
1.6963415823834807 206.931593209803 1.9579525127998587
1.7015691373368966 194.10790010031732 1.8956098095940184
1.7067966922903126 190.33082720935616 1.8528999091013105
1.7120242472437286 196.4305429183806 1.8951432981893297
1.7172518021971446 192.3325317654106 1.8594524749147379
1.7224793571505606 205.80833789678542 1.9328620174127384
1.7277069121039765 210.12667639776822 1.9295705205160316
1.7329344670573925 219.54861610691995 1.9561810076756596
1.7381620220108085 219.2906363475187 1.9176296608342849
1.7433895769642245 218.62706351877318 1.9000069357214466
1.7486171319176405 213.08857507986238 1.8749843445485415
1.7538446868710564 220.9980038937433 1.9070431105507442
1.7590722418244724 227.29664327851745 1.9440252219811809
1.7642997967778884 234.8491589036805 1.9817331002077923
1.7695273517313044 240.48530041022178 2.0022477386826476
1.7747549066847204 240.35456121297244 2.012374678646383
1.7799824616381363 235.96838588333017 1.9728072078128656
1.7852100165915523 239.6834045067937 1.9844222466273091
1.7904375715449683 248.4337818014274 2.03926557850366
1.7956651264983843 249.92445082480418 2.027792578818396
1.8008926814518003 249.15155647973523 1.9871207520201954
1.8061202364052162 238.72518942221876 1.9207174769277655
1.8113477913586322 229.59517275639462 1.856113816945449
1.8165753463120482 233.67189152841038 1.8651953991679204
1.8218029012654642 233.41106516012377 1.8696208460759443
1.8270304562188802 238.0249183985122 1.9049282653286008
1.8322580111722961 244.56253230982773 1.9347258468174515
1.8374855661257121 241.8008215903027 1.9172129205928021
1.842713121079128 243.58089696488392 1.900078542877479
1.847940676032544 237.62058626512496 1.8471585756529656
1.85316823098596 238.1155493619534 1.8423850722255466
1.858395785939376 242.07805340305853 1.8496693497001098
1.863623340892792 244.13768885722146 1.8569095938331874
1.868850895846208 250.3736175829443 1.884806782203097
1.874078450799624 236.30966609009587 1.8058046235812333
1.87930600575304 232.08317175953897 1.7960072738339101
1.884533560706456 228.3101234560385 1.7713293000119636
1.889761115659872 227.86199352333472 1.7583703248634577
1.894988670613288 230.54724141701857 1.768484684999515
1.9002162255667039 242.65420011668846 1.8055759462266592
1.9054437805201199 250.2161163750933 1.8399268190247067
1.9106713354735358 251.81224213840053 1.834405127172358
1.9158988904269518 248.872247573087 1.8091309514169254
1.9211264453803678 245.48907970776915 1.7945058497987587
1.9263540003337838 244.8071194240658 1.7871220407066712
1.9315815552871998 243.6349668801943 1.7948704453081317
1.9368091102406157 241.63481213238848 1.7865896946617388
1.9420366651940317 242.4732010425622 1.7785862877394187
1.9472642201474477 241.68911501119257 1.7701199738177513
1.9524917751008637 239.80145392228482 1.7514169967992996
1.9577193300542797 236.49912819488955 1.7423864435963456
1.9629468850076957 232.30631834955702 1.7322222256857305
1.9681744399611116 232.9927208303629 1.7319239349080078
1.9734019949145276 231.09816818256047 1.7110619490679326
1.9786295498679436 222.56761119102674 1.6447404800095389
1.9838571048213596 227.6092837622113 1.6553907210894696
1.9890846597747756 231.46447564328156 1.6674700937757767
1.9943122147281915 228.53108053944155 1.6605869892938048
1.9995397696816075 228.67229727019955 1.6625082516764902
2.0047673246350235 224.23365680934228 1.6566398394572865
2.0099948795884393 224.42516125583512 1.6775474020490022
2.015222434541855 227.89651979378624 1.6755955518654053
2.0204499894952708 224.4350160097103 1.6454113624673303
2.0256775444486865 220.21992953795498 1.6104843784544507
2.0309050994021023 224.57937233319717 1.6279041231651348
2.036132654355518 227.379315687251 1.658505096305299
2.041360209308934 222.6886901415821 1.6499907436174397
2.0465877642623496 222.5818477308942 1.6478760345456571
2.0518153192157653 215.24575909788788 1.6151530862714
2.057042874169181 209.4064068654658 1.5956234305917245
2.062270429122597 213.8870575860774 1.6040985427839225
2.0674979840760126 213.98895937677088 1.6143318464827934
2.0727255390294284 216.66953480255347 1.6233236846475
2.077953093982844 218.65519881119457 1.6249537214700691
2.08318064893626 217.15407103478793 1.6316310906741385
2.0884082038896756 221.5434465514458 1.6482107311298269
2.0936357588430914 217.6042033171496 1.6310771092184995
2.098863313796507 219.79518461771286 1.6498931796893883
2.104090868749923 215.66794790844912 1.6430537993376204
2.1093184237033387 214.02625593206216 1.6271591541340558
2.1145459786567544 219.76471403737895 1.651473182229322
2.11977353361017 212.87755857333573 1.604195551838295
2.125001088563586 221.50375738565415 1.6325933977107447
2.1302286435170017 219.1882233367747 1.622082424221515
2.1354561984704175 221.45964734252044 1.645691764286496
2.140683753423833 220.35195237467425 1.6424043804576791
2.145911308377249 217.07523791475953 1.6276273301586655
2.1511388633306647 214.5025070678041 1.6226447833127837
2.1563664182840805 218.04191647206085 1.6225188028362036
2.1615939732374962 217.50107229962217 1.6146197307157875
2.166821528190912 216.53529887000053 1.6062198028050099
2.1720490831443278 225.88727179380024 1.641674205647824
2.1772766380977435 219.9278609631991 1.6178347846775476
2.1825041930511593 223.38557441626835 1.62692898687352
2.187731748004575 215.96750627757592 1.5829942876791525
2.192959302957991 213.57245937921795 1.576824362364422
2.1981868579114066 216.67137563838833 1.5924647109408434
2.2034144128648223 222.03599881681666 1.6296307108309491
2.208641967818238 222.83675065433258 1.6474607010784597
2.213869522771654 220.9515182826775 1.641974472840387
2.2190970777250696 218.11707635884923 1.6557064980978344
2.2243246326784853 212.56568756365425 1.6194614635763305
2.229552187631901 221.03067512952018 1.6580457702244564
2.234779742585317 227.57184353920354 1.6756486260189374
2.2400072975387326 230.30476878564093 1.6873740515756057
2.2452348524921484 227.2937175501849 1.6587612638075004
2.250462407445564 220.837011939796 1.6312036681584803
2.25568996239898 213.3926164252668 1.5932220347818582
2.2609175173523957 213.4056687424426 1.6008627176632584
2.2661450723058114 218.4217223401928 1.6352445902446449
2.271372627259227 221.51540849188734 1.6613000874697252
2.276600182212643 223.78215622105273 1.6656930465054662
2.2818277371660587 222.34233467730505 1.6489934166847962
2.2870552921194744 219.87207445274328 1.6311977552304575
2.29228284707289 228.4793971174835 1.6810746860044168
2.297510402026306 220.40193373296282 1.6414205553563137
2.3027379569797217 209.2306389826756 1.568437630296251
2.3079655119331375 205.31443472095518 1.545601041423514
2.3131930668865532 197.69239202022183 1.4961560956327107
2.318420621839969 199.3446113579063 1.4995028022400891
2.3236481767933848 199.2595994614438 1.5127938922916653
2.3288757317468005 197.7294399874066 1.5236796587681956
2.3341032867002163 197.32301314191488 1.5230678961394633
2.339330841653632 212.03938744691186 1.6009713130930883
2.344558396607048 219.34807666654459 1.6323564434455495
2.3497859515604635 225.8202978723841 1.658854328797675
2.3550135065138793 226.2546268706968 1.6482566196195516
2.360241061467295 225.0387658100859 1.6282034489214612
2.365468616420711 224.8600159531321 1.6241413471316077
2.3706961713741266 224.64251315962645 1.6136155990324312
2.3759237263275423 221.67045640656983 1.6107046131976304
2.381151281280958 215.7076846134203 1.5693689280913972
2.386378836234374 220.30852039907595 1.5911629233330915
2.3916063911877896 218.1276403180078 1.5741196548184953
2.3968339461412054 217.8682604005932 1.566716341730251
2.402061501094621 219.4666121964968 1.5611662549648146
2.407289056048037 216.10349925737938 1.5468402445251592
2.4125166110014526 212.99189586431342 1.523990907053361
2.4177441659548684 212.45823096118758 1.5250293136359945
2.422971720908284 212.06774984080303 1.5099829358314247
2.4281992758617 220.72247947496072 1.5392948029359752
2.4334268308151157 217.03236274602548 1.4965641508981773
2.4386543857685314 225.1308367590424 1.5274085275177103
2.443881940721947 227.1519261867409 1.5476799101093754
2.449109495675363 231.26426309853684 1.5598382690230335
2.4543370506287787 237.39367753091327 1.5605214426905212
2.4595646055821945 235.77110429098636 1.4872612051323173
2.4647921605356102 260.56836135988993 1.5029084896771319
2.470019715489026 293.4736981820102 1.4964447686683182
2.4752472704424417 376.29010197918967 1.5912303824431089
2.4804748253958575 541.0665153286534 1.8235507665959207
2.4857023803492733 792.7138835993545 2.132593606013588
2.490929935302689 1122.323728660173 2.5066159152691863
2.496157490256105 1534.6028374808109 2.925559435572342
2.5013850452095205 1941.4998792242532 3.2971779432358317
2.5066126001629363 2251.2875957574715 3.539916510045401
2.511840155116352 2483.2919507546544 3.7133986107219186
2.517067710069768 2643.0768803004034 3.8138744120543193
2.5222952650231836 2832.82610093608 3.9500100995658665
2.5275228199765993 3129.6734655018563 4.157529306690987
2.532750374930015 3551.136985863449 4.436342625344003
2.537977929883431 4164.26699692039 4.803248695607919
2.5432054848368466 4937.071397849023 5.221089093931827
2.5484330397902624 5726.872649897767 5.5924583855439955
2.553660594743678 6343.265814245997 5.870850013120192
2.558888149697094 6687.651244305013 6.020001927337282
2.5641157046505096 6619.881604500851 5.978892329735796
2.5693432596039254 6230.274054875127 5.799744648327991
2.574570814557341 5621.338533892628 5.504997781534092
2.579798369510757 4972.912304641966 5.182573545592593
2.5850259244641727 4429.541543230838 4.892745575976788
2.5902534794175884 3991.1248680980534 4.633034230288827
2.595481034371004 3679.4690782599023 4.4338253176435884
2.60070858932442 3401.1878558380417 4.258152739997909
2.6059361442778357 3052.276760080497 4.03762596038122
2.6111636992312515 2644.9428361146774 3.7645185571354327
2.6163912541846672 2163.2709528317155 3.4054953344490433
2.621618809138083 1662.5772490688953 2.9836094946959437
2.6268463640914987 1231.9538018644191 2.563190417918969
2.6320739190449145 881.4282640234183 2.17756504953714
2.6373014739983303 642.6469402565388 1.8851435976970004
2.642529028951746 485.8603177287193 1.6782426728632247
2.6477565839051618 373.2784443104701 1.5184312076601196
2.6529841388585775 308.83457863339925 1.4184919136099423
2.6582116938119933 274.2479053099336 1.3787553318322976
2.663439248765409 256.2888905161761 1.3782461860444208
2.668666803718825 250.29130974073348 1.4109430227667703
2.6738943586722406 244.31476853451878 1.4429927500872486
2.6791219136256563 238.37330785007393 1.4728510112122504
2.684349468579072 229.53684358003943 1.4680766986185732
2.689577023532488 224.57808979591871 1.4675578178574953
2.6948045784859036 223.1704751904139 1.4863145767848032
2.7000321334393194 220.39296513959007 1.4870947587562326
2.705259688392735 221.71654806859368 1.5066455209097427
2.710487243346151 221.16371549439407 1.519910239529984
2.7157147982995666 224.89412033941488 1.535460398977921
2.7209423532529824 222.35570212915343 1.5351953881489997
2.726169908206398 221.02403913081727 1.5360884286758583
2.731397463159814 219.09899622119332 1.5282579964343157
2.7366250181132297 219.10221687597803 1.5394879245850905
2.7418525730666454 221.02716714607314 1.560341262536633
2.747080128020061 221.659138793053 1.5773111060697842
2.752307682973477 221.7420669789666 1.5769034495633882
2.7575352379268927 224.4361941103441 1.5854617235229536
2.7627627928803085 218.2117704988217 1.5452621178554895
2.767990347833724 211.87468606907692 1.5261831625362008
2.77321790278714 204.68561824340583 1.5123986267728806
2.7784454577405557 202.81605491720336 1.5075170790116361
2.7836730126939715 211.17659795033828 1.5636664319921574
2.7889005676473873 210.35730391563519 1.5497459336738346
2.794128122600803 211.12683272474607 1.546634617102687
2.7993556775542188 209.19049569501016 1.520953287471848
2.8045832325076345 208.33587956344851 1.4964810735687075
2.8098107874610503 213.10884473739048 1.5151767518844723
2.815038342414466 216.0657928314329 1.5301973222914738
2.820265897367882 220.75513484577635 1.556431631132953
2.8254934523212976 221.39241370210763 1.563455170181926
2.8307210072747133 219.75025757415332 1.5612472121261363
2.835948562228129 215.5527696240174 1.5552009661534816
2.841176117181545 210.12936460555534 1.5368389502314914
2.8464036721349606 214.32723518315365 1.5531571407648035
2.8516312270883764 224.7213118011118 1.592867128797835
2.856858782041792 223.39581900853509 1.577543278595958
2.862086336995208 227.9793415870208 1.6036102476417384
2.8673138919486236 226.15391258375627 1.624237424862597
2.8725414469020394 219.84974319470956 1.5925013339851914
2.877769001855455 222.06362897965758 1.6004106200124615
2.882996556808871 213.6807129668805 1.5549159788036242
2.8882241117622867 207.69837442635642 1.5207542217984353
2.8934516667157024 202.78009953965773 1.4915764760572872
2.898679221669118 203.9110076889309 1.5029687556891402
2.903906776622534 208.47654340640227 1.519056161827928
2.9091343315759497 216.13914423172798 1.5562618031245412
2.9143618865293655 217.57071343633558 1.5827962640068558
2.919589441482781 212.2677638194683 1.5698794697203484
2.924816996436197 205.6201814829161 1.548953134153431
2.9300445513896127 206.45509799269558 1.5544105557805594
2.9352721063430285 210.54090631087072 1.5704571624947576
2.9404996612964442 220.30252408982756 1.598059028304026
2.94572721624986 222.83503064883192 1.5905808768560548
2.9509547712032758 227.36899034484796 1.60764788836607
2.9561823261566915 222.81391401505198 1.574346540921188
2.9614098811101073 217.01386761564822 1.5450512810393051
2.966637436063523 211.8420382046586 1.5356347293450643
2.971864991016939 208.09203540711792 1.5269800749144495
2.9770925459703546 206.90100370423838 1.522099874856644
2.9823201009237703 210.01694663465506 1.5221149089954675
2.987547655877186 212.50397782541006 1.5135527374128914
2.992775210830602 214.11619151010837 1.5176845072521703
2.9980027657840176 206.14172733036108 1.4727182734563895
3.0032303207374333 208.08658243848706 1.473275575781413
3.008457875690849 205.78618605522138 1.4562375174052475
3.013685430644265 205.69875456271546 1.423699328301708
3.0189129855976806 207.48363844835205 1.42935808285994
3.0241405405510964 200.54180867114252 1.3964344249065859
3.029368095504512 201.59465290689815 1.4102863532769216
3.034595650457928 204.6683626495525 1.4455486173519354
3.0398232054113437 211.03664201720557 1.4839453778836236
3.0450507603647594 211.77950494954035 1.4910078513705909
3.050278315318175 214.56393797104647 1.5018341814631435
3.055505870271591 213.57911315225581 1.4668967294619615
3.0607334252250067 211.57745035179374 1.4474624322922185
3.0659609801784224 212.16611897427973 1.4326025216926042
3.071188535131838 206.3446406631463 1.4040357590085866
3.076416090085254 205.29616783259877 1.39996113825591
3.0816436450386697 204.7581394486192 1.3893650917671823
3.0868711999920855 204.80711948413588 1.3746453505279086
3.0920987549455012 208.73938583749077 1.381857205260853
3.097326309898917 217.4419850750345 1.4009878797986917
3.1025538648523328 220.50634098196787 1.4027252554998642
3.1077814198057485 226.78813655728896 1.4277585815736549
3.1130089747591643 230.75987325018994 1.4252952502265646
3.11823652971258 223.93945321789775 1.389399496686458
3.123464084665996 225.6413098019361 1.376489294706724
3.1286916396194115 224.7428988535212 1.3411350177346604
3.1339191945728273 231.12731398523846 1.3599015696089907
3.139146749526243 232.3726217678439 1.3350484292457883
3.144374304479659 232.22340230057705 1.314163087315289
3.1496018594330746 233.84444548088288 1.3041637605976213
3.1548294143864903 235.78616829728085 1.3001533182979963
3.160056969339906 237.4001909216375 1.2899274053193726
3.165284524293322 245.06467729371448 1.294351999678742
3.1705120792467376 256.89053643111527 1.3054343968769127
3.1757396342001534 266.5260812924011 1.2939634784055731
3.180967189153569 278.0719263744004 1.2930141631625314
3.186194744106985 292.1928950500196 1.3010999721870182
3.1914222990604006 304.5938830523203 1.31223981351815
3.1966498540138164 318.01711410992556 1.3225842915614956
3.201877408967232 332.04682137255156 1.3384079431789224
3.207104963920648 355.71852683795345 1.3660421124364948
3.2123325188740637 380.65065618096514 1.4044375157176976
3.2175600738274794 412.66517340998166 1.451489394200841
3.222787628780895 444.41100417147777 1.4988281381585284
3.228015183734311 465.8321790755636 1.5265336160886207
3.2332427386877267 501.62844626859436 1.580461850297916
3.2384702936411425 534.9458898790903 1.6233982836300638
3.2436978485945582 570.3083715101419 1.6720748256950753
3.248925403547974 604.8036086658535 1.7200705817633795
3.2541529585013897 632.960011514376 1.756948991025938
3.2593805134548055 654.8471311386953 1.7862975350891679
3.2646080684082213 674.9782475662179 1.810552853678211
3.269835623361637 690.1556257912737 1.8293179271351487
3.275063178315053 693.2201765236462 1.8259681953490479
3.2802907332684685 692.2566198721087 1.8176476555381575
3.2855182882218843 688.7293339479692 1.8105297731027565
3.2907458431753 679.0442674559713 1.7993827583569324
3.295973398128716 674.790842817263 1.7936461414672487
3.3012009530821316 665.5583554048183 1.781710302719252
3.3064285080355473 643.6143279794882 1.755734312009397
3.311656062988963 622.0240078657658 1.7260316046975372
3.316883617942379 597.2682378486012 1.6846432462904402
3.3221111728957946 589.0081338564033 1.6706654550617925
3.3273387278492104 591.9450172337247 1.6711339566334926
3.332566282802626 594.1528233920448 1.668749745553501
3.337793837756042 598.5068931311389 1.6721040606074251
3.3430213927094576 596.4925110359995 1.6664155572647084
3.3482489476628734 598.5806230998154 1.6723649513780912
3.353476502616289 596.2144309054393 1.668815594360306
3.358704057569705 581.4699347132238 1.6463918304286775
3.3639316125231207 551.5483443210011 1.6009361914913742
3.3691591674765364 514.8791188874384 1.5477974826861411
3.374386722429952 474.59618948609074 1.4943925645147196
3.379614277383368 434.6209711278104 1.444051047206797
3.3848418323367837 395.9277811778498 1.3893675890225559
3.3900693872901995 356.25502122274696 1.3319251015612457
3.3952969422436152 324.29813885232744 1.2860188954856253
3.400524497197031 298.4983346354977 1.2470564344338069
3.4057520521504467 277.3699496376122 1.2259103308355146
3.4109796071038625 264.7095667889217 1.2238929989697878
3.4162071620572783 250.51647938314142 1.2064827719069329
3.421434717010694 241.85658580649502 1.211696720944749
3.4266622719641098 237.95998767065072 1.2271288069980821
3.4318898269175255 237.97135728647646 1.2500345996785942
3.4371173818709413 233.6726700895916 1.2648165101205642
3.442344936824357 227.87811076909315 1.2369227984925042
3.447572491777773 220.09401400676992 1.2078159316733694
3.4528000467311886 212.5022739016565 1.1749821937962825
3.4580276016846043 211.21196123573006 1.1744932564002077
3.46325515663802 207.28697551269119 1.180116631959882
3.468482711591436 211.91500541577045 1.1969686927689553
3.4737102665448516 214.53907179865587 1.2184216751367405
3.4789378214982674 223.55030426018055 1.2411418300024712
3.484165376451683 225.0361155059845 1.2406605045965313
3.489392931405099 227.93174058633957 1.256298587091462
3.4946204863585146 226.41446204289366 1.245049035021607
3.4998480413119304 227.88822173750896 1.223869444500394
3.505075596265346 229.57906873754516 1.2046723510586854
3.510303151218762 238.90780123422493 1.2033972635017338
3.5155307061721777 249.83131880454346 1.1981388084261226
3.5207582611255934 257.6160705932601 1.2016653321167243
3.525985816079009 272.12011670798705 1.2022630134539256
3.531213371032425 288.2619564155978 1.2063956775504059
3.5364409259858407 315.8995742534181 1.237755754027217
3.5416684809392565 361.9458813394666 1.306739992144705
3.546896035892672 418.4900783603846 1.391190899705547
3.552123590846088 502.5856326104578 1.5194462939249174
3.5573511457995037 626.7135644302092 1.6935613945200634
3.5625787007529195 817.8129123043666 1.934438726746319
3.5678062557063353 1109.8265067128798 2.2545903356363035
3.573033810659751 1596.8699213171735 2.703789366608733
3.5782613656131668 2416.569060264101 3.327967127690109
3.5834889205665825 3791.3357126848196 4.169767756298293
3.5887164755199983 6000.82403487347 5.245592125698121
3.593944030473414 9098.011839108647 6.414359593796669
3.59917158542683 12577.794786516377 7.5066356941571115
3.6043991403802456 15963.98301000655 8.428285142944377
3.6096266953336613 18135.558731434292 8.974930491606681
3.614854250287077 18511.78136380524 9.081442717592017
3.620081805240493 16886.491787946823 8.671473865877628
3.6253093601939086 13883.674294908555 7.863994625060008
3.6305369151473244 10587.12696882732 6.837778798676544
3.63576447010074 7402.438233047657 5.69765914351423
3.640992025054156 5026.384465330045 4.683802940776013
3.6462195800075716 3252.052660528175 3.7622892263351506
3.6514471349609874 2098.0761326193187 3.01643749644294
3.656674689914403 1361.9641945684477 2.4190925568317665
3.661902244867819 949.1203637305831 2.0180410391143435
3.6671297998212347 711.5351114792362 1.74887128275286
3.6723573547746504 576.1007833582694 1.5818326185111284
3.677584909728066 481.96279272838234 1.452425697969505
3.682812464681482 421.7436169658963 1.3617875393400813
3.6880400196348977 380.9798540042018 1.3092147454464276
3.6932675745883135 353.0835365691972 1.2678996646763898
3.698495129541729 332.77014063104866 1.2404822470299115
3.703722684495145 317.2272697811493 1.2185578226196052
3.7089502394485607 303.503133978168 1.1923242962643366
3.7141777944019765 295.574771567271 1.177529663836393
3.7194053493553922 287.04088943170103 1.1612718834737412
3.724632904308808 280.64790649554357 1.1528837228071664
3.7298604592622238 273.40065049821277 1.1450859715395472
3.7350880142156395 267.93906444873016 1.136248312772295
3.7403155691690553 263.3876054749451 1.1321929582233996
3.745543124122471 261.8593347217922 1.1334808448035991
3.750770679075887 258.6270933822167 1.132559032751096
3.7559982340293026 253.3908923899003 1.12473063131316
3.7612257889827183 248.25199229596208 1.113665625886853
3.766453343936134 245.57983888391124 1.112895708262883
3.77168089888955 248.2321368394855 1.1175549685922506
3.7769084538429656 245.2502083418164 1.10834757645999
3.7821360087963813 244.00831419146792 1.1074246367497733
3.787363563749797 245.2988584367908 1.112557541037661
3.792591118703213 251.61087500556857 1.1330710613749428
3.7978186736566286 261.04066879665004 1.149749662242002
3.8030462286100444 278.552208271657 1.1772646018601014
3.80827378356346 292.32630527163155 1.185636766140806
3.813501338516876 314.95067291826575 1.2280162194895234
3.8187288934702917 334.063310443067 1.264174868879974
3.8239564484237074 344.2678611623801 1.274985022385651
3.829184003377123 351.28332473373536 1.2773833722558008
3.834411558330539 353.87984756287824 1.2697983337592775
3.8396391132839547 360.5191862531009 1.2703993732059746
3.8448666682373704 369.81120147273515 1.2792301855694104
3.850094223190786 377.5037870012873 1.2893327179823508
3.855321778144202 376.7185034573094 1.2896913571192894
3.8605493330976177 372.2163562191077 1.2833577742853688
3.8657768880510335 361.9586673083223 1.2525802183241488
3.8710044430044492 351.56182523122146 1.2262308568395626
3.876231997957865 343.0756679824006 1.2080131471891629
3.8814595529112808 331.58831720947506 1.1849231215703249
3.8866871078646965 323.9140557396332 1.172687448370974
3.8919146628181123 317.6919922418808 1.160960809376937
3.897142217771528 309.85961555813014 1.1462528074748146
3.902369772724944 306.95551540018045 1.1397456093103882
3.9075973276783595 301.52042641690423 1.1327126642056993
3.9128248826317753 299.65196272887283 1.1306657058433671
3.918052437585191 296.9457856037042 1.1298391645459347
3.923279992538607 296.49203213202856 1.1272127607437001
3.9285075474920226 296.58215670592864 1.1249902072800688
3.9337351024454383 293.149569678726 1.1149477581185803
3.938962657398854 292.57953612429105 1.1129910252145148
3.94419021235227 293.47140611074985 1.1076763955372593
3.9494177673056856 296.2672421633293 1.107760715811342
3.9546453222591014 303.756959295529 1.1157594441285335
3.959872877212517 312.20950042749416 1.1278729970719044
3.965100432165933 324.2060180726677 1.1530835533057666
3.9703279871193486 338.298099623136 1.1749393857658552
3.9755555420727644 353.843993774753 1.1981959778311349
3.98078309702618 369.7502655028192 1.216921249480385
3.986010651979596 388.980918103965 1.2449459949045782
3.9912382069330117 410.16789473891373 1.2736569394375483
3.9964657618864274 430.1058152445347 1.299150477132825
4.001693316839844 453.5523595423621 1.3315187906701813
4.00692087179326 478.7167993698575 1.3646903866096967
4.012148426746676 507.98410669001396 1.4106125372911793
4.017375981700092 539.7150662719553 1.4694713115883835
4.0226035366535084 582.0822145473288 1.530052944612155
4.027831091606925 629.1925551356884 1.5922646919805914
4.033058646560341 688.9828540043138 1.6696323489314349
4.038286201513757 760.6827144334418 1.7584242002826693
4.043513756467173 840.529922621911 1.8582710454956717
4.0487413114205895 932.7353676999473 1.9584593713090714
4.053968866374006 1034.7118322894087 2.061351701709391
4.059196421327422 1150.093065912661 2.1734798343187616
4.064423976280838 1290.2073553668467 2.301603337794567
4.069651531234254 1454.7863568733665 2.4403421197579416
4.0748790861876705 1644.0032602192775 2.601559731828188
4.080106641141087 1861.4020023426783 2.771265625027176
4.085334196094503 2111.7221692271223 2.949890010843981
4.090561751047919 2377.7333866425324 3.1325593821632522
4.095789306001335 2693.322459567327 3.3355713319077367
4.1010168609547515 3054.736372470381 3.5625887626964823
4.106244415908168 3410.420082978793 3.7683054777898075
4.111471970861584 3785.7172915280003 3.9618417650881623
4.116699525815 4177.829776716078 4.155934396749916
4.121927080768416 4548.524717711343 4.27978450225438
4.1271546357218325 4936.614907168558 4.414574236733869
4.132382190675249 5310.990351706553 4.554059738044126
4.137609745628665 5727.787493887566 4.719041576557885
4.142837300582081 6118.237612690438 4.866972404808001
4.148064855535497 6465.687400278188 5.008271230000169
4.1532924104889135 6745.309724446309 5.10024142305716
4.15851996544233 6943.080930804352 5.161851015961335
4.163747520395746 7031.10042111736 5.181430782248528
4.168975075349162 7033.6689298587735 5.170565154272552
4.174202630302578 6914.813651294537 5.1169416214145915
4.1794301852559945 6693.173241383895 5.033342132746717
4.184657740209411 6370.163851900948 4.9024968418773955
4.189885295162827 5932.533056076118 4.725522575892214
4.195112850116243 5458.937779599628 4.52786001128825
4.200340405069659 4935.464298068705 4.2960304582037745
4.2055679600230755 4397.158282758946 4.0492752063693365
4.210795514976492 3915.6831901565392 3.822481615750691
4.216023069929908 3444.613630355157 3.5812071739825373
4.221250624883324 3006.3032002277973 3.3427366577785693
4.22647817983674 2637.031513590864 3.1301308622066277
4.2317057347901565 2298.6365036532934 2.9193551249735434
4.236933289743573 2006.2458118027378 2.722638089076933
4.242160844696989 1758.8161200742181 2.547195992146665
4.247388399650405 1540.7187942117312 2.3825511216816144
4.252615954603821 1345.8907016378346 2.2255626785472016
4.257843509557238 1197.7184204801665 2.0971549516329566
4.263071064510654 1062.9728792248998 1.9745426419162055
4.26829861946407 944.9705340111087 1.85909222633202
4.273526174417486 850.5923825134162 1.7635682005523576
4.278753729370902 762.1338738923052 1.6682110169448237
4.283981284324319 685.6436135156033 1.5847180865179025
4.289208839277735 618.8485944784636 1.5057232346116634
4.294436394231151 561.983189927772 1.436093757915852
4.299663949184567 515.9435332836022 1.3739783101037968
4.304891504137983 478.315155000103 1.322515631065127
4.3101190590914 441.7215527696019 1.2695450347344048
4.315346614044816 412.07287466256395 1.231443741047588
4.320574168998232 382.44861221976396 1.188259139462222
4.325801723951648 360.7157454551371 1.1603902126426189
4.331029278905064 341.5756680658977 1.13576412976138
4.336256833858481 325.58714920057264 1.112727096597983
4.341484388811897 312.98584164066773 1.095084376688305
4.346711943765313 301.12988431938095 1.0728831034324582
4.351939498718729 289.2870795783761 1.0547045789441996
4.357167053672145 281.6671178673485 1.044832245587686
4.362394608625562 273.78033168092617 1.0425646127863708
4.367622163578978 267.37467558832304 1.0325260347972904
4.372849718532394 258.77795033390623 1.0230494445505396
4.37807727348581 253.1740491949181 1.0208469176835004
4.383304828439226 249.3004013961599 1.0232657274340657
4.388532383392643 245.31382977886096 1.0225197375725796
4.393759938346059 241.12106255723015 1.0189115659484278
4.398987493299475 232.60579547686706 1.0045626889511896
4.404215048252891 221.24751737188947 0.985305374317296
4.409442603206307 213.41514445955 0.981153718631689
4.414670158159724 204.1878000242933 0.9668466249317703
4.41989771311314 201.02029510888497 0.9701632006832467
4.425125268066556 196.1751011654801 0.9685477202710121
4.430352823019972 190.87918210984307 0.9668500683214037
4.435580377973388 187.84670090822766 0.9679354336489482
4.440807932926805 185.7291431547576 0.962958588574869
4.446035487880221 185.15875630595644 0.9675850550958912
4.451263042833637 177.70201995464097 0.9506725600639464
4.456490597787053 179.60871677422202 0.9661384140735754
4.4617181527404695 174.77867969608195 0.9589980028748709
4.466945707693886 174.37410440098304 0.954640149370267
4.472173262647302 172.40514133739973 0.9514737977333196
4.477400817600718 169.63199358980546 0.9432345562710441
4.482628372554134 169.87739362283375 0.9527617591074927
4.4878559275075505 172.78398152690554 0.9646338504448599
4.493083482460967 172.9153144321995 0.9664833511266017
4.498311037414383 173.18089219503872 0.9746452936085754
4.503538592367799 172.55815486049917 0.9812922044409136
4.508766147321215 172.3278916846331 0.9872124016095684
4.5139937022746315 168.64467489860579 0.9840414034252112
4.519221257228048 167.93611838229816 0.9789380837402386
4.524448812181464 160.96251217376573 0.9595093572806108
4.52967636713488 159.1913418569573 0.9674788348598835
4.534903922088296 160.9583427837447 0.9880291498189683
4.5401314770417125 161.51341626907407 1.0018539553396075
4.545359031995129 163.9557631962134 1.0214827406271785
4.550586586948545 165.20580278828857 1.03039322260229
4.555814141901961 161.14717759939248 1.0015070689657648
4.561041696855377 159.08168613689546 0.9821082884082833
4.5662692518087935 155.9994122432867 0.9602199272784815
4.57149680676221 155.8661116111562 0.9603912062705146
4.576724361715626 154.27028788145083 0.9591820685196695
4.581951916669042 156.23244249076322 0.969893852474662
4.587179471622458 156.12546184857717 0.9713023849453449
4.5924070265758745 155.84514759747793 0.9743156565601926
4.597634581529291 158.6626854288492 0.9987467756876622
4.602862136482707 153.37325317361098 0.981779333424567
4.608089691436123 157.15356667291786 1.0085427954739745
4.613317246389539 159.32599505876706 1.0178044153016474
4.6185448013429555 158.79965015444466 1.0159695431040756
4.623772356296372 158.60680907669092 1.0135676934224656
4.628999911249788 162.40366496238502 1.0280871351631553
4.634227466203204 161.86559267660016 1.0328346197174936
4.63945502115662 162.6504531399689 1.0369558726456503
4.6446825761100365 161.07605529322032 1.0256968850369697
4.649910131063453 158.24539140208455 1.0137482656023185
4.655137686016869 157.5428666705769 1.003305957497149
4.660365240970285 158.51956519103393 1.0161541705482482
4.665592795923701 155.86077031617762 1.0163661996936166
4.6708203508771176 155.7988821563399 1.0177000566184613
4.676047905830534 156.02031903413035 1.0060098595316078
4.68127546078395 155.7833129116901 1.001155869828677
4.686503015737366 152.5013187143898 0.9841908305624059
4.691730570690782 150.00146389586286 0.984836692820398
4.696958125644199 147.93270880236142 0.9773188324916552
4.702185680597615 148.86288311707955 0.973650210782606
4.707413235551031 154.67639267836503 0.9883290387023395
4.712640790504447 154.22452013394593 0.9829298627359969
4.717868345457863 156.35868233627093 0.9916744923897864
4.72309590041128 150.74237103803654 0.9686877647965896
4.728323455364696 150.80055876407357 0.9804413942965136
4.733551010318112 151.332590900573 0.9878460129048409
4.738778565271528 150.3820854408878 0.9729395495646181
4.744006120224944 145.58849741316666 0.9484059730449496
4.749233675178361 143.2179834210051 0.9465538069487345
4.754461230131777 142.1555590898988 0.947368285359982
4.759688785085193 145.94527846510138 0.9731900242003971
4.764916340038609 148.42216906592748 0.9817659068518929
4.770143894992025 145.05216884195485 0.9614140170541355
4.775371449945442 144.13230615203872 0.9434403414125627
4.780599004898858 140.43659324105582 0.9248022750609811
4.785826559852274 138.55011238721772 0.9192842915664208
4.79105411480569 140.4839448934738 0.9341668753741084
4.796281669759106 144.82033338161088 0.9520635239731731
4.801509224712523 152.60279467099664 0.9815750988193849
4.806736779665939 150.13981910199055 0.9764299050737044
4.811964334619355 152.51028586541796 0.9845591106326561
4.817191889572771 149.91830390094898 0.9788459276097561
4.822419444526187 147.41988567016335 0.9712808895736109
4.827646999479604 149.33118071328872 0.9672566447795627
4.83287455443302 148.74023812413316 0.9685616382984681
4.838102109386436 151.08234130999992 0.971238750875088
4.843329664339852 151.57939563749227 0.9708040896913969
4.848557219293268 151.08635979255646 0.9702438283157564
4.853784774246685 146.54224914753095 0.9511721248007202
4.859012329200101 146.6905218413237 0.9571389380353529
4.864239884153517 146.70248111958855 0.9517493351039608
4.869467439106933 142.71844709513223 0.9363893454308775
4.8746949940603495 139.85426950132054 0.9309920574439756
4.879922549013766 142.20539513466377 0.9435411755133819
4.885150103967182 144.55925965479616 0.9497522649666382
4.890377658920598 152.69050802792816 0.9670033808772633
4.895605213874014 154.27248362559834 0.9601277421164549
4.9008327688274305 156.57454981422168 0.9646383889495154
4.906060323780847 156.81649923139278 0.9661474725017649
4.911287878734263 153.62349919078582 0.9555161166898033
4.916515433687679 151.86497292409314 0.956449279500369
4.921742988641095 147.05485128395333 0.9386789074827121
4.9269705435945115 148.42765628297047 0.9379648225933789
4.932198098547928 148.57042950548714 0.935769061648843
4.937425653501344 148.75974985126632 0.9357552874792329
4.94265320845476 146.0655158989962 0.9316650667367065
4.947880763408176 148.26833673461954 0.9394370676520206
4.9531083183615925 150.5204691721771 0.9571293888364127
4.958335873315009 153.80871424463783 0.967172219973093
4.963563428268425 151.17049305121571 0.9481739141885785
4.968790983221841 152.90081470463122 0.9382190764062665
4.974018538175257 151.48075131038004 0.9267517255698404
4.9792460931286735 152.9441247090308 0.9283348100010231
4.98447364808209 150.60685145217735 0.916028492149421
4.989701203035506 149.38722257494598 0.8938908896724652
4.994928757988922 153.7936255838249 0.8908562928890769
5.000156312942338 157.73414514663997 0.8818346375486517
5.0053838678957545 161.0836731063807 0.8663077203600827
5.010611422849171 168.29792858815256 0.8717970017514083
5.015838977802587 173.82048086564873 0.86873089827188
5.021066532756003 175.5113232253857 0.8695581917625127
5.026294087709419 176.47817441053937 0.8753847469509838
5.0315216426628355 173.86036873322016 0.8859960658046778
5.036749197616252 170.45340006414816 0.889387442937872
5.041976752569668 168.11463569600883 0.8882788416334017
5.047204307523084 166.4348379542313 0.897984029132989
5.0524318624765 165.1747528671246 0.8855132278807848
5.0576594174299165 168.1973928616704 0.887421418358067
5.062886972383333 169.06575149772027 0.8827117718942544
5.068114527336749 174.0968802070966 0.8858603963554684
5.073342082290165 182.70158743547094 0.897208221334919
5.078569637243581 188.40709690755202 0.8873117920924004
5.0837971921969975 196.22454413093342 0.8776558121311131
5.089024747150414 204.67210557120816 0.8733007151807254
5.09425230210383 218.9231284262019 0.891122151413136
5.099479857057246 236.23592738584978 0.9098402578339047
5.104707412010662 257.92911217960534 0.9329874386786287
5.109934966964079 282.0139582597272 0.9592926460161311
5.115162521917495 301.0640000644604 0.977307643339469
5.120390076870911 323.07181557179086 1.005444817220815
5.125617631824327 335.89536912468395 1.017036150313339
5.130845186777743 340.6203529581643 1.0225049119985092
5.13607274173116 336.53997155857724 1.0189663843550452
5.141300296684576 317.9572595056264 0.9985225546848651
5.146527851637992 294.1730334833019 0.9752812076195276
5.151755406591408 268.7986750624155 0.951831684478971
5.156982961544824 247.37910589885465 0.9417917036745735
5.162210516498241 229.28287604048606 0.9363981604473594
5.167438071451657 210.70919201308914 0.9247190122470329
5.172665626405073 194.00658765197596 0.909919253907905
5.177893181358489 180.31284000502927 0.8885698764807989
5.183120736311905 174.80464757985345 0.8887461977309472
5.188348291265322 172.09152594441127 0.8948002074639319
5.193575846218738 168.81923122837583 0.8942407986215511
5.198803401172154 165.89920111462743 0.898335952247189
5.20403095612557 163.9003970685359 0.9028275353134619
5.209258511078986 159.70944289857377 0.8907661575536568
5.214486066032403 157.34035572761016 0.882005833177136
5.219713620985819 156.32659060309854 0.8762490860132073
5.224941175939235 155.037832798926 0.8703551159314221
5.230168730892651 157.49079564052258 0.8885102061119123
5.235396285846067 155.85279619530627 0.8917774798602391
5.240623840799484 154.00574638550512 0.8980101751471731
5.2458513957529 152.96317259585715 0.9026931157236564
5.251078950706316 151.4891318847272 0.9006168254367505
5.256306505659732 155.80978028611835 0.9153011118034066
5.261534060613148 157.27655049613034 0.9165416984363449
5.266761615566565 152.14742168116217 0.8911288518012361
5.271989170519981 149.84749253429283 0.8946438070711578
5.277216725473397 148.36629903826784 0.8880053430747907
5.282444280426813 146.64186741195573 0.8813615162724904
5.2876718353802294 148.10203190820084 0.8874080941464643
5.292899390333646 148.7079966469039 0.8863358934198056
5.298126945287062 147.06748380635432 0.8885847366669694
5.303354500240478 148.68752436595005 0.9001791494607803
5.308582055193894 146.07192572618942 0.8907365842329295
5.3138096101473105 144.03143022894542 0.878878565631079
5.319037165100727 142.37789655649993 0.8683612875778576
5.324264720054143 142.45803658364522 0.8681922899748411
5.329492275007559 143.99391536056288 0.8772046563824174
5.334719829960975 144.2371983673439 0.8837292137087177
5.3399473849143915 144.08313905182 0.8908785184630548
5.345174939867808 141.7136317904087 0.8712459236752322
5.350402494821224 141.83579508667523 0.8679609438146823
5.35563004977464 142.69242343274243 0.8626107414712917
5.360857604728056 147.55823594436086 0.8743417027752682
5.3660851596814725 148.0955896904395 0.877305868841645
5.371312714634889 152.5090059178337 0.8928039290826522
5.376540269588305 151.9803153484206 0.8859901355678803
5.381767824541721 153.29295705290446 0.8889684024264449
5.386995379495137 154.99522666068611 0.8950392016104438
5.3922229344485535 152.710818709861 0.8760454204937598
5.39745048940197 150.36498803338552 0.8696120190591086
5.402678044355386 147.4885870032022 0.8474926736855111
5.407905599308802 150.40684701261645 0.8473318922736104
5.413133154262218 154.52699998833916 0.8487330080111564
5.4183607092156345 158.3956018338749 0.8446530810044819
5.423588264169051 158.65280300121432 0.832150613794743
5.428815819122467 159.87537575665206 0.8211882983133697
5.434043374075883 162.8640733661942 0.8205700860248067
5.439270929029299 162.05457674348585 0.8098869936990505
5.4444984839827155 167.40764982849495 0.8235849909257523
5.449726038936132 166.48332908531205 0.8177831881812889
5.454953593889548 167.06810305960224 0.8222089066119114
5.460181148842964 166.65826725505121 0.8219051553153672
5.46540870379638 161.97635040014086 0.8143563380578781
5.4706362587497965 162.33600277211565 0.8231984107819565
5.475863813703213 159.28515721990075 0.8264959598671787
5.481091368656629 158.9119536263635 0.8313328703924637
5.486318923610045 159.01880498208604 0.8430276278965034
5.491546478563461 158.23127173330298 0.84623089554431
5.4967740335168775 154.30334349477877 0.8218823634314253
5.502001588470294 151.50010114191699 0.8159684436053465
5.50722914342371 146.09408832637905 0.8046014607897598
5.512456698377126 149.92330730641442 0.8241400037982152
5.517684253330542 152.9476216556618 0.8493287415981033
5.522911808283959 153.27211009215702 0.852535896830907
5.528139363237375 153.71805588358683 0.8495136036798848
5.533366918190791 154.9739764268215 0.8537384137197008
5.538594473144207 156.89148548714314 0.8633427403806109
5.543822028097623 158.00996505399468 0.8647863357686029
5.54904958305104 155.3462636664379 0.8486961583489955
5.554277138004456 154.61390115514263 0.8447224117022517
5.559504692957872 155.26531114233916 0.843327315416956
5.564732247911288 156.98789562480297 0.8384467442195279
5.569959802864704 154.6341183846173 0.8348943795327
5.575187357818121 155.12401948117306 0.8241777670314937
5.580414912771537 154.47497743075536 0.8125990695532833
5.585642467724953 155.93414153872357 0.818081467871833
5.590870022678369 161.84042054166773 0.8261573418388415
5.596097577631785 163.3850736090292 0.8253877111443597
5.601325132585202 166.5173581530581 0.8261711167279926
5.606552687538618 169.53152541973296 0.8170157022173344
5.611780242492034 172.80075997535593 0.8071921073258567
5.61700779744545 177.03711481701953 0.8059297445819076
5.622235352398866 186.12464215084572 0.8057272010521583
5.627462907352283 209.47605469534778 0.8337736411684397
5.632690462305699 247.469607259017 0.877655722531605
5.637918017259115 303.5704953377787 0.9452240080236839
5.643145572212531 381.0297162310537 1.0349292410797402
5.648373127165947 474.03393319507325 1.138276188562107
5.653600682119364 562.2244675338527 1.230049318573624
5.65882823707278 639.3914096071032 1.3054553390764876
5.664055792026196 691.0817316217882 1.3552387577850546
5.669283346979612 717.8421147150374 1.3781848208162955
5.674510901933028 725.1443120075261 1.3809617321056211
5.679738456886445 724.8451394384618 1.377901948889379
5.684966011839861 720.6602431262107 1.373955753754531
5.690193566793277 724.4759449152584 1.3776794259709035
5.695421121746693 725.5095640004357 1.3795910717164905
5.700648676700109 727.0450871286189 1.3802219035876078
5.705876231653526 735.9145602886209 1.3900145617253667
5.711103786606942 741.3430027448912 1.3947950389744161
5.716331341560358 752.0414741224051 1.404804845936818
5.721558896513774 756.049008820196 1.4066247747179506
5.7267864514671905 761.4027726038739 1.4101680910654704
5.732014006420607 762.0066434528923 1.409854339114354
5.737241561374023 767.0320818069691 1.4145924118280908
5.742469116327439 775.6289009977295 1.4223044068647719
5.747696671280855 796.2156639638845 1.440281839102487
5.7529242262342715 828.784967143596 1.4663415528514807
5.758151781187688 869.5906852764181 1.5001012371335838
5.763379336141104 924.4505926334083 1.5462683349804163
5.76860689109452 979.104828795614 1.5901013701952948
5.773834446047936 1036.8522127671224 1.635841200047539
5.7790620010013525 1090.198424473645 1.676798351273898
5.784289555954769 1123.3272780806828 1.7023579575206411
5.789517110908185 1127.2960018243532 1.7040510258233321
5.794744665861601 1081.5918315013946 1.6665489649807397
5.799972220815017 994.0808641568852 1.5954183015917482
5.8051997757684335 878.1480223432428 1.4994026410082082
5.81042733072185 743.6519863543464 1.3795964893910022
5.815654885675266 613.7353960971237 1.2583377393470605
5.820882440628682 493.3259480810366 1.1333869070547211
5.826109995582098 406.2735364599733 1.0400575752794725
5.8313375505355145 340.20447165768246 0.9623727658466424
5.836565105488931 292.0617607362624 0.9062920549288592
5.841792660442347 258.00766819932295 0.8660730531064789
5.847020215395763 234.8587723351696 0.8426572380063271
5.852247770349179 217.92484852466242 0.822529201838014
5.8574753253025955 207.04268501485353 0.8072184067335288
5.862702880256012 201.07803310987347 0.8045506033518343
5.867930435209428 198.81063001511086 0.8076792945824685
5.873157990162844 199.85489555497927 0.8161343937040125
5.87838554511626 199.13173052514807 0.8160885807381505
5.8836131000696765 196.2037821830163 0.8118663762163123
5.888840655023093 193.46088728519658 0.8039768527424314
5.894068209976509 190.9730765901721 0.7938114597585653
5.899295764929925 190.74012178275456 0.7933947157771595
5.904523319883341 189.25443230106083 0.7869140390489009
5.9097508748367575 191.03849205525475 0.791665122667531
5.914978429790174 190.54200105567705 0.7892765909126882
5.92020598474359 191.95341375849284 0.792708849442318
5.925433539697006 195.20379881122992 0.7956177484443935
5.930661094650422 199.14030254080313 0.7955847317560371
5.9358886496038386 202.349929993016 0.7921928614821533
5.941116204557255 202.23057687221004 0.7845021646745942
5.946343759510671 208.8416819066103 0.7982773590599367
5.951571314464087 211.603486629454 0.8057717822659768
5.956798869417503 214.09880301383237 0.8122314789061484
5.96202642437092 220.01381056514109 0.8191328552027428
5.967253979324336 222.87570388914682 0.8228278572879212
5.972481534277752 234.96681964184555 0.8426850113349821
5.977709089231168 244.871081315401 0.8552063625359212
5.982936644184584 257.4489623972214 0.8760918480709166
5.988164199138001 275.29371678906364 0.8986804290892947
5.993391754091417 289.6643048090199 0.9159643866058131
5.998619309044833 308.9487135998969 0.9413965534197835
6.003846863998249 336.98975762280685 0.978565693442882
6.009074418951665 366.1518197775251 1.0168564516332077
6.014301973905082 402.63253851709067 1.0662507881180796
6.019529528858498 451.2780654611727 1.1255727134889606
6.024757083811914 504.34392067164595 1.1877346427432365
6.02998463876533 564.875514673075 1.2527034962876709
6.035212193718746 646.8862300429167 1.3403150424548982
6.040439748672163 747.6607316189894 1.4441983119796167
6.045667303625579 858.8624221200478 1.5494581389890512
6.050894858578995 1000.5352969293466 1.673663083293652
6.056122413532411 1144.4443881365387 1.791556433473336
6.061349968485827 1293.2695108631988 1.9062321819078705
6.066577523439244 1440.4435069095389 2.013766016438907
6.07180507839266 1559.9653003516123 2.095379504625015
6.077032633346076 1639.3483529148575 2.1489917694915444
6.082260188299492 1679.3075176914106 2.17709355512308
6.087487743252908 1670.897357203605 2.175201464909554
6.092715298206325 1618.753295212172 2.143017038823027
6.097942853159741 1544.3841588484693 2.095166441683649
6.103170408113157 1449.076678275809 2.033308821601974
6.108397963066573 1340.2508626762751 1.9556799328615109
6.113625518019989 1219.2596977999212 1.8668316956380733
6.118853072973406 1105.645983926833 1.779760293199178
6.124080627926822 993.5146139107782 1.6887506688774727
6.129308182880238 885.7185090057055 1.597662074977828
6.134535737833654 790.7417871003198 1.513473640507692
6.1397632927870704 700.1460577974849 1.4255828609154986
6.144990847740487 621.497429706922 1.3456528278532518
6.150218402693903 556.1030215233566 1.276753425775894
6.155445957647319 493.56656719163624 1.2042211379311973
6.160673512600735 447.98888503093906 1.1502948461126419
6.1659010675541515 410.94134855951756 1.1077074517191747
6.171128622507568 382.9237460015472 1.0767002677374566
6.176356177460984 359.70803533199654 1.0505456275205691
6.1815837324144 337.2176257688883 1.0229677329225328
6.186811287367816 313.3452035909009 0.9894442629373591
6.1920388423212325 296.2444657328046 0.9652176770342461
6.197266397274649 283.24396497035553 0.9500299224411445
6.202493952228065 270.9408292006819 0.9327697433882155
6.207721507181481 258.44542704718725 0.9074295899397304
6.212949062134897 250.68486397376446 0.8940656233589503
6.2181766170883135 242.5838425703449 0.8806362504636369
6.22340417204173 235.64448589175527 0.8666156137243292
6.228631726995146 230.66579430911563 0.8531487444619053
6.233859281948562 227.3675416682538 0.8451664706718599
6.239086836901978 226.39353675183003 0.8414919546712186
6.2443143918553945 223.6926835762478 0.8421860066928881
6.249541946808811 218.90130456443967 0.8364892933226
6.254769501762227 212.2766346909416 0.8286891060014786
6.259997056715643 212.40678176363107 0.8339949487788648
6.265224611669059 208.57165281783668 0.8290280963841977
6.2704521666224755 207.41920341580405 0.8344761828333607
6.275679721575892 204.54014354929942 0.8276928676496912
6.280907276529308 205.62140291087982 0.8320536399747347
6.286134831482724 206.63724898972623 0.833174674394479
6.29136238643614 203.30932603206983 0.8176005712000779
6.2965899413895565 201.01290765231542 0.8091184617177232
6.301817496342973 199.41229950143367 0.8037881179676785
6.307045051296389 199.2652492618239 0.8113237492050217
6.312272606249805 203.79779073102637 0.8231270948472049
6.317500161203221 206.27926592808734 0.834010076267028
6.3227277161566375 206.39862428292625 0.8339428319454036
6.327955271110054 200.28641761247576 0.812879759336858
6.33318282606347 197.574203516863 0.806316497591024
6.338410381016886 193.60860480631356 0.8006939312629567
6.343637935970302 192.83324739103048 0.799832881421563
6.3488654909237185 192.57234916517237 0.8057537939590411
6.354093045877135 192.5990122306232 0.8105849421343554
6.359320600830551 195.10771682047255 0.8059439612150278
6.364548155783967 195.7234215421408 0.8046888178829749
6.369775710737383 193.96798078665904 0.7958641331377464
6.3750032656908 189.54747204918087 0.7855904009351641
6.380230820644216 188.56230688030212 0.789753792558967
6.385458375597632 189.51237667465782 0.7884676865170751
6.390685930551048 188.32170200937347 0.7902776409135465
6.395913485504464 191.15044122829843 0.794131651918903
6.401141040457881 191.51107896070093 0.7951341131890374
6.406368595411297 192.08703899821788 0.7974752688204749
6.411596150364713 197.392272212329 0.797641119955095
6.416823705318129 196.60911466547705 0.7914734218156155
6.422051260271545 198.16208583852546 0.7911204275512971
6.427278815224962 195.24352171562643 0.7853268055350827
6.432506370178378 192.9021612153598 0.7875150297263562
6.437733925131794 192.27814177306607 0.7848450071287795
6.44296148008521 196.67817295602018 0.7859641677248825
6.448189035038626 197.1257585177877 0.7825678810963123
6.453416589992043 198.85397627927182 0.7847647176172566
6.458644144945459 200.52124455587267 0.7886270928260267
6.463871699898875 201.92641318551046 0.7898556701279111
6.469099254852291 203.38170860702488 0.794275366966949
6.474326809805707 205.73445008835844 0.7969420796060479
6.479554364759124 208.61033932372158 0.8002854814568057
6.48478191971254 211.53034046077346 0.8064782123582254
6.490009474665956 212.67560359867386 0.8037647964154486
6.495237029619372 211.57847334358092 0.7978744222302995
6.500464584572788 210.03966160698144 0.7852516506570298
6.505692139526205 213.4559481335205 0.7846951956963045
6.510919694479621 223.7743837714391 0.7995509171478677
6.516147249433037 231.77736984262577 0.8108901540189596
6.521374804386453 242.47554411877894 0.8283543533889101
6.526602359339869 249.26829697414712 0.832385491514274
6.531829914293286 258.5281981126647 0.8387748856459374
6.537057469246702 270.7713362819351 0.8439155040181026
6.542285024200118 287.76473445711133 0.8616381049581755
6.547512579153534 309.3621186701677 0.8855924480798507
6.55274013410695 330.7139776032958 0.9105268186341313
6.557967689060367 357.08593789175495 0.9424381799846481
6.563195244013783 383.92310397271535 0.9745470949537876
6.568422798967199 413.2797906460098 1.0082935390688879
6.573650353920615 434.4685593318731 1.031048328664919
6.5788779088740315 448.50000561127206 1.0451804447677464
6.584105463827448 453.0075876848156 1.0475965984010418
6.589333018780864 446.16254457737705 1.0392002691526419
6.59456057373428 433.55469688970874 1.0241572103355845
6.599788128687696 417.2713904239458 1.0043006675124118
6.6050156836411125 400.6140051159808 0.984853293892017
6.610243238594529 384.8969711645837 0.9682109128235502
6.615470793547945 366.1766124862861 0.9456694697970004
6.620698348501361 345.35846433203096 0.9203259253384488
6.625925903454777 325.7773646382305 0.8957086185516335
6.6311534584081935 305.69911164139637 0.8714016822927075
6.63638101336161 291.8708420358185 0.856861012622129
6.641608568315026 280.9845675897608 0.8448829611968457
6.646836123268442 274.89923254424895 0.8395402428090994
6.652063678221858 266.4126432789367 0.8300184807898416
6.6572912331752745 262.0116644372745 0.8267517481678859
6.662518788128691 252.73654837460754 0.814510316440988
6.667746343082107 247.02416366578882 0.8088456301807349
6.672973898035523 246.93006622517257 0.8125398600558176
6.678201452988939 241.91395681730043 0.808167457937972
6.6834290079423555 239.1028288636964 0.8103844276884732
6.688656562895772 236.09584294221128 0.8053942668468231
6.693884117849188 232.3973972111622 0.7939645604998624
6.699111672802604 231.18514975813045 0.7886896224011921
6.70433922775602 230.2540857147081 0.7878309488336432
6.7095667827094365 230.1450630703147 0.7891637010128713
6.714794337662853 229.75732848546895 0.7932229131813361
6.720021892616269 231.57655268896272 0.7962865544611352
6.725249447569685 232.74723578849822 0.7976710627316254
6.730477002523101 233.90565251177006 0.8030210177042877
6.7357045574765175 234.2850628332474 0.8030657327595719
6.740932112429934 231.72139436432002 0.7991038537464225
6.74615966738335 227.43239405921537 0.7908156065006596
6.751387222336766 224.19074424900313 0.786884471015687
6.756614777290182 226.92438241446575 0.7937798692694378
6.7618423322435985 228.53379989239644 0.7979970615405854
6.767069887197015 228.84981222224664 0.7955783395931109
6.772297442150431 225.08362386410934 0.7838497846462413
6.777524997103847 224.09212415769497 0.7789018150412848
6.782752552057263 221.5012963449558 0.772632814772198
6.7879801070106796 218.94511601481446 0.7670464688153732
6.793207661964096 218.6653262778629 0.7663781275622175
6.798435216917512 219.9178254303462 0.7699220481951833
6.803662771870928 223.26705703995958 0.7768831795146406
6.808890326824344 228.02593042914012 0.7845578174220877
6.814117881777761 231.70406179622077 0.7891927755494579
6.819345436731177 231.70845210040068 0.7896164111920093
6.824572991684593 228.91000112754173 0.7849433017427357
6.829800546638009 226.8707252538196 0.7814112028020092
6.835028101591425 222.63904178487996 0.775826209543912
6.840255656544842 224.36338453064275 0.7781754242238799
6.845483211498258 226.99350396716235 0.7790768995101984
6.850710766451674 230.9745851791438 0.784220420527705
6.85593832140509 237.4563712757495 0.7923987892405459
6.861165876358506 236.60605790223931 0.7907489155430396
6.866393431311923 239.06150736355232 0.7935562490061033
6.871620986265339 242.25362764571267 0.7945225406056015
6.876848541218755 243.53651313339807 0.7941801619004238
6.882076096172171 249.60729360269445 0.8027376285294618
6.887303651125587 251.9810126102784 0.8054682274891504
6.892531206079004 250.24120518026882 0.8001005838939589
6.89775876103242 251.85612768655355 0.79882312695726
6.902986315985836 251.16603249627244 0.7938686513623925
6.908213870939252 255.29037156497674 0.7982345358420769
6.913441425892668 258.16154389284225 0.800905406613401
6.918668980846085 262.37544249050853 0.8059725050552461
6.923896535799501 265.80964999266047 0.807190424115871
6.929124090752917 269.5115382788905 0.8055766054646208
6.934351645706333 276.9970241400184 0.81328059457407
6.939579200659749 281.9849943799361 0.8177752430151548
6.944806755613166 284.5424882002505 0.8203131242744865
6.950034310566582 290.018590577236 0.825848948866927
6.955261865519998 298.02711793729884 0.8349010777437106
6.960489420473414 308.9928879511343 0.8461215901950233
6.96571697542683 322.79277952436627 0.8609994986487294
6.970944530380247 332.9417559751482 0.8723617381067759
6.976172085333663 349.11844773302437 0.8909351201221469
6.981399640287079 366.670534222326 0.9110856895941829
6.986627195240495 389.8873093233628 0.9354250466136147
6.9918547501939114 423.0522151515632 0.9702441202914949
6.997082305147328 466.63022272350844 1.0166211943413295
7.002309860100744 523.9631288798771 1.0744244816851583
7.00753741505416 610.9252933371224 1.1578282579131223
7.012764970007576 735.2112741223812 1.2685026284390843
7.0179925249609925 891.2140776015198 1.3951867284339021
7.023220079914409 1056.7387939511432 1.5177482343059072
7.028447634867825 1207.1362751103272 1.6196372937655552
7.033675189821241 1321.7299552873792 1.69480099917585
7.038902744774657 1384.5869205021008 1.7328281536642718
7.0441302997280735 1375.2669061017032 1.7256242522587146
7.04935785468149 1312.583609528695 1.6850393048900008
7.054585409634906 1215.2167343899018 1.6201810454187673
7.059812964588322 1095.0035666186345 1.5374475748189111
7.065040519541738 985.1276550789512 1.4577588969705997
7.0702680744951545 884.8158703320586 1.381629572840429
7.075495629448571 796.6094456762703 1.3108460961050203
7.080723184401987 726.7395313412651 1.252569328119293
7.085950739355403 668.5117617658989 1.2015460451355673
7.091178294308819 628.0787916720916 1.165157658666383
7.0964058492622355 599.1512698247337 1.137244374621508
7.101633404215652 573.317057340902 1.1137211395323736
7.106860959169068 552.5266454636932 1.0923546845189538
7.112088514122484 532.9361372700376 1.0729157300592262
7.1173160690759 516.8201524555068 1.0559711539920298
7.1225436240293165 503.1424456448277 1.0422767226781886
7.127771178982733 492.92207487478 1.03199835353865
7.132998733936149 483.6415392550554 1.0223812396568743
7.138226288889565 471.2501106860804 1.0089383229341753
7.143453843842981 462.6226716722326 1.0001994207538036
7.1486813987963975 451.6049739066975 0.9887340091861083
7.153908953749814 443.1853737518975 0.9791472514596223
7.15913650870323 442.0508016074171 0.9764256361423181
7.164364063656646 444.7416974167381 0.978873458786367
7.169591618610062 450.7480266811221 0.9861418525279054
7.1748191735634785 459.01229616264555 0.9945938574760997
7.180046728516895 474.6976161201096 1.010983522170223
7.185274283470311 504.9178959535282 1.0411651205684518
7.190501838423727 555.9068101235163 1.0909309914150795
7.195729393377143 633.8014517971525 1.1642022724275871
7.2009569483305595 738.0434080464877 1.2552408421773575
7.206184503283976 877.1957644370365 1.3653146190484977
7.211412058237392 1050.4638338498899 1.489896535746976
7.216639613190808 1260.3157274542623 1.630072310635254
7.221867168144224 1520.5734208383685 1.7894276424539237
7.227094723097641 1808.1683231480008 1.9501396211146025
7.232322278051057 2096.038759724306 2.0977575655710963
7.237549833004473 2322.526857458361 2.204780418087293
7.242777387957889 2428.3070334339536 2.252101498747953
7.248004942911305 2382.2375711224686 2.227549996815198
7.253232497864722 2198.187357020053 2.138010407512581
7.258460052818138 1907.004845891322 1.9910233789421428
7.263687607771554 1584.7332721833207 1.8152345765306754
7.26891516272497 1272.212820814253 1.6267768447446305
7.274142717678386 1006.608442757724 1.4469052455347435
7.279370272631803 796.002354419667 1.2877191466426896
7.284597827585219 636.4960065714203 1.153596447178096
7.289825382538635 527.9441735155502 1.051807911186284
7.295052937492051 457.0967176915363 0.9797963113113838
7.300280492445467 412.2559694789228 0.9341913597301713
7.305508047398884 380.9921454657722 0.9020652692472936
7.3107356023523 361.80361758127464 0.8805296220470555
7.315963157305716 343.14642966478 0.8586089829362558
7.321190712259132 330.22821373529166 0.8438743668488128
7.326418267212548 324.68230684006033 0.8382314365314953
7.331645822165965 320.4676988589761 0.8341515452151219
7.336873377119381 316.53257144492227 0.8292614570440877
7.342100932072797 316.27033892227473 0.8301235674908185
7.347328487026213 317.39366949196415 0.833109765626972
7.352556041979629 313.83144514992034 0.8309475620062322
7.357783596933046 307.75733976927523 0.8242610213327024
7.363011151886462 303.57701598617547 0.8178351059599398
7.368238706839878 298.253936549975 0.8109915348154054
7.373466261793294 298.44034249177173 0.809229452914325
7.37869381674671 294.64944856032184 0.8026861328187432
7.383921371700127 292.9374744172143 0.8003856435906299
7.389148926653543 291.0593707107285 0.7963971418172153
7.394376481606959 292.7226629798699 0.799333022362876
7.399604036560375 298.1140536397911 0.8063903944894245
7.4048315915137914 301.72146344213814 0.8105932974974973
7.410059146467208 304.0191676178659 0.8137951998016049
7.415286701420624 302.8639822690075 0.8124395444909309
7.42051425637404 300.72260436325524 0.8097032941730469
7.425741811327456 303.1967247257453 0.8143745636918464
7.4309693662808725 307.8228741344578 0.8203122144416183
7.436196921234289 309.5583832906134 0.822452353002691
7.441424476187705 312.00174582190795 0.8237332995403855
7.446652031141121 317.1383468662725 0.8274312859510288
7.451879586094537 322.424963426651 0.8329156150288127
7.4571071410479535 327.8631662437251 0.8377725427625246
7.46233469600137 326.93620076181134 0.8348978368280782
7.467562250954786 329.71834950451347 0.837806220225836
7.472789805908202 330.2093448376149 0.8368818823679762
7.478017360861618 338.6895750866505 0.847796977425413
7.4832449158150345 348.60024612722646 0.8597841326319902
7.488472470768451 353.9822283486003 0.8645244071978843
7.493700025721867 361.1624186608371 0.8713732429126246
7.498927580675283 370.91678224100104 0.879369241896349
7.504155135628699 382.51428121359487 0.8907163441934045
7.5093826905821155 399.1584948130249 0.90762880415227
7.514610245535532 413.9363500205521 0.9215458720605914
7.519837800488948 425.89592008991946 0.9308908820914295
7.525065355442364 441.1941274154085 0.9464668712094471
7.53029291039578 456.0669855255351 0.9614005954833212
7.5355204653491965 468.7680999655041 0.9758790288997762
7.540748020302613 470.4996680084236 0.9777970985504622
7.545975575256029 466.6924708829603 0.9724582815284091
7.551203130209445 468.32374444646524 0.9739293887828459
7.556430685162861 464.4044735946347 0.9691888139191974
7.5616582401162775 459.490905877623 0.9626944398691286
7.566885795069694 450.82861520374774 0.9535863151077971
7.57211335002311 441.34430565737233 0.944360904664719
7.577340904976526 434.0694786393053 0.9381560144176958
7.582568459929942 423.0409152612018 0.9254853245429124
7.5877960148833585 414.8705989447543 0.9171063960522163
7.593023569836775 406.48127280122037 0.9069102677158095
7.598251124790191 404.4146578731665 0.9035979262050642
7.603478679743607 400.7855263571766 0.9002256939292986
7.608706234697023 402.5077840608299 0.9049830021516404
7.6139337896504395 400.4899867047937 0.9043868973534717
7.619161344603856 401.0979101903674 0.9064667389307284
7.624388899557272 399.82878998351686 0.9022452017768932
7.629616454510688 402.18298348558574 0.9026481860607531
7.634844009464104 404.4922778194966 0.9033216968941501
7.6400715644175206 407.4640306130609 0.9049637287561907
7.645299119370937 413.32897365902363 0.9111387676028398
7.650526674324353 420.11880045989756 0.9172437060722048
7.655754229277769 426.54048082617993 0.9235358586181376
7.660981784231185 430.43089310390553 0.9270763426072527
7.666209339184602 443.03421041535313 0.9400710816730551
7.671436894138018 458.3944843019026 0.9565593293672083
7.676664449091434 474.5772812804045 0.971349732083947
7.68189200404485 488.74426109043765 0.9836405488498015
7.687119558998266 498.4633388273498 0.9912293746022468
7.692347113951683 506.5120792624484 0.9980620311161218
7.697574668905099 515.4226946469511 1.0060160499448156
7.702802223858515 527.2586033072258 1.0167804057734766
7.708029778811931 537.6541980317373 1.0272478081099725
7.713257333765347 543.3497962563833 1.0329460639657773
7.718484888718764 537.1561773277058 1.0274909978123896
7.72371244367218 526.3840968306276 1.0180577800983224
7.728939998625596 518.0418033969657 1.0083087698627433
7.734167553579012 512.9076123656271 1.002835070888979
7.739395108532428 512.9861321100847 1.0023544775378679
7.744622663485845 510.6425998773463 0.9987122050299232
7.749850218439261 509.04133303641527 0.9968265284773848
7.755077773392677 508.44210193919065 0.9955384589259665
7.760305328346093 505.1379979809947 0.9911277225358559
7.765532883299509 501.6559397252676 0.9877793020132929
7.770760438252926 497.21577102673353 0.9833224121980335
7.775987993206342 491.9206501344426 0.9783404664526343
7.781215548159758 483.22644552339347 0.9701824550042499
7.786443103113174 477.203829455343 0.9643767242318823
7.79167065806659 469.147911731699 0.9571533314497497
7.796898213020007 458.11722713601915 0.9470603831577734
7.802125767973423 451.0139942713345 0.9385635825386291
7.807353322926839 440.43125788013384 0.9275354164242141
7.812580877880255 432.95696274201134 0.9189797901248674
7.817808432833671 428.0422556896244 0.9137256775447895
7.823035987787088 426.0466769151189 0.9119837617182946
7.828263542740504 422.26007182322917 0.9077592359460814
7.83349109769392 418.4175940833141 0.9019855197383463
7.838718652647336 418.460078915214 0.9015950518707785
7.8439462076007525 420.4052483438284 0.9031528436341539
7.849173762554169 425.5923723627227 0.9093051067357207
7.854401317507585 427.46273491741385 0.9118786851381722
7.859628872461001 429.0325820370925 0.9143206344306294
7.864856427414417 433.7058891432366 0.917610924861463
7.8700839823678335 436.76361416540817 0.9202123462429673
7.87531153732125 440.7656622813214 0.9240260820202815
7.880539092274666 444.0564678987113 0.9263768112196583
7.885766647228082 451.9329175428364 0.9342234167682925
7.890994202181498 463.04338217678355 0.9441560240810137
7.8962217571349145 473.60941635044145 0.9531466961843186
7.901449312088331 483.311578463167 0.9619314204853763
7.906676867041747 488.0990479194509 0.965995588856259
7.911904421995163 494.91451200851304 0.9726147303826094
7.917131976948579 503.27421568868834 0.9807458803537423
7.9223595319019955 516.9578389099842 0.9930751750078824
7.927587086855412 528.6232686637212 1.0033521289875837
7.932814641808828 537.3716389388935 1.0103876988326035
7.938042196762244 548.1176398324054 1.0195421133679037
7.94326975171566 557.7762317203036 1.0275669699782053
7.9484973066690765 573.9101390675922 1.0412646376470873
7.953724861622493 593.41682025803 1.0582936140763681
7.958952416575909 612.8622536591038 1.075009227232605
7.964179971529325 636.4466779337126 1.0963337205134838
7.969407526482741 652.9553327631173 1.1092659261659157
7.9746350814361575 666.452501592035 1.1189430220216516
7.979862636389574 677.6258360112738 1.127481643674407
7.98509019134299 684.2099581904902 1.1320906059504292
7.990317746296406 688.6870819022313 1.1354203373167555
7.995545301249822 691.7114370644763 1.1382729177342477
8.000772856203238 690.9641486905316 1.136682145516025
8.006000411156654 693.9002916433162 1.1398951383747202
8.01122796611007 694.0639616512087 1.1397719617924809
8.016455521063486 687.2395954689498 1.1331558544457643
8.021683076016902 681.4052248882763 1.1280035992594888
8.026910630970319 670.3508357214139 1.117487303495295
8.032138185923735 663.8845919115042 1.1130057435331369
8.037365740877151 656.1027729567007 1.1063983768528933
8.042593295830567 651.9431385641662 1.1028723821833908
8.047820850783983 643.3499527590278 1.0962523687882835
8.0530484057374 633.0809406856384 1.0860588523814083
8.058275960690816 623.2610321421517 1.0769493702740893
8.063503515644232 613.946192705015 1.068477314515953
8.068731070597648 610.6749139957761 1.0651767351015757
8.073958625551064 604.6427720783331 1.0600501510257463
8.07918618050448 597.7023108926082 1.0540929689032577
8.084413735457897 589.5923946510965 1.046294590713415
8.089641290411313 583.069664612291 1.039565657036179
8.09486884536473 578.9936792493903 1.0351507475596264
8.100096400318145 577.1779993025975 1.0333605151066376
8.105323955271562 572.9039277110837 1.029577271088434
8.110551510224978 570.3728331995995 1.0267558001150794
8.115779065178394 567.1139453263713 1.0234086495778334
8.12100662013181 564.1805228028252 1.0206845583581325
8.126234175085226 563.0698258239191 1.0189949384347237
8.131461730038643 564.333777536316 1.02049103553101
8.136689284992059 571.5925577798766 1.0251954817721103
8.141916839945475 583.6629734306161 1.0362222544026123
8.147144394898891 599.8036108972855 1.051257093655562
8.152371949852308 619.91753211056 1.0684126014786004
8.157599504805724 642.387912633335 1.086506411521756
8.16282705975914 671.7872805440439 1.1096152965055808
8.168054614712556 695.4184636411176 1.1283574024871923
8.173282169665972 712.1227695284657 1.1411909798783508
8.178509724619389 720.6113211708165 1.1481624678435631
8.183737279572805 728.2332647431089 1.1540432290890443
8.188964834526221 728.5562140454133 1.1526089836818458
8.194192389479637 722.9378244752739 1.1464168663771468
8.199419944433053 713.7861369582437 1.138248893738871
8.20464749938647 707.3719895673377 1.1328495723125858
8.209875054339886 698.1728886891466 1.12548976832123
8.215102609293302 685.4848328197363 1.115763147374986
8.220330164246718 676.5547880143827 1.1080872445081218
8.225557719200134 675.7833257393708 1.107638496298239
8.23078527415355 673.5717923193589 1.1048588738015448
8.236012829106967 670.8082717829874 1.1022645450352182
8.241240384060383 663.3032749612114 1.0956828290267937
8.2464679390138 655.658784628342 1.0889192907783627
8.251695493967215 654.3810972088805 1.0875285788815732
8.256923048920632 651.2048982197996 1.0836319020103073
8.262150603874048 652.6497134196012 1.0846132528864818
8.267378158827464 651.8123518573628 1.0849080614969697
8.27260571378088 649.1031414776576 1.0820241871215643
8.277833268734296 646.5789573059552 1.0797575737072356
8.283060823687713 639.1677276471072 1.073027675900081
8.288288378641129 630.9769760123418 1.064898746208093
8.293515933594545 623.4478612451009 1.057437367500812
8.298743488547961 622.8180152894757 1.0553721907426235
8.303971043501377 629.3629316339167 1.0627504886442536
8.309198598454794 633.3630062928881 1.0667362338855777
8.31442615340821 632.3522686978799 1.0659117572873993
8.319653708361626 632.3307785177933 1.0641002174402898
8.324881263315042 631.9186447068628 1.0623493754242077
8.330108818268458 636.5950823624642 1.0657277643348395
8.335336373221875 642.4326759981792 1.070532525479966
8.34056392817529 649.9058033914282 1.0756312087408406
8.345791483128707 655.7683943747935 1.080506611001737
8.351019038082123 661.3823775152998 1.0858959678841795
8.35624659303554 667.0986538272227 1.0914255511386517
8.361474147988956 667.4848088674196 1.09048312395701
8.366701702942372 667.0494185732797 1.0884241956920493
8.371929257895788 674.3883572487176 1.0936149016459302
8.377156812849204 676.5183405891142 1.0957093675539227
8.38238436780262 679.4431396129173 1.0988485977380522
8.387611922756037 678.2110031683551 1.0973055144920432
8.392839477709453 677.1556451091307 1.0956206006964209
8.398067032662869 672.7985904611688 1.091215993109157
8.403294587616285 662.3777317734291 1.0823383729260059
8.408522142569701 652.5954665278213 1.0737865736768588
8.413749697523118 640.2673328757153 1.0624980768874226
8.418977252476534 631.2786919429047 1.0552186750656904
8.42420480742995 621.9136878594499 1.0477594005679864
8.429432362383366 610.4789021708283 1.0388172816608883
8.434659917336782 600.3392379636971 1.0296693271148598
8.439887472290199 589.9281036222354 1.0191296895172708
8.445115027243615 580.9240229771952 1.0100123402097803
8.450342582197031 569.8695736958817 1.0006970835296203
8.455570137150447 564.496831609272 0.9971390358458009
8.460797692103863 558.0276045147538 0.9924162146035078
8.46602524705728 549.2511031497122 0.9838838095048218
8.471252802010696 543.4684203970328 0.9783203545559899
8.476480356964112 539.7305038156596 0.974496945340905
8.481707911917528 539.5701939586704 0.9744193013475829
8.486935466870944 534.8265429165488 0.9705007564916461
8.49216302182436 534.7835938317406 0.9700864514219443
8.497390576777777 531.0450995376659 0.9662433480241438
8.502618131731193 525.2282214137074 0.9602920757049098
8.50784568668461 521.5326324373204 0.9564970022565611
8.513073241638025 518.967155023953 0.9532914573551796
8.518300796591442 517.4021672801836 0.95186579908738
8.523528351544858 516.6565504913525 0.9511535618835715
8.528755906498274 513.9892997935447 0.9480461408328251
8.53398346145169 505.35338093551684 0.9405445548806847
8.539211016405106 499.2376225915042 0.9354726171247448
8.544438571358523 501.0285397302853 0.9375923367715293
8.549666126311939 502.19418631742377 0.9379747293643369
8.554893681265355 506.9576071298827 0.942291509581032
8.560121236218771 505.8900068412393 0.9396363069908261
8.565348791172188 500.5140257016357 0.9344187962946443
8.570576346125604 498.0371294711048 0.9315948618530927
8.57580390107902 492.45962144953086 0.9241421069827452
8.581031456032436 495.71438352117855 0.9275878829027142
8.586259010985852 500.11415708664913 0.9318014711726202
8.591486565939269 504.9109028818269 0.9382148392168461
8.596714120892685 510.8585416161145 0.9431635356232104
8.601941675846101 510.90115424381054 0.94252088338006
8.607169230799517 510.8983065066405 0.9408286591449841
8.612396785752933 508.7857467560869 0.9381438165589097
8.61762434070635 508.41235528324637 0.9375262117394793
8.622851895659766 510.6569318235039 0.939471074883823
8.628079450613182 515.9018997408856 0.9440951032190603
8.633307005566598 520.5650806639944 0.947792307267389
8.638534560520014 531.1893529712935 0.9572383607755105
8.64376211547343 538.0489034232264 0.9629429599355048
8.648989670426847 546.0315137065046 0.9702285501151511
8.654217225380263 552.5873403926906 0.97545299375236
8.65944478033368 559.0930657962498 0.9810479023863663
8.664672335287095 563.7355312259252 0.9836092700992336
8.669899890240512 572.2478023334752 0.99021150082588
8.675127445193928 581.6206205735506 0.9972880538460797
8.680355000147344 595.1034038431762 1.0082666150189
8.68558255510076 604.704083734086 1.0160326337996637
8.690810110054176 612.1897458518686 1.0217906315090708
8.696037665007593 625.1011248659945 1.0311677127195662
8.701265219961009 641.285268435013 1.0438460107753058
8.706492774914425 658.8082705477004 1.0577040074418222
8.711720329867841 669.259939055849 1.066441639678305
8.716947884821257 676.8906206729471 1.0718341156886702
8.722175439774674 680.1822906209361 1.0740598775266303
8.72740299472809 682.7565252507839 1.0753963778005706
8.732630549681506 679.9172089852557 1.0737538673477414
8.737858104634922 675.4219055538714 1.0707713248845123
8.743085659588338 670.1303304979988 1.067220922098847
8.748313214541755 663.5869047634833 1.0625646337849493
8.75354076949517 652.3164076247767 1.0534334501584217
8.758768324448587 642.7172825062801 1.044385162510618
8.763995879402003 629.8976708101508 1.0329547663162795
8.76922343435542 618.7242277066474 1.0231928776373438
8.774450989308836 605.9867128379659 1.01288231725087
8.779678544262252 592.0121372526335 1.0000775552096144
8.784906099215668 580.9752368679539 0.9892147408833206
8.790133654169084 577.0233608979911 0.9850969439173437
8.7953612091225 572.1573429929863 0.9810550866735928
8.800588764075917 570.7893471877916 0.9810213011962283
8.805816319029333 567.6287066274919 0.9790543869143257
8.811043873982749 564.6871586818334 0.9762446162279304
8.816271428936165 561.2451746715301 0.9723998055386452
8.821498983889581 553.4362032444278 0.9641334827109946
8.826726538842998 551.0457489584743 0.9619969016257818
8.831954093796414 549.90409330016 0.9604647935142081
8.83718164874983 545.15822561016 0.9562322773469013
8.842409203703246 543.5925778216987 0.9549743479709892
8.847636758656662 542.4465603615156 0.9540788121835011
8.852864313610079 541.3906210342691 0.9532469073885905
8.858091868563495 543.640872832283 0.9541992663780904
8.863319423516911 542.1244495573691 0.9525489863204745
8.868546978470327 543.7526745837231 0.9535118554176727
8.873774533423743 545.2274229275394 0.9550347102319712
8.87900208837716 543.4421985682551 0.9527685914470473
8.884229643330576 543.5164507470541 0.9523625580886125
8.889457198283992 541.8675009851238 0.9506524329342739
8.894684753237408 544.0265411009264 0.9529908319065349
8.899912308190824 548.2377743650901 0.9575665581686637
8.90513986314424 550.4650300391064 0.959087585168837
8.910367418097657 554.2658257761344 0.9620624405135868
8.915594973051073 556.5176355278811 0.9625949477971079
8.92082252800449 561.678791233585 0.96566346533555
8.926050082957905 564.4468293025665 0.9672874698741302
8.931277637911322 567.1335777315625 0.9687474636024542
8.936505192864738 569.6198623785072 0.9706365659573156
8.941732747818154 569.0577857202433 0.9696549375898957
8.94696030277157 571.5636300637582 0.971432047332282
8.952187857724986 572.314518055185 0.9718387144069437
8.957415412678403 572.5726302239771 0.971688834240396
8.962642967631819 576.9809998219208 0.9751674378718902
8.967870522585235 581.9596635313209 0.9797037133470726
8.973098077538651 584.9022329980088 0.9821841170896214
8.978325632492067 588.4239488907428 0.9846998394286782
8.983553187445484 590.7630399599595 0.9864565409159342
8.9887807423989 597.4488598956523 0.9912617371861981
8.994008297352316 598.676503437642 0.9924076470888279
8.999235852305732 596.6181131138956 0.9904053684625577
9.004463407259149 597.7912091621881 0.99041636351453
9.009690962212565 604.74447314394 0.9958724234413799
9.014918517165981 617.6802098542471 1.0049554732398573
9.020146072119397 631.9826556966009 1.0162706880797903
9.025373627072813 642.4857267977286 1.0243213784334226
9.03060118202623 652.1299893487889 1.0318833737196536
9.035828736979646 664.5289484783126 1.0417232356906312
9.041056291933062 680.7049510308257 1.0534275631018926
9.046283846886478 701.5941162360763 1.0696435984015775
9.051511401839894 721.5090859336462 1.0845066335691804
9.05673895679331 741.3427575949967 1.0979176338169079
9.061966511746727 763.4662162187925 1.1133233948903432
9.067194066700143 793.1235207675566 1.1339679194239487
9.07242162165356 817.8828959761195 1.1504488364449448
9.077649176606975 833.6900788315479 1.160010693151759
9.082876731560392 846.0876061318352 1.1682517269923995
9.088104286513808 854.813436592021 1.175449064901041
9.093331841467224 864.0820657279013 1.1819760009344427
9.09855939642064 866.9500427631915 1.183122739151709
9.103786951374056 861.3121753634641 1.1775644014779776
9.109014506327473 853.7419885583581 1.170948787732152
9.114242061280889 847.0245681422198 1.1664588729610057
9.119469616234305 838.5976651761914 1.1606177535296154
9.124697171187721 833.1663508421777 1.1564358786929356
9.129924726141137 826.6336889370946 1.1517580106173548
9.135152281094554 828.1057812120403 1.1525311794190067
9.14037983604797 837.8925989218292 1.15993308564142
9.145607391001386 855.9748191485364 1.1725155641703047
9.150834945954802 878.985596870247 1.1893583113436168
9.156062500908218 905.545352712664 1.2074506722835836
9.161290055861635 933.349198507609 1.2349676513185726
9.16651761081505 964.4345911657397 1.2618190725682417
9.171745165768467 992.5100217768659 1.2850455064912505
9.176972720721883 1006.5546905336121 1.297320840078242
9.1822002756753 1012.211555203073 1.3025342946946383
9.187427830628716 1011.3469869800039 1.3049791591723165
9.192655385582132 997.22249023754 1.2971243650868167
9.197882940535548 986.7125173994631 1.2925644185641165
9.203110495488964 969.9124294487801 1.2838162226391459
9.20833805044238 955.3443452573265 1.2782842070055371
9.213565605395797 946.9186821610173 1.2745115837723804
9.218793160349213 936.2528931846471 1.2693997063618137
9.224020715302629 926.6810024377739 1.265583658192779
9.229248270256045 917.2965976174387 1.2604477788130555
9.234475825209461 899.4255188075834 1.2499930583346444
9.239703380162878 886.5694651957892 1.2412887803259023
9.244930935116294 877.8460261800019 1.2358684708942613
9.25015849006971 874.9088570792986 1.2355955490419368
9.255386045023126 875.7948033164034 1.2385750339179888
9.260613599976542 870.990903057209 1.2367310579143092
9.265841154929959 872.7164180146596 1.2402283915597085
9.271068709883375 874.1860157167903 1.2408342820254488
9.276296264836791 883.589481617087 1.248675095126806
9.281523819790207 899.5715319736786 1.2614438810255513
9.286751374743623 917.6596777647562 1.2748659882553768
9.29197892969704 945.1809131108431 1.2955182306016633
9.297206484650456 970.2314392488637 1.3139291822431636
9.302434039603872 993.6369084173972 1.3311264572419452
9.307661594557288 1000.7734742583627 1.3378020175300522
9.312889149510704 992.6475489964724 1.3332214804273905
9.31811670446412 978.0255740725847 1.3240939901974107
9.323344259417537 956.7890778051467 1.311478763835433
9.328571814370953 922.8348555705275 1.2877495344838075
9.33379936932437 884.9471228129206 1.2614302468705039
9.339026924277785 842.060255607165 1.2319009927858324
9.344254479231202 799.9340477822942 1.2031997051129502
9.349482034184618 763.0428782895872 1.176285011435833
9.354709589138034 732.1476215847784 1.1534229958967694
9.35993714409145 706.7550969009997 1.1346023498409064
9.365164699044866 688.7511689397644 1.1205350017084093
9.370392253998283 674.9415713652282 1.1098302421158353
9.375619808951699 666.3516116137484 1.103889720277428
9.380847363905115 660.3914431327693 1.099999615600644
9.386074918858531 658.3877175592604 1.0991833988959883
9.391302473811947 652.0042367940173 1.0942192959995578
9.396530028765364 644.9487302945644 1.0887101124930747
9.40175758371878 641.4107658764207 1.0866816759345976
9.406985138672196 640.3111176544352 1.0865553385875786
9.412212693625612 638.406448622533 1.0835668179870266
9.417440248579029 634.7378080807164 1.0696413989735294
9.422667803532445 634.3040336649356 1.0638599074692858
9.427895358485861 632.4248796562878 1.0582106300206422
9.433122913439277 635.5254952194773 1.0587381022205007
9.438350468392693 633.1898476742535 1.0540672029073626
9.44357802334611 631.6133143141484 1.0506530662016924
9.448805578299526 629.567589825301 1.0455442205228132
9.454033133252942 629.2830479247386 1.0432201804591792
9.459260688206358 630.4824402154544 1.0419763251392236
9.464488243159774 634.7215116522524 1.044232868335759
9.46971579811319 633.7011116002566 1.0421376943366312
9.474943353066607 632.3530853617227 1.0394559575461322
9.480170908020023 633.3082559292994 1.0395604928713076
9.48539846297344 632.7448281816087 1.0379623223446628
9.490626017926855 633.2979741186815 1.036427367317233
9.495853572880272 635.1722757425626 1.0369640700751788
9.501081127833688 637.2102797980072 1.0371505885142038
9.506308682787104 639.1546920620655 1.0383734530180861
9.51153623774052 640.9535967215907 1.0394647984828478
9.516763792693936 639.1468397063817 1.036814775501015
9.521991347647353 637.8138381151753 1.0334800402554167
9.527218902600769 640.0948429458692 1.0341278798398215
9.532446457554185 640.1286173589219 1.0332773069249885
9.537674012507601 638.4570342684833 1.0314590582987566
9.542901567461017 637.2734087965788 1.029520516960711
9.548129122414434 635.2307044880935 1.0272823927485255
9.55335667736785 634.0962894681995 1.0254854643304947
9.558584232321266 633.108842878172 1.0239344835084812
9.563811787274682 637.5993765690338 1.0269828965374737
9.569039342228098 640.9124384357235 1.0282442220797252
9.574266897181515 635.2159643116606 1.022967728025477
9.57949445213493 634.7308050291861 1.0226140104671473
9.584722007088347 631.0811603624543 1.019822322764495
9.589949562041763 635.3825953517139 1.0225326984104135
9.59517711699518 635.0285268570165 1.0204919059060018
9.600404671948596 636.3499740724988 1.021268442346537
9.605632226902012 633.8782079183607 1.018777816192811
9.610859781855428 635.5440149932085 1.0196223483732116
9.616087336808844 638.4133186685843 1.0217947389740216
9.62131489176226 640.4498957144388 1.022018439347512
9.626542446715677 639.6291036226423 1.0194179944323258
9.631770001669093 639.7893300062663 1.0186503207175277
9.636997556622509 641.300078377235 1.0192856665821006
9.642225111575925 646.9236948650962 1.024484027495002
9.647452666529341 649.3343379346053 1.0261828291825703
9.652680221482758 647.818711231357 1.02472592885245
9.657907776436174 644.6417007427588 1.0204239986093628
9.66313533138959 643.7589068894304 1.0186191937415625
9.668362886343006 647.6041975481816 1.0222243556611714
9.673590441296422 648.9409324878748 1.0237795733548334
9.678817996249839 651.9376998037692 1.0251522979876184
9.684045551203255 649.260893638441 1.0220414161093536
9.689273106156671 648.5536014285581 1.0206038551723913
9.694500661110087 653.6561047200751 1.023712758047589
9.699728216063503 654.874410276223 1.025090911537447
9.70495577101692 657.6145825671813 1.0259848738280033
9.710183325970336 662.0812718325011 1.0291902194745952
9.715410880923752 665.2602227613276 1.0304825875861832
9.720638435877168 668.2453100557765 1.0314212523551356
9.725865990830584 669.3565075546306 1.0315256502340042
9.731093545784 664.8754618666031 1.026553679331916
9.736321100737417 668.4378264922523 1.0286092711466162
9.741548655690833 670.6712244723803 1.0303425571414146
9.74677621064425 674.0131199344854 1.0322312284406683
9.752003765597665 679.3251322528865 1.0368526587244067
9.757231320551082 680.1278897377496 1.0371703031633301
9.762458875504498 684.1351527880423 1.039686244253679
9.767686430457914 683.5863157843459 1.038613809408169
9.77291398541133 681.8125438409894 1.0368261558698018
9.778141540364746 683.922804587627 1.0367529652047638
9.783369095318163 681.8743603719729 1.0340530839602695
9.788596650271579 681.1871404336143 1.03286664784181
9.793824205224995 683.4802331764674 1.0352296858813805
9.799051760178411 684.8365124196629 1.0353316255239526
9.804279315131827 686.3431933158153 1.035961964392975
9.809506870085244 684.4111787835978 1.034288968378556
9.81473442503866 682.6998808911451 1.0321987747464147
9.819961979992076 684.2325305313182 1.0328179453301742
9.825189534945492 684.6695640548899 1.0327409212656893
9.830417089898909 690.8482399812934 1.0369368086567072
9.835644644852325 689.6162596315606 1.03484145726081
9.840872199805741 683.3436467534741 1.0294297361398546
9.846099754759157 679.2696954093641 1.0263825741146488
9.851327309712573 677.6310288610993 1.0259159924200567
9.85655486466599 677.2054978388952 1.0253422365285794
9.861782419619406 678.0364732887629 1.0262534209721597
9.867009974572822 673.8950411881033 1.0214760789927044
9.872237529526238 673.986473039609 1.0208004191607511
9.877465084479654 673.9323232926694 1.0202882227285766
9.88269263943307 678.137948745061 1.0222584031192643
9.887920194386487 683.2736619014129 1.0255462381919616
9.893147749339903 685.4612622046391 1.027298548801285
9.89837530429332 689.6416742198554 1.02956183811099
9.903602859246735 687.2639833573205 1.0270539668036964
9.908830414200152 689.9019691906578 1.0285987575400477
9.914057969153568 694.831718706502 1.0319562053804991
9.919285524106984 696.8424322353643 1.0331756167470951
9.9245130790604 704.730114376878 1.0379066787257563
9.929740634013816 708.6658979848349 1.0399062940210033
9.934968188967233 713.9585795849456 1.0431447806184424
9.940195743920649 714.7524382693929 1.0441031460210592
9.945423298874065 715.6801926887578 1.0448000658984813
9.950650853827481 712.6962816988432 1.042203953958057
9.955878408780897 715.2367349326245 1.0438825843540933
9.961105963734314 717.1972845865477 1.0449388655940197
9.96633351868773 718.5942945794 1.045871114795346
9.971561073641146 717.6106184606285 1.04404235694012
9.976788628594562 716.2884956063658 1.0428665648982083
9.982016183547978 708.782916276718 1.0366859865832305
9.987243738501395 701.9487440212408 1.0296249639627195
9.99247129345481 700.7108524123315 1.027928069482805
9.997698848408227 700.451933886672 1.0278044423910697
10.002926403361643 705.3805680672192 1.0314144185239777
10.00815395831506 704.0721533327699 1.0294302730506213
10.013381513268476 699.090540656057 1.0253245509986235
10.018609068221892 693.2748649281738 1.0205191843716763
10.023836623175308 690.5013183547641 1.0181167392846693
10.029064178128724 692.5558878672524 1.019271382400531
10.03429173308214 696.989121493421 1.0224990458435563
10.039519288035557 702.241609739264 1.0262943017176607
10.044746842988973 701.5115341025435 1.0255171154445535
10.049974397942389 702.4505218513646 1.025644816957917
10.055201952895805 700.6038318068776 1.024016011191009
10.060429507849221 694.9726033586855 1.018752588073872
10.065657062802638 688.8960092898071 1.0142726699787759
10.070884617756054 684.4276961395753 1.0105964195350667
10.07611217270947 684.5183877731489 1.011671847005326
10.081339727662886 688.2419973574702 1.014358163463081
10.086567282616302 692.0837820232125 1.017089384779272
10.091794837569719 690.6173243501146 1.0147004591320827
10.097022392523135 688.6619823078115 1.0122717200888218
10.102249947476551 691.3748550536299 1.0144990719435758
10.107477502429967 694.7811155073988 1.0170285458254062
10.112705057383383 691.4467807564237 1.013525253546595
10.1179326123368 684.9602021354282 1.0087388168454732
10.123160167290216 683.1088002890707 1.0070720599866378
10.128387722243632 676.3008384532924 1.0020035631558062
10.133615277197048 676.7416708488913 1.0012266376988206
10.138842832150464 677.2577645863851 1.0007235368189011
10.14407038710388 676.9753102931102 1.000369759280424
10.149297942057297 678.0847059657414 1.0012791216466088
10.154525497010713 672.7020863954249 0.9969887083091482
10.15975305196413 673.8793120817486 0.9976850471326404
10.164980606917545 676.1790737595546 0.999295814537682
10.170208161870962 678.6729110510795 1.0008910765194559
10.175435716824378 679.2798200071852 1.0012942614743263
10.180663271777794 679.6324318634321 1.0011546676752787
10.18589082673121 674.5360122619303 0.9970391309367611
10.191118381684626 666.386103884979 0.9910578845174084
10.196345936638043 653.3638963565351 0.9803907936755154
10.201573491591459 645.0886525317817 0.9741320154807551
10.206801046544875 642.1345554678974 0.972177252079929
10.212028601498291 645.5811344797846 0.9752581371246792
10.217256156451707 647.7513350301948 0.9762089876588449
10.222483711405124 648.2788828350104 0.9759222478597638
10.22771126635854 648.385448566155 0.9757226844349478
10.232938821311956 644.5102262693298 0.9726647377833828
10.238166376265372 646.1225637864491 0.9740773990628646
10.243393931218788 643.7463175078121 0.9726814355048687
10.248621486172205 639.2162620150424 0.9693087303927845
10.253849041125621 638.7306786703612 0.9682155050312715
10.259076596079037 632.2228717123135 0.9630052530587868
10.264304151032453 629.0415733581524 0.9601071187589464
10.26953170598587 628.6570638631874 0.9596402745483352
10.274759260939286 629.529786509536 0.9605868135799831
10.279986815892702 633.7042125912205 0.9634068863965142
10.285214370846118 635.3433964652412 0.9634838538740199
10.290441925799534 633.8249324973519 0.9612343023573905
10.29566948075295 628.5649556477174 0.9572107587710144
10.300897035706367 621.7611516207947 0.9514311513572433
10.306124590659783 617.3130042362815 0.9478440077884536
10.3113521456132 611.5429733635254 0.9433675428997282
10.316579700566615 612.7512404118693 0.9438305868920556
10.321807255520032 613.5417466566015 0.9445289297588111
10.327034810473448 611.8329689556874 0.9429446269040698
10.332262365426864 607.8981689317368 0.9386203581827366
10.33748992038028 609.1315608607429 0.9387980235185699
10.342717475333696 602.5365411971445 0.9323730576973209
10.347945030287113 604.0078644106407 0.9334583255237138
10.353172585240529 609.0741495549034 0.9373742401923636
10.358400140193945 612.5257640953668 0.9405250269883001
10.363627695147361 616.1522623137209 0.9429336495067713
10.368855250100777 617.4755822611572 0.9439903943985181
10.374082805054194 620.9823567382051 0.947096854588564
10.37931036000761 621.3141509578103 0.9471952570135689
10.384537914961026 621.4447422565889 0.9474009518030267
10.389765469914442 619.1890945641794 0.9440227964913348
10.394993024867858 619.5618675086622 0.9431704190893312
10.400220579821275 619.4232113139719 0.942570861872197
10.40544813477469 618.5101862478275 0.9413096172885129
10.410675689728107 617.7839098243523 0.9411468062483929
10.415903244681523 616.4255264126443 0.9402403910114604
10.42113079963494 615.8031101884837 0.9407592267269211
10.426358354588356 607.883296647936 0.9346120919749913
10.431585909541772 602.8789154924755 0.9308558561851319
10.436813464495188 600.1299790441689 0.9280471053176578
10.442041019448604 595.3554814366192 0.9243059978308535
10.44726857440202 590.8419983027026 0.9202060124831598
10.452496129355437 584.0630018771363 0.9137251627237437
10.457723684308853 580.6378495856142 0.9107942259868728
10.462951239262269 573.6477977049983 0.9049353780876674
10.468178794215685 567.2073369267938 0.8998262914474594
10.473406349169101 564.3058128798502 0.8974247261519022
10.478633904122518 562.4118459680574 0.8957576815424568
10.483861459075934 568.4661613711752 0.9009774846573795
10.48908901402935 564.9372756891595 0.8982973061093616
10.494316568982766 560.6371359506131 0.8942200370492078
10.499544123936182 553.8235123649735 0.8876262406248774
10.504771678889599 549.8685811952024 0.8844109369586967
10.509999233843015 544.5598288635363 0.8805973865653846
10.515226788796431 543.0490468640078 0.8791063576533842
10.520454343749847 538.397936639008 0.8753932723627366
10.525681898703263 538.6310119419452 0.8746323584568548
10.53090945365668 538.4838082750963 0.873714952005494
10.536137008610096 539.9280093095323 0.8744930115363706
10.541364563563512 537.913468800041 0.8721976174047296
10.546592118516928 535.4359767460662 0.8702842752152243
10.551819673470344 535.732413052426 0.8709603457403553
10.55704722842376 537.0366424158449 0.8734646303778114
10.562274783377177 534.1427208284982 0.8705023670860281
10.567502338330593 528.1784036783498 0.8646253324641231
10.57272989328401 527.2975062737814 0.8628684241448473
10.577957448237425 525.2386084504208 0.8615575319527414
10.583185003190842 530.0709323638998 0.8656100007191714
10.588412558144258 532.3786535971361 0.8666227995760744
10.593640113097674 531.0433788065831 0.8652602482771131
10.59886766805109 529.8388578773497 0.8631043416952601
10.604095223004506 524.6433555323488 0.8580270063957723
10.609322777957923 520.7802712066966 0.8554651324518149
10.614550332911339 517.9474355921768 0.8533107919060513
10.619777887864755 517.448766177307 0.8533973194583704
10.625005442818171 518.2628385205605 0.8541357386852533
10.630232997771587 519.5350669746232 0.853792039723705
10.635460552725004 517.0599992094288 0.8512234825138708
10.64068810767842 516.5884170181408 0.8507492670810374
10.645915662631836 516.0490202785107 0.8506919576828158
10.651143217585252 520.4288516238048 0.8546430590935233
10.656370772538668 524.1439652346578 0.8571605446404569
10.661598327492085 523.7732627895331 0.8562541014276138
10.666825882445501 525.0611983088176 0.8570312344672889
10.672053437398917 523.4651208389349 0.8545353551844843
10.677280992352333 527.0337602308862 0.8574340386794281
10.68250854730575 528.513763785528 0.8581624891853962
10.687736102259166 534.5673519613464 0.8621791791239265
10.692963657212582 539.8787003772841 0.8665318626886298
10.698191212165998 544.1488049619863 0.8698904705096931
10.703418767119414 551.0067904364905 0.8747262392609103
10.70864632207283 557.8489411436692 0.8796375583927571
10.713873877026247 563.56847443467 0.8830490675962251
10.719101431979663 570.6240809174652 0.8876015990456254
10.72432898693308 582.0080877024856 0.8962520817257408
10.729556541886495 593.8761299110425 0.9053020296119503
10.734784096839912 606.4617249252858 0.9151656387164823
10.740011651793328 611.6367991587805 0.9185208251496205
10.745239206746744 613.9579960457881 0.9201087621278311
10.75046676170016 616.2292173642124 0.9221208437132399
10.755694316653576 615.1326059432923 0.9210482976016282
10.760921871606993 611.670764003032 0.9176448386757999
10.766149426560409 610.6466674642289 0.9161010307890711
10.771376981513825 606.3589799747879 0.912368814801848
10.776604536467241 602.3497540877889 0.9094673610376923
10.781832091420657 599.9130683822345 0.9072589834887844
10.787059646374074 595.7040821520252 0.9042803575705372
10.79228720132749 593.1491356825229 0.9014802064160052
10.797514756280906 589.1954961382573 0.8980931470936658
10.802742311234322 588.1120256850486 0.8969094174491589
10.807969866187738 587.2065864802721 0.896346897602696
10.813197421141155 589.638697369561 0.8976315095153514
10.81842497609457 588.3016378687086 0.8964588258493711
10.823652531047987 591.0019848142286 0.8978905425162427
10.828880086001403 594.0656789154962 0.8998669260303295
10.83410764095482 597.9310267703814 0.9026849210594783
10.839335195908236 608.3039020128417 0.9097323399346458
10.844562750861652 616.0440942812331 0.9154728354345141
10.849790305815068 629.8369349511537 0.9247220635412992
10.855017860768484 645.4557822836844 0.9352700321842186
10.8602454157219 661.3665345420877 0.9466923531298568
10.865472970675317 686.765405709391 0.9653008026842066
10.870700525628733 705.8061273858821 0.978370605285854
10.875928080582149 722.0019990869747 0.9895239696443417
10.881155635535565 727.7627794237143 0.9912035658555959
10.886383190488981 728.6403298307969 0.9913278515544691
10.891610745442398 722.5953539783926 0.9874684455857913
10.896838300395814 710.1581242542112 0.9789521523193688
10.90206585534923 692.4801309864483 0.9664936688133431
10.907293410302646 675.600724365573 0.9541002849793846
10.912520965256062 658.8825496286967 0.9415262483415311
10.917748520209479 647.817335912354 0.933461983098907
10.922976075162895 631.9146400559769 0.9219988756761054
10.928203630116311 616.7892145215528 0.9108321600335335
10.933431185069727 604.6167965781829 0.9020984153070902
10.938658740023143 596.718620715935 0.8962494347707234
10.94388629497656 591.2229820587818 0.8924278676947288
10.949113849929976 586.3758262143355 0.8886633059685574
10.954341404883392 579.5917476496536 0.882913993334296
10.959568959836808 574.3587774912215 0.878701348869154
10.964796514790224 567.7324558081309 0.8737017025629621
10.97002406974364 561.4828116145733 0.8703430110996363
10.975251624697057 557.1866986527608 0.8691830165608684
10.980479179650473 549.5614119990108 0.8649297761311288
10.98570673460389 544.073585918918 0.8617052319298141
10.990934289557305 542.2443873529647 0.8611828000509437
10.996161844510722 539.4824240840114 0.8597643535675746
11.001389399464138 534.69367130924 0.8563789247131183
11.006616954417554 529.5845547837596 0.852619963766761
11.01184450937097 521.6892043513316 0.8470220979239297
11.017072064324386 516.0454341759395 0.8432871339373857
11.022299619277803 514.5128687984794 0.8427305940558117
11.027527174231219 515.306247612058 0.8436731560448489
11.032754729184635 514.6770848642383 0.843934985614045
11.037982284138051 510.77555645503196 0.8415059972144698
11.043209839091467 505.63342012791344 0.837602230016961
11.048437394044884 505.9140764999949 0.8382849878987046
11.0536649489983 504.6711476204228 0.8376993482830629
11.058892503951716 501.0794443687666 0.8347437092925075
11.064120058905132 500.3111252658302 0.8342375138931942
11.069347613858548 498.13113366751617 0.8330457842838541
11.074575168811965 494.64204181680697 0.830010756951308
11.079802723765381 492.04917052420166 0.827634834876993
11.085030278718797 488.4852665210566 0.8248851230352416
11.090257833672213 487.335639225017 0.8234671181852599
11.09548538862563 487.4035989201163 0.8238185978503818
11.100712943579046 487.49004032411625 0.8246435774415952
11.105940498532462 489.05668327371336 0.8268390943043811
11.111168053485878 491.75592323964526 0.8296252331645376
11.116395608439294 490.7764340645879 0.8293154598851318
11.12162316339271 486.66205640485924 0.8256764630570392
11.126850718346127 485.20276091104284 0.824290443393033
11.132078273299543 484.93861036344174 0.8241838058832688
11.13730582825296 484.2879646821068 0.8234406262974224
11.142533383206375 483.82849071935294 0.8234787487149464
11.147760938159792 486.2702374926518 0.8257854561657647
11.152988493113208 487.8239443351195 0.8272389643930939
11.158216048066624 487.36485040515606 0.8273461815793356
11.16344360302004 486.49640468835537 0.8264075205147635
11.168671157973456 481.42931761900525 0.821950323602658
11.173898712926873 485.4838583059376 0.825719442499545
11.179126267880289 484.0098383966779 0.8243630290832421
11.184353822833705 482.20555908481305 0.822694533073
11.189581377787121 479.02678947733943 0.8201594512571555
11.194808932740537 477.10694141562453 0.818687309570256
11.200036487693954 478.9730203943239 0.820794622170412
11.20526404264737 482.6553659708044 0.824680881189151
11.210491597600786 485.0422586107874 0.8270852005507962
11.215719152554202 484.8761549061419 0.8275311161068225
11.220946707507618 485.85622317936134 0.8277886784351265
11.226174262461035 483.71222162806407 0.8246745513781005
11.23140181741445 482.26929867686886 0.8240362278973757
11.236629372367867 482.5297521986215 0.8244904454079035
11.241856927321283 481.25899319667195 0.8239615422896527
11.2470844822747 481.6542003784141 0.8248384877982247
11.252312037228116 480.8254077415256 0.8242043442744651
11.257539592181532 477.9310262723337 0.8219080297253438
11.262767147134948 477.7650901458902 0.8219359674073121
11.267994702088364 474.053871357883 0.8184649473047189
11.27322225704178 471.45789602547944 0.816342188094632
11.278449811995197 468.5588899745594 0.8137748915530714
11.283677366948613 468.02125160772664 0.8129704628512132
11.288904921902029 470.01668856762825 0.8146385535400636
11.294132476855445 465.4699552802688 0.810657247226262
11.299360031808861 461.7141352682168 0.8076531961821132
11.304587586762278 458.0231338195067 0.8044820296853864
11.309815141715694 455.70374509586827 0.801591530702676
11.31504269666911 456.4351121864096 0.8023900865792751
11.320270251622526 459.2559715624568 0.8038040595887935
11.325497806575942 460.7342426164308 0.8050190012805624
11.330725361529359 459.5314259519212 0.8043759592786772
11.335952916482775 461.76501814724213 0.8064755409565059
11.341180471436191 458.55373145078084 0.8033209612549422
11.346408026389607 453.38885422545627 0.7981731386284064
11.351635581343023 451.8188757566624 0.7966614847291414
11.35686313629644 448.63591658345234 0.7938984646658002
11.362090691249856 447.6953843640345 0.7930024793428664
11.367318246203272 444.7694248498815 0.7909475938333231
11.372545801156688 441.56680678805304 0.7888061301291084
11.377773356110104 439.61801233679506 0.7874325774801924
11.38300091106352 437.3118913835616 0.786304897188718
11.388228466016937 434.33133741818585 0.7830749572796395
11.393456020970353 432.0826045335961 0.7798786237923525
11.39868357592377 428.97421026312986 0.7775038208340941
11.403911130877185 425.1945249134333 0.773197986026915
11.409138685830602 423.23245557831274 0.7720589694585115
11.414366240784018 419.0630138408588 0.768478388887047
11.419593795737434 420.8455901411241 0.769711429799259
11.42482135069085 420.0379729112874 0.7699899365963042
11.430048905644266 420.5434265973788 0.7712722982088122
11.435276460597683 417.03237332867644 0.7684668150769741
11.440504015551099 414.60147644094343 0.7666170179469898
11.445731570504515 412.15933954249164 0.7632138403580903
11.450959125457931 414.3950526133441 0.7641012608835434
11.456186680411347 416.8227287577495 0.7666803939893402
11.461414235364764 416.4765939310574 0.7667016463422793
11.46664179031818 411.7341268675072 0.7625352975339668
11.471869345271596 409.83837732944517 0.7607836608882241
11.477096900225012 407.91346684996444 0.7589319625166291
11.482324455178428 406.8470082881378 0.7646466701639236
11.487552010131845 406.5241141253608 0.7669243851562906
11.49277956508526 402.2663857929413 0.7644053831691866
11.498007120038677 398.9872330994433 0.7630510633968907
11.503234674992093 399.11350335716537 0.7643972711314202
11.50846222994551 400.20324764137223 0.7671895729055344
11.513689784898926 401.9744998356124 0.7699845637043018
11.518917339852342 402.3808812091233 0.7703062745638065
11.524144894805758 399.3647960068886 0.7692415351910434
11.529372449759174 395.4204811972746 0.7658084560794803
11.53460000471259 396.1182161609014 0.7670537781127909
11.539827559666007 397.16006104476133 0.7690635477964357
11.545055114619423 399.9731053538012 0.7720820174033463
11.550282669572839 400.452845552324 0.7731192732219169
11.555510224526255 398.69121566529196 0.7719597782224209
11.560737779479672 397.7417864630626 0.7722315473857327
11.565965334433088 398.99821550536075 0.7741674906299347
11.571192889386504 398.1864449091627 0.7740099950421078
11.57642044433992 398.4658205920719 0.7742302954252018
11.581647999293336 398.16914881672653 0.773705663448606
11.586875554246753 397.4644239008194 0.7730342322523981
11.592103109200169 396.4570204902832 0.7727625139049937
11.597330664153585 395.57645849713856 0.7728461518347958
11.602558219107001 398.81277494344454 0.7775056719915228
11.607785774060417 398.1587495792529 0.7773285143423483
11.613013329013834 397.7790901122703 0.7769227703589786
11.61824088396725 394.9817497433154 0.7749237841102992
11.623468438920666 390.19780034049813 0.7698783920684221
11.628695993874082 392.8506804966318 0.772332752543528
11.633923548827498 394.46207629005437 0.7737119062402996
11.639151103780915 395.620223392362 0.7747420698155817
11.64437865873433 396.91761534581974 0.7771129005004621
11.649606213687747 394.4472260939221 0.7753387973488918
11.654833768641163 391.89146687707614 0.7743222953799049
11.66006132359458 387.91710566898286 0.7721088751352221
11.665288878547996 386.93716479033037 0.7706220456852225
11.670516433501412 387.2982893265472 0.7706069286818995
11.675743988454828 388.81533317999146 0.7722103778198178
11.680971543408244 391.7886816024712 0.7752411384825174
11.68619909836166 392.38801874305136 0.7777855741437549
11.691426653315077 389.66925615488174 0.7765064976990188
11.696654208268493 387.6380132518737 0.7745147383222443
11.701881763221909 384.6244434852619 0.7715760442047831
11.707109318175325 383.1289392053911 0.7696313431213399
11.712336873128741 384.24009860829835 0.7694056518823998
11.717564428082158 384.6027811802767 0.7700836151032681
11.722791983035574 385.154514750603 0.770912898417167
11.72801953798899 387.11354446580407 0.7732994159309162
11.733247092942406 388.07133941215966 0.7754776677289635
11.738474647895822 388.293380713327 0.7758450466221726
11.743702202849239 387.4620310461964 0.7749925390293201
11.748929757802655 385.68266470230674 0.7735744737124003
11.754157312756071 384.1398069494307 0.7710033492106236
11.759384867709487 384.52736168120316 0.7717046405715642
11.764612422662903 386.4343726793835 0.7744536515909453
11.76983997761632 388.185933345856 0.7776349359199206
11.775067532569736 391.06769581245254 0.7811122930622624
11.780295087523152 396.61321300816087 0.786905109286093
11.785522642476568 397.72416360142597 0.7872972655098699
11.790750197429984 397.81371579978537 0.7864385053868118
11.7959777523834 397.2637343756347 0.7857722708639148
11.801205307336817 396.28081958422104 0.7848053889534209
11.806432862290233 400.5545533297548 0.7889641537598767
11.81166041724365 403.57676194696984 0.792348279768506
11.816887972197065 404.66615135498654 0.7933727036354832
11.822115527150482 402.0556833005834 0.7902144711457465
11.827343082103898 396.1758966070571 0.7837004095381129
11.832570637057314 391.5751898789052 0.7789017484201154
11.83779819201073 389.2654223816993 0.7770363738094415
11.843025746964146 387.66273670567375 0.7770653945145946
11.848253301917563 385.3235323813658 0.7759108837197871
11.853480856870979 383.156148243643 0.7745840965710613
11.858708411824395 376.8037655932895 0.7681453973274002
11.863935966777811 371.50887836345254 0.7621780743586412
11.869163521731227 368.9010107162029 0.7603855715121559
11.874391076684644 367.0881702666783 0.7597696841989328
11.87961863163806 363.42583044846225 0.7574484816410737
11.884846186591476 358.3857034478582 0.7536638168549329
11.890073741544892 354.0066972854087 0.7498078990629337
11.895301296498308 355.08475146080605 0.7514755413504676
11.900528851451725 354.8735833760158 0.750226307273681
11.90575640640514 355.0195898905693 0.7496872098825774
11.910983961358557 355.906316135196 0.7511706140360471
11.916211516311973 354.3920740747457 0.7497925758761068
11.92143907126539 352.8540881970309 0.7492917369996923
11.926666626218806 352.155499318224 0.7497981703315459
11.931894181172222 349.135644355829 0.7471374244773961
11.937121736125638 347.5084349158061 0.7463194560752027
11.942349291079054 346.7311637145037 0.7458597892900997
11.94757684603247 343.98970375221626 0.742099019221678
11.952804400985887 343.5702211066237 0.7410584854735528
11.958031955939303 343.6135207570614 0.7405297992481888
11.963259510892719 343.9854534780593 0.7403426199209139
11.968487065846135 343.9215417951163 0.740919509469467
11.973714620799552 343.0239388921477 0.7404767278549663
11.978942175752968 343.9866821784259 0.7419871960349712
11.984169730706384 345.5567798420765 0.74411347967392
11.9893972856598 346.242522190047 0.7459661533274196
11.994624840613216 348.2099658522348 0.7481997582616262
11.999852395566633 345.9882115094563 0.7465539866912559
12.005079950520049 346.5301469962837 0.746077474888536
12.010307505473465 346.51101336592245 0.7459455799797745
12.015535060426881 346.80760714507164 0.7475248792330581
12.020762615380297 347.4976324418455 0.747791794197851
12.025990170333714 347.3852287580228 0.7484272941964624
12.03121772528713 345.7222384255011 0.7463297012965056
12.036445280240546 347.53340195377297 0.7476465372638542
12.041672835193962 348.29939885710746 0.7490890961396325
12.046900390147378 347.94922924162057 0.7487360924826472
12.052127945100795 348.96159809401814 0.7502060542565099
12.05735550005421 352.0255024411859 0.7528298434865682
12.062583055007627 354.4964641596629 0.7550277613814986
12.067810609961043 355.42748114803226 0.7564139612939044
12.07303816491446 356.2690510933578 0.7572843830775504
12.078265719867876 354.7638049463904 0.7566552305890587
12.083493274821292 354.9078274869952 0.7559432611851072
12.088720829774708 357.2512408126707 0.7582891991671009
12.093948384728124 357.9326379029515 0.7590751824480784
12.09917593968154 363.6873535255174 0.7646517079424693
12.104403494634957 367.559467279947 0.7691285171210576
12.109631049588373 371.8423269340518 0.7725236170827865
12.114858604541789 376.44458665531465 0.7759962181438544
12.120086159495205 385.45656414643656 0.7853613230544771
12.125313714448621 398.88455133507534 0.7975185123288971
12.130541269402038 413.0327284677234 0.8121157468776427
12.135768824355454 429.7419261947552 0.8281727331562848
12.14099637930887 444.76596184836825 0.8418647042584929
12.146223934262286 458.82268003772816 0.8549780878352843
12.151451489215702 473.6878494460959 0.8685863039626088
12.156679044169119 482.427400292177 0.8767639416973846
12.161906599122535 491.4367160456721 0.8852204079345896
12.167134154075951 494.43445594604276 0.8878030670322071
12.172361709029367 495.76803523740864 0.8889181846181852
12.177589263982783 495.4990523466708 0.888817985527867
12.1828168189362 489.7413300215377 0.8832842657763587
12.188044373889616 480.5977618453387 0.8755896154456637
12.193271928843032 473.3866641242771 0.8698810072267895
12.198499483796448 466.2970846084987 0.8638680172791597
12.203727038749864 457.17301520813993 0.855939935331534
12.20895459370328 452.55990224420356 0.8515521217495338
12.214182148656697 447.9768979690296 0.8471681513365835
12.219409703610113 440.0931844240674 0.8408261717071686
12.22463725856353 430.56733277261975 0.8326351676590873
12.229864813516945 418.4728340847408 0.8221551948665405
12.235092368470362 410.12765175534605 0.814127551325617
12.240319923423778 403.8691439190057 0.8083169572658373
12.245547478377194 399.739914825718 0.8040011681797178
12.25077503333061 394.77692556011567 0.7987323100161228
12.256002588284026 389.70318048013314 0.7936548172360255
12.261230143237443 385.48929716701235 0.7895245233225228
12.266457698190859 382.92391964987064 0.7878485729945196
12.271685253144275 378.8889655422188 0.7839453556317098
12.276912808097691 371.8580170050466 0.777548812131249
12.282140363051107 366.10889371073205 0.7715320808242392
12.287367918004524 360.08514232032434 0.7654288021588592
12.29259547295794 354.7710737386026 0.7608179866364146
12.297823027911356 352.5079205231422 0.7599691021825185
12.303050582864772 345.3084186363928 0.7525012759718438
12.308278137818188 347.6589540488662 0.7547702151203747
12.313505692771605 350.61744676328243 0.7608118263316401
12.31873324772502 353.6257057524218 0.7708822922023421
12.323960802678437 356.19413768567347 0.7777044939151555
12.329188357631853 353.861804627872 0.7789011374873963
12.33441591258527 349.7987552784759 0.7784145992628031
12.339643467538686 348.3509289251478 0.7806426687953163
12.344871022492102 344.3403959884322 0.7795061596429975
12.350098577445518 343.777438684207 0.7812021698192303
12.355326132398934 344.42524302770465 0.7840006735099965
12.36055368735235 342.34086598172183 0.7843151833003018
12.365781242305767 339.37940015963244 0.7828614172865884
12.371008797259183 335.16902436568444 0.7801589237503309
12.376236352212599 334.8991287709965 0.7825182510849161
12.381463907166015 330.98018966910234 0.7788543185101738
12.386691462119432 332.209673378215 0.7827440755674662
12.391919017072848 329.74679341586926 0.7823181410500596
12.397146572026264 328.9923440864024 0.7835065090455737
12.40237412697968 329.3615709924569 0.7869375751038095
12.407601681933096 327.4505501474362 0.7861071046903043
12.412829236886513 327.4244626896063 0.786274619809751
12.418056791839929 325.5979297326032 0.7856451585933609
12.423284346793345 324.7880476639944 0.7862616221861931
12.428511901746761 324.3777410108348 0.7871639424073711
12.433739456700177 325.96112122512625 0.7899980621383877
12.438967011653594 327.4500801266055 0.7922356334297014
12.44419456660701 326.1938174117118 0.7926976454415557
12.449422121560426 327.7553142591046 0.7965677111241919
12.454649676513842 325.86776624822846 0.7965737332716368
12.459877231467258 325.53067050471213 0.7967380710499776
12.465104786420675 326.5056965034956 0.7987907613945293
12.47033234137409 323.5807620901021 0.7962501166883716
12.475559896327507 321.39903133566776 0.793531980710436
12.480787451280923 320.6409765647069 0.7939410279277491
12.48601500623434 318.05327259092394 0.7906865193002146
12.491242561187756 320.3259645348935 0.7942379115891426
12.496470116141172 321.7521536341428 0.798610954102028
12.501697671094588 322.0776714431343 0.8001181777885708
12.506925226048004 322.5851310763814 0.8019279275812837
12.51215278100142 318.08173785247254 0.7977581373205557
12.517380335954837 313.6634889659645 0.7937909084264274
12.522607890908253 313.395337298558 0.7961109573774086
12.527835445861669 309.5128025581485 0.7930566120143077
12.533063000815085 313.9585207275786 0.7994720259357944
12.538290555768501 316.2420395870314 0.8025810337055849
12.543518110721918 313.71362246108123 0.7989851788716421
12.548745665675334 314.63293784077894 0.8010610876548052
12.55397322062875 310.7839697784967 0.7976724237997952
12.559200775582166 307.54426466457903 0.7948891505219496
12.564428330535582 306.21180164628026 0.7896258381872404
12.569655885488999 302.66783973678633 0.7777549934077412
12.574883440442415 306.42419829510663 0.7785554798941372
12.580110995395831 307.9074832296504 0.7771208066587548
12.585338550349247 309.53123979504386 0.776034997803604
12.590566105302663 306.64410779301505 0.7710574248508001
12.59579366025608 305.8697797175116 0.7701858377992578
12.601021215209496 306.5259598218374 0.7704256067211346
12.606248770162912 308.010365060167 0.7707971693344792
12.611476325116328 310.13638141320035 0.7729254213598225
12.616703880069744 311.8227957899757 0.7727196079956064
12.62193143502316 313.3926100609103 0.7724461811880456
12.627158989976577 314.3949826449816 0.7712708717723363
12.632386544929993 311.88467478247077 0.7661346598726787
12.63761409988341 313.04799355464183 0.7672085272667124
12.642841654836825 313.17721735867957 0.7686510689093999
12.648069209790242 315.5908262105213 0.7720564734249574
12.653296764743658 316.7985793560162 0.7731645196396307
12.658524319697074 315.4393412087362 0.7707013630698389
12.66375187465049 318.4098632949747 0.774009135358252
12.668979429603906 321.50570666119677 0.776975555477519
12.674206984557323 327.62470631003123 0.7830032534878069
12.679434539510739 333.3735853768733 0.7887756890109524
12.684662094464155 337.0924658690347 0.7897354572275657
12.689889649417571 338.3944060760791 0.7899737253970046
12.695117204370987 346.08795133018214 0.7968874764721201
12.700344759324404 353.0982227667246 0.8036922658075702
12.70557231427782 361.14346261847913 0.8116289477876684
12.710799869231236 368.9223162736681 0.8193145727039786
12.716027424184652 376.1897282463753 0.8262620812079544
12.721254979138068 385.69991186303827 0.8366372424052794
12.726482534091485 393.14488022677347 0.8444490635979615
12.7317100890449 400.8205823834234 0.8526955404994381
12.736937643998317 403.12775372650526 0.8554951776873595
12.742165198951733 405.34837040272225 0.8567482954966544
12.74739275390515 409.53013632680756 0.860484621516429
12.752620308858566 411.65888946288874 0.8620478040003378
12.757847863811982 413.85912591631876 0.8635398762078784
12.763075418765398 411.6770285164698 0.8612544565037612
12.768302973718814 406.4619516508465 0.8554032713271288
12.77353052867223 400.8262627652985 0.850171985051741
12.778758083625647 394.302163059226 0.8434190502619742
12.783985638579063 387.613805784122 0.8362130375149959
12.789213193532479 383.41471764858875 0.8309251991289236
12.794440748485895 377.82929991502493 0.8244886744220388
12.799668303439312 375.62349940027264 0.8215640559175083
12.804895858392728 372.7365001986093 0.8190655224908041
12.810123413346144 367.7840763498057 0.8137215685181399
12.81535096829956 361.13366798849313 0.8067018057189248
12.820578523252976 358.3363718830864 0.8046798004006246
12.825806078206393 355.8156203005408 0.8013755393267723
12.831033633159809 355.08499030296355 0.8012186859294348
12.836261188113225 354.6995876753677 0.7995600084196177
12.841488743066641 357.1450544022927 0.801054358581038
12.846716298020057 359.7494288744688 0.8029477409272687
12.851943852973474 363.8162536157504 0.8069656788774985
12.85717140792689 363.55229718558815 0.8072470840899291
12.862398962880306 368.12059677088195 0.8120492865542381
12.867626517833722 368.877796459662 0.8137203807841108
12.872854072787138 373.9476604599706 0.8190558459977808
12.878081627740555 380.4028838020209 0.8246491404194373
12.88330918269397 383.446530387508 0.8270828341263868
12.888536737647387 388.51122850523967 0.8315191666787494
12.893764292600803 389.01281857879775 0.8316297481640658
12.89899184755422 389.46769599284903 0.8325226137937088
12.904219402507636 390.79194425931763 0.833116410068703
12.909446957461052 387.2288999126276 0.828627009613152
12.914674512414468 381.9334024166237 0.8224794634021168
12.919902067367884 374.7607800009453 0.814231650471753
12.9251296223213 364.41010702449177 0.803566946968707
12.930357177274717 357.31032562629605 0.7961269160187177
12.935584732228133 351.9051817240471 0.7900210377849345
12.940812287181549 343.0354373028159 0.7799927676359396
12.946039842134965 336.0692099799895 0.7718735480589616
12.951267397088381 327.28080517076495 0.7617146805342054
12.956494952041798 323.1376679019016 0.7564592609840134
12.961722506995214 322.25350240048186 0.7543154595897741
12.96695006194863 320.7331812146566 0.7524062807203096
12.972177616902046 317.98022439275917 0.7494853881813263
12.977405171855462 318.3138980164043 0.7509011155110893
12.982632726808879 321.12401423735275 0.755538886043225
12.987860281762295 322.06372893959195 0.7572347255689824
12.993087836715711 322.1161759679708 0.757627601029926
12.998315391669127 319.2362056397757 0.7543606158187551
13.003542946622543 315.4744967935542 0.7495953264192464
13.00877050157596 317.08384270306686 0.7510948817315115
13.013998056529376 321.51257071224876 0.7554730695220436
13.019225611482792 323.635626148997 0.7566702325584449
13.024453166436208 325.21015541878506 0.7583467288699625
13.029680721389624 325.0682986896332 0.7584210781991827
13.03490827634304 324.8357185871564 0.7581038694373363
13.040135831296457 327.65875523668274 0.7625551634949853
13.045363386249873 331.11953970259583 0.7667953729418701
13.05059094120329 333.72376716720794 0.7702026727635418
13.055818496156705 335.05971572669716 0.7712639269382866
13.061046051110122 336.31685453993686 0.7721451711943642
13.066273606063538 338.8754920795316 0.7743503958943546
13.071501161016954 338.12800321125536 0.7734622015667315
13.07672871597037 339.9236460734119 0.7759744159149399
13.081956270923786 339.9556969764179 0.7761277484212187
13.087183825877203 336.06080149464725 0.7717135147960948
13.092411380830619 333.39974399965433 0.7683365039737313
13.097638935784035 332.0501817494997 0.7666107258165821
13.102866490737451 328.08767008135703 0.7623615078070618
13.108094045690867 323.23327029882 0.7569652167975226
13.113321600644284 322.47404901277815 0.7575737766092611
13.1185491555977 321.5156529543341 0.7573673646178685
13.123776710551116 323.54553798912724 0.7601997601906492
13.129004265504532 324.8546759123308 0.7626318128341029
13.134231820457948 320.95249526435316 0.756698498790112
13.139459375411365 321.5985233130462 0.756368500704603
13.14468693036478 319.592476553218 0.7545763138009983
13.149914485318197 321.3960023099411 0.7560203516044884
13.155142040271613 323.14754752388933 0.7579902191272486
13.16036959522503 327.37420966928323 0.7631510072987007
13.165597150178446 332.2184978920902 0.7687583755554568
13.170824705131862 333.6674979280077 0.7693307176960776
13.176052260085278 337.1479430538132 0.774521714030251
13.181279815038694 336.4792263462516 0.7747900195047038
13.18650736999211 337.4538526676156 0.7758526937983625
13.191734924945527 333.44346397006825 0.7705720460830681
13.196962479898943 334.5108290075201 0.7711752477902658
13.202190034852359 335.428957133423 0.7730623803402109
13.207417589805775 336.3747266150693 0.7748275831988173
13.212645144759191 334.6873556860367 0.7735981650502255
13.217872699712608 329.82816105343574 0.7674885101960092
13.223100254666024 328.60072132297694 0.7652125125318127
13.22832780961944 328.186387652859 0.7638455987055326
13.233555364572856 328.8706097302138 0.766059509257982
13.238782919526273 330.8527059525258 0.7696453215234963
13.244010474479689 329.9455327368149 0.7694547823114685
13.249238029433105 327.71050100429653 0.7664955455064207
13.254465584386521 327.37678438005435 0.7647582061556121
13.259693139339937 328.09845038186637 0.7652204250806615
13.264920694293354 324.1003906036025 0.7608051975205556
13.27014824924677 320.68827656613894 0.757093458066052
13.275375804200186 315.3728773319888 0.7505530336095106
13.280603359153602 314.95229279363247 0.7493520544065235
13.285830914107018 317.1758361836807 0.7527019893907552
13.291058469060435 315.05105204875156 0.7515310859176119
13.29628602401385 313.88758274957746 0.7521445767182172
13.301513578967267 314.62307656810583 0.7531237450641697
13.306741133920683 312.5743357880923 0.7508148349235524
13.3119686888741 308.70298194524815 0.7456717157598501
13.317196243827516 305.05995860783855 0.7417224681590175
13.322423798780932 302.3851430720062 0.739902949587755
13.327651353734348 303.0543565551412 0.7407244926190953
13.332878908687764 301.4594215667405 0.738465866870249
13.33810646364118 302.599897592992 0.7396521551466628
13.343334018594597 301.62552653482953 0.7378057682890682
13.348561573548013 300.54083355368454 0.7372406564668443
13.353789128501429 298.7749494437452 0.7348653971724244
13.359016683454845 297.2708450885793 0.7318521618290607
13.364244238408261 294.47585798239794 0.7273840890098331
13.369471793361678 299.29191936437974 0.7332971719526077
13.374699348315094 300.8805970789792 0.7356777724513935
13.37992690326851 306.3538376032272 0.7441396140803239
13.385154458221926 307.6285775997741 0.7468650743052156
13.390382013175342 309.0988082135325 0.7490551640853754
13.395609568128759 307.8515361563542 0.7481166239696231
13.400837123082175 310.5313774887274 0.7499024812505675
13.406064678035591 309.23584963910497 0.7466379149974225
13.411292232989007 307.7465885238581 0.7428946211364073
13.416519787942423 309.98091938677055 0.7447970313749606
13.42174734289584 312.73350671437714 0.7477781840006068
13.426974897849256 316.09977409122075 0.7531172176250495
13.432202452802672 317.4740989762065 0.7550362549708552
13.437430007756088 318.5331584853628 0.7567525289315772
13.442657562709504 319.8898797809098 0.7578023493233212
13.44788511766292 321.17991665182285 0.7594174613648835
13.453112672616337 320.68641319958743 0.7580190192249054
13.458340227569753 323.388494341708 0.7602937607099091
13.46356778252317 321.4473450167167 0.7577686185775289
13.468795337476585 322.42856814229293 0.7591550926811739
13.474022892430002 323.1399681208335 0.7592566178027725
13.479250447383418 326.2051489670555 0.7636155602708352
13.484478002336834 329.16026361301095 0.7680475997381727
13.48970555729025 330.0345487956538 0.7690567248840499
13.494933112243666 327.7496353619742 0.767035990773012
13.500160667197083 323.13743050677186 0.7626834089808459
13.505388222150499 319.51621978078526 0.7589366616667443
13.510615777103915 315.57151456842456 0.7535645771115942
13.515843332057331 314.2260268461507 0.7512479685397337
13.521070887010747 312.91765818144813 0.7481236444557375
13.526298441964164 312.73306028924657 0.7473001879952197
13.53152599691758 311.9303397619844 0.7458704836764134
13.536753551870996 307.77473642691035 0.7412985300591741
13.541981106824412 301.59998968747436 0.7357876110070314
13.547208661777828 295.55516847866693 0.7287445962257323
13.552436216731245 291.6113449480598 0.7240927388671423
13.55766377168466 289.78050771715766 0.7230408369690656
13.562891326638077 287.20513520099826 0.719759727721761
13.568118881591493 288.4459303783825 0.7233963011797973
13.57334643654491 287.8771505663718 0.7258364473310515
13.578573991498326 287.48518857416826 0.7266319900155717
13.583801546451742 286.09168672448396 0.7253890060367594
13.589029101405158 281.310650047137 0.7191531579235454
13.594256656358574 276.41969634552856 0.7111972250906702
13.59948421131199 272.4352306062275 0.7062119865258918
13.604711766265407 270.2084479743725 0.7027640006354584
13.609939321218823 269.2604596525513 0.7009967185836405
13.615166876172239 270.79071481380475 0.7032365777445092
13.620394431125655 271.2616399540377 0.7042096119446686
13.625621986079071 270.9103678688252 0.7036930480272848
13.630849541032488 271.78275959902015 0.7055720016966639
13.636077095985904 271.1966754302394 0.7053861781999714
13.64130465093932 270.3858180088496 0.7037716502549934
13.646532205892736 268.15542184359487 0.7028800889336285
13.651759760846153 263.84915633082915 0.6963936418204631
13.656987315799569 262.7959547560589 0.6943331647966161
13.662214870752985 262.0898344842477 0.6935135692664214
13.667442425706401 260.6958327262714 0.6904488807331312
13.672669980659817 260.0345705877901 0.689850003545298
13.677897535613234 260.29651625025906 0.690771070751004
13.68312509056665 261.10585779638365 0.6926272577990523
13.688352645520066 262.16495847469366 0.6952105476628637
13.693580200473482 261.6488332705947 0.6941478382770295
13.698807755426898 259.12737320348083 0.6904535573791543
13.704035310380315 261.32791228634517 0.6935951799464557
13.70926286533373 260.7486815371168 0.6940777149715867
13.714490420287147 262.1909432876427 0.697809507326809
13.719717975240563 261.73991786949495 0.6966843624834668
13.72494553019398 263.5234897255311 0.6994527584055653
13.730173085147396 262.227622810737 0.6967846831349475
13.735400640100812 260.42259853273526 0.693894787388935
13.740628195054228 261.8081489364543 0.696533628682244
13.745855750007644 264.2418082434295 0.699021315448895
13.75108330496106 267.37352968732296 0.7024866106376946
13.756310859914477 267.14318969173127 0.7017680066706149
13.761538414867893 262.5044265348024 0.6962416040530491
13.766765969821309 258.3751316971766 0.6900372314387007
13.771993524774725 256.13827451173046 0.6872787577212884
13.777221079728141 257.7687617712323 0.6894184451743327
13.782448634681558 256.81164066501333 0.6875118087549699
13.787676189634974 256.2383481500322 0.6869622226101347
13.79290374458839 256.65507138981366 0.6869389859422187
13.798131299541806 259.0644017237337 0.6910023525194167
13.803358854495222 257.6929262082224 0.6897576629467632
13.808586409448639 257.17962408224633 0.6897933929660092
13.813813964402055 258.86406401182023 0.6928507495153213
13.819041519355471 258.09777982194163 0.691688484406079
13.824269074308887 259.79881698612877 0.694093413117285
13.829496629262303 260.6419599235443 0.6937143405171513
13.83472418421572 260.92848496261547 0.6950522420722376
13.839951739169136 262.26257445906936 0.6952409178405576
13.845179294122552 260.5289680591534 0.6930387780516649
13.850406849075968 264.3482378305416 0.6991849539431332
13.855634404029384 266.3316115785986 0.7008823709793771
13.8608619589828 270.43541311165967 0.7075785943382613
13.866089513936217 270.21128188052865 0.7054291366742401
13.871317068889633 270.3453098784799 0.7047796031932623
13.87654462384305 267.6662370859151 0.7005343921152579
13.881772178796465 267.4784993494678 0.6997856898590398
13.886999733749882 270.8855722874995 0.7046420912993707
13.892227288703298 271.1384164363583 0.7048228372128446
13.897454843656714 274.04809469428915 0.7074693864467436
13.90268239861013 277.66747130171166 0.7122141151842644
13.907909953563546 279.67551645011076 0.7150012472819076
13.913137508516963 285.81173826445905 0.723458217604669
13.918365063470379 285.52145645224203 0.7243836870649776
13.923592618423795 284.29121032555906 0.7216321673695252
13.928820173377211 282.71174724440743 0.7180939617009829
13.934047728330627 283.2690219256457 0.7175759870763019
13.939275283284044 284.771749419541 0.717385557163329
13.94450283823746 287.65436170343634 0.7222076659104991
13.949730393190876 286.0833906283578 0.7204725902821394
13.954957948144292 285.17705886149236 0.720236104297689
13.960185503097708 285.5514362996978 0.7212320079692047
13.965413058051125 284.9108777159517 0.7191263136053805
13.97064061300454 283.2363857183401 0.716882947664553
13.975868167957957 281.0870546675246 0.7138114446441884
13.981095722911373 277.3576348976982 0.7090778096228681
13.98632327786479 274.34294204571336 0.7059445533320708
13.991550832818206 275.84925431898404 0.7085494416091869
13.996778387771622 275.1033198608768 0.7098607048738294
14.002005942725038 274.8729942494087 0.7107191892974926
14.007233497678454 275.4547370934192 0.7115500663289455
14.01246105263187 273.642408883401 0.7080843015221941
14.017688607585287 273.55648960104895 0.7080619881063187
14.022916162538703 273.55224164215866 0.7069924879045244
14.028143717492119 271.7817523392148 0.7041811965972798
14.033371272445535 271.4553482100218 0.7047395408499377
14.038598827398951 273.6427335251767 0.707826779586169
14.043826382352368 274.9993363418192 0.7094193426533165
14.049053937305784 277.60510836909066 0.712074368021706
14.0542814922592 278.4777189773607 0.7116561572851924
14.059509047212616 279.2839690096291 0.7121715347321107
14.064736602166032 281.628492120259 0.7159452493762283
14.069964157119449 280.69616691224167 0.7164155683266341
14.075191712072865 281.5452149857605 0.7187653971483123
14.080419267026281 284.61807311215034 0.721602790515565
14.085646821979697 288.8310948905715 0.7248851341635599
14.090874376933114 291.28852245318103 0.7257798864200328
14.09610193188653 293.7045790714935 0.7281202431639611
14.101329486839946 294.6800074377414 0.7294894345789212
14.106557041793362 297.3091091570705 0.7326283106779187
14.111784596746778 300.41015255555607 0.7363015838835957
14.117012151700195 302.840931485037 0.7402659825045933
14.12223970665361 301.3189769317615 0.7395380474409016
14.127467261607027 296.9507596463111 0.7347809256110233
14.132694816560443 290.83467583715264 0.7269573020291722
14.13792237151386 286.49162654131413 0.7204500037069079
14.143149926467276 287.4074317996811 0.721519874320244
14.148377481420692 290.94637386502757 0.7258083363209112
14.153605036374108 294.01503886960296 0.7304739904669573
14.158832591327524 293.5116770491701 0.7288183284605134
14.16406014628094 296.40534864482527 0.7321619283371906
14.169287701234357 295.48205714642774 0.7313609637173974
14.174515256187773 295.24254015889386 0.7301907450177163
14.179742811141189 293.96017175617743 0.7277977236454002
14.184970366094605 291.74004204174656 0.7245639783799181
14.190197921048021 286.59850672648776 0.7170462130277464
14.195425476001438 281.88071339952097 0.7126547501783373
14.200653030954854 280.26246237373874 0.7115391413923461
14.20588058590827 281.8775356238162 0.7135597733502518
14.211108140861686 285.3608929936566 0.7186192325226343
14.216335695815102 289.4313887727936 0.7234086223863955
14.221563250768519 292.2719179774236 0.7263793784358678
14.226790805721935 292.669142154807 0.7269496245964596
14.232018360675351 290.4896563550693 0.7228161548487121
14.237245915628767 290.0608166579751 0.721711012124797
14.242473470582183 288.3156978345547 0.7193350342422401
14.2477010255356 287.2466595795838 0.7170753140879681
14.252928580489016 286.26610733118525 0.7152919869601356
14.258156135442432 286.7458530155576 0.7164159310688799
14.263383690395848 290.07178500456416 0.7199244447402798
14.268611245349264 294.98777476607216 0.7262206692075484
14.27383880030268 295.75557911825945 0.7269401162612857
14.279066355256097 292.8771686570311 0.72362178373291
14.284293910209513 290.62540084624004 0.7221125581721545
14.28952146516293 292.2685425514064 0.7243674171075261
14.294749020116345 295.21523589903194 0.7273265423344104
14.299976575069762 297.99073886232094 0.7296762121435023
14.305204130023178 298.869886154121 0.7302004720379455
14.310431684976594 300.8809059561657 0.7323001561162128
14.31565923993001 305.0645046833416 0.7381443610749823
14.320886794883426 305.93497243205513 0.7387728333144687
14.326114349836843 305.8953185979616 0.7382165326920725
14.331341904790259 304.671279374755 0.7352710692151203
14.336569459743675 303.59311657881136 0.7339775614311976
14.341797014697091 305.1959019717577 0.7365779233958923
14.347024569650507 308.68808087747954 0.7405331449583442
14.352252124603924 311.0989641478437 0.7445378821011396
14.35747967955734 312.5820145702124 0.7463118944060301
14.362707234510756 312.55002754681385 0.7457441988101604
14.367934789464172 310.4629679082683 0.7435379525428437
14.373162344417588 313.903692510797 0.7472106653629879
14.378389899371005 314.11262641122147 0.7479960167830468
14.38361745432442 314.42210944061355 0.7484802081977462
14.388845009277837 314.27554596060827 0.7474816991757619
14.394072564231253 310.9805498947689 0.7443512378869229
14.39930011918467 313.94347514351375 0.7474356171649131
14.404527674138086 316.0336028571022 0.7497037186820182
14.409755229091502 318.09505055739635 0.751426422097591
14.414982784044918 319.5588103836103 0.7534231166016842
14.420210338998334 317.3128407878848 0.751002663074858
14.42543789395175 315.9714357252681 0.7494660455617393
14.430665448905167 315.9422511854527 0.7493856395099056
14.435893003858583 314.22252473898783 0.7461628976069519
14.441120558811999 316.75906367975335 0.7499023201263713
14.446348113765415 316.3349606901146 0.7487694342273807
14.451575668718831 317.1646622909134 0.7504178084513413
14.456803223672248 320.16242995898455 0.7541855852342008
14.462030778625664 323.59979605012353 0.7575104399738318
14.46725833357908 325.14257502463346 0.7584125107066846
14.472485888532496 330.7735269577079 0.7648282509105631
14.477713443485912 334.18597664428586 0.7687655532776169
14.482940998439329 338.9486331941201 0.7743699222084798
14.488168553392745 343.77004186579137 0.7792116573636932
14.493396108346161 350.070510710456 0.7854604505180851
14.498623663299577 354.85151975712034 0.790790263322546
14.503851218252994 360.16048836729794 0.7963077849560762
14.50907877320641 364.99404462776005 0.8014859225405346
14.514306328159826 366.67396987921916 0.8033838474631532
14.519533883113242 368.0247924331198 0.804427231732658
14.524761438066658 368.5896716992216 0.8050020646116257
14.529988993020075 367.3658973664007 0.8042216356645813
14.53521654797349 363.22584561673136 0.7990837004122111
14.540444102926907 355.59871801688325 0.7911233852726766
14.545671657880323 348.7161659458392 0.7843300222910085
14.55089921283374 338.3394142635342 0.7736002875153327
14.556126767787156 327.345346952491 0.7616573274916583
14.561354322740572 319.61284986817833 0.7527845570754451
14.566581877693988 313.2269814004162 0.745641274837592
14.571809432647404 312.42979711070524 0.7445145661128926
14.57703698760082 310.0491494872005 0.7417032695271133
14.582264542554237 309.5606769452108 0.7418028094762824
14.587492097507653 308.9227264842994 0.741554419777228
14.592719652461069 310.5092489313473 0.7423988476510774
14.597947207414485 313.6224341525169 0.7466470634672536
14.603174762367901 316.573141164956 0.7483825570967975
14.608402317321318 320.37216140382355 0.7525539720961218
14.613629872274734 324.03949733132214 0.7564354123825595
14.61885742722815 330.82553753324953 0.7637005874624798
14.624084982181566 334.2970844940303 0.7669949988803502
14.629312537134982 336.0872416598427 0.7676593506616621
14.634540092088399 341.6064404340146 0.7733169341365794
14.639767647041815 346.06724547241276 0.7784289774379397
14.644995201995231 345.95016776606644 0.7779790825666915
14.650222756948647 347.8541058642697 0.7793757995344087
14.655450311902063 347.9808595274747 0.7798423985916308
14.66067786685548 347.73602361625416 0.7791091309317038
14.665905421808896 353.49706289406083 0.7852269939428181
14.671132976762312 351.06604788183824 0.7821889535067189
14.676360531715728 349.7295464115629 0.7810243186845093
14.681588086669144 346.98467189881427 0.7786637477159293
14.68681564162256 346.588556318716 0.7794613509120758
14.692043196575977 346.1828205540052 0.7790689274305894
14.697270751529393 345.8268483404275 0.7776118972558269
14.70249830648281 348.1935430010409 0.7792752882762849
14.707725861436225 351.45589942241 0.7817219232829257
14.712953416389642 352.2856617710386 0.782379757367301
14.718180971343058 351.6599207582418 0.7823475383914544
14.723408526296474 350.27491064187143 0.7813183883572307
14.72863608124989 353.0298997118212 0.7851712617864919
14.733863636203306 351.4382795308067 0.7839445363159229
14.739091191156723 350.275402314728 0.7820393996744015
14.744318746110139 345.3210863691131 0.7767249995892622
14.749546301063555 338.9123958039155 0.7699490567192745
14.754773856016971 328.8203861940526 0.7590475299924005
14.760001410970387 321.9352635804083 0.7517387458521502
14.765228965923804 320.2266640459231 0.7483008362344392
14.77045652087722 320.56156277679196 0.7486488722876236
14.775684075830636 321.27133082552814 0.7504189017686135
14.780911630784052 317.6605058423373 0.747055927889397
14.786139185737468 315.6419372849844 0.7453316374900821
14.791366740690885 315.31713513381453 0.7447427225704302
14.7965942956443 315.8076748900195 0.7452020227910957
14.801821850597717 314.2981989607383 0.7437417669448715
14.807049405551133 314.8965742775637 0.7438254544351053
14.81227696050455 314.6031550134959 0.7430559226913283
14.817504515457966 319.6846702513342 0.7482788159366904
14.822732070411382 323.77374573773847 0.7527176277477514
14.827959625364798 326.7912336565095 0.7568844069482031
14.833187180318214 331.55294457083954 0.7621473930641942
14.83841473527163 334.56812290012283 0.7651754246046287
14.843642290225047 337.6438239421944 0.7686378366024437
14.848869845178463 340.9462394357267 0.7715196149339305
14.854097400131879 345.0861424205058 0.7759450656509931
14.859324955085295 347.4178598695143 0.7796124195943382
14.864552510038711 350.1259202236215 0.7818848672624489
14.869780064992128 350.0174819360778 0.7820224243085738
14.875007619945544 351.51485312993964 0.7832954554031035
14.88023517489896 353.018720183115 0.7848229746438723
14.885462729852376 353.5226358601418 0.7860556798017969
14.890690284805792 353.63677908051096 0.786896555918381
14.895917839759209 353.7052691729256 0.7859323636259697
14.901145394712625 352.8096009198984 0.7855523406752939
14.906372949666041 354.39396560015894 0.786821107177959
14.911600504619457 353.87337759932575 0.7866661063100642
14.916828059572873 353.52677912341454 0.7866249645615854
14.92205561452629 349.59784428576484 0.781699222918894
14.927283169479706 339.3735149620368 0.7708986140097884
14.932510724433122 332.0349871307876 0.7628669935166864
14.937738279386538 326.56046437064066 0.7573906957243208
14.942965834339955 322.9684750202457 0.7536416234533849
14.94819338929337 318.83671819299656 0.7493482398432764
14.953420944246787 314.6733323207334 0.7451779301010101
14.958648499200203 312.30443066785347 0.7430155849153578
14.96387605415362 309.4611606540179 0.7397910368598667
14.969103609107036 306.4771026899805 0.7366290244598932
14.974331164060452 304.9604919160821 0.7348087127156333
14.979558719013868 303.54466803628014 0.7327203305322482
14.984786273967284 302.6610062012501 0.7326536260595445
14.9900138289207 299.5670334942251 0.7281529791732979
14.995241383874117 300.37403976933103 0.7280520569279672
15.000468938827533 300.24090034608383 0.7278117677719488
15.005696493780949 302.524770262856 0.7307557421371497
15.010924048734365 305.15168292336546 0.7343146929637877
15.016151603687781 305.7273859154258 0.7344362909769272
15.021379158641198 308.0662909882343 0.7365137966887675
15.026606713594614 306.53597961751933 0.7350328476414556
15.03183426854803 309.11941738482614 0.7387460634375079
15.037061823501446 308.92779226020474 0.7384699856892089
15.042289378454862 310.3047017956688 0.7403451288383535
15.047516933408279 310.0934236264075 0.7397796080201959
15.052744488361695 309.2566868631808 0.7378687709953821
15.057972043315111 311.31142822843725 0.7413385574546988
15.063199598268527 312.5283469910577 0.7419208759107875
15.068427153221943 316.1592202487158 0.7455498837972185
15.07365470817536 316.19817605120545 0.7452441134960871
15.078882263128776 316.2244550928525 0.7448440261947503
15.084109818082192 313.8646618081591 0.7433561520131334
15.089337373035608 313.75395520389026 0.743856030109515
15.094564927989024 314.70707665311306 0.7444896943791736
15.09979248294244 314.37834083078866 0.7437495112544672
15.105020037895857 310.4103609096675 0.7391144187755494
15.110247592849273 305.83118787298264 0.7338136630192129
15.11547514780269 304.1464246437076 0.7321469716190001
15.120702702756105 305.4070573293283 0.7339147476237646
15.125930257709522 308.6924929259304 0.7377190858694364
15.131157812662938 305.72645623596213 0.7345103697243729
15.136385367616354 302.31751433770177 0.7307924672370087
15.14161292256977 296.075867962257 0.7239182258648117
15.146840477523186 293.7440538538215 0.7213211309145067
15.152068032476603 294.78717895742193 0.723032837344083
15.157295587430019 292.64968018666605 0.7201625159066141
15.162523142383435 289.91509780723624 0.717131170454036
15.167750697336851 287.38095336853746 0.7141830029551662
15.172978252290267 286.3373556371511 0.7126893845703989
15.178205807243684 284.7154152272798 0.7112268792723581
15.1834333621971 283.35566856707806 0.7097922427416041
15.188660917150516 279.21905207284095 0.7051197184033291
15.193888472103932 277.91554581644067 0.7040475200107045
15.199116027057348 276.4373793798424 0.7025243575332145
15.204343582010765 276.900072862759 0.7038354904562251
15.20957113696418 279.3482078061995 0.7081430548015921
15.214798691917597 280.31749005843693 0.7087334938964842
15.220026246871013 279.75276571339214 0.7070567204277496
15.22525380182443 278.60786881716365 0.7051957815854974
15.230481356777846 275.46333057511833 0.7014715305089402
15.235708911731262 275.8296183385593 0.7022204734567384
15.240936466684678 277.3363497526714 0.7031316454640896
15.246164021638094 278.5483690174433 0.7048161743732936
15.25139157659151 280.3756744569616 0.7075085348762536
15.256619131544927 278.8252591141944 0.7056842745565942
15.261846686498343 273.93928371110167 0.7003972040471708
15.267074241451759 270.63940623447627 0.6963220412457926
15.272301796405175 267.9151927424934 0.6932387535925799
15.277529351358591 268.90009935382494 0.694037490795777
15.282756906312008 271.2820241188497 0.6964439022992756
15.287984461265424 273.49469830313814 0.6993671903429957
15.29321201621884 273.7583745742679 0.6992741017537494
15.298439571172256 278.67170722092584 0.7054055025868081
15.303667126125672 279.84930531561537 0.7073713715369815
15.308894681079089 281.58111440724196 0.7096253421841338
15.314122236032505 279.76715667249624 0.7067551082493588
15.319349790985921 278.40756617545213 0.7059346449208108
15.324577345939337 279.1643433680724 0.7065024000342188
15.329804900892753 280.4337397869574 0.7068260204694146
15.33503245584617 283.72083203051824 0.7107219833812795
15.340260010799586 284.07370237452426 0.7113830710649204
15.345487565753002 287.44431146519366 0.7156168381436143
15.350715120706418 289.05901376062565 0.7166103639236076
15.355942675659835 292.15374858294695 0.7186482378121799
15.36117023061325 293.3721469948827 0.7196405656942804
15.366397785566667 292.87351077872114 0.7192196340506608
15.371625340520083 293.68319515397224 0.7207156234184867
15.3768528954735 294.5753671998208 0.7226965477786251
15.382080450426916 296.5111039624446 0.7241753609597257
15.387308005380332 299.953393775305 0.7283917873118082
15.392535560333748 298.75507801863387 0.7267299843966724
15.397763115287164 298.6712269331433 0.7356759188796164
15.40299067024058 294.6808144034199 0.738422937790674
15.408218225193997 290.3187863809595 0.7382482534168774
15.413445780147413 291.1777357447015 0.7436392036243198
15.418673335100829 291.63596456355754 0.7469118150921494
15.423900890054245 295.0931308546259 0.7555447867075407
15.429128445007661 297.7693173877193 0.76300265669091
15.434355999961078 295.84643353678166 0.7632793450893742
15.439583554914494 294.88222579365566 0.7649867792007551
15.44481110986791 293.226520579584 0.7644281934955321
15.450038664821326 294.62841980007164 0.7679904000872222
15.455266219774742 296.0554457882718 0.7729251075002203
15.460493774728159 294.52232880640184 0.773059249308143
15.465721329681575 295.81136474661537 0.7761377594041875
15.470948884634991 298.17973960653495 0.7798508718717966
15.476176439588407 299.1056581497686 0.7821048271405486
15.481403994541823 302.2064457887161 0.7893420095486057
15.48663154949524 298.1662105660008 0.7868367697589365
15.491859104448656 299.25310525217765 0.7904687218133133
15.497086659402072 297.3105860602699 0.789045853953448
15.502314214355488 298.4085279013608 0.7904799848115506
15.507541769308904 296.1505063933827 0.7892068070057944
15.51276932426232 294.59451292859444 0.7906467419194454
15.517996879215737 293.26712506132515 0.7911424039392755
15.523224434169153 292.1738560372523 0.7924183578776826
15.52845198912257 295.2913313023461 0.7971909649982674
15.533679544075985 296.29247562955766 0.800722052763458
15.538907099029402 298.03841936547616 0.8040420863977508
15.544134653982818 297.78764860440754 0.8054639065768795
15.549362208936234 298.426244149443 0.808217992569843
15.55458976388965 295.79233023608145 0.8062392026240891
15.559817318843066 293.4666450139997 0.8056818456977861
15.565044873796483 289.18827896408806 0.8017507326526928
15.570272428749899 288.5940784503323 0.8018941193680198
15.575499983703315 288.97269929064714 0.8047932076310066
15.580727538656731 290.5385852920946 0.8075850060141454
15.585955093610147 289.9889404012452 0.8081230889146149
15.591182648563564 288.24324208890727 0.8064537915396836
15.59641020351698 285.2287126682612 0.8036119131741695
15.601637758470396 282.8762222571226 0.8024812244994203
15.606865313423812 279.83251664316293 0.7998567166547774
15.612092868377228 279.9636312481705 0.8018052263701934
15.617320423330645 280.5622592700631 0.8039919490122938
15.62254797828406 277.00072712903824 0.7996828674575563
15.627775533237477 273.06512480726036 0.7957541790514099
15.633003088190893 268.87192629376335 0.7924332003283517
15.63823064314431 268.2638517289377 0.7900194155895073
15.643458198097726 267.1927296018083 0.7782690949035542
15.648685753051142 269.7523892463176 0.7769541834937257
15.653913308004558 268.7165892671231 0.7707947556911899
15.659140862957974 267.7546563594324 0.7651632526815465
15.66436841791139 270.14192009079414 0.7645557374945978
15.669595972864807 271.27592615689787 0.7632886919381239
15.674823527818223 270.4698877523662 0.7607896634844273
15.680051082771639 269.12888766291593 0.7587472583642221
15.685278637725055 269.90729137087686 0.7577339949316715
15.690506192678471 269.70200559467935 0.7560018899645066
15.695733747631888 270.24210699970064 0.7556692523922116
15.700961302585304 265.0810701277507 0.7460373352794554
15.70618885753872 265.7289638465033 0.7456368175472816
15.711416412492136 268.6175898229252 0.7487276183737949
15.716643967445552 268.60276615018614 0.7478406366333333
15.721871522398969 269.8848417669561 0.7482711433444015
15.727099077352385 267.4492264722102 0.7437246848971735
15.732326632305801 268.38732973378814 0.7456783290886889
15.737554187259217 268.90819453637596 0.7461198709291333
15.742781742212633 271.75050196425946 0.7496346941636727
15.74800929716605 276.2975776686901 0.752760485810802
15.753236852119466 278.64690133834216 0.7537121090525386
15.758464407072882 280.1002774594591 0.753121522857485
15.763691962026298 280.48213595105386 0.7536064450595126
15.768919516979715 281.7333030059158 0.7544085530853955
15.77414707193313 283.1065053860435 0.7551942183854157
15.779374626886547 282.2188477920204 0.7533392170710497
15.784602181839963 285.1142254554135 0.7552067829847745
15.78982973679338 286.45981170409874 0.7569296554733407
15.795057291746796 283.8255293499391 0.7535253850014243
15.800284846700212 283.48522998806556 0.754447011038383
15.805512401653628 280.57289488305753 0.7514934558108814
15.810739956607044 283.1480290945784 0.7553290005234105
15.81596751156046 282.80576416181094 0.7540105831601711
15.821195066513877 283.68649423798604 0.7546904855610759
15.826422621467293 284.70444406920393 0.7542879110546946
15.831650176420709 283.1548403461125 0.7516410023473465
15.836877731374125 284.0282268364246 0.7514593641268356
15.842105286327541 283.63108218390295 0.7496366125629745
15.847332841280958 284.5086752713308 0.7507316918388075
15.852560396234374 281.86673451356967 0.7477250578345138
15.85778795118779 282.6720002432954 0.7493673650309992
15.863015506141206 279.80060591289487 0.7449210962064396
15.868243061094622 277.92354994457446 0.7412915534311567
15.873470616048039 276.5048623691628 0.7390744620324919
15.878698171001455 275.35492636961555 0.7373412201739572
15.883925725954871 275.01792934082533 0.7366602551261864
15.889153280908287 275.83939792083356 0.7369408255617296
15.894380835861703 275.289028888568 0.7356515594036006
15.89960839081512 275.619472451556 0.7344593827491924
15.904835945768536 276.1237945336619 0.7356078461204907
15.910063500721952 277.6666946898122 0.7374903813340251
15.915291055675368 276.2207198657974 0.7355799379323117
15.920518610628784 274.90801075085625 0.7335101278481657
15.9257461655822 274.0076903695076 0.7318684372245939
15.930973720535617 271.83504928526776 0.7287695014398119
15.936201275489033 271.3378424172245 0.7284882713690639
15.94142883044245 272.9922760477331 0.7306390900828948
15.946656385395865 276.5507371543833 0.7340570758690173
15.951883940349282 274.6919495286434 0.7309036442581636
15.957111495302698 276.0094913344401 0.7311197178233353
15.962339050256114 277.3258852371469 0.7326778175965601
15.96756660520953 278.54688290562444 0.7341954207753341
15.972794160162946 279.8809061629055 0.7361006792989708
15.978021715116363 280.6765115472711 0.7369004345074058
15.983249270069779 282.94289653426324 0.740007438869395
15.988476825023195 286.2276845547908 0.7470884650063135
15.993704379976611 285.4617863584886 0.7466016516990508
15.998931934930027 283.27807361428916 0.7428012699460171
16.004159489883442 280.02790155838915 0.7375967032058837
16.009387044836856 278.9995554229224 0.7350113943840967
16.01461459979027 282.84155857231644 0.7400438813690131
16.019842154743685 284.65159202917954 0.7427873662879446
16.0250697096971 282.82494295207533 0.738937501854597
16.030297264650514 283.4230979901008 0.7397835360380095
16.03552481960393 282.5420972448949 0.73874578051662
16.040752374557343 283.2103521472667 0.7400060474129003
16.045979929510757 286.0667508408333 0.7443009180824623
16.05120748446417 287.8457989840378 0.7462224796636712
16.056435039417586 291.4500763171035 0.7497068457985867
16.061662594371 293.9032156066804 0.7520418925395224
16.066890149324415 299.5028256355411 0.7577967157648527
16.07211770427783 301.4763587772809 0.7595784973738359
16.077345259231244 303.9536288330765 0.7622106376938476
16.08257281418466 305.1772544341529 0.7629581013375047
16.087800369138073 307.8252676908471 0.765948152990779
16.093027924091487 312.5075239175589 0.77134433196666
16.0982554790449 315.8020603729237 0.7753351279883895
16.103483033998316 319.37269342048916 0.7805269925157868
16.10871058895173 320.34616438250555 0.7810925932680697
16.113938143905145 320.23194475241417 0.7811173719575161
16.11916569885856 318.17789132001343 0.7787766694566807
16.124393253811974 315.15333688269305 0.7757519533089783
16.129620808765388 320.0286177833877 0.7827097611187995
16.134848363718802 320.7716462962251 0.784143824188343
16.140075918672217 320.3606901114066 0.783122764841493
16.14530347362563 318.3862840035449 0.7807369639720785
16.150531028579046 320.1929279347357 0.7827254413870812
16.15575858353246 321.5859236308829 0.7848552433839275
16.160986138485875 323.89810975594963 0.788024677708575
16.16621369343929 319.72400889320517 0.7813736597858255
16.171441248392703 313.3849727040869 0.7734060913150961
16.176668803346118 307.43831507457 0.7655754913445003
16.181896358299532 305.40966722765353 0.7627195367703673
16.187123913252947 302.892132301126 0.7601109062791691
16.19235146820636 300.3473498226026 0.7574522084705861
16.197579023159776 292.8409868614745 0.7489996708975354
16.20280657811319 286.20913300265306 0.7418056101248345
16.208034133066604 279.6841617530917 0.7345120219650075
16.21326168802002 273.30504634442894 0.726808805163975
16.218489242973433 270.0460794645841 0.7222471112566999
16.223716797926848 267.7732022824996 0.7182479721609366
16.228944352880262 263.74625737213245 0.7126673850488369
16.234171907833677 262.60815634732114 0.7114603795984121
16.23939946278709 261.87857155366095 0.7115565116917916
16.244627017740505 259.4702933597657 0.7079664312779264
16.24985457269392 259.1178055922348 0.7087234276014275
16.255082127647334 257.10157182279625 0.7069822645936334
16.26030968260075 254.33858235438194 0.7037694838128487
16.265537237554163 252.85242297950202 0.7025218847630946
16.270764792507578 251.35379638771798 0.6997067997638208
16.275992347460992 251.40681942564248 0.6991965080739947
16.281219902414406 249.31529585947277 0.6954739008476629
16.28644745736782 248.19628134943807 0.6926430495104724
16.291675012321235 246.52457011107455 0.6902775641487137
16.29690256727465 248.8939137657146 0.6939928378935153
16.302130122228064 248.61216690741912 0.6952161878086798
16.30735767718148 251.53566212584852 0.6995963007398296
16.312585232134893 251.68385778153555 0.6982593522041612
16.317812787088307 255.28493901896235 0.7019000061839988
16.323040342041722 255.75830443645089 0.7017644093879205
16.328267896995136 254.39664213859814 0.6999734648359475
16.33349545194855 251.73721572482728 0.69599344511986
16.338723006901965 248.16742459028072 0.6914561142879803
16.34395056185538 251.7080716751935 0.6948954407965091
16.349178116808794 254.9428049191091 0.7005797552890185
16.35440567176221 256.0021589194339 0.701726564679999
16.359633226715623 258.56409425119364 0.7033926943050547
16.364860781669037 260.6853842322539 0.7049069809235335
16.37008833662245 267.28922757397555 0.7122680644501068
16.375315891575866 274.5263784644562 0.7211512171667223
16.38054344652928 279.1169558673989 0.725747582129764
16.385771001482695 281.9556939980613 0.7286047406477457
16.39099855643611 286.14471346419754 0.7337037856270634
16.396226111389524 286.95178177176166 0.7336019157500953
16.401453666342938 289.5157441826929 0.7370506803954925
16.406681221296353 288.71379243310827 0.7358695600532759
16.411908776249767 287.41592749188226 0.7345348588050038
16.41713633120318 287.5209633059732 0.7353562226172571
16.422363886156596 285.9958452107546 0.7342225950912264
16.42759144111001 283.39388189625754 0.7302928140934731
16.432818996063425 281.9829322032614 0.7296512206298892
16.43804655101684 280.2844177851657 0.7273977093038244
16.443274105970254 275.84287863203235 0.721854427961305
16.448501660923668 275.4448801548868 0.7200576300541007
16.453729215877082 272.10959236429295 0.7150201101942812
16.458956770830497 270.58656234820046 0.714637214772892
16.46418432578391 268.09769885174836 0.712521463652924
16.469411880737326 267.39020216899536 0.7110305997654952
16.47463943569074 267.18025379343715 0.7105487980659835
16.479866990644155 266.97681158421403 0.7090515225816962
16.48509454559757 266.3341509239988 0.7077426460208416
16.490322100550983 268.02017866840714 0.7104884799038765
16.495549655504398 269.88293036389484 0.7122408479059825
16.500777210457812 270.5459506246032 0.7141882472500509
16.506004765411227 273.8105488964037 0.7173724444353323
16.51123232036464 276.1381013891851 0.7205324956020501
16.516459875318056 275.8084281543833 0.7193002195578428
16.52168743027147 273.95870105011863 0.7163644898044359
16.526914985224884 274.5022610433096 0.7165216873136343
16.5321425401783 274.3226644247232 0.717030977144217
16.537370095131713 273.3024534389198 0.7151977252976028
16.542597650085128 268.7889113441453 0.7101091592091116
16.547825205038542 266.9032425923374 0.7079933513045589
16.553052759991957 266.72186343753475 0.7072413627283217
16.55828031494537 265.0111369566655 0.7065024959215354
16.563507869898785 260.8807435812698 0.7011939566515663
16.5687354248522 257.59129234487557 0.6971307744621933
16.573962979805614 256.83471568408623 0.6948411451481113
16.57919053475903 255.61547140469813 0.6926100963858937
16.584418089712443 254.148686372989 0.6907502225370536
16.589645644665858 253.54282134844178 0.6907306704431072
16.594873199619272 251.89117117324304 0.6879516681329744
16.600100754572686 249.35344127347366 0.6845717245640265
16.6053283095261 247.0613538532698 0.681768385335211
16.610555864479515 247.0868876406551 0.6815664901394849
16.61578341943293 246.93151735388088 0.6817217601696656
16.621010974386344 246.71520374846867 0.6815772013210332
16.62623852933976 246.93646402231178 0.682433739582774
16.631466084293173 248.44974686882338 0.684792092991217
16.636693639246587 250.5952073343686 0.6864230586514479
16.641921194200002 252.1529418773522 0.6882573417497319
16.647148749153416 253.41895021542973 0.6894712704581316
16.65237630410683 254.93736794898732 0.6909955865513779
16.657603859060245 254.56297448305813 0.6904665612360379
16.66283141401366 253.81072438233082 0.6895853830668778
16.668058968967074 248.9191166856973 0.6826666290047876
16.67328652392049 244.81634521873175 0.676467948031678
16.678514078873903 243.37152435792316 0.6737619416070817
16.683741633827317 245.57884589708897 0.6769341070478728
16.68896918878073 245.92716711924834 0.6779331146232316
16.694196743734146 243.18112690063407 0.6759976842460315
16.69942429868756 241.08617468524187 0.6737043505525451
16.704651853640975 241.56291260437257 0.6754448357049724
16.70987940859439 240.51481371016868 0.6730212383271231
16.715106963547804 239.0704450343307 0.6698095180496785
16.720334518501218 235.9303672382918 0.6663481037491683
16.725562073454633 233.04868481283012 0.660923651156859
16.730789628408047 234.43257332519846 0.6639119379729634
16.73601718336146 235.58100093700506 0.665035331433141
16.741244738314876 236.8475722664434 0.6665917533481232
16.74647229326829 236.1302775800843 0.6679644054799018
16.751699848221705 232.75093052407703 0.6628541728604206
16.75692740317512 226.38677699450346 0.653202710082151
16.762154958128534 225.48498692641388 0.6500367782802399
16.767382513081948 224.03684154857748 0.646544458227029
16.772610068035362 225.28384874266084 0.649715612121111
16.777837622988777 225.96897324389616 0.6528378976833245
16.78306517794219 226.41134719590647 0.6549230826810952
16.788292732895606 228.93911979465227 0.6591777850379273
16.79352028784902 231.3284105432449 0.6623802290305169
16.798747842802435 232.20345010937504 0.6622343348866272
16.80397539775585 231.55438038440008 0.661776130912445
16.809202952709263 230.02791998612997 0.6586311586432543
16.814430507662678 226.08346563903984 0.6534894743888395
16.819658062616092 225.55610841525672 0.6528053701538277
16.824885617569507 224.4075401081306 0.6510499265191034
16.83011317252292 225.4297092593583 0.6512870808290385
16.835340727476336 226.56186304636424 0.6532123388179516
16.84056828242975 225.53479398290267 0.651588940682467
16.845795837383164 225.45932727809762 0.6512264237565263
16.85102339233658 222.43344731739134 0.6480419478410459
16.856250947289993 222.20994496732226 0.645947770208691
16.861478502243408 222.23162362034483 0.6470681377972521
16.866706057196822 222.89080442703846 0.6489507177846916
16.871933612150237 223.22998662144053 0.6497344400425015
16.87716116710365 223.13864433732456 0.6498927336589965
16.882388722057065 219.08093543175642 0.6435135564836093
16.88761627701048 217.35217281680403 0.6400543014474492
16.892843831963894 214.6391692423554 0.6347572786657846
16.89807138691731 215.61041770217773 0.6355444244829189
16.903298941870723 216.9474283292568 0.6380003376465052
16.908526496824138 215.92359008789555 0.6381524867669948
16.913754051777552 217.81638601077938 0.6418096334638019
16.918981606730966 217.1583472955103 0.6405724424060524
16.92420916168438 217.07719803882748 0.6385679249843638
16.929436716637795 217.0277460121684 0.6401810205187145
16.93466427159121 216.82950081559716 0.6393640966705425
16.939891826544624 216.73583289917283 0.6409805588752496
16.94511938149804 217.49968983838792 0.6413350636368852
16.950346936451453 216.23628857196928 0.6384813419379661
16.955574491404867 214.42672481809296 0.6361929799139664
16.960802046358282 216.08175118770112 0.6383154754496272
16.966029601311696 215.20737329817413 0.637626594934081
16.97125715626511 216.85382012812389 0.6396787201974345
16.976484711218525 214.44708029404254 0.6354665940361652
16.98171226617194 214.2368685785549 0.6361313352307248
16.986939821125354 216.34223517602416 0.6400273456166892
16.99216737607877 218.9038577038695 0.6435528993513554
16.997394931032183 219.81298537278602 0.6443319757595593
17.002622485985597 219.05521658302405 0.641102236213834
17.00785004093901 215.9793175646244 0.6349195335345416
17.013077595892426 217.847938568628 0.6383488979016468
17.01830515084584 220.5589226142125 0.6411979309628678
17.023532705799255 223.6047148595797 0.6463332879563172
17.02876026075267 221.75072300661566 0.6428802814500716
17.033987815706084 223.2479757810626 0.6441759042440098
17.039215370659498 222.49969721895732 0.6455810267405286
17.044442925612913 223.02934929528752 0.6476377054163517
17.049670480566327 223.60059929542527 0.6480305580452029
17.05489803551974 220.1524540285245 0.6437078439048738
17.060125590473156 221.33875919332422 0.643373424583279
17.06535314542657 220.31693033479422 0.6408613581224014
17.070580700379985 220.94634145100608 0.640287200120327
17.0758082553334 220.78129595341375 0.638909061860765
17.081035810286814 220.2009770832596 0.6404678937734207
17.086263365240228 222.57841446771863 0.6459147666784214
17.091490920193642 222.62788827690986 0.6459466255284152
17.096718475147057 224.38691810805406 0.6485881876512493
17.10194603010047 220.6812628060006 0.6415862439118448
17.107173585053886 217.18580276450675 0.6367667069321779
17.1124011400073 217.78423126518703 0.637170090065809
17.117628694960715 220.71094090439016 0.6412453015703695
17.12285624991413 225.48707253754583 0.6477838568810718
17.128083804867543 229.2947915876056 0.6527914420402717
17.133311359820958 232.01749283430732 0.6559871683209143
17.138538914774372 230.68856544787954 0.6544805084945261
17.143766469727787 228.8571777929371 0.6511553674937937
17.1489940246812 227.56528398513217 0.6491569009934312
17.154221579634616 228.8013186667619 0.6513619045374414
17.15944913458803 229.87887454450237 0.6538863047331179
17.164676689541444 233.2920895013938 0.658270571946987
17.16990424449486 236.51540566820316 0.6623824364024606
17.175131799448273 239.41914675885783 0.6640354895981139
17.180359354401688 239.11335888182106 0.6625040267240204
17.185586909355102 241.6674672688906 0.6658214641032173
17.190814464308517 244.02391440764035 0.6694725076601425
17.19604201926193 245.3483570760826 0.6714222940882494
17.201269574215345 248.44213809720424 0.6742768170781922
17.20649712916876 247.39064604323175 0.6733088052882222
17.211724684122174 247.12582627626793 0.6740756605635659
17.21695223907559 245.55576486605446 0.6730127168034621
17.222179794029003 246.89698115551482 0.6748765517060726
17.227407348982418 247.33820809497624 0.6743090384396546
17.232634903935832 245.98909108443587 0.6720850582331465
17.237862458889246 248.212650187285 0.6752363976674214
17.24309001384266 247.50349302743533 0.6743349771801549
17.248317568796075 248.4630641349799 0.674903703031949
17.25354512374949 246.2076621867142 0.6728057471647415
17.258772678702904 245.27278668861345 0.6722073766876201
17.26400023365632 244.3675211649643 0.6710726077916056
17.269227788609733 242.63809660242555 0.6692956729799725
17.274455343563147 238.94900948630507 0.6643555931777869
17.279682898516562 236.18087143248223 0.6611879462873889
17.284910453469976 237.35478050179967 0.6627439512491206
17.29013800842339 236.69391309983357 0.6605763212230532
17.295365563376805 238.66777495529988 0.6613916816754588
17.30059311833022 238.72848199700007 0.6617257581196716
17.305820673283634 237.8676191186464 0.6620294563894406
17.31104822823705 238.03357046387063 0.6628949968862254
17.316275783190463 239.06380621181944 0.6632651015182507
17.321503338143877 240.1585704719923 0.6631263300421137
17.32673089309729 240.0363536631313 0.6619951383199728
17.331958448050706 236.84175964429033 0.6579559215263772
17.33718600300412 237.13366463101482 0.661352790538508
17.342413557957535 236.55232012545196 0.6609473567623396
17.34764111291095 238.27524630531272 0.6639933674254912
17.352868667864364 238.57535903043845 0.6634123097830497
17.358096222817778 240.01288568192479 0.6646266224583716
17.363323777771193 241.06074443522456 0.6660156427875217
17.368551332724607 238.4638375749676 0.6626773339345179
17.37377888767802 235.77771235836985 0.6582370632576738
17.379006442631436 234.41015402511715 0.6572610879247224
17.38423399758485 236.1047730175455 0.6595924989220904
17.389461552538265 235.24270851226098 0.6582629028490956
17.39468910749168 234.3348222151182 0.6571519255203023
17.399916662445094 236.67545990791191 0.6607071830889372
17.405144217398508 237.32965736420144 0.6619054257312105
17.410371772351922 234.21314469732957 0.6572235776867952
17.415599327305337 234.0639936193447 0.6555290160731208
17.42082688225875 232.37185362368515 0.6541938735327066
17.426054437212166 234.5170862682645 0.6590050430875027
17.43128199216558 234.3550033448466 0.6590024936621256
17.436509547118995 233.9769539081391 0.6587101781592749
17.44173710207241 235.0978024200757 0.6576073068207938
17.446964657025823 236.70834832844056 0.6582680286756195
17.452192211979238 238.08964325156884 0.6593245004284326
17.457419766932652 237.98902190992445 0.6599722132717244
17.462647321886067 238.82027083291524 0.6619685589688132
17.46787487683948 239.3503898908199 0.6629516579553935
17.473102431792896 238.6274117023261 0.6628669463069555
17.47832998674631 238.81253868690212 0.6639844057894749
17.483557541699724 237.19220123054214 0.6617910398841853
17.48878509665314 236.93818274021177 0.6601411428450934
17.494012651606553 238.06398775171505 0.661556265361191
17.499240206559968 242.86043835969411 0.6678701835954457
17.504467761513382 242.93305083863314 0.6692087263318476
17.509695316466797 243.59297747582187 0.6696413131113785
17.51492287142021 241.13345476416237 0.6661323583431992
17.520150426373625 240.68582410707853 0.6665291404296757
17.52537798132704 242.55595649946045 0.6695142074603406
17.530605536280454 244.4318261869477 0.6717474596577953
17.53583309123387 244.26433222489774 0.6707117314648994
17.541060646187283 242.37334357434545 0.6674853436993904
17.546288201140698 241.409725764779 0.6668541259841704
17.551515756094112 240.39054036135028 0.6638945158729382
17.556743311047526 241.93703848813647 0.6653703432386533
17.56197086600094 243.5790036256747 0.666451303987651
17.567198420954355 245.04986481083762 0.6680324736840191
17.57242597590777 244.95018646407118 0.6690206569570706
17.577653530861184 244.91966297659857 0.6699077221350065
17.5828810858146 242.4372657954966 0.6683335848492937
17.588108640768013 242.04577816781523 0.6672112848944016
17.593336195721427 244.73614415603546 0.668888225307738
17.598563750674842 247.49125018724044 0.6710670594777691
17.603791305628256 248.76808426269304 0.6722820801926865
17.60901886058167 251.03790447121833 0.6758571792021979
17.614246415535085 251.00004444008334 0.6760508041273916
17.6194739704885 251.44143986808479 0.6762913506088071
17.624701525441914 249.41534848261225 0.6740255466294347
17.62992908039533 250.6304414258363 0.6746021570967418
17.635156635348743 252.27395418230884 0.6769767378738628
17.640384190302157 252.68251406948295 0.6774233797424415
17.64561174525557 250.8280905836363 0.6751783157436342
17.650839300208986 250.69997223428723 0.6744275194833107
17.6560668551624 257.1280454362583 0.6819534046056273
17.661294410115815 263.7421892753201 0.6909988996947242
17.66652196506923 270.0761643508315 0.7001676005454279
17.671749520022644 273.1555642347271 0.7043775061903169
17.676977074976058 276.3447448302199 0.706833772158492
17.682204629929473 280.4977488666468 0.7106456722182514
17.687432184882887 285.8139407422994 0.7171751671003949
17.6926597398363 290.37284344081405 0.7222851971415378
17.697887294789716 294.6804213362428 0.727640111615498
17.70311484974313 297.8408846988676 0.7308471830524296
17.708342404696545 299.53063554537385 0.7328130306852824
17.71356995964996 302.8347653753288 0.7368860893240176
17.718797514603374 305.37367940088654 0.7398087763485736
17.724025069556788 308.9905998900095 0.7437534282445181
17.729252624510202 310.3768535765644 0.7445026513382069
17.734480179463617 312.6794849323132 0.7470975214044854
17.73970773441703 314.2066555386465 0.7489744957236302
17.744935289370446 309.7172304023193 0.7438855696046615
17.75016284432386 308.30344277613756 0.7419968190031873
17.755390399277275 310.9642233426452 0.7447493636033349
17.76061795423069 316.82405575875543 0.7517346460112497
17.765845509184103 318.55897960920566 0.7538035314079712
17.771073064137518 319.3873649162697 0.755372707263264
17.776300619090932 315.9002206966154 0.7511870834105541
17.781528174044347 312.7664532704364 0.7476233799785749
17.78675572899776 308.09441113649467 0.7422719036734186
17.791983283951176 304.68396101255877 0.7387207327784556
17.79721083890459 299.40253869071535 0.7328139228357908
17.802438393858004 295.5641227860246 0.728964172847811
17.80766594881142 290.47300021761566 0.7227274241397852
17.812893503764833 286.6126384337242 0.7184823024379662
17.818121058718248 283.5437820225613 0.7144598153228304
17.823348613671662 280.63517332309067 0.7106493663824122
17.828576168625077 279.71195735034314 0.7098346023488015
17.83380372357849 275.7483103354269 0.7040265458374859
17.839031278531905 271.63538098553744 0.7000119355391328
17.84425883348532 269.1039688774164 0.6981013834547841
17.849486388438734 268.6452082748814 0.6969163714110691
17.85471394339215 268.1757596965201 0.6970191438525477
17.859941498345563 265.88101686735644 0.6943690806723515
17.865169053298978 263.26345566552277 0.6910646009580955
17.870396608252392 264.4296407659687 0.692259745336069
17.875624163205806 267.20659323519106 0.6946810336002747
17.88085171815922 269.5648298395018 0.6978313117989857
17.886079273112635 271.21173330689567 0.6995467061395295
17.89130682806605 276.0430711414086 0.704995816861934
17.896534383019464 280.90513961798433 0.7110797185317345
17.90176193797288 288.79524543436605 0.719780353959665
17.906989492926293 296.7967218458877 0.7292357763625434
17.912217047879707 303.83343391854316 0.738134614514641
17.917444602833122 307.6175228326119 0.7417955808186989
17.922672157786536 311.4329469706195 0.7467162247877388
17.92789971273995 314.30486470063494 0.7490591340831405
17.933127267693365 318.585284082262 0.7530245723787737
17.93835482264678 317.60856523827266 0.7518809970859136
17.943582377600194 315.98371207618567 0.750149931168085
17.94880993255361 310.4382941884543 0.7431115527135537
17.954037487507023 306.92963943607384 0.7396123691648876
17.959265042460437 302.9809424271668 0.7346360809773341
17.96449259741385 299.52817244486954 0.7315295314280239
17.969720152367266 294.4169941218516 0.7258583842572238
17.97494770732068 287.58942059320293 0.7168253927549858
17.980175262274095 281.15393589759515 0.7100099399502718
17.98540281722751 276.26403841061324 0.70455124304
17.990630372180924 272.54183928341206 0.7009741944381764
17.995857927134338 270.645538652827 0.6991359331400105
18.001085482087753 267.4392393605621 0.6947204706286499
18.006313037041167 263.98134204583704 0.6903340836279351
18.01154059199458 259.68994840796677 0.6845976654813581
18.016768146947996 259.3865970679549 0.6841666558167357
18.02199570190141 258.1129141284703 0.6842810573782947
18.027223256854825 258.77989906408783 0.6852393991154344
18.03245081180824 257.3137160830153 0.6840115730648979
18.037678366761654 256.11580023581024 0.6824837261657568
18.042905921715068 252.9464350662395 0.6767979224854904
18.048133476668482 252.86847114328296 0.6763398558546897
18.053361031621897 253.8261419157939 0.6773209541231133
18.05858858657531 254.2678457345475 0.6787494484193383
18.063816141528726 250.72848334985846 0.6758510158257701
18.06904369648214 249.51312718207203 0.67430387830908
18.074271251435555 251.99279917029946 0.6760470330362901
18.07949880638897 254.7294233799305 0.6788829782560972
18.084726361342383 256.9578945472449 0.6802997782486534
18.089953916295798 254.4346091953638 0.6771963424096594
18.095181471249212 256.7612206478462 0.6808070052129569
18.100409026202627 261.82280198708656 0.688481940144765
18.10563658115604 265.6373450082188 0.6936805149411207
18.110864136109456 269.27703049862623 0.6976068666946105
18.11609169106287 273.7513994859215 0.7022137834961601
18.121319246016284 278.34846535020364 0.7079994515053377
18.1265468009697 281.03786824958644 0.7106731699525033
18.131774355923113 283.192847720343 0.7132829066827295
18.137001910876528 284.8356916788117 0.7146255145596797
18.142229465829942 290.78885573209396 0.7212797818907022
18.147457020783357 297.2361900034793 0.7290304074672844
18.15268457573677 304.38439266702727 0.7364265027058298
18.157912130690185 313.1820093436897 0.7467856841206238
18.1631396856436 317.03334628071525 0.7504311926543041
18.168367240597014 326.5168134868883 0.7611119074826974
18.17359479555043 334.506383649104 0.770863608335622
18.178822350503843 345.4395620875314 0.7829095175115113
18.184049905457258 357.47537396745696 0.7968070539854837
18.189277460410672 365.86349116976345 0.8059157667769016
18.194505015364086 373.7443834325443 0.814625986993996
18.1997325703175 376.43593868832295 0.8174296867484069
18.204960125270915 378.9466272871528 0.8199254693305407
18.21018768022433 375.11400103589415 0.8154445919879423
18.215415235177744 371.96329610163195 0.8120233203914554
18.22064279013116 368.31866960680037 0.8077407922262028
18.225870345084573 367.9036590526968 0.8071774541268728
18.231097900037987 368.80603669493837 0.8079239979242084
18.236325454991402 373.5954635292958 0.8133430075903835
18.241553009944816 375.82539622316625 0.816373318748154
18.24678056489823 380.41910592903577 0.8212717747768644
18.252008119851645 380.51375558127893 0.8214508499693026
18.25723567480506 378.0331776976997 0.8179596512881974
18.262463229758474 374.79499805926145 0.814179168505364
18.26769078471189 367.7961561409677 0.8065823109418957
18.272918339665303 363.06852791084685 0.8016654202630004
18.278145894618717 353.0343681732842 0.7915353073785254
18.28337344957213 342.9922732568276 0.7808237058673337
18.288601004525546 335.8899570781453 0.7727334245816546
18.29382855947896 328.7828157145975 0.7643276223561569
18.299056114432375 322.7363811126757 0.7573135543860594
18.30428366938579 314.24907686005594 0.7485155514923022
18.309511224339204 309.3808116965212 0.7442489148294993
18.314738779292618 303.3230247654921 0.7369086575243139
18.319966334246033 295.6799595184194 0.7276308130103274
18.325193889199447 290.4603168897857 0.7202712649455905
18.33042144415286 285.2985047185427 0.7144953598698329
18.335648999106276 284.43551780140706 0.7132757802544821
18.34087655405969 280.53957664340044 0.7087525138396072
18.346104109013105 278.99166698609906 0.7066441209310509
18.35133166396652 277.00989304153387 0.7044217971122467
18.356559218919934 276.9265110834668 0.7046750547534646
18.361786773873348 276.8139908649608 0.7050443182305818
18.367014328826762 276.76319857834255 0.7046284780770132
18.372241883780177 278.83823054483855 0.7069408608593313
18.37746943873359 281.2444864478966 0.7094126254553765
18.382696993687006 283.36109709845215 0.7120035887864052
18.38792454864042 289.0723098973351 0.7216747948785794
18.393152103593835 294.3552937421869 0.739191114734582
18.39837965854725 298.8597746429294 0.7513024970163698
18.403607213500663 304.91445569201915 0.7630565026796672
18.408834768454078 311.59952691063813 0.7761369798829493
18.414062323407492 321.3441890900687 0.7922101424419312
18.419289878360907 328.6961142928115 0.8055910137942035
18.42451743331432 332.3440803183815 0.8126459239265335
18.429744988267736 335.65041578826606 0.8204657150550495
18.43497254322115 332.3378222719282 0.8190494199025089
18.440200098174564 328.8656653257771 0.8180283726565694
18.44542765312798 320.6927922401525 0.8107810914299927
18.450655208081393 315.32024522374206 0.8059791207067263
18.455882763034808 311.5263158022227 0.8043566210005738
18.461110317988222 308.60132597402514 0.8039874144897762
18.466337872941637 303.908973536765 0.8010114251405042
18.47156542789505 300.26822707361913 0.7989996687972184
18.476792982848465 297.100651602619 0.796642939019015
18.48202053780188 296.89288042392025 0.7993359022779982
18.487248092755294 298.4710685146599 0.8039528513646046
18.49247564770871 298.0012573682479 0.8052748760019101
18.497703202662123 295.55832693763745 0.8051449978391455
18.502930757615538 296.22328203168865 0.8076050426280843
18.508158312568952 293.30862161000925 0.8055230299622199
18.513385867522366 295.1213606961122 0.8113665872947132
18.51861342247578 294.07295566613334 0.8113904720825947
18.523840977429195 293.0200912131185 0.8141270289809176
18.52906853238261 294.26624041624774 0.8184967128879622
18.534296087336024 291.6855404935772 0.8168856506295785
18.53952364228944 290.41187923924775 0.8169742290043569
18.544751197242853 287.19040508748526 0.8125771758201655
18.549978752196267 285.72335257740747 0.8136807909572004
18.555206307149682 283.6777961451944 0.8144625311320668
18.560433862103096 285.1183929237578 0.8193880996251383
18.56566141705651 286.51388609077117 0.823613743452026
18.570888972009925 286.4740940778865 0.8234242748972345
18.57611652696334 286.4410000415857 0.8245774554762071
18.581344081916754 283.61240612819114 0.8218883595190273
18.58657163687017 283.7816649898753 0.822958387359048
18.591799191823583 283.0189415973764 0.8232605315430106
18.597026746776997 286.3959874010065 0.8290386013672042
18.60225430173041 289.1186663628943 0.8356686987513773
18.607481856683826 288.78186264078846 0.8375384838475673
18.61270941163724 292.0999833137554 0.8430915807557551
18.617936966590655 295.05433065734155 0.8489285140359197
18.62316452154407 297.89763643738536 0.8521974581962686
18.628392076497484 300.1724391363962 0.8390017267774721
18.633619631450898 302.4292453576999 0.8329637538541742
18.638847186404313 303.70456150985535 0.8279766145936978
18.644074741357727 308.4904984835867 0.8288287833072973
18.64930229631114 311.31201022158007 0.8292112274274658
18.654529851264556 315.729944451116 0.83011411943992
18.65975740621797 323.35928685492087 0.8378810498745677
18.664984961171385 328.0945422689239 0.8407577652218867
18.6702125161248 332.13858077327603 0.843126214314668
18.675440071078214 336.6799075915709 0.8461770367356405
18.680667626031628 339.9535760192814 0.846506156760172
18.685895180985042 344.9966770343575 0.8502331258166476
18.691122735938457 346.8143707992734 0.8503776718907604
18.69635029089187 348.0601674517318 0.8498695213016523
18.701577845845286 350.2448496024995 0.8517218095839191
18.7068054007987 354.1932683453076 0.8552892292006182
18.712032955752115 358.8432109473881 0.8587810409854572
18.71726051070553 361.06215878528144 0.860113150484661
18.722488065658943 363.1835126958378 0.8602513620208762
18.727715620612358 363.46330100819785 0.8598349865496291
18.732943175565772 363.9568608644144 0.8592473325026342
18.738170730519187 363.5459403878492 0.8574188283582944
18.7433982854726 363.7866145165755 0.8573299590730791
18.748625840426016 362.2097011109969 0.853760685942611
18.75385339537943 361.27166323894886 0.8518664106410531
18.759080950332844 357.2180771907332 0.8459480243620189
18.76430850528626 353.9294409287057 0.8402632397151354
18.769536060239673 345.2849257443683 0.8289729181629198
18.774763615193088 339.4952881559224 0.8206640325771711
18.779991170146502 335.5758585618237 0.8145151378313172
18.785218725099917 334.0429526023782 0.8117403489660683
18.79044628005333 334.3072976763373 0.8114839169242829
18.795673835006745 332.8874644708834 0.809113691967393
18.80090138996016 328.46611799736525 0.8039111715346762
18.806128944913574 323.02401099947036 0.7963211856321818
18.81135649986699 319.81779673034447 0.7918367881019326
18.816584054820403 319.9257673753526 0.7922286069338033
18.821811609773818 318.63606450983974 0.7894528073834761
18.827039164727232 320.83922178020373 0.7917298808808753
18.832266719680646 317.528416444854 0.7870163622845807
18.83749427463406 315.2729709711406 0.784689340857087
18.842721829587475 310.65957585638523 0.778657861294536
18.84794938454089 306.9457580520815 0.7737385461819787
18.853176939494304 306.193529426456 0.7727977795961379
18.85840449444772 305.8207933172274 0.7716564247860173
18.863632049401133 303.84804635909194 0.768471897270633
18.868859604354547 302.61269767879736 0.7656269637829649
18.87408715930796 301.90347614531703 0.7638016863464684
18.879314714261376 299.52408380660705 0.7606669293226758
18.88454226921479 296.99915334119703 0.7594908382379433
18.889769824168205 292.0733815935199 0.753095953898576
18.89499737912162 289.283534368287 0.7504704997024907
18.900224934075034 286.17009180679867 0.7452048013794095
18.90545248902845 280.85949099848733 0.7373820681118122
18.910680043981863 278.4471241983664 0.7327121207055913
18.915907598935277 277.162930838854 0.7303847287334032
18.92113515388869 279.578127194631 0.7351413057673998
18.926362708842106 279.73890406786495 0.7358159492077543
18.93159026379552 278.1112735236193 0.7334636314116191
18.936817818748935 275.4933489667701 0.7287403146925042
18.94204537370235 274.93710808231924 0.727056330212195
18.947272928655764 278.10593561962105 0.7321583153097933
18.952500483609178 278.4834759200535 0.7323729990467862
18.957728038562593 277.6081218992736 0.7322117564619224
18.962955593516007 273.5471671528826 0.7267442968474425
18.96818314846942 270.23162106637966 0.7208327900767594
18.973410703422836 269.3016844574185 0.7181093280113287
18.97863825837625 269.43310510547394 0.7166588921156264
18.983865813329665 269.08021675955666 0.7162062647444195
18.98909336828308 268.92622414615767 0.7158380357870477
18.994320923236494 267.0700632423225 0.7133556651026774
18.999548478189908 266.2684771217662 0.7126614067717567
19.004776033143322 265.91146843936804 0.712575589716813
19.010003588096737 271.84445628773113 0.7208309172385315
19.01523114305015 276.9482399415308 0.7272280574721762
19.020458698003566 275.969313891024 0.7255613448610928
19.02568625295698 275.4385820415545 0.7238093190516854
19.030913807910395 273.8138618314925 0.7211816825573375
19.03614136286381 276.6611151175815 0.724310110482336
19.041368917817223 276.8263339367206 0.724022216870533
19.046596472770638 275.4996316219758 0.7227082908955179
19.051824027724052 274.44815610945386 0.7209217355247314
19.057051582677467 277.07600775908656 0.7240183204957001
19.06227913763088 277.296088757491 0.7236561032344961
19.067506692584296 278.4846955715078 0.7245037711321867
19.07273424753771 278.9658063818625 0.7248731857825365
19.077961802491124 276.8898102201502 0.7224492625704602
19.08318935744454 276.63631169443033 0.7212111934412617
19.088416912397953 273.0940711328879 0.7164817325144374
19.093644467351368 271.0757313762512 0.7144651880147
19.098872022304782 269.9326015324121 0.7124430160091326
19.104099577258197 269.65853700896116 0.7127831822885229
19.10932713221161 270.49595429769175 0.712943744392188
19.114554687165025 269.2145712645969 0.7119068247218023
19.11978224211844 268.99965359901597 0.7115326206505596
19.125009797071854 271.7260624347121 0.7149922926891803
19.13023735202527 270.76332891673746 0.7132483725263058
19.135464906978683 267.14526403750284 0.7086311285894306
19.140692461932098 262.260933108665 0.7021344742593589
19.145920016885512 263.2487973774328 0.7035804377151518
19.151147571838926 264.8064875295224 0.705707207167459
19.15637512679234 267.459298225974 0.7089741158379665
19.161602681745755 264.90456823764947 0.7054047887382837
19.16683023669917 265.39334501920194 0.706120522940445
19.172057791652584 265.73926268943796 0.707029179053341
19.177285346606 266.31488554138167 0.7077205280571537
19.182512901559413 264.41873049965983 0.7038990691123357
19.187740456512827 262.3834974895159 0.7017688491510888
19.19296801146624 260.528291685218 0.6988384446426268
19.198195566419656 258.89006375077514 0.6971968956100422
19.20342312137307 259.68738227746155 0.6979941993288135
19.208650676326485 259.9823560224659 0.6976541930014878
19.2138782312799 261.29287314039544 0.6993388125980674
19.219105786233314 263.5455869766111 0.7026175030161125
19.22433334118673 263.9895039126508 0.7035889044939041
19.229560896140143 263.8399774267809 0.7040679998461004
19.234788451093557 263.79465066994726 0.7027391767646788
19.24001600604697 260.8472887430025 0.6992012537880958
19.245243561000386 262.32634219392344 0.7008902252850596
19.2504711159538 262.6097474260352 0.7006640285324414
19.255698670907215 265.3087578525839 0.703752914473997
19.26092622586063 266.3285032028639 0.7053423241240894
19.266153780814044 269.9540523469688 0.7097876355265358
19.271381335767458 270.46869431078255 0.7116325635654102
19.276608890720873 271.53002025268455 0.7117145256557944
19.281836445674287 271.39698540356966 0.7116804480244043
19.2870640006277 272.727833198929 0.7127848252785707
19.292291555581116 275.4673971341984 0.7158668194674818
19.29751911053453 276.10682137732084 0.716985232682457
19.302746665487945 277.57525130436613 0.7178579693773237
19.30797422044136 279.67643817203947 0.7204464126648197
19.313201775394774 282.6341524045888 0.7242720860835204
19.318429330348188 285.162597567162 0.7271309348879238
19.323656885301602 286.4078498253043 0.7283608813262278
19.328884440255017 288.8982093282275 0.7306777729698476
19.33411199520843 291.991643618771 0.7344281739100396
19.339339550161846 292.8460314121035 0.7363158077443559
19.34456710511526 294.0975514807436 0.7371762404828567
19.349794660068675 297.8322360786621 0.742017634240053
19.35502221502209 300.31532924400284 0.7442797855913555
19.360249769975503 304.9307310907579 0.7501643460509279
19.365477324928918 308.66533895053675 0.7553713315855082
19.370704879882332 313.42502246724564 0.7602358488450448
19.375932434835747 316.39448148882997 0.7624541611265276
19.38115998978916 317.55941225841536 0.7627290606423928
19.386387544742576 316.2793051666689 0.760913670152563
19.39161509969599 316.087773746619 0.7618878843014475
19.396842654649404 318.0361397400969 0.7641514215484256
19.40207020960282 323.02463415360313 0.7699504726619845
19.407297764556233 326.402366917018 0.7730176185657386
19.412525319509648 331.01686536647344 0.7772240268379458
19.417752874463062 332.3817365236004 0.7789173541683495
19.422980429416477 332.6654357100011 0.7789618934056004
19.42820798436989 329.894299519501 0.7749949752655518
19.433435539323305 327.90226663037913 0.7729230499094825
19.43866309427672 327.44390883965303 0.7723340218549319
19.443890649230134 329.1444897418146 0.7752698157567806
19.44911820418355 328.89946452072337 0.7751687758857545
19.454345759136963 328.1975691455164 0.7740922091649434
19.459573314090377 328.30944870415846 0.7743069719887646
19.464800869043792 327.33223593496035 0.7729156112846199
19.470028423997206 328.64661072650154 0.7739326102706227
19.47525597895062 328.7896793806581 0.7736254724041669
19.480483533904035 328.7240380961365 0.7732839436038778
19.48571108885745 329.6015556421551 0.7751457839424662
19.490938643810864 332.38750025846633 0.7785882991370575
19.49616619876428 332.39014214912805 0.7776585967367061
19.501393753717693 334.1715312293507 0.7798989197666581
19.506621308671107 334.49124781276777 0.7801668489752146
19.51184886362452 337.2971370189242 0.7837671078114745
19.517076418577936 339.40248435909825 0.7861437641139084
19.52230397353135 339.0353736351161 0.7844483535284738
19.527531528484765 341.04555206905735 0.7862374116733634
19.53275908343818 341.1950598155114 0.7863727453479896
19.537986638391594 342.3022284106388 0.7875065289263271
19.54321419334501 342.97771687530496 0.7885456310478154
19.548441748298423 346.6717247315489 0.7927354891350659
19.553669303251837 349.9717942026859 0.7969998191871719
19.55889685820525 354.1569592190234 0.8019019831945379
19.564124413158666 354.66704261920637 0.8018815286559575
19.56935196811208 358.4183646404984 0.8059614444304102
19.574579523065495 360.9689041077148 0.8083650936922125
19.57980707801891 368.0297719466517 0.8161725060327601
19.585034632972324 371.21984445913904 0.820409783487273
19.590262187925738 373.8974450772235 0.8230931632891934
19.595489742879153 373.275630778897 0.8223740425538675
19.600717297832567 373.0108014333654 0.8216248598819176
19.60594485278598 375.41802541685706 0.8237247828469012
19.611172407739396 378.70743057452364 0.8272868583396964
19.61639996269281 383.8748550418918 0.8332504363646742
19.621627517646225 384.1225756169685 0.8337071340304243
19.62685507259964 383.5070761897449 0.8334461813281168
19.632082627553054 382.17586950540704 0.8312664535717831
19.637310182506468 379.7048018234898 0.8280748353446477
19.642537737459882 378.75417366204823 0.8265246140720061
19.647765292413297 381.4919945623894 0.8291892581463686
19.65299284736671 386.47129665339963 0.8347648817526407
19.658220402320126 390.139300459692 0.8385072086665196
19.66344795727354 389.242376953091 0.8376310032285181
19.668675512226955 390.46696512742676 0.8392372059547071
19.67390306718037 388.16999371671005 0.8366544532817844
19.679130622133783 389.3956433816925 0.8382390976654007
19.684358177087198 391.5912471038775 0.8404647173832307
19.689585732040612 399.0963767843777 0.8480276608664995
19.694813286994027 405.3254472828212 0.8544954105430169
19.70004084194744 405.7101810553893 0.8545903227089264
19.705268396900856 404.6510860065496 0.8533078896030174
19.71049595185427 402.2429271443322 0.8512848532385333
19.715723506807684 395.4363084525144 0.8436933851368228
19.7209510617611 388.27724942292383 0.8362756407157561
19.726178616714513 382.38877263902776 0.8298009418002412
19.731406171667928 378.3764990144253 0.8254772690592793
19.736633726621342 377.73547697295237 0.825514588738161
19.741861281574757 371.61790641769437 0.8189382087508966
19.74708883652817 364.8655427371569 0.8115240765949805
19.752316391481585 361.5704784856959 0.8077060919824728
19.757543946435 357.6237113522244 0.8023703627892717
19.762771501388414 355.274996365627 0.8003242901702238
19.76799905634183 351.70746205586306 0.796878974567121
19.773226611295243 348.01107824812095 0.793672018938104
19.778454166248657 344.0051435422316 0.7897610260434889
19.783681721202072 342.56876145890527 0.7866872551014004
19.788909276155486 338.5036754082706 0.7820528481913269
19.7941368311089 336.6969465165135 0.7795436398433616
19.799364386062315 334.9913507458236 0.7781315598320393
19.80459194101573 332.393177838689 0.7752939309219888
19.809819495969144 330.41636433032954 0.7723786494748645
19.81504705092256 324.61887945910416 0.765445537126541
19.820274605875973 321.83835767173787 0.7620996272721348
19.825502160829387 317.58606412430856 0.7567994942838603
19.8307297157828 315.446747263741 0.7542268326923813
19.835957270736216 315.23652802471645 0.7537334819857491
19.84118482568963 315.51246428497075 0.753725616919813
19.846412380643045 313.4295679440339 0.7513894261086906
19.85163993559646 313.83995937861954 0.7515733555246169
19.856867490549874 312.8841399748115 0.7509534653295921
19.86209504550329 310.04531048856234 0.747747546592622
19.867322600456703 307.0307431663721 0.7440486316301744
19.872550155410117 305.210043475058 0.742345602335887
19.87777771036353 308.3553677174925 0.746163356656537
19.883005265316946 312.1605031305827 0.7515618369954212
19.88823282027036 313.55195722155025 0.7531416475083794
19.893460375223775 310.04419478806 0.7483569595217197
19.89868793017719 306.7187870015487 0.7441977024312346
19.903915485130604 303.9452400845732 0.7406552218028138
19.909143040084018 300.45896373549124 0.7370473859432254
19.914370595037433 304.3252204299826 0.7426126602389007
19.919598149990847 306.53012907504285 0.7452102623310818
19.92482570494426 307.4230105089234 0.746476703373822
19.930053259897676 305.29957756332476 0.7433416570425037
19.93528081485109 301.77856288389313 0.7385259797874608
19.940508369804505 297.73434560931076 0.733912505819659
19.94573592475792 296.6975343735535 0.7319104463502791
19.950963479711334 293.6859513565261 0.7285563713559488
19.956191034664748 294.31148126049214 0.7289475141809677
19.961418589618162 295.0774737640194 0.7303182797180293
19.966646144571577 293.9668217017363 0.7286135249898927
19.97187369952499 294.7250254700385 0.7295127424613859
19.977101254478406 294.69460103322024 0.7298887927151458
19.98232880943182 298.95034432565075 0.7347479537490781
19.987556364385235 299.3556627967099 0.7346743156658896
19.99278391933865 303.39461285234745 0.7400896013919407
19.998011474292063 301.40275819501016 0.737278237240268
20.003239029245478 303.94773405697043 0.7402684176089953
20.008466584198892 300.9604680168942 0.7367784844063654
20.013694139152307 306.82173119679294 0.743766156675131
20.01892169410572 308.7453555159117 0.7456171199215748
20.024149249059136 315.98856712543017 0.7541475100038347
20.02937680401255 322.20681440517876 0.7606992588170701
20.034604358965964 325.14179384206193 0.764276376784768
20.03983191391938 327.77619353377605 0.7669303443479492
20.045059468872793 328.5254442875112 0.7676328858228679
20.050287023826208 330.15683246141856 0.7690751902201922
20.055514578779622 332.50116408693054 0.7710137471079748
20.060742133733036 331.9579379352775 0.7703953804848335
20.06596968868645 328.86796754269284 0.766795461507958
20.071197243639865 321.98711352703464 0.7589290197342934
20.07642479859328 317.5705614984982 0.7534588546479283
20.081652353546694 316.53240927555044 0.7527575491649565
20.08687990850011 313.40661488235753 0.7495914784519648
20.092107463453523 311.0366115122235 0.7472122970709587
20.097335018406937 308.62335014747487 0.7435373047137502
20.102562573360352 310.7603079243384 0.7459828092041496
20.107790128313766 312.01397844375356 0.7474616048181658
20.11301768326718 313.2267545027844 0.7495626488098501
20.118245238220595 311.4606238457888 0.7475655382776103
20.12347279317401 310.6318700790963 0.7464415954594577
20.128700348127424 305.8300249337816 0.740274564828634
20.13392790308084 304.9209572683854 0.7393491023262384
20.139155458034253 305.71056671651166 0.7398996880168041
20.144383012987667 308.66716108864176 0.7438120645104964
20.14961056794108 311.2267939094293 0.7463119155148842
20.154838122894496 310.33830444384023 0.7451242662905515
20.16006567784791 311.73857323645467 0.7467006639028186
20.165293232801325 311.67359998472267 0.7467961357500376
20.17052078775474 313.5118416645009 0.749051931381241
20.175748342708154 313.0691890723895 0.7487122210676501
20.18097589766157 312.6496246644132 0.7476633366458637
20.186203452614983 315.6836153501698 0.7520875954479291
20.191431007568397 316.59847604822824 0.7533814423854016
20.19665856252181 314.11833347727014 0.7504765676225281
20.201886117475226 310.298963068137 0.7449020091593636
20.20711367242864 307.38947389590214 0.7415696841929409
20.212341227382055 302.92017992117513 0.7357266963205296
20.21756878233547 300.01383691588205 0.732622535563143
20.222796337288884 292.5576963380516 0.7235034994542882
20.228023892242298 290.7904406760411 0.7221195649230107
20.233251447195713 292.2589914416984 0.725351673064876
20.238479002149127 292.9343245600767 0.7272228528174854
20.24370655710254 290.2825574837734 0.7240671120730622
20.248934112055956 287.65924321809945 0.7200262918417704
20.25416166700937 288.9309929595445 0.7201806709537706
20.259389221962785 288.61745662197 0.7196553913834014
20.2646167769162 287.231804657519 0.7180268930027711
20.269844331869614 284.3044872434964 0.715128417325983
20.275071886823028 283.75943100292073 0.7143260965453033
20.280299441776442 281.91669170784326 0.7123659626954753
20.285526996729857 284.23643033172687 0.7150570679761407
20.29075455168327 284.95494526648827 0.7151929069702834
20.295982106636686 286.5014045724832 0.7165785572525224
20.3012096615901 289.2157364466279 0.7189604179196583
20.306437216543515 290.0527872176947 0.7205106401478895
20.31166477149693 290.15705298064063 0.7209074939118694
20.316892326450343 290.4450471975221 0.7210351850932074
20.322119881403758 285.66499025249817 0.7153018278801629
20.327347436357172 285.1977557283286 0.715015555326195
20.332574991310587 284.29689625533035 0.7143692473230409
20.337802546264 284.7624755569207 0.7150165381558594
20.343030101217416 285.24594653220845 0.7151179085572223
20.34825765617083 285.9167954540119 0.7162910251076019
20.353485211124244 287.583591698258 0.7191373097731519
20.35871276607766 287.6493757426194 0.7190188114895539
20.363940321031073 290.3717012874046 0.7223681445210636
20.369167875984488 291.07957821505323 0.7220883009141755
20.374395430937902 291.4010999268045 0.7225209325670262
20.379622985891316 290.09996177253277 0.7205522700581029
20.38485054084473 287.91741035940254 0.7177369752231169
20.390078095798145 287.12950458230955 0.7180309857848617
20.39530565075156 289.7726942911033 0.7208518130563962
20.400533205704974 288.0405598730233 0.7187221503381601
20.40576076065839 287.9702139750972 0.7177150990849785
20.410988315611803 283.35014776299863 0.712026856451657
20.416215870565217 281.15288140110016 0.7100466127551438
20.421443425518632 279.4326919786918 0.7078457892363639
20.426670980472046 282.4568590287903 0.7122699961344402
20.43189853542546 286.0384448658139 0.7174559826836377
20.437126090378875 287.9431507005439 0.7202466977026116
20.44235364533229 286.1452040498956 0.7179750425047203
20.447581200285704 283.54222982535794 0.7135420629266842
20.45280875523912 283.9766789882868 0.7135376264959248
20.458036310192533 285.8442530296484 0.7156475544560976
20.463263865145947 286.37670027082015 0.7146750579095045
20.46849142009936 286.80821668531735 0.7157584550066857
20.473718975052776 288.1565790786775 0.7184034815137574
20.47894653000619 288.95941812890266 0.7197364773285353
20.484174084959605 287.1474253698318 0.7176974099563109
20.48940163991302 285.0552097177301 0.7144496479155446
20.494629194866434 284.3131876228298 0.7136876994759268
20.49985674981985 287.4988257842254 0.7180324604771058
20.505084304773263 287.9827217522692 0.7187964906124962
20.510311859726677 289.8651724437269 0.7213648242364126
20.51553941468009 290.6320461143296 0.7224567117815539
20.520766969633506 291.98398180887267 0.723200923863774
20.52599452458692 293.0480923837511 0.7251884290091166
20.531222079540335 290.96469849578017 0.7218932803067225
20.53644963449375 288.7997795575051 0.7196189783763571
20.541677189447164 284.1441042002936 0.7142271635939758
20.546904744400578 283.6919111985506 0.7131634645745073
20.552132299353993 284.94837005728493 0.7151956084134302
20.557359854307407 288.6653606187403 0.7195847304092556
20.56258740926082 289.1303686026829 0.7203002560132162
20.567814964214236 286.62822857507444 0.7164194558550772
20.57304251916765 283.32845683143245 0.7116756021215163
20.578270074121065 283.3409585913331 0.7119918653883894
20.58349762907448 283.6369153202378 0.7127159115596916
20.588725184027894 284.0161962158942 0.7137401568295038
20.593952738981308 283.1617779177115 0.7122767072574964
20.599180293934722 281.67543464289196 0.7100031103899527
20.604407848888137 280.32778435383483 0.7080281278533118
20.60963540384155 281.0239905007752 0.708192589150448
20.614862958794966 278.5529491469306 0.704416502845668
20.62009051374838 276.4868314812215 0.7029217140525363
20.625318068701795 274.4152517483938 0.7000614392427835
20.63054562365521 275.3498518156424 0.7022564882045944
20.635773178608623 275.58542800863665 0.7024469770071163
20.641000733562038 277.3777418497116 0.7045982254984137
20.646228288515452 281.25679595741 0.7092753466873081
20.651455843468867 282.9019163578976 0.7104957437669515
20.65668339842228 282.1032321978578 0.7098268476942059
20.661910953375695 278.80864321177717 0.7052144750641206
20.66713850832911 278.00278348378885 0.703926366693482
20.672366063282524 278.5119227639153 0.7050236162260034
20.67759361823594 282.9309069534292 0.710533449746062
20.682821173189353 283.3375275528131 0.7114714440784174
20.688048728142768 282.0268061305029 0.7097659296478582
20.693276283096182 280.06166232191254 0.7069145614906367
20.698503838049596 280.3319637356779 0.7081488775112684
20.70373139300301 282.76225134839353 0.7106786461593967
20.708958947956425 283.72208594304965 0.7117221271405683
20.71418650290984 284.3397565543363 0.7123396038463179
20.719414057863254 283.25408770886145 0.7101554226116813
20.72464161281667 286.3392368317549 0.7143474060472096
20.729869167770083 288.28005273528134 0.7165121329663922
20.735096722723497 289.10840518012367 0.7175542195169436
20.740324277676912 290.2236838716439 0.7190044696929389
20.745551832630326 289.83130750288734 0.7184778340162139
20.75077938758374 289.77861959769655 0.7198019143564836
20.756006942537155 291.9967961345455 0.7230076162086586
20.76123449749057 294.7928768300215 0.726214584256807
20.766462052443984 295.74446614169597 0.7264395807402018
20.7716896073974 293.62326850716886 0.72314174386891
20.776917162350813 292.7516392368887 0.7206166047339237
20.782144717304227 294.5971653640419 0.7227379165581168
20.78737227225764 295.2698198312582 0.7237620638544241
20.792599827211056 293.6665310336015 0.7226984977038807
20.79782738216447 296.26308410271656 0.7261628057431473
20.803054937117885 299.35241925618635 0.7292258005827132
20.8082824920713 304.4321551662789 0.7354782775307618
20.813510047024714 305.0644707176487 0.7360604563498732
20.81873760197813 305.8960647008303 0.7376506450356972
20.823965156931543 304.4876811348571 0.7358306595756107
20.829192711884957 304.66512535108603 0.7354396285217647
20.83442026683837 302.42303010414514 0.7320148259407342
20.839647821791786 301.92631522538414 0.7305345338631427
20.8448753767452 300.92692421745147 0.7305476926664339
20.850102931698615 300.13705072114755 0.7299084696175352
20.85533048665203 298.40962057299436 0.7286848262896117
20.860558041605444 295.97707194427807 0.7250989682101858
20.865785596558858 295.47979632884505 0.7237579523628412
20.871013151512273 292.9174626921322 0.72002022050443
20.876240706465687 291.5892522790384 0.719189094717407
20.8814682614191 290.9790537946992 0.718217499774005
20.886695816372516 290.2352535921776 0.7172339828200063
20.89192337132593 290.1021935183909 0.7166546536929478
20.897150926279345 289.79800895548794 0.7167925268619634
20.90237848123276 289.59706634329365 0.7170200183633066
20.907606036186174 286.61337754658666 0.7135874331953201
20.912833591139588 284.41513492559466 0.7110511818656333
20.918061146093002 283.3634525494498 0.7095328091654154
20.923288701046417 284.0509781681543 0.7108657776502942
20.92851625599983 284.86949701373504 0.7115497972172179
20.933743810953246 284.5842398953163 0.7103262275230597
20.93897136590666 285.55988941433384 0.7118117443674112
20.944198920860075 283.710974479199 0.7107883512635547
20.94942647581349 286.5189751044987 0.7149564605866034
20.954654030766903 286.16152106012055 0.714345123266749
20.959881585720318 287.8094214916393 0.7166679964933923
20.965109140673732 286.7669691797276 0.7155148306834279
20.970336695627147 285.9662660905612 0.7142429832346421
20.97556425058056 283.71153930657823 0.7098789263756766
20.980791805533975 281.64226515384325 0.7066771302792884
20.98601936048739 278.82442595910186 0.7026693770042621
20.991246915440804 277.21007499176045 0.6998044014895977
20.99647447039422 275.50104678885646 0.6987566440859433
21.001702025347633 277.61588896766386 0.7028514600142739
21.006929580301048 279.11619702761493 0.7056022219809195
21.012157135254462 278.09608211048436 0.7041060666789127
21.017384690207876 275.3590867648974 0.7002733661903204
21.02261224516129 273.80649706869497 0.6973965366914238
21.027839800114705 272.55587309681596 0.6957698716437223
21.03306735506812 270.88384669598537 0.6940315080512388
21.038294910021534 270.4152647334908 0.6947124293039266
21.04352246497495 271.4800215227402 0.69660028881632
21.048750019928363 271.647280783444 0.6956518463237956
21.053977574881777 270.95833295372984 0.6940895707568986
21.059205129835192 270.12552826120805 0.6926319565360577
21.064432684788606 272.1494963784058 0.6947523842767535
21.06966023974202 276.52341584951813 0.7007277032804379
21.074887794695435 276.14567270726997 0.6998159301821432
21.08011534964885 274.4441188141959 0.6973213879221023
21.085342904602264 271.0190962498295 0.6921514319088112
21.09057045955568 270.66910865268756 0.6919970603726292
21.095798014509093 270.914746686049 0.6930489065734361
21.101025569462507 269.33643164767676 0.6907514203138697
21.10625312441592 268.57158794821584 0.6900967340065156
21.111480679369336 267.2274108335135 0.6874369476086006
21.11670823432275 268.9379087258635 0.6894758137725681
21.121935789276165 270.63921640322104 0.6919712687903318
21.12716334422958 270.6598030775472 0.6916362956409018
21.132390899182994 270.8967689151071 0.6923315313503418
21.13761845413641 271.527649945682 0.6928670832989416
21.142846009089823 274.9124029940217 0.6968654675143429
21.148073564043237 273.81783980769114 0.6956740835110544
21.15330111899665 273.18646391196893 0.693716772485175
21.158528673950066 272.0593750703581 0.6922656336884275
21.16375622890348 270.49773037189226 0.6901786079142107
21.168983783856895 270.9803000672726 0.6897701892373661
21.17421133881031 270.78524346525404 0.6888137606337219
21.179438893763724 271.40755897898663 0.6894823376069932
21.184666448717138 270.77830419448145 0.690583065700433
21.189894003670553 270.2320469156771 0.6905418703907839
21.195121558623967 269.4236493200164 0.688275310908918
21.20034911357738 271.1993702115528 0.6898769703942815
21.205576668530796 269.4716006013924 0.6869635121251313
21.21080422348421 269.0835477943284 0.6869182131001099
21.216031778437625 269.1495858560108 0.6860620956908648
21.22125933339104 269.2757746983182 0.6840725298088859
21.226486888344454 267.744602834801 0.6815902640306469
21.231714443297868 268.2791356878245 0.6819553688655379
21.236941998251282 270.57325473233504 0.6855573521197342
21.242169553204697 272.7748338062062 0.6886260991008106
21.24739710815811 271.01383940613954 0.6862561436996832
21.252624663111526 270.4563432365423 0.6861169328314348
21.25785221806494 271.91162156981954 0.6880272701253527
21.263079773018355 271.39852940118027 0.6872794590930232
21.26830732797177 271.44765132733517 0.6873893715479975
21.273534882925183 269.30430313812946 0.6838204082952768
21.278762437878598 270.92687702616746 0.685061030709562
21.283989992832012 270.60700426474733 0.6918453831411766
21.289217547785427 271.26705594344656 0.7036611439521
21.29444510273884 266.89727996153846 0.7053135145921358
21.299672657692255 259.7666123300635 0.7006820975329154
21.30490021264567 259.52158635080565 0.7041383759871538
21.310127767599084 260.65791619523674 0.7093142656634143
21.3153553225525 263.29335064208306 0.7175222908273425
21.320582877505913 265.64323937277874 0.725145238998215
21.325810432459328 266.263124646507 0.7281663385082944
21.331037987412742 268.65952653993565 0.7329852575465373
21.336265542366156 267.02026066857866 0.7321395512206431
21.34149309731957 265.43654293855707 0.7325229669978977
21.346720652272985 263.133466068839 0.7331072870920943
21.3519482072264 261.4461691169272 0.7328197942162691
21.357175762179814 263.59272623356765 0.7390391740740386
21.36240331713323 263.19767028675756 0.7410051691794417
21.367630872086643 261.82194523524873 0.7419432698589039
21.372858427040057 258.6637309599901 0.739840080877886
21.378085981993472 260.48848767544393 0.7441998974451121
21.383313536946886 261.68427238977466 0.7473543793159816
21.3885410919003 263.40494894892 0.7521310339190624
21.393768646853715 261.15244513912853 0.7502950386540705
21.39899620180713 261.2440722791191 0.7523613712004831
21.404223756760544 262.72661897586005 0.7552987032993698
21.40945131171396 263.18648585420686 0.759657042793942
21.414678866667373 261.96035892953006 0.7609887684453988
21.419906421620787 262.23780756000053 0.764046776376813
21.4251339765742 261.11631301135577 0.7633839277774928
21.430361531527616 262.17831173942653 0.7658217623228419
21.43558908648103 260.5330344085794 0.7648935827429026
21.440816641434445 259.5534634400093 0.7659447369943525
21.44604419638786 259.81350932320146 0.767852711123317
21.451271751341274 263.6474667209465 0.7750815469944411
21.45649930629469 269.70470893683154 0.7852495186211524
21.461726861248103 273.23986507630366 0.7923405720492562
21.466954416201517 270.37002027245126 0.7920038440971422
21.47218197115493 264.90465421916286 0.7852059271988021
21.477409526108346 264.55340882523234 0.7871743537925627
21.48263708106176 266.367245399975 0.7900477301330179
21.487864636015175 269.51722785831413 0.7951025739095022
21.49309219096859 267.0936445921837 0.7929142074235116
21.498319745922004 267.4653870063617 0.7938700717276754
21.503547300875418 268.41955836324405 0.7980069638642634
21.508774855828833 270.6926685685959 0.8005472358834006
21.514002410782247 268.43827290089246 0.7818327211078295
21.51922996573566 265.5192027235318 0.7688582927863601
21.524457520689076 267.6219341201375 0.7646477378671023
21.52968507564249 269.0293791556502 0.7597522485803098
21.534912630595905 270.49902933324813 0.7570089944409485
21.54014018554932 268.5602800139106 0.7506788031781733
21.545367740502734 270.3715863836606 0.7512730926689506
21.550595295456148 273.6325164149665 0.754681617387378
21.555822850409562 273.74301212170644 0.7533247093351586
21.561050405362977 275.5031948664365 0.7540028604424485
21.56627796031639 274.8245810467509 0.7515027997933418
21.571505515269806 279.90198229686933 0.7564693194212938
21.57673307022322 283.13699714248276 0.7588306410616562
21.581960625176634 283.121903339506 0.7569412550260449
21.58718818013005 278.25528863320824 0.7484291921049854
21.592415735083463 277.461490487432 0.7464033616439799
21.597643290036878 281.2841365503362 0.7512231959841529
21.602870844990292 284.78966491804954 0.7544224296097781
21.608098399943707 287.07268856434973 0.7552242817931667
21.61332595489712 287.47198197359245 0.7535083002701549
21.618553509850535 286.20746319336746 0.7497842375731879
21.62378106480395 284.9834827769499 0.7475851938364121
21.629008619757364 284.6016762514593 0.7466987992969141
21.63423617471078 283.2661395629364 0.7459407947309904
21.639463729664193 281.55667735569847 0.7431556407085793
21.644691284617608 281.7359676538443 0.7427758339703381
21.649918839571022 283.26639563664946 0.7435750938571711
21.655146394524436 285.3818997584792 0.7458992029254865
21.66037394947785 283.8130141751108 0.742602533134921
21.665601504431265 283.4586702900374 0.741586675742249
21.67082905938468 286.1723735912806 0.7440252522069161
21.676056614338094 286.9027819135549 0.7439899822926825
21.68128416929151 286.79346721716587 0.7426507228380068
21.686511724244923 285.26908425313593 0.7396633452265129
21.691739279198337 285.1768345625986 0.7395758859445861
21.696966834151752 289.05925629919403 0.7439541302768163
21.702194389105166 289.25395852124143 0.7435881137180146
21.70742194405858 289.5422559385845 0.7439795712673625
21.712649499011995 290.2278378309724 0.7444678632703106
21.71787705396541 294.5731226597063 0.7496676671197652
21.723104608918824 298.2236642938254 0.7540560831110472
21.72833216387224 296.9622015917621 0.7525875012223097
21.733559718825653 291.947275521629 0.7459444716303645
21.738787273779067 292.4912811817099 0.7449433726587825
21.74401482873248 293.3891147565926 0.7453135084204934
21.749242383685896 295.4051612738541 0.7480661141028836
21.75446993863931 298.6857934446077 0.7517158175135397
21.759697493592725 302.2880062712497 0.7565878733465339
21.76492504854614 302.94713130264245 0.7570317668630655
21.770152603499554 300.2782351485482 0.7548346975039606
21.77538015845297 296.49730102807104 0.7497192972008715
21.780607713406383 300.49682291565546 0.7527788116983883
21.785835268359797 306.41991708621725 0.7583842056746449
21.79106282331321 311.0338710460389 0.7633973263515282
21.796290378266626 311.217913628657 0.7633098383529786
21.80151793322004 309.5879141157097 0.7612426897062182
21.806745488173455 311.854146002615 0.7644346681812774
21.81197304312687 313.37201471348754 0.7663226872212685
21.817200598080284 318.015722073118 0.7715911196101017
21.822428153033698 321.356183819366 0.7746206885904632
21.827655707987113 321.5536799206119 0.7751981937940348
21.832883262940527 319.47125291257623 0.7735487945623372
21.83811081789394 317.7860694985813 0.7714864997119371
21.843338372847356 315.94396305324017 0.7687604897212109
21.84856592780077 317.18002522755233 0.7696142038788187
21.853793482754185 319.45955366725923 0.772086289890215
21.8590210377076 323.66341435751167 0.7769204737575528
21.864248592661014 322.4347932721101 0.7750582544158502
21.869476147614428 318.5563468376758 0.7700504925542196
21.874703702567842 316.1672213791465 0.7668981829099085
21.879931257521257 316.3286308333467 0.7674078680095633
21.88515881247467 317.20621927301556 0.7688946460434364
21.890386367428086 315.98197132674187 0.7678649207737611
21.8956139223815 311.3242197048118 0.7615708666635156
21.900841477334914 310.62984479452194 0.7604929198157454
21.90606903228833 310.5740648183534 0.7596915834887187
21.911296587241743 311.80074870277747 0.7610021729265255
21.916524142195158 310.19991079128994 0.7580466306308115
21.921751697148572 305.30858245687944 0.7526683397759231
21.926979252101987 303.94543391222334 0.7507234674359643
21.9322068070554 305.53913737778817 0.7535195619879921
21.937434362008815 308.6059788938845 0.7575155231529543
21.94266191696223 307.54792456206076 0.755856690721269
21.947889471915644 301.5821460249151 0.7477075963105039
21.95311702686906 299.94679596075906 0.7443189796223444
21.958344581822473 303.83672802704575 0.7493319239706505
21.963572136775888 308.7486858716905 0.7555522192030739
21.968799691729302 307.29518519965785 0.7539048746870702
21.974027246682716 306.08021542106235 0.7520191318664955
21.97925480163613 304.31285488417853 0.7493213097599439
21.984482356589545 302.8784324721195 0.746993480523795
21.98970991154296 303.87602295633667 0.7475606589296432
21.994937466496374 306.4103913634649 0.7505090495693334
22.00016502144979 308.6212489810376 0.7546086678684546
22.005392576403203 305.3915522361692 0.7511522759993402
22.010620131356617 302.362120340334 0.7476114261196876
22.015847686310032 305.24290540351257 0.750033805772076
22.021075241263446 309.38503739539334 0.7540946892976751
22.02630279621686 312.2843851776704 0.7580630187315289
22.031530351170275 313.5844974992826 0.7587112036394679
22.03675790612369 311.6602850944514 0.7564296306435413
22.041985461077104 310.012364030207 0.7540835884005456
22.04721301603052 311.3376098953953 0.7553131837876524
22.052440570983933 312.4438953522934 0.7569212379416174
22.057668125937347 311.9222940905383 0.7552585820904606
22.06289568089076 310.1494856760389 0.7525696905195048
22.068123235844176 309.9017864184794 0.7525405748396822
22.07335079079759 311.7603246628263 0.7556682683518411
22.078578345751005 312.61948048245534 0.7572270088878016
22.08380590070442 309.83768552248023 0.7530667078208011
22.089033455657834 309.29579147346834 0.7516852072992772
22.09426101061125 310.4238460648591 0.753521393852292
22.099488565564663 312.43954053283 0.7557669070743199
22.104716120518077 315.0727312522814 0.7588733715774068
22.10994367547149 318.13186884828104 0.761392560188448
22.115171230424906 317.6988905826602 0.7613082713046737
22.12039878537832 316.8426971179976 0.7604595535238503
22.125626340331735 314.07645037769413 0.7566149612430619
22.13085389528515 310.0628511043997 0.7514860548128672
22.136081450238564 307.86322052963163 0.7486187938769955
22.141309005191978 305.0702063873153 0.7449241488111769
22.146536560145393 306.63372501715247 0.7475120521389574
22.151764115098807 309.58410713810923 0.7505116187177201
22.15699167005222 310.0795684451823 0.7514808400125854
22.162219225005636 306.4634296446585 0.7465610829280747
22.16744677995905 304.55912751840987 0.7447620704955604
22.172674334912465 308.25732074401975 0.7500951106331442
22.17790188986588 311.9099108565864 0.7537293600517195
22.183129444819293 313.7348826693133 0.754855404755774
22.188356999772708 311.8379247149388 0.7513713789822706
22.193584554726122 312.8497832384695 0.7528077712016421
22.198812109679537 312.977062591344 0.7537820332570436
22.20403966463295 312.1305120308131 0.7524538275610979
22.209267219586366 310.9545933978192 0.7509436364070486
22.21449477453978 309.9060605757664 0.7495018545906655
22.219722329493194 311.486280673534 0.750862489425827
22.22494988444661 311.3380500683247 0.7510132659127745
22.230177439400023 314.0484646983437 0.7530574117426446
22.235404994353438 315.08225797969476 0.755221210732654
22.240632549306852 315.92885267024155 0.7562855956256084
22.245860104260267 316.9548348116337 0.7576703232848402
22.25108765921368 314.90207645540727 0.7557199173675335
22.256315214167095 309.3443406646266 0.7481870557563559
22.26154276912051 303.7658127930684 0.7420687114141723
22.266770324073924 305.6983586230112 0.7435835366256905
22.27199787902734 310.57590947536534 0.7494784831528583
22.277225433980753 315.79916427187743 0.756074670365431
22.282452988934168 313.5794908225078 0.7532148884032978
22.287680543887582 307.77184772212007 0.7469073174270544
22.292908098840996 303.9464373419587 0.7420009300746683
22.29813565379441 304.6044381246423 0.7421000960714733
22.303363208747825 302.2884096826874 0.7389555582257272
22.30859076370124 302.9551067979635 0.7390723452618587
22.313818318654654 303.5397790633987 0.7394629092899765
22.31904587360807 304.5458517056821 0.7398736160373186
22.324273428561483 301.80870892428794 0.7367621220005107
22.329500983514897 301.90249999766024 0.7383172187368321
22.334728538468312 299.6165852806603 0.7355815618613115
22.339956093421726 297.6165082426279 0.7334548942599963
22.34518364837514 295.22238802455627 0.7298458817571771
22.350411203328555 293.81567494685476 0.727780727466563
22.35563875828197 293.53664184092787 0.7282273881463938
22.360866313235384 294.97246711226217 0.7295024768353269
22.3660938681888 295.6427929023104 0.7304755097858926
22.371321423142213 294.01001316559126 0.7275532377329726
22.376548978095627 289.40392037991023 0.7226304862114369
22.38177653304904 288.08652767103905 0.7203861440101722
22.387004088002456 286.9096518301939 0.7190825423972722
22.39223164295587 290.777097207441 0.7231528346416918
22.397459197909285 290.70582804743657 0.7243478688973427
22.4026867528627 290.4182119012908 0.7246382706796135
22.407914307816114 289.655317827036 0.7242146371072006
22.41314186276953 287.27174036417944 0.7209942011535136
22.418369417722943 287.47381653485394 0.7215214459818369
22.423596972676357 285.3610251758502 0.7192810869198258
22.42882452762977 283.05925752524956 0.7156493983469275
22.434052082583186 281.6977697324278 0.712602469541478
22.4392796375366 283.03389981532797 0.7138110451742588
22.444507192490015 282.6304254191894 0.7132953642046839
22.44973474744343 280.6756636983433 0.7115950706251006
22.454962302396844 277.1769687637213 0.7069111085576656
22.460189857350258 275.7136228147227 0.7048355900245872
22.465417412303673 276.2413221471127 0.7047987714618209
22.470644967257087 277.001033848337 0.7060527497021564
22.4758725222105 279.3180035159359 0.7107489190130151
22.481100077163916 280.2664694531414 0.7133090329573252
22.48632763211733 284.353101301827 0.7182372481680737
22.491555187070745 281.69545859444355 0.7137676875979067
22.49678274202416 282.18184927974363 0.71193040198417
22.502010296977573 278.1368123121796 0.7067817605341035
22.507237851930988 274.0328136398524 0.7014682150720545
22.512465406884402 271.6922718935611 0.6995478716996407
22.517692961837817 273.71004354932796 0.7021906222854187
22.52292051679123 276.9389383293439 0.7072737654566523
22.528148071744646 277.28048640794145 0.7075604957295508
22.53337562669806 276.68479956329105 0.7065265763752091
22.538603181651474 276.85175630337505 0.7066603649877272
22.54383073660489 275.92124685357686 0.7046318394119314
22.549058291558303 275.55391372610313 0.7042297511628962
22.554285846511718 273.9186953176363 0.7025155919181727
22.559513401465132 273.64948072941695 0.7028736643303314
22.564740956418547 271.3018349710343 0.6994514678658706
22.56996851137196 270.7528583784416 0.6971294418103974
22.575196066325375 268.8881632556305 0.6935983672395706
22.58042362127879 270.13930810516223 0.6952132296913696
22.585651176232204 271.3305337898055 0.6979987031847703
22.59087873118562 272.9014929587564 0.7016162285125419
22.596106286139033 270.9520053483243 0.6987063515643809
22.601333841092448 269.6116628784797 0.6964114410893321
22.606561396045862 270.7260894598971 0.6972504458298956
22.611788950999276 271.27528924354544 0.6983903296555383
22.61701650595269 273.8340753726141 0.7013315064240093
22.622244060906105 273.071976233209 0.700636332307708
22.62747161585952 271.19215198413815 0.6979289084549652
22.632699170812934 267.6782944496947 0.693456178466956
22.63792672576635 266.6639040881972 0.6918290345884901
22.643154280719763 266.62404725702936 0.6919656974725779
22.648381835673177 269.51522799823357 0.6954782641937254
22.653609390626592 270.9701504363375 0.6967792249569568
22.658836945580006 272.33035309939766 0.6986405262215245
22.66406450053342 272.0389251068513 0.6983115187126024
22.669292055486835 272.9393440277002 0.6991342842015502
22.67451961044025 269.9144246572738 0.6954186450116541
22.679747165393664 270.6287704616979 0.696623457024744
22.68497472034708 271.42727176532634 0.6984062941020485
22.690202275300493 274.68494046499967 0.7022914066591363
22.695429830253907 275.2884099066483 0.7024952800176189
22.70065738520732 273.09443509514966 0.6989456643535202
22.705884940160736 267.4281347990023 0.6912053648562548
22.71111249511415 267.73552485891446 0.6923705733215533
22.716340050067565 269.4024557065647 0.694627805604765
22.72156760502098 273.3646497526705 0.698851451888627
22.726795159974394 275.54786631145214 0.701296534035819
22.73202271492781 280.4842123371127 0.7081295880395666
22.737250269881223 279.6761281966065 0.7073946918245579
22.742477824834637 279.11583868760954 0.7061263086887558
22.74770537978805 278.2324987815344 0.7053011126222122
22.752932934741466 280.11505189135397 0.7081361730533478
22.75816048969488 280.1513378779936 0.7074755508767753
22.763388044648295 280.30042237766503 0.7077899705422733
22.76861559960171 280.02666978818485 0.7069308374588192
22.773843154555124 281.14280261306806 0.7083133948207118
22.779070709508538 283.8205789918171 0.7115417144182585
22.784298264461952 286.11844587032226 0.7137030576503092
22.789525819415367 284.33072872853467 0.711157916157488
22.79475337436878 283.3695837980911 0.7089619284349896
22.799980929322196 284.0674366795685 0.7090079073480429
22.80520848427561 289.265281094677 0.7162520441681041
22.810436039229025 289.7146515974753 0.7159516403778744
22.81566359418244 287.890304685091 0.7136433574838322
22.820891149135853 287.8124597746372 0.7138570490548157
22.826118704089268 286.8933722101523 0.7129710968432235
22.831346259042682 286.43160937133274 0.7129517824859205
22.836573813996097 287.32328391832857 0.7136357277613429
22.84180136894951 290.7515954483134 0.7182645070535103
22.847028923902926 291.861754895281 0.7199173264009116
22.85225647885634 290.3761951796727 0.718144108828238
22.857484033809754 289.9048583815751 0.717846420921056
22.86271158876317 290.5708970028184 0.7186668650075556
22.867939143716583 291.9449767630129 0.7204011758998687
22.873166698669998 291.999748415999 0.7200675137401279
22.878394253623412 290.4070493244777 0.7171964412611859
22.883621808576827 289.86550840490025 0.7161993352828278
22.88884936353024 288.2572062665684 0.7138655472864202
22.894076918483655 287.95445639238534 0.7149831013639373
22.89930447343707 287.67178779563557 0.7151560910224417
22.904532028390484 288.91827223885485 0.7160490534718448
22.9097595833439 285.5068300673405 0.7108946495044081
22.914987138297313 284.53470947659497 0.7087576226559404
22.920214693250728 285.868745060703 0.7105379658754156
22.925442248204142 288.93491209879204 0.7145648986397675
22.930669803157556 288.1714951469699 0.7135152708142123
22.93589735811097 287.32053890644954 0.7138302127848861
22.941124913064385 290.60670895144506 0.717290436440701
22.9463524680178 291.6756305675885 0.7190040579932802
22.951580022971214 290.4612255054871 0.71575452671477
22.95680757792463 285.99809146116496 0.7103425996776019
22.962035132878043 285.5248522145867 0.7099072583484256
22.967262687831457 285.64900180760594 0.7099491018598996
22.972490242784872 286.70960734207074 0.7111484819760912
22.977717797738286 289.2226342554795 0.7142121142477431
22.9829453526917 291.1233674413268 0.7169222742204049
22.988172907645115 291.27519306950137 0.7181391999458359
22.99340046259853 286.6814232717397 0.7117524682964405
22.998628017551944 282.7153753369674 0.7068650750468817
23.00385557250536 283.5111423857198 0.7083629552161012
23.009083127458773 285.3079603657028 0.7109390546707408
23.014310682412187 287.3263939683546 0.713618901959907
23.0195382373656 286.8710424374044 0.7115868259810193
23.024765792319016 286.96603388915776 0.7117212384622555
23.02999334727243 287.87352938334186 0.7122515882392033
23.035220902225845 287.88896825941856 0.7126964425918477
23.04044845717926 284.89956139372487 0.7097957188905452
23.045676012132674 283.4617718102839 0.7085152988090991
23.05090356708609 283.278265310947 0.7087438637642638
23.056131122039503 285.4746602925353 0.7108969856396734
23.061358676992917 285.6019208529968 0.7098046118711195
23.06658623194633 286.0873816045642 0.710941049873128
23.071813786899746 282.2099363745682 0.7060393675781274
23.07704134185316 284.72136392119114 0.7101851431460752
23.082268896806575 286.0288925880926 0.7111924401950381
23.08749645175999 286.9766709351992 0.7116009999313208
23.092724006713404 283.4513506792685 0.7071268396410433
23.097951561666818 282.1048576633901 0.7060269493736742
23.103179116620232 284.64483671630705 0.7100279573002682
23.108406671573647 286.4207747726392 0.7123555966521493
23.11363422652706 287.58479710645787 0.7128995171163482
23.118861781480476 284.3367508582605 0.7095188050674397
23.12408933643389 282.1154714350651 0.7059585922209666
23.129316891387305 284.89034772316757 0.7091900768526975
23.13454444634072 288.1266101582084 0.7115325979833863
23.139772001294133 287.3064859322942 0.7105400961319068
23.144999556247548 284.8493631345413 0.7082708406564749
23.150227111200962 285.60933290379336 0.7094153351251998
23.155454666154377 284.9308059976636 0.708989374546621
23.16068222110779 284.02190623560966 0.7081546544856194
23.165909776061206 282.3560662463679 0.7054354774552113
23.17113733101462 282.3608992978154 0.7047305959129376
23.176364885968034 284.2648077200666 0.7054004595727578
23.18159244092145 283.3326382324868 0.7051615480530934
23.186819995874863 282.02157497855563 0.7033651434587422
23.192047550828278 283.0018760211421 0.7049988628526815
23.197275105781692 284.9040948139909 0.7080415351229974
23.202502660735107 284.413121779627 0.7086398494733808
23.20773021568852 283.587889933131 0.7078190368660378
23.212957770641935 282.6034833409616 0.704977744357082
23.21818532559535 282.88927897698414 0.7049715419691797
23.223412880548764 280.91730237915743 0.7029032672780979
23.22864043550218 281.02776149623855 0.7034457880345152
23.233867990455593 280.87792582604493 0.7027350517452837
23.239095545409008 280.770240446127 0.7016892688794716
23.244323100362422 281.1748463984902 0.7025225106551631
23.249550655315836 282.6480218042138 0.7042515354541108
23.25477821026925 283.970125058496 0.7067138719284213
23.260005765222665 284.2041717812297 0.7082684148996463
23.26523332017608 282.49824297622024 0.7060216806846361
23.270460875129494 280.55964607169335 0.7027711414581825
23.27568843008291 280.98008846316395 0.7030576603294577
23.280915985036323 279.617610914294 0.7008396527480831
23.286143539989737 279.2528708168518 0.7009585418346099
23.291371094943152 281.02571610125193 0.702019539185066
23.296598649896566 284.2968172676624 0.705283408851028
23.30182620484998 287.1973557402983 0.708830924440616
23.307053759803395 284.56869835249296 0.705592418315358
23.31228131475681 282.64953535318216 0.7042008662897383
23.317508869710224 280.80099282768174 0.7022868394530465
23.32273642466364 282.84323938242244 0.7057290605055593
23.327963979617053 286.7799665138814 0.7109952797878574
23.333191534570467 290.24373341085 0.7141200542918665
23.33841908952388 288.82075287853957 0.7111793789007045
23.343646644477296 287.63932411010427 0.7091915941945666
23.34887419943071 284.6759010520789 0.7060221742363118
23.354101754384125 283.8747024810891 0.7063554124334274
23.35932930933754 282.3841289178445 0.7039960534727725
23.364556864290954 281.8342538641258 0.703708130046094
23.369784419244368 281.68410155193794 0.7014714733818614
23.375011974197783 283.80319408581215 0.703048506752607
23.380239529151197 285.066976023432 0.7048905946275131
23.38546708410461 286.70524233332765 0.7086604060806216
23.390694639058026 287.72674414231864 0.7101010831202266
23.39592219401144 288.7385015718394 0.7111994470315612
23.401149748964855 288.1210984808283 0.7099888885859205
23.40637730391827 288.0545306378944 0.7099169991420154
23.411604858871684 285.744898304634 0.7072382697874866
23.416832413825098 286.44808169892946 0.7089521003533306
23.422059968778512 284.500687238563 0.7068712836881761
23.427287523731927 283.42874729986835 0.7054825991326391
23.43251507868534 283.2482066232403 0.7051000138606184
23.437742633638756 285.05181248882946 0.7069693390972247
23.44297018859217 283.8632884281044 0.7047507438557554
23.448197743545585 286.977374610431 0.7075828137112272
23.453425298499 289.54242696717085 0.7105913266377046
23.458652853452413 291.14439416202845 0.7124719389717294
23.463880408405828 290.7862434848868 0.7115195956328528
23.469107963359242 289.67344927045457 0.7096681236544554
23.474335518312657 292.1098702090236 0.7125796299650425
23.47956307326607 292.9622350156431 0.714361412217073
23.484790628219486 291.6234868727488 0.7137483171847653
23.4900181831729 291.96052419177795 0.7144343494714446
23.495245738126314 291.5119752510197 0.713835850822846
23.50047329307973 291.7093823741873 0.7136215344714849
23.505700848033143 292.3565058744105 0.7141891654021079
23.510928402986558 296.27268208605983 0.7184885216086417
23.516155957939972 296.3458593652964 0.7182927230503688
23.521383512893387 296.8540354795821 0.7181107902860001
23.5266110678468 296.91264795183656 0.7188362117389477
23.531838622800215 296.53885555736827 0.7191315124998918
23.53706617775363 296.11184224424136 0.7188487557136741
23.542293732707044 297.7200223682779 0.7192422152978564
23.54752128766046 299.0839942472108 0.7197544026864402
23.552748842613873 301.11404672140475 0.7222685284810748
23.557976397567288 299.35304789378637 0.7206038904164435
23.563203952520702 300.04535456268627 0.7213099221882622
23.568431507474116 301.42897795406174 0.722216713035173
23.57365906242753 303.3809602002766 0.7253591971454703
23.578886617380945 300.2108420609523 0.7203229018181987
23.58411417233436 295.1830685161511 0.7137981655941483
23.589341727287774 293.15130405973497 0.7100196431873921
23.59456928224119 295.5002505689289 0.7131222466924639
23.599796837194603 296.3921905906192 0.7140820305373891
23.605024392148017 294.44958573464254 0.711104015439962
23.610251947101432 294.57345653904923 0.7113769021068687
23.615479502054846 297.06915260187503 0.7139122193859803
23.62070705700826 298.928592919746 0.7159639974375925
23.625934611961675 298.84143121685 0.7163366836499618
23.63116216691509 296.61618894005915 0.7138292383760954
23.636389721868504 293.4672749039548 0.7095659197866729
23.64161727682192 292.7948593319273 0.7078339528880051
23.646844831775333 292.3292265402832 0.7075137596755792
23.652072386728747 294.44615826831676 0.7106374419662815
23.65729994168216 296.06995948731316 0.712529956473927
23.662527496635576 294.205162399373 0.7096507549269999
23.66775505158899 293.39037786897575 0.7072725971603973
23.672982606542405 294.7662414673799 0.7076183834636572
23.67821016149582 296.8516426504597 0.7095929785389334
23.683437716449234 296.35757808692733 0.7085202183288987
23.688665271402648 296.697609196358 0.7088338944900989
23.693892826356063 300.42013196094473 0.7129748328894758
23.699120381309477 298.4740916207328 0.7106972283567602
23.70434793626289 298.42336615705966 0.7099055256466339
23.709575491216306 296.85641085702787 0.7081814801101004
23.71480304616972 299.20226909894166 0.7109502922660133
23.720030601123135 301.5931967155188 0.7129836399901217
23.72525815607655 301.9881216664904 0.7133506679836144
23.730485711029964 301.2329035149473 0.7125895759497477
23.735713265983378 299.2181300044759 0.71102311868919
23.740940820936792 297.8251340468398 0.709124369443456
23.746168375890207 302.0058502656278 0.7131316643560157
23.75139593084362 302.41636797275135 0.7137900129297795
23.756623485797036 300.50672284290533 0.7123103789646548
23.76185104075045 297.67057692854604 0.708608969758095
23.767078595703865 297.82275537892224 0.7087311363100083
23.77230615065728 299.682265007945 0.7101488926319592
23.777533705610693 299.5399075100719 0.7088490336613651
23.782761260564108 303.70640581284226 0.7124190393075943
23.787988815517522 306.37932152677655 0.7158848551620631
23.793216370470937 305.4307219525975 0.7160112782005262
23.79844392542435 300.62501634910546 0.7109628106338801
23.803671480377766 299.6571996718217 0.7086289864733795
23.80889903533118 301.2694199751991 0.7092489563846037
23.814126590284594 303.58009023462824 0.7111850764896237
23.81935414523801 301.58761775945254 0.7091855976660397
23.824581700191423 301.20202927852085 0.7079948650062087
23.829809255144838 299.6440799192291 0.7062354006030044
23.835036810098252 301.96659701474664 0.7085869772363663
23.840264365051667 302.941395230138 0.7093944687282707
23.84549192000508 305.4433631896214 0.7127094826673454
23.850719474958495 304.68316180736707 0.7105035472398684
23.85594702991191 305.10262070461124 0.7108710983921334
23.861174584865324 306.4338830942543 0.7121189741469127
23.86640213981874 307.9393825549129 0.7130995025233718
23.871629694772153 308.9166997858061 0.7138596526625661
23.876857249725568 308.4379699168314 0.7132062051799627
23.882084804678982 308.95041285129827 0.7133434156867695
23.887312359632396 305.57904341583406 0.7096001223890671
23.89253991458581 305.0585721866651 0.7087140614092616
23.897767469539225 302.4906770581557 0.7060668365992109
23.90299502449264 304.35972907889175 0.7082760083597882
23.908222579446054 302.73835329758566 0.7062143459053825
23.91345013439947 300.6691786779117 0.7037905988315565
23.918677689352883 299.774630442949 0.7016873372501818
23.923905244306297 300.72584760011034 0.7030547900331711
23.929132799259712 301.5856542405695 0.7034171135582824
23.934360354213126 300.46274953279277 0.702844527267882
23.93958790916654 299.50133603699805 0.7014272496769729
23.944815464119955 298.4225497136491 0.7004155967148455
23.95004301907337 298.4200216504033 0.7006042864931551
23.955270574026784 298.8853239565588 0.7006789191581659
23.9604981289802 298.23349682923845 0.7001669768044363
23.965725683933613 297.6550016161615 0.6994347529162344
23.970953238887027 295.72883481175757 0.6975526242591517
23.97618079384044 298.34207842815124 0.7005016943207377
23.981408348793856 300.6631549781951 0.7024941561167994
23.98663590374727 302.58349050775746 0.7043212916809206
23.991863458700685 303.99209053140703 0.7074951892570535
23.9970910136541 305.36330888658995 0.7093751906075056
24.002318568607514 303.0639281784421 0.705714785961328
24.007546123560928 298.56549100892806 0.6995096775473233
24.012773678514343 297.71845645318166 0.6991423050668379
24.018001233467757 299.2014550713036 0.7011047344216753
24.02322878842117 301.34329334980134 0.7036955413295007
24.028456343374586 299.38823690126213 0.7017218417663313
24.033683898328 297.8779210426035 0.7001090279575007
24.038911453281415 299.6117563670614 0.7024589716660502
24.04413900823483 301.85197258697343 0.704004479655152
24.049366563188244 299.54804565809695 0.7012132805310521
24.054594118141658 299.25663350849493 0.7006976717384789
24.059821673095072 296.4420670189587 0.6973739507542732
24.065049228048487 294.0954441766165 0.6949037047271218
24.0702767830019 292.4623129387702 0.7056998010496116
24.075504337955316 294.7367273639465 0.717356713316534
24.08073189290873 297.81826930367413 0.7277450273817899
24.085959447862145 298.5272301170158 0.733829060806079
24.09118700281556 297.0910147484057 0.7365303185256652
24.096414557768973 295.228178969313 0.7392774689018297
24.101642112722388 296.03681580911325 0.7452177245668399
24.106869667675802 296.6386262865994 0.7506663386866088
24.112097222629217 295.82199292213176 0.7526613618455943
24.11732477758263 296.5925522689186 0.7561606714238647
24.122552332536046 292.6659924847692 0.7545956411779816
24.12777988748946 293.4736358841508 0.7593038881225189
24.133007442442874 294.02894865661324 0.7634839504942073
24.13823499739629 300.22268486758554 0.774556443119804
24.143462552349703 302.4519901514051 0.7804111238842477
24.148690107303118 302.54023312847386 0.7836866114032832
24.153917662256532 300.6409151802433 0.7843479430728851
24.159145217209947 299.85919008325317 0.7858010883404388
24.16437277216336 299.8904857469981 0.7886106932924829
24.169600327116775 301.4334289435569 0.7932186594600875
24.17482788207019 302.05626913054806 0.79707301660076
24.180055437023604 303.3839136674211 0.8022770852673025
24.18528299197702 301.23302170460636 0.8022483799229403
24.190510546930433 300.5701379771215 0.8047552288573442
24.195738101883848 300.2804087374857 0.8056621224514396
24.200965656837262 299.70795675166755 0.8067767676984083
24.206193211790676 299.0969224158744 0.8078727047314848
24.21142076674409 301.0195180928884 0.8138138032941746
24.216648321697505 304.80898998267577 0.8226347038389292
24.22187587665092 307.53207209481485 0.8291460377500014
24.227103431604334 306.2523023857322 0.8291892273143633
24.23233098655775 301.4081047660092 0.8241561964713641
24.237558541511163 298.64433853309816 0.8221109278216742
24.242786096464577 298.9605918430849 0.824947839780865
24.248013651417992 300.17744186333687 0.8294799378994742
24.253241206371406 300.18452316194987 0.83230347403537
24.25846876132482 298.2522223082608 0.8317076213708537
24.263696316278235 296.6396962331348 0.8327622616848274
24.26892387123165 293.7297555154507 0.8299870106645078
24.274151426185064 294.14252020517904 0.8325165585831172
24.27937898113848 294.9996266637729 0.8351667526159781
24.284606536091893 296.12983978423154 0.8382984344105112
24.289834091045307 296.25171900491915 0.8414322247181477
24.29506164599872 296.2634681366882 0.8446124505943331
24.300289200952136 301.505143802379 0.8545813116209916
24.30551675590555 302.48052762578004 0.8596078473188608
24.310744310858965 301.09751257320937 0.8589418117954557
24.31597186581238 299.8964993897436 0.8605216981735577
24.321199420765794 297.9697340240041 0.8596863104959656
24.326426975719208 297.52571281404045 0.8611626644921677
24.331654530672623 295.89196770254233 0.8601444040255277
24.336882085626037 292.63261877807935 0.8550676525108288
24.34210964057945 293.7183084411193 0.8578802112949641
24.347337195532866 293.4048079804884 0.858684263616341
24.35256475048628 297.10746509864936 0.8663698615563896
24.357792305439695 295.0986551838645 0.8654233236453899
24.36301986039311 291.6676786765947 0.8631716266540045
24.368247415346524 291.29296434121886 0.8646725487654835
24.373474970299938 296.7932398986398 0.8762855821268736
24.378702525253352 298.91736888211454 0.8818080416361438
24.383930080206767 301.9590038675202 0.8876938644866431
24.38915763516018 296.280723250067 0.880319811282669
24.394385190113596 296.57190674545325 0.8820030488774889
24.39961274506701 291.70373650979053 0.8786605172514405
24.404840300020425 293.50928554120895 0.8837197913077005
24.41006785497384 296.8616694350499 0.8911348323003949
24.415295409927253 299.5685620724847 0.896857025269309
24.420522964880668 300.1405151533652 0.901959088122717
24.425750519834082 297.6921037454553 0.9008524135443255
24.430978074787497 299.21586386335173 0.9060579648905176
24.43620562974091 299.9545415194646 0.9087282223590224
24.441433184694326 300.30488242407125 0.9118971203112124
24.44666073964774 298.60731347137136 0.9109329279526609
24.451888294601154 296.8844177600244 0.9094780361699966
24.45711584955457 295.9559367173351 0.9092900381502744
24.462343404507983 297.97693276713846 0.9135210207662293
24.467570959461398 299.2053202271187 0.9188567980282034
24.472798514414812 302.80233544960345 0.9265077747558668
24.478026069368227 301.1421464720901 0.9269168135799584
24.48325362432164 301.59725992947364 0.9293422035039934
24.488481179275055 303.8399267256505 0.9366619015439818
24.49370873422847 307.4700652196745 0.9442541386102681
24.498936289181884 309.3793875783098 0.948856932628616
24.5041638441353 305.5969569995602 0.9435115213505681
24.509391399088713 305.5852280638077 0.9447367774494771
24.514618954042128 302.1096140866966 0.9414816333726762
24.519846508995542 299.9007824900218 0.9407534143641747
24.525074063948956 297.84569937009087 0.9401100231890939
24.53030161890237 300.2606156779197 0.9463146051457086
24.535529173855785 305.7154412164396 0.9587244682128246
24.5407567288092 307.0079005412916 0.9633495180182822
24.545984283762614 308.8503402272497 0.9691398620532831
24.55121183871603 306.54191270003946 0.9668296426627685
24.556439393669443 306.46289093110835 0.9690207808085154
24.561666948622857 309.8516320445351 0.9782420501471063
24.566894503576272 309.0128366630927 0.9808664683454891
24.572122058529686 308.32736525318995 0.9827770047470779
24.5773496134831 303.03199646092014 0.9745603491801637
24.582577168436515 302.6899471931924 0.9746598496493558
24.58780472338993 305.02025250919604 0.9794916165621826
24.593032278343344 310.90001695451883 0.9920637565188347
24.59825983329676 312.08033279582116 0.9959925736284552
24.603487388250173 307.08933425536713 0.990555957193921
24.608714943203587 301.49916095762677 0.9837346403093432
24.613942498157 303.76094832262777 0.9907210109283514
24.619170053110416 304.87705474939247 0.9959635324082101
24.62439760806383 304.14147826152083 0.9962835351614914
24.629625163017245 300.79902387689447 0.9932285612922589
24.63485271797066 300.16863939100216 0.9937497876411102
24.640080272924074 297.5037417961431 0.9932156166107152
24.645307827877488 298.41577818710755 0.9960679181280675
24.650535382830903 296.8490656313602 0.9953762749797028
24.655762937784317 297.7835612815116 0.9996980260678853
24.66099049273773 298.42142775607164 1.0042581776114017
24.666218047691146 297.6658558093762 1.0059697527573541
24.67144560264456 300.4648009847892 1.012419772178783
24.676673157597975 300.0926365750281 1.0133021861862244
24.68190071255139 300.03928109600383 1.0162278963694655
24.687128267504804 299.5034016960275 1.0178469612771766
24.692355822458218 301.2096712315902 1.0234561101984936
24.697583377411632 302.1523512958657 1.0277490335935482
24.702810932365047 298.1448844358695 1.0238248565351205
24.70803848731846 294.41748028467566 1.0206488423628641
24.713266042271876 293.18074192633554 1.0200514431056282
24.71849359722529 299.3650884143575 1.0340929983195764
24.723721152178705 299.8595828723944 1.0378368955020671
24.72894870713212 299.11195387553977 1.0395963362040315
24.734176262085533 296.8182713063534 1.0370312454819806
24.739403817038948 299.9609515545045 1.0443327537476776
24.744631371992362 297.37832649937695 1.043085276101178
24.749858926945777 299.37584599289596 1.0505698313477552
24.75508648189919 298.1290363433637 1.0518279095594927
24.760314036852606 303.1602621402031 1.0640260041171608
24.76554159180602 307.675933171248 1.0750667734042796
24.770769146759434 305.57390016325854 1.0747359252320472
24.77599670171285 303.41084556222273 1.073852673139634
24.781224256666263 296.7420095535062 1.066008543280738
24.786451811619678 293.01537078194707 1.0613822190786513
24.791679366573092 289.45788891273645 1.0568599140593289
24.796906921526507 291.25484760645077 1.0613455683038833
24.80213447647992 294.29443384103325 1.071268661632436
24.807362031433335 295.7623223213223 1.076293291710412
24.81258958638675 294.65267759353344 1.0760648414986422
24.817817141340164 295.72809112232164 1.0768014876475505
24.82304469629358 297.9568973735682 1.0840065294813548
24.828272251246993 297.3320800242352 1.0884527602268426
24.833499806200408 295.778172413765 1.0916841569730114
24.838727361153822 294.6087833315819 1.0926924536984919
24.843954916107236 297.2377769533257 1.0978670857640027
24.84918247106065 295.3649774054218 1.0942086293839166
24.854410026014065 295.1991817421405 1.095620550425776
24.85963758096748 294.43740240299815 1.0975666995345859
24.864865135920894 296.8288420572666 1.1082998717761503
24.87009269087431 298.9759075134889 1.117131471389688
24.875320245827723 299.26292429827663 1.119415800608791
24.880547800781137 301.5812213901381 1.1273194485191598
24.885775355734552 300.10015943314295 1.1280281290583258
24.891002910687966 300.31624564246005 1.1328229733059656
24.89623046564138 299.73797883751104 1.134975526371072
24.901458020594795 301.42486315196595 1.1386625305983684
24.90668557554821 297.34860812599965 1.1345661339249242
24.911913130501624 296.2323268091381 1.1350796315986476
24.91714068545504 298.55120051552825 1.1435480337727895
24.922368240408453 302.31878529926 1.1531274541294003
24.927595795361867 305.7797831619006 1.1612349187939388
24.93282335031528 305.1167047041387 1.1640575520521346
24.938050905268696 303.1416654046353 1.163573370272854
24.94327846022211 302.21977991190647 1.1647222902634489
24.948506015175525 300.95102941208637 1.1671842872563483
24.95373357012894 304.05202625967956 1.1777410944982116
24.958961125082354 304.77215987459715 1.184772810076842
24.964188680035768 308.11124925492425 1.1920095808666786
24.969416234989183 309.54789118344644 1.1960776432210694
24.974643789942597 311.82658085634256 1.2006782648688852
24.97987134489601 309.0021433439671 1.1975433382715805
24.985098899849426 300.19049118973925 1.1829252614322125
24.99032645480284 297.16730146818867 1.1813322304000298
24.995554009756255 297.62467393580243 1.1856357679653202
25.00078156470967 305.1216606329802 1.2062350565307902
25.006009119663084 311.2576039432326 1.2210641891765226
25.011236674616498 307.9600238585566 1.2198686244784547
25.016464229569912 307.3275388994367 1.2209508352460772
25.021691784523327 306.65389370506296 1.2246145182521606
25.02691933947674 307.9675175676251 1.2294501203119044
25.032146894430156 309.71657917738816 1.2355930933993229
25.03737444938357 306.3780071748539 1.2324750644139102
25.042602004336985 307.85339555335804 1.2387515711991375
25.0478295592904 312.0183722065374 1.2530624395666883
25.053057114243813 318.40423423335926 1.269600422471232
25.058284669197228 318.1672959205658 1.2752380796712541
25.063512224150642 309.5118749477813 1.261203088768946
25.068739779104057 302.9944183569758 1.2543420289154887
25.07396733405747 301.58481163122434 1.254307584820967
25.079194889010886 304.96538337978876 1.2643965239005783
25.0844224439643 303.0513217222313 1.2608158882669842
25.089649998917714 302.6426514327795 1.261704019939839
25.09487755387113 299.1220920261243 1.2584076801200856
25.100105108824543 304.8203346165734 1.2764940383150822
25.105332663777958 303.9887865725006 1.280870682811384
25.110560218731372 308.59875329748024 1.2922445892052887
25.115787773684787 308.3253769988243 1.2944047953164908
25.1210153286382 305.89846147654725 1.2908882696220993
25.126242883591615 308.35727464306774 1.3046178206958003
25.13147043854503 308.3077535200601 1.3086836569014162
25.136697993498444 312.19200197732647 1.3217439890334441
25.14192554845186 313.05602259537534 1.3245645761329248
25.147153103405273 314.9447219607455 1.3342228848374276
25.152380658358688 318.0595366458624 1.3497160263269887
25.157608213312102 316.50869112311034 1.3512872527180992
25.162835768265516 318.5718992461199 1.3617876379063327
25.16806332321893 318.4015243660154 1.3649575470800737
25.173290878172345 315.8782820225117 1.364407602632472
25.17851843312576 310.28472105694976 1.3545790058030691
25.183745988079174 309.7986992149796 1.3543973024522207
25.18897354303259 316.0358887310965 1.375761819747927
25.194201097986003 314.7667788392519 1.3768666979073338
25.199428652939417 315.784371815388 1.3825694932426782
25.204656207892832 311.68222131170694 1.3761266664272314
25.209883762846246 315.8798370499077 1.3908946686324675
25.21511131779966 317.7458335148182 1.4008792678376372
25.220338872753075 314.59835580025754 1.3966970044288658
25.22556642770649 313.1175014647077 1.3974803741513337
25.230793982659904 309.9019758923818 1.3994655026251948
25.23602153761332 311.70090006589623 1.4091647823488882
25.241249092566733 313.75099265319363 1.4219700827077657
25.246476647520147 315.46963504367875 1.4291460381608128
25.25170420247356 315.0029442016111 1.4326116661273594
25.256931757426976 316.1572102558487 1.4385034134850236
25.26215931238039 314.22880036148734 1.4359404535483429
25.267386867333805 314.98582049267554 1.440493575942669
25.27261442228722 310.5805225948041 1.4343805742606346
25.277841977240634 312.381430273715 1.443493702301534
25.283069532194048 314.8680837463925 1.4553960970219297
25.288297087147463 315.5872129447431 1.4661077714449746
25.293524642100877 315.4001852000806 1.4722138522281119
25.29875219705429 315.0321871456992 1.4786161076831694
25.303979752007706 310.4860696096356 1.471380389365919
25.30920730696112 308.92476285748074 1.4744614800268068
25.314434861914535 307.83065236352667 1.4790186677823587
25.31966241686795 310.0388571116539 1.4915811461172048
25.324889971821364 309.6330902250354 1.4970354609821535
25.330117526774778 310.75727100094593 1.5047396055449087
25.335345081728192 316.91601032361297 1.528615011757982
25.340572636681607 320.2635737779086 1.5426863370899622
25.34580019163502 321.89340780874863 1.5521653578177141
25.351027746588436 315.58512768373845 1.5399527541287503
25.35625530154185 314.06521665926124 1.539555892718899
25.361482856495265 310.66711942426815 1.5363317004995276
25.36671041144868 313.66166143500413 1.5521018369453055
25.371937966402093 315.27133952433365 1.5645720321207068
25.377165521355508 319.22844078918547 1.5801006756793363
25.382393076308922 320.23096294735166 1.5864124164147313
25.387620631262337 318.51033767378516 1.5880471499350761
25.39284818621575 312.2422528222354 1.5826323046582296
25.398075741169166 312.80553092277734 1.5919163309938245
25.40330329612258 318.2707099801018 1.6101115054678266
25.408530851075994 324.0495742191117 1.6268332768168237
25.41375840602941 332.4337678309176 1.6556571224004861
25.418985960982823 327.46983748325005 1.6488995637298984
25.424213515936238 322.8227414192658 1.6463370649086049
25.429441070889652 311.7794789934747 1.6254783361311937
25.434668625843067 310.93579786016784 1.6326193000748264
25.43989618079648 316.92031739826797 1.6589673476957187
25.445123735749895 315.92573715505443 1.66200874031367
25.45035129070331 309.6753424260138 1.6512042063452812
25.455578845656724 303.3240220760526 1.6380938259890294
25.46080640061014 308.3072321753255 1.6589080792824977
25.466033955563553 316.0450556629549 1.687590765107585
25.471261510516968 319.88965440791225 1.7130031755431663
25.476489065470382 320.70711848264057 1.725151578027449
25.481716620423796 318.25588975214635 1.7337678882371845
25.48694417537721 321.8234475731302 1.7465892213516025
25.492171730330625 320.16795277997966 1.7510727068272842
25.49739928528404 315.63717785333677 1.743407079412111
25.502626840237454 311.1805993616225 1.738274671543112
25.50785439519087 309.3468820164946 1.7424824958676062
25.513081950144283 311.8481569971042 1.7554147104845044
25.518309505097697 315.1929384142619 1.7736842742898764
25.523537060051112 319.9967489868633 1.792651188698255
25.528764615004526 317.59623343558854 1.8011263488901859
25.53399216995794 317.08897809584346 1.8117932577551727
25.539219724911355 318.0516109065789 1.830775641150491
25.54444727986477 322.04729938219674 1.8481819665200965
25.549674834818184 323.08401863786304 1.8632605941455038
25.5549023897716 321.79485270120404 1.8693639143056602
25.560129944725013 319.51905443707267 1.8745627809306928
25.565357499678427 324.12912082127 1.894850099340677
25.57058505463184 323.506882788845 1.8997202808228255
25.575812609585256 329.54270911904723 1.927589199298123
25.58104016453867 324.4203377466762 1.925957598535828
25.586267719492085 326.63827315263444 1.9481465348730214
25.5914952744455 319.1390956495704 1.934428764626357
25.596722829398914 323.13296395159637 1.9612886149646236
25.601950384352328 318.3271651780801 1.9602812643156613
25.607177939305743 317.5808981270196 1.9735877185389445
25.612405494259157 319.2547361196483 1.9870913737508484
25.61763304921257 318.44470123290694 1.9936022959101196
25.622860604165986 320.3395352137582 2.006697039659299
25.6280881591194 310.7458215645186 1.9910254706067028
25.633315714072815 310.34315986007033 2.0029442269629456
25.63854326902623 315.59430884344215 2.0379974899196283
25.643770823979644 327.42612510121654 2.0887240108613536
25.648998378933058 335.77415715152927 2.128864076435285
25.654225933886472 338.7276635966374 2.14818866403032
25.659453488839887 334.07500487386454 2.144020154029559
25.6646810437933 333.24601326762786 2.156237666876886
25.669908598746716 330.49256132347483 2.1613499957439735
25.67513615370013 328.74744178228974 2.1863278494151954
25.680363708653545 324.31848865467106 2.186054205796426
25.68559126360696 322.37523314050753 2.1955858074070624
25.690818818560373 327.5438406817532 2.2181029554233884
25.696046373513788 328.87978929319934 2.2399194638369577
25.701273928467202 334.0766110455448 2.277532645481154
25.706501483420617 323.86383587405544 2.2583585216548427
25.71172903837403 320.41865014233287 2.263960095574723
25.716956593327446 318.0872849392159 2.2734895109207
25.72218414828086 320.3795458941206 2.306999718199101
25.727411703234274 323.7479316026405 2.3385888159513804
25.73263925818769 324.2698354568033 2.3649679164357544
25.737866813141103 319.73646329110835 2.3638724968011178
25.743094368094518 324.40390871422875 2.40030079687189
25.748321923047932 320.869398674866 2.4120349501838785
25.753549478001347 336.1085668115474 2.4981621778959537
25.75877703295476 336.7795242440357 2.5250159585937157
25.764004587908175 341.1884950032496 2.5541101343982797
25.76923214286159 326.342396050883 2.51558521654952
25.774459697815004 314.1251358357151 2.500851732326073
25.77968725276842 318.8052095876981 2.5520957251921783
25.784914807721833 321.4347250935075 2.58937098839398
25.790142362675248 342.71650534861504 2.6967007409516315
25.795369917628662 335.60800716802015 2.6953670340911233
25.800597472582076 344.91225840880475 2.7704636827605036
25.80582502753549 328.7948477124359 2.730161294808537
25.811052582488905 329.4153768118362 2.765463389970204
25.81628013744232 324.30912237236896 2.773822585109622
25.821507692395734 324.5883548200757 2.8051859653798603
25.82673524734915 323.10180589275154 2.839933832590535
25.831962802302563 322.35878696864717 2.854837078211434
25.837190357255977 325.5474329842652 2.9103389026749444
25.84241791220939 328.50057165381304 2.960417223647256
25.847645467162806 333.1622837321119 3.0308143134718897
25.85287302211622 342.34571340756645 3.1042932821824114
25.858100577069635 337.1722625897273 3.1149028557336096
25.86332813202305 330.3794531685897 3.124570928831163
25.868555686976464 332.79318444846666 3.1897959395656854
25.87378324192988 342.3561194908759 3.2778061974762895
25.879010796883293 345.54888633520414 3.3318877020712794
25.884238351836707 346.5999498029736 3.3899103165898774
25.88946590679012 337.1308773809904 3.3972232725877602
25.894693461743536 342.99553933257107 3.490605323114929
25.89992101669695 323.37299152997247 3.4414032171093716
25.905148571650365 313.91901620289997 3.470531553505944
25.91037612660378 313.6938342592527 3.5384034907263886
25.915603681557194 314.27171796514483 3.622164884827714
25.920831236510608 308.40524176604004 3.6518742116110907
25.926058791464023 312.9250070689428 3.7686943517373437
25.931286346417437 316.59690489408 3.8645506443236934
25.93651390137085 328.81301822412246 4.039386169400134
25.941741456324266 329.700402959099 4.106960965977105
25.94696901127768 323.177395789471 4.172763027312717
25.952196566231095 310.0723524431738 4.200721307225727
25.95742412118451 297.7552420138816 4.224354581920528
25.962651676137924 285.3974648155035 4.23431861723871
25.967879231091338 295.12128291301997 4.376845681930366
25.973106786044752 316.1029315328315 4.603445858499819
25.978334340998167 320.1835665062225 4.705230295498283
25.98356189595158 331.3178687530412 4.877951438634394
25.988789450904996 325.19753226085936 4.901535515103623
25.99401700585841 321.0833420161705 4.980335189051214
25.999244560811825 317.6165517459115 5.018635420547824
26.00447211576524 306.31839327173446 5.059368531185746
26.009699670718653 290.66089549927534 4.997850188230734
26.014927225672068 281.6721759346259 5.051100633993058
26.020154780625482 281.64040394880925 5.139990074064117
26.025382335578897 293.145273879453 5.382668599971402
26.03060989053231 326.67960260315795 5.966350566660101
26.035837445485726 341.67534211572666 6.3171316968117255
26.04106500043914 352.3603964385165 6.604950037278721
26.046292555392554 345.75361203554763 6.55156616801386
26.05152011034597 338.3239157633017 6.6858656277078765
26.056747665299383 321.7770730985537 6.760104663593822
26.061975220252798 304.772987638063 6.8733684363523615
26.067202775206212 296.7440440356293 6.892482991855036
26.072430330159627 310.4939607982314 7.317611880201348
26.07765788511304 315.14513545677903 7.588659803359695
26.082885440066455 300.30358694983255 7.842689569617263
26.08811299501987 329.10473710034495 8.547658581651362
26.093340549973284 324.17409601424345 9.038749663547033
26.0985681049267 348.89635922430864 9.930953849475335
26.103795659880113 291.1428519008223 9.762705491100867
26.109023214833528 292.64754258115227 10.666699313759993
26.114250769786942 270.1910083824798 11.22952351902902
26.119478324740356 292.10658177669825 13.479206301149901
26.12470587969377 253.86707940328748 14.356177350499852
26.129933434647185 278.53278768386116 20.78734681021326
26.1351609896006 95.90925894773477 17.255342321225086
