# Supplementary material for: Unraveling metal effects on CO2 uptake in pyrene-based metal-organic frameworks
Source: Nat Commun. 2025 Feb 11;16:1516. doi: 10.1038/s41467-025-56296-w (PMC11814143; doi:10.1038/s41467-025-56296-w)
Supplement: Supplementary file 3 — Source Data [file 41467_2025_56296_MOESM3_ESM.zip › SourceCode/SuppInf/FigureS5_Ga-TBAPy_InSitu_VariableT_PXRD/Data/GaTBAPy_0150p.dat]

0.002613777476707968 34.356355155127176 6.597661158235085
0.007841332430123905 31.064507853261905 6.312546780640189
0.01306888738353984 27.432101500971996 5.06692268813521
0.018296442336955775 22.944662952480762 3.481189865655663
0.02352399729037171 20.540316593446732 2.9183813487746817
0.028751552243787646 17.834891826181877 2.4461906113459095
0.03397910719720358 16.80666432958228 2.3005253577013933
0.03920666215061952 16.88937177508617 2.439366377045316
0.04443421710403546 14.63723999263206 2.1462680306147246
0.0496617720574514 15.282271575693374 1.9832948460584712
0.054889327010867336 16.271619849948753 1.8153979795138702
0.060116881964283275 16.879494673115232 1.7935005289908474
0.06534443691769921 18.856560578486846 1.8568126942185752
0.07057199187111515 20.52264760596113 1.814899626115945
0.07579954682453109 20.368198733921073 1.8219884282632266
0.08102710177794703 21.2328233011363 1.7521475040964478
0.08625465673136297 18.440449962790083 1.6670277523449923
0.09148221168477891 19.072610291753133 1.6473363850751006
0.09670976663819485 18.5451625383446 1.4681293358498555
0.10193732159161079 16.83757304302109 1.3475991593719103
0.10716487654502672 16.935669183693378 1.3218424188958373
0.11239243149844266 17.884369504247775 1.3358383510810183
0.1176199864518586 16.946318295609444 1.308842397255637
0.12284754140527454 18.833109978446384 1.352184594328889
0.12807509635869047 16.523571275759437 1.1842193594019974
0.1333026513121064 17.421106775359082 1.1796605853241042
0.13853020626552232 17.27184646186511 1.15443206417763
0.14375776121893824 17.439319214240754 1.1632180724739554
0.14898531617235417 17.687698721595144 1.1717614740850262
0.1542128711257701 17.956971133338076 1.2027154052652802
0.15944042607918602 17.111632251110734 1.1931073257139657
0.16466798103260194 15.908057818997028 1.1081841695303967
0.16989553598601786 16.616779734741783 1.0925911329759395
0.1751230909394338 17.279116818363658 1.0588906067646682
0.18035064589284971 18.22412407824394 1.0468911574663147
0.18557820084626564 19.803200135596263 1.056788484395471
0.19080575579968156 19.28015886948014 1.0205089125745717
0.1960333107530975 17.6265782504802 0.965000430847566
0.20126086570651341 18.513716241710547 1.01000919605702
0.20648842065992934 19.361383502203093 1.0593178180486162
0.21171597561334526 19.678414141940035 1.0585604665973094
0.2169435305667612 21.121949828311898 1.064472472498656
0.22217108552017711 20.684757392215392 1.0131699479212481
0.22739864047359304 19.355376476632774 0.9816392483189434
0.23262619542700896 19.365866235753124 0.9621982928170635
0.2378537503804249 18.620428319662153 0.9353386464527101
0.2430813053338408 18.369397797487686 0.9413402635885766
0.24830886028725674 18.967144436291104 0.9253423598956784
0.25353641524067266 18.578203970484438 0.8821052669499665
0.2587639701940886 18.989514489779044 0.8913947902246875
0.2639915251475045 18.158239585729333 0.8672876346932253
0.26921908010092044 17.246449789635008 0.8434939313789989
0.27444663505433636 17.475504683108188 0.8414788379112547
0.2796741900077523 17.51178915554708 0.824651183328441
0.2849017449611682 18.3808883138039 0.846913590706889
0.29012929991458414 18.48928820188419 0.8534196353660943
0.29535685486800006 17.859199973782772 0.8242201245493398
0.300584409821416 17.48713369133569 0.7839041679223371
0.3058119647748319 17.91627740304707 0.7794798731547704
0.31103951972824784 18.0773168889484 0.7890297353969193
0.31626707468166376 18.96167696037501 0.812329145840371
0.3214946296350797 19.01636614746477 0.8332206942345538
0.3267221845884956 19.345471673623088 0.8486100625892151
0.33194973954191154 20.274870046327393 0.868752730021393
0.33717729449532746 19.081188925540832 0.8406705867400066
0.3424048494487434 18.13200109395341 0.8177585339362886
0.3476324044021593 16.27734313324449 0.7762652926353638
0.35285995935557524 15.315062339305415 0.7399621686985108
0.35808751430899116 16.019524169335682 0.7547498072955215
0.3633150692624071 16.59329857314037 0.7785493688750765
0.368542624215823 17.38141259905712 0.7996822306989192
0.37377017916923894 17.80281333304542 0.808729570331457
0.37899773412265486 18.543610827302366 0.8092603396357274
0.3842252890760708 18.21557437241091 0.811607545676219
0.3894528440294867 18.33799299024374 0.8067694665579265
0.39468039898290264 18.587094505484355 0.834527454567897
0.39990795393631856 19.60034584408733 0.8689550182086441
0.4051355088897345 19.59841918523235 0.8582466585584116
0.4103630638431504 20.145423007702128 0.8783737605406801
0.41559061879656634 20.725592657643865 0.8894216687957077
0.42081817374998226 20.14875774518032 0.8767011012925953
0.4260457287033982 19.688823417927228 0.8673867108153802
0.4312732836568141 19.179748430621753 0.8287957913700095
0.43650083861023004 18.135246497515972 0.8053192726996461
0.44172839356364596 18.810391541488706 0.804442148214027
0.4469559485170619 19.124153396669588 0.7861179225550299
0.4521835034704778 19.51649924281103 0.8040027730703309
0.45741105842389373 21.485095681262393 0.837007392556122
0.46263861337730966 21.53187821670139 0.8534228131502463
0.4678661683307256 22.6726823604063 0.8690759602590652
0.4730937232841415 21.541227389218758 0.8244226039100828
0.47832127823755743 20.22068391412266 0.7846637322860142
0.48354883319097336 18.73105095867369 0.7451544939417166
0.4887763881443893 17.29656173069104 0.7196366089306041
0.4940039430978052 16.68603339277187 0.7085764859802002
0.49923149805122113 17.20014702853543 0.722422013937334
0.5044590530046371 16.712403802216738 0.7284190020031153
0.5096866079580531 16.828080666679742 0.7247129799046026
0.5149141629114691 17.947892979711963 0.7640604642676311
0.5201417178648851 19.15541260968552 0.7777989342197731
0.525369272818301 19.909021683697596 0.783168168813898
0.530596827771717 19.288976154067846 0.7638463342376296
0.535824382725133 19.515971322935453 0.7592104116722193
0.541051937678549 19.325507356705266 0.762983486053572
0.546279492631965 18.610516045684722 0.7445760756861849
0.5515070475853809 19.160299423873646 0.7612142558926438
0.5567346025387969 18.799144630387456 0.7401737175196426
0.5619621574922129 18.3756865780503 0.717110001751144
0.5671897124456289 18.77066864227427 0.7367340350217343
0.5724172673990449 18.510041893587893 0.7316860726590825
0.5776448223524608 18.328619894692217 0.7305579608985
0.5828723773058768 19.836138577300662 0.7662118066043248
0.5880999322592928 19.993587702527368 0.7719923895299625
0.5933274872127088 19.971748316470535 0.7900182936851698
0.5985550421661248 18.830252008984917 0.7714692477155263
0.6037825971195407 18.10702586712202 0.7532812261412901
0.6090101520729567 18.599595078986617 0.7461047322636359
0.6142377070263727 19.553882806141623 0.7508834904713941
0.6194652619797887 21.303307065337577 0.7802607866841315
0.6246928169332047 21.743776646004676 0.7887604756694881
0.6299203718866206 21.363021773327613 0.771679495799658
0.6351479268400366 19.61328223117743 0.7276611506776421
0.6403754817934526 18.692441326157347 0.7031023879827247
0.6456030367468686 18.48703722215024 0.6861071360473792
0.6508305917002846 18.725427789532723 0.6991115747760371
0.6560581466537005 20.40461178837308 0.71845781633325
0.6612857016071165 19.88653210575625 0.7144346605324265
0.6665132565605325 20.649898447698934 0.706895952552193
0.6717408115139485 20.57133850036555 0.6983317849986677
0.6769683664673645 21.196889852057968 0.6941992382237518
0.6821959214207804 21.410860695342166 0.7102146659869959
0.6874234763741964 20.56994299046502 0.7017808436602228
0.6926510313276124 20.84160701687512 0.7027343035490226
0.6978785862810284 19.821067471668506 0.6773919956029913
0.7031061412344444 20.141173248666497 0.6792207489257092
0.7083336961878604 21.535280175597556 0.6902683109830788
0.7135612511412763 22.005503353219147 0.6995645945625579
0.7187888060946923 22.260164200786694 0.7013822881156028
0.7240163610481083 23.454989715792614 0.7284374930329983
0.7292439160015243 24.638462596706137 0.758210662026884
0.7344714709549403 24.18627403190117 0.7395391777318354
0.7396990259083562 26.26330702313429 0.7742319107765543
0.7449265808617722 25.630961420523274 0.779003021472073
0.7501541358151882 26.473090390134267 0.8131693309441941
0.7553816907686042 27.354408235125703 0.8367134315420887
0.7606092457220202 28.346607478157665 0.8439788987960182
0.7658368006754361 29.189910757124576 0.8535286172303432
0.7710643556288521 31.10270717917748 0.8468529428750312
0.7762919105822681 31.627807156059127 0.8413550290576703
0.7815194655356841 31.762348082337837 0.8294477702708419
0.7867470204891001 33.52461917500832 0.8716315483627365
0.791974575442516 34.408957293535295 0.9008976972272155
0.797202130395932 34.98634046073253 0.905991962224461
0.802429685349348 35.0486100253573 0.8942323480133656
0.807657240302764 35.3896453281639 0.8801019690437958
0.81288479525618 38.68896479880889 0.9236224368793868
0.8181123502095959 40.31249223986032 0.9616733653373271
0.8233399051630119 39.26142656898539 0.961339082048765
0.8285674601164279 40.03605814430145 0.99255923153393
0.8337950150698439 44.70400707476914 1.0608668461257968
0.8390225700232599 50.97806397644775 1.1290557819866376
0.8442501249766758 59.30718599410528 1.2391609314351835
0.8494776799300918 61.47787956184002 1.2662641881060757
0.8547052348835078 58.333175148958205 1.2242581727934605
0.8599327898369238 62.25357005431404 1.2813293755341304
0.8651603447903398 65.22268076518023 1.3089469770832654
0.8703878997437557 69.11067301444562 1.3284363384329716
0.8756154546971717 70.12444512339233 1.2973950505244658
0.8808430096505877 70.6349233759894 1.2962760894172418
0.8860705646040037 73.26848937871198 1.327849073435283
0.8912981195574197 75.89247638051283 1.3685507800897112
0.8965256745108356 78.14982648983133 1.4130798794728645
0.9017532294642516 78.89576147991859 1.4373289600250172
0.9069807844176676 82.18062516926486 1.4410795348821241
0.9122083393710836 86.89438726596316 1.500250934231975
0.9174358943244996 87.98383464720374 1.4707404368578159
0.9226634492779155 88.6596416055729 1.463908958740286
0.9278910042313315 86.56683751158585 1.4379480458843314
0.9331185591847475 86.52146084762728 1.4432309485053707
0.9383461141381635 89.99953028834594 1.4701417340546339
0.9435736690915795 92.39688249906482 1.4853710053300757
0.9488012240449955 94.02925780377565 1.4648817546981738
0.9540287789984114 96.19086808618204 1.4626832569841355
0.9592563339518274 95.59285434268234 1.4466550133258556
0.9644838889052434 94.33315154967272 1.4441133052176993
0.9697114438586594 97.63928139411645 1.4640001085791818
0.9749389988120754 99.63891306104341 1.4984824899730107
0.9801665537654913 101.43575128515 1.5177518416399518
0.9853941087189073 109.7520833198863 1.576790852150105
0.9906216636723233 109.64585666123733 1.5634818596291693
0.9958492186257393 109.80880413498339 1.549127841875709
1.0010767735791553 106.99911775938817 1.5086761056018432
1.0063043285325712 102.04643609142668 1.4623703471472782
1.0115318834859872 102.92079176614885 1.4898561848676506
1.0167594384394032 107.89133322362136 1.5243016873463677
1.0219869933928192 114.32465820205567 1.580489307970778
1.0272145483462352 119.58601131198219 1.6314828352079573
1.0324421032996511 124.64174521781139 1.6495560048484679
1.0376696582530671 127.38012903478314 1.6671424202356926
1.042897213206483 125.22303240437074 1.6200527813216197
1.048124768159899 121.28783274705876 1.5626927362016643
1.053352323113315 121.91187487161825 1.5601042067469582
1.058579878066731 121.79797101810314 1.5488551057626356
1.063807433020147 120.07015477016422 1.5341778916398447
1.069034987973563 120.8838540124312 1.548948401680738
1.074262542926979 121.8819279919656 1.5718032322877722
1.079490097880395 125.86473392933225 1.6193460444870171
1.084717652833811 126.47522057783434 1.6419531567013042
1.089945207787227 125.21568218930474 1.6242593538353411
1.095172762740643 123.57323715227778 1.5939638652880574
1.1004003176940589 123.61058793622932 1.5735479652559268
1.1056278726474749 125.12285948322767 1.579871889714807
1.1108554276008908 129.57996763168214 1.6147723427289071
1.1160829825543068 132.01612979819518 1.6305982281680818
1.1213105375077228 137.11560989498167 1.666529550763986
1.1265380924611388 140.74224943778447 1.6964102986361544
1.1317656474145548 140.03583151049716 1.6920933705479835
1.1369932023679707 135.14185288548836 1.6545032616164914
1.1422207573213867 133.59072902335126 1.651078032407659
1.1474483122748027 133.08291147968913 1.637961093276518
1.1526758672282187 137.3201792416132 1.6514139060877142
1.1579034221816347 141.39746453276007 1.6923059610613411
1.1631309771350506 137.61408870665394 1.6515815172673258
1.1683585320884666 140.94805482598088 1.6763305901635104
1.1735860870418826 137.29733069198372 1.6429384311840132
1.1788136419952986 133.67836453874472 1.6062316924309594
1.1840411969487146 134.15688820550633 1.595760640277663
1.1892687519021305 131.2545724441407 1.5973546422377458
1.1944963068555465 136.91173472155387 1.6474918179017937
1.1997238618089625 142.28859930217527 1.665705434499646
1.2049514167623785 141.47927269446154 1.6517293887939002
1.2101789717157945 147.44337178755433 1.6863214071594148
1.2154065266692105 152.48153751509952 1.713095038069565
1.2206340816226264 154.6135123596151 1.7194617044683314
1.2258616365760424 149.60662489125266 1.6817341631760525
1.2310891915294584 151.80160684806575 1.687558112594841
1.2363167464828744 146.67798794761774 1.6635377908617472
1.2415443014362904 138.69762983765696 1.6307423868140678
1.2467718563897063 135.56134219107022 1.6132957577567664
1.2519994113431223 131.7057394111873 1.6165376113466428
1.2572269662965383 135.45790557020686 1.641649234864524
1.2624545212499543 143.5304689398725 1.685198647073097
1.2676820762033703 147.89792805482793 1.719817176493548
1.2729096311567862 148.47381351720287 1.699750975305978
1.2781371861102022 145.9490295639738 1.6804382655941488
1.2833647410636182 144.41331453356682 1.6562730216201251
1.2885922960170342 144.51709363831165 1.6606655881313912
1.2938198509704502 145.97512685299773 1.673538750642776
1.2990474059238661 146.61354503029725 1.685091149717918
1.3042749608772821 145.0535491782909 1.6588534548236538
1.309502515830698 145.12745515678571 1.6621777549768677
1.314730070784114 146.3474930220744 1.6825238866813823
1.31995762573753 146.6344465207463 1.676672822183956
1.325185180690946 145.05620596983374 1.6689996876396918
1.330412735644362 148.39309636640925 1.674591499056944
1.335640290597778 150.86678668284583 1.6923886578380767
1.340867845551194 152.98507353272245 1.7184415340308565
1.34609540050461 152.00378820619886 1.7154610506797308
1.351322955458026 143.3595674551044 1.648856822965444
1.356550510411442 134.5100253445399 1.5995907396450129
1.361778065364858 131.35855636770975 1.5863509636464928
1.3670056203182739 131.60850530515324 1.599374682298657
1.3722331752716899 139.66897243640182 1.6601680023125074
1.3774607302251058 140.14747630618325 1.6522068749293577
1.3826882851785218 144.11493247338845 1.6735578301926515
1.3879158401319378 145.71587158249233 1.661551943478937
1.3931433950853538 145.95700270414056 1.6706875802785086
1.3983709500387698 142.00055205074824 1.6462540988857766
1.4035985049921857 136.33700383701435 1.6077007019783103
1.4088260599456017 135.62310331355351 1.6297941680498738
1.4140536148990177 140.0098576431018 1.662502693953689
1.4192811698524337 148.6362425860071 1.7539959517737462
1.4245087248058497 150.62726199413748 1.7571225800419088
1.4297362797592656 146.82117388460236 1.7020496588869714
1.4349638347126816 140.15233381160715 1.6503780415749423
1.4401913896660976 130.94325641088483 1.560674394641344
1.4454189446195136 126.68841981054739 1.514929249157414
1.4506464995729296 124.21991464654073 1.5153672434316987
1.4558740545263456 120.40979118966415 1.4975087859140772
1.4611016094797615 126.99785037513823 1.5689128196370796
1.4663291644331775 123.50063738394033 1.5662489312819057
1.4715567193865935 128.22830000064283 1.5966090564534492
1.4767842743400095 132.91296022090015 1.635718402239862
1.4820118292934255 135.2965535050209 1.6623980422310023
1.4872393842468414 144.31881070150203 1.7375606815211617
1.4924669392002574 143.81536730099901 1.750162571012543
1.4976944941536734 141.44493041729942 1.7303905232831818
1.5029220491070894 133.10675022146344 1.6461591858023459
1.5081496040605054 129.65197650830183 1.603892671399671
1.5133771590139213 129.0739147256843 1.6122580607631511
1.5186047139673373 130.50730279801067 1.6226429852687325
1.5238322689207533 130.85333216923374 1.6348030235452984
1.5290598238741693 133.1981122305832 1.6247304752723615
1.5342873788275853 135.50761832707326 1.6083785968507849
1.5395149337810012 127.77073158957452 1.5619684735299897
1.5447424887344172 125.73975213580783 1.5546738401164408
1.5499700436878332 121.91767807476856 1.5552486401982346
1.5551975986412492 128.27377128271277 1.5978012407716806
1.5604251535946652 132.3037008751727 1.6360897190441628
1.5656527085480811 137.01740166076772 1.65252491400481
1.5708802635014971 144.64078768155431 1.7021683938881034
1.576107818454913 146.35913213552283 1.7217233432197678
1.581335373408329 147.151438746724 1.7250419049621744
1.586562928361745 142.06870923394865 1.6894150740470746
1.591790483315161 135.24973864059763 1.6351853329815205
1.597018038268577 138.06177262899254 1.627198972009942
1.602245593221993 144.73938366456358 1.664998175033523
1.607473148175409 156.60942291286347 1.7495938607521386
1.612700703128825 163.15311524117007 1.7959859664785238
1.617928258082241 164.45937278941534 1.8000126480487681
1.623155813035657 157.67395056819953 1.7610354427795736
1.628383367989073 155.55561957528454 1.7293129930568734
1.6336109229424889 156.12806238740234 1.7199680579210843
1.6388384778959049 161.64177840125203 1.7360323318376243
1.6440660328493208 172.53752084177583 1.8029645642339949
1.6492935878027368 178.7257083001012 1.8351179619499787
1.6545211427561528 182.40635926926296 1.852536533208528
1.6597486977095688 186.58813125555025 1.8967698745213035
1.6649762526629848 193.39437725174315 1.9178161423276816
1.6702038076164007 196.57890603356142 1.9321942975821285
1.6754313625698167 195.55116180979581 1.9034323577643222
1.6806589175232327 200.50832125148654 1.9182661300578356
1.6858864724766487 201.6320830396833 1.931987877578078
1.6911140274300647 208.10387133622757 1.969619589374363
1.6963415823834807 210.00952722543542 1.964530150626649
1.7015691373368966 200.32211601499785 1.903991748518349
1.7067966922903126 195.4375801609921 1.8634571452243485
1.7120242472437286 195.39235124536427 1.8595826273223812
1.7172518021971446 194.09355833476644 1.8541326955067237
1.7224793571505606 199.35252331043355 1.8579514737737037
1.7277069121039765 204.78921323269898 1.8735452668964905
1.7329344670573925 211.06816970128878 1.9003993066628755
1.7381620220108085 214.62302525045797 1.9001194852304675
1.7433895769642245 218.26120759961145 1.9314955213924796
1.7486171319176405 218.8171973593815 1.9399231568334794
1.7538446868710564 228.83014483327102 1.984489923506069
1.7590722418244724 235.19263070856954 1.9930195306048082
1.7642997967778884 231.97660976225583 1.9557039878379952
1.7695273517313044 232.94045696012407 1.936980084688561
1.7747549066847204 230.63628986796652 1.9291659433244652
1.7799824616381363 227.82281929493203 1.9314245054834647
1.7852100165915523 238.6643175511265 1.975368854651199
1.7904375715449683 242.5892892472078 2.003186820981856
1.7956651264983843 247.6696900380003 2.0465766962853627
1.8008926814518003 243.5342758165665 1.9770679187429143
1.8061202364052162 240.37181700026937 1.9532860546869053
1.8113477913586322 238.6255740271716 1.9140161583009752
1.8165753463120482 243.54146552948245 1.9175299862633393
1.8218029012654642 243.74300225863186 1.9336013347206604
1.8270304562188802 249.49511022166567 1.9644935095441391
1.8322580111722961 251.27227016709057 1.9801430948131702
1.8374855661257121 243.55672109582304 1.9309751562115942
1.842713121079128 236.38680683531953 1.8645602784456121
1.847940676032544 234.4259231671867 1.8473663094233357
1.85316823098596 242.50515189842847 1.8581396597073467
1.858395785939376 243.92403917671817 1.8569147244549902
1.863623340892792 252.80779204405255 1.9106313074072305
1.868850895846208 249.64567788927357 1.8893085890692176
1.874078450799624 246.46362408136474 1.8795640446335715
1.87930600575304 246.72281242941273 1.8662222121199097
1.884533560706456 246.34099833342322 1.8447353332599574
1.889761115659872 247.07472744761495 1.839191034832706
1.894988670613288 249.63566483302162 1.8404854523573622
1.9002162255667039 256.59590046163845 1.8590409490722657
1.9054437805201199 251.6956875072472 1.8163405054684152
1.9106713354735358 252.69115773344913 1.8052672265507637
1.9158988904269518 245.8779601748694 1.7694177236639013
1.9211264453803678 241.1656919580475 1.7578881620065054
1.9263540003337838 237.43253822222073 1.740156406048731
1.9315815552871998 234.56292769820487 1.7446019185932689
1.9368091102406157 239.3180117933254 1.771624040600943
1.9420366651940317 243.06981818879885 1.7711478926925266
1.9472642201474477 236.5398113629111 1.7404472105367637
1.9524917751008637 235.26068440446994 1.7146586526040566
1.9577193300542797 230.6954523201858 1.6906250033827905
1.9629468850076957 228.4818375963623 1.6852243410213863
1.9681744399611116 234.6179777316992 1.718300892782465
1.9734019949145276 236.89991354454406 1.7290937765669734
1.9786295498679436 233.29991140747512 1.7089103020982872
1.9838571048213596 237.0921334407839 1.7015606159960623
1.9890846597747756 235.8115258195083 1.6875997820636106
1.9943122147281915 234.2009924591832 1.667774914226443
1.9995397696816075 229.0961558697415 1.6451085863759909
2.0047673246350235 217.07684746166586 1.5995944788059284
2.0099948795884393 214.70168179583038 1.5998720745577204
2.015222434541855 215.96713090210932 1.5981609812295856
2.0204499894952708 217.9454548612618 1.6177083797291347
2.0256775444486865 220.8355201327696 1.6251398194159692
2.0309050994021023 215.01091978376198 1.5869266036333929
2.036132654355518 224.35344499293683 1.6389770546805338
2.041360209308934 224.552014380429 1.6479533648742066
2.0465877642623496 232.9501080927935 1.6983228582962484
2.0518153192157653 234.8292026929857 1.7187150849731918
2.057042874169181 222.06669895234228 1.6578411035145355
2.062270429122597 222.90703265117685 1.6510118351776526
2.0674979840760126 220.56398855449808 1.6370262487444767
2.0727255390294284 217.89677117584816 1.602527857897298
2.077953093982844 222.19141439194803 1.6040063231921327
2.08318064893626 219.09662197533393 1.5966510071192617
2.0884082038896756 221.18565694361664 1.6191792528780447
2.0936357588430914 218.09398189556416 1.6083756009144334
2.098863313796507 222.54763637484058 1.6378836427298145
2.104090868749923 221.56604241222126 1.6360235103190721
2.1093184237033387 217.14087086003192 1.6040817075477158
2.1145459786567544 220.4634740668628 1.631462523888321
2.11977353361017 215.63504184522333 1.6059892630986325
2.125001088563586 221.45673864875562 1.6218777381023375
2.1302286435170017 220.68072769666531 1.6321006310761061
2.1354561984704175 219.59252308975402 1.6229816108417945
2.140683753423833 215.22479971376504 1.6105826751729602
2.145911308377249 212.12716626183308 1.5965606886269648
2.1511388633306647 208.55762781271213 1.5699655622698987
2.1563664182840805 214.8769503334821 1.5775187590933413
2.1615939732374962 218.86971622767427 1.6002965301470238
2.166821528190912 218.07216188982875 1.6051875256111887
2.1720490831443278 225.94172259054778 1.6669614285089585
2.1772766380977435 219.7999029299266 1.6487449347983023
2.1825041930511593 218.0359238942542 1.6278374643121156
2.187731748004575 222.68581241249558 1.6268070746817727
2.192959302957991 224.52083876300202 1.6442333671923814
2.1981868579114066 217.92956065926558 1.608970253614682
2.2034144128648223 210.840161711143 1.5876796093863665
2.208641967818238 202.22660011596489 1.5377890110791177
2.213869522771654 205.04044771329936 1.5575498300522714
2.2190970777250696 213.44095677406247 1.6075098926741307
2.2243246326784853 216.74654377014346 1.6225900869693881
2.229552187631901 223.6268832359343 1.6500346056801574
2.234779742585317 222.6900681027409 1.626735049676209
2.2400072975387326 223.59111832310336 1.6118566428896905
2.2452348524921484 217.86791911714982 1.584220187644466
2.250462407445564 222.14649078696877 1.6215763863926878
2.25568996239898 214.79591553024935 1.6218803913548538
2.2609175173523957 217.53756270988447 1.6543565298873735
2.2661450723058114 210.7103674791555 1.6309968526162446
2.271372627259227 205.16589327335933 1.5877458081990923
2.276600182212643 203.7012406334804 1.5628541269546004
2.2818277371660587 208.0584340240326 1.5671289215798059
2.2870552921194744 209.78358001813302 1.5752337530254092
2.29228284707289 215.1695978813561 1.6031276650160113
2.297510402026306 211.24802790259685 1.5882456846725068
2.3027379569797217 208.15909032047676 1.5673625430948672
2.3079655119331375 213.8308342392795 1.5919078366017627
2.3131930668865532 211.38029698414192 1.5773347744109731
2.318420621839969 211.74333507755216 1.5830237467267507
2.3236481767933848 205.19803572798403 1.5475875467520812
2.3288757317468005 198.18327283371443 1.5094362522811344
2.3341032867002163 199.02033744091287 1.5128713579347282
2.339330841653632 202.4703866966162 1.525598858321401
2.344558396607048 204.09258894725926 1.5566952233225355
2.3497859515604635 209.74868829320818 1.601085791848032
2.3550135065138793 210.19720148283054 1.5803179469303976
2.360241061467295 211.69678669932716 1.6043621953282887
2.365468616420711 212.31801535183882 1.5974701996708287
2.3706961713741266 219.27742529228334 1.6098079663184508
2.3759237263275423 223.59939654216285 1.6361768519519986
2.381151281280958 220.27530512550297 1.596312546705445
2.386378836234374 220.69298376230677 1.6132144548523069
2.3916063911877896 222.78838589042257 1.6406862463882577
2.3968339461412054 212.29435346932055 1.5926279011896465
2.402061501094621 207.69089844733824 1.5479235533749491
2.407289056048037 207.01411403081994 1.5231074656290335
2.4125166110014526 207.37512061544405 1.5102689640434408
2.4177441659548684 217.357098905155 1.5466512566402264
2.422971720908284 218.68567520587413 1.546056958737134
2.4281992758617 221.50604900169682 1.570349510877761
2.4334268308151157 223.33543708406918 1.5745692677162892
2.4386543857685314 219.85593548902938 1.5466401362726747
2.443881940721947 221.02454943274842 1.5273535947298138
2.449109495675363 222.16745579140064 1.4963761149276178
2.4543370506287787 226.78450090256518 1.472006675293479
2.4595646055821945 237.4319705618398 1.4700774586957188
2.4647921605356102 260.9577894710254 1.4746410610271723
2.470019715489026 293.432160517596 1.4785255484639734
2.4752472704424417 384.46240616562795 1.6052132142344004
2.4804748253958575 547.600930364741 1.8303964844191287
2.4857023803492733 804.9222761788902 2.1542334472714475
2.490929935302689 1125.7073441386592 2.5037832654589613
2.496157490256105 1535.82145804001 2.9239919817272497
2.5013850452095205 1932.1277403313331 3.2806150014200295
2.5066126001629363 2249.787367066833 3.540726120842921
2.511840155116352 2484.7321135085376 3.717274784100014
2.517067710069768 2656.3351698231018 3.8335601936359307
2.5222952650231836 2858.58477003029 3.9852322866483707
2.5275228199765993 3169.1979560436735 4.204479343905642
2.532750374930015 3579.555960814271 4.457203674747457
2.537977929883431 4187.0267735739435 4.812816469974019
2.5432054848368466 4966.910834831037 5.237033346710396
2.5484330397902624 5786.485281915264 5.638291114605359
2.553660594743678 6417.578643992779 5.928236116964803
2.558888149697094 6760.099313257634 6.07577855227064
2.5641157046505096 6694.5853909262405 6.031394675592945
2.5693432596039254 6321.634476685352 5.86801214292634
2.574570814557341 5710.0849930809 5.571970321039476
2.579798369510757 5035.137347787484 5.228571156209437
2.5850259244641727 4440.398055970292 4.892144663568102
2.5902534794175884 3987.4489330399065 4.6216846126875355
2.595481034371004 3644.4531471603505 4.400213834496679
2.60070858932442 3346.0396090369604 4.2120297066830785
2.6059361442778357 2990.7236559564844 3.9831217412965016
2.6111636992312515 2587.521641982822 3.7125792492115086
2.6163912541846672 2122.4974850166527 3.3629757558770073
2.621618809138083 1638.6984874600655 2.9540309765379456
2.6268463640914987 1210.5052086313995 2.526160928849507
2.6320739190449145 864.7880575183113 2.1394845382168772
2.6373014739983303 631.4762344364885 1.858082496272916
2.642529028951746 477.4633528135037 1.6536902472973023
2.6477565839051618 372.98862476071673 1.5162267270189893
2.6529841388585775 314.56431979332075 1.447422621290808
2.6582116938119933 282.4481223800631 1.4179631950775315
2.663439248765409 259.9665824500489 1.3950925286979963
2.668666803718825 251.17224892016867 1.4232188417010072
2.6738943586722406 237.52327247203172 1.4057414636877987
2.6791219136256563 224.59076559813062 1.3935729612241166
2.684349468579072 219.62544798217635 1.392051719725383
2.689577023532488 221.25841063552826 1.4296190126996848
2.6948045784859036 219.0161961942853 1.4364779546401931
2.7000321334393194 222.37064449129866 1.46231759211909
2.705259688392735 218.46967788284155 1.4597603207842327
2.710487243346151 216.86899403036907 1.4609344052465831
2.7157147982995666 219.38520068624865 1.486427755446829
2.7209423532529824 219.63914450897377 1.4982152965497664
2.726169908206398 219.51942203594197 1.5144699191635278
2.731397463159814 216.86682613786905 1.495565668579678
2.7366250181132297 213.18492336622165 1.4896101758195601
2.7418525730666454 209.3174989734172 1.489023650373152
2.747080128020061 208.9365832396992 1.4943010942727688
2.752307682973477 213.49801235461348 1.5350769330536163
2.7575352379268927 209.02425796468162 1.5231024023872715
2.7627627928803085 206.49735665179776 1.529236872215053
2.767990347833724 202.0043235843362 1.509487585874052
2.77321790278714 197.8545108517891 1.486333875989475
2.7784454577405557 199.20157294370406 1.504083617649864
2.7836730126939715 197.14790149202375 1.4856105110292714
2.7889005676473873 193.60807007720265 1.474554491460472
2.794128122600803 197.35199291768444 1.4749754366788002
2.7993556775542188 200.80063476149581 1.4759458118646078
2.8045832325076345 209.526164128792 1.510055008936381
2.8098107874610503 218.73640235844786 1.5652655554672041
2.815038342414466 220.39251270539467 1.5802674888543609
2.820265897367882 226.23805051236332 1.6263638417015238
2.8254934523212976 223.06464889104927 1.5968783355664977
2.8307210072747133 216.00363703438236 1.5459484875753253
2.835948562228129 212.91690718006794 1.5391374624212526
2.841176117181545 204.33451017860014 1.5025815289276199
2.8464036721349606 204.15488935448124 1.5082919426321362
2.8516312270883764 219.48699185466077 1.570767139966652
2.856858782041792 218.2242687698966 1.551219390141879
2.862086336995208 223.19306351205663 1.5663845325719254
2.8673138919486236 221.29764216276888 1.5756645719625537
2.8725414469020394 218.71728654251243 1.585342960568284
2.877769001855455 222.44550180644532 1.6088387476872488
2.882996556808871 214.8984700154173 1.5631074914636927
2.8882241117622867 206.56230819946947 1.5158185088018143
2.8934516667157024 211.26729300078114 1.531465777912337
2.898679221669118 215.78883063300185 1.5478040384544438
2.903906776622534 218.96999149373303 1.5748326886306208
2.9091343315759497 222.1075264422268 1.5875760263973584
2.9143618865293655 215.87792123560712 1.5566611426659829
2.919589441482781 214.33347147576603 1.5632556141229697
2.924816996436197 212.00558255529484 1.5648613580766786
2.9300445513896127 216.3384408240619 1.5881765621308668
2.9352721063430285 216.9405756272727 1.5808013118202315
2.9404996612964442 221.29194815272467 1.578120722773855
2.94572721624986 218.80696116291938 1.554653593012869
2.9509547712032758 215.82663716157828 1.5361310382553768
2.9561823261566915 209.30776606395335 1.5062509555157266
2.9614098811101073 205.83167215926218 1.4941843654091895
2.966637436063523 203.0546914649561 1.4839462083379984
2.971864991016939 200.8209675889588 1.4828829655733646
2.9770925459703546 200.7981822151001 1.4724592806119858
2.9823201009237703 203.86338425111586 1.487846771939334
2.987547655877186 215.79731489228266 1.539243946923141
2.992775210830602 215.69535455226236 1.535601893597118
2.9980027657840176 215.62828032322375 1.531673417585228
3.0032303207374333 212.17676775240076 1.508316659208865
3.008457875690849 217.11248461560152 1.5208659082172464
3.013685430644265 214.07399960837006 1.4792417244256244
3.0189129855976806 207.02315083099307 1.4317031631145434
3.0241405405510964 201.96574250265232 1.403757052681002
3.029368095504512 198.3939445329083 1.3932526926487694
3.034595650457928 203.47243302687383 1.424345960780692
3.0398232054113437 208.84058443103152 1.46492423173727
3.0450507603647594 211.93050743643053 1.487931391788995
3.050278315318175 208.54169469038834 1.478532092132538
3.055505870271591 210.51008576016892 1.479612547444127
3.0607334252250067 207.70422060255302 1.4618334384870293
3.0659609801784224 211.56442751395988 1.453057241546009
3.071188535131838 206.3986057963876 1.4089653689714212
3.076416090085254 208.47286799871773 1.4053707152493493
3.0816436450386697 205.2734734204424 1.3806309322175563
3.0868711999920855 202.92828789728955 1.3711932537232472
3.0920987549455012 206.29919734107543 1.3730894944085184
3.097326309898917 207.25347352489862 1.3643531132532323
3.1025538648523328 213.40196508196928 1.3791454893599688
3.1077814198057485 217.57427886751054 1.3843392036747977
3.1130089747591643 222.28864218070055 1.3907197151934505
3.11823652971258 226.2174100085203 1.3969610750420287
3.123464084665996 228.98522881806088 1.3990314929872192
3.1286916396194115 230.09719840955142 1.3932021417195266
3.1339191945728273 228.13610226105942 1.3723960904034582
3.139146749526243 229.9530186507085 1.3628137522135575
3.144374304479659 230.6019944250664 1.34106812895097
3.1496018594330746 230.8957533316105 1.3147384909361148
3.1548294143864903 233.01745952836265 1.2951280888500118
3.160056969339906 236.44306881457237 1.2906689055918754
3.165284524293322 244.0631854613985 1.2947278587032893
3.1705120792467376 256.4838482117086 1.30709113297121
3.1757396342001534 267.1390176986977 1.299384562132881
3.180967189153569 278.3250326410992 1.2948238563697627
3.186194744106985 289.86320533568045 1.2965825847388825
3.1914222990604006 305.8179351223704 1.3057760888139551
3.1966498540138164 320.55150224238616 1.320970770538007
3.201877408967232 347.2615286941516 1.363997609448186
3.207104963920648 373.8910923562467 1.3968051363483105
3.2123325188740637 396.423299425484 1.424742926871351
3.2175600738274794 424.93268964960873 1.4622670901910337
3.222787628780895 448.53580062370963 1.496576947342853
3.228015183734311 473.96456165137755 1.533033492987172
3.2332427386877267 507.3939648615684 1.582280595558502
3.2384702936411425 538.5396378274746 1.6248620227337025
3.2436978485945582 572.3333671805476 1.6750361105848088
3.248925403547974 598.0811804168366 1.710981728122
3.2541529585013897 623.3151507045872 1.7421218009767125
3.2593805134548055 642.9325488805365 1.765056537462486
3.2646080684082213 664.428924052118 1.7915027874580276
3.269835623361637 685.1874384369735 1.81706326900849
3.275063178315053 697.4872256563084 1.8326754489551247
3.2802907332684685 702.7008152277873 1.8361879867189645
3.2855182882218843 696.7010648307156 1.826027894424006
3.2907458431753 679.9974677600563 1.8029958988433572
3.295973398128716 668.4169872416323 1.786363650976585
3.3012009530821316 655.9000881587654 1.7731062076797595
3.3064285080355473 637.8455593222204 1.752293329837516
3.311656062988963 620.7557041018806 1.7262301850693542
3.316883617942379 596.6624732002124 1.6828898289051673
3.3221111728957946 584.5649025177253 1.6606750634644096
3.3273387278492104 584.8621022660982 1.6590720814522526
3.332566282802626 589.335165609892 1.6668779957801187
3.337793837756042 597.5452068527349 1.6778106301586004
3.3430213927094576 595.2556719914614 1.6716438112455507
3.3482489476628734 586.1552005769123 1.65083566885917
3.353476502616289 577.8349740473485 1.6366033130914512
3.358704057569705 561.5896795723384 1.6112325848017521
3.3639316125231207 541.837222051855 1.586457501451189
3.3691591674765364 513.6340336093714 1.5463620885774216
3.374386722429952 480.5692814593497 1.5010480552704666
3.379614277383368 440.6795619438805 1.4454079050995805
3.3848418323367837 402.28621487457366 1.3930176465063062
3.3900693872901995 369.45910820359006 1.3515733821546156
3.3952969422436152 334.9964776235299 1.2988644045846989
3.400524497197031 308.1572986858621 1.263260471820338
3.4057520521504467 282.4735474214371 1.2262332339294155
3.4109796071038625 264.7335417524486 1.2164620827667356
3.4162071620572783 251.95391799838208 1.2059659008567818
3.421434717010694 246.97568744293903 1.206324504446028
3.4266622719641098 240.71564492420237 1.2076696466614656
3.4318898269175255 241.900325417277 1.2268849370816097
3.4371173818709413 236.36251527113438 1.2356120495502412
3.442344936824357 233.57310921171074 1.2406097438959864
3.447572491777773 224.04403991536782 1.214565372343873
3.4528000467311886 215.6972483117852 1.1899777579407127
3.4580276016846043 211.63151934750786 1.1856550785105515
3.46325515663802 212.915052211317 1.2015318638353547
3.468482711591436 211.844312294348 1.2014407656902573
3.4737102665448516 213.28504896509182 1.2127109162063205
3.4789378214982674 214.7602997966046 1.2058955701207599
3.484165376451683 220.5034328013825 1.2083980425937162
3.489392931405099 225.4750791003874 1.217503048899034
3.4946204863585146 228.26108051126192 1.2207247638504357
3.4998480413119304 233.7596351289592 1.2144737100057823
3.505075596265346 235.50009749150604 1.1979743647214882
3.510303151218762 243.75208148670794 1.195728556025178
3.5155307061721777 254.36689036976193 1.1952457884829768
3.5207582611255934 263.726569148546 1.2077627681979173
3.525985816079009 282.9661246466587 1.222444622042989
3.531213371032425 307.7025405705364 1.247844363993107
3.5364409259858407 341.32770385612434 1.2871645993120184
3.5416684809392565 391.25017398362496 1.3572531046783578
3.546896035892672 457.8975613426995 1.4536276400000379
3.552123590846088 545.1940803374744 1.5823582142273303
3.5573511457995037 671.8468726319749 1.7554342674448027
3.5625787007529195 864.9860992311819 1.9900675818783267
3.5678062557063353 1160.2706782282357 2.305259142287252
3.573033810659751 1663.1962137171174 2.7593693071146954
3.5782613656131668 2494.4957030817577 3.3811995501569387
3.5834889205665825 3872.5034173687504 4.214166114678052
3.5887164755199983 6092.219423768556 5.2853875971530115
3.593944030473414 9180.890596971542 6.440658741573625
3.59917158542683 12604.731622921123 7.50367405374892
3.6043991403802456 15944.361151403511 8.410862289082123
3.6096266953336613 18038.56941009254 8.934950262975725
3.614854250287077 18280.9565833634 8.990142414413418
3.620081805240493 16626.061906028415 8.562744362736526
3.6253093601939086 13606.480800355685 7.735967149866666
3.6305369151473244 10452.50888046721 6.779845616231832
3.63576447010074 7364.550691150361 5.688269778762604
3.640992025054156 5022.709609407026 4.692636810542344
3.6462195800075716 3242.2657890525547 3.758315775108065
3.6514471349609874 2088.478490741951 3.005147010002619
3.656674689914403 1367.3460051772643 2.4315594684235418
3.661902244867819 954.8507348306407 2.032150939299375
3.6671297998212347 713.1324431120499 1.7569005890055793
3.6723573547746504 577.937911980433 1.5864065437828039
3.677584909728066 484.8241007761156 1.458342307288577
3.682812464681482 425.7637970274508 1.3736179521776724
3.6880400196348977 388.89885679419257 1.3296652367238937
3.6932675745883135 355.0867463383137 1.2786137264297044
3.698495129541729 330.7299814616206 1.243735789393201
3.703722684495145 316.9776734257053 1.2221190093390388
3.7089502394485607 306.0071564644973 1.1983477326103584
3.7141777944019765 300.7014878972215 1.1879743040838062
3.7194053493553922 291.95731099570054 1.1694737417368137
3.724632904308808 284.76470136591144 1.1608784720387157
3.7298604592622238 276.86099734983134 1.1538232353476772
3.7350880142156395 270.42570453293513 1.1484144049678129
3.7403155691690553 261.174636242159 1.1301749762920452
3.745543124122471 256.2102932743903 1.1265460951678095
3.750770679075887 253.77944085106228 1.121630205407577
3.7559982340293026 254.8908356903061 1.1269849651590687
3.7612257889827183 258.78256849498916 1.1377669618397634
3.766453343936134 257.6766841155408 1.1326615577087868
3.77168089888955 253.71748160170654 1.1150527067778
3.7769084538429656 246.82685140140842 1.0982427677020643
3.7821360087963813 242.7171878259766 1.0862404732818094
3.787363563749797 245.40867466676713 1.0986388528796514
3.792591118703213 255.06128844288 1.1229857104627061
3.7978186736566286 268.5079796238102 1.1548182945519874
3.8030462286100444 288.63300939085144 1.1931226560971784
3.80827378356346 306.67575899527907 1.22559656865113
3.813501338516876 325.6949723515249 1.2640178146513097
3.8187288934702917 340.81375424298676 1.2875345484876013
3.8239564484237074 342.5774530621511 1.2787158273179247
3.829184003377123 343.2372071014608 1.267296807460154
3.834411558330539 341.222714374886 1.2549160412380653
3.8396391132839547 343.4282660657949 1.2502724223969186
3.8448666682373704 352.4607288415414 1.2579139908150294
3.850094223190786 359.7785175290487 1.2696528949698735
3.855321778144202 361.65897205689765 1.263983122205343
3.8605493330976177 351.9235460855527 1.242166694401776
3.8657768880510335 343.43508982304826 1.2166330736301492
3.8710044430044492 334.0335955399833 1.1928345727912901
3.876231997957865 333.21405853896874 1.1913581663027655
3.8814595529112808 334.3948943480135 1.1959580164674193
3.8866871078646965 327.40175370720516 1.18127726985289
3.8919146628181123 319.6799323782681 1.1643793959147604
3.897142217771528 309.24705287754006 1.1413399997989886
3.902369772724944 305.0208613431543 1.1371815492859114
3.9075973276783595 300.83233063443953 1.1325319703981
3.9128248826317753 298.1369743833953 1.1288242104760886
3.918052437585191 295.4641958350455 1.1264316556764464
3.923279992538607 291.91063662623225 1.1179261574451285
3.9285075474920226 296.1205936211235 1.1268788125284632
3.9337351024454383 298.1090575266576 1.1284829603886326
3.938962657398854 300.7002955836691 1.1301799840969748
3.94419021235227 300.78276506214013 1.1251787011072651
3.9494177673056856 306.41691135422826 1.1352132929044305
3.9546453222591014 310.34746220042734 1.1365002817623868
3.959872877212517 320.4929241967716 1.1495637917343717
3.965100432165933 328.0905374957868 1.155049524498222
3.9703279871193486 340.2261886202329 1.1717980645153148
3.9755555420727644 356.5600624578869 1.1913496304183437
3.98078309702618 373.00710311931994 1.2137963874282405
3.986010651979596 393.66747797259467 1.2413608070192896
3.9912382069330117 412.4774103566001 1.2677346840994643
3.9964657618864274 428.6936710327347 1.2913004927460152
4.001693316839844 452.4023443384168 1.325754842939582
4.00692087179326 480.7669075334829 1.3651353339562609
4.012148426746676 515.2053630163883 1.4186224979607236
4.017375981700092 552.5133527385334 1.487649829307201
4.0226035366535084 594.8981817298169 1.5505927045095016
4.027831091606925 640.1573304558807 1.611674164199063
4.033058646560341 697.8228770966264 1.6846466894427872
4.038286201513757 763.7007424652038 1.7611538138464802
4.043513756467173 844.6006941685243 1.8579816048947941
4.0487413114205895 939.540719163841 1.9594440789985026
4.053968866374006 1047.212026742098 2.0675714481887213
4.059196421327422 1163.6701460893794 2.180782335998969
4.064423976280838 1306.822762376874 2.314916117567901
4.069651531234254 1475.0494839836188 2.4568557443168744
4.0748790861876705 1673.3272373364268 2.6258390277355104
4.080106641141087 1893.4521209451427 2.7920406996359124
4.085334196094503 2148.964424487943 2.975821234873675
4.090561751047919 2415.7879846353185 3.1540720542207503
4.095789306001335 2728.6778582543247 3.35326337869356
4.1010168609547515 3091.2750977573264 3.5787390281351965
4.106244415908168 3450.414700921319 3.7857103333175033
4.111471970861584 3845.561409419134 3.9939066436158983
4.116699525815 4249.208726265259 4.195026336979354
4.121927080768416 4625.242646630091 4.320855291172894
4.1271546357218325 5004.342325588193 4.446685102600193
4.132382190675249 5366.761172567873 4.574945996552086
4.137609745628665 5768.7111599456075 4.728628194080902
4.142837300582081 6156.341876616478 4.8723178408185355
4.148064855535497 6485.819914742916 5.000990460068102
4.1532924104889135 6749.55701027394 5.0841110320611875
4.15851996544233 6969.183831403062 5.158109437623747
4.163747520395746 7063.092185271739 5.185709067408963
4.168975075349162 7061.497935743797 5.179351133830305
4.174202630302578 6935.89985984066 5.124739248649776
4.1794301852559945 6676.455019784765 5.024243423630053
4.184657740209411 6329.159570872588 4.878726572057693
4.189885295162827 5883.722398081812 4.699063657044887
4.195112850116243 5415.523625358681 4.506103832394605
4.200340405069659 4895.468823926437 4.27699311889967
4.2055679600230755 4357.914953793182 4.03059725170029
4.210795514976492 3882.929477564281 3.811757698309178
4.216023069929908 3418.8069182683334 3.5786221870115718
4.221250624883324 2979.3949710066627 3.3328715652291683
4.22647817983674 2603.07264565754 3.1096458056227454
4.2317057347901565 2259.738988233663 2.8927570904280486
4.236933289743573 1970.392404710098 2.6983158626701806
4.242160844696989 1722.4397899274893 2.5194766901058725
4.247388399650405 1508.936399908367 2.355705785639003
4.252615954603821 1326.4821263358729 2.209144053339551
4.257843509557238 1184.4831428446569 2.0880620121886606
4.263071064510654 1059.8118589302194 1.9763058736567964
4.26829861946407 942.5549581446398 1.8610909987592377
4.273526174417486 847.8427460984403 1.7634926351173903
4.278753729370902 759.9434218831229 1.667010894789589
4.283981284324319 676.8688336334894 1.5741700762576858
4.289208839277735 610.0520565955364 1.4950457027223767
4.294436394231151 550.5282838829369 1.4203326906930158
4.299663949184567 503.61131850710353 1.3592546557911027
4.304891504137983 466.9190465502117 1.3094058423327222
4.3101190590914 435.9622020671982 1.2662854215452826
4.315346614044816 407.67010619067963 1.2282427603015629
4.320574168998232 382.63005625497277 1.1905127868311614
4.325801723951648 361.5284438648636 1.1594994009562982
4.331029278905064 341.47010706675485 1.1318493080291425
4.336256833858481 326.1841635800106 1.1096301520026874
4.341484388811897 316.84937297654005 1.1016677836181332
4.346711943765313 303.77731645834757 1.0807417196697011
4.351939498718729 295.8656704022156 1.068363632040854
4.357167053672145 286.8726388343639 1.0512330663657579
4.362394608625562 278.4932672503299 1.0483592711626772
4.367622163578978 271.33207863299026 1.0436921466008529
4.372849718532394 261.3552202382169 1.0329323349142434
4.37807727348581 254.91659345500287 1.031811240777651
4.383304828439226 251.35342633263093 1.032121164224324
4.388532383392643 244.6938081678732 1.0223868913199385
4.393759938346059 241.22663633429306 1.026135199221382
4.398987493299475 233.09699533957624 1.0111953266898326
4.404215048252891 222.1422613793374 0.9953261865458973
4.409442603206307 214.15112871535257 0.9859020943141852
4.414670158159724 204.23075916529353 0.9667231275063359
4.41989771311314 201.03856618691898 0.9703295807807123
4.425125268066556 203.472732038191 0.9979217296993006
4.430352823019972 202.01917177242328 1.004281801245269
4.435580377973388 198.01349019902148 1.0013198889459358
4.440807932926805 194.63712221743228 1.0036217510883993
4.446035487880221 191.14643398846874 1.000039936747336
4.451263042833637 184.59545746532285 0.988288134780194
4.456490597787053 183.91949693792307 0.9875463933260049
4.4617181527404695 178.71230369417307 0.9839759332531626
4.466945707693886 181.1308803182372 1.007710511687002
4.472173262647302 179.8681311441859 1.0033551786276997
4.477400817600718 176.36706315464843 0.9933183666080398
4.482628372554134 171.38550166387 0.9672621251331956
4.4878559275075505 168.82319705764996 0.9566735427820048
4.493083482460967 168.22628797067858 0.9557558450370454
4.498311037414383 167.55611140709107 0.9660759445086864
4.503538592367799 169.8421780496309 0.9804476306802159
4.508766147321215 167.82893038632318 0.9892789219871024
4.5139937022746315 167.68513781778404 1.0026837522059007
4.519221257228048 169.74017588979328 1.0170032482656015
4.524448812181464 165.6921479466426 1.0035987323404885
4.52967636713488 166.43317480000604 0.9993189612738957
4.534903922088296 170.24067008177744 1.0065026158951451
4.5401314770417125 171.687772093844 1.0083111906730067
4.545359031995129 170.03024897249003 1.0131723574369185
4.550586586948545 169.3691476606594 1.0183872213999445
4.555814141901961 160.67077829416274 0.9963071744020366
4.561041696855377 158.36374214061257 0.9943034719434823
4.5662692518087935 156.87142254560123 0.980024388242258
4.57149680676221 154.19479289120358 0.9710725367945107
4.576724361715626 153.60750591795878 0.9672766741066304
4.581951916669042 153.5083720075977 0.967599126901082
4.587179471622458 154.10646206230186 0.9712756188031952
4.5924070265758745 156.27601593246413 0.9755706379045355
4.597634581529291 159.00369981003317 0.994648989602861
4.602862136482707 162.05905909719456 1.0085962903501426
4.608089691436123 163.70023138511425 1.0235871098576892
4.613317246389539 164.42116627177907 1.0289228933843122
4.6185448013429555 164.49648548557647 1.0259889010139271
4.623772356296372 165.28293106431695 1.028299771298519
4.628999911249788 169.67622517947802 1.041719433822891
4.634227466203204 169.16591722088322 1.0474175901036917
4.63945502115662 166.4808467529308 1.0357912562750822
4.6446825761100365 164.3178695610197 1.0210880506565236
4.649910131063453 161.069586566057 1.0059845236131095
4.655137686016869 161.14570443806977 0.999522689107475
4.660365240970285 159.99996087740902 0.9999460505000802
4.665592795923701 153.76989984845858 0.9773217328725606
4.6708203508771176 151.5845573095563 0.9727020684909387
4.676047905830534 151.81549215210492 0.981110886447076
4.68127546078395 153.91529906109471 0.9995588424549743
4.686503015737366 153.2036400029972 1.0089627980602685
4.691730570690782 154.19662618519322 1.0198480190089025
4.696958125644199 151.78340249759987 1.0054499965866055
4.702185680597615 155.1388372856908 1.003695416056051
4.707413235551031 156.6510536372732 1.0003752691953844
4.712640790504447 156.14489924089804 0.9940162884434234
4.717868345457863 153.52843129904798 0.9874987402109296
4.72309590041128 148.45954337666095 0.9685339509515466
4.728323455364696 146.083793217136 0.9599505781852532
4.733551010318112 147.86370902790517 0.9646117257989791
4.738778565271528 154.85812254160024 0.9836671106407466
4.744006120224944 156.06446349729507 0.9812337808483517
4.749233675178361 154.93141540824786 0.9804616661955495
4.754461230131777 152.6814598928791 0.9794724359154114
4.759688785085193 147.71241053437325 0.9711478357253709
4.764916340038609 146.96604103561816 0.9806285239412308
4.770143894992025 146.8364680387545 0.9730623572534515
4.775371449945442 151.33197360968862 0.9780966146322203
4.780599004898858 153.05903461830843 0.9756620493968758
4.785826559852274 150.71510156503362 0.9524224701994919
4.79105411480569 147.88598318559903 0.9407374841538998
4.796281669759106 145.26745855186016 0.9340691048855466
4.801509224712523 145.78439173270752 0.9360860186599838
4.806736779665939 145.58077177302602 0.9483193518207039
4.811964334619355 146.5212122886089 0.9649396683823321
4.817191889572771 145.7372636332156 0.9658623960378783
4.822419444526187 146.2531141157023 0.9685735623689369
4.827646999479604 147.7646760334229 0.9641674975888223
4.83287455443302 149.6557745987287 0.9664906632915559
4.838102109386436 152.69324959927695 0.975670047471482
4.843329664339852 154.9361975154828 0.9801726096529206
4.848557219293268 156.96743298481812 0.9893045292244977
4.853784774246685 155.1611713758298 0.9803344308284941
4.859012329200101 156.1225897897089 0.9827440178943373
4.864239884153517 152.33458597994704 0.9784319797426835
4.869467439106933 146.977195581173 0.9577058178482499
4.8746949940603495 140.96359920520896 0.9390789944160955
4.879922549013766 144.342726839897 0.9519481806538955
4.885150103967182 145.94406204178208 0.9506126455629904
4.890377658920598 155.4823778605596 0.9767774036949749
4.895605213874014 157.79134167534522 0.9742385872402257
4.9008327688274305 155.95303376029796 0.9630826676500271
4.906060323780847 155.71032662188006 0.9537207617267206
4.911287878734263 152.0244151758854 0.943265590464551
4.916515433687679 151.36099410402267 0.9539949513140501
4.921742988641095 151.24871636824287 0.9543242608094107
4.9269705435945115 150.98729241080778 0.9571682424380242
4.932198098547928 148.33107689594524 0.9493583036411075
4.937425653501344 144.41029550371817 0.9366506535773743
4.94265320845476 140.3414283101959 0.9204849500625013
4.947880763408176 142.00093114609655 0.9179469331694853
4.9531083183615925 143.90256311414836 0.9219768275683903
4.958335873315009 150.1125184904631 0.9477894826397165
4.963563428268425 154.0126089052454 0.9592642753521742
4.968790983221841 155.59752840233773 0.9650816430213821
4.974018538175257 155.9210481414008 0.9587877327555779
4.9792460931286735 155.02292607780478 0.946121575176963
4.98447364808209 150.63893045378148 0.9188633092107489
4.989701203035506 149.90805936265417 0.8960958643247877
4.994928757988922 152.92491059320528 0.8836261703969277
5.000156312942338 158.97251888129247 0.8846146484495488
5.0053838678957545 163.05956084104724 0.8826679883911146
5.010611422849171 171.8020542083878 0.8911570489272956
5.015838977802587 181.80522232591608 0.9087053170193061
5.021066532756003 179.34185780050487 0.8903821989833506
5.026294087709419 181.83628318192734 0.8901802721938138
5.0315216426628355 175.01895140528165 0.8822503260310618
5.036749197616252 169.1513407873068 0.874589263405143
5.041976752569668 168.08858980334543 0.8814286748941312
5.047204307523084 164.7797769097846 0.8822733006354491
5.0524318624765 165.02407909312106 0.8782044143835641
5.0576594174299165 167.23362121877344 0.883194215832189
5.062886972383333 169.94537883675974 0.884213737385942
5.068114527336749 172.36193590874356 0.8849645614416957
5.073342082290165 180.5716928763633 0.8963723787358563
5.078569637243581 186.83443868908074 0.8855021019923026
5.0837971921969975 193.15547824402736 0.8726638087538037
5.089024747150414 203.8314286049099 0.874837421429701
5.09425230210383 215.88469571892352 0.8825426130028786
5.099479857057246 234.80329035383488 0.9053223414814292
5.104707412010662 258.38484975137743 0.9314208277802102
5.109934966964079 282.17944870512474 0.9537957861450227
5.115162521917495 302.7160066078149 0.9767217732569594
5.120390076870911 323.9475627919644 1.0031366765456733
5.125617631824327 333.99013907871097 1.013195552819084
5.130845186777743 335.66537669626615 1.0143909380116565
5.13607274173116 327.5158613557606 1.0060680390625427
5.141300296684576 309.2447944707207 0.9865769016750235
5.146527851637992 292.29825985866324 0.9757933852204036
5.151755406591408 271.3666561143951 0.961515201976839
5.156982961544824 251.84604090389632 0.9507442594340444
5.162210516498241 230.93209320853651 0.9350798940666117
5.167438071451657 206.47388203058622 0.9078528493329263
5.172665626405073 188.31733342439446 0.8880126629311484
5.177893181358489 178.63042701510807 0.8848403609158139
5.183120736311905 176.13195174019003 0.8991251166731464
5.188348291265322 175.54131766063054 0.9100105799219402
5.193575846218738 170.59385022487365 0.9075183911596113
5.198803401172154 165.59963499668487 0.89837071078616
5.20403095612557 161.5032889925282 0.8931637770151298
5.209258511078986 162.79796792402425 0.9009266315238372
5.214486066032403 162.76275375525802 0.9001708857681939
5.219713620985819 166.09325397256055 0.9122052825347349
5.224941175939235 162.22865883996226 0.8903429066617707
5.230168730892651 158.88432897806024 0.8754333271321377
5.235396285846067 153.04144724995092 0.8642036357005466
5.240623840799484 150.42734732798792 0.8591816566301609
5.2458513957529 153.7689497863365 0.8868446741369455
5.251078950706316 154.10577564312715 0.9005531453937771
5.256306505659732 157.26825850823434 0.916436886577144
5.261534060613148 157.04729207480298 0.9199409006496414
5.266761615566565 155.42249270696084 0.912827941082852
5.271989170519981 147.99716502968448 0.883635776352983
5.277216725473397 147.1713114529182 0.8806717489028703
5.282444280426813 149.18351775654327 0.8892447172817021
5.2876718353802294 151.23315728826094 0.9080755463377695
5.292899390333646 151.32439144933934 0.9109331943345474
5.298126945287062 153.0595060536965 0.9223555598971436
5.303354500240478 152.1804702076942 0.9118058430971839
5.308582055193894 155.49207816904814 0.9059736269806866
5.3138096101473105 155.7895545970285 0.9021027822581825
5.319037165100727 154.20994992065505 0.8921145979583784
5.324264720054143 152.73908842526168 0.8936770942660606
5.329492275007559 151.54557553906872 0.9033645616785329
5.334719829960975 149.73107535152084 0.9023220141510941
5.3399473849143915 149.93788065346496 0.9126971005542087
5.345174939867808 150.03211148750634 0.9091635789735341
5.350402494821224 152.22991912499128 0.9029064725997931
5.35563004977464 151.71680332344752 0.8936589523813598
5.360857604728056 150.6820484918835 0.8696936036960309
5.3660851596814725 150.10321107168656 0.8611089315001117
5.371312714634889 150.31106402572385 0.8610118297868944
5.376540269588305 151.86979923903593 0.8619881024468067
5.381767824541721 152.85757774536208 0.879238071720046
5.386995379495137 150.97603386584814 0.8740570855196226
5.3922229344485535 146.36336918213146 0.8625474085520279
5.39745048940197 142.925127012304 0.8470509125208417
5.402678044355386 143.80004896294946 0.8387395447782854
5.407905599308802 152.270235090702 0.8656009879860156
5.413133154262218 161.57637006293163 0.8809242508137072
5.4183607092156345 166.75306529570187 0.8798474166584024
5.423588264169051 168.94943653710715 0.8680254925021502
5.428815819122467 167.98397101825893 0.845514109376061
5.434043374075883 169.4577728369605 0.8368227296140346
5.439270929029299 171.11416781310416 0.8360189731436658
5.4444984839827155 171.800356983026 0.8335905548527861
5.449726038936132 173.76351623364792 0.8382792847276442
5.454953593889548 178.06623760558264 0.8498158417381056
5.460181148842964 178.93840359117507 0.8620371322777568
5.46540870379638 176.29560408558274 0.8627606344539801
5.4706362587497965 174.24546858520333 0.8717158530326337
5.475863813703213 168.9270083803145 0.8721627572668821
5.481091368656629 164.35051758904052 0.8592850733988252
5.486318923610045 162.2283607176511 0.8599217954702666
5.491546478563461 159.70404542621839 0.8446444705877459
5.4967740335168775 156.80741575440047 0.8285481725577674
5.502001588470294 157.74306289903785 0.8388578426782916
5.50722914342371 154.41221894944334 0.8355700181790837
5.512456698377126 153.26881115414332 0.8324896530932839
5.517684253330542 152.60676232255042 0.8382405633065245
5.522911808283959 152.7811788890447 0.8338243905547842
5.528139363237375 154.91720578396576 0.8475665129602172
5.533366918190791 159.58909611531905 0.8632062412486136
5.538594473144207 163.95726136330484 0.8816299952857252
5.543822028097623 165.64919652733397 0.8813348773098247
5.54904958305104 164.38091062483232 0.8705943016717668
5.554277138004456 160.40882464379808 0.857233560710574
5.559504692957872 156.97820330664626 0.8456876138564285
5.564732247911288 154.8161027868062 0.8408095593733556
5.569959802864704 155.65087710387496 0.83833422729683
5.575187357818121 156.66498269867276 0.8284005772601036
5.580414912771537 157.36758966342626 0.8124302285177705
5.585642467724953 157.12422650654412 0.8069488013576517
5.590870022678369 159.60484148720732 0.8099045754263441
5.596097577631785 160.71052846789996 0.8165188495565964
5.601325132585202 167.32781952426154 0.8311504542700275
5.606552687538618 175.4465076602556 0.8360985559330699
5.611780242492034 180.67632866655364 0.8326244110897241
5.61700779744545 185.90036839669364 0.8234443684374839
5.622235352398866 196.05078713584933 0.8240519924612904
5.627462907352283 216.56466868693735 0.8385275373974947
5.632690462305699 257.2604888649913 0.8850206408117635
5.637918017259115 313.39124300520774 0.9494241018935321
5.643145572212531 390.1592947828046 1.0385064631378866
5.648373127165947 474.4556196777755 1.1311434805149274
5.653600682119364 561.9904883152979 1.2259897212683406
5.65882823707278 636.2053302200347 1.3019712405022328
5.664055792026196 687.9051410052217 1.3521547775035705
5.669283346979612 720.5335870166149 1.381827825550939
5.674510901933028 732.234338686394 1.3887559276339727
5.679738456886445 735.9206280995209 1.3902357617629317
5.684966011839861 731.477583417327 1.3848966786818706
5.690193566793277 730.4954718808319 1.383622655382145
5.695421121746693 731.8009273543552 1.3843828376232867
5.700648676700109 737.3448536819207 1.3885895331304978
5.705876231653526 747.5000929137898 1.3983840937222
5.711103786606942 749.3552415722896 1.3981627449668328
5.716331341560358 756.6783641199175 1.4038293069603094
5.721558896513774 758.604635238316 1.405319226993974
5.7267864514671905 764.1047716654961 1.4120722398838632
5.732014006420607 764.582777940886 1.4121090179433806
5.737241561374023 761.7631616817896 1.4082218609436392
5.742469116327439 769.5859424705266 1.4134255541103828
5.747696671280855 795.8278432651925 1.4371919975874183
5.7529242262342715 832.1904908281851 1.4692847209313316
5.758151781187688 877.5339406011028 1.5072485145012067
5.763379336141104 924.6330264528158 1.5467660016248692
5.76860689109452 975.8819334506995 1.5882111050979262
5.773834446047936 1030.8907996893938 1.6315967493432688
5.7790620010013525 1079.4759421014348 1.6684577758271484
5.784289555954769 1111.3717720142913 1.6905026962413894
5.789517110908185 1110.7891890656451 1.6890357349987848
5.794744665861601 1066.7358138518632 1.6531840575787404
5.799972220815017 986.0181207769847 1.588760698584985
5.8051997757684335 871.6365320440273 1.4923363816941275
5.81042733072185 743.9282463373127 1.380435056468716
5.815654885675266 619.3147994668485 1.2639813255895425
5.820882440628682 503.5692468288854 1.1449331140889576
5.826109995582098 415.63458762729937 1.0497521656626365
5.8313375505355145 346.3180960059236 0.9693909835357082
5.836565105488931 294.74789305635727 0.9082151954843569
5.841792660442347 261.181237942126 0.8723393076787229
5.847020215395763 236.01330202449603 0.8437748858601073
5.852247770349179 222.1799992171971 0.8305841485220553
5.8574753253025955 212.9906180633997 0.8185157592303723
5.862702880256012 210.66571395579194 0.8220017749527408
5.867930435209428 210.62353000098346 0.8248127293152685
5.873157990162844 207.54896062088238 0.8205537314980963
5.87838554511626 206.07693390689664 0.8212305549328209
5.8836131000696765 196.29029057119743 0.8009653885662854
5.888840655023093 194.25801665006838 0.796928697348491
5.894068209976509 193.26144702376337 0.7997744996332241
5.899295764929925 193.90366274187033 0.7970100971587495
5.904523319883341 196.3028754067147 0.800379514613673
5.9097508748367575 198.04142706453135 0.8056765354661221
5.914978429790174 198.16276358281965 0.8037202743388647
5.92020598474359 195.4442727209981 0.791230348365177
5.925433539697006 196.01062191501416 0.790726538978864
5.930661094650422 198.19717436728666 0.7876320382223908
5.9358886496038386 201.49099106477018 0.7908452398786713
5.941116204557255 206.36820793910636 0.795376065214892
5.946343759510671 211.5376524067283 0.801162106541143
5.951571314464087 214.22565364767217 0.8067763836154834
5.956798869417503 217.2157973753759 0.8089603275288215
5.96202642437092 219.77818321658458 0.8117175418471848
5.967253979324336 226.27111386860923 0.8256117211323437
5.972481534277752 240.4851726026132 0.8500620535620863
5.977709089231168 247.80195496337862 0.8598851675446613
5.982936644184584 259.17726341615116 0.8745483861672648
5.988164199138001 274.07938096857896 0.8891855726672451
5.993391754091417 287.4619353718836 0.9075076567284184
5.998619309044833 305.01642878247895 0.9292581938762468
6.003846863998249 327.75231977472123 0.9607857035973756
6.009074418951665 358.2756359092581 1.0037586412686823
6.014301973905082 394.66868125865983 1.0541144219825926
6.019529528858498 442.8787385205083 1.1131283587082867
6.024757083811914 497.485651981143 1.1783715097694856
6.02998463876533 557.6713037008352 1.2454921296696375
6.035212193718746 642.6828939985593 1.3388731941116545
6.040439748672163 741.6914009531245 1.4413765612923775
6.045667303625579 853.1416367288906 1.5461024421033414
6.050894858578995 995.094177207896 1.6695775603163032
6.056122413532411 1142.0257884160362 1.7894311677107944
6.061349968485827 1292.5551670388913 1.9061085963952134
6.066577523439244 1442.884502243155 2.0149954577651856
6.07180507839266 1557.7231909505128 2.096962198673083
6.077032633346076 1638.8438561061062 2.153552837181582
6.082260188299492 1677.1150487075377 2.1807978978006815
6.087487743252908 1667.5785591045428 2.1734519456395027
6.092715298206325 1621.028629216182 2.1425053420494122
6.097942853159741 1547.1931864702422 2.0939327482538808
6.103170408113157 1458.6382361886826 2.0375444821885975
6.108397963066573 1346.2415750173243 1.958962684128589
6.113625518019989 1225.155217687543 1.870439747698178
6.118853072973406 1107.2864850807268 1.7815024180681178
6.124080627926822 993.5714096764821 1.689034549477403
6.129308182880238 884.6096945347365 1.5964490955805384
6.134535737833654 786.8479945690366 1.5075322441620702
6.1397632927870704 693.9924358908382 1.4174471612599457
6.144990847740487 615.0369843749619 1.336440820332574
6.150218402693903 545.23074331 1.2588072270365183
6.155445957647319 488.0816888235228 1.193365093056664
6.160673512600735 444.08607760890743 1.1427595152579189
6.1659010675541515 409.16733975339355 1.1060117753032515
6.171128622507568 383.02860947512585 1.0752631948272542
6.176356177460984 360.37364661000987 1.0483678601421245
6.1815837324144 338.6537065248217 1.0196876263973536
6.186811287367816 318.84927215461676 0.9925515090950127
6.1920388423212325 300.9107480676652 0.9687791717559899
6.197266397274649 290.3542849668974 0.9577909999064912
6.202493952228065 281.6515278124498 0.948112791053848
6.207721507181481 268.7270595396053 0.9218360269925839
6.212949062134897 262.33970933264277 0.9105396154363022
6.2181766170883135 250.55214382745882 0.8897436252995268
6.22340417204173 242.64742018537237 0.8794152115959899
6.228631726995146 236.0036453369477 0.8702116857881218
6.233859281948562 230.46805196907107 0.861603119971939
6.239086836901978 226.83499929990123 0.8590114345744264
6.2443143918553945 221.15058927482272 0.8471376837007163
6.249541946808811 221.3375554890605 0.8494844301843048
6.254769501762227 218.754653500304 0.8447009920634007
6.259997056715643 217.7830738259209 0.8387075974309165
6.265224611669059 212.80552237209133 0.8316969732335098
6.2704521666224755 205.2084361508776 0.819016917255889
6.275679721575892 204.4178788896778 0.8207858562281288
6.280907276529308 201.08902970141418 0.8147814781172309
6.286134831482724 199.8663910534148 0.8122382120523046
6.29136238643614 198.6076719470741 0.8031477181881044
6.2965899413895565 195.238411241794 0.7911589218934162
6.301817496342973 197.38999636140025 0.7962074291951177
6.307045051296389 196.1848081569259 0.79661928193647
6.312272606249805 194.95391462471082 0.8007348578977451
6.317500161203221 196.26432510177364 0.8084067788154055
6.3227277161566375 195.43491535346308 0.803290328247574
6.327955271110054 195.31720412205402 0.7984065251798965
6.33318282606347 194.21823356691118 0.7916420029430775
6.338410381016886 191.8825645654148 0.7883180896548073
6.343637935970302 193.87967956662436 0.7950978284462085
6.3488654909237185 192.18397453108793 0.79783660244465
6.354093045877135 194.28486127781036 0.8091316128592684
6.359320600830551 193.0145803957815 0.8033156934983672
6.364548155783967 190.23442715570462 0.7952432669427922
6.369775710737383 191.97192680005534 0.7938336931599658
6.3750032656908 189.58226598906057 0.7854539363053857
6.380230820644216 190.92579167664178 0.7914366417670529
6.385458375597632 192.93619771097926 0.7956103343377949
6.390685930551048 192.4778392648081 0.7953193961874978
6.395913485504464 197.77137039393452 0.8059214609987826
6.401141040457881 196.88622897638925 0.8087275016904627
6.406368595411297 194.5969087309327 0.8054593444104319
6.411596150364713 195.53864687652552 0.8013065911461159
6.416823705318129 194.73150166437668 0.7921330250182164
6.422051260271545 198.95820270315622 0.7989085892386741
6.427278815224962 201.3726794689088 0.8082888853323099
6.432506370178378 199.22571126648216 0.8035997731451374
6.437733925131794 195.97137723204162 0.7930257423269305
6.44296148008521 198.22276191739493 0.7904162652786986
6.448189035038626 201.09323465136063 0.791789519529614
6.453416589992043 203.94808488672356 0.7945948687222577
6.458644144945459 203.94187721033322 0.7924182225422784
6.463871699898875 204.08718757896506 0.7918289274407705
6.469099254852291 207.49207809471417 0.7973865766816602
6.474326809805707 207.3708520900133 0.7934759832479739
6.479554364759124 209.9287834285835 0.7970483777236107
6.48478191971254 209.90652681334348 0.7942786909556234
6.490009474665956 211.50286605818303 0.7920213630635337
6.495237029619372 215.4672973743596 0.7990548010436123
6.500464584572788 220.06504715647384 0.7980084642867559
6.505692139526205 224.09349115116248 0.7993274715497597
6.510919694479621 228.22357126115935 0.8021959450649326
6.516147249433037 233.4463871803872 0.805786632337973
6.521374804386453 238.99663405470216 0.8105916174398046
6.526602359339869 242.81219150933273 0.8097504077210822
6.531829914293286 253.53670374516372 0.818527107842738
6.537057469246702 270.0825028815405 0.8398497524727367
6.542285024200118 288.83584180979454 0.8641144268547176
6.547512579153534 313.8221217912359 0.8966089154714599
6.55274013410695 335.11553794093294 0.9194601891427693
6.557967689060367 361.75976727816493 0.9480059734052659
6.563195244013783 382.6025185225189 0.96947629761337
6.568422798967199 405.43708233219024 0.9956183132979262
6.573650353920615 427.1617032295789 1.0189184855107056
6.5788779088740315 442.0222799577923 1.034450035596485
6.584105463827448 448.63263284672485 1.0429220413092088
6.589333018780864 441.7774999153605 1.0362785709123534
6.59456057373428 432.13118199030833 1.0259429700829157
6.599788128687696 417.5273334389758 1.0097327656125854
6.6050156836411125 396.8878778000394 0.9830653011760844
6.610243238594529 379.2808554656469 0.9627056310597707
6.615470793547945 360.8168465967663 0.9396619538278695
6.620698348501361 345.7716556656891 0.922465964313923
6.625925903454777 329.5358258488137 0.9038937539876215
6.6311534584081935 311.9551081260857 0.8858342445865857
6.63638101336161 297.3533708992732 0.8686081322700243
6.641608568315026 285.82470415662146 0.8515313474412298
6.646836123268442 277.8344741897084 0.841814819311035
6.652063678221858 266.0693595718768 0.825078975188144
6.6572912331752745 260.07721998717005 0.8218008443870131
6.662518788128691 256.4529664176115 0.8220229007841351
6.667746343082107 251.00181763378464 0.8149958267841155
6.672973898035523 248.85156314866094 0.8129417709952163
6.678201452988939 240.50851424377015 0.8004345101930245
6.6834290079423555 235.62612025778387 0.795558368910894
6.688656562895772 236.6862197282654 0.8017627521458088
6.693884117849188 237.1476109993623 0.8041966134280075
6.699111672802604 239.237053909621 0.8100247450504311
6.70433922775602 231.96562141409188 0.7964758576401053
6.7095667827094365 227.64119214887634 0.7881912803717536
6.714794337662853 225.60816729626163 0.7823871495873651
6.720021892616269 229.951541423665 0.7896638448465477
6.725249447569685 230.69020555314603 0.7915347604761108
6.730477002523101 228.20649854305827 0.7872619104343219
6.7357045574765175 229.8618914947595 0.7922531046992597
6.740932112429934 225.24903397571725 0.7861240243685641
6.74615966738335 227.4024674214627 0.7886474966103106
6.751387222336766 228.52684836437373 0.7908424276163082
6.756614777290182 229.56327190346576 0.7900526738559287
6.7618423322435985 229.65492599804423 0.7923440432332532
6.767069887197015 225.8497933653395 0.7856825049378342
6.772297442150431 221.6993146294166 0.7775633742589745
6.777524997103847 217.10623100780884 0.7666680244920971
6.782752552057263 216.29860153856157 0.764614374773405
6.7879801070106796 218.01365794518412 0.7652487132172063
6.793207661964096 221.50076894409773 0.7740425722262513
6.798435216917512 222.98624713285852 0.7779472595445058
6.803662771870928 229.5269509745589 0.7893301638405822
6.808890326824344 229.95152340135922 0.7908142306039531
6.814117881777761 231.98004947754896 0.7903714348148287
6.819345436731177 231.44168375430888 0.7840704376650968
6.824572991684593 231.36521172823154 0.7820456034680658
6.829800546638009 232.00860537940378 0.780956856027325
6.835028101591425 230.7460005851357 0.7779093576292673
6.840255656544842 229.61403345730255 0.7771863161916817
6.845483211498258 229.5139289186966 0.7812685765170099
6.850710766451674 231.67789797710816 0.7856052302879961
6.85593832140509 236.31566715833765 0.7938453787499574
6.861165876358506 239.10284498300715 0.7962927900519785
6.866393431311923 240.53760617431578 0.7903592729842731
6.871620986265339 242.80125926528666 0.7887108372351579
6.876848541218755 241.19833591214808 0.7833298457750951
6.882076096172171 244.56444582704145 0.7887064633691008
6.887303651125587 246.327369731656 0.7914955856248744
6.892531206079004 245.79522833481775 0.78848574585872
6.89775876103242 250.3220068057762 0.7923089059384234
6.902986315985836 254.45955453081788 0.7956232143215961
6.908213870939252 259.2115237736267 0.7991914718894985
6.913441425892668 262.3668962849173 0.8001764959529938
6.918668980846085 265.9057828340776 0.8039049021654925
6.923896535799501 267.5371807306486 0.8065315009984857
6.929124090752917 274.4971308731189 0.812440647639976
6.934351645706333 278.1650510328461 0.8163706280319504
6.939579200659749 283.84385533770546 0.8206161492938456
6.944806755613166 291.47991897139946 0.8279797378428825
6.950034310566582 295.1659967258501 0.8318634210628557
6.955261865519998 300.71329246827855 0.8369537331530629
6.960489420473414 309.3657953277233 0.8467071900174549
6.96571697542683 319.6531304715146 0.8602394243896301
6.970944530380247 331.13458847789724 0.8723107393769494
6.976172085333663 350.4673391826814 0.8937215030922739
6.981399640287079 367.5477288636241 0.9100662779529775
6.986627195240495 391.5730194087679 0.9355664775817283
6.9918547501939114 425.7968352616406 0.9737143538604873
6.997082305147328 470.55556815156115 1.0211973432183048
7.002309860100744 531.8813746553714 1.0848016762276735
7.00753741505416 622.840339087527 1.1722330541375265
7.012764970007576 748.1088358819715 1.2821249700874289
7.0179925249609925 903.4628880279922 1.4079199205576647
7.023220079914409 1071.5358379482782 1.5314196360477181
7.028447634867825 1224.9265408337562 1.6353290640259661
7.033675189821241 1336.5804936775683 1.7064777699188904
7.038902744774657 1392.4503625176583 1.738998179140263
7.0441302997280735 1381.3471070710111 1.7303414031980544
7.04935785468149 1316.6253001726086 1.68833873321919
7.054585409634906 1222.1288669424962 1.6254359474581817
7.059812964588322 1108.4225953674866 1.5473907983848452
7.065040519541738 997.4434666266043 1.4669384178102545
7.0702680744951545 892.1553813978394 1.386905516064261
7.075495629448571 802.751760821733 1.3152631321208845
7.080723184401987 729.7493102501624 1.253517633672542
7.085950739355403 674.4607622449031 1.2049296610101436
7.091178294308819 636.9142975215154 1.1706485040868442
7.0964058492622355 608.2029442270767 1.1435821700866946
7.101633404215652 584.6502493407556 1.1217039368936084
7.106860959169068 566.6951464324447 1.1048079085869693
7.112088514122484 545.6258654218483 1.0846644409462984
7.1173160690759 530.386540016769 1.070064793058499
7.1225436240293165 515.9578701968234 1.0557630959812685
7.127771178982733 504.06202879844665 1.0430005534195104
7.132998733936149 494.9275435559148 1.0330326879290432
7.138226288889565 478.32763099439956 1.0147368359613342
7.143453843842981 467.8699842665024 1.0040656652427382
7.1486813987963975 458.015493371565 0.993711595589641
7.153908953749814 450.814676319662 0.9880081806363733
7.15913650870323 446.8299991278687 0.9828262120067321
7.164364063656646 446.65642244236926 0.9819303781389532
7.169591618610062 445.2362021344554 0.9771668753962416
7.1748191735634785 457.3590174570423 0.9903081727786247
7.180046728516895 474.3157521471799 1.0077256634239955
7.185274283470311 507.4638809976997 1.0433288045689773
7.190501838423727 555.9331896746373 1.0910375954210394
7.195729393377143 628.5103368580145 1.1575796686595647
7.2009569483305595 733.5073995453561 1.2473080874621807
7.206184503283976 877.9939169475667 1.361939120348566
7.211412058237392 1055.6397018243774 1.4915151677752934
7.216639613190808 1267.176968331397 1.6326854799675163
7.221867168144224 1522.876361187181 1.788588637081998
7.227094723097641 1813.3914383537115 1.9499706995166028
7.232322278051057 2107.0618945227397 2.1028071681331952
7.237549833004473 2332.3084013728894 2.209948790123786
7.242777387957889 2433.6391401941983 2.255890889187727
7.248004942911305 2387.857980252057 2.232218193250942
7.253232497864722 2202.6185615982095 2.142404811860408
7.258460052818138 1914.1736228439831 1.9955452298819758
7.263687607771554 1591.513616537505 1.8184192849118117
7.26891516272497 1274.7950595136087 1.6268300245587484
7.274142717678386 1008.1150494149424 1.447319741254789
7.279370272631803 796.4549554956052 1.287432482834669
7.284597827585219 636.0354915583009 1.1525295591413112
7.289825382538635 532.8333189918403 1.0563275426114895
7.295052937492051 464.84600349774365 0.988965956374901
7.300280492445467 419.5713381642154 0.9445800998337436
7.305508047398884 386.79659055352874 0.9103961345249905
7.3107356023523 365.0160875396973 0.8856618144954356
7.315963157305716 348.8326215826694 0.8676363546387345
7.321190712259132 338.2671717542054 0.8530268175943339
7.326418267212548 328.5662725384118 0.8424155129785208
7.331645822165965 320.6747909787135 0.8315320180490711
7.336873377119381 314.2301072141434 0.8244673008303026
7.342100932072797 306.5212261709121 0.8147021443659804
7.347328487026213 304.9834865797913 0.8122720420315737
7.352556041979629 303.406516659743 0.8115616511576681
7.357783596933046 303.8378324454673 0.81325516189396
7.363011151886462 305.24411620788885 0.8161398972322129
7.368238706839878 299.292795554712 0.8101809194416003
7.373466261793294 302.0829635356783 0.8130611639103684
7.37869381674671 303.1189358842492 0.8148208306273793
7.383921371700127 304.5136173182196 0.8160237500091718
7.389148926653543 306.55028810906725 0.8184510777065466
7.394376481606959 302.1400835679662 0.8117959579697119
7.399604036560375 305.07907539385843 0.8142533859501743
7.4048315915137914 308.11304484290815 0.8152916493279604
7.410059146467208 303.8687819497579 0.8076124283181747
7.415286701420624 304.2545238384176 0.8074723876912078
7.42051425637404 303.47378426485693 0.808508926967099
7.425741811327456 305.6216372871225 0.816109203774965
7.4309693662808725 311.09742286660793 0.8256169699804016
7.436196921234289 310.5482755954609 0.8255103531091847
7.441424476187705 308.79117823308667 0.8214884433866368
7.446652031141121 311.7528201992618 0.8209056016305066
7.451879586094537 313.96432206717753 0.8225154940474253
7.4571071410479535 323.45029686040084 0.8342556203425913
7.46233469600137 329.96221204527865 0.8416124451151242
7.467562250954786 334.78067168661966 0.8468702156603697
7.472789805908202 336.6738853055678 0.8456537048948396
7.478017360861618 339.4713795906913 0.8466171784426348
7.4832449158150345 345.5189001684792 0.851424606607404
7.488472470768451 352.7262971202244 0.8587633711152677
7.493700025721867 362.89261377297964 0.8704416368013264
7.498927580675283 377.2987776765496 0.8871827519483355
7.504155135628699 390.9965157462732 0.9018987413468239
7.5093826905821155 406.9145990749024 0.9175107881657842
7.514610245535532 421.92921341127806 0.9322815423923683
7.519837800488948 434.6069137109839 0.9428410812246927
7.525065355442364 449.0308905494576 0.9581699483933411
7.53029291039578 458.19006409677314 0.9674430867923006
7.5355204653491965 465.6043395081539 0.9730765017366207
7.540748020302613 471.0966158636872 0.978320571389075
7.545975575256029 473.8019102279389 0.9790181061092506
7.551203130209445 469.7098978294537 0.9743037540826498
7.556430685162861 466.67503988502943 0.9717089486322943
7.5616582401162775 456.86795293623067 0.9599441530486975
7.566885795069694 448.14597099086046 0.9512595217328966
7.57211335002311 440.44782605273775 0.9429117765544568
7.577340904976526 432.0909639907235 0.9345873205020537
7.582568459929942 421.72964574004936 0.923098338509414
7.5877960148833585 417.0556012699353 0.9184664945401422
7.593023569836775 408.49292694108374 0.9082032657070584
7.598251124790191 405.68050425453976 0.9049118493465295
7.603478679743607 401.8700565003085 0.9019214869183774
7.608706234697023 399.8392223081857 0.90035196600887
7.6139337896504395 397.7651222983417 0.8985454501319716
7.619161344603856 397.71801492664457 0.8987688478059749
7.624388899557272 398.6263071255711 0.8974405604757308
7.629616454510688 400.1572262632892 0.8983794684183954
7.634844009464104 403.7399430802929 0.900695065897929
7.6400715644175206 408.35697024090626 0.9054975657069612
7.645299119370937 415.3905423379757 0.9135408493945185
7.650526674324353 426.4105337118475 0.9242819955675053
7.655754229277769 434.8739717437786 0.931754006288845
7.660981784231185 442.6986406968098 0.9389542268103496
7.666209339184602 453.7590514159425 0.9496810965170495
7.671436894138018 467.5553002532486 0.9645326382612899
7.676664449091434 480.26114312909766 0.9767640667015175
7.68189200404485 490.50879766391716 0.9850584045219092
7.687119558998266 499.295643552568 0.992433335361234
7.692347113951683 508.30319549550404 1.0007934553691842
7.697574668905099 517.1223516258796 1.0093389017916437
7.702802223858515 528.7945946148335 1.0206125696177677
7.708029778811931 538.2842005164259 1.0289985390948364
7.713257333765347 543.9993629283363 1.033166255988988
7.718484888718764 540.5657977165865 1.0295033651553351
7.72371244367218 535.1816836471149 1.0249999809010593
7.728939998625596 526.464818241079 1.0150260145974843
7.734167553579012 523.1107952063239 1.011026294675268
7.739395108532428 521.0137695963103 1.0090072621392716
7.744622663485845 519.570392345855 1.0079009943908894
7.749850218439261 520.0829733826938 1.008774436632895
7.755077773392677 523.5675085551514 1.0122102362495913
7.760305328346093 522.2092772062977 1.0115217444838789
7.765532883299509 516.9889402539363 1.0061103032255967
7.770760438252926 509.33330824067883 0.9970333689842308
7.775987993206342 500.36790609376646 0.9868453281725138
7.781215548159758 490.2210658172402 0.9760459769366286
7.786443103113174 480.79666861709126 0.9673973127354242
7.79167065806659 471.4891522984154 0.9583157001673348
7.796898213020007 457.84763781891616 0.9440716465313247
7.802125767973423 448.15029821520113 0.9338902790333233
7.807353322926839 439.5126246274304 0.924946939665081
7.812580877880255 436.2607737063418 0.9214180740984297
7.817808432833671 433.9102493078294 0.9184824240149814
7.823035987787088 433.09698820481134 0.9174303019325254
7.828263542740504 429.4324718400306 0.9139362227569892
7.83349109769392 427.36304317563474 0.9121621051772956
7.838718652647336 427.0131423473306 0.9116022544342546
7.8439462076007525 425.99357309365377 0.9097907198346508
7.849173762554169 429.87726304520186 0.9122850476350228
7.854401317507585 430.9297797147967 0.9137590981298461
7.859628872461001 432.5392536899218 0.9158273366781179
7.864856427414417 439.2291712589681 0.9240248568320417
7.8700839823678335 444.6317766907572 0.9301282162373673
7.87531153732125 448.4514274574672 0.9320708067183268
7.880539092274666 452.32385290238335 0.9336128756641805
7.885766647228082 457.4492015364347 0.9380235833138235
7.890994202181498 467.77125620391587 0.9478990263630396
7.8962217571349145 478.63717733697126 0.9584698874952431
7.901449312088331 489.8597563856657 0.9689378535604458
7.906676867041747 497.9624529132827 0.9757336074591976
7.911904421995163 504.9090967142231 0.9815852720820671
7.917131976948579 515.3101952518763 0.9910792100852499
7.9223595319019955 529.4588180654164 1.0037588842512597
7.927587086855412 539.6300421933762 1.0123489720120669
7.932814641808828 550.2923202278716 1.0213888561788576
7.938042196762244 562.9120478690996 1.032978737123143
7.94326975171566 577.8596273035109 1.047277379558792
7.9484973066690765 593.1899524850767 1.0602770935096595
7.953724861622493 612.2001715748523 1.075937786421018
7.958952416575909 627.7192497045954 1.0875364191817862
7.964179971529325 644.843985559199 1.1025504872635727
7.969407526482741 655.3509403011532 1.1104481247662747
7.9746350814361575 667.5778202018535 1.120155409223747
7.979862636389574 680.8670159061471 1.131666710210786
7.98509019134299 690.0411850055577 1.1393249011615356
7.990317746296406 701.1424082286144 1.1491107871804995
7.995545301249822 704.6879187740661 1.1515147369421883
8.000772856203238 705.0514024447427 1.14979517317527
8.006000411156654 701.3959099414687 1.1464645224191086
8.01122796611007 698.8854710541084 1.1442584912910767
8.016455521063486 693.0313419724556 1.1389299103397028
8.021683076016902 683.8974619994864 1.1307127521140325
8.026910630970319 673.2465652473376 1.120535948079975
8.032138185923735 660.8961957863856 1.1110438416105022
8.037365740877151 653.6243217978516 1.1056377778021265
8.042593295830567 644.6624761719926 1.0979809237481053
8.047820850783983 636.5901186242538 1.090273565366942
8.0530484057374 629.6960276923282 1.08271452855719
8.058275960690816 622.778159777558 1.075987867681708
8.063503515644232 613.7674641117036 1.067372349411328
8.068731070597648 608.7813526704504 1.0625068238695128
8.073958625551064 600.3390206431861 1.0555123626169234
8.07918618050448 591.7008125965347 1.048384806887742
8.084413735457897 586.5834049939402 1.0425339212170484
8.089641290411313 580.9255536730748 1.0365449524611332
8.09486884536473 578.2945174039 1.0339831005111695
8.100096400318145 578.6362929031337 1.0348486207720886
8.105323955271562 575.2894137329764 1.0318222767540177
8.110551510224978 570.4654160840342 1.0272421791035025
8.115779065178394 568.2411278510534 1.0249591961697577
8.12100662013181 560.9980798826581 1.0178920317657456
8.126234175085226 563.4471789363133 1.0199664462711817
8.131461730038643 566.3259727831883 1.0217251404866283
8.136689284992059 574.6662681046091 1.0292305343244275
8.141916839945475 585.091872572102 1.0379723688609879
8.147144394898891 601.4218453974886 1.0518043704262174
8.152371949852308 622.9823778985369 1.068683501793959
8.157599504805724 644.9947213539108 1.087625638452389
8.16282705975914 671.7980317029594 1.109786221785791
8.168054614712556 695.5064168597883 1.1295573219400499
8.173282169665972 714.4391853765417 1.1442652057830536
8.178509724619389 727.1639329358775 1.1538615294520829
8.183737279572805 734.2372394888948 1.1595803846023942
8.188964834526221 732.700157806975 1.1565198658402964
8.194192389479637 730.5808759299262 1.1536248694894846
8.199419944433053 721.5619012107301 1.144230656873522
8.20464749938647 710.0259876747286 1.1354091065787002
8.209875054339886 698.1143425949292 1.1262177556127033
8.215102609293302 687.8309345628979 1.118257028071244
8.220330164246718 678.6917237431816 1.1094781971420864
8.225557719200134 675.7736458491374 1.1067601624891055
8.23078527415355 673.6258890357174 1.105360883087962
8.236012829106967 672.3846929359389 1.1046919532018433
8.241240384060383 669.6399278297141 1.102060494706723
8.2464679390138 669.0300052381599 1.1009633128506189
8.251695493967215 668.546717265503 1.1004025864229168
8.256923048920632 666.2594544309733 1.0966918075967067
8.262150603874048 663.1675214780662 1.0930978701201373
8.267378158827464 656.4898369583693 1.0875733619365047
8.27260571378088 655.386861607171 1.08640367133942
8.277833268734296 649.9899930146961 1.081919545076557
8.283060823687713 644.2949911518596 1.0767841683697932
8.288288378641129 638.3688538261283 1.072579204011998
8.293515933594545 632.3386050452076 1.0678043878746755
8.298743488547961 629.9495685074556 1.0648198898558907
8.303971043501377 632.2643741770572 1.0668382910182037
8.309198598454794 636.710722685751 1.070090927689653
8.31442615340821 640.5353291129302 1.0727753390647579
8.319653708361626 640.7829354117297 1.0714048716549576
8.324881263315042 641.4170347743509 1.0709062348931286
8.330108818268458 644.7554339133908 1.0739852088643684
8.335336373221875 648.9347134281568 1.0777594202891834
8.34056392817529 657.0306429122327 1.0834598028441793
8.345791483128707 658.027713157964 1.0834718252396969
8.351019038082123 663.7562060209152 1.0873694659309152
8.35624659303554 670.1493100330496 1.0926353877976305
8.361474147988956 672.9993163518542 1.0943502565891383
8.366701702942372 678.000875281846 1.0978238418534414
8.371929257895788 682.0213904092667 1.1003768597516532
8.377156812849204 687.3200134466172 1.1049500279721585
8.38238436780262 688.9709434923526 1.1064045140399859
8.387611922756037 686.2845212691917 1.1045707324024938
8.392839477709453 684.2133542478286 1.1019736101028643
8.398067032662869 678.6013701351835 1.097535881370123
8.403294587616285 670.7804964699795 1.0904587916472832
8.408522142569701 662.9189066922312 1.0839123362441745
8.413749697523118 649.793796284093 1.0720126837846136
8.418977252476534 637.8699059285963 1.0623972701917404
8.42420480742995 623.7399464327187 1.049721993448804
8.429432362383366 612.6370228660533 1.0411681678109268
8.434659917336782 604.4870540853548 1.0339380872157977
8.439887472290199 594.5911174736248 1.0239140305592016
8.445115027243615 583.6688122242418 1.0139379616891853
8.450342582197031 570.0841902337755 1.0019774008577333
8.455570137150447 562.2016079350792 0.9963020050203079
8.460797692103863 559.7312585008495 0.9944342953053613
8.46602524705728 556.1736389307882 0.9908447812626632
8.471252802010696 550.0274613189208 0.985447511122373
8.476480356964112 542.501083383246 0.9775064519257141
8.481707911917528 536.9290751084234 0.9724668319467611
8.486935466870944 531.1391154606304 0.9668438779047029
8.49216302182436 531.7837199758042 0.9668725805900807
8.497390576777777 532.9624657330812 0.9673720010780962
8.502618131731193 534.527634567828 0.9688757216270941
8.50784568668461 535.0407803878451 0.9692910374025258
8.513073241638025 530.6658879046961 0.964886964083451
8.518300796591442 524.1780087585325 0.9576174755371413
8.523528351544858 517.7418303122216 0.9502390276809708
8.528755906498274 516.4835856621141 0.949608639057284
8.53398346145169 509.7877521650173 0.9426534016458841
8.539211016405106 504.17730091231454 0.9375896797320168
8.544438571358523 503.40739734471185 0.9364017084138198
8.549666126311939 503.86373457068703 0.9379326322765632
8.554893681265355 507.0116776745317 0.9410161686607436
8.560121236218771 507.6775030874809 0.9403568378349294
8.565348791172188 506.2037125615846 0.9378644766372817
8.570576346125604 505.14921327769054 0.9360825771235368
8.57580390107902 501.4368122790111 0.931983332915533
8.581031456032436 504.19590919309417 0.9349316934791174
8.586259010985852 502.42134896782164 0.9332039620384273
8.591486565939269 502.45855933488866 0.9332241786504929
8.596714120892685 505.8955056529234 0.9362445142544351
8.601941675846101 506.3403238894895 0.9355037653211306
8.607169230799517 513.9790028240075 0.9419207439753099
8.612396785752933 518.9547526253513 0.9458837552317697
8.61762434070635 519.6993204871848 0.9466951594560927
8.622851895659766 521.3348868838345 0.9497471907859174
8.628079450613182 524.0595876596361 0.9518325518691955
8.633307005566598 531.692216763792 0.9586308881973604
8.638534560520014 538.5279375127059 0.9639577639995269
8.64376211547343 547.0210069520134 0.9711466803549532
8.648989670426847 550.9713595276502 0.9733932934284729
8.654217225380263 556.0674085417863 0.9768481924709163
8.65944478033368 560.4975906036566 0.9807210413898201
8.664672335287095 563.9975012063164 0.9835621767051582
8.669899890240512 573.4106525380997 0.9913713945364848
8.675127445193928 581.3863751760659 0.9980509866531804
8.680355000147344 596.7875269510193 1.0114833141312347
8.68558255510076 607.4313033125968 1.0195873454921158
8.690810110054176 619.396186967639 1.0286038418309051
8.696037665007593 634.0542630099666 1.0386432286126839
8.701265219961009 650.0692496943384 1.0507335407240508
8.706492774914425 669.194788586252 1.0652544438196554
8.711720329867841 683.7656039812456 1.0768154005101678
8.716947884821257 690.9685054238433 1.0814439869067456
8.722175439774674 698.0136298037968 1.0867372976775356
8.72740299472809 696.1912187738546 1.0853526157345106
8.732630549681506 694.0152447067028 1.0850125139237021
8.737858104634922 687.6225862283309 1.0803598452068246
8.743085659588338 680.9525662034564 1.0760159619559087
8.748313214541755 673.1829159594442 1.0699784397981058
8.75354076949517 663.226555421564 1.0626973505309303
8.758768324448587 653.9659420951457 1.0546312345130224
8.763995879402003 640.2904629270384 1.0425858922139528
8.76922343435542 625.8125615651808 1.029792041952136
8.774450989308836 616.368550200538 1.0211805108738528
8.779678544262252 605.8001920721553 1.011590660544408
8.784906099215668 597.1098097310295 1.0032249720518793
8.790133654169084 588.8898936958093 0.9965630277888503
8.7953612091225 581.4848232236836 0.9900773244514335
8.800588764075917 572.2113219098919 0.9807316248849282
8.805816319029333 569.3889515664634 0.9777614470702731
8.811043873982749 568.6125305576793 0.9774594246631303
8.816271428936165 566.9763951162541 0.976198587461146
8.821498983889581 564.9937756567226 0.9747295763880677
8.826726538842998 561.5775915130981 0.9722623972144845
8.831954093796414 558.9790920492269 0.969905944033582
8.83718164874983 558.2762859103764 0.9688764245574972
8.842409203703246 555.7995530409507 0.9656024294038088
8.847636758656662 552.3071557886545 0.961182565373552
8.852864313610079 552.5176932823114 0.960422566398332
8.858091868563495 554.0135092484513 0.9613340337539817
8.863319423516911 552.0672484680174 0.9602493627006357
8.868546978470327 551.0872516326925 0.9597491441693873
8.873774533423743 546.9150032726938 0.9560109311585517
8.87900208837716 547.2821520905138 0.9562974932399033
8.884229643330576 548.5419600317276 0.9555324685845755
8.889457198283992 547.8915035069432 0.9543504591680114
8.894684753237408 548.9654007938976 0.9539495203302385
8.899912308190824 550.9405526519723 0.9562082554121112
8.90513986314424 555.0415189100091 0.9598570461670979
8.910367418097657 561.5152813179691 0.9658650457263082
8.915594973051073 567.940283130433 0.9708697632597139
8.92082252800449 571.4787299730101 0.971879386849605
8.926050082957905 573.4850963749602 0.973322394189635
8.931277637911322 574.1519042499106 0.9734647367876873
8.936505192864738 571.7776111275638 0.9713940059896049
8.941732747818154 570.5111286825813 0.9710348751848668
8.94696030277157 569.1737678940647 0.9696410359621342
8.952187857724986 571.6188549288054 0.9724020425843359
8.957415412678403 575.0529420678548 0.9747060278652887
8.962642967631819 583.1536347810683 0.980649289897418
8.967870522585235 589.1804685880816 0.9850300235213617
8.973098077538651 594.5025076956119 0.9887282613845588
8.978325632492067 596.5960317805435 0.9900631323524707
8.983553187445484 597.0812829721576 0.989578030699817
8.9887807423989 601.9495981918257 0.9926798426867911
8.994008297352316 602.4192760050287 0.9930061484765073
8.999235852305732 605.4345947409795 0.9953197895774724
9.004463407259149 608.2903466565225 0.9972238721115467
9.009690962212565 614.5395925893017 1.0021586516487146
9.014918517165981 623.9087536074763 1.0090738041163498
9.020146072119397 636.1820256358549 1.0186179755172273
9.025373627072813 647.2274044087394 1.0267639812586908
9.03060118202623 661.9752759634783 1.0382428233994292
9.035828736979646 680.4878537178629 1.0525729757570002
9.041056291933062 702.0033031170991 1.069351158908586
9.046283846886478 721.0257981160664 1.0836701672570987
9.051511401839894 735.7207650204854 1.093937982678695
9.05673895679331 753.8753117498595 1.1060482762799455
9.061966511746727 777.119189918625 1.1233732321040262
9.067194066700143 800.4325954036625 1.140034154549428
9.07242162165356 826.0453450782553 1.1573491382481123
9.077649176606975 841.9884806403333 1.1667179082150942
9.082876731560392 860.9809644594704 1.179435689230701
9.088104286513808 875.1662483547273 1.1893525604674888
9.093331841467224 881.3028248407666 1.1930350155777345
9.09855939642064 883.734108134495 1.1941152576524567
9.103786951374056 875.1827218349744 1.186923541677764
9.109014506327473 864.5974212281609 1.1783995600426802
9.114242061280889 854.4575132575776 1.1714893208740675
9.119469616234305 844.0584024027186 1.1642678876033605
9.124697171187721 840.8955988296376 1.1617611851352283
9.129924726141137 835.2057058212719 1.1573802219444405
9.135152281094554 831.2013386140429 1.1538520455435186
9.14037983604797 838.5960937192264 1.1594674282005935
9.145607391001386 853.3627945239567 1.16921482479806
9.150834945954802 879.4156921286583 1.1876808745140368
9.156062500908218 906.7842379095559 1.206285476138697
9.161290055861635 934.6616618621495 1.2352211695074145
9.16651761081505 967.0319438813356 1.2639847998078284
9.171745165768467 992.3040495337824 1.28527861610906
9.176972720721883 1011.1047269086987 1.3002753261984585
9.1822002756753 1018.668262791908 1.3073754614898956
9.187427830628716 1018.3159522779443 1.3102412421550438
9.192655385582132 1008.1889150109881 1.3060337246118328
9.197882940535548 995.456613261248 1.2994040003726384
9.203110495488964 978.5353416996247 1.2904716268813532
9.20833805044238 964.9968414690062 1.2837686918644147
9.213565605395797 951.1918185950309 1.275852764020622
9.218793160349213 941.873235513545 1.2715605158372183
9.224020715302629 932.1170245485799 1.2671320917503783
9.229248270256045 922.9758414269838 1.2628218805691325
9.234475825209461 908.0994319123901 1.2553006926693582
9.239703380162878 896.4947686350044 1.249345910809133
9.244930935116294 888.7190248154348 1.244606585911622
9.25015849006971 878.8592094318358 1.2388641989523475
9.255386045023126 874.1677194993097 1.2366904395387348
9.260613599976542 874.9540392170372 1.238427563363514
9.265841154929959 874.4490952349183 1.2397180296983639
9.271068709883375 882.7737243892437 1.246021407940892
9.276296264836791 895.9340240029578 1.2565985713557764
9.281523819790207 911.4439038450167 1.2697615941528362
9.286751374743623 928.727736135747 1.2819413319358672
9.29197892969704 948.5439268610405 1.2973442524502612
9.297206484650456 967.0722543163677 1.310432046253853
9.302434039603872 979.5738847004199 1.3199699779885103
9.307661594557288 992.7625986201726 1.3309383370289007
9.312889149510704 994.0530533445011 1.3341728906438046
9.31811670446412 981.4034143037347 1.3261101726969522
9.323344259417537 962.3239647745594 1.3150438268224263
9.328571814370953 930.2748588756748 1.293928515258386
9.33379936932437 892.912966306704 1.2686494131840913
9.339026924277785 849.3610929924621 1.2378449961235378
9.344254479231202 809.8982696208454 1.2085040554662394
9.349482034184618 774.1480284850223 1.1822052084525128
9.354709589138034 744.5373709412731 1.160202839459162
9.35993714409145 722.4361125966992 1.1446560235244594
9.365164699044866 700.6025943024997 1.1283301692008778
9.370392253998283 684.4406959565868 1.1165522648296802
9.375619808951699 668.2933039885214 1.1036909005101792
9.380847363905115 657.1005867873074 1.095048183292696
9.386074918858531 655.1757107519463 1.0950398626149658
9.391302473811947 653.8129927397126 1.0953178514998847
9.396530028765364 652.7972586768359 1.0951080998923233
9.40175758371878 653.8428398750267 1.0971704478713424
9.406985138672196 651.4281445356442 1.0956924346396022
9.412212693625612 652.2754462633194 1.0949113911988966
9.417440248579029 649.065218876798 1.0815472371198114
9.422667803532445 646.0461250205697 1.0736909665005134
9.427895358485861 643.2827859334612 1.0680244745542953
9.433122913439277 641.8486347387419 1.0629168426970124
9.438350468392693 642.01494669594 1.0611276940273946
9.44357802334611 641.5895948183635 1.0588652426881047
9.448805578299526 645.5344903064549 1.0608458806479852
9.454033133252942 646.1847875359068 1.0586400954468038
9.459260688206358 645.9475588899447 1.0563078220798467
9.464488243159774 646.2796925097223 1.0553806948150926
9.46971579811319 640.9131215744704 1.0488971703904435
9.474943353066607 639.6256149117486 1.0459487770639608
9.480170908020023 637.6125856111202 1.0421492487549122
9.48539846297344 637.0359701471846 1.0406950837473272
9.490626017926855 637.8583653639826 1.0401498591783895
9.495853572880272 638.9017976586107 1.040123187558866
9.501081127833688 643.6852437267383 1.0427324081468576
9.506308682787104 648.2121609121616 1.0448610949373751
9.51153623774052 648.7330032165903 1.0443277313128958
9.516763792693936 645.9933521796128 1.0411612606803484
9.521991347647353 644.7738674606209 1.0397366813102276
9.527218902600769 644.4026764313666 1.0384203892277148
9.532446457554185 643.7837895233748 1.0372856384564704
9.537674012507601 642.4138280167433 1.03458891658424
9.542901567461017 640.1215776935187 1.0315146854980888
9.548129122414434 641.16632389869 1.0314619755182275
9.55335667736785 643.1089475614115 1.0315963939149937
9.558584232321266 644.0643732195416 1.0321788276045711
9.563811787274682 642.5852943565179 1.0307590533530342
9.569039342228098 642.5605236491234 1.0308892898892954
9.574266897181515 636.9004467742893 1.0253362976159854
9.57949445213493 638.5640042012433 1.02551947691227
9.584722007088347 640.7026064249494 1.02649911465014
9.589949562041763 646.1863516331426 1.030541116196438
9.59517711699518 649.0062592181898 1.0320274346512022
9.600404671948596 649.4995018936243 1.0322799427153186
9.605632226902012 647.5223901180086 1.0299189469048364
9.610859781855428 647.8932402164924 1.0281281128924584
9.616087336808844 644.7275714803965 1.0247004312764443
9.62131489176226 642.2517665054959 1.0222954922507304
9.626542446715677 641.3902785284987 1.0214920262976217
9.631770001669093 645.3498344359109 1.024520130874769
9.636997556622509 650.2819482692648 1.0272310782720895
9.642225111575925 652.2918516377151 1.027742296691312
9.647452666529341 648.4392189883732 1.0240549712448432
9.652680221482758 648.2869045420582 1.023759692591934
9.657907776436174 652.3435961164269 1.0260024443527407
9.66313533138959 653.686339218273 1.025666047569737
9.668362886343006 659.4978829852931 1.0302360476022971
9.673590441296422 658.5328045677119 1.030343757838513
9.678817996249839 660.3342130379391 1.0303407618671865
9.684045551203255 658.4225097155863 1.028814647031878
9.689273106156671 662.923882294733 1.03229392870456
9.694500661110087 665.6480439383539 1.033208958633396
9.699728216063503 663.2171999453842 1.0306797340840355
9.70495577101692 662.6124657351609 1.028291064659782
9.710183325970336 665.0262641141115 1.0300375429749977
9.715410880923752 669.0491245202426 1.0319956305228228
9.720638435877168 674.5871454550118 1.0356706432580005
9.725865990830584 677.7322331009029 1.0379180133794301
9.731093545784 675.5151193247744 1.03617521035846
9.736321100737417 678.1289824330688 1.037697727619738
9.741548655690833 682.6703692869438 1.0408374243215655
9.74677621064425 684.2891197011105 1.0415325199994305
9.752003765597665 689.9265834879335 1.0466546666326642
9.757231320551082 691.4627416841973 1.0477005037260776
9.762458875504498 693.6124408283885 1.046988879952558
9.767686430457914 695.3727005976416 1.046936011664658
9.77291398541133 692.0496059604972 1.0435483802140577
9.778141540364746 688.0863733431518 1.038984694300878
9.783369095318163 687.375450268361 1.0378290428700385
9.788596650271579 687.2766274530657 1.0371443551883712
9.793824205224995 691.8377812831015 1.041402861402677
9.799051760178411 697.6295973222703 1.0447376614777293
9.804279315131827 698.1419833326274 1.0439927379456706
9.809506870085244 694.740359034107 1.0406057585021713
9.81473442503866 693.347523805547 1.0387559081326827
9.819961979992076 692.9580704719123 1.0380615409427136
9.825189534945492 692.7415024211228 1.0376155250312202
9.830417089898909 693.1523853679545 1.0372846880427156
9.835644644852325 692.5336476159849 1.0357286067940534
9.840872199805741 693.1361742683988 1.0356131101761925
9.846099754759157 690.3877511672855 1.0335389540978837
9.851327309712573 691.7066796319376 1.0349834875608084
9.85655486466599 688.3008125350491 1.03162325430897
9.861782419619406 687.792472555469 1.0308929654426355
9.867009974572822 687.0087621852832 1.0294745195136992
9.872237529526238 685.4174515528421 1.0285312485895297
9.877465084479654 683.8168156491936 1.0270648275870302
9.88269263943307 684.316272905028 1.0267745235508405
9.887920194386487 685.358589949395 1.0270102090610351
9.893147749339903 688.6397274514197 1.029222065295195
9.89837530429332 689.562749520436 1.029264171846936
9.903602859246735 694.289396626563 1.032282843571237
9.908830414200152 700.0114123952981 1.0364046593980716
9.914057969153568 711.1069896861407 1.0439984489321497
9.919285524106984 713.3813143697578 1.0453129032002921
9.9245130790604 716.6033858344964 1.0468741918819096
9.929740634013816 713.819024827554 1.0436425248581913
9.934968188967233 714.3102384520912 1.0435425151809405
9.940195743920649 711.2632841687453 1.0411100604853452
9.945423298874065 714.9369260068407 1.0445928199024999
9.950650853827481 715.0154563888627 1.0445702998441675
9.955878408780897 716.1934258969118 1.0448790440000466
9.961105963734314 720.1605658999797 1.0473904871516762
9.96633351868773 719.686203024499 1.046581427891872
9.971561073641146 716.8524972636284 1.0432168544538836
9.976788628594562 718.8131305932228 1.0440638472190011
9.982016183547978 716.5876558737372 1.0416736545888488
9.987243738501395 715.6271455148925 1.0407902310142103
9.99247129345481 713.4090909082424 1.0386851041907692
9.997698848408227 710.8540579212978 1.0365387551811107
10.002926403361643 708.3447376427355 1.0331622953046993
10.00815395831506 704.6255386224705 1.0295522715118943
10.013381513268476 700.4080795566646 1.0258894152795897
10.018609068221892 699.0105019218481 1.0254281215103185
10.023836623175308 698.2264287161619 1.0246830376961666
10.029064178128724 696.0317950067549 1.0223724385242348
10.03429173308214 697.0811323955139 1.0225675504464937
10.039519288035557 701.575815196243 1.0256384107138665
10.044746842988973 706.6654303704264 1.0292196367965778
10.049974397942389 709.5443353927877 1.0310607521083293
10.055201952895805 706.2044618447967 1.0284111256752158
10.060429507849221 704.4568752941832 1.026418142981022
10.065657062802638 698.5811459378872 1.0218327057569294
10.070884617756054 701.1801661649343 1.0237079502319943
10.07611217270947 699.4810416356327 1.0221973570808134
10.081339727662886 700.0458846748148 1.022202371113439
10.086567282616302 696.5764884347735 1.019572380820359
10.091794837569719 693.8335240796182 1.0168036409056815
10.097022392523135 694.9875484309978 1.0168483847650092
10.102249947476551 699.7282402289895 1.0200125294981701
10.107477502429967 701.2543085741926 1.020398684117485
10.112705057383383 703.0059348728935 1.0213642067041508
10.1179326123368 698.9131040205814 1.018785588093827
10.123160167290216 698.4624740573103 1.0188654855522086
10.128387722243632 694.4745663296133 1.0156123714729044
10.133615277197048 689.8348169597377 1.0107191458789275
10.138842832150464 687.8337951555284 1.0081083547493939
10.14407038710388 686.0506658493912 1.0067404318293276
10.149297942057297 686.1044759999021 1.0076994719164636
10.154525497010713 683.130906225169 1.0067548989677355
10.15975305196413 682.2026866227018 1.0059064342070758
10.164980606917545 679.8105176830467 1.0024511868304977
10.170208161870962 676.3621635696004 0.9985529206496424
10.175435716824378 674.4371920240384 0.997124260352105
10.180663271777794 673.4065406863697 0.9960317792184595
10.18589082673121 673.4362981796362 0.9959266542492591
10.191118381684626 668.6907697334158 0.9923704140842645
10.196345936638043 664.4055037644966 0.9889413707256964
10.201573491591459 662.4700782191999 0.987033977048965
10.206801046544875 659.7154246960813 0.984971827893833
10.212028601498291 657.0057197601521 0.9816713214925057
10.217256156451707 652.392451873728 0.978062297051388
10.222483711405124 649.8475734241383 0.9762846170484741
10.22771126635854 650.6061518793031 0.9777901803449555
10.232938821311956 650.6940557450496 0.9781441725605824
10.238166376265372 651.2310249038986 0.9776013961380425
10.243393931218788 652.2926543553385 0.9775117638966067
10.248621486172205 642.9033141619694 0.9702420697462533
10.253849041125621 640.8646139553956 0.968269765562741
10.259076596079037 635.4375570959214 0.9645955444606361
10.264304151032453 634.2926504677307 0.9637191618785057
10.26953170598587 635.9139866656329 0.9647187019386207
10.274759260939286 634.7582532203936 0.9634884560906454
10.279986815892702 639.6992724348706 0.9671115624371561
10.285214370846118 638.7156591426005 0.9661525364220328
10.290441925799534 636.6992339293181 0.9640578352625543
10.29566948075295 633.1925703317327 0.9608805123263446
10.300897035706367 629.44027181674 0.9577646864531589
10.306124590659783 628.2143284962416 0.9563422198919466
10.3113521456132 622.3139077412129 0.9520240603899129
10.316579700566615 622.7240571050795 0.9524278074976149
10.321807255520032 620.1729827627685 0.9498452161611933
10.327034810473448 617.1242287221505 0.9474896496507933
10.332262365426864 614.0568379196768 0.9448389492793974
10.33748992038028 613.832556781146 0.9448900848167713
10.342717475333696 612.5179071989289 0.9431462389425719
10.347945030287113 611.4964567482949 0.9402254046370154
10.353172585240529 616.1932757490513 0.9435851378151485
10.358400140193945 617.198364461056 0.9440782251239849
10.363627695147361 620.6834610542267 0.9466917349468736
10.368855250100777 625.6610986762828 0.9505153414595388
10.374082805054194 628.6972363174126 0.9519800914151401
10.37931036000761 628.0381851338196 0.9507632759835726
10.384537914961026 629.0381863362309 0.9517776042236322
10.389765469914442 626.3846353517533 0.9484927601936185
10.394993024867858 625.3836455432039 0.9470966543395369
10.400220579821275 625.8376754728522 0.9477302881660788
10.40544813477469 621.4447215465941 0.944301879707697
10.410675689728107 615.7344515642802 0.9398523771251708
10.415903244681523 610.8335068599873 0.936555427401418
10.42113079963494 610.4250422999369 0.9364512109178397
10.426358354588356 609.8934168420415 0.9358930531922405
10.431585909541772 605.8494949716376 0.9320520269485124
10.436813464495188 602.7287800790324 0.928595388328974
10.442041019448604 597.6333676266606 0.9248166069315411
10.44726857440202 593.4756392176225 0.9213370209374195
10.452496129355437 586.7410639285933 0.9158694005573536
10.457723684308853 584.387910343718 0.9139822801124713
10.462951239262269 582.7682204613694 0.9119687222842343
10.468178794215685 579.2904065577117 0.910164149501502
10.473406349169101 574.3480462527572 0.9061775553260957
10.478633904122518 569.7224400297694 0.9025528470573596
10.483861459075934 569.1567034316384 0.9015106581705625
10.48908901402935 565.4743298771399 0.898219508899728
10.494316568982766 562.0359982686186 0.8942181720324248
10.499544123936182 558.8289236082912 0.8907129087364157
10.504771678889599 556.1537779803765 0.8887389524499995
10.509999233843015 554.7511778421123 0.8883628518798359
10.515226788796431 556.235230268057 0.8892844462448604
10.520454343749847 548.7515927747645 0.8833730906517668
10.525681898703263 543.3465170991611 0.8785756612304082
10.53090945365668 540.1209865182097 0.875521661723171
10.536137008610096 540.1307653129556 0.8752840466000613
10.541364563563512 543.6509015921438 0.877948078583467
10.546592118516928 547.9977898000947 0.8814468956516102
10.551819673470344 546.8351236233464 0.8798180000769262
10.55704722842376 543.2197663681583 0.8763755600046763
10.562274783377177 537.7196368115551 0.8716786064704081
10.567502338330593 533.5754907088623 0.8681598504151634
10.57272989328401 532.1654170679742 0.8663953184116107
10.577957448237425 530.7417793081491 0.8650373317840052
10.583185003190842 530.1505748254064 0.8645431448718771
10.588412558144258 528.4662402739107 0.8624937988145284
10.593640113097674 528.373016374604 0.8622194083025082
10.59886766805109 528.4274328607327 0.8633241472679218
10.604095223004506 522.9221643065875 0.8583266451326157
10.609322777957923 519.2933241288588 0.8556754139252798
10.614550332911339 519.1320612873254 0.8540982190957296
10.619777887864755 521.4214903557497 0.8556377353583592
10.625005442818171 522.20296915575 0.8566562816951241
10.630232997771587 518.040973421765 0.8523881097917302
10.635460552725004 516.494026787364 0.8511881620342622
10.64068810767842 515.5209504773222 0.8504342768496588
10.645915662631836 518.714446646478 0.8529646175271843
10.651143217585252 521.9764497966801 0.8553806514740149
10.656370772538668 522.1438434881726 0.8548344727389037
10.661598327492085 524.9264165829273 0.8559473800233556
10.666825882445501 531.9153239822771 0.861855028942281
10.672053437398917 532.9548451713788 0.8621226636920366
10.677280992352333 536.676265007657 0.8651815619641944
10.68250854730575 536.3468327948021 0.8649354248155623
10.687736102259166 540.548253764074 0.8668764437282117
10.692963657212582 545.2616077104004 0.8702284641340465
10.698191212165998 552.522270394716 0.8760053067556486
10.703418767119414 553.5734034721056 0.8763095212248008
10.70864632207283 556.123180397002 0.8775510785064177
10.713873877026247 563.465162993912 0.8829351145511555
10.719101431979663 572.7824446268655 0.8900697757380958
10.72432898693308 588.0640160910837 0.9015811175162782
10.729556541886495 600.2928742810598 0.9101832021383007
10.734784096839912 613.6689121382952 0.9198832225758122
10.740011651793328 618.4676593659024 0.9233473472650194
10.745239206746744 618.8209075404485 0.9235020125242088
10.75046676170016 620.7722084218113 0.9239853301159875
10.755694316653576 619.0118369558451 0.9221341048641548
10.760921871606993 617.4925798595142 0.9207789823678786
10.766149426560409 618.1312535263968 0.9215216686924048
10.771376981513825 611.3557441457534 0.9161707824249076
10.776604536467241 606.7580595744934 0.9126672245329424
10.781832091420657 605.929302231016 0.9118104563117438
10.787059646374074 598.2289892333384 0.9058450508260933
10.79228720132749 594.9603262790031 0.90226974478002
10.797514756280906 593.5126471009345 0.900655435772785
10.802742311234322 595.2653403833921 0.9018684632441256
10.807969866187738 597.8638825860014 0.9043514025064741
10.813197421141155 596.5102876334325 0.9028333319671062
10.81842497609457 594.7041420922254 0.9017710140112009
10.823652531047987 597.535053397155 0.9035131715069896
10.828880086001403 604.3421124851052 0.9088815036995213
10.83410764095482 608.513764996992 0.9119333437932032
10.839335195908236 614.5234747181471 0.9157847450652244
10.844562750861652 619.7746969152626 0.9190826926946191
10.849790305815068 631.1023592820859 0.9255332630387348
10.855017860768484 648.0623380340381 0.9364989846119187
10.8602454157219 666.8126674423618 0.9500342184313619
10.865472970675317 690.5123061315336 0.9672457909852951
10.870700525628733 708.5289943873853 0.979590769727465
10.875928080582149 724.5839315816611 0.9906069769519352
10.881155635535565 734.873797508126 0.9968101729303758
10.886383190488981 736.3204818388266 0.9972444618524341
10.891610745442398 730.0987243793875 0.993311011590631
10.896838300395814 717.156218099053 0.9842605163217497
10.90206585534923 699.9803977493893 0.9725298460537992
10.907293410302646 684.1258529903903 0.9609550781772493
10.912520965256062 670.0240570620873 0.9504816869178465
10.917748520209479 658.3105431845474 0.9418351235813401
10.922976075162895 642.1333138062917 0.930232370418338
10.928203630116311 625.6088267364466 0.917605896473834
10.933431185069727 612.6442937615158 0.9081555789459169
10.938658740023143 603.1565566983326 0.9005996554756417
10.94388629497656 596.0161009394484 0.8952784058079077
10.949113849929976 589.1942907697781 0.8900140262524587
10.954341404883392 582.1767035388473 0.8840359621953159
10.959568959836808 577.0530356897838 0.8804243202639734
10.964796514790224 571.8041529785521 0.8763198941383554
10.97002406974364 570.1135900617768 0.8771492414229418
10.975251624697057 562.6456300875469 0.8732905588138078
10.980479179650473 554.3408083756224 0.8688051461231208
10.98570673460389 545.9172329284612 0.8637052506475558
10.990934289557305 544.4360565175837 0.8635284371628427
10.996161844510722 543.1404839376142 0.8631575991820024
11.001389399464138 542.0075389539144 0.8626273745412887
11.006616954417554 537.2694342671819 0.8594948309763324
11.01184450937097 533.1690242712962 0.8570151356810546
11.017072064324386 531.9164103866976 0.8567044986829433
11.022299619277803 530.4083212224508 0.8561480334899012
11.027527174231219 524.7355735668693 0.8517890561540054
11.032754729184635 520.1490974552345 0.8482061127965074
11.037982284138051 515.3970128638397 0.8446970552022849
11.043209839091467 509.77024153290256 0.8397446620859662
11.048437394044884 508.8970338098344 0.8388519293049672
11.0536649489983 506.83019428583316 0.8375774093750231
11.058892503951716 505.168166200246 0.8365654876105064
11.064120058905132 504.9901013192365 0.8370905314028976
11.069347613858548 504.9330995605447 0.8384125248757385
11.074575168811965 503.4783652435273 0.8376600812119221
11.079802723765381 502.93685396578707 0.8373725450008962
11.085030278718797 502.1189219736479 0.8372444343220282
11.090257833672213 503.3924904252971 0.8384909813847093
11.09548538862563 501.2280434799427 0.8369328221891502
11.100712943579046 501.3992151489616 0.8376530623154397
11.105940498532462 497.32897348164613 0.8338978066416634
11.111168053485878 498.1048473281956 0.8344486047309414
11.116395608439294 495.13870160404264 0.8315066323621305
11.12162316339271 495.34924796026945 0.8314531862437822
11.126850718346127 495.1178755808945 0.831907713418815
11.132078273299543 493.44055837978357 0.831587636496788
11.13730582825296 491.16646659918865 0.8298551207623385
11.142533383206375 486.5924893813184 0.826569485911018
11.147760938159792 489.4078518233609 0.8285343498037533
11.152988493113208 493.91475105273105 0.8318782038414796
11.158216048066624 493.8185641678765 0.8324243983625834
11.16344360302004 493.5981165667581 0.8321857625675393
11.168671157973456 488.47398512971586 0.8279898606136082
11.173898712926873 492.3357679304941 0.8318350909871671
11.179126267880289 491.52792857248096 0.8306015618341744
11.184353822833705 493.40908088942484 0.8325188553019458
11.189581377787121 492.23574592996187 0.8320993755376282
11.194808932740537 486.68695500608175 0.8274074213608428
11.200036487693954 484.63361857041536 0.8254351241732096
11.20526404264737 483.70049361214035 0.824511060737921
11.210491597600786 485.75163319865527 0.8263075339478041
11.215719152554202 484.9223179294371 0.826362928450117
11.220946707507618 488.35659981531467 0.8295483434203467
11.226174262461035 491.24043059401026 0.8319494538391803
11.23140181741445 492.1249783610832 0.832932572684477
11.236629372367867 492.89693493112867 0.8337022444602473
11.241856927321283 488.0185292651073 0.8295538390852771
11.2470844822747 483.86422158596474 0.8261148226195061
11.252312037228116 482.245858304748 0.8247022369787398
11.257539592181532 479.08169836267365 0.822061472801425
11.262767147134948 477.2617236081727 0.8205608252252232
11.267994702088364 471.2270731547075 0.8153903944569102
11.27322225704178 469.89499485166505 0.814511487685672
11.278449811995197 468.9892137359288 0.8134702197936692
11.283677366948613 468.3698202767172 0.812927259196859
11.288904921902029 470.03107715949125 0.8139399124340521
11.294132476855445 465.8173357144232 0.8105654130684122
11.299360031808861 461.42773848605987 0.8080678284280743
11.304587586762278 460.7278481739806 0.8068991676444178
11.309815141715694 459.5384948349234 0.8050577585356012
11.31504269666911 458.44172752089645 0.8038677663571585
11.320270251622526 459.4859479944951 0.8040767239689548
11.325497806575942 456.77168321707455 0.801367318771706
11.330725361529359 455.69135861965043 0.8004808220744665
11.335952916482775 458.14504912430687 0.8021923738008088
11.341180471436191 457.2306941139334 0.8012035712788906
11.346408026389607 455.60805071784927 0.8000757218598343
11.351635581343023 454.7698427359319 0.7993589836912882
11.35686313629644 452.96311759646386 0.7980646691944558
11.362090691249856 452.48560746624753 0.7976636135255779
11.367318246203272 451.9412291997117 0.7975762234063952
11.372545801156688 449.9750931063265 0.7964689758537651
11.377773356110104 448.14814090568944 0.794985102933641
11.38300091106352 444.96631224997475 0.7920900015079433
11.388228466016937 444.3887468775239 0.7910067683327752
11.393456020970353 440.8586354090483 0.787714035235087
11.39868357592377 434.0058709697862 0.7818598465861774
11.403911130877185 429.82995792755617 0.778546570878202
11.409138685830602 429.71098939501445 0.7796801657449011
11.414366240784018 430.61179301346556 0.7808252586376534
11.419593795737434 427.52772342678946 0.7773103907346913
11.42482135069085 426.0362394122705 0.7763164389306689
11.430048905644266 424.7644291776945 0.774669831207814
11.435276460597683 422.9167710123198 0.7735776351640659
11.440504015551099 421.40440284104415 0.7726041182072676
11.445731570504515 417.24731250220185 0.7677467363840231
11.450959125457931 414.763336941678 0.7646747724029294
11.456186680411347 416.5179941696154 0.7662385976177926
11.461414235364764 416.4817533925247 0.7673888671177691
11.46664179031818 413.24113479388717 0.7644822804195122
11.471869345271596 414.2335746192818 0.7655142961860539
11.477096900225012 412.3572738420966 0.7640926059808173
11.482324455178428 409.59446415854376 0.7679714752901615
11.487552010131845 409.5185403682078 0.7703179280147945
11.49277956508526 408.7911069927477 0.771853651111434
11.498007120038677 409.17253674841834 0.7743333774782253
11.503234674992093 410.8982486141124 0.7764463913034941
11.50846222994551 410.96777696622615 0.7766198351591727
11.513689784898926 409.66342861784784 0.7757358403800202
11.518917339852342 407.72069638147747 0.7745349423805781
11.524144894805758 401.3746847393707 0.7703790357815319
11.529372449759174 398.45031426455614 0.7698184893331457
11.53460000471259 400.076632590962 0.7715003259196161
11.539827559666007 402.23255256525005 0.7741540360346756
11.545055114619423 406.4861905767807 0.7772458949405339
11.550282669572839 404.16803868402775 0.7743450544265716
11.555510224526255 401.1771668610296 0.7731232787706839
11.560737779479672 401.9910803165763 0.7745610039559105
11.565965334433088 402.7294523568101 0.7764403268149946
11.571192889386504 402.1601555593578 0.7764295990535418
11.57642044433992 401.6997286523375 0.7763915798908984
11.581647999293336 397.9733278475771 0.7740552301076351
11.586875554246753 395.4205164915978 0.7730243045851927
11.592103109200169 395.26644148315364 0.7730314443499254
11.597330664153585 397.18544487428915 0.7745367496876908
11.602558219107001 402.20497180351856 0.7799782358397479
11.607785774060417 401.4249073204803 0.7797850715739892
11.613013329013834 402.1887880858251 0.781117128562281
11.61824088396725 401.5887298794078 0.7809814168580166
11.623468438920666 400.5686502132521 0.7791349576848314
11.628695993874082 401.91306594453613 0.7809098281201607
11.633923548827498 402.9303372455694 0.7825943754821609
11.639151103780915 404.944391523056 0.7847254556842908
11.64437865873433 405.5204168209618 0.7859448276406311
11.649606213687747 402.57150130003663 0.7838150756170881
11.654833768641163 395.2217188131339 0.777906434449268
11.66006132359458 392.43449690505696 0.7763075677472869
11.665288878547996 393.01114803882547 0.7767207038673166
11.670516433501412 394.8216759707009 0.7777815550576307
11.675743988454828 397.4308537794371 0.7803350698877847
11.680971543408244 398.7937086151481 0.781779442855615
11.68619909836166 399.4127946897708 0.7833776121903856
11.691426653315077 399.5604300357994 0.7852955455583704
11.696654208268493 398.05586098473447 0.7840531258998448
11.701881763221909 391.539006598801 0.7771107377562351
11.707109318175325 390.4005782894492 0.7760907497580413
11.712336873128741 388.7675809464003 0.7742347607177881
11.717564428082158 389.4893023016698 0.7752692921295239
11.722791983035574 392.77426776795244 0.7795626330760038
11.72801953798899 391.2038788292573 0.7789569578188226
11.733247092942406 391.86431131899775 0.7805207566887346
11.738474647895822 392.57449918388784 0.7811079514006741
11.743702202849239 389.6620053796951 0.7788208596513194
11.748929757802655 389.8184105399659 0.7784648737118364
11.754157312756071 387.57131672427624 0.7765894870096278
11.759384867709487 389.7764589557197 0.7794109049128635
11.764612422662903 395.74643061605434 0.7854632058008388
11.76983997761632 397.9939095343003 0.7868179072169545
11.775067532569736 401.3079314621732 0.7902328872128925
11.780295087523152 403.72679255294526 0.7923008636130824
11.785522642476568 403.2297404415405 0.7916706581092866
11.790750197429984 401.35101941887075 0.7902341851874809
11.7959777523834 399.12729234883284 0.7880651562603125
11.801205307336817 401.035446957086 0.7899976620701741
11.806432862290233 402.94392171876603 0.7917073930590626
11.81166041724365 406.536621628505 0.7950880949983831
11.816887972197065 406.4816490767815 0.7950083928829572
11.822115527150482 402.09189631280657 0.790623264284228
11.827343082103898 396.5661659472926 0.785405475719092
11.832570637057314 393.06724139898455 0.7814885090472713
11.83779819201073 390.3423353224578 0.7795494690403019
11.843025746964146 385.8264474115756 0.7753423479921591
11.848253301917563 384.716504919588 0.7742319055858707
11.853480856870979 383.46500514636557 0.7741496941301217
11.858708411824395 382.97496853831404 0.7731194628585341
11.863935966777811 377.2277114916997 0.7680180872037058
11.869163521731227 372.0754303494225 0.7632669224098382
11.874391076684644 367.90513450355917 0.758869378185391
11.87961863163806 368.972170248213 0.7618406485699981
11.884846186591476 370.2123194523702 0.7637722525932439
11.890073741544892 368.5309469462252 0.7631785775798162
11.895301296498308 369.31693774626314 0.7635738565290936
11.900528851451725 364.06590821735824 0.7584340703765332
11.90575640640514 360.66115901663295 0.7547366688165797
11.910983961358557 361.1146378091601 0.7549872496266449
11.916211516311973 357.45084516840404 0.7522021889131557
11.92143907126539 353.5731373963012 0.7489378545741798
11.926666626218806 351.9647451017639 0.7483152702681656
11.931894181172222 346.2130143927556 0.7438309262421386
11.937121736125638 345.0601570533839 0.7429011268428096
11.942349291079054 346.14943842602224 0.7445311049799263
11.94757684603247 347.1382728618356 0.7461098101987205
11.952804400985887 348.81383614083984 0.7484832009246715
11.958031955939303 350.8274964094687 0.7510491923377662
11.963259510892719 349.2176602146439 0.7481541746506947
11.968487065846135 348.13577571680634 0.7461837018606045
11.973714620799552 347.9460814896929 0.7453200374703252
11.978942175752968 348.2930296098787 0.7453293148224351
11.984169730706384 351.9092172555467 0.7491615717075932
11.9893972856598 354.08183985209087 0.7509878646763335
11.994624840613216 354.9031215934611 0.7515607624203547
11.999852395566633 353.6640854188755 0.7510642445302731
12.005079950520049 353.43700689910617 0.7509124536657927
12.010307505473465 351.7976769143669 0.7500168452735974
12.015535060426881 351.318195835147 0.7504976163476326
12.020762615380297 348.59213946385375 0.7475682442593119
12.025990170333714 346.6983606862919 0.7461775657164635
12.03121772528713 345.6013683417293 0.7449472577024193
12.036445280240546 350.8017368502255 0.7504771638477363
12.041672835193962 353.1653059427081 0.7534185994119301
12.046900390147378 352.0907610416312 0.7532565079150958
12.052127945100795 350.37201881099054 0.7513078469216178
12.05735550005421 350.89915076404947 0.7512647237704166
12.062583055007627 353.40791486140495 0.7537862678029779
12.067810609961043 354.76755870312616 0.7555758467629656
12.07303816491446 354.9737899613337 0.7569546500689515
12.078265719867876 354.5744698841546 0.7564381155583707
12.083493274821292 354.8177476972597 0.7562325657445285
12.088720829774708 361.6101001603779 0.7629198112073304
12.093948384728124 365.22892098065427 0.7660426834436261
12.09917593968154 367.03175731137924 0.7676311222327356
12.104403494634957 368.92374967781564 0.7693060045771556
12.109631049588373 371.7943374908805 0.7718351187520751
12.114858604541789 380.1211871023204 0.7802411802759948
12.120086159495205 391.87810367477095 0.7919890062128571
12.125313714448621 406.1278883272441 0.8057907286524646
12.130541269402038 420.46047069597313 0.8200838650720512
12.135768824355454 436.23472104960075 0.8350028972206921
12.14099637930887 450.69277900115003 0.8480469175478305
12.146223934262286 467.1859643088721 0.8633188418341904
12.151451489215702 477.4909739130127 0.8721047723792534
12.156679044169119 485.90843765201413 0.8791643575351002
12.161906599122535 492.57666907615675 0.885637914408486
12.167134154075951 493.60314656003504 0.8860669793682878
12.172361709029367 493.7226770438303 0.8866785476017198
12.177589263982783 491.2548454185307 0.8854558527617775
12.1828168189362 488.5358170921154 0.8828487400188142
12.188044373889616 480.0438955151593 0.8755456415285928
12.193271928843032 474.2125019094753 0.8705431583873894
12.198499483796448 465.954388660891 0.8625922028517206
12.203727038749864 457.21942474885975 0.8548632695296806
12.20895459370328 454.4670324156962 0.8526001228764029
12.214182148656697 447.74089540259536 0.8464186236912905
12.219409703610113 440.68865408187446 0.8403119684251498
12.22463725856353 431.33784419553797 0.8317502752055933
12.229864813516945 421.0166640133642 0.8221655251640921
12.235092368470362 415.6081726665318 0.8171786802329273
12.240319923423778 410.6807097667752 0.8123798142849571
12.245547478377194 406.22417896178194 0.809248510217757
12.25077503333061 401.0663762104491 0.8049480128564461
12.256002588284026 394.8877584073281 0.7997729234718997
12.261230143237443 388.8344169655539 0.7946830000497307
12.266457698190859 381.9269458450017 0.7879862405987873
12.271685253144275 376.79929643214825 0.7823178732362728
12.276912808097691 370.34530258020357 0.7761956608828063
12.282140363051107 366.5317630768936 0.7734603003428858
12.287367918004524 362.4186454551455 0.7699088588497248
12.29259547295794 359.3488995764629 0.7676058098049658
12.297823027911356 358.61829000550597 0.7672343697776444
12.303050582864772 355.9204721253408 0.764654113868835
12.308278137818188 359.7701386676315 0.768659434856817
12.313505692771605 360.1711310552045 0.7718089292307121
12.31873324772502 360.33856186672983 0.7799071623194591
12.323960802678437 358.11708770667286 0.7819811911719529
12.329188357631853 355.2316912854171 0.7819633672162982
12.33441591258527 350.42455669634955 0.7806376446965538
12.339643467538686 347.2947599568146 0.779958408602466
12.344871022492102 343.42360755142784 0.7789156334183954
12.350098577445518 340.6871132532213 0.7786276462508853
12.355326132398934 338.08138151930814 0.7785113198514048
12.36055368735235 339.18312553123116 0.7814527360269845
12.365781242305767 336.765798569034 0.7801665541980294
12.371008797259183 335.0364535994354 0.7798938915506204
12.376236352212599 336.2258627329903 0.782693705398199
12.381463907166015 334.03266704897794 0.7829144697540185
12.386691462119432 337.1549927638438 0.7885851460527279
12.391919017072848 333.7254630979697 0.7866589892427337
12.397146572026264 330.41214451612876 0.7838872794747676
12.40237412697968 331.69111881462595 0.7871082158586579
12.407601681933096 327.69326437632355 0.7849131763609136
12.412829236886513 329.52106813533425 0.7905682208302868
12.418056791839929 328.18184120088904 0.7903138927990911
12.423284346793345 326.52007893263476 0.7892353651972629
12.428511901746761 328.3286701885446 0.792154134643594
12.433739456700177 329.2848230395844 0.7933216308720961
12.438967011653594 331.6825817697975 0.796633075743786
12.44419456660701 330.59026327424925 0.7955637847852448
12.449422121560426 329.066051412312 0.793879859294437
12.454649676513842 327.06381569584255 0.7929904383177554
12.459877231467258 327.80178529563057 0.7966352628169375
12.465104786420675 328.08569899070324 0.7989961560725698
12.47033234137409 327.4928226158976 0.8010673030650348
12.475559896327507 325.7784227666632 0.8001853365024622
12.480787451280923 323.7891126277158 0.798483451173596
12.48601500623434 320.8423058958584 0.7967049875427191
12.491242561187756 321.4598474842443 0.7980929878230131
12.496470116141172 322.51908364184976 0.8017671951298624
12.501697671094588 323.23188451880986 0.8031456629605951
12.506925226048004 324.24620202081826 0.8052918993570274
12.51215278100142 321.49746904719814 0.8048848800377503
12.517380335954837 317.7602064433441 0.8021020638548564
12.522607890908253 315.9070489816954 0.8025121111335437
12.527835445861669 311.8259720380393 0.7978816773246966
12.533063000815085 314.73395320028106 0.800413594077188
12.538290555768501 314.3057819628166 0.79829511383583
12.543518110721918 316.5802747362943 0.801199745228518
12.548745665675334 317.7894583262465 0.8046915542407761
12.55397322062875 314.5794714599952 0.8037515440347655
12.559200775582166 312.41049924851455 0.8036790640451563
12.564428330535582 310.3550981173679 0.7958334846825498
12.569655885488999 306.45635370196555 0.781357048394114
12.574883440442415 306.59136922928167 0.7772412987459866
12.580110995395831 306.6282097973102 0.7739333962370561
12.585338550349247 306.0794661085803 0.7726857847539097
12.590566105302663 309.52943849944285 0.7765452569704073
12.59579366025608 308.476325484454 0.7740662627177042
12.601021215209496 310.0956146149422 0.7757131405905036
12.606248770162912 308.5669472135757 0.7714113021926879
12.611476325116328 308.87595281823167 0.7699022319715417
12.616703880069744 312.448188404162 0.7721673338443906
12.62193143502316 314.71427047160705 0.7729972463224452
12.627158989976577 318.72574096995544 0.7755682552170444
12.632386544929993 318.8737962719499 0.7755954550429918
12.63761409988341 316.27980096571395 0.7714560308243672
12.642841654836825 315.4220633850857 0.7695236628352998
12.648069209790242 315.5410945999052 0.7693921443798336
12.653296764743658 318.3173203740445 0.7717534536515432
12.658524319697074 324.3060775136262 0.7793424537481594
12.66375187465049 327.5030574442432 0.7844614587393031
12.668979429603906 328.5842660553268 0.7842329992824421
12.674206984557323 330.1792431459286 0.7856273173803313
12.679434539510739 333.1133622404766 0.7864494194875333
12.684662094464155 338.02069728010565 0.7899879712095105
12.689889649417571 341.1599854737336 0.7927996501458744
12.695117204370987 347.87019259598145 0.7991883111147399
12.700344759324404 355.9294701914048 0.8071697496906711
12.70557231427782 363.09272307156914 0.8144536553809115
12.710799869231236 374.09938465332317 0.8255350903846987
12.716027424184652 383.26958179215666 0.8349066737019463
12.721254979138068 389.4353899546704 0.8408258144767744
12.726482534091485 394.939249789831 0.8459071319379845
12.7317100890449 400.51811856405186 0.8518379622515679
12.736937643998317 404.25332460304134 0.8553066167682564
12.742165198951733 406.08212391314754 0.8560976145272495
12.74739275390515 409.5852543291222 0.8596827228589755
12.752620308858566 413.7082625916063 0.8636261089959212
12.757847863811982 415.1312906310962 0.8646873288602118
12.763075418765398 415.39290740743974 0.8656128924301647
12.768302973718814 412.06808199319323 0.862031825590863
12.77353052867223 407.8803982221118 0.8572846744282363
12.778758083625647 398.1215881903166 0.8477002209594857
12.783985638579063 389.4730300136762 0.8390816850280394
12.789213193532479 384.9116050176488 0.8338536148712163
12.794440748485895 376.6570232311479 0.8241755707223108
12.799668303439312 372.80526171363334 0.8194576413416909
12.804895858392728 367.0354281135125 0.8123942181521332
12.810123413346144 363.1453439582274 0.8075719645778513
12.81535096829956 359.92662418628305 0.8035382901879019
12.820578523252976 358.7497855976166 0.8014101896700346
12.825806078206393 358.2404148626551 0.8010354928688769
12.831033633159809 356.6942643463175 0.7992759045897908
12.836261188113225 354.58627511075457 0.7973708356077571
12.841488743066641 355.60148807827846 0.7989433574845641
12.846716298020057 359.50814166858913 0.8034007880439382
12.851943852973474 361.8072354599515 0.8053375269254284
12.85717140792689 365.8126715371323 0.8097297217208069
12.862398962880306 368.79956787228554 0.8126306788589599
12.867626517833722 369.88956310308834 0.814231358533983
12.872854072787138 374.38421318014025 0.8194353019800686
12.878081627740555 379.069746421792 0.8238177858363711
12.88330918269397 383.21220835078896 0.8283260032987863
12.888536737647387 388.60543576506393 0.8311782549834094
12.893764292600803 391.515476363876 0.8336151718347882
12.89899184755422 391.97212826299045 0.8338231046914389
12.904219402507636 394.4006017748104 0.8353626729520258
12.909446957461052 387.5266717224832 0.8276023580819271
12.914674512414468 384.12506051139775 0.8232815767400239
12.919902067367884 375.6305521297393 0.8133934750885721
12.9251296223213 367.97618031987105 0.8065119372224631
12.930357177274717 364.31432684348476 0.8043306623044162
12.935584732228133 354.2858408625045 0.7946068667214936
12.940812287181549 344.7772715560061 0.784088568695601
12.946039842134965 334.973405238272 0.7720130542234458
12.951267397088381 328.41048977793264 0.7633805225336365
12.956494952041798 325.4695576580052 0.7606921609498225
12.961722506995214 324.2255882593551 0.7594274627764434
12.96695006194863 321.14434033996065 0.7566861301520328
12.972177616902046 320.66402432068725 0.7567375898250992
12.977405171855462 320.4997474538526 0.7554981380873402
12.982632726808879 322.3186373119266 0.7575725662901329
12.987860281762295 326.13135924824246 0.7606526796102463
12.993087836715711 325.0745318491782 0.7583145624848959
12.998315391669127 320.5654372666873 0.7517580743296258
13.003542946622543 318.01738494989735 0.7496632403468485
13.00877050157596 321.38332154196036 0.7556657243607093
13.013998056529376 326.75258594213636 0.7631435695562891
13.019225611482792 331.64411762511673 0.7694461425357704
13.024453166436208 334.920699785669 0.7738752334240089
13.029680721389624 334.127128661849 0.7729162979327407
13.03490827634304 335.32438507022357 0.7731246403887602
13.040135831296457 334.957920413254 0.7733288577621025
13.045363386249873 337.43365215686 0.7757971825182547
13.05059094120329 339.36350933629194 0.7774446315657468
13.055818496156705 339.9753416828093 0.7792506598552261
13.061046051110122 338.5002212989531 0.7757192697131776
13.066273606063538 342.5657116176834 0.779949782387496
13.071501161016954 343.1254886713126 0.7792785715291181
13.07672871597037 342.2113614503767 0.7784175617481573
13.081956270923786 342.5029389139032 0.7795622561474385
13.087183825877203 335.6273766628614 0.772230820535274
13.092411380830619 333.30256427193615 0.7697492470484244
13.097638935784035 332.9714610895307 0.7685323055462552
13.102866490737451 331.76498443449367 0.7679837301027683
13.108094045690867 328.23318906123023 0.7634830573993475
13.113321600644284 324.5851213915447 0.7602893705968078
13.1185491555977 321.3432620560903 0.7571946059804605
13.123776710551116 320.5064164914769 0.7555397870209948
13.129004265504532 318.73278525505094 0.7532745286052874
13.134231820457948 319.9430387410091 0.7531960517548548
13.139459375411365 323.66835776704266 0.7578310533239498
13.14468693036478 324.6120841480755 0.75926741602989
13.149914485318197 326.5687207429399 0.7622087075553325
13.155142040271613 328.0759633743322 0.7649960022859876
13.16036959522503 331.3902278757314 0.7690033811184969
13.165597150178446 332.53454919899804 0.7700775867555809
13.170824705131862 333.1323518246251 0.7709242396068692
13.176052260085278 335.48395390875953 0.7731790826024881
13.181279815038694 335.7180685628992 0.7724199996200959
13.18650736999211 338.1095204840812 0.7754724419025345
13.191734924945527 337.9115798742707 0.7755865271217719
13.196962479898943 339.1631637828893 0.7775123275928384
13.202190034852359 338.70064079254263 0.7778221764719777
13.207417589805775 337.26566707427094 0.7752196720769516
13.212645144759191 336.295676607072 0.7734161734580273
13.217872699712608 336.4261603885305 0.7732087099207573
13.223100254666024 338.40300883125207 0.7749990954190349
13.22832780961944 338.9171691074501 0.7765589640668386
13.233555364572856 336.3873264668434 0.7743136204578823
13.238782919526273 331.990489308943 0.7691511963277072
13.244010474479689 329.8084046558739 0.7665707906490671
13.249238029433105 329.1256895817543 0.764846911635922
13.254465584386521 330.29530359484306 0.766396721388582
13.259693139339937 330.5682956947006 0.7673838419047706
13.264920694293354 326.25204004178676 0.7633038200521699
13.27014824924677 320.9571054693651 0.7572281705797805
13.275375804200186 317.56758193689996 0.7529122043298211
13.280603359153602 315.0861869356136 0.7493076769207704
13.285830914107018 315.32774758067336 0.750557540485536
13.291058469060435 314.392960702757 0.750128876677072
13.29628602401385 315.93186306503287 0.751967807724717
13.301513578967267 316.42562966999577 0.7520967445097351
13.306741133920683 314.70783284253025 0.7501396593703805
13.3119686888741 313.95211199773706 0.7487425247768367
13.317196243827516 310.1367425851871 0.7430058138872081
13.322423798780932 307.03716479051184 0.7386512218566612
13.327651353734348 311.6572238221818 0.7443354254949895
13.332878908687764 309.1230237671379 0.74307207930426
13.33810646364118 309.0297101465776 0.7447908632266147
13.343334018594597 307.32746954803105 0.7439179853045496
13.348561573548013 303.2445355426469 0.7399663760867649
13.353789128501429 301.216800745847 0.7369150606576091
13.359016683454845 297.2054751027927 0.7318103314037412
13.364244238408261 298.33424914205904 0.7326785991208913
13.369471793361678 303.52266990693397 0.738087549968916
13.374699348315094 306.7441937233158 0.7414848091704409
13.37992690326851 308.0172884101855 0.743707463102455
13.385154458221926 310.90231661641513 0.7465494555530456
13.390382013175342 309.6024205110046 0.7445809062837463
13.395609568128759 306.91607940110805 0.7413589223262756
13.400837123082175 307.8689737758113 0.742449990252168
13.406064678035591 306.8832137541451 0.7414094552594298
13.411292232989007 310.48104332443285 0.7473626489559094
13.416519787942423 313.4773283187364 0.7501901746785532
13.42174734289584 317.9918930955948 0.75595023073759
13.426974897849256 321.453222220346 0.7588478233713615
13.432202452802672 322.7359583365047 0.7588153174203658
13.437430007756088 322.60805050640823 0.7594389998534004
13.442657562709504 320.7676485571668 0.757743706490628
13.44788511766292 321.4932516045006 0.7583375304194386
13.453112672616337 323.50175414004315 0.7611026243136966
13.458340227569753 328.9079542353556 0.7656947544535577
13.46356778252317 331.54543697410526 0.7685632403536644
13.468795337476585 329.68121073038554 0.7665265902958688
13.474022892430002 328.144860121861 0.7653362679601454
13.479250447383418 328.2082506065958 0.7663029227316042
13.484478002336834 327.5703901675286 0.765633893323204
13.48970555729025 328.3822389913216 0.7651195230949116
13.494933112243666 325.69042382167834 0.7616952000765599
13.500160667197083 323.8676676591577 0.7597596172188041
13.505388222150499 323.06703235991006 0.7592545820304923
13.510615777103915 322.22692455707545 0.7593925989094904
13.515843332057331 322.751801960161 0.7602160960305111
13.521070887010747 322.4416980018701 0.759867642969541
13.526298441964164 320.2934916400371 0.758081236066737
13.53152599691758 315.09506774468576 0.7514855046900981
13.536753551870996 311.8784963050263 0.749301496996861
13.541981106824412 304.9253595812202 0.7426542048816307
13.547208661777828 302.1063671131654 0.7387168236210995
13.552436216731245 297.3137231894598 0.7315530572971725
13.55766377168466 295.61281362850985 0.7283070311461652
13.562891326638077 292.51464601744584 0.7250941637985295
13.568118881591493 292.2677201629095 0.7284099122877007
13.57334643654491 289.3069261791478 0.725585615501628
13.578573991498326 287.3019790692773 0.7235964809508297
13.583801546451742 288.04055165317993 0.7248890463415509
13.589029101405158 284.13457248006904 0.7199693310267773
13.594256656358574 279.78965776987843 0.7159727755588096
13.59948421131199 275.6403476473699 0.7108475955021932
13.604711766265407 272.8508447924058 0.7077737485892074
13.609939321218823 274.084327818821 0.7113714019953714
13.615166876172239 274.8362971905263 0.7127306462938189
13.620394431125655 273.6821322893645 0.7099377527632944
13.625621986079071 273.4404297207087 0.7080531077833081
13.630849541032488 273.27354757141325 0.7081465448745144
13.636077095985904 272.85197442202104 0.7073867424193936
13.64130465093932 273.08748739070234 0.7079403454913222
13.646532205892736 273.0873550388601 0.7074513430186604
13.651759760846153 270.3473066630506 0.7037437117300732
13.656987315799569 269.4943691705643 0.7032491928053929
13.662214870752985 267.4499311070499 0.7016123715519581
13.667442425706401 266.88546256249407 0.7022312290485122
13.672669980659817 265.37022594517225 0.7018882759732781
13.677897535613234 264.84770375598555 0.700330155117911
13.68312509056665 262.464133579053 0.6967661716740731
13.688352645520066 264.25265168049515 0.6988263637487153
13.693580200473482 263.9973884074906 0.6984765146651626
13.698807755426898 263.99748525030435 0.6995548472128174
13.704035310380315 264.77650821563543 0.7021022727019107
13.70926286533373 265.8491304825668 0.7031388302011043
13.714490420287147 266.15890740822744 0.7022515574304348
13.719717975240563 268.87603563241214 0.7041914984403264
13.72494553019398 269.202709974279 0.704828263230426
13.730173085147396 266.7455084782265 0.7024219991479262
13.735400640100812 267.1082571821997 0.7025505076107159
13.740628195054228 266.5362269622398 0.701537241874389
13.745855750007644 271.57310815052585 0.7077314359661251
13.75108330496106 276.8677212251591 0.7130845916053713
13.756310859914477 275.30607989755504 0.7097854331618014
13.761538414867893 269.6493139248157 0.7024704966438587
13.766765969821309 262.2518697832988 0.6922347320841622
13.771993524774725 258.73416902859094 0.6882834606482369
13.777221079728141 256.68646674266046 0.6866264317680865
13.782448634681558 258.81196385860574 0.6893151594254374
13.787676189634974 259.68628923977894 0.6909382043406767
13.79290374458839 262.9255262510294 0.6963398281613062
13.798131299541806 262.8959535062833 0.6956549282705795
13.803358854495222 262.1805814548388 0.695965923017433
13.808586409448639 258.0166481812421 0.6903785480253541
13.813813964402055 258.17593285419645 0.6907862503426268
13.819041519355471 260.40152067801256 0.6941035584950087
13.824269074308887 263.18273669154553 0.6950346347376419
13.829496629262303 265.3215338504785 0.6979111757080472
13.83472418421572 263.567213348084 0.6973253907480926
13.839951739169136 267.5570016998254 0.7015442919321677
13.845179294122552 268.47360995778155 0.7022731070197219
13.850406849075968 271.48236289767266 0.7058191817051054
13.855634404029384 272.09724364795045 0.7072162096552148
13.8608619589828 269.08873395412314 0.7045323677759248
13.866089513936217 267.96699677268384 0.702076978473012
13.871317068889633 266.05556045489567 0.6987956155006886
13.87654462384305 265.8800610842459 0.6980617809060642
13.881772178796465 265.34378952228445 0.6983700464848848
13.886999733749882 268.8859395415293 0.7047193432814738
13.892227288703298 270.8780297900468 0.7061143106779135
13.897454843656714 272.5972383250237 0.7071846785373265
13.90268239861013 276.0055307027008 0.7104034853511411
13.907909953563546 277.91313668139816 0.7124507092347663
13.913137508516963 280.8341214283511 0.7166861549805659
13.918365063470379 281.1673353209951 0.7171965181198205
13.923592618423795 283.2259992981273 0.718777077185181
13.928820173377211 283.22004185410265 0.7169177351438331
13.934047728330627 285.8596919270193 0.7194442283960116
13.939275283284044 288.329215672246 0.722482165306464
13.94450283823746 287.1026722581299 0.7220296410719872
13.949730393190876 286.04149224528993 0.7207415910164635
13.954957948144292 286.8177891981699 0.7210284233689046
13.960185503097708 289.180100880746 0.724489939944763
13.965413058051125 289.19277292232186 0.7242153328721066
13.97064061300454 285.3541211632676 0.7192311708058651
13.975868167957957 278.75800510329265 0.7110131274079506
13.981095722911373 273.66141085630727 0.7051867423726794
13.98632327786479 271.2352314043285 0.7024637669278245
13.991550832818206 271.7712588369444 0.7037904942193612
13.996778387771622 272.5651736133377 0.7053520428839603
14.002005942725038 272.3120119414507 0.7059126805585592
14.007233497678454 270.622613754783 0.7036669117309561
14.01246105263187 271.76396437592496 0.7053080794332678
14.017688607585287 273.0747934307724 0.7064729378290471
14.022916162538703 274.0253027799727 0.7080411365838107
14.028143717492119 276.26757261969243 0.7110077499287902
14.033371272445535 275.91292187055353 0.7100274425199244
14.038598827398951 275.5448720893436 0.7095641590674157
14.043826382352368 277.6553460612731 0.7112489657401443
14.049053937305784 280.54569293479545 0.716489877092396
14.0542814922592 280.8846426879389 0.718037261113638
14.059509047212616 280.94878182207543 0.7177780254373384
14.064736602166032 281.5889595917181 0.7173876656767055
14.069964157119449 282.4847522598707 0.7161370654479157
14.075191712072865 284.4606044423617 0.7183738657171675
14.080419267026281 288.3822699722256 0.7241960790920445
14.085646821979697 291.6192700615765 0.7276824667830251
14.090874376933114 294.93653482040185 0.7319608467917805
14.09610193188653 298.5840464473951 0.7348542320276011
14.101329486839946 300.97407062604077 0.7364374552959031
14.106557041793362 302.11982927797396 0.7369393156283857
14.111784596746778 305.8586152336273 0.7414157566078755
14.117012151700195 306.93409928225884 0.7428178984335582
14.12223970665361 307.80788297683273 0.7449136137198173
14.127467261607027 305.60804893037965 0.7421153426738122
14.132694816560443 302.5139602762802 0.74003711214218
14.13792237151386 299.8301700506729 0.7381534061453521
14.143149926467276 296.4851599192567 0.7344798924203598
14.148377481420692 299.0809863695079 0.7380872133912154
14.153605036374108 298.63832964462785 0.7372333244204136
14.158832591327524 296.78453558462184 0.7338184313333374
14.16406014628094 296.4918973501253 0.7327228727957794
14.169287701234357 295.3547017160695 0.7312476880317815
14.174515256187773 293.6953109589282 0.7288087552261681
14.179742811141189 290.44163320439725 0.7253161916882904
14.184970366094605 287.3752198223819 0.7209400076326392
14.190197921048021 286.36180699103335 0.7197246082960194
14.195425476001438 283.9250417926753 0.7178787135808158
14.200653030954854 283.90252044497004 0.7183070888434211
14.20588058590827 285.61554050750163 0.7210546660497585
14.211108140861686 288.5179881944433 0.7246116275751573
14.216335695815102 292.67447973235176 0.728750597744957
14.221563250768519 295.15145920570063 0.7318656035633854
14.226790805721935 295.1153814438084 0.7320484668793799
14.232018360675351 292.87942801558916 0.727829790737976
14.237245915628767 293.4769895086633 0.7276228146708097
14.242473470582183 290.88321355629563 0.7240713232598682
14.2477010255356 291.2899944986063 0.7240455054394033
14.252928580489016 291.1379995264603 0.723634877154989
14.258156135442432 291.32353946629325 0.7224404724163319
14.263383690395848 295.0298582583551 0.7260848686087673
14.268611245349264 297.56599546210055 0.7287305789159458
14.27383880030268 298.81951025042434 0.729786277081135
14.279066355256097 300.16584723720183 0.7320976509522837
14.284293910209513 300.6474486025611 0.7330806562140408
14.28952146516293 303.3905971138314 0.7363021055155788
14.294749020116345 304.49842887538983 0.7376519100202007
14.299976575069762 306.0885359892801 0.7398403968154221
14.305204130023178 306.9472515764489 0.7409006607169838
14.310431684976594 306.21085723489205 0.7394305392822967
14.31565923993001 309.1191989343445 0.7421287135112138
14.320886794883426 312.67451013895857 0.7462112859192629
14.326114349836843 315.64372452379433 0.7508559982352082
14.331341904790259 316.67911827079087 0.7512564306857759
14.336569459743675 314.054218980434 0.748351543197379
14.341797014697091 312.5654902172818 0.7456687556682463
14.347024569650507 313.0427170937226 0.7456470604707703
14.352252124603924 313.56323833343083 0.7467342589365777
14.35747967955734 312.5691027225513 0.7458785086066597
14.362707234510756 310.4957814961939 0.7431304936376477
14.367934789464172 311.9053338791211 0.7449330227015694
14.373162344417588 315.58691936486696 0.7487143630960071
14.378389899371005 318.8112224393811 0.7538973527237629
14.38361745432442 320.5570317083798 0.756281085168187
14.388845009277837 319.49023487601863 0.7556087461593014
14.394072564231253 317.337109230959 0.7535884645433939
14.39930011918467 317.556480907691 0.7532368859890717
14.404527674138086 317.0420180288597 0.7524077636961696
14.409755229091502 318.9043114079858 0.7549228897633845
14.414982784044918 319.3786092759992 0.755802355529866
14.420210338998334 318.0291984982974 0.7538662281122442
14.42543789395175 318.75207048243476 0.7541533052950334
14.430665448905167 316.14250379765895 0.7498677047508091
14.435893003858583 317.54859223784246 0.750747222661677
14.441120558811999 320.30700541894197 0.7543771198436718
14.446348113765415 321.03571207964836 0.7544111327763919
14.451575668718831 318.71928542317056 0.7518582749839282
14.456803223672248 317.2220623580981 0.7493981453833023
14.462030778625664 317.71457178417137 0.7488685149435044
14.46725833357908 321.75960139405146 0.7530874347620593
14.472485888532496 330.60559299158285 0.7631837058693772
14.477713443485912 336.4726591515268 0.770628668243823
14.482940998439329 342.58068238052067 0.7773627960178515
14.488168553392745 346.1341806276147 0.7815243842350451
14.493396108346161 348.60604077730613 0.7842643753444776
14.498623663299577 351.128490848582 0.7872131977181633
14.503851218252994 357.576848828418 0.7940638504524915
14.50907877320641 361.85142509241496 0.7982602886092945
14.514306328159826 364.6544531944802 0.8008771526179158
14.519533883113242 365.1398138047463 0.8009851032770863
14.524761438066658 364.33080637535727 0.8008043138426766
14.529988993020075 364.08488512075314 0.8012556292702514
14.53521654797349 364.30077958297363 0.8018221945143292
14.540444102926907 359.09833058976375 0.7971638534673552
14.545671657880323 351.57190593929505 0.7893164802293035
14.55089921283374 337.98613396987315 0.7751785720090658
14.556126767787156 329.7364201688908 0.7667157951618656
14.561354322740572 320.8582855013062 0.7567727956345922
14.566581877693988 314.57941279567564 0.7491475535942866
14.571809432647404 310.71576853328617 0.7435994116362707
14.57703698760082 307.4525758591563 0.7386801173253018
14.582264542554237 308.43628863653356 0.7387895762193782
14.587492097507653 312.48558448932675 0.7434541422215518
14.592719652461069 317.82507089955783 0.7494678272591833
14.597947207414485 321.35434071500146 0.7534592462903217
14.603174762367901 323.8778755054419 0.7559310609088197
14.608402317321318 326.67428428535715 0.7586977911664848
14.613629872274734 326.4017693713596 0.75794250024746
14.61885742722815 328.29027191374325 0.7604918331012707
14.624084982181566 330.78510394119013 0.7635606118163886
14.629312537134982 335.3350561487654 0.7673514343625952
14.634540092088399 344.43799336198487 0.7766090750389336
14.639767647041815 350.48656965466245 0.7830881560369795
14.644995201995231 353.7656374501216 0.7869940064886796
14.650222756948647 351.75369696439435 0.7845155571266108
14.655450311902063 351.66346648694787 0.7843252386206273
14.66067786685548 351.5440572685871 0.7837909326327247
14.665905421808896 351.9506610675431 0.7840518489458862
14.671132976762312 352.8938862271586 0.7852804532070798
14.676360531715728 351.2278063630606 0.7827300229751224
14.681588086669144 349.1337523463592 0.7804446242767753
14.68681564162256 347.09582594461835 0.7787894108178993
14.692043196575977 345.10310310803396 0.7765311141847709
14.697270751529393 346.5090030358754 0.7778141178032614
14.70249830648281 351.0327882842389 0.7822094490553971
14.707725861436225 356.22255874021346 0.787708727303699
14.712953416389642 359.03929946456157 0.7919125584608785
14.718180971343058 357.9216004744131 0.7912938942624194
14.723408526296474 354.7118616748948 0.7874506939660908
14.72863608124989 354.2886207700851 0.7864860454507461
14.733863636203306 353.3237608181679 0.784610594075683
14.739091191156723 352.99898543754915 0.7851533655269544
14.744318746110139 349.0652078401936 0.7808580620683739
14.749546301063555 344.98370621024395 0.7773827387697765
14.754773856016971 337.7371293601097 0.7697583647698314
14.760001410970387 332.8004222497863 0.7653384068411929
14.765228965923804 329.50426578430756 0.7611740096703161
14.77045652087722 325.6784361345822 0.7575452248112043
14.775684075830636 320.5226772745421 0.7507549859742403
14.780911630784052 314.35369879400423 0.7414064808883636
14.786139185737468 315.0908179195394 0.7425770833349482
14.791366740690885 315.56098303323085 0.7428149759159357
14.7965942956443 315.17840519490835 0.7431118250185934
14.801821850597717 314.7608797690806 0.7444137398839847
14.807049405551133 315.5164028045913 0.7454168260719809
14.81227696050455 317.435059473113 0.7482339044252585
14.817504515457966 323.01017999232414 0.7548258256850003
14.822732070411382 326.8208374478376 0.7574894600236786
14.827959625364798 331.87030651954274 0.7631272380173848
14.833187180318214 335.28767472167743 0.7663388666498345
14.83841473527163 338.40639919549386 0.7692493329486797
14.843642290225047 340.84854902517577 0.7720402001394955
14.848869845178463 345.48955064765147 0.7769299113117623
14.854097400131879 348.9080626759641 0.780884863997624
14.859324955085295 350.15288849831495 0.783281172666803
14.864552510038711 350.316661599427 0.7831993799464221
14.869780064992128 350.21968046110226 0.7825334509768225
14.875007619945544 353.62297697272123 0.7856196554693629
14.88023517489896 356.22589833727164 0.7871723423727116
14.885462729852376 356.31682905519466 0.7877626594089762
14.890690284805792 354.2625195280726 0.7863641294344634
14.895917839759209 355.183736887007 0.7873690492217761
14.901145394712625 357.54517096454657 0.7903474818131973
14.906372949666041 360.62857131182295 0.7928007813227095
14.911600504619457 357.58990893015306 0.7900768638594243
14.916828059572873 356.6448871973682 0.7895044733781371
14.92205561452629 347.8986849094279 0.7791916040719142
14.927283169479706 338.9238179587215 0.7696855193196742
14.932510724433122 331.69276041390424 0.7623022369158505
14.937738279386538 327.11446678190936 0.7571334403866494
14.942965834339955 322.8627828836228 0.7533648651481618
14.94819338929337 321.6353172538495 0.752257035183558
14.953420944246787 315.7554749263435 0.7459700043802603
14.958648499200203 309.83111908424866 0.7394036759700514
14.96387605415362 305.1550656509068 0.7342725194871746
14.969103609107036 303.52935947902375 0.7334761124720265
14.974331164060452 302.9145333024365 0.7334558263036987
14.979558719013868 303.5777830363857 0.7336015426181902
14.984786273967284 304.32948162533575 0.7345220934052766
14.9900138289207 301.4837911255094 0.7301802209265812
14.995241383874117 304.3056914378334 0.7330686844578789
15.000468938827533 304.3536712810845 0.7323475824126884
15.005696493780949 304.86074221005015 0.7335506930455293
15.010924048734365 306.0048283912497 0.7358494475099971
15.016151603687781 305.38569103558757 0.734997944166537
15.021379158641198 305.67117195517767 0.7345571625272772
15.026606713594614 306.0714559244373 0.7334026581755771
15.03183426854803 309.42852594849666 0.7372721866598897
15.037061823501446 314.8723747433926 0.7440220425054805
15.042289378454862 314.86477088861346 0.7436955244546601
15.047516933408279 313.83962195824233 0.7425548333442429
15.052744488361695 312.31100327731906 0.7397525839337784
15.057972043315111 314.80316018981193 0.7437414779924398
15.063199598268527 318.4625871375138 0.7481028228702055
15.068427153221943 323.46008574426816 0.7543988464319186
15.07365470817536 323.43190580244317 0.7531457702390948
15.078882263128776 323.36318747356717 0.7533232925668218
15.084109818082192 320.8378566659529 0.7501120220681182
15.089337373035608 320.6689117295679 0.7507516884944794
15.094564927989024 321.9626223426562 0.7526145882788678
15.09979248294244 320.7003781960926 0.750813698201599
15.105020037895857 316.89658078866313 0.7473854638729425
15.110247592849273 312.37836008323956 0.7424251629994901
15.11547514780269 311.7392699694826 0.7423969373178435
15.120702702756105 310.41635166535946 0.7403852390864075
15.125930257709522 310.5356683554926 0.7400866527602743
15.131157812662938 307.89989505987666 0.7366534812502673
15.136385367616354 304.7458026873644 0.7325250397601387
15.14161292256977 300.34257488990505 0.7274046020899858
15.146840477523186 298.0981115189341 0.7246080512115419
15.152068032476603 295.9257130991087 0.722106179969218
15.157295587430019 295.99455330457533 0.721766154161171
15.162523142383435 293.6089975044842 0.719214461071367
15.167750697336851 290.85198620613596 0.7155668421198745
15.172978252290267 289.3364712582975 0.7137114232390619
15.178205807243684 283.84216252075936 0.708270954347351
15.1834333621971 279.665629963478 0.7046556681472673
15.188660917150516 276.3157729103002 0.7022570598278761
15.193888472103932 274.0651291822811 0.6992339582965686
15.199116027057348 274.96365030291673 0.6997117453318376
15.204343582010765 275.7463937190074 0.7009539129991832
15.20957113696418 278.18304915510026 0.704318099865772
15.214798691917597 279.50107038140106 0.7072145542555646
15.220026246871013 280.1020060073498 0.7100436825372877
15.22525380182443 279.57025888691936 0.709400427920999
15.230481356777846 279.96863555307607 0.7096636288095632
15.235708911731262 277.8596147563159 0.7061070060647603
15.240936466684678 274.6885170909174 0.6991289468708685
15.246164021638094 273.051363090113 0.6972713752709983
15.25139157659151 273.16265656002076 0.6966093431951831
15.256619131544927 274.53256980988334 0.698210015856312
15.261846686498343 275.54700196389865 0.7006051220341213
15.267074241451759 275.1866796244473 0.7009524792709739
15.272301796405175 273.40278506115857 0.7000536091091694
15.277529351358591 274.97909665978597 0.7031403880704488
15.282756906312008 275.87616508749363 0.7022319590710887
15.287984461265424 279.0691555853659 0.705232591518082
15.29321201621884 279.829794378648 0.7065266780867053
15.298439571172256 280.7138462405759 0.7076239241817502
15.303667126125672 281.8963749389397 0.710650998546036
15.308894681079089 284.8776489112265 0.7140163624277127
15.314122236032505 286.4566378738868 0.7141717417371528
15.319349790985921 286.11642328337894 0.7130912840006058
15.324577345939337 288.3399479159599 0.7146890712903583
15.329804900892753 288.268333818177 0.7149859919033319
15.33503245584617 289.3578760888269 0.7169363794325379
15.340260010799586 289.035012313199 0.7160006619993128
15.345487565753002 290.8732993734451 0.7187741061673946
15.350715120706418 294.4401063151622 0.7220749928682542
15.355942675659835 295.83864816805533 0.7232862878777214
15.36117023061325 298.6913705282349 0.7265412872799422
15.366397785566667 294.9710834478348 0.7213376233825111
15.371625340520083 297.28589398519483 0.7243433181256911
15.3768528954735 297.10923137908776 0.7242327256508969
15.382080450426916 297.6935520080716 0.7247805171647144
15.387308005380332 299.0929760827946 0.7268451099150585
15.392535560333748 298.81547874276936 0.7268887465077545
15.397763115287164 300.09595977735825 0.738210597012715
15.40299067024058 301.80296174123526 0.7479400487801218
15.408218225193997 301.54370178968765 0.753692498672607
15.413445780147413 300.1761198277725 0.7561302980322598
15.418673335100829 298.2878598648453 0.7565056355697464
15.423900890054245 297.1459819455941 0.7569114990641268
15.429128445007661 298.66832689355795 0.7608095066343022
15.434355999961078 296.76190011818534 0.7603772460972655
15.439583554914494 297.92436080540176 0.7659771134675417
15.44481110986791 295.0062001576091 0.7650263169550416
15.450038664821326 295.6773103815294 0.7682951096049614
15.455266219774742 296.80786037260094 0.7714248605488617
15.460493774728159 293.5735329410644 0.768646852680412
15.465721329681575 292.9023297495219 0.7690973808015767
15.470948884634991 295.24738863118506 0.7748111733647517
15.476176439588407 296.36996894928205 0.7782647043680245
15.481403994541823 299.99347178722303 0.785906549806738
15.48663154949524 301.73914571540877 0.7923299488848419
15.491859104448656 304.2364324551983 0.7976962442583684
15.497086659402072 302.8046915410709 0.7978948771195876
15.502314214355488 302.98318806763433 0.7993144212854407
15.507541769308904 301.5864913062616 0.7970660751333472
15.51276932426232 297.32968360163045 0.7931695789172593
15.517996879215737 296.81252059930296 0.7937781732007596
15.523224434169153 293.3529220436621 0.7913321622459837
15.52845198912257 296.15202095282103 0.7977532237894499
15.533679544075985 296.988881246494 0.8005110661528321
15.538907099029402 299.4867254744251 0.8062203251684766
15.544134653982818 303.89118200842495 0.8136047880138441
15.549362208936234 304.1453171827996 0.8146169979376977
15.55458976388965 303.23480000688545 0.8146000210804432
15.559817318843066 298.3028401797082 0.809367154985859
15.565044873796483 293.1935632905532 0.8039601818222692
15.570272428749899 292.26165319336206 0.8052426993894934
15.575499983703315 293.7925688008026 0.809714999415438
15.580727538656731 292.3156975879884 0.8097010534870209
15.585955093610147 290.91338172334724 0.8101664525589807
15.591182648563564 290.7570822547369 0.8112609372509172
15.59641020351698 289.8641334318875 0.813208203158399
15.601637758470396 289.31812374026794 0.8133026906517281
15.606865313423812 287.37390744611986 0.8135060736197123
15.612092868377228 286.7036260784413 0.8134790146175582
15.617320423330645 286.04043750111174 0.8135359703169651
15.62254797828406 284.48492306725313 0.8133155019652395
15.627775533237477 280.67929015741237 0.8094583708700073
15.633003088190893 274.3843508541726 0.8024384447723419
15.63823064314431 269.81168400074023 0.7941050038926344
15.643458198097726 267.94839796629185 0.778142349958876
15.648685753051142 272.2983339081911 0.7778566592646108
15.653913308004558 274.5385721187362 0.776215695453974
15.659140862957974 274.2001002568482 0.7721199337811431
15.66436841791139 273.9784423051873 0.7689354663799199
15.669595972864807 270.28155618411245 0.7607703794239636
15.674823527818223 270.24141009098093 0.7585782502900321
15.680051082771639 271.54266378253703 0.7595643728252385
15.685278637725055 272.20015211371276 0.7602175786299937
15.690506192678471 271.5928810495506 0.7570405455740308
15.695733747631888 272.337104834663 0.7563934497799026
15.700961302585304 266.3115248843708 0.7471055154897897
15.70618885753872 267.19046814356125 0.7483251780263074
15.711416412492136 266.70773652878745 0.7471037551169547
15.716643967445552 268.72341792150235 0.7484806547540036
15.721871522398969 272.41130167744893 0.7517902819913065
15.727099077352385 273.59113449121804 0.7521905706066483
15.732326632305801 272.35343503994716 0.7504436036861872
15.737554187259217 271.06202918427846 0.7486194593252897
15.742781742212633 272.15772929868814 0.7483331517543952
15.74800929716605 277.28547218927645 0.7536706652152603
15.753236852119466 278.00238787881403 0.752195610072838
15.758464407072882 281.0135229924007 0.75448847108096
15.763691962026298 281.930004982318 0.7559385861035361
15.768919516979715 280.6865574244151 0.7533253175843437
15.77414707193313 278.88730989755595 0.7505560998595829
15.779374626886547 277.7709554580622 0.7484731916460113
15.784602181839963 280.21699193666586 0.7509150293164804
15.78982973679338 283.2413869945498 0.7546221171435309
15.795057291746796 285.1129915348006 0.7565045489832668
15.800284846700212 286.67468529035267 0.7580409211973258
15.805512401653628 285.3836835267422 0.7566023989567222
15.810739956607044 287.0777302043922 0.7586610583402854
15.81596751156046 285.16216606411433 0.7561652619563582
15.821195066513877 285.88300327551445 0.7552827280535533
15.826422621467293 286.5402100170069 0.7537424618677357
15.831650176420709 285.0821136525951 0.7499593614028729
15.836877731374125 282.7269317742483 0.7461016807011422
15.842105286327541 281.5621524838364 0.7461230862609805
15.847332841280958 283.5525336979891 0.749847212798672
15.852560396234374 282.4980997434397 0.7496656158168277
15.85778795118779 283.7324333788167 0.7499450444381138
15.863015506141206 284.07192332293687 0.7487011243557908
15.868243061094622 280.8633068360329 0.7427470503020089
15.873470616048039 278.92179590001376 0.7395545586790769
15.878698171001455 276.60509163505026 0.7363582172927118
15.883925725954871 277.2267918498284 0.7364502153640323
15.889153280908287 277.93415112440385 0.7368523512593644
15.894380835861703 278.97435613889775 0.7390790391994946
15.89960839081512 277.7143586638513 0.7378616188538372
15.904835945768536 279.3423922523116 0.7390181659724847
15.910063500721952 278.9843862399221 0.7379605962875516
15.915291055675368 278.14860178379195 0.7367709341925726
15.920518610628784 278.22900627469573 0.7379373474648389
15.9257461655822 277.803301138053 0.7381115402527446
15.930973720535617 279.76468980599293 0.7411543197240157
15.936201275489033 276.0347673517378 0.734973017707719
15.94142883044245 276.33212592935024 0.7343579667606245
15.946656385395865 276.88670530597193 0.7340885407089283
15.951883940349282 278.1700996478747 0.7368052685071974
15.957111495302698 281.38980280428035 0.7413523793454723
15.962339050256114 282.19131889310063 0.7425268195300273
15.96756660520953 280.1569034484183 0.7385221896498071
15.972794160162946 280.96020492056704 0.7394331764372981
15.978021715116363 280.7459173046445 0.7387826406821021
15.983249270069779 285.6604449176031 0.7442694992798398
15.988476825023195 290.25747072486104 0.7493871973861357
15.993704379976611 287.88772742520547 0.7458269351275264
15.998931934930027 286.4402473184267 0.7442269924397789
16.004159489883442 282.86814331532815 0.7404529544402148
16.009387044836856 285.881462254282 0.7442232054723765
16.01461459979027 284.51093930004316 0.7419601811157347
16.019842154743685 283.3454292705038 0.7416030535259628
16.0250697096971 280.35962277626146 0.7369257696760907
16.030297264650514 281.50844968222606 0.7386235632497973
16.03552481960393 283.00720015920695 0.7393516658888821
16.040752374557343 286.41884469514883 0.7429281004448487
16.045979929510757 286.86437849784653 0.7434663693429031
16.05120748446417 288.0301617160837 0.7433817740075478
16.056435039417586 293.4666627195671 0.7505031643407677
16.061662594371 299.1429442064662 0.7577279249421921
16.066890149324415 305.1756398876556 0.7647485878130557
16.07211770427783 307.8356314650042 0.7681990151583129
16.077345259231244 308.3959223046371 0.7680120806854939
16.08257281418466 310.10675711624214 0.7696811266942598
16.087800369138073 313.42472677261077 0.7727281740183101
16.093027924091487 316.90129512998817 0.776576078385408
16.0982554790449 320.8416852753642 0.7812419566617214
16.103483033998316 324.80191676430826 0.7865905373009217
16.10871058895173 328.3678368408694 0.7907777533265683
16.113938143905145 328.58312269318725 0.7923501847836868
16.11916569885856 324.32038001007953 0.7870490780180829
16.124393253811974 321.05905703764904 0.7833163454028204
16.129620808765388 320.4559500408359 0.7834730634547015
16.134848363718802 319.0173615202446 0.7818332323306031
16.140075918672217 318.19500091946526 0.780964813000821
16.14530347362563 320.1050257686557 0.7840193316539569
16.150531028579046 321.0213417653598 0.7843550360965499
16.15575858353246 324.5736528475347 0.788186736322758
16.160986138485875 323.5484975132754 0.7863349228806914
16.16621369343929 318.80318161845383 0.7794399251031855
16.171441248392703 313.03297945614423 0.7727877391837259
16.176668803346118 309.9728415672641 0.7688746416103612
16.181896358299532 308.1248411320492 0.7665951617930066
16.187123913252947 302.505103539063 0.7600310222053672
16.19235146820636 297.7080075624722 0.7543332231836902
16.197579023159776 294.1433072563638 0.750063602372977
16.20280657811319 291.84221832393195 0.7473729033117977
16.208034133066604 287.80328883359806 0.7436731774708489
16.21326168802002 282.1383761503236 0.7385507788403727
16.218489242973433 276.46548897116855 0.7323087298250567
16.223716797926848 273.3613345329371 0.7278243867331309
16.228944352880262 271.1862245565227 0.7228852980924397
16.234171907833677 269.45551819154724 0.7211362246793249
16.23939946278709 266.5700789776198 0.7192423470047077
16.244627017740505 260.76393825490453 0.7121789240821538
16.24985457269392 260.15149873195367 0.7118750039921705
16.255082127647334 259.25785463466406 0.7095859904227577
16.26030968260075 257.14590795570183 0.705882227504385
16.265537237554163 255.45652169443213 0.7037031942465678
16.270764792507578 255.08917224626143 0.7029732230183504
16.275992347460992 255.2233028511208 0.7035646274887593
16.281219902414406 255.12696372105734 0.7055752315783332
16.28644745736782 252.648382181414 0.7019745139389825
16.291675012321235 250.05621734061722 0.69716045609543
16.29690256727465 251.05915068282496 0.6969223695180738
16.302130122228064 252.18836464467057 0.6969384046452562
16.30735767718148 253.02473518159502 0.6969645543750458
16.312585232134893 252.60805198375235 0.697774988952
16.317812787088307 253.82289708351576 0.6988799470615118
16.323040342041722 254.7204565218122 0.7003553249857944
16.328267896995136 253.78568407214678 0.6990118791383979
16.33349545194855 252.51871587824067 0.697439670556869
16.338723006901965 249.99280690292136 0.694589393481727
16.34395056185538 254.5239703336054 0.6991219978530158
16.349178116808794 254.55092729194985 0.6976529212025075
16.35440567176221 258.9908763421817 0.702341563552815
16.359633226715623 261.7443763921654 0.7056373541393468
16.364860781669037 267.0099539271899 0.7134979577854597
16.37008833662245 273.0932750526325 0.7214719679504404
16.375315891575866 275.80435297237625 0.7253340158751677
16.38054344652928 277.96161206342396 0.7272542207717316
16.385771001482695 281.0545493266582 0.7290981515271678
16.39099855643611 284.1205120224066 0.7315956065239453
16.396226111389524 286.52882024590434 0.7335614471789231
16.401453666342938 287.08405879801865 0.7337726767038051
16.406681221296353 286.99851674539804 0.7338518406968801
16.411908776249767 286.5209004499986 0.7326580264914208
16.41713633120318 286.85668620220474 0.7329451779898294
16.422363886156596 284.4769067657602 0.7310066740748428
16.42759144111001 281.1411979333422 0.7255076623442873
16.432818996063425 280.86270275744477 0.7258319753815279
16.43804655101684 282.17365896022727 0.7267310164344485
16.443274105970254 279.3777620189799 0.7245588729571569
16.448501660923668 278.4595939658756 0.7246558449931445
16.453729215877082 274.4746635050484 0.7184853192726169
16.458956770830497 273.3562900682648 0.7166508199459442
16.46418432578391 269.8329655415323 0.7109722243821868
16.469411880737326 267.7016783020243 0.7085953901311772
16.47463943569074 267.9218209099711 0.7094741303473883
16.479866990644155 268.01382545696725 0.7089697003535996
16.48509454559757 269.94228942976406 0.7112515310660202
16.490322100550983 271.2178206073807 0.7125021404628742
16.495549655504398 274.1644266901692 0.7158551990033475
16.500777210457812 275.1264404552838 0.7187051478469648
16.506004765411227 274.7622585892549 0.7176924865113974
16.51123232036464 272.409817707065 0.7140379450921476
16.516459875318056 271.43419476626997 0.7119358731587935
16.52168743027147 269.31093158405383 0.7092420272169141
16.526914985224884 270.92321160260167 0.7111360210461147
16.5321425401783 272.8599642954756 0.71438989926126
16.537370095131713 275.1435455844479 0.7177904381459438
16.542597650085128 273.9678570158806 0.7175299753092805
16.547825205038542 271.5190544376385 0.7138623836738673
16.553052759991957 270.41323595959716 0.71121326360098
16.55828031494537 267.8523332796447 0.707881996381409
16.563507869898785 265.8007116732789 0.7063201937889041
16.5687354248522 261.8675118806303 0.7015739631261604
16.573962979805614 257.4018290178919 0.6960707477662886
16.57919053475903 255.95330536763643 0.6932941348439413
16.584418089712443 254.2664679774102 0.692629633743387
16.589645644665858 254.63156752151522 0.6932591030296619
16.594873199619272 254.94098106166223 0.6923064275790468
16.600100754572686 253.77419465844218 0.689887166201439
16.6053283095261 253.01754480923208 0.6885658868411287
16.610555864479515 256.2022406971625 0.6936988410899991
16.61578341943293 255.01708127716512 0.6932851334881996
16.621010974386344 252.2046471385696 0.6890240196260057
16.62623852933976 251.34600494503107 0.6881126195824974
16.631466084293173 253.67751413396954 0.6905935741931802
16.636693639246587 256.52956422306846 0.6929669192356999
16.641921194200002 257.71358005983114 0.6943330134466251
16.647148749153416 256.9888190136302 0.692070439768429
16.65237630410683 253.9360803106204 0.6879227651423807
16.657603859060245 254.08374866813568 0.6881719414431435
16.66283141401366 250.0185184576514 0.6828650605230945
16.668058968967074 249.45306257932904 0.6812873326292136
16.67328652392049 247.33703589184088 0.6784027551301766
16.678514078873903 247.0637991198188 0.6779536682659042
16.683741633827317 249.1751026016645 0.6818487704352205
16.68896918878073 247.13640619676386 0.6807435459361493
16.694196743734146 245.0987576072149 0.6785320437025324
16.69942429868756 242.79871780037732 0.6747317695661643
16.704651853640975 241.07680347653684 0.6721597109742847
16.70987940859439 239.55832463996407 0.6685103452350337
16.715106963547804 239.3175397453186 0.6702950947110534
16.720334518501218 235.1434567413538 0.6631944434069184
16.725562073454633 234.28300879494986 0.6627813170325213
16.730789628408047 234.820949547519 0.6644258607122386
16.73601718336146 236.77915235247505 0.6669695315989805
16.741244738314876 237.54016787469288 0.6675353447540092
16.74647229326829 235.46466435557107 0.6638454271307036
16.751699848221705 231.986847305862 0.6581154341755371
16.75692740317512 227.33787484232008 0.6526472971702564
16.762154958128534 228.7075454561982 0.6542436731764634
16.767382513081948 227.5684209237516 0.6521542295517354
16.772610068035362 226.8148933839578 0.650581641560219
16.777837622988777 224.93092009556307 0.6475896574865964
16.78306517794219 224.37673984197733 0.6467522065932829
16.788292732895606 227.2378371119127 0.6521725881267456
16.79352028784902 229.09389472125005 0.656481873478366
16.798747842802435 230.53074874676807 0.65886251452391
16.80397539775585 230.30610232719633 0.6579579349621408
16.809202952709263 229.90458644435031 0.6571642388830926
16.814430507662678 227.6115391119619 0.6550399570106574
16.819658062616092 224.58474388246512 0.6514199148177349
16.824885617569507 223.9972056492298 0.6512139194642467
16.83011317252292 224.12476410161392 0.6530124700069906
16.835340727476336 226.30111437994074 0.6558779357126461
16.84056828242975 227.08325777639936 0.657547662542371
16.845795837383164 229.15512862774352 0.6594198567720989
16.85102339233658 227.00974391193512 0.6567958078781476
16.856250947289993 226.52424849523328 0.6553529042256134
16.861478502243408 224.03892245057142 0.6507736313141603
16.866706057196822 224.46622365871673 0.6504403509604617
16.871933612150237 224.12101902147052 0.6498656494813846
16.87716116710365 224.54665117057712 0.6516621029229609
16.882388722057065 223.96095855560822 0.6517128268329508
16.88761627701048 222.5897416707382 0.6498892147733283
16.892843831963894 221.4564603905848 0.6478820370943253
16.89807138691731 220.14080787258436 0.644572774152239
16.903298941870723 218.74747543657293 0.6427606577587759
16.908526496824138 217.7774536032561 0.640802899821657
16.913754051777552 217.40708678116874 0.6403365636104127
16.918981606730966 219.80570089910321 0.643338049282624
16.92420916168438 219.77871849002457 0.6420264285544501
16.929436716637795 216.15449741141765 0.6352904130700986
16.93466427159121 215.39721478066377 0.6333230187178917
16.939891826544624 214.55021474560354 0.6315726775607206
16.94511938149804 215.29124324650772 0.6334866706765523
16.950346936451453 216.0466798255793 0.6351156803187741
16.955574491404867 216.56131930670853 0.6377234681926269
16.960802046358282 220.095781787408 0.6448406837635029
16.966029601311696 221.0072652811931 0.6464536044733391
16.97125715626511 220.59541729808586 0.6441336632334616
16.976484711218525 219.43363583673096 0.6412652195477933
16.98171226617194 218.30457754366284 0.6395693611815382
16.986939821125354 216.6007728397858 0.6376103664437717
16.99216737607877 218.67605009538053 0.6420034102873469
16.997394931032183 222.40970386203793 0.6478743984753036
17.002622485985597 223.12875316215346 0.6489592955942128
17.00785004093901 223.79279095782644 0.6494081392817815
17.013077595892426 225.81422922036467 0.6520306063972848
17.01830515084584 223.30849929699465 0.6475696751587459
17.023532705799255 222.19611299752484 0.644617925495742
17.02876026075267 218.34004204103215 0.6390593891383756
17.033987815706084 220.55934271482457 0.6433220618172517
17.039215370659498 221.98196994284464 0.6473032094179407
17.044442925612913 222.97526167267995 0.6498648919570994
17.049670480566327 223.52136380096135 0.6518383222222874
17.05489803551974 221.53966930694008 0.6468064794527715
17.060125590473156 223.64330896429394 0.6478369538792927
17.06535314542657 222.44506387013476 0.6439447843473993
17.070580700379985 222.99642075282333 0.644100126608596
17.0758082553334 222.7448255413852 0.644882310785933
17.081035810286814 223.95849821248558 0.6468435475365377
17.086263365240228 226.38272385523507 0.6500439768778796
17.091490920193642 227.11766516951883 0.6507516911362041
17.096718475147057 225.2153751420027 0.6483177391847109
17.10194603010047 223.37112385704734 0.6455095914870589
17.107173585053886 223.3517638304066 0.6450288645938188
17.1124011400073 224.54374799919444 0.6471960187503916
17.117628694960715 226.04507120719563 0.6490531446314056
17.12285624991413 228.39252318039917 0.6529114034341102
17.128083804867543 229.01782936753065 0.6532735220122793
17.133311359820958 231.29950840776252 0.6558296966676013
17.138538914774372 228.22318157923024 0.6506155832015775
17.143766469727787 227.33843560038494 0.648209026834496
17.1489940246812 226.74621197306033 0.6475848217884831
17.154221579634616 228.07132882819275 0.6495899156015638
17.15944913458803 229.66958484903836 0.6534356008081011
17.164676689541444 232.5189566560787 0.65781142107115
17.16990424449486 236.3186943158665 0.6629275038965016
17.175131799448273 240.95449036278978 0.6666302675401293
17.180359354401688 239.97175851117944 0.6635277081781195
17.185586909355102 240.1731317061919 0.6628474467725257
17.190814464308517 239.93019873481464 0.6619412158622956
17.19604201926193 242.83121707903385 0.6667083122692398
17.201269574215345 245.98216280910873 0.6704072048740095
17.20649712916876 249.63723649758833 0.6757576507661778
17.211724684122174 248.04958179998206 0.6751971421899308
17.21695223907559 246.9048120257619 0.6735585402770131
17.222179794029003 245.39437026921175 0.6720447724911036
17.227407348982418 245.93700630656855 0.6726338334877084
17.232634903935832 248.23683532227653 0.673903695549616
17.237862458889246 249.50105565945339 0.6762594988817254
17.24309001384266 248.20160060386655 0.6738078548762754
17.248317568796075 245.3907445920019 0.669626555721977
17.25354512374949 244.56810928770187 0.6681271382885182
17.258772678702904 245.4963613319396 0.6682311876713054
17.26400023365632 245.184676393228 0.6686192918848417
17.269227788609733 245.60562062527939 0.6714407028145456
17.274455343563147 242.19581235064578 0.6678173570758306
17.279682898516562 242.8043856354643 0.6699637149838863
17.284910453469976 243.97493212845364 0.6703271527686842
17.29013800842339 246.19554989872822 0.672281735070049
17.295365563376805 244.7168561643116 0.6693674308639783
17.30059311833022 243.35362429583617 0.6676424972489045
17.305820673283634 239.69739863874588 0.6626469015665994
17.31104822823705 240.29228462975354 0.6625906441874294
17.316275783190463 243.6678139302554 0.668079189825811
17.321503338143877 243.22704856731085 0.6679234485686677
17.32673089309729 241.89042139693274 0.6665746629134556
17.331958448050706 240.63226749419482 0.6646465052951877
17.33718600300412 241.82295394753396 0.6656457533705724
17.342413557957535 242.60733296398678 0.6671251125686157
17.34764111291095 242.30473576612877 0.6667935584215234
17.352868667864364 242.1236280463621 0.6664819261478178
17.358096222817778 242.10865274851886 0.666113190972334
17.363323777771193 243.12332815325377 0.6675734833027076
17.368551332724607 244.13855384150267 0.6685843150564278
17.37377888767802 242.46406098911947 0.6683894725531636
17.379006442631436 240.62076078807442 0.6659217368186763
17.38423399758485 237.4035365233208 0.6617640130466352
17.389461552538265 236.54117454962213 0.6607146453729456
17.39468910749168 233.6331304494732 0.6551813009782813
17.399916662445094 234.08202987087583 0.6546006361106798
17.405144217398508 235.76558267983634 0.6572661106455521
17.410371772351922 237.12777072443578 0.6596570974019305
17.415599327305337 238.54584742306434 0.6612745871517889
17.42082688225875 237.3060269297736 0.6610235504393766
17.426054437212166 238.3179393120162 0.6629384197799567
17.43128199216558 240.7656573160822 0.6668488392541911
17.436509547118995 240.02915147320292 0.6646500042259343
17.44173710207241 241.59289044495543 0.6650735797541137
17.446964657025823 241.57185147190668 0.6636664506872696
17.452192211979238 241.74608855337516 0.665133880062619
17.457419766932652 242.39949930676843 0.6674366726587636
17.462647321886067 244.1194445592315 0.6702214967045855
17.46787487683948 246.38612766838637 0.6724848662953463
17.473102431792896 243.609596291957 0.6682244496004488
17.47832998674631 239.96407972479662 0.6637062148986557
17.483557541699724 238.22379694619818 0.6604710418198884
17.48878509665314 237.7411901649054 0.6592524009481303
17.494012651606553 239.26120790483728 0.6619159407013374
17.499240206559968 241.67209651835842 0.6661250697374669
17.504467761513382 243.3090725908948 0.6681450677183731
17.509695316466797 245.08741865351823 0.6700700728172753
17.51492287142021 245.7119144657858 0.6706379575982231
17.520150426373625 243.9366630579905 0.6683607520096654
17.52537798132704 244.67997896833063 0.6689872907475891
17.530605536280454 244.457104007013 0.667528509826179
17.53583309123387 243.61018872735823 0.6667048761729393
17.541060646187283 242.656136023935 0.6654578717158991
17.546288201140698 244.79487793738133 0.6689173981280951
17.551515756094112 246.28795229776455 0.6701544572348013
17.556743311047526 247.54550841489737 0.6711768113425212
17.56197086600094 246.5253700490253 0.669376756848421
17.567198420954355 246.53726740582195 0.6695333847142766
17.57242597590777 247.697964148326 0.6720180922423056
17.577653530861184 246.0954271335432 0.6697501659414764
17.5828810858146 243.23947204441114 0.6653137864517946
17.588108640768013 242.10502450381256 0.6640950386025378
17.593336195721427 244.79565044894213 0.6684619493822308
17.598563750674842 249.40634806428184 0.6745338536814401
17.603791305628256 252.446330181401 0.6781798265251833
17.60901886058167 255.4348760099359 0.6820816644125509
17.614246415535085 256.49586805124926 0.6834645071817508
17.6194739704885 258.4225121703549 0.6860818413231691
17.624701525441914 256.65165721210906 0.6831493866719156
17.62992908039533 259.04890938839895 0.6856214911993301
17.635156635348743 260.03418973531967 0.686075930218689
17.640384190302157 262.89052620265886 0.6895945488129279
17.64561174525557 263.57322903127647 0.6906736337345171
17.650839300208986 263.3915885987008 0.690227684816844
17.6560668551624 266.03796096072483 0.6945101169285302
17.661294410115815 267.2400955443472 0.6960288451180769
17.66652196506923 269.60986414243354 0.6986044676085804
17.671749520022644 271.3562296799341 0.7004006862283014
17.676977074976058 273.85140945121987 0.7022987882077663
17.682204629929473 280.2634263136313 0.7089487310880888
17.687432184882887 286.4154869070494 0.7160980013608428
17.6926597398363 290.28705426356413 0.7200689684143642
17.697887294789716 293.46456313352974 0.7236657067694358
17.70311484974313 296.7605048391398 0.7285596493821932
17.708342404696545 300.7414953970997 0.7338731153824611
17.71356995964996 302.0316078506583 0.7357687652840579
17.718797514603374 302.6208628057606 0.7369291014836048
17.724025069556788 305.97768265183646 0.7401440671746337
17.729252624510202 310.0439580001281 0.7449455682003501
17.734480179463617 313.4765420347864 0.7482419206440107
17.73970773441703 314.59523769849073 0.7490921355706358
17.744935289370446 311.61793827615423 0.7458400139572349
17.75016284432386 312.6530550563342 0.7473837622679904
17.755390399277275 315.88902650139084 0.7513347377404165
17.76061795423069 320.7935076077358 0.7574242268727583
17.765845509184103 320.1651129253895 0.7558935440901849
17.771073064137518 319.5857067366049 0.7548647469981741
17.776300619090932 316.0103737217854 0.7508798815020511
17.781528174044347 311.7062158954421 0.7465604365292178
17.78675572899776 309.72281058278026 0.745326576034107
17.791983283951176 308.32974315676915 0.7439618627380502
17.79721083890459 304.1024778035127 0.7384869592282352
17.802438393858004 297.4566953559688 0.7305655056533213
17.80766594881142 290.90079006501725 0.7216550922962929
17.812893503764833 285.63333808381043 0.7151023112907064
17.818121058718248 283.55206719417254 0.7132100649442155
17.823348613671662 281.54236896091095 0.7109325449914332
17.828576168625077 280.62184729334723 0.7112174268090357
17.83380372357849 276.7934445786302 0.7057781492465431
17.839031278531905 273.4440803735445 0.701803812092413
17.84425883348532 271.3426364538395 0.698743850588239
17.849486388438734 271.71851142729025 0.6986694450987444
17.85471394339215 273.2947777961486 0.7005015026245406
17.859941498345563 274.6062303538649 0.7039219608103897
17.865169053298978 274.19591477927213 0.7037139356193539
17.870396608252392 270.9610793854038 0.7002779272979477
17.875624163205806 270.36573865020483 0.6978630771438238
17.88085171815922 269.925587404574 0.696924897806474
17.886079273112635 274.4106125687107 0.7027765448123733
17.89130682806605 280.41659695885534 0.7108171487824075
17.896534383019464 285.0399356717862 0.7170776094042071
17.90176193797288 291.9645778785526 0.7240529654169934
17.906989492926293 297.70080190586265 0.7297192285862862
17.912217047879707 303.8684010846602 0.7368871000244763
17.917444602833122 309.1355221472687 0.7422806114698547
17.922672157786536 315.3938663763636 0.7495187343497123
17.92789971273995 320.39098850814753 0.7550507911960771
17.933127267693365 323.1590770245606 0.7574795012767968
17.93835482264678 322.9744383268573 0.7578695960438948
17.943582377600194 321.3457086602185 0.7562986874619048
17.94880993255361 317.2235626400838 0.7513374219211043
17.954037487507023 311.6206156110692 0.744966480685074
17.959265042460437 302.87439570828286 0.7345455343691581
17.96449259741385 296.90970214468035 0.7287222699996035
17.969720152367266 293.7075754601875 0.7261194575704095
17.97494770732068 290.52433685704165 0.7223816808594596
17.980175262274095 284.59171673457314 0.7156049056220457
17.98540281722751 279.0406661896452 0.7082101508207709
17.990630372180924 271.4968997307543 0.6984904512871914
17.995857927134338 266.5725846423542 0.6926414766805348
18.001085482087753 262.91441635342704 0.6877213481412421
18.006313037041167 260.61118895997146 0.6864030070531494
18.01154059199458 261.73373082065183 0.6881950634234926
18.016768146947996 260.8982172955013 0.6880106327800063
18.02199570190141 261.7766811226079 0.688696996653
18.027223256854825 260.27986443471497 0.6872402489691111
18.03245081180824 258.1005427365148 0.6846963426002668
18.037678366761654 256.17602554214017 0.6824483891788862
18.042905921715068 253.15122832841993 0.6773349894050912
18.048133476668482 252.02001679481717 0.6754805605328013
18.053361031621897 255.76226091898323 0.6797988542803216
18.05858858657531 255.72949383672363 0.6795364259857934
18.063816141528726 255.8159419056663 0.6794921404209577
18.06904369648214 253.78460830245803 0.6777982920942065
18.074271251435555 255.70750360831804 0.6801232312136802
18.07949880638897 258.9607002371704 0.6841820511550086
18.084726361342383 260.99771458963744 0.6851561863936034
18.089953916295798 259.6054028144651 0.6829503799945392
18.095181471249212 258.90776060872423 0.6827181233868227
18.100409026202627 260.84944629775583 0.6869664564600183
18.10563658115604 264.0708608524988 0.6916300464620796
18.110864136109456 269.50210917383345 0.6977134547072094
18.11609169106287 274.32323227448666 0.7024870853020707
18.121319246016284 281.08056119701706 0.7108389904318808
18.1265468009697 285.8946919594284 0.7170398572062411
18.131774355923113 289.80300078742437 0.7219962498744226
18.137001910876528 288.7118028093194 0.7198181037404875
18.142229465829942 292.6533038064233 0.7227834357905937
18.147457020783357 297.93765462853446 0.7290843893072727
18.15268457573677 305.99331304230736 0.738488404262347
18.157912130690185 313.2428436052767 0.7475011499443225
18.1631396856436 319.6520762341083 0.7551842033627455
18.168367240597014 329.82463307593156 0.7669313522904642
18.17359479555043 340.3868605577384 0.778794177478086
18.178822350503843 353.27952325599097 0.7923600614080657
18.184049905457258 360.8186107092874 0.8007537040484992
18.189277460410672 368.3516787429676 0.8082032784399582
18.194505015364086 372.03953988080866 0.8117271793847307
18.1997325703175 376.4611520379795 0.8162710770439118
18.204960125270915 380.04091529809915 0.8200836396610887
18.21018768022433 376.54017147061364 0.8161514004413234
18.215415235177744 373.7482764494629 0.8134733402000303
18.22064279013116 373.35598289322934 0.8130289775878137
18.225870345084573 375.2988016057 0.8154918116202484
18.231097900037987 374.7856138783224 0.8149788360990151
18.236325454991402 376.65253276857374 0.8166938901129056
18.241553009944816 374.99695041345535 0.8146921720037992
18.24678056489823 377.8840924629851 0.8174080905145623
18.252008119851645 380.1699510734674 0.8199479767757176
18.25723567480506 382.92648442975286 0.8226967382312211
18.262463229758474 380.48296817721007 0.8201024488304517
18.26769078471189 374.6308950882753 0.8139939881221319
18.272918339665303 364.9125755024849 0.8036525357947202
18.278145894618717 353.94166676790167 0.7920807952226105
18.28337344957213 343.47112256747454 0.7806875494459911
18.288601004525546 336.3144559069069 0.7732959087044876
18.29382855947896 329.0760120573358 0.76533674876506
18.299056114432375 323.4699697949077 0.7585301950204705
18.30428366938579 316.49745372886173 0.7507164553552031
18.309511224339204 309.82589917251937 0.7421869068484146
18.314738779292618 305.90118304032393 0.7377112088126934
18.319966334246033 303.34343766593156 0.7349928472794653
18.325193889199447 297.66681963066736 0.7286935292528255
18.33042144415286 290.9051278675905 0.722336955811565
18.335648999106276 286.58418442355077 0.7172557714278139
18.34087655405969 283.9931867461464 0.7149246076787424
18.346104109013105 282.58030445033535 0.7128338433007543
18.35133166396652 280.6348658250213 0.7092263153772294
18.356559218919934 282.09361809453554 0.7104151373608074
18.361786773873348 279.60049109955725 0.7074245505814675
18.367014328826762 281.34900551919253 0.7091777001352825
18.372241883780177 280.7323407308746 0.707555989309419
18.37746943873359 282.29936181420413 0.7088940949120294
18.382696993687006 284.7845926267386 0.7124318320921075
18.38792454864042 290.49336072730847 0.7224007237862238
18.393152103593835 295.9880758797883 0.7404886279343762
18.39837965854725 301.6354538560345 0.7538953466351156
18.403607213500663 306.72022503887905 0.7647991550995226
18.408834768454078 313.92307528235693 0.777951895601803
18.414062323407492 322.7134285430476 0.7929831503917699
18.419289878360907 329.2426759464761 0.8048313834089796
18.42451743331432 330.50424192256133 0.8093280471498988
18.429744988267736 328.59721456675595 0.811038450223282
18.43497254322115 326.1887146242876 0.810680482494913
18.440200098174564 321.39769498147734 0.8083849892789426
18.44542765312798 323.3780626189698 0.8151576211496281
18.450655208081393 321.0045073775345 0.8142567182842855
18.455882763034808 317.5350859875827 0.81379251508173
18.461110317988222 313.7754617679352 0.8112553062858079
18.466337872941637 308.18455819511456 0.8060470388924154
18.47156542789505 308.2868765065687 0.8085367740206971
18.476792982848465 305.2002479191008 0.8062011958484779
18.48202053780188 302.8376403485979 0.8062309868023821
18.487248092755294 302.5984581791419 0.8086572648935075
18.49247564770871 301.1696156044054 0.8086086832904269
18.497703202662123 299.2510081097949 0.8098848545550182
18.502930757615538 296.73862881900635 0.8086159972743497
18.508158312568952 291.97422603538456 0.8053743559120317
18.513385867522366 290.7641746799997 0.80613443142059
18.51861342247578 291.63409317411197 0.8091750509645191
18.523840977429195 289.9656725955912 0.8085406146626204
18.52906853238261 288.50730157725775 0.8087974714790789
18.534296087336024 285.7259118118495 0.8061949437057946
18.53952364228944 284.5822409324602 0.8069582005771642
18.544751197242853 284.79248279110845 0.8092023030445524
18.549978752196267 285.7500212823262 0.8121429359957629
18.555206307149682 288.5027091014594 0.8182622228635444
18.560433862103096 286.60848705388634 0.8169778348706538
18.56566141705651 286.07853003640497 0.8174507414388873
18.570888972009925 287.2745857419517 0.8201737441743293
18.57611652696334 289.559417115367 0.8256211681362303
18.581344081916754 292.89123185940406 0.8333447571306963
18.58657163687017 295.0155477225561 0.8397804981250959
18.591799191823583 295.81278504429105 0.8432559659234051
18.597026746776997 295.76024780686475 0.8449431096410011
18.60225430173041 294.69997321171644 0.8437981673951043
18.607481856683826 293.4611814280112 0.8427009810303983
18.61270941163724 290.1197241727856 0.8380766663561751
18.617936966590655 290.20299526560365 0.8396422966337771
18.62316452154407 291.60809643297654 0.8420334721302624
18.628392076497484 296.6397659900615 0.8335609719937168
18.633619631450898 304.0462899639449 0.8356156851972416
18.638847186404313 311.3973224737376 0.8393635113270332
18.644074741357727 319.38368513965236 0.8444025034529697
18.64930229631114 320.72472945407776 0.8423194979621467
18.654529851264556 321.63608429085275 0.8379014501928931
18.65975740621797 324.6083849181349 0.8386985110668238
18.664984961171385 328.97122295940983 0.8407252443578943
18.6702125161248 332.3532814157146 0.8420081169920046
18.675440071078214 336.7013406863986 0.8455565951003284
18.680667626031628 340.4068047303799 0.847318991657745
18.685895180985042 347.20426571851146 0.8536546502492866
18.691122735938457 349.28306990681216 0.854263147273048
18.69635029089187 352.1112362799222 0.8556338912209944
18.701577845845286 353.84616380520725 0.856126478708188
18.7068054007987 359.8773641461635 0.86150033777365
18.712032955752115 365.42910847486036 0.8662537760401555
18.71726051070553 370.3665701996402 0.8706025285716744
18.722488065658943 372.2818976987553 0.8711944644676872
18.727715620612358 372.37407281291064 0.8706735582056659
18.732943175565772 368.272452383219 0.8647591730845662
18.738170730519187 366.94816193954165 0.8618722247697538
18.7433982854726 366.46015036511784 0.8606067090245129
18.748625840426016 366.21606691759143 0.8584193742796373
18.75385339537943 363.5498657565485 0.8542257726237444
18.759080950332844 361.0065847399946 0.8501363424708935
18.76430850528626 356.7668789618891 0.8439503493513293
18.769536060239673 353.038353097898 0.8386618414276811
18.774763615193088 346.70966915164666 0.8294541417179045
18.779991170146502 341.0089286359455 0.8207348530789613
18.785218725099917 336.31122107939325 0.813844576551543
18.79044628005333 335.7160405808375 0.8120096718712465
18.795673835006745 334.9741811569669 0.8102192846210365
18.80090138996016 329.66009147007196 0.8037671571443027
18.806128944913574 325.379831235339 0.7982312701602181
18.81135649986699 323.59246950204863 0.7959387491828883
18.816584054820403 323.30089129149513 0.7952135198358248
18.821811609773818 322.4253597978352 0.7931927371442883
18.827039164727232 321.1422121381841 0.7913568781180307
18.832266719680646 318.960268318161 0.7881715167119642
18.83749427463406 313.2196677316031 0.7806803210676442
18.842721829587475 311.0985566941012 0.7783369108622065
18.84794938454089 307.9498807163309 0.7741720355131493
18.853176939494304 308.2683661663089 0.7755461689052785
18.85840449444772 307.1689270260539 0.77401441779516
18.863632049401133 304.75775221537486 0.7708323785714006
18.868859604354547 305.19673158571015 0.7714781607238049
18.87408715930796 302.31304132604333 0.7666971377659463
18.879314714261376 298.4119224624309 0.7612356339989954
18.88454226921479 292.5037928676139 0.7532275107631009
18.889769824168205 289.0272588241797 0.748067003470639
18.89499737912162 287.46818428745274 0.7455524598172669
18.900224934075034 288.8266082350361 0.7465152459253731
18.90545248902845 289.046991064368 0.7467913161667101
18.910680043981863 289.7516884405067 0.7484205136698021
18.915907598935277 288.1623369114984 0.7471627801735309
18.92113515388869 284.6090693453083 0.7420535478187547
18.926362708842106 281.26000655280274 0.7381488285378718
18.93159026379552 279.8232166443594 0.7356516044083823
18.936817818748935 277.4236617143138 0.733512345722335
18.94204537370235 277.6938180804514 0.7340421730143503
18.947272928655764 276.5464436310634 0.7314030004517227
18.952500483609178 277.74869041761883 0.7319669851615267
18.957728038562593 277.5123994181387 0.7306784180860658
18.962955593516007 275.5445890738981 0.7293092201919325
18.96818314846942 273.9874120838868 0.7269542861535554
18.973410703422836 274.02685007769895 0.7258463760107939
18.97863825837625 273.4010625564499 0.7228536427543751
18.983865813329665 273.2521283880643 0.72146336023107
18.98909336828308 274.62745405095205 0.7235852518891803
18.994320923236494 274.63154113001445 0.724274478590454
18.999548478189908 276.2842927419386 0.7271160505734279
19.004776033143322 273.19697279501634 0.7230575509468882
19.010003588096737 275.83146231754375 0.7263223119501669
19.01523114305015 276.3652011389784 0.7273575883190893
19.020458698003566 277.9685964919673 0.7295068191975997
19.02568625295698 276.84953713773945 0.7280522176413282
19.030913807910395 278.911291083168 0.7297360821973908
19.03614136286381 280.80296188503473 0.7304265299878593
19.041368917817223 284.17824309193026 0.7330399392181364
19.046596472770638 284.4083160784791 0.7326142839190267
19.051824027724052 281.86602408137304 0.7296378215485128
19.057051582677467 280.56309588230323 0.728897144037623
19.06227913763088 280.0316610880225 0.7282202615374834
19.067506692584296 281.32173012704624 0.7289808522460635
19.07273424753771 283.80369430290773 0.729855774904368
19.077961802491124 282.306060750292 0.7270387820746637
19.08318935744454 282.68735280357134 0.7267171807396879
19.088416912397953 280.32978184344023 0.7237276203624975
19.093644467351368 276.9214712207278 0.7193868766566526
19.098872022304782 276.283411621859 0.7189078028389078
19.104099577258197 275.3162374060875 0.7186071226767538
19.10932713221161 275.4372203900859 0.7187918383091545
19.114554687165025 274.25689484667686 0.7169058934920651
19.11978224211844 272.70400621933635 0.7153674236035779
19.125009797071854 271.1763466488832 0.7134884161472241
19.13023735202527 271.5184308756541 0.714313039487006
19.135464906978683 269.8947470746193 0.7116511496229176
19.140692461932098 266.2834815230541 0.7061453193638629
19.145920016885512 263.8332255137715 0.7022993817001119
19.151147571838926 262.36457765552876 0.7003251005964668
19.15637512679234 265.0871144628911 0.7039536452467899
19.161602681745755 268.6555578327225 0.7104230175757009
19.16683023669917 270.89773877879577 0.7142146451575836
19.172057791652584 269.06405021343653 0.711835507544618
19.177285346606 267.37339339290816 0.7093585003332489
19.182512901559413 267.0406905764339 0.70719956504999
19.187740456512827 266.4055574417306 0.7064341198201204
19.19296801146624 267.80893721214596 0.708039529463261
19.198195566419656 264.081070140058 0.7027594300194276
19.20342312137307 265.8138363049202 0.704681233178997
19.208650676326485 265.4381643043875 0.702987965615571
19.2138782312799 266.71760052944194 0.7060640176111398
19.219105786233314 265.7288572592031 0.7049265464103183
19.22433334118673 262.9238622430756 0.7015908773945184
19.229560896140143 261.7621629506053 0.6997251000771395
19.234788451093557 264.35561039665606 0.7022709836488209
19.24001600604697 265.66204616794244 0.7048535105041485
19.245243561000386 267.7716468172511 0.7075316373341672
19.2504711159538 268.7046404754908 0.708800373970136
19.255698670907215 268.42553359861273 0.7085001315326699
19.26092622586063 267.2235688597525 0.7064564203467801
19.266153780814044 269.6606651600968 0.7094928250747671
19.271381335767458 271.8446560399416 0.7133829063154076
19.276608890720873 274.96728245177604 0.7177940866001212
19.281836445674287 278.70200377899226 0.7222926743860858
19.2870640006277 277.47280531567975 0.7187944111734224
19.292291555581116 278.86152329648974 0.7184390562354066
19.29751911053453 277.4399074638755 0.7173043854766229
19.302746665487945 277.57424483853396 0.7174341206360076
19.30797422044136 279.3941378660893 0.7195805369835317
19.313201775394774 281.9478758307855 0.7224804363555328
19.318429330348188 288.2735074949106 0.7307251320708452
19.323656885301602 290.91508794537623 0.7335030431982051
19.328884440255017 292.9130147343235 0.7346989999465723
19.33411199520843 296.06415636820714 0.7377797130228528
19.339339550161846 296.3549881807652 0.7382774572325177
19.34456710511526 297.8716482045777 0.7394943622786326
19.349794660068675 300.6305504577193 0.7438907775857363
19.35502221502209 305.12070903054104 0.7496535607385796
19.360249769975503 307.97811912913784 0.7532986849690422
19.365477324928918 309.6037309790074 0.7545395248946858
19.370704879882332 310.8110769143682 0.754783768231511
19.375932434835747 314.79003126213735 0.7592852740934221
19.38115998978916 318.74120900745 0.7643371369116077
19.386387544742576 321.46637789887683 0.7674076713160287
19.39161509969599 324.62390312589037 0.7710641180112086
19.396842654649404 323.1690365309598 0.7686661949225511
19.40207020960282 327.40629173507097 0.7730058841236837
19.407297764556233 327.6305875894015 0.7735388213539433
19.412525319509648 330.59135110010027 0.7765859372545248
19.417752874463062 332.2541994662584 0.7791589108819369
19.422980429416477 334.33603704527746 0.7821781145793046
19.42820798436989 332.9322519425863 0.780890468571655
19.433435539323305 330.98037736091163 0.7788344503498769
19.43866309427672 326.55779097354286 0.7733900276695947
19.443890649230134 324.9890805094547 0.7714113253196312
19.44911820418355 324.06257442159773 0.7697081618397376
19.454345759136963 327.6432558271393 0.7729627581640954
19.459573314090377 333.16445621895724 0.7792710793563807
19.464800869043792 334.89990151896444 0.78047126928442
19.470028423997206 338.5410112141289 0.7847988157386194
19.47525597895062 337.5926560722033 0.7841776763347876
19.480483533904035 335.80304440098064 0.782185497483548
19.48571108885745 332.2902585077248 0.7786162321946483
19.490938643810864 331.5856419304377 0.7773430039663021
19.49616619876428 330.81921812318177 0.7769180774181732
19.501393753717693 333.43705280819506 0.7801667504038766
19.506621308671107 335.3961824703776 0.782054638080724
19.51184886362452 337.4572209656123 0.7835974429030259
19.517076418577936 338.80004830078127 0.7848494218929679
19.52230397353135 340.442396490407 0.7863318920370532
19.527531528484765 343.53419579404317 0.7900188156567739
19.53275908343818 345.2356764234716 0.7917779282780141
19.537986638391594 347.72006787112105 0.7947765158633602
19.54321419334501 349.6849814824951 0.7968168124931532
19.548441748298423 352.91176625430614 0.8000692662560887
19.553669303251837 357.19916618600274 0.8049712092762277
19.55889685820525 358.9027393219884 0.8068743114698967
19.564124413158666 365.53099555381425 0.8145906651121534
19.56935196811208 368.6640733725085 0.8182957726558405
19.574579523065495 369.836601318604 0.8194981826831103
19.57980707801891 370.21532598640806 0.8188581476452613
19.585034632972324 370.985297835417 0.8193672484631986
19.590262187925738 375.2317681767414 0.8240885585120318
19.595489742879153 375.71812935253934 0.8248134216292144
19.600717297832567 377.87093338214675 0.8269475482381669
19.60594485278598 380.28126481061224 0.8287205984593639
19.611172407739396 380.41025452070085 0.8288744293212819
19.61639996269281 383.3420867966696 0.8319753449355737
19.621627517646225 384.6090422350432 0.8334083552814013
19.62685507259964 385.8892216774449 0.8353020297800585
19.632082627553054 383.7857787372585 0.83341143207325
19.637310182506468 382.35045829720195 0.831995167863205
19.642537737459882 384.06146687751766 0.8336519450361077
19.647765292413297 388.2590375977915 0.8371394756038868
19.65299284736671 393.2685547870561 0.8425301094403643
19.658220402320126 393.12357528478833 0.8419996086431165
19.66344795727354 394.4243183366783 0.8432188172491281
19.668675512226955 393.09805747695157 0.8416340591564728
19.67390306718037 394.9260293682405 0.8433710079460972
19.679130622133783 395.5296773577477 0.8440367221826566
19.684358177087198 395.14921125042923 0.8438764719817318
19.689585732040612 397.7602074787055 0.846527261347536
19.694813286994027 400.12653920923304 0.8494762083033456
19.70004084194744 402.1256912737303 0.8512597528788394
19.705268396900856 403.3966125678443 0.8528622060181275
19.71049595185427 403.9605532839045 0.8537418564513239
19.715723506807684 400.2717215116383 0.8498139598815095
19.7209510617611 392.9256287893183 0.8424507111270386
19.726178616714513 386.4717753037797 0.8349778749212118
19.731406171667928 381.448347557145 0.829724950613398
19.736633726621342 378.76367490270667 0.8265552018877256
19.741861281574757 376.04229745117084 0.8238388300299447
19.74708883652817 370.4177373574387 0.8178551933467484
19.752316391481585 364.020765486132 0.8109786479098904
19.757543946435 357.8375633146134 0.8038478050403898
19.762771501388414 355.29269488108076 0.8009440027873334
19.76799905634183 352.9452703757459 0.7983047169968117
19.773226611295243 348.29712567316113 0.7929829248113669
19.778454166248657 347.0384516089839 0.7912079721826283
19.783681721202072 343.5527951116711 0.7869094963932821
19.788909276155486 343.4820916207541 0.7879411986784123
19.7941368311089 338.31501024616983 0.7823879546553308
19.799364386062315 335.26431739956683 0.7785730271469786
19.80459194101573 330.0242129916268 0.7721614269595317
19.809819495969144 328.17332939320374 0.7689341247479172
19.81504705092256 327.11762141972946 0.7680996257072397
19.820274605875973 327.40372112339844 0.7686628990519362
19.825502160829387 326.5464482319268 0.7675708903636184
19.8307297157828 322.6128227022478 0.7630795807857454
19.835957270736216 319.6629737096144 0.7606836656429934
19.84118482568963 314.8378449536885 0.7542119399935392
19.846412380643045 315.5478478357626 0.7554735314913275
19.85163993559646 314.9304061538474 0.7530449823636297
19.856867490549874 316.28303568345444 0.754443929393731
19.86209504550329 315.21863935489586 0.7532024216525438
19.867322600456703 311.83227284518944 0.7495052056696144
19.872550155410117 311.8300695461569 0.7499835570894445
19.87777771036353 313.9455619209919 0.7523054291878798
19.883005265316946 315.3463675867602 0.7547091312595878
19.88823282027036 312.5051761536989 0.752014650623311
19.893460375223775 306.5920160738283 0.7443059910500018
19.89868793017719 304.8847101380678 0.742082969373608
19.903915485130604 305.37302219635933 0.7414998207841549
19.909143040084018 304.7837764054545 0.7407576125042641
19.914370595037433 304.60226078457686 0.7411870477974575
19.919598149990847 303.86831910526644 0.7406442368216078
19.92482570494426 303.21896025246275 0.7401088818268533
19.930053259897676 303.57893406366344 0.7410637458912043
19.93528081485109 304.90552646354297 0.7423052754664412
19.940508369804505 304.15462098332836 0.7411456812748897
19.94573592475792 302.0655925133581 0.7378443392016849
19.950963479711334 296.767724870098 0.7312164122889069
19.956191034664748 297.5326766033479 0.7325403120761237
19.961418589618162 297.9925478391331 0.7332321408342899
19.966646144571577 296.9652340791362 0.7319981005617102
19.97187369952499 294.98383869334566 0.7292293550869616
19.977101254478406 297.7595042866984 0.7326800941020493
19.98232880943182 302.61752220706063 0.738973441979075
19.987556364385235 304.1505952005426 0.74070554109416
19.99278391933865 302.0895244621189 0.7378302624544966
19.998011474292063 300.6208244124553 0.7354286113881429
20.003239029245478 302.7537195268952 0.737270988880061
20.008466584198892 304.66042960053295 0.7395911686828417
20.013694139152307 311.73182246350495 0.7479304456302283
20.01892169410572 316.9452811680125 0.7541531670929839
20.024149249059136 322.1290377374723 0.7610842203411502
20.02937680401255 321.20968469335355 0.7590641407071571
20.034604358965964 322.87512250063816 0.7605631388074323
20.03983191391938 326.25547245151574 0.7637533588108282
20.045059468872793 333.4788574040199 0.7729178745505677
20.050287023826208 338.3310287140608 0.7788320225632818
20.055514578779622 338.29612687930387 0.7791440225515112
20.060742133733036 338.3034261862811 0.7788167802759851
20.06596968868645 336.76631272486503 0.7772177065742819
20.071197243639865 330.95224637963446 0.7700099707410453
20.07642479859328 325.3609783725835 0.7636371792117349
20.081652353546694 321.9248968703984 0.7594050346801572
20.08687990850011 318.55104010709005 0.7560429025738326
20.092107463453523 314.3158688662852 0.7513068813083715
20.097335018406937 311.9473698192517 0.7484445558177657
20.102562573360352 311.8350771670272 0.7481477399223512
20.107790128313766 315.75432174636126 0.752756085219287
20.11301768326718 316.10952064902426 0.7534633036267847
20.118245238220595 311.6296812473978 0.7482067161042134
20.12347279317401 308.0552191921366 0.743681919343762
20.128700348127424 307.31644740656157 0.7425163606373191
20.13392790308084 309.8308467784656 0.745607268791797
20.139155458034253 312.29782215074675 0.7483670430164573
20.144383012987667 311.5410150440209 0.74805140713942
20.14961056794108 312.5996571483934 0.7490717138263775
20.154838122894496 313.1938987519469 0.7503968311168803
20.16006567784791 314.6972275713733 0.7523160940852079
20.165293232801325 313.80421058392756 0.7513701023695311
20.17052078775474 310.0552296803997 0.7467913974154468
20.175748342708154 310.44971297972853 0.7467250609986334
20.18097589766157 314.28246648350586 0.7501980995102492
20.186203452614983 316.55989009561733 0.7527751460491505
20.191431007568397 316.7460613873168 0.7526843012219376
20.19665856252181 315.84794816407873 0.7517465714343952
20.201886117475226 315.3575684887986 0.751391012607657
20.20711367242864 312.38231270499193 0.7477497362060892
20.212341227382055 307.4613886592065 0.7420238747519285
20.21756878233547 304.31558531432916 0.7395802602915921
20.222796337288884 300.8099226505115 0.7352487596278129
20.228023892242298 299.0354854172931 0.733289220387212
20.233251447195713 295.7817482253858 0.7284149487494374
20.238479002149127 293.7970219488559 0.726625155765146
20.24370655710254 288.7859737288837 0.7196751691329436
20.248934112055956 285.57087745566 0.7152669989864019
20.25416166700937 285.27489617901404 0.7154632920040719
20.259389221962785 287.55326928340827 0.7186832319075752
20.2646167769162 290.16133604294026 0.7228230235861927
20.269844331869614 291.91705058741104 0.7255147637056201
20.275071886823028 292.95206525033433 0.7266071189859066
20.280299441776442 289.98356449921596 0.7229821734004274
20.285526996729857 289.5231819264594 0.7218635283612884
20.29075455168327 290.24959761635375 0.7226424219726353
20.295982106636686 290.3183589432232 0.7229755512724687
20.3012096615901 290.2930708345235 0.7224828149400072
20.306437216543515 292.69892716207573 0.725825894299611
20.31166477149693 294.40948699028525 0.7272839041329421
20.316892326450343 294.26570463806263 0.7264813478239099
20.322119881403758 289.02337482214176 0.7195809582593723
20.327347436357172 289.80708572799347 0.7207156632851319
20.332574991310587 287.7625004535046 0.7178457498645092
20.337802546264 289.56941411246095 0.7192411084309223
20.343030101217416 289.9443155862043 0.7196711772979388
20.34825765617083 291.6981106996443 0.7217552729540123
20.353485211124244 291.5827643066396 0.7220430835542441
20.35871276607766 291.1886261820381 0.721913785478035
20.363940321031073 289.48068412099576 0.7201575993168102
20.369167875984488 288.86462233220874 0.7197821109259722
20.374395430937902 291.14143877357714 0.7227842148452197
20.379622985891316 292.3590611924621 0.7250060773845297
20.38485054084473 290.11345681077046 0.7211296733444094
20.390078095798145 291.1485060554639 0.7220587792376015
20.39530565075156 288.74632180807333 0.7172614853756795
20.400533205704974 290.8290370343386 0.7205031030556178
20.40576076065839 292.13830679152727 0.7232313287323316
20.410988315611803 293.05523599588156 0.7253569689083843
20.416215870565217 291.5288889544315 0.723481611393725
20.421443425518632 288.01587922886915 0.7180257362853281
20.426670980472046 285.9418844949329 0.7148306294998705
20.43189853542546 285.7278839598993 0.7151053403066607
20.437126090378875 286.56656100098206 0.7163861382839578
20.44235364533229 286.89185545401574 0.7168672371375653
20.447581200285704 285.66207352362477 0.7150154921329431
20.45280875523912 286.8534449017461 0.7170187188752731
20.458036310192533 287.23114578749744 0.718721557191128
20.463263865145947 286.9575956232328 0.7182896044644943
20.46849142009936 285.83448231767585 0.7167485486603066
20.473718975052776 286.2797840896174 0.7170359889514358
20.47894653000619 288.31431434272434 0.7181047216158944
20.484174084959605 287.4525380755886 0.7164984209849075
20.48940163991302 284.8827672149566 0.7121285860131814
20.494629194866434 284.6867598669204 0.712926101486362
20.49985674981985 289.10141426870996 0.7200355676527063
20.505084304773263 293.5382882209837 0.7256054620842043
20.510311859726677 295.4556739364911 0.7281929264362518
20.51553941468009 293.93477005707683 0.7247362248373329
20.520766969633506 291.3434662648806 0.7212455576697656
20.52599452458692 286.5085718892553 0.7164009550306583
20.531222079540335 286.2654007752738 0.7151250165101808
20.53644963449375 286.1712225650675 0.7150886234360113
20.541677189447164 285.6539662232896 0.7133074264478878
20.546904744400578 286.55039645547066 0.7146503824520332
20.552132299353993 289.46647909660356 0.7185139655892266
20.557359854307407 292.97227455730103 0.722140699869982
20.56258740926082 294.60674665674014 0.7248204075074453
20.567814964214236 291.15524099689 0.7211417645989047
20.57304251916765 285.19343979107515 0.7146289605333784
20.578270074121065 285.5963251976162 0.7156227625198418
20.58349762907448 285.5434052350985 0.7156346178262515
20.588725184027894 285.5795797820718 0.7153355206542317
20.593952738981308 285.3758334752876 0.7150235778929384
20.599180293934722 284.5343054710402 0.7131661694380257
20.604407848888137 286.13086048370576 0.7156109678322514
20.60963540384155 289.4636883908581 0.7189881980424526
20.614862958794966 286.4739957091353 0.715321040664639
20.62009051374838 285.4560771753569 0.7145033664327384
20.625318068701795 281.2262638843958 0.7081150359412951
20.63054562365521 281.72524678515333 0.7088962173374862
20.635773178608623 278.75859295786455 0.7046336925495083
20.641000733562038 281.061169953073 0.7073132782577957
20.646228288515452 281.04996295457437 0.7075100185732147
20.651455843468867 282.20713430648226 0.7092830888668309
20.65668339842228 282.687775692849 0.711149463426696
20.661910953375695 284.90208166865773 0.714720812728101
20.66713850832911 283.18673496260567 0.7128243382240982
20.672366063282524 285.627769728039 0.7161612840068797
20.67759361823594 287.54535347908137 0.7178279682850074
20.682821173189353 288.47897971270055 0.7185799537838351
20.688048728142768 287.34369090854426 0.7172684828837206
20.693276283096182 287.68590448714883 0.7167988849575452
20.698503838049596 284.23909838459775 0.7130747819324761
20.70373139300301 284.3199439047717 0.7122748139086331
20.708958947956425 286.00209219626885 0.7143814013841108
20.71418650290984 289.5392736590512 0.7186895504895954
20.719414057863254 293.96910018011073 0.723050128209932
20.72464161281667 295.93678231649574 0.7256379427220558
20.729869167770083 295.0095856249518 0.7241800867036708
20.735096722723497 290.9947890271924 0.7194300147839074
20.740324277676912 291.49066632726044 0.7204739887553245
20.745551832630326 293.35608161452814 0.7227941415071485
20.75077938758374 295.2367309476471 0.7256799379781951
20.756006942537155 294.2387931271439 0.7241568607827156
20.76123449749057 295.6104952399422 0.7255383229905663
20.766462052443984 295.6376504812052 0.7257314753675685
20.7716896073974 300.03201050184913 0.7309522972706463
20.776917162350813 299.5247188833311 0.7291745758044793
20.782144717304227 297.1970367327361 0.7263479520429955
20.78737227225764 295.24954794496546 0.723705482311696
20.792599827211056 293.0416759124646 0.7219351927940965
20.79782738216447 297.4822170193773 0.727359033108933
20.803054937117885 297.8669554841911 0.7276987035519306
20.8082824920713 302.30410181151797 0.7328656422950667
20.813510047024714 305.1829427707107 0.7353562520257125
20.81873760197813 306.7641323755579 0.7368938797585732
20.823965156931543 307.6621012969945 0.7376716095047713
20.829192711884957 305.83914432023494 0.7361961088405196
20.83442026683837 303.92255598330286 0.7339881738606162
20.839647821791786 303.6704196445404 0.7339864093307648
20.8448753767452 305.07485482322016 0.7358316168805655
20.850102931698615 305.1798957958115 0.736336955065669
20.85533048665203 305.09308105182276 0.7358092902647493
20.860558041605444 301.05365809722144 0.730901767348496
20.865785596558858 301.63222602831803 0.7315336076224245
20.871013151512273 299.31451263199915 0.729010631158162
20.876240706465687 297.1791887206207 0.7266878987217487
20.8814682614191 298.5239020130901 0.7274963425460165
20.886695816372516 297.2094604203849 0.7255806126850848
20.89192337132593 297.0016305725197 0.725970112332255
20.897150926279345 294.1495739604593 0.7234481737274149
20.90237848123276 292.54958066015706 0.7220653490273885
20.907606036186174 291.51145628815766 0.7200834166342182
20.912833591139588 292.9425846572002 0.7214011404139119
20.918061146093002 291.2618142210585 0.7199488941585674
20.923288701046417 291.840233371838 0.7213026661885027
20.92851625599983 292.65303418466124 0.7221956869615866
20.933743810953246 294.31157499403895 0.7232832814946802
20.93897136590666 296.0051531698332 0.7240667151884265
20.944198920860075 291.63217413581816 0.718857135255155
20.94942647581349 287.5860466881149 0.7153041293146448
20.954654030766903 284.53717617308985 0.7120211642103857
20.959881585720318 286.57391184864485 0.7148830943000493
20.965109140673732 287.7710089984096 0.7158283902784391
20.970336695627147 288.5078543337161 0.7171655352997601
20.97556425058056 285.4573761316623 0.7118129370937888
20.980791805533975 285.1451954634425 0.7116462947834556
20.98601936048739 281.470308192659 0.7065914167237397
20.991246915440804 280.6410021314784 0.7062545531400001
20.99647447039422 279.3116819943433 0.705739537328759
21.001702025347633 281.0128974768603 0.7088300589485792
21.006929580301048 282.2163077347769 0.7103109075038028
21.012157135254462 281.12367135346153 0.7073460352799005
21.017384690207876 282.2174805316198 0.7083767622544358
21.02261224516129 279.6874233156599 0.703809859574056
21.027839800114705 277.191944698096 0.701399940046065
21.03306735506812 273.27488597678905 0.6965866880922056
21.038294910021534 272.7232109053076 0.6968379748585971
21.04352246497495 271.0802583871837 0.6944156304192428
21.048750019928363 272.7384326742232 0.6958269713844518
21.053977574881777 271.5989197149833 0.6942958131581629
21.059205129835192 276.10842499734235 0.6995628332846583
21.064432684788606 280.57617998557834 0.7050686664389936
21.06966023974202 279.6838684228679 0.7043046609967846
21.074887794695435 276.3386597034875 0.7005247684442962
21.08011534964885 270.9687136691799 0.6944975724856033
21.085342904602264 271.568341924575 0.6942264655790712
21.09057045955568 271.5682561222898 0.6937973383325826
21.095798014509093 271.7581847666016 0.6923542588546948
21.101025569462507 273.0924665535556 0.6931470872372548
21.10625312441592 273.3110552680339 0.6929685180743516
21.111480679369336 271.41310315955576 0.6910466940507555
21.11670823432275 269.69576682113996 0.6899798149595201
21.121935789276165 267.4220826278892 0.6868124472906393
21.12716334422958 268.3291624009993 0.6882537768225627
21.132390899182994 270.23923445836925 0.6908601126127434
21.13761845413641 273.258761525846 0.6949691038363682
21.142846009089823 273.46378478374385 0.6951678369266071
21.148073564043237 274.806470042006 0.6962706278998837
21.15330111899665 274.1145541460213 0.6944788926148638
21.158528673950066 275.82593995714495 0.6957902318909864
21.16375622890348 276.1560234828008 0.6965386418706304
21.168983783856895 276.5735010150978 0.6966949064376456
21.17421133881031 274.93100416135263 0.6939516756667533
21.179438893763724 273.1186345962051 0.6915218705460123
21.184666448717138 273.1178793951103 0.691416880444494
21.189894003670553 274.3867817741443 0.6933480641988209
21.195121558623967 275.9680644883445 0.6949002631375735
21.20034911357738 275.44356612122124 0.6947832195666016
21.205576668530796 271.8040350881603 0.6891960462057525
21.21080422348421 270.52423265333414 0.6867314164111676
21.216031778437625 270.92720933326376 0.6862389010349134
21.22125933339104 273.4286318095139 0.6892315604724376
21.226486888344454 272.966073051681 0.6890736994383232
21.231714443297868 272.71776344368124 0.6887808057599524
21.236941998251282 275.1155327598631 0.6915858437797523
21.242169553204697 278.3448664352273 0.6957587185623874
21.24739710815811 278.995095214867 0.6952754219351973
21.252624663111526 277.52303541157613 0.6946443768141811
21.25785221806494 277.0464452391847 0.6938583826371588
21.263079773018355 272.2700974164013 0.6883615240532492
21.26830732797177 267.6558508048051 0.6821784465446527
21.273534882925183 264.60297782171614 0.6776027824612648
21.278762437878598 264.85746522362615 0.677805262412529
21.283989992832012 268.39132951208984 0.6895364365851213
21.289217547785427 268.62461445491357 0.6995063137945471
21.29444510273884 268.0092924775943 0.7060696283177212
21.299672657692255 263.1610473927828 0.7045291994928711
21.30490021264567 265.2538692067503 0.7125282674797365
21.310127767599084 266.27286603027915 0.7172180108673102
21.3153553225525 267.758250577616 0.7238276624996172
21.320582877505913 267.11662321512074 0.7255782290658302
21.325810432459328 270.086230631464 0.7313423359529024
21.331037987412742 270.58133083998 0.7342030525901332
21.336265542366156 270.868714111128 0.7387732157839836
21.34149309731957 269.160399840476 0.7398987516570067
21.346720652272985 267.37334160126983 0.7399465771488334
21.3519482072264 266.25311934099454 0.7409759213027158
21.357175762179814 267.39343962914216 0.7452702764538411
21.36240331713323 265.2471491633382 0.7447312139376794
21.367630872086643 264.751311068865 0.7462566223182792
21.372858427040057 261.09953077006804 0.743635763030036
21.378085981993472 261.02327223459014 0.7458946935799878
21.383313536946886 261.26115007847613 0.7485393294608034
21.3885410919003 261.48791085650936 0.751314309276933
21.393768646853715 265.0382486148182 0.7582564390964733
21.39899620180713 264.4739132413263 0.7612696262155821
21.404223756760544 268.0971509919204 0.7673190790587284
21.40945131171396 263.7830618617102 0.7617176791168162
21.414678866667373 266.09380899412236 0.7654325634109685
21.419906421620787 263.92461337122694 0.7648727163906611
21.4251339765742 265.81282187276815 0.770351158857676
21.430361531527616 264.74084837343156 0.7695271828967434
21.43558908648103 267.09563554173553 0.7739709536655097
21.440816641434445 265.5082670217764 0.7737946254140328
21.44604419638786 264.727788102598 0.7740486386720044
21.451271751341274 263.91280764008536 0.7750337761426747
21.45649930629469 268.67179844035223 0.7822896522813257
21.461726861248103 271.6385311614914 0.7884095417147508
21.466954416201517 275.38786463010086 0.7962942533875643
21.47218197115493 275.0676384282169 0.7975542590773949
21.477409526108346 274.8152469725038 0.7996204622646297
21.48263708106176 275.464150457409 0.802273869864097
21.487864636015175 276.2314689160101 0.8050263622643153
21.49309219096859 273.5199103353964 0.8024261949999345
21.498319745922004 274.3407852294575 0.8066211838403438
21.503547300875418 274.1073365385974 0.8092231966066739
21.508774855828833 274.4955526307093 0.8085690748036269
21.514002410782247 271.9949563205661 0.7863295252203754
21.51922996573566 272.39482806339953 0.7769904558873177
21.524457520689076 276.57990850567876 0.7756802606984406
21.52968507564249 280.06871438861697 0.7759204386877121
21.534912630595905 281.1742374227439 0.7731254080736145
21.54014018554932 282.141917325525 0.7717115489215355
21.545367740502734 282.03677989820227 0.7697707942916335
21.550595295456148 279.84898872056317 0.7646673579921796
21.555822850409562 278.9449395884678 0.7602996155532125
21.561050405362977 280.5587805204878 0.7600850991288368
21.56627796031639 283.9473874812765 0.7623304962847208
21.571505515269806 285.978384205398 0.7636889414440433
21.57673307022322 284.2335189872091 0.7600629501494178
21.581960625176634 284.88202324340926 0.7594759428292576
21.58718818013005 283.5616569385262 0.756501454999455
21.592415735083463 285.74479675062423 0.758178108603509
21.597643290036878 288.9784866345964 0.7610500814200578
21.602870844990292 288.7542006065963 0.7600065668421521
21.608098399943707 288.6032315978983 0.7567661622039563
21.61332595489712 286.9787702034962 0.7524754417421066
21.618553509850535 285.12758264576394 0.7481478612940704
21.62378106480395 283.62175517407064 0.7451961363595125
21.629008619757364 283.7077122739348 0.7457361978656155
21.63423617471078 281.9402767750081 0.7434832589009689
21.639463729664193 283.1504369879322 0.7444307494926656
21.644691284617608 283.6819303314691 0.7447875949307352
21.649918839571022 284.3114978726975 0.7445841589202228
21.655146394524436 284.0636046307032 0.7435937274924043
21.66037394947785 283.5191582042787 0.7406166114014602
21.665601504431265 282.8357003695537 0.7391037721434071
21.67082905938468 286.0761622330831 0.7431045258908537
21.676056614338094 286.09488421719703 0.7434718463994872
21.68128416929151 287.05888971596147 0.7448771774188075
21.686511724244923 289.632654629406 0.7463968654526985
21.691739279198337 292.3867453165876 0.7490393384413406
21.696966834151752 293.8297376779503 0.749535824967772
21.702194389105166 289.7441390008704 0.7444614148305672
21.70742194405858 286.60479337935953 0.7415162690304955
21.712649499011995 285.86760179418866 0.7396109786387114
21.71787705396541 290.94261315929776 0.7454782602291372
21.723104608918824 293.8593412403039 0.7480224571757488
21.72833216387224 293.85023515436 0.7465618041130623
21.733559718825653 292.7919266423221 0.745391460471676
21.738787273779067 295.6265964056882 0.7491835903747724
21.74401482873248 297.0402476794787 0.7509298922115318
21.749242383685896 296.18775907852597 0.7493601746222281
21.75446993863931 295.24517088742186 0.7476389602558272
21.759697493592725 298.8794296468463 0.7526452079656881
21.76492504854614 301.1838692320882 0.754352161602029
21.770152603499554 302.7098565829042 0.7564052774176279
21.77538015845297 300.15878250140776 0.7523771161976074
21.780607713406383 303.3801703647422 0.7557057279952062
21.785835268359797 308.3264482260861 0.7612404857011453
21.79106282331321 310.6546035926447 0.763095658381071
21.796290378266626 312.6452654426075 0.7657915889864672
21.80151793322004 311.88486456429047 0.7646145427321447
21.806745488173455 314.17637986586607 0.7670930606393841
21.81197304312687 313.09202881211473 0.7651840238559514
21.817200598080284 315.15250872887844 0.7675482082698838
21.822428153033698 317.5331708620628 0.7705152328297956
21.827655707987113 321.57502935607124 0.775882102057107
21.832883262940527 323.290563646807 0.7777045119397752
21.83811081789394 322.07047959431617 0.7767125431366142
21.843338372847356 319.81373950624743 0.7735626508865628
21.84856592780077 320.1687174176462 0.7735690736907737
21.853793482754185 321.0962873112861 0.7739432330146891
21.8590210377076 323.19264430443997 0.7761002565207124
21.864248592661014 325.3023392169662 0.7784815869891951
21.869476147614428 325.15237807918083 0.777435996921002
21.874703702567842 324.3840169050733 0.7762504648316233
21.879931257521257 321.665133900753 0.7737910436326204
21.88515881247467 321.27119046707804 0.774373808783281
21.890386367428086 317.4904660011741 0.7692749128023488
21.8956139223815 314.48809718881876 0.7648243359640137
21.900841477334914 311.51026361024657 0.760250198973016
21.90606903228833 311.3422050236866 0.759636193322048
21.911296587241743 310.59671840328787 0.7588793789560508
21.916524142195158 309.3210491463779 0.7580776677546235
21.921751697148572 310.05201379772757 0.7599985452226254
21.926979252101987 311.47823128625294 0.7605633361177159
21.9322068070554 309.0746041185936 0.7571938030057711
21.937434362008815 307.7700489833332 0.7551243526080883
21.94266191696223 307.2230344643666 0.754157223329013
21.947889471915644 307.68341261904106 0.7547143911252358
21.95311702686906 308.9319246885445 0.7556046800608589
21.958344581822473 305.79249025850254 0.7514834227665224
21.963572136775888 306.623768571361 0.7521971069425408
21.968799691729302 305.2039654082177 0.7508163823157775
21.974027246682716 309.75257823949755 0.7565512075888696
21.97925480163613 310.00488387827505 0.7562575000526996
21.984482356589545 308.06600480823886 0.7532518764675641
21.98970991154296 309.4223565560238 0.7555525981454208
21.994937466496374 310.98819342806604 0.7581110558709027
22.00016502144979 311.5302077172175 0.7598154752105288
22.005392576403203 307.0890286977616 0.7535271827222507
22.010620131356617 302.97456947909495 0.7483475971805837
22.015847686310032 303.9398422347996 0.7487213530189702
22.021075241263446 306.0082113850027 0.7501349939637009
22.02630279621686 308.831207541522 0.7535534878185409
22.031530351170275 312.1120876672107 0.7569169215663165
22.03675790612369 313.7060257867977 0.758083230870946
22.041985461077104 315.057037273438 0.7598199599665235
22.04721301603052 316.30219681326514 0.7611618555788388
22.052440570983933 314.62965901422245 0.7599329448883545
22.057668125937347 313.1055399112056 0.7568414502152526
22.06289568089076 309.87022555448874 0.7525311768260349
22.068123235844176 310.3649760647729 0.7536342413458338
22.07335079079759 310.19041188096867 0.7536783876579253
22.078578345751005 312.8122830385107 0.7571276637266279
22.08380590070442 314.76523200040316 0.7586942277653643
22.089033455657834 313.6953344836598 0.7571195048523862
22.09426101061125 315.09529251585525 0.7594669204489201
22.099488565564663 317.6329206309021 0.7618701923507509
22.104716120518077 321.7774721806811 0.766321703789
22.10994367547149 324.7496241223879 0.7691030000074793
22.115171230424906 322.15361184576926 0.7658628456143791
22.12039878537832 319.48621068045696 0.7631742337465178
22.125626340331735 316.3450885716112 0.7591261425142865
22.13085389528515 313.8884212437269 0.7567188517065215
22.136081450238564 310.34159630196075 0.7529017177074473
22.141309005191978 310.2858637331474 0.7518235104666974
22.146536560145393 307.74828908442106 0.7484417500542248
22.151764115098807 308.87744560351626 0.7492035299124304
22.15699167005222 310.5511070165768 0.7522699408851269
22.162219225005636 312.4113526364275 0.7546766382965154
22.16744677995905 310.7276538655422 0.7520343927846688
22.172674334912465 309.9586723413298 0.7513498234626309
22.17790188986588 310.7507685460812 0.7521961446504255
22.183129444819293 311.2723546837779 0.7534051072963616
22.188356999772708 311.03482951996347 0.7530150856278557
22.193584554726122 312.73736514668707 0.753815115250645
22.198812109679537 314.27784870864224 0.7562938953878393
22.20403966463295 316.4523494195061 0.7580341377841622
22.209267219586366 317.14076656865967 0.7583592576540916
22.21449477453978 317.67977738595647 0.7581160793625314
22.219722329493194 317.0737832133524 0.7567073116250999
22.22494988444661 316.3569856884709 0.7562599273505568
22.230177439400023 316.152051236143 0.7559482055834926
22.235404994353438 314.77360179512334 0.7546496650516962
22.240632549306852 315.73080936047194 0.756404592206421
22.245860104260267 317.5240274698982 0.7586152531242838
22.25108765921368 316.08068978963627 0.757383734840675
22.256315214167095 313.76970400130904 0.7534789591660302
22.26154276912051 312.82198573799167 0.7527962934401113
22.266770324073924 312.4281810044922 0.7525887043403241
22.27199787902734 314.4238323165213 0.7544707331300932
22.277225433980753 311.65324396436523 0.7512799438581804
22.282452988934168 313.8067060719478 0.7529497195343533
22.287680543887582 309.9546055786329 0.7490409802900455
22.292908098840996 305.9216553160547 0.7438534426360267
22.29813565379441 303.3619474337661 0.7411820332423558
22.303363208747825 302.3000733336188 0.7397749272020112
22.30859076370124 303.12039031194473 0.7410402738129725
22.313818318654654 301.0915459529507 0.7381863819511132
22.31904587360807 303.2980647466026 0.7404628731620474
22.324273428561483 304.1078216991461 0.7403740597572317
22.329500983514897 306.83951145114435 0.7442659937235188
22.334728538468312 304.9928852942871 0.7421558902696479
22.339956093421726 302.08565490953464 0.7387117250516384
22.34518364837514 299.0921090068731 0.734925314898522
22.350411203328555 299.63971958406194 0.7347538457609039
22.35563875828197 298.2157592736901 0.7331705418519632
22.360866313235384 297.10169088713883 0.730842155874458
22.3660938681888 294.1187726255769 0.727461973823341
22.371321423142213 294.91092142572217 0.7284486300062384
22.376548978095627 294.7864683328852 0.7286768887904134
22.38177653304904 294.94895081823876 0.729642707487605
22.387004088002456 292.5323674992641 0.7266835523073095
22.39223164295587 292.3105839488378 0.726678440148868
22.397459197909285 290.63003539344004 0.7246247016740759
22.4026867528627 288.8006195951508 0.722427989401786
22.407914307816114 287.0843871501504 0.7210737411009929
22.41314186276953 288.0575196101013 0.7223240305790973
22.418369417722943 292.4604401368949 0.7269792320844619
22.423596972676357 292.2812820675728 0.7262794825746971
22.42882452762977 286.9388096559343 0.7180121504946538
22.434052082583186 283.4948323295511 0.7138745631503693
22.4392796375366 281.29097605969037 0.7106715780785375
22.444507192490015 281.39409634278564 0.7107719195611553
22.44973474744343 279.9671887929793 0.7096314587288174
22.454962302396844 279.93760466775507 0.7103742751370404
22.460189857350258 280.1229848693497 0.7114182139765252
22.465417412303673 278.28634524735605 0.708233488425377
22.470644967257087 278.9323555540539 0.7090289700014508
22.4758725222105 279.35928277578677 0.7100831132852996
22.481100077163916 279.11309311789887 0.7113209270856288
22.48632763211733 280.9209114866358 0.7133272132813687
22.491555187070745 279.6467383072635 0.7109568753922514
22.49678274202416 280.3156338310636 0.7106128764367079
22.502010296977573 278.8432818104106 0.7083898546740567
22.507237851930988 275.3797166657513 0.7045185676438634
22.512465406884402 275.133030326826 0.7046372815306171
22.517692961837817 275.4838834998392 0.7043176093208466
22.52292051679123 276.9262360064359 0.7067614141744256
22.528148071744646 276.3749704831369 0.706227265741982
22.53337562669806 273.96513559386676 0.7025147095859905
22.538603181651474 269.2343633185178 0.6957391499390856
22.54383073660489 268.14785619800557 0.6944874484871659
22.549058291558303 271.0679305324272 0.6982834987152953
22.554285846511718 277.2440159960627 0.7065068843622062
22.559513401465132 280.42060079004506 0.7117447894427643
22.564740956418547 276.85344649949485 0.7076072133956661
22.56996851137196 273.025677846899 0.7017028714153156
22.575196066325375 272.5590719253558 0.699601035701116
22.58042362127879 275.84428272301545 0.7042998318764822
22.585651176232204 275.89441944462726 0.7039887743782927
22.59087873118562 273.92234193620146 0.7016643347093254
22.596106286139033 270.1213798840401 0.6958870424624024
22.601333841092448 269.4218699705952 0.6949621934048419
22.606561396045862 272.9949639096609 0.699608733234079
22.611788950999276 275.66279863305635 0.7036816140574976
22.61701650595269 276.8211690626885 0.7053397786444056
22.622244060906105 275.59223307698744 0.7038427844876043
22.62747161585952 273.26359704889694 0.6998213681612112
22.632699170812934 271.6701603622928 0.6984683869229269
22.63792672576635 271.11948734924334 0.69821473656696
22.643154280719763 271.05114473992717 0.6987677877757527
22.648381835673177 272.1854383792543 0.698465880800757
22.653609390626592 271.11874461399333 0.6953257952129585
22.658836945580006 270.24265132359267 0.6934621924971837
22.66406450053342 267.9041318064762 0.6909297626364169
22.669292055486835 271.0375791618351 0.6957505887445294
22.67451961044025 273.0014778208472 0.6988646204122498
22.679747165393664 273.4875842876465 0.6988866476340675
22.68497472034708 273.3477009708477 0.6987796503192826
22.690202275300493 274.7222880941092 0.7007380065233065
22.695429830253907 273.28981231235855 0.6991926089387941
22.70065738520732 270.72070353575805 0.695805351185657
22.705884940160736 269.0136416910611 0.69251302692479
22.71111249511415 269.4534195015625 0.6930930363550909
22.716340050067565 274.0226781339558 0.6984431539535824
22.72156760502098 276.71465843737957 0.7015867446652796
22.726795159974394 276.7570019210053 0.7017676650056897
22.73202271492781 275.8004219282987 0.7001209124593275
22.737250269881223 273.6983779171499 0.6988374131803459
22.742477824834637 274.82376656076957 0.7010852409984464
22.74770537978805 276.9718460205602 0.70465507089847
22.752932934741466 280.70003952333246 0.7088274971820177
22.75816048969488 281.2511309493573 0.7084154073822705
22.763388044648295 281.81998847817226 0.7085759074525122
22.76861559960171 284.0857891551496 0.7115779703735833
22.773843154555124 287.3724707960654 0.7156800474341294
22.779070709508538 287.7381758026784 0.7160012700792555
22.784298264461952 285.57954479859757 0.7127735769550918
22.789525819415367 284.38545296682076 0.7110672458267295
22.79475337436878 284.30286948806344 0.7112423064772847
22.799980929322196 284.5156133434943 0.7114406909800614
22.80520848427561 288.10379534022246 0.7163451613406213
22.810436039229025 290.942554664161 0.7190381472895818
22.81566359418244 292.2372457356164 0.7204910529095501
22.820891149135853 291.4737371311422 0.7200946156107471
22.826118704089268 289.06189690561337 0.7175759129096846
22.831346259042682 288.68489328277593 0.7173343781699192
22.836573813996097 287.7074122152926 0.7141112239046367
22.84180136894951 292.2699712859726 0.7196074754194344
22.847028923902926 293.24676646712663 0.7205081134065437
22.85225647885634 297.44782922102024 0.725772323364094
22.857484033809754 297.5671461173637 0.7255791493437513
22.86271158876317 294.6568043587549 0.7221313224096627
22.867939143716583 292.5982947699623 0.7196407564596574
22.873166698669998 290.81363286733784 0.7179007858588928
22.878394253623412 293.238687559704 0.719915365561751
22.883621808576827 294.5842851724924 0.7216428116581892
22.88884936353024 294.2264544793786 0.720870641760746
22.894076918483655 292.1400558205141 0.7199534900652338
22.89930447343707 291.3427329348356 0.7188197104117537
22.904532028390484 292.18233998006536 0.7194072962247859
22.9097595833439 293.5993914634232 0.7208441950668536
22.914987138297313 294.7130811124757 0.7222542863958887
22.920214693250728 294.4179119234732 0.723281825305845
22.925442248204142 291.1718775433621 0.7201884049815944
22.930669803157556 288.1685466944959 0.715777257867192
22.93589735811097 284.0733947481222 0.7105357374338247
22.941124913064385 285.34383129361026 0.7100154366373954
22.9463524680178 289.29701835348396 0.7148042602609764
22.951580022971214 293.1902361320024 0.7195278643658141
22.95680757792463 292.05487029300684 0.7175040565948919
22.962035132878043 289.5486196382633 0.7153854892871823
22.967262687831457 290.10121337745096 0.7158870232678611
22.972490242784872 290.7566671814817 0.7179086716101509
22.977717797738286 291.59368814022895 0.7184846951092299
22.9829453526917 288.90260428040506 0.7149825418921035
22.988172907645115 287.2042438923869 0.7125802203048819
22.99340046259853 285.0851735285897 0.7101939038313875
22.998628017551944 283.8133509746143 0.7091979269526602
23.00385557250536 283.0471294308727 0.7091723892175796
23.009083127458773 281.8796551098907 0.7068682659847325
23.014310682412187 280.913240219717 0.7046977030128216
23.0195382373656 282.3302680805739 0.7044477253730128
23.024765792319016 285.81142099901103 0.7090883693179941
23.02999334727243 288.78059299194314 0.713097815726425
23.035220902225845 289.00717915506715 0.7145799365927477
23.04044845717926 290.2721357072169 0.7163086025677401
23.045676012132674 290.0736872356079 0.7151933716371488
23.05090356708609 289.3298635401148 0.7139593991965454
23.056131122039503 286.0109345541822 0.7095044967906924
23.061358676992917 284.30520621747104 0.7080446815992725
23.06658623194633 283.3608149391614 0.7075272046885712
23.071813786899746 284.316776731225 0.7083671659093357
23.07704134185316 284.87191040344345 0.7094084201418966
23.082268896806575 286.36528415688724 0.7106358670840989
23.08749645175999 288.53955694301817 0.7132530397884135
23.092724006713404 285.691115079619 0.7105938200983745
23.097951561666818 286.43374196508154 0.7124127275571368
23.103179116620232 286.6267186766249 0.71429643470322
23.108406671573647 287.9160043531096 0.7149799835729761
23.11363422652706 287.04703526067857 0.7130388847607682
23.118861781480476 285.9572138261551 0.711368650966455
23.12408933643389 282.07211142971715 0.7071080002495187
23.129316891387305 282.8062287491928 0.7073013962091865
23.13454444634072 282.57356579845157 0.7059415803567832
23.139772001294133 282.9133420962279 0.7051088067147275
23.144999556247548 284.37489461702756 0.7071035143823301
23.150227111200962 286.9555570889562 0.7095876387686543
23.155454666154377 287.2049619776504 0.7108676833812905
23.16068222110779 287.9092159124861 0.7118103901398234
23.165909776061206 287.17863102561233 0.710577132704468
23.17113733101462 288.5861248081955 0.7112551195683464
23.176364885968034 291.8535102431341 0.7148800183230682
23.18159244092145 291.0184081272117 0.7142448963469592
23.186819995874863 287.00944835298577 0.7090808160640097
23.192047550828278 282.98452805012164 0.7047040574034105
23.197275105781692 284.1166218003077 0.706934358642717
23.202502660735107 282.11236330333946 0.7046746924524654
23.20773021568852 281.2108610196465 0.7039326980679044
23.212957770641935 279.8732960256968 0.7023482995852389
23.21818532559535 283.5374006432207 0.7064208398174617
23.223412880548764 283.68288750057775 0.7066939121257525
23.22864043550218 283.8309470397925 0.7064036041124258
23.233867990455593 279.7688871407804 0.7017674572672822
23.239095545409008 280.9903789488685 0.7024134155716429
23.244323100362422 283.3824416098073 0.7049026115887388
23.249550655315836 285.9677757569498 0.7089846086316457
23.25477821026925 287.3822032888243 0.709916520508816
23.260005765222665 287.3728162878353 0.7109530030654376
23.26523332017608 287.386349433555 0.7097736794075636
23.270460875129494 288.718385685191 0.7117729735108415
23.27568843008291 288.5885741688821 0.7106123425552195
23.280915985036323 285.09005290616733 0.7068938203348415
23.286143539989737 282.3592518607957 0.7046650979538663
23.291371094943152 283.06041381917163 0.7052412591216359
23.296598649896566 285.6199227037519 0.708285043257392
23.30182620484998 288.0404995799703 0.7115274907336935
23.307053759803395 285.20667921175414 0.7089313692260923
23.31228131475681 283.83819517059953 0.7082569825038141
23.317508869710224 284.14486581336814 0.707632594000007
23.32273642466364 288.68601900030967 0.712555076437194
23.327963979617053 290.9313869807503 0.7139179267596676
23.333191534570467 290.26878183264415 0.713373636878587
23.33841908952388 285.31382616197413 0.7078400192674066
23.343646644477296 282.69947522192587 0.703965772761723
23.34887419943071 282.31989950313954 0.7029745649195719
23.354101754384125 282.8894091785803 0.7037740248782806
23.35932930933754 288.15736263396997 0.7103439020680535
23.364556864290954 288.194454310459 0.710619694501955
23.369784419244368 287.8280911469736 0.7104715037956947
23.375011974197783 285.1185457013874 0.7080119088078969
23.380239529151197 287.2639007332726 0.7108646131104771
23.38546708410461 287.2437775440668 0.7092493017812513
23.390694639058026 288.7393220136897 0.7107975123023724
23.39592219401144 290.27376073943464 0.7124701676935594
23.401149748964855 291.5916637858085 0.7147884075412413
23.40637730391827 288.472955032226 0.7111053950507429
23.411604858871684 287.3924810046662 0.7097024878923534
23.416832413825098 289.2317613223064 0.7119909537891492
23.422059968778512 289.8561064994309 0.7128319512657532
23.427287523731927 289.2937581862865 0.7134497632991446
23.43251507868534 288.52232174796603 0.7122043332312737
23.437742633638756 290.13003894380756 0.71323973752606
23.44297018859217 291.3222124053549 0.713808296251863
23.448197743545585 293.44737599228756 0.716369114238318
23.453425298499 295.07646834790336 0.7178745132326356
23.458652853452413 294.27099143962306 0.7164714590452639
23.463880408405828 292.6284917342053 0.7133069387381206
23.469107963359242 292.3540122712258 0.7133462393223055
23.474335518312657 294.15050891204373 0.7151080706049862
23.47956307326607 294.38286393118346 0.7157701465564291
23.484790628219486 295.31849218842837 0.7168255057946425
23.4900181831729 296.1296612698093 0.7187893588384955
23.495245738126314 297.5084909831792 0.72067228731514
23.50047329307973 298.00789045536 0.7215569530721243
23.505700848033143 295.15998475505586 0.7184152760153781
23.510928402986558 294.31284324922905 0.717551853664051
23.516155957939972 292.76108598291256 0.7149173925275591
23.521383512893387 291.35050090923846 0.7132168173818524
23.5266110678468 292.43606513641805 0.7146528260304006
23.531838622800215 294.43550126731435 0.7173185908745409
23.53706617775363 297.1268102937427 0.7207209016486693
23.542293732707044 299.4128172602523 0.7224523397807363
23.54752128766046 301.44701832961607 0.7240408576229292
23.552748842613873 301.5799838164173 0.7227421191761438
23.557976397567288 303.19216285330555 0.7247694402016621
23.563203952520702 302.5929592464494 0.7238312517452093
23.568431507474116 303.4063232916934 0.7236695113770467
23.57365906242753 304.27444982424623 0.7242950642712779
23.578886617380945 305.58368663781397 0.7248432394051656
23.58411417233436 302.0056882267009 0.7201431625215933
23.589341727287774 301.1663452502779 0.7184351885860685
23.59456928224119 299.1051983744447 0.7161942871262093
23.599796837194603 299.17348320149415 0.7171681681349582
23.605024392148017 298.5437848170999 0.7166727725627385
23.610251947101432 298.1335892667923 0.7165988415898189
23.615479502054846 301.79554316252614 0.7207375980222411
23.62070705700826 300.8132160672811 0.7188252874398945
23.625934611961675 298.66069697494135 0.7154693030197696
23.63116216691509 294.0141136725782 0.7086400321373664
23.636389721868504 293.7490609651426 0.7081387787470036
23.64161727682192 294.0841051818135 0.7094029304169679
23.646844831775333 297.8169528442207 0.7136284965782275
23.652072386728747 297.481285967904 0.7134624778312425
23.65729994168216 297.28157053630906 0.7126822978393392
23.662527496635576 295.5909671603968 0.7117204883857609
23.66775505158899 294.59803734345746 0.7103535796246014
23.672982606542405 294.9632481275416 0.7098347830911352
23.67821016149582 295.19069511874244 0.7095221044346863
23.683437716449234 297.5118465457214 0.7110858825745361
23.688665271402648 297.2948615682034 0.7114545032564851
23.693892826356063 297.7184649843245 0.7113320066732574
23.699120381309477 293.9299394445552 0.7064324157511812
23.70434793626289 298.52160675913666 0.7117257447697992
23.709575491216306 300.66048590297464 0.7141645967495062
23.71480304616972 303.52739913136475 0.7184115025741957
23.720030601123135 299.6277637879999 0.7139432240175653
23.72525815607655 298.46695803517844 0.71069951587734
23.730485711029964 299.9125632483657 0.7113604379163696
23.735713265983378 300.67992289489973 0.7112866163927518
23.740940820936792 297.78026912483506 0.708832871599427
23.746168375890207 299.60089031109186 0.7111973367070732
23.75139593084362 302.64049922417644 0.7153867190925571
23.756623485797036 306.2287411138852 0.7190772227876527
23.76185104075045 306.3618030722198 0.7176389992214758
23.767078595703865 303.3318611883475 0.7139916962158522
23.77230615065728 300.0511836428962 0.7099532768892654
23.777533705610693 300.9473353916074 0.7106991395506227
23.782761260564108 304.80678022786464 0.7157589637224865
23.787988815517522 306.88134894971046 0.717510810046411
23.793216370470937 304.5760899316735 0.7143298169631125
23.79844392542435 303.1616165699957 0.7121902433823143
23.803671480377766 304.25553773029327 0.7127059761502802
23.80889903533118 307.2290409253409 0.7155317806823676
23.814126590284594 309.74633593444304 0.718344073846888
23.81935414523801 310.7000684351327 0.7198539436792828
23.824581700191423 307.22884209426513 0.7155151380679042
23.829809255144838 303.1655524705969 0.7103912949536072
23.835036810098252 303.21709015804305 0.7099719051799211
23.840264365051667 304.2747912463937 0.710295280811899
23.84549192000508 304.67631084628346 0.7110084896562126
23.850719474958495 307.0952616854263 0.7134889730297134
23.85594702991191 307.1233068455413 0.713893637937456
23.861174584865324 308.825853679733 0.7155750118919862
23.86640213981874 308.35538426627 0.7139145765729635
23.871629694772153 309.1282525040855 0.7143189901712166
23.876857249725568 307.0780203625207 0.7114967770961059
23.882084804678982 305.5551910553587 0.7099226503816732
23.887312359632396 304.9951192035019 0.7094368187216714
23.89253991458581 307.62997729155165 0.712677866433
23.897767469539225 309.6752437055646 0.7150332775899587
23.90299502449264 310.5643226417086 0.7155964625535796
23.908222579446054 307.4789055055231 0.7123855265107553
23.91345013439947 304.21373461718173 0.7075361413709038
23.918677689352883 303.08268364205594 0.7056002049995457
23.923905244306297 304.96046478222615 0.7077453026533927
23.929132799259712 309.6541021283877 0.7133409648856196
23.934360354213126 309.5703325300996 0.7135679031037232
23.93958790916654 307.2487919947085 0.7098803339674036
23.944815464119955 303.1803979258863 0.705561735230269
23.95004301907337 300.18065477355935 0.7020589228580815
23.955270574026784 297.8143597112809 0.6998204273317632
23.9604981289802 297.2095917273634 0.6987213196997428
23.965725683933613 299.6946061559654 0.7013893648657366
23.970953238887027 301.73775039390273 0.7035092553560361
23.97618079384044 302.22590825684796 0.7044814801463878
23.981408348793856 301.99665202455094 0.7039702306551224
23.98663590374727 302.04311644590274 0.7044975912137568
23.991863458700685 302.784018415642 0.7048408396450214
23.9970910136541 303.1487569242946 0.7056408342394506
24.002318568607514 300.21296572404185 0.7021419138580521
24.007546123560928 298.93628778539704 0.7006921404058922
24.012773678514343 296.52012577842294 0.6976676112474249
24.018001233467757 296.4229597438638 0.697204883694676
24.02322878842117 294.2097849647712 0.694355234252163
24.028456343374586 295.70406263351356 0.6962641656921165
24.033683898328 299.89355834300034 0.7015984700853211
24.038911453281415 301.26848887151743 0.7035552377336982
24.04413900823483 298.6646828034649 0.6997975750251911
24.049366563188244 297.87545580301867 0.699146759610175
24.054594118141658 299.9370463141033 0.7015003638252103
24.059821673095072 302.92982488227597 0.7051276182085503
24.065049228048487 300.3001268248219 0.702462440525099
24.0702767830019 299.468441475802 0.7151174806717834
24.075504337955316 301.49898481818957 0.726975244082304
24.08073189290873 304.09163979051044 0.7366054425516465
24.085959447862145 303.4319940775202 0.740818485822424
24.09118700281556 302.6822257018161 0.7453187782232549
24.096414557768973 300.78899166098813 0.7473475994076856
24.101642112722388 299.9064267769797 0.7501292853931502
24.106869667675802 297.9958091633168 0.7503789170986026
24.112097222629217 297.1698080974791 0.7529524174823854
24.11732477758263 297.1641180865398 0.7566885769587319
24.122552332536046 296.3271125001866 0.7597298700248927
24.12777988748946 293.7788363265084 0.7597151336291237
24.133007442442874 295.16387116433043 0.7645810433554183
24.13823499739629 296.8655985510166 0.7694001735149582
24.143462552349703 299.69402695432046 0.7755048302054087
24.148690107303118 299.8905561091136 0.7788106831250893
24.153917662256532 305.1249149785847 0.7889525890974776
24.159145217209947 305.42314419486223 0.7925583858355717
24.16437277216336 303.7063049800806 0.7927993138546019
24.169600327116775 301.3006280713599 0.7927578623991015
24.17482788207019 299.8971591849114 0.793704928976466
24.180055437023604 303.2482341466595 0.8017769715202504
24.18528299197702 301.31072470284704 0.8017965435230057
24.190510546930433 300.8237361567135 0.8046801073547837
24.195738101883848 297.894556114986 0.8025376973215373
24.200965656837262 298.9438683342493 0.8063349602667599
24.206193211790676 304.55546259389405 0.8156957737752029
24.21142076674409 308.34010113922477 0.8234918921262043
24.216648321697505 309.1097049340235 0.8270471366036163
24.22187587665092 304.82305567053766 0.8241980775870953
24.227103431604334 298.53649221402475 0.819040208705115
24.23233098655775 297.38777760711037 0.8196386873130355
24.237558541511163 297.0980437000328 0.8204233747123632
24.242786096464577 301.4394000867114 0.8283832727899271
24.248013651417992 307.1561711184147 0.8386925568162498
24.253241206371406 306.69203415307044 0.8412751061712471
24.25846876132482 300.12559281162606 0.8352075505572293
24.263696316278235 293.35463576286287 0.8281923004105639
24.26892387123165 292.2919084748371 0.8286486196884394
24.274151426185064 297.9193613834543 0.8385857348613467
24.27937898113848 300.75199998003495 0.8443843554001624
24.284606536091893 298.8714845929202 0.8434186425194597
24.289834091045307 297.6727562560901 0.8444989447167729
24.29506164599872 296.9156131293138 0.8467931072137603
24.300289200952136 299.5500447857959 0.8524073884222937
24.30551675590555 296.47410459828757 0.8497576558743005
24.310744310858965 294.97481471394065 0.8486933720942407
24.31597186581238 295.6807911347718 0.8522298387510698
24.321199420765794 295.19614029025246 0.8558307206689587
24.326426975719208 295.6359372194949 0.8578287796093409
24.331654530672623 296.17936701589707 0.8602087643164503
24.336882085626037 299.4604615177604 0.8634002484009402
24.34210964057945 298.59064391292134 0.8651191338353029
24.347337195532866 293.7769972092311 0.8605623299793171
24.35256475048628 289.32607620347517 0.85627372622697
24.357792305439695 290.73912951305005 0.8589091839474923
24.36301986039311 290.9275439661634 0.861396250161747
24.368247415346524 292.60686459728294 0.8659010014364535
24.373474970299938 294.0537132287057 0.8703849169670866
24.378702525253352 296.6405019368157 0.8759939941012076
24.383930080206767 298.85764839096663 0.8816079717619814
24.38915763516018 298.6367480663527 0.8838199615548313
24.394385190113596 299.153488672755 0.8866209559240817
24.39961274506701 297.7965314697696 0.8870344781403212
24.404840300020425 301.4840958242462 0.8948568485058677
24.41006785497384 306.69552255551014 0.9058776695492043
24.415295409927253 305.25581481040075 0.9064426743847148
24.420522964880668 300.2310849993968 0.900615314326584
24.425750519834082 294.13445978135564 0.8921377836321919
24.430978074787497 296.46709883038795 0.8974502921088799
24.43620562974091 296.37209154174803 0.8998218965768302
24.441433184694326 298.2144550543631 0.9059500451339589
24.44666073964774 297.76759474693426 0.9080586068278611
24.451888294601154 298.4327111256024 0.9110186375031661
24.45711584955457 300.14742600450154 0.9155334415688454
24.462343404507983 302.2701144425931 0.9200223121471184
24.467570959461398 304.25031471226106 0.925273302311805
24.472798514414812 306.241688124489 0.931057059296516
24.478026069368227 305.2355901272279 0.9326131895352563
24.48325362432164 305.03403115459184 0.9349630147824604
24.488481179275055 302.75997082399965 0.9335613969964419
24.49370873422847 303.24487851019046 0.9363717765280268
24.498936289181884 305.1809917723235 0.940709441827151
24.5041638441353 306.5276667067987 0.9453617597006807
24.509391399088713 307.890875054209 0.9491250126349575
24.514618954042128 305.1775058062279 0.9477076556111065
24.519846508995542 303.8197967146685 0.9474299753296194
24.525074063948956 302.0137587584305 0.9476397695589618
24.53030161890237 303.90238448603486 0.9524325728862397
24.535529173855785 308.25231833001305 0.9630916262398113
24.5407567288092 306.45310331664257 0.9635543888583665
24.545984283762614 305.0542606558931 0.9645701957757882
24.55121183871603 305.6728994631649 0.967068806063992
24.556439393669443 306.84515649836953 0.969500384793159
24.561666948622857 310.5043568365959 0.9762787514285446
24.566894503576272 309.8191469108689 0.977337055190697
24.572122058529686 309.93975501442407 0.980169280053914
24.5773496134831 307.51368543031117 0.9782503052323781
24.582577168436515 299.6845484435311 0.9676587487845064
24.58780472338993 298.27942031096546 0.9674211856237077
24.593032278343344 298.9817582873103 0.9716769216444604
24.59825983329676 306.974186900463 0.9874842085066402
24.603487388250173 308.1891159302095 0.992024753436055
24.608714943203587 309.5039148019301 0.9976221582215639
24.613942498157 309.760682494223 1.0015901348315912
24.619170053110416 311.957282390211 1.0078910620514094
24.62439760806383 310.7062631037466 1.0072689287124232
24.629625163017245 308.4164223832452 1.0046158860148358
24.63485271797066 308.3550053464134 1.007261151105846
24.640080272924074 305.99120494077204 1.0069009657369365
24.645307827877488 305.7795375581228 1.0102569979033043
24.650535382830903 304.1499071476276 1.0107227446483311
24.655762937784317 306.14739591227396 1.016980633294804
24.66099049273773 305.43358015341397 1.018042637779897
24.666218047691146 303.6862612919674 1.0174678538444244
24.67144560264456 299.9865974028275 1.01356003508394
24.676673157597975 301.3409202908075 1.0173596315182651
24.68190071255139 301.4693004076405 1.018722600551166
24.687128267504804 300.9380372336324 1.0197029479785609
24.692355822458218 299.55780650402687 1.019963496973231
24.697583377411632 297.8205025928666 1.020656788498594
24.702810932365047 300.21134834963976 1.0274690041774899
24.70803848731846 300.60544710369675 1.0317607341061767
24.713266042271876 300.0276002637992 1.0339014449018322
24.71849359722529 301.47318230353 1.0402040170284943
24.723721152178705 299.0063158204934 1.0370905926845582
24.72894870713212 303.73614404642115 1.0470310162089804
24.734176262085533 301.21767891463065 1.0458424940657787
24.739403817038948 305.5963355711914 1.0567882404534543
24.744631371992362 303.69010082891054 1.0572593001924369
24.749858926945777 305.2221544487536 1.0608139007988575
24.75508648189919 303.2842634931379 1.0602378754834245
24.760314036852606 303.33512258094754 1.0631496278490398
24.76554159180602 303.13309836051235 1.0674346602757718
24.770769146759434 300.28281071747284 1.0642822161142427
24.77599670171285 297.03059213418754 1.0626799345713331
24.781224256666263 292.20180365510845 1.0551251180702996
24.786451811619678 294.5693896636394 1.06401509953786
24.791679366573092 295.22425119784555 1.0655595744255648
24.796906921526507 303.29762411999474 1.0833500831973382
24.80213447647992 303.97057756301655 1.088702424634706
24.807362031433335 303.2440305310652 1.0921220009591555
24.81258958638675 298.4925572598486 1.08760744982563
24.817817141340164 297.9911711408837 1.0887953887996347
24.82304469629358 301.60320205585737 1.0986707069631951
24.828272251246993 302.35765612453105 1.1013561596346675
24.833499806200408 299.68188659106903 1.0988526408168247
24.838727361153822 294.9062324325913 1.0913667134727718
24.843954916107236 296.22412299844484 1.0946357805679248
24.84918247106065 300.2769680719828 1.10422219199629
24.854410026014065 307.44676105333775 1.1216497041818154
24.85963758096748 308.5089987428677 1.1291515544019795
24.864865135920894 306.8449472101314 1.1296731421125765
24.87009269087431 304.1045110663865 1.1279359086460676
24.875320245827723 306.29954780600025 1.1308507332689333
24.880547800781137 308.24402714978953 1.135607980710563
24.885775355734552 307.46974118929575 1.1351231790465013
24.891002910687966 304.24437930293516 1.1335297887163045
24.89623046564138 302.5971023619871 1.1344330313697035
24.901458020594795 304.15180955176425 1.1405819088039153
24.90668557554821 301.1118102110812 1.1371277332357523
24.911913130501624 300.45108905359837 1.1411279497167577
24.91714068545504 299.5213090097473 1.1423571522484217
24.922368240408453 298.0052174622722 1.1428709245179616
24.927595795361867 298.3036132665727 1.1467963242497445
24.93282335031528 297.5170770290991 1.1487509956510331
24.938050905268696 301.85446700390895 1.1615722072944352
24.94327846022211 303.9482368207012 1.1683034470516804
24.948506015175525 303.7187961894526 1.1742735589027746
24.95373357012894 305.305973409714 1.180344338654177
24.958961125082354 305.13489009672236 1.1836106727736613
24.964188680035768 305.2951859846975 1.1842858479063367
24.969416234989183 302.0251857037511 1.180997037362196
24.974643789942597 305.8218914079696 1.1904423609004016
24.97987134489601 308.58689940786263 1.1987427831544717
24.985098899849426 308.0815049734378 1.2012338286342228
24.99032645480284 307.1851662266443 1.203144902755825
24.995554009756255 305.98501521986765 1.2039647725558575
25.00078156470967 309.16071810911126 1.2125174908526726
25.006009119663084 308.21338052933504 1.2129443115941956
25.011236674616498 304.4677047080427 1.2100006796120393
25.016464229569912 303.1722883638617 1.2123110305081122
25.021691784523327 305.19248689989246 1.221537244863497
25.02691933947674 313.7211645342661 1.2426458092339379
25.032146894430156 312.9071647153156 1.244612981862521
25.03737444938357 310.5297837081775 1.2438250047735582
25.042602004336985 303.6035753155666 1.230735054989032
25.0478295592904 306.9317139496157 1.2400214690806375
25.053057114243813 313.7265008389648 1.2560097495860787
25.058284669197228 315.2892354439863 1.2629617698097375
25.063512224150642 314.85331952931875 1.2668845005705003
25.068739779104057 311.51518471354314 1.2651397968044893
25.07396733405747 313.64487893998313 1.275125746582886
25.079194889010886 314.3247153179473 1.2809156441537874
25.0844224439643 309.49869325276495 1.2747245748109295
25.089649998917714 306.3201851836717 1.2706183007603935
25.09487755387113 306.4528913432659 1.2757912834035996
25.100105108824543 313.7520972815223 1.2941360416038805
25.105332663777958 313.7561215802196 1.2998781968592574
25.110560218731372 313.1305817047901 1.3023347061772828
25.115787773684787 314.2262767418068 1.3117277315313853
25.1210153286382 312.96201078298134 1.3157537457837443
25.126242883591615 313.1320789482895 1.3202356123930101
25.13147043854503 306.0782552120361 1.3069267397711632
25.136697993498444 312.5183460150644 1.3222338292416485
25.14192554845186 319.7590287207081 1.34349827387553
25.147153103405273 322.05314564696926 1.3530516063193652
25.152380658358688 319.44316906170747 1.351261755026545
25.157608213312102 313.0432258025396 1.3395820396022642
25.162835768265516 312.572877029113 1.3419479301961879
25.16806332321893 311.1613248057449 1.3413473298885836
25.173290878172345 310.82364099334677 1.3443235180637572
25.17851843312576 312.72768371613523 1.352707091467138
25.183745988079174 314.0379181286015 1.3593687131061702
25.18897354303259 314.9409390797612 1.3680681369455434
25.194201097986003 311.13960832628993 1.3673951477621136
25.199428652939417 312.12520284302633 1.37632742744382
25.204656207892832 314.7951241697598 1.3854964051459062
25.209883762846246 314.5275884162603 1.3873120982094522
25.21511131779966 314.9981199301917 1.3916232443151442
25.220338872753075 310.5515702578645 1.3897770025414584
25.22556642770649 312.89863848192374 1.3990856154210296
25.230793982659904 313.81093795033587 1.4105895951111767
25.23602153761332 319.56578084634083 1.4248241616005501
25.241249092566733 325.1820979459958 1.4460011813529237
25.246476647520147 329.6068413191761 1.4563026692058956
25.25170420247356 330.1194003053719 1.461302532434002
25.256931757426976 329.7009174537548 1.4629143861945457
25.26215931238039 326.7184914692799 1.4615311983810422
25.267386867333805 325.4346643715005 1.46379492985027
25.27261442228722 326.1619377775434 1.4726278240852366
25.277841977240634 330.52465602829017 1.4908092496691525
25.283069532194048 330.5560950772643 1.4960698194168904
25.288297087147463 329.57801263905225 1.4980765981877615
25.293524642100877 328.0838660901708 1.4967301987950683
25.29875219705429 327.6854089158201 1.5037572087599196
25.303979752007706 326.9454762758365 1.5071494280570459
25.30920730696112 324.07755302162656 1.5065723070745258
25.314434861914535 320.46764222449775 1.5042882454108455
25.31966241686795 311.3674826631319 1.4923973670882646
25.324889971821364 309.9532909138504 1.4942850491474513
25.330117526774778 307.996547709128 1.4926211456897793
25.335345081728192 310.12358247143953 1.500063282108582
25.340572636681607 310.94595674107137 1.5101882603177288
25.34580019163502 318.3957741913643 1.5357857615915107
25.351027746588436 319.9106575650578 1.5455440261768008
25.35625530154185 321.3015521877114 1.5565092053189293
25.361482856495265 323.51565660876474 1.5699984656082482
25.36671041144868 335.0200873699608 1.607710205107148
25.371937966402093 341.6253256392149 1.6277254181984888
25.377165521355508 337.47958464994724 1.6221297189691337
25.382393076308922 318.8549522970645 1.5844319859031721
25.387620631262337 314.0905888210959 1.5851378436419925
25.39284818621575 310.1545629817454 1.5844315695762772
25.398075741169166 319.02577918046325 1.6118947565079442
25.40330329612258 321.40810622693317 1.620326484616458
25.408530851075994 318.94856712761737 1.6211789639859397
25.41375840602941 320.9636532450527 1.6334606323423595
25.418985960982823 313.9509660892619 1.6187441442996007
25.424213515936238 318.48654232442084 1.6359709408322312
25.429441070889652 310.56865644930195 1.6208710212829902
25.434668625843067 309.10869902279063 1.6256076119890779
25.43989618079648 310.5426277328977 1.6353419244237126
25.445123735749895 313.74738319121843 1.6520432762788595
25.45035129070331 320.73513883874665 1.678097030811388
25.455578845656724 314.31861906273906 1.6687388033095574
25.46080640061014 314.8558124961451 1.6776144884528053
25.466033955563553 320.6205250201291 1.7020559630625995
25.471261510516968 330.46736403725635 1.7390842799417674
25.476489065470382 331.8770427553329 1.750941182323541
25.481716620423796 324.25463204168057 1.7418683219983935
25.48694417537721 318.51547906305245 1.730988535178977
25.492171730330625 316.9969058287836 1.735029683778564
25.49739928528404 317.5364509628269 1.7410253855514288
25.502626840237454 317.2823810423578 1.749530755212358
25.50785439519087 321.6181836268817 1.770663468029553
25.513081950144283 317.67825243388927 1.7714790640999696
25.518309505097697 312.74237331714943 1.7741341278188618
25.523537060051112 315.4215421943148 1.7939819222625606
25.528764615004526 319.0850617379871 1.8127063891540118
25.53399216995794 322.02149646251064 1.8219357398132685
25.539219724911355 318.04324915209 1.818632013329793
25.54444727986477 320.7754487095072 1.8353291297252312
25.549674834818184 326.56087901771593 1.8653771214299437
25.5549023897716 333.5415811117556 1.8935387254933849
25.560129944725013 339.4773258198843 1.9233929646105925
25.565357499678427 342.3610373173165 1.9410782101230766
25.57058505463184 336.33083802947704 1.9430302527328698
25.575812609585256 330.5571094154386 1.9366266359117623
25.58104016453867 324.31675799145745 1.9282690048581446
25.586267719492085 323.3227981748105 1.9320432805259284
25.5914952744455 326.71668057286854 1.9504483089714906
25.596722829398914 333.2960995703058 1.9847502129276557
25.601950384352328 337.43912224618884 2.011343410732406
25.607177939305743 332.6567139399472 2.011996095813175
25.612405494259157 324.092712673073 2.0011885899773745
25.61763304921257 317.50098030096177 1.9932769095646115
25.622860604165986 328.29158365612307 2.035453391536721
25.6280881591194 326.5928228731434 2.0454631671636534
25.633315714072815 334.2260772532919 2.0821359463240814
25.63854326902623 323.84101720525086 2.0646677147506076
25.643770823979644 330.6253403934795 2.094154508678441
25.648998378933058 333.383911317816 2.112366676136827
25.654225933886472 332.43278430512805 2.1239335091046967
25.659453488839887 319.08992757522856 2.1040320695522565
25.6646810437933 310.6244736772414 2.095799489496783
25.669908598746716 310.8712372801014 2.107656961858953
25.67513615370013 322.4972996487488 2.1590749435733447
25.680363708653545 326.9688346471416 2.189448744881854
25.68559126360696 329.50512171757254 2.2168304099109313
25.690818818560373 327.31654067010794 2.2233287133150386
25.696046373513788 329.85044197350555 2.246430122082851
25.701273928467202 329.74840983842836 2.265594646787743
25.706501483420617 331.19960531744357 2.299735839813092
25.71172903837403 326.2438071575777 2.299116747080405
25.716956593327446 326.98282199169876 2.3167240805092115
25.72218414828086 330.4685378821957 2.3369514278919357
25.727411703234274 333.2689284224105 2.3672160329961307
25.73263925818769 332.22367016570655 2.3960118964657147
25.737866813141103 324.4958691278404 2.3880296401389605
25.743094368094518 317.1462685533027 2.381935187935467
25.748321923047932 309.4245557987698 2.374009612052685
25.753549478001347 310.97178129224426 2.3974271587662135
25.75877703295476 317.8244937132439 2.4444738170396625
25.764004587908175 327.3287871233378 2.4907822131246666
25.76923214286159 329.1559602753123 2.523512148629572
25.774459697815004 320.17740724197307 2.5161119442138555
25.77968725276842 318.1296468785986 2.5390119501592494
25.784914807721833 316.69642934457477 2.5533504971150704
25.790142362675248 331.32502344326934 2.6376984233571217
25.795369917628662 330.8862389171721 2.6553250233371197
25.800597472582076 328.8087541359257 2.6809110771007285
25.80582502753549 317.17649331422086 2.6585763658736528
25.811052582488905 321.7825886100945 2.7257030096382517
25.81628013744232 327.477294743487 2.783139930578358
25.821507692395734 330.50382623793644 2.8301042130222
25.82673524734915 323.55302781153955 2.819606689118481
25.831962802302563 322.61243479453645 2.840453333923874
25.837190357255977 328.8585143614767 2.9178900086497004
25.84241791220939 326.24790349312406 2.9405008229406526
25.847645467162806 333.82170914375206 3.0320906038688373
25.85287302211622 338.169619796063 3.079659604082058
25.858100577069635 340.38903570859145 3.1345493697572557
25.86332813202305 328.33851444137633 3.114960025738137
25.868555686976464 327.7886778148607 3.1657040517910424
25.87378324192988 328.5370559941942 3.2112474629279815
25.879010796883293 334.6957191255972 3.28648132154832
25.884238351836707 337.552693798484 3.3578715971097823
25.88946590679012 325.750303833685 3.357735661531139
25.894693461743536 337.89098366064155 3.4842895420390056
25.89992101669695 334.6804157585228 3.5100177945340696
25.905148571650365 321.18634481355764 3.5016198920003405
25.91037612660378 319.15288154173766 3.546643554682057
25.915603681557194 317.2515858622224 3.6386838363443554
25.920831236510608 332.5008424818011 3.79176064880505
25.926058791464023 326.00400696769276 3.8465498820591684
25.931286346417437 327.6004254820256 3.926169959307144
25.93651390137085 338.7686316867419 4.103822080336581
25.941741456324266 339.5902717530272 4.202215618280125
25.94696901127768 323.9242861279975 4.195797821664056
25.952196566231095 297.0044096997201 4.111249146130418
25.95742412118451 303.6376645901772 4.30604163023039
25.962651676137924 303.1812920875444 4.408489488698388
25.967879231091338 316.1523189005969 4.577585345823278
25.973106786044752 338.41506075249436 4.803633826212337
25.978334340998167 356.9399731825066 5.0234008785311755
25.98356189595158 356.662952716342 5.119780158965339
25.988789450904996 324.7335477271288 4.928948368669948
25.99401700585841 306.8602639719658 4.905377120503356
25.999244560811825 307.883576537209 5.004366503739018
26.00447211576524 335.9998705327904 5.370343827683622
26.009699670718653 335.5941397334276 5.4109618805430335
26.014927225672068 320.0954802486938 5.3846045981436985
26.020154780625482 311.1418718354327 5.402490739240729
26.025382335578897 307.485125810728 5.51274938767807
26.03060989053231 301.94701989607114 5.583482531224682
26.035837445485726 295.5568203414754 5.668922948699746
26.04106500043914 299.8000250395943 5.866248765631174
26.046292555392554 286.6966575879801 5.885374469569706
26.05152011034597 290.6496346511763 6.1281393288739014
26.056747665299383 276.6309082086389 6.131367383187419
26.061975220252798 291.3250925376788 6.560650337429611
26.067202775206212 288.47624309338255 6.692287225302797
26.072430330159627 278.3109328385223 6.928000748513253
26.07765788511304 262.10790897757806 6.92069711950259
26.082885440066455 264.4615599338181 7.359800511672805
26.08811299501987 306.5989715608015 8.250218430481432
26.093340549973284 350.3932145463119 9.397169226943205
26.0985681049267 355.61981686800954 10.026185186136546
26.103795659880113 313.65435209101173 10.187302874329376
26.109023214833528 264.59939309024236 10.832968555873547
26.114250769786942 225.18698277530981 11.107259027358657
26.119478324740356 230.46178364496373 13.364163761102585
26.12470587969377 254.2019501763835 14.457017182868311
26.129933434647185 278.92746290171993 20.80206921765943
26.1351609896006 255.3265155823731 28.154075508860217
