# Supplementary material for: Unraveling metal effects on CO2 uptake in pyrene-based metal-organic frameworks
Source: Nat Commun. 2025 Feb 11;16:1516. doi: 10.1038/s41467-025-56296-w (PMC11814143; doi:10.1038/s41467-025-56296-w)
Supplement: Supplementary file 3 — Source Data [file 41467_2025_56296_MOESM3_ESM.zip › SourceCode/SuppInf/FigureS5_Ga-TBAPy_InSitu_VariableT_PXRD/Data/GaTBAPy_0151p.dat]

0.002613777476707968 19.2061783217536 4.932952617622327
0.007841332430123905 22.366904955845776 5.260310406532269
0.01306888738353984 21.403237754486568 4.234690897726247
0.018296442336955775 21.94096105136293 3.538011224727927
0.02352399729037171 23.784992882414038 3.6485319789741357
0.028751552243787646 20.96732596039286 3.0187880523993074
0.03397910719720358 20.124957668310415 2.482104365043996
0.03920666215061952 20.023123957423135 2.3495531524137383
0.04443421710403546 19.904723633908233 2.0388577154324583
0.0496617720574514 19.720115220719688 1.8961674151131636
0.054889327010867336 19.477551438845012 1.943490935122537
0.060116881964283275 18.0327535579348 1.8661920458237835
0.06534443691769921 16.002087649497795 1.7278460438833751
0.07057199187111515 16.079505453376804 1.6614155484797692
0.07579954682453109 17.09963344962149 1.756656559291289
0.08102710177794703 18.99029666265287 1.732727517587047
0.08625465673136297 18.317263130090627 1.7763964322081693
0.09148221168477891 19.069587973739033 1.7365721713322788
0.09670976663819485 17.199219042528203 1.4919459451877382
0.10193732159161079 17.805487907483016 1.4482706618203718
0.10716487654502672 18.447678861080938 1.42754500638628
0.11239243149844266 18.82716692248976 1.3752286207286122
0.1176199864518586 20.200599897214378 1.434250376830366
0.12284754140527454 19.969571063565258 1.3473256001638523
0.12807509635869047 20.023490524737262 1.2783130569358618
0.1333026513121064 18.66857240000361 1.1927894320241508
0.13853020626552232 16.550973351389285 1.1010581861746658
0.14375776121893824 15.762846682035132 1.076272123418281
0.14898531617235417 15.196043018848968 1.105770054962532
0.1542128711257701 17.536504693987126 1.2083174421261638
0.15944042607918602 18.73744986372659 1.2175693756158417
0.16466798103260194 20.121633384296267 1.2075948124914597
0.16989553598601786 20.620505862522787 1.1550273309267816
0.1751230909394338 19.659017165999483 1.1195556553945343
0.18035064589284971 19.87096163698126 1.1059126289696575
0.18557820084626564 18.305058687420225 1.0703071089119538
0.19080575579968156 17.444427023171478 1.0095734186149965
0.1960333107530975 17.18648021205229 0.9667232764798821
0.20126086570651341 17.320055298109615 0.9423622228009112
0.20648842065992934 17.899240517070808 0.9503090632241677
0.21171597561334526 19.007308709841144 0.9587983707782703
0.2169435305667612 18.734514870717636 0.9529146768021766
0.22217108552017711 19.45614035225263 0.9748496952895397
0.22739864047359304 19.33168961129731 0.965467758067136
0.23262619542700896 20.339558566664362 0.9708700276104191
0.2378537503804249 19.498641133313015 0.9184034491067153
0.2430813053338408 20.508217696511338 0.9271338746166676
0.24830886028725674 20.84142912539302 0.9235207223984686
0.25353641524067266 20.860382664636514 0.901331072594392
0.2587639701940886 20.219066001721924 0.9007287430278179
0.2639915251475045 19.453890185434737 0.8769266522543113
0.26921908010092044 17.97953416470641 0.8512941466650288
0.27444663505433636 16.91916320048168 0.8241735629743296
0.2796741900077523 17.08790743479463 0.8363353462245063
0.2849017449611682 16.31125056592265 0.8221125666215975
0.29012929991458414 16.82514542626777 0.8265154259687396
0.29535685486800006 15.758572042695072 0.8015867411341463
0.300584409821416 15.332796380941934 0.7677181811286626
0.3058119647748319 14.626639208137137 0.7413487294024235
0.31103951972824784 16.014930980704477 0.790327905046904
0.31626707468166376 17.300340797329465 0.8212837732304681
0.3214946296350797 18.1977728101253 0.837659404997555
0.3267221845884956 18.741318537791283 0.8522153406894122
0.33194973954191154 17.678076282663763 0.8455991036930346
0.33717729449532746 17.711813340198926 0.8390726268210468
0.3424048494487434 17.16509990312126 0.80875527625314
0.3476324044021593 17.553377409277918 0.8087624472601345
0.35285995935557524 16.921248858971097 0.7847102513645642
0.35808751430899116 17.790348860979392 0.7996129872493064
0.3633150692624071 17.837589174282943 0.8085858481272824
0.368542624215823 18.737669404753667 0.8297423220226773
0.37377017916923894 19.886749567669757 0.8494627956405797
0.37899773412265486 19.58496377439984 0.8562490201962543
0.3842252890760708 19.026042666747 0.8674412586223679
0.3894528440294867 18.89320358153509 0.8592864271335737
0.39468039898290264 18.990710818750383 0.8817879997293858
0.39990795393631856 19.308945212552228 0.8497965703831237
0.4051355088897345 20.06823836654134 0.8462830942995968
0.4103630638431504 20.546400190128054 0.8345650592569465
0.41559061879656634 20.225732513232096 0.8268406042075489
0.42081817374998226 20.313866047488744 0.8447534815879177
0.4260457287033982 19.576436963033146 0.8338086815540992
0.4312732836568141 19.15652624913006 0.8121152522757229
0.43650083861023004 19.14829153437636 0.8005813017012761
0.44172839356364596 19.02840346239296 0.7957533898866624
0.4469559485170619 18.344905073051823 0.7864472004511407
0.4521835034704778 17.849442989286008 0.7981453216050796
0.45741105842389373 17.929245659569247 0.8100472494366845
0.46263861337730966 17.319663897805682 0.7734010428811934
0.4678661683307256 18.16589096127985 0.7772918829240855
0.4730937232841415 19.728291536740326 0.776298462251576
0.47832127823755743 19.72879650507336 0.7660357694998791
0.48354883319097336 19.019462935943697 0.7584120533200877
0.4887763881443893 19.145793279594123 0.77418222162138
0.4940039430978052 19.10374034933244 0.7937688178048787
0.49923149805122113 19.496349707838448 0.8084698248100747
0.5044590530046371 20.13738290463949 0.8434302743319747
0.5096866079580531 19.108510471088838 0.8121700571007907
0.5149141629114691 18.0020846850419 0.7864609203511592
0.5201417178648851 17.7697200759363 0.760840130225838
0.525369272818301 18.25683824313401 0.7595006156662754
0.530596827771717 18.825396476559355 0.7653066220132675
0.535824382725133 18.962480822326064 0.7556496437906757
0.541051937678549 19.04761445977849 0.7443167001014883
0.546279492631965 19.90481895497723 0.7423070073667121
0.5515070475853809 19.182998950171175 0.7298973529039466
0.5567346025387969 18.938560322700532 0.725611091931607
0.5619621574922129 18.881781741244776 0.7305418988158945
0.5671897124456289 17.543070487952686 0.7119801021159436
0.5724172673990449 16.942343645139 0.6883855952315673
0.5776448223524608 16.55027930324784 0.6622169969458486
0.5828723773058768 18.064415686005045 0.6795147190363438
0.5880999322592928 18.252590837400746 0.6801173415346852
0.5933274872127088 18.75354751771352 0.7037392281090472
0.5985550421661248 18.829482350209222 0.7158665258699111
0.6037825971195407 18.32190386660832 0.7280474115114574
0.6090101520729567 18.65410357638909 0.743267440978716
0.6142377070263727 19.525621124471773 0.7579779420217853
0.6194652619797887 18.519914676224918 0.7220113453190692
0.6246928169332047 17.76246424697111 0.6957574352934609
0.6299203718866206 18.554347173713527 0.6949319603515789
0.6351479268400366 19.285132212007134 0.7188608712711314
0.6403754817934526 19.597206086097835 0.7292022593713979
0.6456030367468686 19.646782118192203 0.7223181486435113
0.6508305917002846 19.978288775702698 0.7256583780270668
0.6560581466537005 20.519312900785792 0.7257838421080041
0.6612857016071165 20.97799873660856 0.7250430179772405
0.6665132565605325 20.524475261123058 0.7154507963957144
0.6717408115139485 19.325713144501194 0.7059288087067023
0.6769683664673645 19.389426281137816 0.6910230121208113
0.6821959214207804 18.65240903692936 0.6730023848482168
0.6874234763741964 20.30110253641316 0.710916785680448
0.6926510313276124 21.422962313761612 0.7254739139549082
0.6978785862810284 22.228848860412178 0.7370221869504979
0.7031061412344444 23.12797288175266 0.7441283685725704
0.7083336961878604 23.29496953885538 0.7282972004852651
0.7135612511412763 22.55916898108199 0.7113974209123198
0.7187888060946923 21.955286486525253 0.704520767398817
0.7240163610481083 21.364072074570068 0.7033513006127164
0.7292439160015243 21.421260471386077 0.7102602647230262
0.7344714709549403 21.68602120840387 0.7147435498555644
0.7396990259083562 23.203018449592324 0.7544638881217018
0.7449265808617722 23.997032459546617 0.7777917910430466
0.7501541358151882 26.402476227039205 0.8192991999967988
0.7553816907686042 27.354747414384363 0.8215366125050293
0.7606092457220202 27.118472136078672 0.7969576158045482
0.7658368006754361 27.71562380853693 0.7823006036183201
0.7710643556288521 28.618708514539314 0.7785466682531141
0.7762919105822681 29.145555704232148 0.7713233066550892
0.7815194655356841 30.37609662579234 0.7859949963608598
0.7867470204891001 30.670806355911786 0.8051119494818612
0.791974575442516 31.15645437839992 0.8306484853198164
0.797202130395932 31.255348236655426 0.8394296044761989
0.802429685349348 32.185206275228865 0.859497222833761
0.807657240302764 34.23984745270081 0.8750909449382531
0.81288479525618 36.744075880502905 0.8995173195232529
0.8181123502095959 38.42538697452326 0.9106937712832219
0.8233399051630119 39.74240170198843 0.9358014302041489
0.8285674601164279 41.329271625517165 0.9967391688502956
0.8337950150698439 41.80698205516247 1.0354872345458879
0.8390225700232599 45.54758164233668 1.0780643908426204
0.8442501249766758 51.37051962207166 1.1306198585433842
0.8494776799300918 54.55611867719191 1.1473794787493834
0.8547052348835078 58.358978352166346 1.1951900461077858
0.8599327898369238 64.63200332669277 1.2765161489335566
0.8651603447903398 67.5172618579396 1.332365447927687
0.8703878997437557 68.78599036975673 1.3350500646875993
0.8756154546971717 70.65866572916578 1.301093404376374
0.8808430096505877 72.8003627575427 1.3117230123792154
0.8860705646040037 77.239271655444 1.33577422941847
0.8912981195574197 83.18918052667193 1.4007268436607687
0.8965256745108356 83.95991626973435 1.4335108507736942
0.9017532294642516 83.83282297990645 1.4488771798511106
0.9069807844176676 83.0135555498428 1.4444070647508376
0.9122083393710836 80.73498985675904 1.418796281344802
0.9174358943244996 81.6193747636638 1.412541282020352
0.9226634492779155 83.6686197048878 1.4369293433552994
0.9278910042313315 85.94060229045282 1.4428505278360702
0.9331185591847475 86.4095047508595 1.4543897997735062
0.9383461141381635 89.66686401914369 1.4718052976880451
0.9435736690915795 91.93865314877141 1.4675159474048647
0.9488012240449955 91.2616676760948 1.431427832290982
0.9540287789984114 92.22938194635421 1.4186150887308246
0.9592563339518274 91.81870546576916 1.4298839810230908
0.9644838889052434 93.21107962375875 1.4728634556966125
0.9697114438586594 100.03596058227396 1.4986370724633635
0.9749389988120754 101.86759044956379 1.4782386659282192
0.9801665537654913 106.24592841532674 1.5004406153235177
0.9853941087189073 109.67221635979757 1.5237812393434034
0.9906216636723233 110.88661992659415 1.5312147465993073
0.9958492186257393 109.44718383589857 1.5194188280665737
1.0010767735791553 108.86609442723282 1.5102189436589963
1.0063043285325712 108.92665268493668 1.5019831135429267
1.0115318834859872 104.02487986546944 1.4598048766136162
1.0167594384394032 109.47708123521616 1.492329971316464
1.0219869933928192 116.411066163223 1.535272660169902
1.0272145483462352 117.70459733338217 1.550091138701139
1.0324421032996511 121.6921928914789 1.58164046157397
1.0376696582530671 121.23673174686942 1.5846240749116771
1.042897213206483 124.27413160348378 1.6058696256873652
1.048124768159899 129.63747387043793 1.6535201040606067
1.053352323113315 130.36752117049156 1.656978583847243
1.058579878066731 130.07738234023765 1.6503795989238224
1.063807433020147 127.02911222079686 1.610993491614357
1.069034987973563 127.55597941508054 1.5872907821768147
1.074262542926979 126.02880431847457 1.573333244194382
1.079490097880395 129.5232059235972 1.6146411025000564
1.084717652833811 129.90840684554448 1.6417699324976571
1.089945207787227 130.60779798987886 1.6771234651478824
1.095172762740643 125.85916982952091 1.6421321214924214
1.1004003176940589 121.56924052551926 1.5927655613777676
1.1056278726474749 123.51015595267886 1.5961056724008016
1.1108554276008908 125.04948991715216 1.5834543442547824
1.1160829825543068 127.66193871230695 1.5968812232460297
1.1213105375077228 131.50282335424208 1.612681838039622
1.1265380924611388 127.523590108336 1.5840866965530132
1.1317656474145548 134.01888029661495 1.644140059788662
1.1369932023679707 137.19231402000227 1.6628409304191651
1.1422207573213867 140.24348250127045 1.6740482695843815
1.1474483122748027 142.0337853151229 1.692035839675408
1.1526758672282187 140.32630738580494 1.6735406793209606
1.1579034221816347 139.7952252687161 1.6833827471389564
1.1631309771350506 138.83554360653855 1.6732362144602537
1.1683585320884666 140.6538227286263 1.6682936284299354
1.1735860870418826 142.82077195939726 1.6925208058820165
1.1788136419952986 140.65241008898283 1.6621975199300547
1.1840411969487146 137.37599038773456 1.639300120038637
1.1892687519021305 133.64545982775124 1.6152840508449737
1.1944963068555465 140.19250369314076 1.6528675313333177
1.1997238618089625 145.54089765550168 1.670613766081423
1.2049514167623785 151.3440730804235 1.7255480852719995
1.2101789717157945 153.09002043966814 1.748401002146346
1.2154065266692105 150.75800803134555 1.7225197512585404
1.2206340816226264 148.2095996372133 1.7152257425684068
1.2258616365760424 144.9747090602737 1.6957087802019284
1.2310891915294584 147.3453134976699 1.7028059194325724
1.2363167464828744 151.5007353295507 1.7354893453327278
1.2415443014362904 146.682239448051 1.6817816522935392
1.2467718563897063 146.15004463051494 1.681182331993349
1.2519994113431223 149.65205255685066 1.7018943637005681
1.2572269662965383 149.53348041031649 1.7100745590457345
1.2624545212499543 152.2534616096936 1.7283737536731847
1.2676820762033703 154.65236364809653 1.7539739688976979
1.2729096311567862 150.56028100664116 1.714006823804504
1.2781371861102022 144.72987122203625 1.6669914554101228
1.2833647410636182 145.27589295577334 1.6550116521073157
1.2885922960170342 141.26364720575225 1.6326500686138739
1.2938198509704502 146.7241056282552 1.684778169260904
1.2990474059238661 144.19297544371307 1.6792019375500773
1.3042749608772821 142.65486183705244 1.6712940084900405
1.309502515830698 140.74695099784014 1.6507987426784014
1.314730070784114 138.78681999357494 1.640704627470479
1.31995762573753 141.67123427245502 1.6469560012893107
1.325185180690946 142.55110647303738 1.6489769894655955
1.330412735644362 143.65965759753618 1.6393614832767502
1.335640290597778 140.520442284868 1.6007370032323982
1.340867845551194 143.0465504384194 1.6345448580950965
1.34609540050461 144.91757740284493 1.6512742586524527
1.351322955458026 152.3209240634322 1.7274219263713066
1.356550510411442 144.01897642961922 1.6794427099934053
1.361778065364858 137.17537324818497 1.6361594112877929
1.3670056203182739 133.8045928112848 1.6026398872079208
1.3722331752716899 130.6301301850058 1.5793360134385257
1.3774607302251058 136.34647754565736 1.6094879141406313
1.3826882851785218 138.4582969108089 1.6227072644907519
1.3879158401319378 139.1106657452923 1.6026521366136346
1.3931433950853538 143.41776293226232 1.6284041474513364
1.3983709500387698 138.79900711362578 1.5998631542144235
1.4035985049921857 136.36570494261528 1.5973497156841938
1.4088260599456017 133.72351287355465 1.6150701962412366
1.4140536148990177 133.50784306129134 1.6176663498944996
1.4192811698524337 139.82892211582748 1.6648428627307443
1.4245087248058497 148.46262027443169 1.7180076223939211
1.4297362797592656 145.14332350708153 1.6927614879484472
1.4349638347126816 146.37246582190545 1.7167737012118847
1.4401913896660976 135.982074456854 1.6223867660030475
1.4454189446195136 135.3794235295714 1.5960650389541187
1.4506464995729296 138.59344111139734 1.6295470024299115
1.4558740545263456 137.93998667647273 1.6255180510622327
1.4611016094797615 140.5183617695684 1.6778805481251078
1.4663291644331775 130.33944159264232 1.6240092324406552
1.4715567193865935 127.21254574911907 1.5835938757172767
1.4767842743400095 127.60264303971648 1.5666012190684893
1.4820118292934255 124.86282066677276 1.5341109192004185
1.4872393842468414 125.73581545917418 1.5560379529346182
1.4924669392002574 130.73684754927402 1.6280071232484405
1.4976944941536734 125.4336848036482 1.5941016665985968
1.5029220491070894 126.34469377183159 1.6225852789965176
1.5081496040605054 129.15175151513998 1.6217117606327163
1.5133771590139213 127.94465041999646 1.6115177052568437
1.5186047139673373 132.0541810166923 1.6332715378446627
1.5238322689207533 135.6483463566466 1.6684543214120442
1.5290598238741693 138.71850406266446 1.6883714346816812
1.5342873788275853 139.87107079598294 1.7014522245515629
1.5395149337810012 141.59411129760758 1.7367813006065105
1.5447424887344172 145.60692629436986 1.7633249109594902
1.5499700436878332 141.48673795890852 1.7001844752410373
1.5551975986412492 138.54201405555514 1.654357018485716
1.5604251535946652 137.24987055903406 1.647321749509032
1.5656527085480811 137.628726613546 1.6690886116922898
1.5708802635014971 145.06282246232814 1.7059370716149964
1.576107818454913 153.18078245132392 1.7630793635685467
1.581335373408329 152.22627624802283 1.7450066140237368
1.586562928361745 154.79469318338633 1.7563625047658957
1.591790483315161 146.71909331030827 1.7274313750432908
1.597018038268577 144.79307430570827 1.693706329043725
1.602245593221993 150.80659971984238 1.7095119449763205
1.607473148175409 153.6577421801308 1.7148645909255502
1.612700703128825 158.68642929449555 1.7378264511593329
1.617928258082241 154.40361995587295 1.7060272939166512
1.623155813035657 152.26701769164174 1.7014759720187722
1.628383367989073 156.993083750554 1.732734323193062
1.6336109229424889 161.65883919999933 1.7307924098956693
1.6388384778959049 165.57758020577478 1.7472376808798746
1.6440660328493208 168.04930219451484 1.7481693048268165
1.6492935878027368 175.52323743134775 1.7789729652362756
1.6545211427561528 170.38582683341383 1.7644513554147163
1.6597486977095688 168.17939968212966 1.7588553928445276
1.6649762526629848 170.51149808223997 1.7524301279895393
1.6702038076164007 171.4352516807517 1.7472322437254912
1.6754313625698167 184.26402129567435 1.808873792717682
1.6806589175232327 197.51498588464486 1.881303489017238
1.6858864724766487 200.82671266310254 1.8922827022780615
1.6911140274300647 205.02268988538074 1.9358592388881928
1.6963415823834807 208.10412838397198 1.9446987423498594
1.7015691373368966 197.7966687122317 1.8914261280024296
1.7067966922903126 199.81997723983037 1.9088641262421877
1.7120242472437286 197.95640693199698 1.9140021851883757
1.7172518021971446 193.79537577811777 1.8754037153408052
1.7224793571505606 205.71940021368647 1.9157791945301732
1.7277069121039765 211.35506902622132 1.9184670104009622
1.7329344670573925 222.8957365290208 1.9805748592274128
1.7381620220108085 223.64785415259223 1.9582288375334214
1.7433895769642245 230.48962924177022 2.0039669221552336
1.7486171319176405 233.5113907685128 2.020104414614985
1.7538446868710564 243.01073333825977 2.0493885556272113
1.7590722418244724 246.70859848090222 2.0572768223473137
1.7642997967778884 240.31386038151894 1.9893320229264322
1.7695273517313044 233.69947493062512 1.9362824352260597
1.7747549066847204 227.93164283991953 1.9032774623573456
1.7799824616381363 217.86771544000175 1.8549988132962458
1.7852100165915523 211.78757461333197 1.797572805731305
1.7904375715449683 218.0436782838962 1.8441703660200612
1.7956651264983843 224.72797486089442 1.8915920926069152
1.8008926814518003 236.8770128480263 1.9245106100084302
1.8061202364052162 238.37629709100648 1.9213524352991407
1.8113477913586322 238.4620437326527 1.904743053472244
1.8165753463120482 243.00254097271778 1.9224743414595544
1.8218029012654642 239.75775474077125 1.9047918573473666
1.8270304562188802 237.16109347628554 1.8759890795826335
1.8322580111722961 232.80421831309616 1.8385239486603029
1.8374855661257121 231.4315879282785 1.8296875025286903
1.842713121079128 234.38195971003472 1.82442605620735
1.847940676032544 234.5396165296198 1.8158523423796469
1.85316823098596 242.12791539283953 1.8426544760417027
1.858395785939376 243.61953874670567 1.8591120163439876
1.863623340892792 251.77795239406802 1.9135156442530903
1.868850895846208 250.66688950795245 1.9046717649709943
1.874078450799624 244.39299785446775 1.873974188237429
1.87930600575304 247.59527188679414 1.8685091865976073
1.884533560706456 243.51731766014257 1.831383528274187
1.889761115659872 246.48232917680534 1.8419163571552406
1.894988670613288 251.53937231932895 1.860293616595258
1.9002162255667039 254.5567746194997 1.867323760074718
1.9054437805201199 253.56756361760623 1.8534295540845012
1.9106713354735358 257.36965028239814 1.855056961337341
1.9158988904269518 247.45272639864532 1.798855615593771
1.9211264453803678 244.30488050606823 1.7711269254564268
1.9263540003337838 241.9941532443247 1.7585714292202543
1.9315815552871998 240.54515999878046 1.7571776053952795
1.9368091102406157 244.03733928799895 1.7761468908922904
1.9420366651940317 241.18061879178353 1.7589324285378591
1.9472642201474477 237.0018226442814 1.7357914354936606
1.9524917751008637 236.24872543399505 1.7220745675140428
1.9577193300542797 236.1681462386316 1.7293693848440135
1.9629468850076957 235.05759649361525 1.7278501818109275
1.9681744399611116 237.8741866779728 1.7315671871703657
1.9734019949145276 246.54178513827955 1.7676911732524712
1.9786295498679436 243.09840660231163 1.7417851130124502
1.9838571048213596 243.3608570538226 1.7206786429637084
1.9890846597747756 241.40088065259516 1.714216633517449
1.9943122147281915 234.13305376552415 1.6903532477654628
1.9995397696816075 231.5760360865596 1.680850471541391
2.0047673246350235 221.08385076135136 1.6282051713991803
2.0099948795884393 212.06283909902095 1.5743622154866022
2.015222434541855 210.97141504157668 1.5542944721226204
2.0204499894952708 208.746104327636 1.5400008306614463
2.0256775444486865 210.64071519815326 1.5523844156641613
2.0309050994021023 209.31252616211742 1.5497871396887897
2.036132654355518 213.0275510382636 1.5888244040276
2.041360209308934 206.06168255548246 1.5623996766195904
2.0465877642623496 213.03614960348673 1.5935438041294325
2.0518153192157653 213.79185059349646 1.6071423701597591
2.057042874169181 213.09054781980626 1.6174673019396213
2.062270429122597 219.03556236504772 1.643443538093487
2.0674979840760126 211.39052296820418 1.6132403173421903
2.0727255390294284 213.18500115567622 1.6224351520842595
2.077953093982844 217.59623190644686 1.6268290758172368
2.08318064893626 215.86281765229205 1.6314382049191802
2.0884082038896756 217.81611206873845 1.632368363195665
2.0936357588430914 210.87090924741884 1.6010870824584105
2.098863313796507 213.22661025182796 1.6091994151061269
2.104090868749923 218.70808423806739 1.6348057484607719
2.1093184237033387 220.92374320831712 1.6395698065730804
2.1145459786567544 219.2737477486236 1.6138094118868387
2.11977353361017 213.8381700890772 1.5895366825813895
2.125001088563586 215.67702791114036 1.5966875754221315
2.1302286435170017 213.73243045638952 1.6016593554703096
2.1354561984704175 216.8290475470579 1.6240647337570053
2.140683753423833 216.04802845287486 1.6317603370618268
2.145911308377249 220.08703046666358 1.6675611221998643
2.1511388633306647 213.64390990060133 1.6279252545177985
2.1563664182840805 215.78931531466438 1.6315179151982602
2.1615939732374962 213.7017548858014 1.5973652072825686
2.166821528190912 210.23498927731472 1.5880072372410505
2.1720490831443278 215.33992164255434 1.6281403467473607
2.1772766380977435 211.49658426200668 1.6280254213040641
2.1825041930511593 214.8116726556973 1.6338438174814536
2.187731748004575 213.80245711425354 1.6090327937898563
2.192959302957991 221.01594048784935 1.6492662782187228
2.1981868579114066 220.15355758770107 1.6315203316591111
2.2034144128648223 220.41416790235408 1.6391436570766351
2.208641967818238 213.98505207565728 1.595464637333582
2.213869522771654 211.85837755365702 1.5762073821123772
2.2190970777250696 220.2259924082133 1.6189721313216476
2.2243246326784853 222.6739974719831 1.6409374512798476
2.229552187631901 226.59963156674988 1.6681279407977638
2.234779742585317 220.89163052169536 1.6473000616394875
2.2400072975387326 216.72015830954606 1.6170672370444346
2.2452348524921484 212.7510369548791 1.5876735700199116
2.250462407445564 216.12217100023938 1.6133374576391484
2.25568996239898 213.7956179954994 1.6165477689186143
2.2609175173523957 211.6477716471938 1.595601047116328
2.2661450723058114 212.96933207138784 1.5902299941053666
2.271372627259227 214.64425484386675 1.6138647516062643
2.276600182212643 216.97273780659262 1.6441164674582998
2.2818277371660587 213.23935919831294 1.644234597083203
2.2870552921194744 210.2519031896792 1.6381997405815814
2.29228284707289 214.17949991435736 1.6288899459454365
2.297510402026306 217.3857472430498 1.6138894371300427
2.3027379569797217 219.94554695304407 1.6167796283736338
2.3079655119331375 220.89894458162422 1.6196696440743166
2.3131930668865532 215.97799434774092 1.588515407370637
2.318420621839969 209.06025987815656 1.5581226955870018
2.3236481767933848 205.06861994339926 1.5239477061989515
2.3288757317468005 197.37025791538656 1.485779455334733
2.3341032867002163 199.11221733805337 1.505322972700601
2.339330841653632 208.13366085128874 1.5499085533270827
2.344558396607048 215.4257567531792 1.601952378396223
2.3497859515604635 225.76731563681363 1.6479603693550307
2.3550135065138793 227.659447624959 1.6574281923028242
2.360241061467295 227.9343930848762 1.6649830764694993
2.365468616420711 216.73821584632626 1.605067447483954
2.3706961713741266 215.7020200425676 1.5975670606616097
2.3759237263275423 210.6417640230995 1.5712172443384875
2.381151281280958 213.47834109293373 1.5820603069601666
2.386378836234374 217.510314177544 1.588926955676573
2.3916063911877896 218.20103038056698 1.5926567120311632
2.3968339461412054 214.98823050713213 1.5612825093393083
2.402061501094621 210.98139036075855 1.5224336944797743
2.407289056048037 212.06056374025965 1.5165181146119004
2.4125166110014526 209.58778159962085 1.5214437021826264
2.4177441659548684 216.21375446606368 1.5544672895888225
2.422971720908284 214.57621292782554 1.5412104157662616
2.4281992758617 216.90966268324246 1.5495330643277765
2.4334268308151157 213.1204820716711 1.5038545848899627
2.4386543857685314 217.83609375881366 1.5079663708515822
2.443881940721947 219.19027201069298 1.5009781864250995
2.449109495675363 224.4928391466466 1.4996637882700603
2.4543370506287787 222.30216305797566 1.449176331133688
2.4595646055821945 227.55330641869386 1.4226632372840202
2.4647921605356102 250.8690012135578 1.4276378596205166
2.470019715489026 287.7044745787344 1.4350190473665532
2.4752472704424417 380.66344629872896 1.5792185210785266
2.4804748253958575 540.5893302937079 1.8031756449052427
2.4857023803492733 801.4140024190618 2.1391369829603835
2.490929935302689 1132.2968431695267 2.520775387510148
2.496157490256105 1533.2565831325956 2.928689428435671
2.5013850452095205 1930.5703486653586 3.2779526007607314
2.5066126001629363 2234.927899920202 3.5103751287100557
2.511840155116352 2474.017386301428 3.6936397034790653
2.517067710069768 2651.2364426958925 3.822882063963516
2.5222952650231836 2843.245018340503 3.962764449278401
2.5275228199765993 3121.2624109109556 4.146465990986293
2.532750374930015 3519.080110957899 4.389328109540809
2.537977929883431 4144.101575275282 4.765558840325515
2.5432054848368466 4937.327003658161 5.205700364674417
2.5484330397902624 5771.839453529874 5.613859247989154
2.553660594743678 6414.944549735117 5.911656555001699
2.558888149697094 6778.281838311959 6.073815554263181
2.5641157046505096 6757.6112944450515 6.06654390211897
2.5693432596039254 6356.918681968836 5.8839147323344045
2.574570814557341 5712.78801766429 5.568464022720377
2.579798369510757 5026.653835173592 5.223049144206165
2.5850259244641727 4429.294279457186 4.892910184088705
2.5902534794175884 3981.054789057474 4.634198731736221
2.595481034371004 3640.0645496050975 4.416590565767203
2.60070858932442 3328.7382964823055 4.219120200050336
2.6059361442778357 2965.240388225148 3.9787671046797772
2.6111636992312515 2568.5328804144583 3.712112247759984
2.6163912541846672 2104.544397895509 3.35101013293821
2.621618809138083 1625.2759975505141 2.942973414036102
2.6268463640914987 1202.2690445335243 2.523097344812345
2.6320739190449145 867.9619487726189 2.1624339948160625
2.6373014739983303 623.5281291422708 1.860753357677432
2.642529028951746 461.2499159037407 1.629718246219123
2.6477565839051618 359.4929919387238 1.4833940342712837
2.6529841388585775 302.90918136537124 1.405456261229875
2.6582116938119933 279.45487529162483 1.398475439311603
2.663439248765409 252.03045204782248 1.3551182808352469
2.668666803718825 240.09053279029337 1.36469563205984
2.6738943586722406 230.99644263433782 1.3738510810321045
2.6791219136256563 223.31951345746288 1.387059201086946
2.684349468579072 220.03304166709984 1.4259959720634836
2.689577023532488 213.39331192882355 1.4265591459450508
2.6948045784859036 211.51539617712174 1.4463156125950443
2.7000321334393194 211.7268294766543 1.4587678171605918
2.705259688392735 211.7399281892689 1.4528393260938899
2.710487243346151 215.6538661890021 1.4751385807767097
2.7157147982995666 216.82912902087133 1.4902010391657716
2.7209423532529824 218.89930407062562 1.4928658346418775
2.726169908206398 220.9011688697064 1.5129237194714036
2.731397463159814 217.98405081048867 1.5008346776347647
2.7366250181132297 214.62934521952954 1.4917907448195058
2.7418525730666454 207.05138942646911 1.4825881300942598
2.747080128020061 207.8968396837157 1.5151785068058805
2.752307682973477 210.03878580545015 1.5329152644839579
2.7575352379268927 212.52756168035438 1.555891117602848
2.7627627928803085 216.6413019051948 1.5815695470663953
2.767990347833724 212.22263765503624 1.5444908603144636
2.77321790278714 216.4430910839123 1.563499505788676
2.7784454577405557 216.35225362103367 1.5612249970171845
2.7836730126939715 216.3051551899709 1.5540939871537074
2.7889005676473873 207.46551907705967 1.525138181474833
2.794128122600803 211.216187224231 1.5523438723863459
2.7993556775542188 206.97210942283922 1.5207370172542924
2.8045832325076345 208.9187770069884 1.5138517213735938
2.8098107874610503 215.4112619489579 1.5346729677440762
2.815038342414466 217.6673450948424 1.5444175369826005
2.820265897367882 218.89488003859714 1.558021592133927
2.8254934523212976 213.95122729608593 1.5277862775542448
2.8307210072747133 211.98661270535325 1.5259511201945768
2.835948562228129 208.63504038124705 1.5170753414632665
2.841176117181545 216.18102767060273 1.5785117238016613
2.8464036721349606 220.69621608544472 1.6127919926212309
2.8516312270883764 228.49276685761635 1.6469129878550335
2.856858782041792 228.60640663470903 1.6402819730435378
2.862086336995208 225.1233199341251 1.5953660031956025
2.8673138919486236 219.7529826028023 1.5817075092852964
2.8725414469020394 209.70656986071623 1.5355498737021405
2.877769001855455 210.47728129923215 1.5351595248872756
2.882996556808871 208.19043382868523 1.526173741821515
2.8882241117622867 205.20749635076965 1.5114111829191719
2.8934516667157024 204.22912904025947 1.4931854332097267
2.898679221669118 205.05117116675464 1.5053025272921434
2.903906776622534 208.1097933043507 1.524362411463523
2.9091343315759497 212.3657346708288 1.5414803051168582
2.9143618865293655 217.51356367913272 1.5729339028713558
2.919589441482781 216.34832005793493 1.5706225878095192
2.924816996436197 210.13457277964602 1.532612918869259
2.9300445513896127 212.56097394684264 1.5476178844361885
2.9352721063430285 213.6874326386987 1.5569664927624174
2.9404996612964442 219.67784103143873 1.583053211498303
2.94572721624986 217.27057957672656 1.5739138122204903
2.9509547712032758 220.8739670801612 1.6016511175507437
2.9561823261566915 212.75679120816318 1.5501145410735133
2.9614098811101073 208.18391800443896 1.5156217920076425
2.966637436063523 207.7862306496822 1.5035028954636667
2.971864991016939 211.00858954163766 1.5077882097642423
2.9770925459703546 208.05852743978983 1.490080134501591
2.9823201009237703 204.86272889505753 1.479037875865672
2.987547655877186 203.68538721216945 1.4647100165691502
2.992775210830602 202.51011237181763 1.4675338594928153
2.9980027657840176 203.45642787854433 1.4689737596112151
3.0032303207374333 201.46290190626914 1.4588342068957405
3.008457875690849 201.3076679534158 1.439227413273223
3.013685430644265 204.55175975791155 1.429141088108331
3.0189129855976806 207.70075554574174 1.43831403259458
3.0241405405510964 208.89405926889202 1.4453744437729859
3.029368095504512 206.03240390051056 1.4347311013724124
3.034595650457928 204.753508993875 1.4379198349996591
3.0398232054113437 203.23944133374715 1.4319964663478246
3.0450507603647594 210.7758994463927 1.4721080390672423
3.050278315318175 215.69595111019876 1.4967382457003062
3.055505870271591 220.49536544179105 1.5007849760223997
3.0607334252250067 219.96425141234215 1.4968324376365845
3.0659609801784224 223.00999906095788 1.494610462632386
3.071188535131838 215.0469089163242 1.453150016246718
3.076416090085254 214.88829640126949 1.4505031708978378
3.0816436450386697 207.7065586742423 1.3968159432682359
3.0868711999920855 207.0735619449661 1.3842897195921047
3.0920987549455012 208.92569952997823 1.3934872104347695
3.097326309898917 211.04360970988265 1.39854289706255
3.1025538648523328 218.1071937004776 1.4321523571454682
3.1077814198057485 226.22535304636796 1.4663238818217794
3.1130089747591643 226.2709518871164 1.4366006947622336
3.11823652971258 224.35077939815844 1.4022049644939507
3.123464084665996 229.8634497384559 1.4056671252154147
3.1286916396194115 233.86866875253617 1.3941062631602767
3.1339191945728273 236.16901284767357 1.3895782170254591
3.139146749526243 236.59960583678705 1.3729757257363584
3.144374304479659 231.6247931874544 1.3311576021718368
3.1496018594330746 230.43319036942444 1.3059948322748887
3.1548294143864903 232.7785779500513 1.2887723224096204
3.160056969339906 239.1456676536251 1.2884151764296912
3.165284524293322 241.50654668616815 1.276957042186672
3.1705120792467376 255.32808045899992 1.2907579475180346
3.1757396342001534 266.09197862718725 1.2830224373810166
3.180967189153569 276.03197009108345 1.2794774914063214
3.186194744106985 293.74892481110646 1.296349950552323
3.1914222990604006 307.3483172562876 1.3031665450564485
3.1966498540138164 325.04948803396866 1.322841141580692
3.201877408967232 348.0202372558194 1.351406733686019
3.207104963920648 372.3604982172237 1.379572670120161
3.2123325188740637 389.2268607721692 1.3985925114935536
3.2175600738274794 417.5095273229901 1.4401569528549027
3.222787628780895 443.07000985627474 1.4834866558584443
3.228015183734311 473.72335098521603 1.5354992841706332
3.2332427386877267 513.8742585680699 1.6010655773554832
3.2384702936411425 549.3116444212533 1.6501632352033653
3.2436978485945582 584.6461966074088 1.6947978064577849
3.248925403547974 618.8457233415113 1.7432822790947822
3.2541529585013897 646.2315630074652 1.7761467552431596
3.2593805134548055 671.0269078096961 1.8082887947860744
3.2646080684082213 688.2271589897883 1.8263807418553897
3.269835623361637 696.0476701910916 1.83312537124583
3.275063178315053 706.1766768755465 1.85051431867341
3.2802907332684685 704.867041473956 1.8445137588185327
3.2855182882218843 699.7338039036396 1.8346197160550808
3.2907458431753 686.0667915040013 1.8088036360385298
3.295973398128716 672.2655960023735 1.7864905181834678
3.3012009530821316 653.1720222954974 1.7602653155285184
3.3064285080355473 631.676574308465 1.7319678265482097
3.311656062988963 611.3711052445095 1.7033630501667871
3.316883617942379 588.0253231333082 1.6699097592067618
3.3221111728957946 572.3208882404483 1.6454883832396536
3.3273387278492104 569.208335757923 1.641395242771635
3.332566282802626 570.3333230457998 1.642005464517003
3.337793837756042 579.5828122551376 1.6577016337934827
3.3430213927094576 580.8253256806186 1.6551658463505179
3.3482489476628734 573.512978274913 1.6366092902535399
3.353476502616289 567.2042106672367 1.6244661848825428
3.358704057569705 556.0602448587211 1.6068772143629062
3.3639316125231207 537.2660223824877 1.5796924496997762
3.3691591674765364 509.3953537581768 1.5391088893538187
3.374386722429952 476.40532237908064 1.49222563788063
3.379614277383368 441.651879070813 1.4444014674172505
3.3848418323367837 403.53340551416767 1.3919545240565114
3.3900693872901995 369.6150813460667 1.3461782000717661
3.3952969422436152 334.1933180394015 1.2959778357330096
3.400524497197031 306.88183664468914 1.2620079883290065
3.4057520521504467 285.36045457514183 1.2398604136411944
3.4109796071038625 266.85295377496027 1.2344952802925528
3.4162071620572783 252.39631067611026 1.2218709584291467
3.421434717010694 244.4369124781252 1.2300996670274096
3.4266622719641098 242.31385333129987 1.2422587474923814
3.4318898269175255 247.3060263264998 1.2745495439677128
3.4371173818709413 244.02504856426455 1.278723435967279
3.442344936824357 238.87889729384182 1.2563364987688788
3.447572491777773 232.8386922918966 1.2571641566945484
3.4528000467311886 227.75630821398514 1.2491712836544344
3.4580276016846043 221.30630791797702 1.2331646419139866
3.46325515663802 220.24714345985157 1.230186120162088
3.468482711591436 215.13917618239418 1.2022159500833214
3.4737102665448516 210.4871793211478 1.1900683401359078
3.4789378214982674 212.15241380755435 1.1794992451720756
3.484165376451683 215.2525188923231 1.178259145950093
3.489392931405099 224.26796462508577 1.2086156120200737
3.4946204863585146 232.1603925534636 1.2101299505718033
3.4998480413119304 241.6703978419624 1.2212196345749844
3.505075596265346 243.51323393006192 1.2018421801440833
3.510303151218762 255.2397345141567 1.213204194542361
3.5155307061721777 267.7783400741672 1.223560675452863
3.5207582611255934 275.2946407592979 1.2200574046151746
3.525985816079009 298.3797076625164 1.242219136456207
3.531213371032425 323.2417130365454 1.2635475318812495
3.5364409259858407 360.8741465971867 1.3106731333982338
3.5416684809392565 419.5592645071082 1.400364703781811
3.546896035892672 492.687686647382 1.5037121710636345
3.552123590846088 591.8083752438115 1.6465227595127063
3.5573511457995037 731.7098633910086 1.829846981760438
3.5625787007529195 935.3829496238134 2.0693699195872215
3.5678062557063353 1237.5446259355729 2.380786924955701
3.573033810659751 1745.0907207342987 2.826487635989512
3.5782613656131668 2581.180924011434 3.439447192089572
3.5834889205665825 3967.6313204189682 4.265612504114515
3.5887164755199983 6185.150562301299 5.325546863598134
3.593944030473414 9293.648633576877 6.4931389664894175
3.59917158542683 12698.51104790992 7.548499258899426
3.6043991403802456 16002.39675526533 8.445005314733432
3.6096266953336613 17976.570003207973 8.92068762084017
3.614854250287077 18219.27518557029 8.983248852802111
3.620081805240493 16575.918745379935 8.567069595178156
3.6253093601939086 13576.51020491396 7.749324911296113
3.6305369151473244 10398.899094424854 6.774633188253798
3.63576447010074 7301.911378267322 5.669211372752752
3.640992025054156 4971.339301875875 4.670014540945871
3.6462195800075716 3224.403721211263 3.7537076860746184
3.6514471349609874 2082.109439019771 3.0050494164929225
3.656674689914403 1365.2093450027821 2.4287384240443797
3.661902244867819 952.4078748275309 2.0249686489985965
3.6671297998212347 713.0166281866398 1.7517274056071204
3.6723573547746504 579.7974140020503 1.582955988236172
3.677584909728066 488.1751168449377 1.4586611291980505
3.682812464681482 427.5792535501514 1.3681824602928472
3.6880400196348977 385.5812140195528 1.3084400248815344
3.6932675745883135 353.364878619749 1.2567253894524133
3.698495129541729 330.6063628374672 1.2208318093452246
3.703722684495145 314.0462838786269 1.1985760686968252
3.7089502394485607 300.181810773324 1.1782124703094083
3.7141777944019765 291.95897473936043 1.1644615428195715
3.7194053493553922 285.7731832752441 1.1562727164316027
3.724632904308808 287.45388435896905 1.1692769461819006
3.7298604592622238 283.8031371155352 1.1767905160618024
3.7350880142156395 280.8005938778575 1.1750118450921647
3.7403155691690553 271.81073033156116 1.1606218791957585
3.745543124122471 264.6416417210172 1.1412400804772762
3.750770679075887 260.41121243816525 1.1343841788040552
3.7559982340293026 258.12726304191847 1.1311906393640723
3.7612257889827183 255.55606373354354 1.124845165731804
3.766453343936134 250.5273725416611 1.1135048561062548
3.77168089888955 247.96060838170138 1.100159685589739
3.7769084538429656 242.0257212684196 1.0857281895513573
3.7821360087963813 245.3719927200855 1.0973353612373347
3.787363563749797 249.48335409041422 1.1125929339159113
3.792591118703213 255.02918722779708 1.122868456664226
3.7978186736566286 264.8746045654898 1.1432971587658611
3.8030462286100444 277.8408392599688 1.1576082920727555
3.80827378356346 291.6858226911837 1.1828268760234855
3.813501338516876 307.26255966276386 1.2093880996123272
3.8187288934702917 322.5357961361516 1.2372278606589062
3.8239564484237074 323.02646238041393 1.2349416683425514
3.829184003377123 323.34834466395233 1.2245559892471876
3.834411558330539 317.9152144536044 1.2098077712632118
3.8396391132839547 321.15576984872195 1.2111312526953366
3.8448666682373704 334.6739195607621 1.2273491195690005
3.850094223190786 340.48426334012544 1.2309054151203087
3.855321778144202 343.4000597261655 1.226828781860006
3.8605493330976177 335.4676786632481 1.2122621790048878
3.8657768880510335 327.91055641031664 1.1911731991698453
3.8710044430044492 323.5436624773712 1.1831076869769717
3.876231997957865 321.5863955031311 1.1758770705653256
3.8814595529112808 322.1298808456181 1.1749361470680368
3.8866871078646965 323.35842725487197 1.1831225059019468
3.8919146628181123 320.8984500897388 1.1729942067798904
3.897142217771528 318.1589356593326 1.168165849309241
3.902369772724944 309.0661512742768 1.148728547318718
3.9075973276783595 297.4600362261051 1.1210715661331248
3.9128248826317753 291.1079362203562 1.110766524003037
3.918052437585191 285.8001584735668 1.1071086115430022
3.923279992538607 288.042330325007 1.115064118641512
3.9285075474920226 292.3535787766113 1.12320887989642
3.9337351024454383 292.289736235387 1.1168499213403105
3.938962657398854 295.8903932036243 1.118560316833662
3.94419021235227 296.9397127221436 1.1124805214212092
3.9494177673056856 301.44359985781466 1.119929440759234
3.9546453222591014 310.1471580914074 1.1327875392512972
3.959872877212517 317.7022755971929 1.1402936714484433
3.965100432165933 326.5215294407908 1.150953774238945
3.9703279871193486 342.54938336820925 1.1740273234042122
3.9755555420727644 356.4356059257702 1.190898864960619
3.98078309702618 374.45783852612243 1.2149072137148098
3.986010651979596 390.5819621622741 1.2351435237635255
3.9912382069330117 405.909037304553 1.256341594941704
3.9964657618864274 425.59795081173286 1.2856908329454175
4.001693316839844 448.7300426316003 1.318282275761579
4.00692087179326 476.9123509062864 1.3549484267988563
4.012148426746676 514.737296100355 1.4124396267494337
4.017375981700092 551.9082099798043 1.4789765168546538
4.0226035366535084 599.7796906620773 1.5526059110221988
4.027831091606925 651.6901435335064 1.6241732258708155
4.033058646560341 714.3680293698977 1.7066406750270022
4.038286201513757 785.1592383154441 1.7866568758788135
4.043513756467173 866.2564191209609 1.8805143483682671
4.0487413114205895 954.8232577482958 1.97210600244998
4.053968866374006 1062.745744087939 2.0819323305114112
4.059196421327422 1179.985823612901 2.1932177131781003
4.064423976280838 1322.2262620176289 2.3221427088761293
4.069651531234254 1498.0267478555913 2.471418980387963
4.0748790861876705 1696.1143716849317 2.637485475301268
4.080106641141087 1909.834038850425 2.797876745880102
4.085334196094503 2154.299708299466 2.9676181974488873
4.090561751047919 2430.591887157778 3.1550396167777772
4.095789306001335 2755.5409402736364 3.3624952594744215
4.1010168609547515 3129.060751389479 3.596378677152575
4.106244415908168 3500.7420713310316 3.8165580836417456
4.111471970861584 3896.084529326698 4.026449720911369
4.116699525815 4267.005883041092 4.196341651806195
4.121927080768416 4646.293409892118 4.322616536072863
4.1271546357218325 5036.088224738216 4.454061808861307
4.132382190675249 5436.946517501277 4.6154317627947306
4.137609745628665 5836.9240318675165 4.762083190846266
4.142837300582081 6221.649890412018 4.903848769423246
4.148064855535497 6566.339107533922 5.0428825399176995
4.1532924104889135 6836.361995739074 5.133730620673315
4.15851996544233 7024.310211318206 5.192404503288328
4.163747520395746 7096.651712310549 5.2058641056471915
4.168975075349162 7083.793117803359 5.192028789631516
4.174202630302578 6937.688408807404 5.126782400145379
4.1794301852559945 6680.813289141248 5.0304108860243755
4.184657740209411 6309.778435160309 4.875089690726513
4.189885295162827 5847.572455213559 4.688826433212502
4.195112850116243 5350.412214806015 4.476690119326272
4.200340405069659 4821.418948271642 4.243056192572693
4.2055679600230755 4292.598111677276 3.9975572602503755
4.210795514976492 3811.0256991683764 3.7685871720128126
4.216023069929908 3357.040983542472 3.538598819951905
4.221250624883324 2919.6520220326693 3.2954602889111637
4.22647817983674 2557.394208648808 3.0852764173070333
4.2317057347901565 2221.382156473166 2.871400745485938
4.236933289743573 1937.538494308991 2.6809760789414256
4.242160844696989 1695.7645716620664 2.5076167649610976
4.247388399650405 1483.0856022188113 2.3427897010680887
4.252615954603821 1300.0282205838014 2.1903494544683912
4.257843509557238 1160.2682290978178 2.066781931096641
4.263071064510654 1028.1756234561253 1.9424053064528588
4.26829861946407 909.6874295632077 1.8232304029914184
4.273526174417486 815.3134968787222 1.7243852870436243
4.278753729370902 732.6004118380741 1.633505311649829
4.283981284324319 665.1729833001227 1.5591521876887047
4.289208839277735 602.7760330404618 1.4846999225026833
4.294436394231151 547.1827778914313 1.4146577136286507
4.299663949184567 501.3368116232798 1.352074357544904
4.304891504137983 463.2117377595662 1.2988694512806367
4.3101190590914 435.71060350729306 1.261541658362259
4.315346614044816 407.3496224567133 1.2247956309787926
4.320574168998232 383.9860930831191 1.1930194879093647
4.325801723951648 361.0671490473586 1.1600662378643167
4.331029278905064 337.38455378082983 1.1225295162924116
4.336256833858481 324.9988110502131 1.1068306870370828
4.341484388811897 312.2979056896586 1.0895721819107682
4.346711943765313 301.44939907686165 1.0750272209058904
4.351939498718729 293.5203116439376 1.0639530799898724
4.357167053672145 282.67054726820965 1.0429654952022465
4.362394608625562 274.98179497483136 1.0382790078116735
4.367622163578978 270.2989703227521 1.0368388341913182
4.372849718532394 263.71821467057214 1.0399513590314422
4.37807727348581 254.19049171061212 1.0277665299689271
4.383304828439226 246.84059416642953 1.0198057459966416
4.388532383392643 237.4239480006206 0.9966691112190079
4.393759938346059 230.51758761268195 0.9916753069155678
4.398987493299475 222.42812826831042 0.9864106153230799
4.404215048252891 216.0982132334506 0.9846294095032196
4.409442603206307 215.1907253301541 0.9935683501221166
4.414670158159724 209.20344451469757 0.9827605703277663
4.41989771311314 205.84444318275945 0.987469580230728
4.425125268066556 201.75670998022383 0.9923262203171053
4.430352823019972 192.76606907703933 0.9766072444046736
4.435580377973388 184.72500288635473 0.9638828979565417
4.440807932926805 181.74182559351723 0.9638744727362073
4.446035487880221 178.29022696397766 0.9618473309757539
4.451263042833637 176.62355216071748 0.9685476622417459
4.456490597787053 173.90561622615445 0.9638025264322516
4.4617181527404695 170.02292636046562 0.9569233143807074
4.466945707693886 169.8810950927031 0.9678733165864168
4.472173262647302 169.54697798888805 0.9647786748630923
4.477400817600718 173.64524294301586 0.9755570068865854
4.482628372554134 175.9386629747961 0.9847130916516111
4.4878559275075505 178.74951169849246 0.9875975265476433
4.493083482460967 177.86923730590786 0.9848756013303749
4.498311037414383 170.88932254368717 0.9699779727553065
4.503538592367799 169.66422910099067 0.9771123242467744
4.508766147321215 170.53408626009826 0.9940068758041585
4.5139937022746315 174.99421196483004 1.031376546127618
4.519221257228048 174.25786400116948 1.040357379368287
4.524448812181464 168.71616230808084 1.0288933777457612
4.52967636713488 164.16202473309136 1.0229926144236725
4.534903922088296 163.25203094917103 1.017082150116383
4.5401314770417125 162.42746124616323 1.0070649372421379
4.545359031995129 162.45431218548785 1.0048771636116993
4.550586586948545 163.54725986097165 1.0034272294311968
4.555814141901961 161.90987260065947 0.9995066637074352
4.561041696855377 159.60066806479495 0.9978111375993021
4.5662692518087935 155.1318467417273 0.9785572185120124
4.57149680676221 147.009592742911 0.9521485227114572
4.576724361715626 146.2028280286594 0.9396274456221128
4.581951916669042 148.24781416125919 0.9346632449189736
4.587179471622458 151.13300374625516 0.9472608991628483
4.5924070265758745 153.92630629885727 0.9645906209287433
4.597634581529291 152.10972197995835 0.9753203102475984
4.602862136482707 152.30791749254507 0.9858878615999807
4.608089691436123 156.89204870245266 1.0100506449252713
4.613317246389539 154.01004620887073 0.9943322541397398
4.6185448013429555 153.8222089038035 0.992897088092232
4.623772356296372 153.6357746169859 0.9968247337609759
4.628999911249788 155.2143735691469 1.0046312608498567
4.634227466203204 154.71326675535187 1.0078284922671021
4.63945502115662 154.39370720824363 0.9947697188685792
4.6446825761100365 151.08751177473144 0.9663143600069011
4.649910131063453 151.90013029407473 0.9641195666233632
4.655137686016869 156.7915508652528 0.9798117943575229
4.660365240970285 157.87356730832755 0.9901425784342072
4.665592795923701 157.7798840422739 1.0040980034869733
4.6708203508771176 155.73774394940799 0.9993295384908158
4.676047905830534 155.74753672537722 1.002018329230847
4.68127546078395 155.08876386859885 1.001089983617089
4.686503015737366 154.40432990840054 0.988129716375228
4.691730570690782 155.96983457808213 0.9933798397574093
4.696958125644199 155.85156082614475 0.9980099263069415
4.702185680597615 153.79138591664443 0.9875871421974933
4.707413235551031 152.38537295832566 0.990901263632301
4.712640790504447 149.4083803575296 0.9751549713959579
4.717868345457863 150.61448352196595 0.9772540694789905
4.72309590041128 150.25170500290767 0.9807191185681787
4.728323455364696 147.52548385636644 0.9742380527959679
4.733551010318112 149.4786338036835 0.9960152147924896
4.738778565271528 152.91195141990855 1.0024452087095541
4.744006120224944 155.08533413614805 0.9971183482353027
4.749233675178361 160.35012430727573 1.0140387357564074
4.754461230131777 163.05483331023322 1.0319080323770455
4.759688785085193 159.52258835969496 1.0427020316328082
4.764916340038609 150.8333389643658 1.0056714432679732
4.770143894992025 144.16194437324086 0.9760279369497292
4.775371449945442 144.0136243662151 0.9499982523112279
4.780599004898858 143.6088728600062 0.9337222221849241
4.785826559852274 143.041075245041 0.9306883136384115
4.79105411480569 139.47817764125344 0.913519581581072
4.796281669759106 139.8878546072181 0.9288955028829117
4.801509224712523 147.69494145698044 0.9647193593786
4.806736779665939 154.21276833615545 0.9987699441722513
4.811964334619355 158.87887727133895 1.0159236758328931
4.817191889572771 153.87143584789104 0.987968848936281
4.822419444526187 146.8265092634726 0.9605534953560713
4.827646999479604 145.128926238208 0.9524423799400487
4.83287455443302 141.97379529606857 0.9392268311696809
4.838102109386436 148.86488285178652 0.9686549189207734
4.843329664339852 155.81396253041302 0.9997485652209118
4.848557219293268 155.92655275734302 0.9963756321590439
4.853784774246685 152.91434093764514 0.9933488194816087
4.859012329200101 146.89128631948253 0.9586666375086239
4.864239884153517 141.5328798931989 0.930056730815898
4.869467439106933 142.6503462177084 0.9250136526043498
4.8746949940603495 144.37233167416923 0.9357157121253908
4.879922549013766 146.96339614122823 0.9525732074567462
4.885150103967182 147.84037903897 0.9572815823786096
4.890377658920598 151.60169626813035 0.9672581132535861
4.895605213874014 149.19546547882396 0.9555263268425993
4.9008327688274305 151.59138854628242 0.9582534914838933
4.906060323780847 152.8442528170692 0.9603752370306823
4.911287878734263 148.03570719835787 0.9333455092697198
4.916515433687679 144.86702537110924 0.9270800254673658
4.921742988641095 140.56598119380322 0.9190253841434533
4.9269705435945115 144.27193967291225 0.9293980927515643
4.932198098547928 148.40465245905304 0.9440897646052243
4.937425653501344 149.37271115514343 0.944749741180973
4.94265320845476 151.91846373857538 0.9581885930396514
4.947880763408176 148.05386058948605 0.9336839899682424
4.9531083183615925 150.85316222735904 0.9437567914705646
4.958335873315009 151.64838657613146 0.9438502112037336
4.963563428268425 152.26407936888387 0.9453429192532751
4.968790983221841 152.4295720873966 0.9449061749921446
4.974018538175257 146.33116098162947 0.9162405854540258
4.9792460931286735 146.4022624376737 0.9071133382981794
4.98447364808209 145.00263313218787 0.8883868561508601
4.989701203035506 150.9300055446294 0.8915951688728279
4.994928757988922 155.44988455703336 0.8879020928263315
5.000156312942338 160.52081873763984 0.8823147420502239
5.0053838678957545 162.2085223691425 0.8649769068642857
5.010611422849171 169.72760940460896 0.8727581721992334
5.015838977802587 174.41667692627593 0.8746139871473547
5.021066532756003 177.6023522665434 0.8806751212986931
5.026294087709419 179.59641264256774 0.8840468903548341
5.0315216426628355 175.35929689928525 0.8769402145896776
5.036749197616252 168.83344254860214 0.8713379576572852
5.041976752569668 167.2023928888909 0.8695751634859261
5.047204307523084 166.08230771357339 0.8757452960849277
5.0524318624765 167.10082343506315 0.8802063831166734
5.0576594174299165 170.23792936875248 0.8878181762836731
5.062886972383333 172.75398202205673 0.8888928911339972
5.068114527336749 176.87085142616954 0.8903331407188286
5.073342082290165 184.50948271300032 0.8924914750347466
5.078569637243581 189.3092937770803 0.8772975532835258
5.0837971921969975 195.34542746712665 0.8656217568090967
5.089024747150414 205.07377818420028 0.8723823319141646
5.09425230210383 215.50712567075735 0.8847832770483587
5.099479857057246 234.71442909410933 0.9105315409110359
5.104707412010662 255.386755488775 0.9346065578344684
5.109934966964079 281.0117352207885 0.9609946827670898
5.115162521917495 300.5592030933645 0.9776475294128464
5.120390076870911 319.425238496262 0.9960974092673742
5.125617631824327 330.88061659756687 1.0051321028763782
5.130845186777743 332.8090674581118 1.007742250222946
5.13607274173116 330.84442081820157 1.0094286491494773
5.141300296684576 316.27537561708374 0.997427235105767
5.146527851637992 296.3810660954918 0.9816434886871007
5.151755406591408 271.43217341608573 0.9610713995447643
5.156982961544824 246.39339541751875 0.9439649270415736
5.162210516498241 225.94418700675442 0.9300373478934186
5.167438071451657 205.3534224019848 0.9065826764392076
5.172665626405073 189.9258151017869 0.8958787421167129
5.177893181358489 176.87661529816467 0.8750925076083679
5.183120736311905 170.07145005952833 0.8771221853914323
5.188348291265322 163.7393833964633 0.8690883061968717
5.193575846218738 162.2644882049949 0.8759956798258044
5.198803401172154 160.26474370399222 0.872625415577086
5.20403095612557 159.6768503376229 0.879190267925289
5.209258511078986 161.98988292422618 0.8933200352267724
5.214486066032403 159.95751427203982 0.8895382522534387
5.219713620985819 155.77712445945082 0.8866197011476094
5.224941175939235 152.2469711385838 0.8733327796336473
5.230168730892651 150.8556800236641 0.871303455171385
5.235396285846067 151.10863580376602 0.8645819979235358
5.240623840799484 152.61453904969198 0.8638256748183918
5.2458513957529 156.6034794596833 0.8870915705020799
5.251078950706316 156.52454187602027 0.8995872744873304
5.256306505659732 159.16669703194643 0.9243775160036659
5.261534060613148 159.6888829174726 0.9371609643057857
5.266761615566565 155.7443784147827 0.9118083474365175
5.271989170519981 150.64685240491423 0.8906206902630532
5.277216725473397 150.127191184983 0.8883277405241191
5.282444280426813 152.4657436572917 0.8975022469734677
5.2876718353802294 155.37539259717698 0.9122144215554445
5.292899390333646 151.36777705620264 0.8997025515949916
5.298126945287062 147.43223321416383 0.8895825273761748
5.303354500240478 143.20737514629775 0.8718487154175729
5.308582055193894 141.12482120702927 0.8546026461507914
5.3138096101473105 142.3154361529175 0.8448749399516524
5.319037165100727 147.93428876280677 0.8551418562811227
5.324264720054143 150.28637895252209 0.8649796005136262
5.329492275007559 149.6451201137614 0.8797145438543454
5.334719829960975 148.3316615614985 0.8965851918412536
5.3399473849143915 145.33562611003921 0.9005806223280304
5.345174939867808 144.98075014048177 0.8994151909464497
5.350402494821224 144.99279142084714 0.8877656963156381
5.35563004977464 143.4820451498763 0.8747953216765415
5.360857604728056 144.87681152781067 0.8683304707343763
5.3660851596814725 146.41910292178773 0.868591462504244
5.371312714634889 149.6929231388371 0.8746897528307318
5.376540269588305 151.40548360630845 0.8697385702236656
5.381767824541721 149.55298389060198 0.8636620889907174
5.386995379495137 148.31657066149967 0.8638221387628576
5.3922229344485535 146.45587776004345 0.8564993086812155
5.39745048940197 148.85374390822554 0.8678735425308012
5.402678044355386 154.1374873221646 0.8802360907676009
5.407905599308802 158.23876853069825 0.8848357330249605
5.413133154262218 159.5811078747623 0.8781361260365061
5.4183607092156345 163.67655533514412 0.8725256682861191
5.423588264169051 162.8947760412211 0.8532997636239417
5.428815819122467 162.80710590471924 0.8349049922749191
5.434043374075883 164.6638519725641 0.8274408732005436
5.439270929029299 170.51673564443502 0.8306638878057914
5.4444984839827155 176.89796147044277 0.8421413716134692
5.449726038936132 178.82703424545898 0.846201368761999
5.454953593889548 178.3020289960827 0.8473369943849054
5.460181148842964 172.93121709687213 0.8413018829416709
5.46540870379638 166.6948135278434 0.8356388070890098
5.4706362587497965 162.8606930781813 0.8315746982579902
5.475863813703213 163.90805018058617 0.8457766487079983
5.481091368656629 165.5247036643025 0.8515800474699393
5.486318923610045 162.7409541328655 0.8481765651919415
5.491546478563461 161.5345313375786 0.8468164112978429
5.4967740335168775 157.03254402274243 0.8361415753135876
5.502001588470294 158.51551756178702 0.847034323056331
5.50722914342371 153.80007081124361 0.8426018360767531
5.512456698377126 154.20112074877264 0.8496331951489796
5.517684253330542 153.95396379674165 0.8458205144075632
5.522911808283959 153.72690430331602 0.840877729447809
5.528139363237375 156.35697284620215 0.8485958143873472
5.533366918190791 158.1098803976526 0.8543512994361696
5.538594473144207 156.6532822210731 0.858606977329127
5.543822028097623 159.13302445312908 0.86341449380788
5.54904958305104 159.36340742605594 0.8580058438333799
5.554277138004456 158.5087356636261 0.849215899888936
5.559504692957872 156.9105015596529 0.836097918005736
5.564732247911288 156.7262903820559 0.8395218105567159
5.569959802864704 156.21810993032247 0.8356043597120895
5.575187357818121 156.17617482629703 0.8315776726354609
5.580414912771537 159.19111995367894 0.8278115595831687
5.585642467724953 161.1022334758426 0.8245364572504918
5.590870022678369 164.37789930811024 0.8257431636300614
5.596097577631785 164.2420560799878 0.8219266747913927
5.601325132585202 165.2585553580892 0.816522237875428
5.606552687538618 174.3827078822557 0.8329674666691707
5.611780242492034 181.2479615528182 0.8334352033902704
5.61700779744545 186.20012506926602 0.8275627870215734
5.622235352398866 199.56505181735525 0.8327749125295445
5.627462907352283 219.04794701736125 0.8431494834615522
5.632690462305699 252.71537766153537 0.8765315238956756
5.637918017259115 310.3858264802595 0.9488954545760615
5.643145572212531 387.4428509801852 1.0416473744822785
5.648373127165947 475.07935470098647 1.1382127251279626
5.653600682119364 563.3238911199514 1.2285164436619136
5.65882823707278 639.2290288332066 1.302387315578567
5.664055792026196 688.9158257919682 1.3497876922967793
5.669283346979612 721.825383468574 1.3800667442840797
5.674510901933028 732.8204392404924 1.3874694535533636
5.679738456886445 735.5002934754901 1.389636336119571
5.684966011839861 734.7384189473503 1.3884978232360359
5.690193566793277 732.3350056286802 1.3860545999700105
5.695421121746693 732.6410680989517 1.3860866999043713
5.700648676700109 740.3694950141125 1.3932849379464753
5.705876231653526 747.6095080830257 1.40096028664709
5.711103786606942 752.8158446941521 1.4047821614899278
5.716331341560358 759.6734914052583 1.409628662058847
5.721558896513774 760.7412687240552 1.4094975859219827
5.7267864514671905 769.5144583852727 1.4177777446834525
5.732014006420607 770.7690040305794 1.4188196830635986
5.737241561374023 767.6284673279764 1.4156579843948929
5.742469116327439 773.0355941135466 1.4193018003502174
5.747696671280855 792.9961790780341 1.43691074258191
5.7529242262342715 822.8926739464977 1.4618827788457298
5.758151781187688 864.6450709409257 1.4972362826869403
5.763379336141104 914.3968065049879 1.539589090085252
5.76860689109452 963.206951062534 1.5774181431464507
5.773834446047936 1013.9606828509648 1.617000589684347
5.7790620010013525 1055.6708570352052 1.6493021988734906
5.784289555954769 1084.8839955997466 1.6721584041867268
5.789517110908185 1091.379586520026 1.676476555168531
5.794744665861601 1055.0871145528665 1.646042508898322
5.799972220815017 972.947848518982 1.577794349616896
5.8051997757684335 863.3802273162845 1.4859919209310941
5.81042733072185 734.098020664483 1.3712211569152695
5.815654885675266 611.871838666387 1.2567617054874591
5.820882440628682 500.7241476416971 1.1429210974557724
5.826109995582098 418.1592428832025 1.0542446545986996
5.8313375505355145 351.9642594455653 0.980112384650098
5.836565105488931 300.756205578232 0.9195713440891642
5.841792660442347 264.23541125183596 0.8750911872158151
5.847020215395763 241.08978201629492 0.8494724045433597
5.852247770349179 225.97317311525157 0.8306336324894686
5.8574753253025955 215.72446882221877 0.8176349006748946
5.862702880256012 205.1007395014045 0.8052021705147224
5.867930435209428 198.96188044965072 0.8007528314090278
5.873157990162844 196.3280734643756 0.7978590168567945
5.87838554511626 197.09361113497556 0.8021532659164199
5.8836131000696765 195.3040004912731 0.8010592037521133
5.888840655023093 191.43590663930786 0.7916534283036966
5.894068209976509 190.98566661408412 0.7955653494347389
5.899295764929925 189.4091564386066 0.792397082292078
5.904523319883341 190.09628476452968 0.7947476727762931
5.9097508748367575 195.13743578924232 0.8075719212871327
5.914978429790174 198.40303474882023 0.8110529318874913
5.92020598474359 198.7769820810016 0.8038741415680345
5.925433539697006 200.89099757311394 0.8020924878579025
5.930661094650422 201.29980983386457 0.7931636815060634
5.9358886496038386 201.05072659215477 0.7898331160846385
5.941116204557255 203.64623105410587 0.7934595748135498
5.946343759510671 206.32350877331655 0.7972716672171841
5.951571314464087 210.10913602471092 0.8069606060796335
5.956798869417503 213.83858195177902 0.8087101558401523
5.96202642437092 218.0516493648466 0.8139425442802152
5.967253979324336 224.72723345386174 0.8247008768670417
5.972481534277752 238.256799461527 0.8441855280678883
5.977709089231168 249.8652965185459 0.862441262249086
5.982936644184584 258.73857786026986 0.8755323643054105
5.988164199138001 271.6470315189678 0.8914440249484245
5.993391754091417 286.1016746924027 0.9116133983457754
5.998619309044833 304.4206596239113 0.9362108361683005
6.003846863998249 331.25625059810807 0.9712401643854573
6.009074418951665 362.9959562343937 1.0131184851986714
6.014301973905082 397.6426179398899 1.0585568949917126
6.019529528858498 444.68376072357194 1.1162168603906861
6.024757083811914 497.142971400611 1.179550483191879
6.02998463876533 555.5868899308783 1.2461665409969818
6.035212193718746 632.76200761171 1.329588361988979
6.040439748672163 726.4937830741135 1.4261560204806956
6.045667303625579 836.0928293350671 1.5273357314410498
6.050894858578995 973.9910872903399 1.6490097055669417
6.056122413532411 1116.1406647169517 1.767480270359091
6.061349968485827 1264.7817643340766 1.8845731564247448
6.066577523439244 1410.713738978451 1.992295458436071
6.07180507839266 1527.0862173765993 2.075639676777632
6.077032633346076 1612.7962333580524 2.136575828558414
6.082260188299492 1653.9704967275543 2.165674405457488
6.087487743252908 1652.1882672621678 2.1670735264085046
6.092715298206325 1610.1210387830874 2.140680857483727
6.097942853159741 1538.5615731026348 2.093923612210365
6.103170408113157 1441.6750340937467 2.0282243810735934
6.108397963066573 1328.1397521338406 1.9474415968611465
6.113625518019989 1206.2129090709047 1.8578299151102085
6.118853072973406 1088.7322695010978 1.7649885413367783
6.124080627926822 976.0891629290415 1.6708651008204383
6.129308182880238 871.2994414752303 1.5810964851547213
6.134535737833654 772.3857655222616 1.4922981941592341
6.1397632927870704 686.015145160138 1.4080042325234634
6.144990847740487 611.4721346387546 1.3312214475834427
6.150218402693903 548.6710602488874 1.2643279023950502
6.155445957647319 495.1530673999212 1.206036421310041
6.160673512600735 445.8723896503098 1.1483933356080587
6.1659010675541515 406.7221694977003 1.1009625924386621
6.171128622507568 380.46353660364787 1.0674042310799838
6.176356177460984 354.3511107672153 1.0348873129368494
6.1815837324144 331.6262657158064 1.0064191132493716
6.186811287367816 308.90853107356895 0.9774180931743155
6.1920388423212325 295.1810894353247 0.9628924628996824
6.197266397274649 283.6673024714741 0.9489316587506902
6.202493952228065 274.6762651051672 0.9378619110465818
6.207721507181481 264.2210355424977 0.9147110092655344
6.212949062134897 258.7610607477176 0.9049211478305914
6.2181766170883135 248.20873431009207 0.8846797365108054
6.22340417204173 239.13070418549046 0.8646588567100872
6.228631726995146 233.83701470395363 0.8537866733166931
6.233859281948562 228.1535159418266 0.8463469764625112
6.239086836901978 225.82630387569372 0.8458010747953546
6.2443143918553945 225.00296392877104 0.8494429773866184
6.249541946808811 221.03327015086106 0.8442585942149312
6.254769501762227 215.12778303561836 0.8315864454485865
6.259997056715643 213.88312857220924 0.8281623123705747
6.265224611669059 206.21392935749768 0.8123511619111221
6.2704521666224755 201.2102965958724 0.8068017307003211
6.275679721575892 197.87287703148704 0.80282118643188
6.280907276529308 198.41941401338485 0.8074852188670538
6.286134831482724 199.87168624663695 0.8137451175375309
6.29136238643614 200.39016682845053 0.8107207875742082
6.2965899413895565 201.3953363413682 0.8130177339378292
6.301817496342973 203.69479723150326 0.8248482078389991
6.307045051296389 203.60669459695077 0.821783888403157
6.312272606249805 204.29522643681585 0.8272610035533512
6.317500161203221 201.6285788572053 0.8214211940703641
6.3227277161566375 200.00862792995312 0.8158874483419007
6.327955271110054 197.60143631916185 0.8100100372564164
6.33318282606347 197.0048619739882 0.806441410976166
6.338410381016886 196.98307263629096 0.8102433370764901
6.343637935970302 200.2448879540259 0.8178364743970168
6.3488654909237185 195.6865915968361 0.8082408389146635
6.354093045877135 194.64960443755518 0.8100156078429087
6.359320600830551 191.82286856241652 0.7955606548169255
6.364548155783967 190.91093712016124 0.7870450768260162
6.369775710737383 195.46525491470786 0.7921643155814624
6.3750032656908 192.97533845748737 0.785722310623573
6.380230820644216 192.5425755198801 0.7913921805622446
6.385458375597632 194.55547027158372 0.8032041005242448
6.390685930551048 192.49322189058591 0.7973118836546259
6.395913485504464 194.2586608363958 0.8020714901496189
6.401141040457881 190.73884166419944 0.791283481164242
6.406368595411297 186.9484196085673 0.7816227495467039
6.411596150364713 189.04514841888323 0.7796043329277923
6.416823705318129 192.04812476926418 0.7815506868160839
6.422051260271545 194.930973295498 0.7842590118439383
6.427278815224962 199.6789785895321 0.7959363017396415
6.432506370178378 203.20894453138638 0.8048200184913121
6.437733925131794 205.48327893716257 0.8102586740658041
6.44296148008521 204.96285579148966 0.8035353024837641
6.448189035038626 201.78598367721034 0.7895513089638367
6.453416589992043 200.7343065693803 0.7873860693606152
6.458644144945459 201.89592366103312 0.7919129865659279
6.463871699898875 200.80158039583128 0.7878821751579889
6.469099254852291 204.9839958189173 0.7939981925555083
6.474326809805707 206.155081296069 0.7884422085851228
6.479554364759124 209.93325456639548 0.7900582274591403
6.48478191971254 209.92172831399566 0.7888074455006638
6.490009474665956 211.41742174250015 0.7938641852928845
6.495237029619372 214.2793312549332 0.7983926257403062
6.500464584572788 220.10852709284464 0.8039472662624002
6.505692139526205 224.63979735817378 0.8078584807542644
6.510919694479621 229.95939188296722 0.8106786706051983
6.516147249433037 230.66610087316616 0.8110654757908041
6.521374804386453 238.45059682982895 0.8230589593793223
6.526602359339869 244.35437178361383 0.8275629006659706
6.531829914293286 255.01371361734394 0.8341270528395034
6.537057469246702 268.7409877467734 0.8427928320598789
6.542285024200118 286.7949020978563 0.8606843189288776
6.547512579153534 312.1298789145554 0.8911108654646419
6.55274013410695 335.409168876364 0.9199461763941004
6.557967689060367 358.53321881851093 0.9435636681805697
6.563195244013783 379.91112551318946 0.9643238014816958
6.568422798967199 406.50676936052366 0.9944903659560298
6.573650353920615 425.61908023919244 1.0154960613736417
6.5788779088740315 440.86658803014006 1.033010723560528
6.584105463827448 446.7356725085364 1.039875079666473
6.589333018780864 438.8320023588948 1.031696399002837
6.59456057373428 432.93506178360843 1.0255188509061717
6.599788128687696 421.32728247167375 1.0125834003625254
6.6050156836411125 404.0386519355982 0.9916843099578058
6.610243238594529 385.33907736534167 0.9704661373754506
6.615470793547945 365.34066635022117 0.9459713279421001
6.620698348501361 342.9525518281842 0.9192387809584184
6.625925903454777 326.3307211479853 0.8994055914827112
6.6311534584081935 309.86195381139817 0.8802324261699861
6.63638101336161 294.5005686326843 0.8622587331952569
6.641608568315026 283.5128668766262 0.8491586792413246
6.646836123268442 274.8633022508936 0.8394805806606246
6.652063678221858 267.0641043442475 0.8279309743603883
6.6572912331752745 257.2823063832253 0.8156830214370155
6.662518788128691 247.66295317284 0.8007179594908019
6.667746343082107 240.7798622438799 0.7919043224931152
6.672973898035523 241.0355261976255 0.7952303439484337
6.678201452988939 239.7270053968047 0.7970763141792241
6.6834290079423555 236.3478103517455 0.7965716438819599
6.688656562895772 233.50903040819725 0.7952650578948213
6.693884117849188 232.1890397094057 0.7937048659197652
6.699111672802604 232.4973060816289 0.7963076674608345
6.70433922775602 233.48157145075393 0.795884909401934
6.7095667827094365 231.04111833420205 0.7920382533882265
6.714794337662853 228.2482076778695 0.7883591614245303
6.720021892616269 224.80441584189083 0.7796904486106385
6.725249447569685 224.66160970161 0.783448847312737
6.730477002523101 225.72813132823623 0.7866072578589438
6.7357045574765175 227.38192753759213 0.7906405650893551
6.740932112429934 225.88987675028397 0.7866496278887983
6.74615966738335 224.24851069739674 0.7844167642889629
6.751387222336766 224.08314164672296 0.7828116065440147
6.756614777290182 223.37587124825444 0.7782462209586566
6.7618423322435985 225.0774314511175 0.7826135121274671
6.767069887197015 227.2064751524044 0.787229475385091
6.772297442150431 224.82077665033748 0.7831464629851437
6.777524997103847 223.20735398750148 0.779910028829229
6.782752552057263 222.7620290182763 0.7777182107229336
6.7879801070106796 220.31385159909158 0.7744819163083807
6.793207661964096 218.2715276296797 0.7732147687303772
6.798435216917512 220.69604285146562 0.7776952829216494
6.803662771870928 226.23710153696797 0.7855232072295671
6.808890326824344 232.95550438316522 0.7924877110082522
6.814117881777761 233.35900510060324 0.7881522059185142
6.819345436731177 228.7506955004018 0.7786162675910084
6.824572991684593 228.09868714433279 0.7788785030516535
6.829800546638009 226.98826751194812 0.7795834851483393
6.835028101591425 229.76608946393205 0.7838203886282278
6.840255656544842 232.68268572263636 0.7882461288989323
6.845483211498258 234.36251522724666 0.7878885892809517
6.850710766451674 233.75326322712846 0.7819986160174932
6.85593832140509 237.76508433900446 0.7856107459499356
6.861165876358506 240.35204728523559 0.7876419694062999
6.866393431311923 241.23855157563997 0.7867580899813846
6.871620986265339 245.3883389420228 0.7951981252598507
6.876848541218755 246.34886313762664 0.7948573698234641
6.882076096172171 250.91367120257576 0.8018346839229205
6.887303651125587 254.90874997432164 0.8068859243370797
6.892531206079004 258.9733188887549 0.8092961940674532
6.89775876103242 262.48423888926754 0.8135244581820882
6.902986315985836 261.65160676121764 0.8079737169767944
6.908213870939252 263.4134271231188 0.8054867787236982
6.913441425892668 264.26000599251745 0.8029004542397167
6.918668980846085 265.7972743214847 0.7994400320380565
6.923896535799501 270.3991097656939 0.8039262376637507
6.929124090752917 275.2068808181328 0.8098297033003591
6.934351645706333 280.78927495345323 0.8184077937919957
6.939579200659749 287.43571847500624 0.8278465965229784
6.944806755613166 293.48045710748033 0.8352881414695755
6.950034310566582 298.31586764773965 0.8395720037031609
6.955261865519998 302.44744144227946 0.8394988532118814
6.960489420473414 312.16616509276207 0.8502797484314976
6.96571697542683 322.6972353915061 0.8617586874811214
6.970944530380247 333.2787558914817 0.8712846005085179
6.976172085333663 348.7500024366617 0.8884157842397757
6.981399640287079 365.6725033360575 0.9056730273172979
6.986627195240495 391.01301622394004 0.9324017129264973
6.9918547501939114 425.0334338107075 0.970044937357896
6.997082305147328 473.9739828903398 1.0235916578316588
7.002309860100744 532.6588968900093 1.0827664294610815
7.00753741505416 627.0716570385986 1.1732613262207097
7.012764970007576 752.0106593001191 1.2828085520300674
7.0179925249609925 909.2183594942136 1.4104795202623839
7.023220079914409 1075.4349057066288 1.532445665702079
7.028447634867825 1223.56298754963 1.632553131805396
7.033675189821241 1337.3887494811977 1.7049355536157702
7.038902744774657 1397.356744317028 1.7422749574257532
7.0441302997280735 1384.4920306361194 1.7330501596693693
7.04935785468149 1323.6191058443994 1.6944158092796546
7.054585409634906 1226.3454722991855 1.6276228106192097
7.059812964588322 1109.450883321075 1.5472915301889234
7.065040519541738 998.0732068726476 1.4666223596416492
7.0702680744951545 888.1121718206547 1.3832796575074595
7.075495629448571 791.9298859205888 1.3062951618787093
7.080723184401987 717.3605189378127 1.2426659700340081
7.085950739355403 656.9921895731804 1.1894735351168362
7.091178294308819 625.6181082483683 1.1608471848343465
7.0964058492622355 601.1116899384594 1.137444514413965
7.101633404215652 578.5584804266477 1.1161959870872387
7.106860959169068 563.6708608057744 1.101454970333837
7.112088514122484 543.2400955217869 1.0818514259694212
7.1173160690759 528.3706235308498 1.067477329784475
7.1225436240293165 516.234690887636 1.0561471784598018
7.127771178982733 503.1938094210742 1.0421371909089916
7.132998733936149 494.2086603831077 1.0329816762703903
7.138226288889565 480.1064439215905 1.0179157353542947
7.143453843842981 470.2101983255809 1.0083300316430694
7.1486813987963975 464.57660220254127 1.0033556924581684
7.153908953749814 458.71685897167225 0.9988064532757928
7.15913650870323 455.4844399241132 0.9944351407369917
7.164364063656646 452.6444987838333 0.990327229818807
7.169591618610062 453.5791777542945 0.989220921912066
7.1748191735634785 463.2679175045745 0.9967683383272196
7.180046728516895 483.8639303387377 1.0167869956329503
7.185274283470311 515.995203997198 1.0483798520780856
7.190501838423727 566.1910149385461 1.0980106002066192
7.195729393377143 638.1528003549546 1.1651105128931616
7.2009569483305595 746.2359426902553 1.2603243731272795
7.206184503283976 887.8940247900708 1.3732060467058955
7.211412058237392 1068.5458224199529 1.5041431659994002
7.216639613190808 1276.3741945549932 1.6417670569230838
7.221867168144224 1531.0348340590792 1.7965497005304505
7.227094723097641 1809.7742842806917 1.9509060794729787
7.232322278051057 2091.814687398276 2.095933489681425
7.237549833004473 2315.2547175853206 2.2012864737027407
7.242777387957889 2418.711839055358 2.2495746983144183
7.248004942911305 2370.6755588148385 2.2244986018620496
7.253232497864722 2183.781035699607 2.133975708891287
7.258460052818138 1887.048860104875 1.9835144407757224
7.263687607771554 1566.016919471642 1.8065822910762892
7.26891516272497 1251.9247290374494 1.6144206174385318
7.274142717678386 991.700100989123 1.4358028939111687
7.279370272631803 787.9993871335365 1.2794431298567261
7.284597827585219 631.4242168402416 1.148044329996185
7.289825382538635 530.3469781498989 1.0541796385276172
7.295052937492051 462.39679117734977 0.9876596822661241
7.300280492445467 414.8685275191292 0.9376966056129792
7.305508047398884 379.742361028973 0.8976702601058744
7.3107356023523 360.27414662259184 0.8744358226548243
7.315963157305716 348.0613002120736 0.860098546898345
7.321190712259132 340.2105294280013 0.8525649076896765
7.326418267212548 331.82552623909635 0.8433674778129111
7.331645822165965 326.43173531400754 0.8377894028891395
7.336873377119381 317.67770526804844 0.82648710753003
7.342100932072797 314.8093675368279 0.8220337638767946
7.347328487026213 313.6800053022827 0.8220336221001716
7.352556041979629 307.9303635551714 0.8148917377609767
7.357783596933046 305.49552694653437 0.8139404704476549
7.363011151886462 305.9584727463024 0.8157054646919244
7.368238706839878 305.104014693425 0.8154285542581731
7.373466261793294 310.86782740862003 0.8237320942118688
7.37869381674671 309.3499771402761 0.8223635200155451
7.383921371700127 307.561665676415 0.8227841879730282
7.389148926653543 303.7465126804492 0.8194113727065243
7.394376481606959 300.71284812919504 0.8132530085862374
7.399604036560375 305.2463966655397 0.8184886460964925
7.4048315915137914 308.54363719864887 0.8198590819351869
7.410059146467208 309.4826820691814 0.8216104426723391
7.415286701420624 309.9419646784084 0.8209930240309901
7.42051425637404 311.50344233976267 0.8243088869253105
7.425741811327456 310.8389751782156 0.8239003167417394
7.4309693662808725 312.091318732511 0.8249153045915829
7.436196921234289 312.2502396446655 0.8238895112920918
7.441424476187705 311.2803680387685 0.8201988376030415
7.446652031141121 316.3398283201015 0.8251609623533942
7.451879586094537 319.94315763397515 0.8293716500890457
7.4571071410479535 323.97651773877817 0.8307419986981981
7.46233469600137 326.06784241645005 0.8317868488978519
7.467562250954786 331.5348478404462 0.8376664728401373
7.472789805908202 337.52749906739774 0.846522869088123
7.478017360861618 342.55321120170527 0.8530012716539205
7.4832449158150345 348.475377964002 0.8569066703284545
7.488472470768451 350.72461487533457 0.856918658952288
7.493700025721867 359.1704943571027 0.8663788380024301
7.498927580675283 373.05213085034984 0.8805234654059567
7.504155135628699 384.9249509798144 0.891642357351402
7.5093826905821155 399.6056323115238 0.9053738974320739
7.514610245535532 413.7635857509391 0.9200806871025422
7.519837800488948 436.5033912202148 0.9455188100207059
7.525065355442364 453.7025685537359 0.9638184090767621
7.53029291039578 465.74279988407403 0.9750430287643104
7.5355204653491965 471.4093293326359 0.9796064660058171
7.540748020302613 472.8358814524434 0.9804347034115328
7.545975575256029 470.2394414055084 0.9754376948707908
7.551203130209445 469.12906029124173 0.9728971178588092
7.556430685162861 464.78074350171113 0.9691738497491454
7.5616582401162775 462.3847091302313 0.9665783224932262
7.566885795069694 457.43801222180315 0.9621346939544816
7.57211335002311 446.8431709248524 0.9506642088864526
7.577340904976526 436.7577406263361 0.9408558690437764
7.582568459929942 423.28063811027596 0.9265862469698201
7.5877960148833585 418.155512562804 0.9217651441861878
7.593023569836775 406.80120027784307 0.9081848033662561
7.598251124790191 402.6040768470069 0.9025466430312699
7.603478679743607 400.29057320325643 0.9004248883744749
7.608706234697023 398.94756673664205 0.8995475727047765
7.6139337896504395 398.9880365007042 0.8999679608384182
7.619161344603856 397.44391895347695 0.8972527836539341
7.624388899557272 393.05503751822886 0.8904697404472254
7.629616454510688 394.03282741375546 0.890994396435626
7.634844009464104 396.54371928954527 0.8930549878924732
7.6400715644175206 403.8648848104473 0.9018190161302267
7.645299119370937 414.2820893259375 0.9128021525999777
7.650526674324353 423.9454718470053 0.9214760739481979
7.655754229277769 435.30413872884054 0.9329676129135481
7.660981784231185 440.78529370199436 0.9369006406924851
7.666209339184602 451.85164694144044 0.9470821670483733
7.671436894138018 463.26109755253253 0.9586053036647569
7.676664449091434 477.32796181354007 0.9731314389422665
7.68189200404485 491.0712821099772 0.9865907365480667
7.687119558998266 501.1546676476715 0.9955483791048119
7.692347113951683 512.7402767588821 1.0057731976860145
7.697574668905099 520.9301900973127 1.0126624383600442
7.702802223858515 530.509446489894 1.0207795384145064
7.708029778811931 536.9436330088635 1.0266382691409248
7.713257333765347 541.1568835600713 1.0295689479210823
7.718484888718764 539.3899337061829 1.0274243065566708
7.72371244367218 532.9424343111325 1.0218331943578856
7.728939998625596 524.5062883280781 1.011789008623877
7.734167553579012 525.4304327292741 1.0124083061068847
7.739395108532428 523.2566055119249 1.0093631147282018
7.744622663485845 525.0618815256818 1.011709430911934
7.749850218439261 526.5942312223231 1.0130062479428512
7.755077773392677 524.3532987095721 1.0102629472759743
7.760305328346093 521.8879438472868 1.0079235290414033
7.765532883299509 517.9384180072352 1.0045716161398068
7.770760438252926 506.64255578292614 0.9936933849302566
7.775987993206342 496.11367076636236 0.983702677927344
7.781215548159758 486.1306869474478 0.9729876682728932
7.786443103113174 479.9960488919371 0.9665305029069363
7.79167065806659 475.9002066864527 0.9634446548807085
7.796898213020007 467.825403583977 0.956288811737943
7.802125767973423 457.5820748989029 0.9460674716226287
7.807353322926839 447.7668060283485 0.9358088731496644
7.812580877880255 439.9697735084101 0.9270663654302841
7.817808432833671 433.2158283223333 0.9187247192553973
7.823035987787088 432.1132779155598 0.9176267255615047
7.828263542740504 426.8910751714562 0.9113504505822041
7.83349109769392 424.3530101788674 0.9089073271473068
7.838718652647336 424.73777136120435 0.9093298363481463
7.8439462076007525 427.3905252004872 0.9120706218827318
7.849173762554169 434.3556512736304 0.9195379253777914
7.854401317507585 436.9808806799427 0.9211970401670969
7.859628872461001 435.76494426615324 0.9192362837167883
7.864856427414417 439.28766362284676 0.9202169239913344
7.8700839823678335 442.16758080476944 0.9236228788853459
7.87531153732125 450.4398454622236 0.9321144007280083
7.880539092274666 459.6040808578019 0.9402203240484437
7.885766647228082 465.2482996219415 0.9453101872454059
7.890994202181498 472.8772431471933 0.9526348706063664
7.8962217571349145 483.24634215717174 0.9634974204361318
7.901449312088331 493.68981231459264 0.9732413579845062
7.906676867041747 503.7733856461617 0.9818501058945592
7.911904421995163 512.8102384655459 0.9896772916978661
7.917131976948579 523.737002297027 0.9990362607639338
7.9223595319019955 536.7646729460656 1.011163881977969
7.927587086855412 546.3483233496386 1.0202301994024774
7.932814641808828 556.5457554718043 1.0287225590757825
7.938042196762244 566.0618636816756 1.0365769179643947
7.94326975171566 577.8259094598966 1.046336275718121
7.9484973066690765 599.1769240529636 1.065123244309878
7.953724861622493 617.8802670872952 1.080865704737607
7.958952416575909 631.5738292881992 1.0921828921644503
7.964179971529325 650.3803274666974 1.1081094671794323
7.969407526482741 660.566870082526 1.1156410778227333
7.9746350814361575 673.1442410192888 1.1250907948130477
7.979862636389574 686.4147283967623 1.1363211859425142
7.98509019134299 691.9418299191339 1.1400046130837846
7.990317746296406 697.0181730783722 1.1432802459269171
7.995545301249822 703.0447303814268 1.148227508934101
8.000772856203238 702.1934291361387 1.1461441963915497
8.006000411156654 698.0589339293297 1.1444979077061619
8.01122796611007 694.1197601813742 1.1404068168281194
8.016455521063486 686.9908274914205 1.1339812872960509
8.021683076016902 678.0336552849084 1.125639621228245
8.026910630970319 672.1167268309448 1.119636370019358
8.032138185923735 661.1151776845905 1.1089808972938593
8.037365740877151 655.6103952087026 1.1038927467824118
8.042593295830567 652.9490011548962 1.1017277477017795
8.047820850783983 643.4211296165388 1.09505284839878
8.0530484057374 633.0710311533844 1.0857125621907942
8.058275960690816 620.4716255240306 1.0740786655492205
8.063503515644232 611.0475950794311 1.0649676214705315
8.068731070597648 606.1377737621234 1.0602432456932822
8.073958625551064 599.7401583580908 1.0548780351864993
8.07918618050448 590.7461069470309 1.0474733003224759
8.084413735457897 586.0654286495758 1.0430463986082508
8.089641290411313 583.1294383262831 1.040031712316478
8.09486884536473 580.3933508905204 1.0371234818892903
8.100096400318145 579.3930768627257 1.0360573515816374
8.105323955271562 575.1355182049451 1.0322281845297814
8.110551510224978 573.230454728559 1.0300062149869653
8.115779065178394 572.4402827701102 1.0289155063807451
8.12100662013181 565.5371378104579 1.0216360567266463
8.126234175085226 564.1641979657584 1.0203236418593762
8.131461730038643 564.1075345666421 1.0201043235278695
8.136689284992059 575.1868403010222 1.0291069212058817
8.141916839945475 587.6676692417742 1.0398823903610337
8.147144394898891 602.6454662039582 1.0524149996170136
8.152371949852308 624.9602560016936 1.07070900101227
8.157599504805724 644.4844724941947 1.086406244135462
8.16282705975914 672.2547180944007 1.1090560687302526
8.168054614712556 698.5582207313379 1.1305678054136843
8.173282169665972 719.3756767032554 1.1471828244513322
8.178509724619389 730.477319075954 1.1557610980004673
8.183737279572805 737.3484099655652 1.1611274860556076
8.188964834526221 733.9073874756291 1.1573057012548946
8.194192389479637 729.6199404566071 1.1528974705705854
8.199419944433053 721.2155408096688 1.1453370650980095
8.20464749938647 711.2129050359722 1.13708745452691
8.209875054339886 705.87033913333 1.1326574291897802
8.215102609293302 697.3244096081829 1.125488726938115
8.220330164246718 685.7411544314529 1.1147358590536718
8.225557719200134 681.6568033554098 1.1114100790776518
8.23078527415355 674.9002863029127 1.1057614391270751
8.236012829106967 679.5182299196584 1.110333247246485
8.241240384060383 676.2145679732344 1.1076225234811605
8.2464679390138 669.2026645170985 1.1017154636221476
8.251695493967215 669.7403793198791 1.1022926367364891
8.256923048920632 661.4665400697671 1.0932213401788426
8.262150603874048 661.5818079075166 1.0929343404174106
8.267378158827464 662.2771146199378 1.093346485944696
8.27260571378088 655.6729136230463 1.0882264564206048
8.277833268734296 650.8966444702091 1.0845633948783568
8.283060823687713 642.3643337138892 1.0771579737499297
8.288288378641129 633.824582449948 1.0694375948706565
8.293515933594545 628.3661214586281 1.0644439713386293
8.298743488547961 628.0727590186525 1.0625483250056709
8.303971043501377 632.7861006671216 1.0653166555678704
8.309198598454794 633.5646220054266 1.0654329427618086
8.31442615340821 635.7915290702589 1.0674722006311208
8.319653708361626 636.430114003269 1.0680496960627157
8.324881263315042 637.9087716887855 1.0675005962213688
8.330108818268458 646.3229986892096 1.0743502844524746
8.335336373221875 649.534236213589 1.076512214881777
8.34056392817529 656.8729578879318 1.082014770272742
8.345791483128707 662.0040925210595 1.0853500188041016
8.351019038082123 666.2006171967118 1.088866077076737
8.35624659303554 672.4061049655091 1.0944407426827594
8.361474147988956 676.4791193981459 1.0968899890242936
8.366701702942372 678.0052195604894 1.096988008557033
8.371929257895788 684.4852199771105 1.101065651673399
8.377156812849204 689.0217120538662 1.1048492270130843
8.38238436780262 690.3401070815754 1.1067328170368218
8.387611922756037 688.2787937735197 1.1053994701411762
8.392839477709453 681.402080406783 1.0995855476437975
8.398067032662869 674.3053178265864 1.0945872993925567
8.403294587616285 665.0366855456049 1.0867265838440658
8.408522142569701 653.5185544116059 1.077063813007691
8.413749697523118 644.0972419967212 1.0676772006717565
8.418977252476534 633.6522841694324 1.0587278213891829
8.42420480742995 619.2781083317731 1.0447077767198183
8.429432362383366 608.7311428038641 1.034795256210239
8.434659917336782 598.2153166042534 1.0259996188226153
8.439887472290199 592.4882691965224 1.0216819677260116
8.445115027243615 581.7142521418646 1.0132881537122622
8.450342582197031 570.2746459663455 1.0029545862594575
8.455570137150447 563.5731853709389 0.9974401231570785
8.460797692103863 560.2474550768574 0.9949203032905194
8.46602524705728 555.630159626255 0.9903805513981753
8.471252802010696 550.1575543671476 0.9861042038143669
8.476480356964112 542.6830999923268 0.9791281932018617
8.481707911917528 537.6160901982138 0.973608490913399
8.486935466870944 532.6279799018658 0.9675534967590885
8.49216302182436 531.9790686463124 0.9658642284221408
8.497390576777777 531.839520656833 0.9650769706379423
8.502618131731193 529.4338268888538 0.9621774345475742
8.50784568668461 533.526561569179 0.9667016774864581
8.513073241638025 531.6802499779287 0.9645669364523264
8.518300796591442 527.4791262656306 0.9606513382715919
8.523528351544858 522.0526429001939 0.9561450151159232
8.528755906498274 516.8723524984629 0.9520276977334452
8.53398346145169 513.0439373676536 0.9489022277992116
8.539211016405106 509.47845597307804 0.946054908102914
8.544438571358523 510.55570214236394 0.9472607244671045
8.549666126311939 509.1345037759137 0.9450769375989844
8.554893681265355 512.2926179451295 0.9469289510206084
8.560121236218771 511.538543098063 0.9439954083711017
8.565348791172188 510.8132097992304 0.9430732051444556
8.570576346125604 511.2951945715287 0.9439283955103411
8.57580390107902 508.50344243246843 0.9407221482401876
8.581031456032436 509.8856049483417 0.9418121023693188
8.586259010985852 507.9384170361071 0.9394672233663418
8.591486565939269 508.3381384919947 0.940067347858869
8.596714120892685 512.1659954780707 0.9433821725913312
8.601941675846101 512.8295893627679 0.943495224051422
8.607169230799517 512.7370155343738 0.9426060606063675
8.612396785752933 511.1720829319804 0.9403249445760259
8.61762434070635 510.76995723498925 0.9391306864205737
8.622851895659766 511.98830964724874 0.9401742914130203
8.628079450613182 521.0875546741895 0.9473734697352398
8.633307005566598 526.4649054371861 0.9520864874894195
8.638534560520014 538.469361620322 0.9624363604501065
8.64376211547343 551.0682128078339 0.9736760370329905
8.648989670426847 560.1850765965579 0.9804823579752598
8.654217225380263 569.1761492451811 0.9880449837979456
8.65944478033368 573.5078214152295 0.9913594589965472
8.664672335287095 576.7088982276927 0.9938883176802852
8.669899890240512 582.6831475709404 0.999398211730692
8.675127445193928 589.1848512179023 1.004868576793435
8.680355000147344 596.1300863249771 1.0099897527610446
8.68558255510076 604.7224330413222 1.015950159064081
8.690810110054176 612.1933876193046 1.0211688330993312
8.696037665007593 622.6555620455712 1.0283741722038493
8.701265219961009 641.1101219252166 1.0431736612310472
8.706492774914425 663.4920221893722 1.0609974519725334
8.711720329867841 682.180733532855 1.0766468449893518
8.716947884821257 691.0517181660219 1.0820173762706875
8.722175439774674 695.040533554901 1.0848536841652932
8.72740299472809 696.7239428721041 1.086541153991492
8.732630549681506 694.7884146624235 1.0859294426548145
8.737858104634922 689.3639643008153 1.0817709138259342
8.743085659588338 686.1310337024051 1.0791041647709707
8.748313214541755 680.5126163777219 1.0757637156385251
8.75354076949517 670.7336367475447 1.068501122376961
8.758768324448587 660.263624519615 1.0592302684850783
8.763995879402003 642.7406515826415 1.0441144216560418
8.76922343435542 625.9894846243338 1.0288598959820754
8.774450989308836 614.9751721484417 1.0206610719561011
8.779678544262252 599.9486757322212 1.0078030480653506
8.784906099215668 588.6666909255616 0.9978463948338658
8.790133654169084 587.0619111101918 0.9967643196632825
8.7953612091225 583.9084432773737 0.9938098642270189
8.800588764075917 583.5459805808265 0.9927350931602834
8.805816319029333 577.611577834461 0.9864230323609768
8.811043873982749 573.2397796307029 0.9822891401782671
8.816271428936165 567.2726081295041 0.9773661368970974
8.821498983889581 562.1679911155112 0.9727950525824932
8.826726538842998 559.1754421999862 0.9700201182219574
8.831954093796414 560.1408559509831 0.9708045264062641
8.83718164874983 558.2766205042093 0.9686984503089772
8.842409203703246 557.3672859514312 0.9675190575732882
8.847636758656662 549.19236494943 0.9597463417811282
8.852864313610079 545.4773474095164 0.9564090118990038
8.858091868563495 544.2671167637949 0.9548957616248629
8.863319423516911 548.5104499904389 0.9586400287448489
8.868546978470327 553.7184717367984 0.9625852173333798
8.873774533423743 553.3408309203106 0.9612277888651952
8.87900208837716 548.3526430411538 0.9551712530159966
8.884229643330576 546.1694664980479 0.9530704452645214
8.889457198283992 546.4360533656902 0.9527347413909258
8.894684753237408 546.9331067663898 0.953570872068293
8.899912308190824 553.9797155080631 0.9603699056892347
8.90513986314424 557.3105708381494 0.9630236854837412
8.910367418097657 560.1834783424795 0.9646429621524
8.915594973051073 560.1486128220882 0.96362003801311
8.92082252800449 559.901993823573 0.9633048084369297
8.926050082957905 560.5700082607902 0.9640710835819976
8.931277637911322 565.206067646074 0.9681146318323212
8.936505192864738 566.4969836207773 0.9687756472583117
8.941732747818154 569.4184045306718 0.9715243718983845
8.94696030277157 570.1884670745504 0.9720165692093603
8.952187857724986 576.2594229204486 0.9774516885444561
8.957415412678403 582.184343229387 0.9820744117240691
8.962642967631819 587.6547991422528 0.9860930440862714
8.967870522585235 593.1228953846307 0.9890354732470721
8.973098077538651 595.084959466451 0.9898932390799539
8.978325632492067 597.1023816934415 0.9911493008361932
8.983553187445484 599.9995051808934 0.9922761944344264
8.9887807423989 601.9054557633153 0.9925067141176223
8.994008297352316 604.8658276857175 0.9950558785209456
8.999235852305732 606.9617010249108 0.9973416913470331
9.004463407259149 610.5315287143362 0.9999800166505937
9.009690962212565 620.4322277736175 1.0079258035048069
9.014918517165981 632.2168981879971 1.016705417071969
9.020146072119397 645.1062339608632 1.0263788764941564
9.025373627072813 656.1695429737828 1.0344583469337738
9.03060118202623 668.4771628313156 1.0428103547139265
9.035828736979646 681.7150135076478 1.052863260456138
9.041056291933062 699.1820514726438 1.066249423522883
9.046283846886478 720.9044696580492 1.0838881831494425
9.051511401839894 735.4450435952219 1.0944826796104843
9.05673895679331 755.3591619744303 1.1079813970586887
9.061966511746727 773.220768720721 1.120258489631164
9.067194066700143 797.1888899003125 1.1371243031861014
9.07242162165356 819.2698116416831 1.1522819710846297
9.077649176606975 839.8045337318921 1.165112861224158
9.082876731560392 855.3064156534439 1.1753399649781953
9.088104286513808 870.9908399604109 1.1852174238432949
9.093331841467224 879.7140587476875 1.1912290000340258
9.09855939642064 882.9424679596798 1.1931510407503663
9.103786951374056 879.1903616409969 1.1904169130513924
9.109014506327473 870.633741269513 1.1832268787102387
9.114242061280889 861.2118805271137 1.1765802089615234
9.119469616234305 852.9336656820929 1.1698232231762113
9.124697171187721 848.6284064487155 1.1664592778321106
9.129924726141137 838.5228926785572 1.1589615840782208
9.135152281094554 836.8704049197629 1.1584769350285178
9.14037983604797 839.102866072935 1.1607509555784508
9.145607391001386 855.9942123448927 1.1726894989032834
9.150834945954802 878.717698400442 1.1875767749268322
9.156062500908218 908.7670810974563 1.2079461832629446
9.161290055861635 941.7475032147355 1.2398463141581315
9.16651761081505 972.1840576716768 1.2666638554134828
9.171745165768467 996.997110352481 1.2876180550284622
9.176972720721883 1009.0084055933605 1.2987790871653215
9.1822002756753 1015.2491938588518 1.3048344574845312
9.187427830628716 1011.8515544553087 1.3055964191095015
9.192655385582132 1001.3553751443077 1.3001109716481822
9.197882940535548 992.1891587364872 1.2968923393518632
9.203110495488964 977.1814746322951 1.2893880953178916
9.20833805044238 965.0304560970601 1.283957283843602
9.213565605395797 956.2068320790597 1.2799529996442578
9.218793160349213 940.6349933489563 1.2719005792488571
9.224020715302629 931.3690511182893 1.2693445219998183
9.229248270256045 920.8633416057862 1.2639719588884195
9.234475825209461 907.4659327479009 1.2562123074383222
9.239703380162878 890.8717710684316 1.2436445398714042
9.244930935116294 882.5024690765513 1.2380587995728252
9.25015849006971 872.3774594876684 1.2329468075315064
9.255386045023126 867.628320398227 1.2313500599269653
9.260613599976542 867.7353971171583 1.2329472219904192
9.265841154929959 868.5181544817463 1.2349979512482665
9.271068709883375 879.6655405598822 1.2444777055702498
9.276296264836791 894.8944632363845 1.2566128000541579
9.281523819790207 911.2112289078985 1.2709976772288805
9.286751374743623 925.6203341385892 1.2808169417816198
9.29197892969704 946.1762144891646 1.2965371723361505
9.297206484650456 964.4583789911153 1.3086763972569049
9.302434039603872 985.6654114638031 1.323511688791205
9.307661594557288 995.0293666577122 1.3315546305092865
9.312889149510704 994.8864423662351 1.333430498345427
9.31811670446412 983.8603577663716 1.3272161312115944
9.323344259417537 957.3147180369454 1.3111389232294697
9.328571814370953 923.3876748598299 1.2883833589543487
9.33379936932437 885.954585599802 1.262831094306517
9.339026924277785 843.458228169655 1.233218029441746
9.344254479231202 806.0712733132458 1.207411053317966
9.349482034184618 769.8125056749305 1.1800161463928185
9.354709589138034 739.548484201705 1.1580423655779375
9.35993714409145 718.2167700192942 1.143030945426969
9.365164699044866 700.8769454246915 1.1306428174837064
9.370392253998283 687.2180903657878 1.1198937319296427
9.375619808951699 676.0626022636136 1.1099374201131953
9.380847363905115 666.210861571551 1.1021003153048512
9.386074918858531 663.5636198211523 1.1020020984047514
9.391302473811947 660.9359214399557 1.1009846878486054
9.396530028765364 659.6619460363263 1.1007427288376976
9.40175758371878 657.6089879698843 1.0998517736290616
9.406985138672196 654.8291182458793 1.0973071005370074
9.412212693625612 652.9287378788075 1.095335380210845
9.417440248579029 648.466003732368 1.0801998281984109
9.422667803532445 642.4028886313455 1.0697193589244327
9.427895358485861 641.3514835882635 1.0653256173835108
9.433122913439277 641.2511603285402 1.062409325562834
9.438350468392693 639.8704475157848 1.0591584479909726
9.44357802334611 641.4622253325622 1.0591716418134316
9.448805578299526 644.15771331001 1.0592306620199747
9.454033133252942 643.0254963994438 1.0562073236177245
9.459260688206358 641.8807072721089 1.0533094119655642
9.464488243159774 641.5171061417944 1.0517834003325763
9.46971579811319 642.1128534231302 1.0503334111830567
9.474943353066607 643.5442660221521 1.0495269858058496
9.480170908020023 643.0846271044965 1.0465048613513088
9.48539846297344 642.6260164220901 1.0442818046163018
9.490626017926855 642.787881339875 1.0429543400503885
9.495853572880272 644.5674089749996 1.043568720873507
9.501081127833688 643.9482785861001 1.0420681528216165
9.506308682787104 645.2097759525416 1.0423038813624534
9.51153623774052 643.2203000441024 1.0400312752139216
9.516763792693936 638.828677982395 1.0356775067239157
9.521991347647353 641.1188076707674 1.037081736612674
9.527218902600769 645.0069580553626 1.0393863855322194
9.532446457554185 649.7814459410496 1.0428576793719413
9.537674012507601 648.3910169377485 1.0399706287732569
9.542901567461017 647.2145375538387 1.0370267401176163
9.548129122414434 648.4614877518111 1.037838143300903
9.55335667736785 651.3348389442657 1.0401819432473276
9.558584232321266 652.4481929330402 1.0414508218124159
9.563811787274682 653.8792335567731 1.0415931625075212
9.569039342228098 650.3253092320575 1.0369400323635118
9.574266897181515 642.3924700343554 1.0296056156051667
9.57949445213493 639.824343459377 1.0259013515690119
9.584722007088347 636.7826205626394 1.0218483686619535
9.589949562041763 640.9398155654455 1.0246005715401767
9.59517711699518 644.0097507457782 1.026337103503858
9.600404671948596 647.4706227130479 1.0301133515550558
9.605632226902012 646.1534142846937 1.0286128151152933
9.610859781855428 642.5422889958576 1.025363550486614
9.616087336808844 642.729358585891 1.024470665690746
9.62131489176226 643.7570959485575 1.0240602087293016
9.626542446715677 644.263924840901 1.0236537437578554
9.631770001669093 650.3427210891211 1.0288110672719941
9.636997556622509 651.9806974963653 1.0289306893429362
9.642225111575925 656.9192425348489 1.0319799684191744
9.647452666529341 653.0018321017079 1.0279503967722656
9.652680221482758 650.2262655945448 1.0256655146566944
9.657907776436174 647.9269386474225 1.0229425713026137
9.66313533138959 648.1919527407849 1.0225841486429998
9.668362886343006 655.4695506018268 1.028630751837994
9.673590441296422 659.6544519548413 1.031938178216533
9.678817996249839 663.6346038441548 1.0336813138829948
9.684045551203255 661.7868744643873 1.0314404520794582
9.689273106156671 661.2892417181816 1.0307346376295212
9.694500661110087 665.9969778224684 1.0332651712158532
9.699728216063503 670.6288216640913 1.0363007858422515
9.70495577101692 674.7470403380562 1.0384809593223299
9.710183325970336 682.6901206365651 1.044664446681715
9.715410880923752 681.8149420260646 1.042531024765851
9.720638435877168 684.4490706656993 1.0430286051893258
9.725865990830584 681.4680492231794 1.0401291786111297
9.731093545784 677.2088165369297 1.0364678065184216
9.736321100737417 678.0553060466225 1.0374047215615652
9.741548655690833 677.0190746194821 1.036431296046195
9.74677621064425 679.9637656412626 1.0380730233947981
9.752003765597665 684.8651912493366 1.0408913870767948
9.757231320551082 688.4458043201413 1.0432386061768186
9.762458875504498 687.5079916244988 1.040500689010277
9.767686430457914 688.1098070240156 1.0406632985178754
9.77291398541133 689.1284812618022 1.0410541842615164
9.778141540364746 688.8868277805188 1.0398901394448705
9.783369095318163 691.7742350242065 1.0410479575248648
9.788596650271579 693.137223114972 1.0414940991526094
9.793824205224995 697.2997652132146 1.046595547678779
9.799051760178411 699.8157887878917 1.0481915575064136
9.804279315131827 696.9929854586219 1.0451168105711197
9.809506870085244 695.5477799632754 1.0427489483329748
9.81473442503866 694.8951153179686 1.0412200102763436
9.819961979992076 693.4616718088873 1.0385434279701158
9.825189534945492 690.2967657440362 1.0344829543333276
9.830417089898909 687.4640233454452 1.0320386485187414
9.835644644852325 687.1746750700526 1.0310716601292913
9.840872199805741 687.3559890934187 1.031910790232382
9.846099754759157 686.6491641982817 1.0314486781937702
9.851327309712573 688.2031535855702 1.0332701432152167
9.85655486466599 682.5655964847995 1.0283840795448456
9.861782419619406 678.2826894694358 1.0249711828957442
9.867009974572822 679.7392059797961 1.0243556724720404
9.872237529526238 677.8527963831705 1.0223162726277644
9.877465084479654 680.6587132586297 1.024471551888625
9.88269263943307 684.0221843124554 1.027847856322701
9.887920194386487 684.9317652952328 1.028068659702221
9.893147749339903 690.2137970379346 1.031553963868781
9.89837530429332 689.8904704859233 1.0289750461882778
9.903602859246735 693.0950182829296 1.0308302656616375
9.908830414200152 696.8914770270939 1.0337576914264963
9.914057969153568 705.3632258134529 1.040742548254165
9.919285524106984 710.2026029624609 1.0438055222348894
9.9245130790604 709.802679935314 1.0418135803932804
9.929740634013816 705.7795245452813 1.0367854112808732
9.934968188967233 708.9917229750768 1.038612800780604
9.940195743920649 712.4697477861703 1.0418640523952696
9.945423298874065 721.5699169336149 1.0492066689826973
9.950650853827481 722.732356351493 1.0497930872076153
9.955878408780897 732.5414198211679 1.056566194151603
9.961105963734314 732.2953893640433 1.0564836829758302
9.96633351868773 728.9227999883229 1.053841609406496
9.971561073641146 724.8691822497645 1.0490326308232605
9.976788628594562 720.6695025564525 1.0449598091137255
9.982016183547978 719.8733380587757 1.0440921996862509
9.987243738501395 717.0420185415618 1.0415748735521704
9.99247129345481 715.6120222379634 1.0397366540278734
9.997698848408227 714.9130108683887 1.038920923518455
10.002926403361643 709.3759953317896 1.0327725115868387
10.00815395831506 705.4549456446043 1.028990722660083
10.013381513268476 703.3221188364025 1.026833021326505
10.018609068221892 700.7169324011047 1.0249545709389718
10.023836623175308 698.6203278407363 1.0234852822137352
10.029064178128724 696.5944179711829 1.0218938316431554
10.03429173308214 699.535800676274 1.0247220729285345
10.039519288035557 701.9584067780405 1.0265007142780802
10.044746842988973 703.3116433653136 1.025858708734363
10.049974397942389 706.3110760974935 1.027297906495512
10.055201952895805 707.1771292732733 1.0275374040019907
10.060429507849221 712.4987202871486 1.0322716591992416
10.065657062802638 710.7278901427071 1.0313662120049754
10.070884617756054 708.4322184707524 1.0295002613664994
10.07611217270947 705.7148485572615 1.027793181264097
10.081339727662886 704.7700117857041 1.0264746341097954
10.086567282616302 704.441285541281 1.0263856188772922
10.091794837569719 703.4471168065145 1.0244173243956458
10.097022392523135 701.6709441430154 1.021729457181065
10.102249947476551 704.4152150315682 1.0236563144931856
10.107477502429967 706.3518965001012 1.0239304333745396
10.112705057383383 705.3380836665069 1.0226076956557104
10.1179326123368 697.5732398301888 1.0171985153750684
10.123160167290216 694.5568424954757 1.0156415851000173
10.128387722243632 691.8592492143063 1.013372727644874
10.133615277197048 691.0243045676208 1.0122154009520477
10.138842832150464 693.5498533341311 1.0141826422725952
10.14407038710388 690.6760064688606 1.0120412437139485
10.149297942057297 688.0380607400314 1.009326817512167
10.154525497010713 680.5300036826432 1.0028912190764971
10.15975305196413 680.1712693770651 1.00248399600119
10.164980606917545 679.4617498004673 1.0018448377118379
10.170208161870962 676.659920255785 0.9984756330102009
10.175435716824378 674.2926251979094 0.9966558131289999
10.180663271777794 668.0760539181351 0.9914287740105752
10.18589082673121 666.0352170618588 0.9902988893481816
10.191118381684626 661.3556307047711 0.9867426037010574
10.196345936638043 661.3607378632648 0.9864653371003007
10.201573491591459 656.0588189355094 0.9820890372803383
10.206801046544875 653.0381731481635 0.9802414036512055
10.212028601498291 656.0890212639966 0.9826213162529567
10.217256156451707 655.850156543823 0.9822636825035599
10.222483711405124 656.9199577924197 0.982572185298164
10.22771126635854 654.0668435427059 0.9796856286310877
10.232938821311956 649.4977782843201 0.9763010599307149
10.238166376265372 646.4966274804309 0.973464642185297
10.243393931218788 647.1642811603364 0.9744589489121783
10.248621486172205 643.0903734073872 0.9715391339894129
10.253849041125621 641.7194425349703 0.9701672079778232
10.259076596079037 634.274736910837 0.9643567108320814
10.264304151032453 633.1767506882259 0.9636628065211669
10.26953170598587 636.6896673178239 0.9662969042395899
10.274759260939286 638.760858881549 0.9676272125216535
10.279986815892702 642.5996967821695 0.9701092815297472
10.285214370846118 638.2838007642388 0.9652324900341396
10.290441925799534 636.2741043869245 0.9627402781798368
10.29566948075295 634.6075315480819 0.96141294806239
10.300897035706367 632.6244721998628 0.9602484912070439
10.306124590659783 633.9021976319797 0.9608584527703017
10.3113521456132 629.4182751530496 0.9576772994398628
10.316579700566615 632.3847872157041 0.9590262871524575
10.321807255520032 626.365387437442 0.9539368096093138
10.327034810473448 623.2034261422999 0.9514696020995059
10.332262365426864 618.628887569198 0.9477405639975539
10.33748992038028 621.6028328741601 0.9497351741975015
10.342717475333696 618.248569751681 0.9463440874894077
10.347945030287113 618.6447690415616 0.9452897238364281
10.353172585240529 620.7577172426741 0.9469249045122964
10.358400140193945 621.460920710763 0.9478319961522397
10.363627695147361 625.3466262500096 0.950217278443857
10.368855250100777 625.3496498995271 0.9499107291815433
10.374082805054194 628.3970636885778 0.9521361832539613
10.37931036000761 624.9786924725923 0.9493131861880886
10.384537914961026 626.8912284755534 0.9507039202818204
10.389765469914442 623.6140720228263 0.9460606635300479
10.394993024867858 623.8881570737894 0.9455163182049251
10.400220579821275 624.3892480183267 0.9455948650240266
10.40544813477469 619.004310929032 0.9416112578985099
10.410675689728107 614.2487259266907 0.9381862424928941
10.415903244681523 612.6720606581298 0.9372480249393305
10.42113079963494 611.731097827524 0.9377180247564829
10.426358354588356 608.1775922545947 0.9351093728171203
10.431585909541772 603.6855993059247 0.9316744266898735
10.436813464495188 598.8621914623137 0.9281089407522976
10.442041019448604 595.3677695792339 0.9255085334215252
10.44726857440202 589.8336672717649 0.9197705531412794
10.452496129355437 586.4354919073394 0.9162922883071085
10.457723684308853 585.1754697184402 0.9150965034499251
10.462951239262269 584.866560536797 0.913945878284928
10.468178794215685 579.5042546559931 0.9096364287720143
10.473406349169101 572.1219430548852 0.903830242784857
10.478633904122518 567.0657834771507 0.8999202245339796
10.483861459075934 565.2700225484208 0.8984178080605986
10.48908901402935 563.7355464353199 0.8965488221408497
10.494316568982766 560.1836841904945 0.8915835060779054
10.499544123936182 556.9794991261879 0.8882100279434847
10.504771678889599 553.9851740243604 0.8861827372759211
10.509999233843015 554.6554438356769 0.8883964003019937
10.515226788796431 555.4276407795456 0.8891730291545302
10.520454343749847 549.1428081284208 0.8837680217853029
10.525681898703263 545.3228833220705 0.8802263241291313
10.53090945365668 542.4774285112925 0.8770730611695163
10.536137008610096 543.782504351632 0.8783073071212554
10.541364563563512 546.664800133181 0.8803837535245151
10.546592118516928 547.3815502206335 0.8806759587396671
10.551819673470344 541.6668424263759 0.8749139589235211
10.55704722842376 538.2607358886265 0.8718238574508171
10.562274783377177 536.6025054465023 0.8706976087679035
10.567502338330593 532.8851246834578 0.8677237642188851
10.57272989328401 531.6446149340657 0.8660059370793499
10.577957448237425 527.7641331380689 0.8626422118320808
10.583185003190842 531.3518232729101 0.8647735801832492
10.588412558144258 532.1714896211173 0.8653966237441576
10.593640113097674 531.8316185482057 0.8654183661926075
10.59886766805109 532.3494144790852 0.8664551471662922
10.604095223004506 530.3162792182222 0.8648503314295123
10.609322777957923 527.2337929650415 0.8625743520307421
10.614550332911339 525.8151782450614 0.8604015463225219
10.619777887864755 522.9873503696064 0.8576506479578823
10.625005442818171 522.2759146421179 0.8567105155977419
10.630232997771587 519.4747051378135 0.8529836262681654
10.635460552725004 515.8627641373379 0.8495509282508235
10.64068810767842 518.9144858578005 0.8521241772696657
10.645915662631836 520.3481419646977 0.854096225798229
10.651143217585252 522.8010210926 0.8565132552211211
10.656370772538668 524.407495083801 0.8572505479514945
10.661598327492085 525.0002383182555 0.8566989980417637
10.666825882445501 530.0927358810454 0.8605855930866796
10.672053437398917 534.2400792135327 0.8625260908840809
10.677280992352333 539.4038947764025 0.8661594220473748
10.68250854730575 542.7500280692944 0.8695534624109812
10.687736102259166 545.0578488397258 0.8715934605188592
10.692963657212582 549.5737998116505 0.8751252807741275
10.698191212165998 554.461988931788 0.8787196081760481
10.703418767119414 562.6278623398085 0.8840676091999823
10.70864632207283 570.2130684199867 0.8894953788170968
10.713873877026247 580.1854065464263 0.8968185674535983
10.719101431979663 584.7537972728005 0.8994096344050657
10.72432898693308 593.8793843679664 0.9056991666205669
10.729556541886495 602.0012214817983 0.9112956089023615
10.734784096839912 612.6974280017457 0.9190807360482954
10.740011651793328 616.2789358881193 0.9212951320854091
10.745239206746744 621.1755828321378 0.9248221673638839
10.75046676170016 620.6533360207759 0.9242733682383183
10.755694316653576 624.259461186988 0.926578882588474
10.760921871606993 622.2237590117305 0.9239381107745354
10.766149426560409 621.9921355131141 0.9235498510631333
10.771376981513825 615.5184369538738 0.9187551941510408
10.776604536467241 609.2946093506317 0.9149573615092897
10.781832091420657 605.2641593431149 0.911479966940261
10.787059646374074 600.1329546507078 0.9075361894461532
10.79228720132749 595.7947075490094 0.9043248561704818
10.797514756280906 594.5485235092725 0.9028532414971031
10.802742311234322 593.7107725222323 0.9018601045642507
10.807969866187738 591.7142816831648 0.89857570431875
10.813197421141155 592.3996936009859 0.8987349619681141
10.81842497609457 593.0532111468316 0.8996781467647977
10.823652531047987 597.202559892953 0.9036352429399048
10.828880086001403 602.6612605139852 0.907462803892792
10.83410764095482 608.9317211586682 0.9119539039836422
10.839335195908236 614.9750494635186 0.9148906781516738
10.844562750861652 621.664279214023 0.9197054658971414
10.849790305815068 630.8129288833035 0.9252110045093469
10.855017860768484 647.174734849128 0.9361932412054926
10.8602454157219 668.9979670524832 0.9518775981683553
10.865472970675317 695.5259772279741 0.971375010487436
10.870700525628733 712.996619393394 0.9837996839779101
10.875928080582149 725.2780427364221 0.9923332677024423
10.881155635535565 729.6736359823982 0.9937465618014285
10.886383190488981 729.9929589316414 0.9931851644245839
10.891610745442398 727.7993278264283 0.9917037198421766
10.896838300395814 717.3945358204758 0.9838241058424143
10.90206585534923 702.3864285703422 0.9735282262465313
10.907293410302646 688.4398020251 0.9635951047416654
10.912520965256062 671.8019796100145 0.9516792330302325
10.917748520209479 656.2096973639592 0.9402231827429507
10.922976075162895 639.0316084191173 0.9276112205708468
10.928203630116311 625.8365412483818 0.9183355750058301
10.933431185069727 610.6780361593416 0.9071658381880092
10.938658740023143 601.7431438680607 0.9004790341338387
10.94388629497656 594.9257638072137 0.8952331567825561
10.949113849929976 588.9433060850623 0.8905950959215668
10.954341404883392 580.7459085081875 0.8834164677268892
10.959568959836808 573.9572822442098 0.8779546777746695
10.964796514790224 566.4928142320333 0.8719819887319961
10.97002406974364 566.3367089891578 0.8738692445367511
10.975251624697057 560.8790030234336 0.8721142281708306
10.980479179650473 554.8479331418775 0.8693101537223512
10.98570673460389 548.642405162715 0.865295825108944
10.990934289557305 544.9755327767901 0.8630291922395543
10.996161844510722 543.4409343015935 0.8621575300559993
11.001389399464138 540.0607648156597 0.8603956070617473
11.006616954417554 535.8849930845206 0.8579558750981298
11.01184450937097 530.9560675172565 0.8550902551532161
11.017072064324386 528.9617914096024 0.8550806564889205
11.022299619277803 524.4649004224392 0.8518089512456718
11.027527174231219 520.9890551097511 0.8497357441346883
11.032754729184635 518.4892630034991 0.8475074113215216
11.037982284138051 513.8040571896947 0.8437713084594792
11.043209839091467 510.4127495857147 0.8410510098181507
11.048437394044884 507.19809262973433 0.8381968539488
11.0536649489983 504.77138514640205 0.8366398032326415
11.058892503951716 504.1102217865361 0.83647880576757
11.064120058905132 506.83970976922944 0.8395209842094732
11.069347613858548 505.06711752202256 0.8394174567164497
11.074575168811965 501.140755251633 0.8366312726141467
11.079802723765381 497.51402474810556 0.8336538579434349
11.085030278718797 496.0898770060894 0.8322963648287371
11.090257833672213 500.01936694556434 0.8349698360899661
11.09548538862563 499.34160887683146 0.8347336662988442
11.100712943579046 497.97801685929795 0.8342304794788094
11.105940498532462 492.69040485533685 0.8306945884529532
11.111168053485878 492.52487210540994 0.8303946581638479
11.116395608439294 490.35179366084634 0.8286859692609782
11.12162316339271 489.59677003973894 0.8283790602070554
11.126850718346127 488.9221964293158 0.8277951296953862
11.132078273299543 488.22904657042005 0.8271661755211601
11.13730582825296 487.9073643916548 0.8265560648431102
11.142533383206375 483.7223233773442 0.8230809118932391
11.147760938159792 485.01175966527217 0.8241922643690778
11.152988493113208 487.1557053472724 0.8260422972753909
11.158216048066624 488.68679640328315 0.8277630817712609
11.16344360302004 490.2775894678149 0.8290586362577569
11.168671157973456 488.32094274333923 0.8271662450855646
11.173898712926873 494.1027783513499 0.8331551718669573
11.179126267880289 496.4155841269781 0.8354215994978634
11.184353822833705 501.0202509272719 0.8396757471854486
11.189581377787121 499.09160762991485 0.8381345631708148
11.194808932740537 490.57460563620657 0.83094121407919
11.200036487693954 487.73980427421134 0.8288168443628862
11.20526404264737 487.02869719949484 0.8287355302302226
11.210491597600786 488.03750638004766 0.830119226342358
11.215719152554202 486.3724144493422 0.8289332732379774
11.220946707507618 485.5624789520016 0.8283370725533151
11.226174262461035 483.1543351585023 0.8253497617936985
11.23140181741445 484.82509645085446 0.8269400623104836
11.236629372367867 482.9734885679873 0.8253119902106095
11.241856927321283 480.52191467935376 0.8234567975129913
11.2470844822747 482.319137957295 0.8256539732951043
11.252312037228116 479.78365302565334 0.8232846261162023
11.257539592181532 479.64579565955273 0.8234034542212199
11.262767147134948 477.3340724104972 0.8214277966149244
11.267994702088364 473.4591984453268 0.8176315500004712
11.27322225704178 472.8285307053394 0.8170308256651904
11.278449811995197 470.0863036448446 0.8145937889444667
11.283677366948613 468.16958912584806 0.8134369047582065
11.288904921902029 466.5033405505525 0.8121603573406276
11.294132476855445 464.44344113488705 0.809952893235278
11.299360031808861 460.5081808440784 0.8069959929646491
11.304587586762278 459.8349236844393 0.8058337110461694
11.309815141715694 457.9586486695121 0.803971050100901
11.31504269666911 461.3969596445842 0.8061841665753507
11.320270251622526 462.68947519646457 0.8063892035001492
11.325497806575942 462.03257987956874 0.8057454538775853
11.330725361529359 462.1344478993004 0.8056747183687859
11.335952916482775 461.35751715359174 0.8054110070232435
11.341180471436191 458.314457939257 0.8025883925803348
11.346408026389607 455.93611392684033 0.800479716963439
11.351635581343023 453.5691185630775 0.7984964974377209
11.35686313629644 449.54128876833505 0.7952585821471008
11.362090691249856 449.87498374832313 0.7950919429900929
11.367318246203272 451.57870873232395 0.7969403282062802
11.372545801156688 449.3108952083798 0.7947518358165523
11.377773356110104 448.7922068825179 0.7941612389579186
11.38300091106352 446.28332463054676 0.7926238018635284
11.388228466016937 444.83486993478795 0.7912128115544265
11.393456020970353 441.87329650111656 0.7882926496352565
11.39868357592377 437.61400065427216 0.7846600137080252
11.403911130877185 432.2045713586914 0.7808695759861813
11.409138685830602 426.6273628707657 0.7766751095981168
11.414366240784018 424.3338435267598 0.7750047686433201
11.419593795737434 425.08263254464777 0.7750206109417932
11.42482135069085 427.9415267126546 0.7774216675903828
11.430048905644266 428.66956894081073 0.7772098768158245
11.435276460597683 426.4194141959129 0.7752338000670043
11.440504015551099 424.22012320305714 0.7742941527889113
11.445731570504515 421.6161206818852 0.771534070599069
11.450959125457931 420.6242045176971 0.7705147039636489
11.456186680411347 421.2958831545274 0.7711343609205916
11.461414235364764 418.35347806643574 0.7688564586033955
11.46664179031818 412.86652079575 0.7640192348441183
11.471869345271596 414.16588869119386 0.7651576811306967
11.477096900225012 414.05744957597256 0.7657229973642705
11.482324455178428 416.8077694550587 0.7746550165585692
11.487552010131845 413.27047579405485 0.7736207436586571
11.49277956508526 409.04968185947166 0.7718049499332493
11.498007120038677 409.24757154937333 0.774033551851508
11.503234674992093 408.34157127597496 0.7736144535485877
11.50846222994551 409.63595884175686 0.7758444603568467
11.513689784898926 408.89889080719433 0.77576288605603
11.518917339852342 406.1830876808538 0.774219213535845
11.524144894805758 402.8562568420234 0.7735038685850295
11.529372449759174 398.59553419952135 0.7698643895730432
11.53460000471259 398.5795256143507 0.7709112356209119
11.539827559666007 399.89342497608425 0.7731036378833285
11.545055114619423 401.51402283480263 0.774249853392921
11.550282669572839 401.4091720095708 0.7743193142539149
11.555510224526255 399.5469809000132 0.7719103100964017
11.560737779479672 397.7869546367308 0.7694341506290335
11.565965334433088 397.22806003059475 0.769399961774005
11.571192889386504 395.64746785657906 0.7701418131462414
11.57642044433992 396.28682125142427 0.7730511633946004
11.581647999293336 397.1646383293469 0.7757799489295909
11.586875554246753 397.9025467360611 0.7769488451120394
11.592103109200169 398.8598663132156 0.7769470116084018
11.597330664153585 398.78187887923053 0.7770233732469725
11.602558219107001 397.83265540862385 0.7766260094693909
11.607785774060417 397.84792224692643 0.776138966406583
11.613013329013834 398.37738967539156 0.776654983405247
11.61824088396725 397.80900675250035 0.7758856854203757
11.623468438920666 398.3846296237503 0.7761947384721489
11.628695993874082 396.93966114739055 0.7754426594121137
11.633923548827498 397.5017967483246 0.7765476757898521
11.639151103780915 398.12467658205605 0.7779951740153705
11.64437865873433 400.4520492091517 0.781220157835885
11.649606213687747 397.57957747703585 0.7796160170221231
11.654833768641163 391.6973986433326 0.7750426268041953
11.66006132359458 389.6071896596324 0.7728880654310881
11.665288878547996 387.0865188170302 0.769915476333629
11.670516433501412 390.17508191419734 0.7722396869516694
11.675743988454828 392.02053664095604 0.7745580743659797
11.680971543408244 396.00462757536206 0.7792673234344216
11.68619909836166 398.8728385264672 0.7830619936219438
11.691426653315077 398.8882594614316 0.7842480086939028
11.696654208268493 399.42043995550813 0.7845937876614902
11.701881763221909 396.53605600356883 0.7818031499256761
11.707109318175325 396.0178274341007 0.7821836481334191
11.712336873128741 393.5019814842082 0.7792617643625389
11.717564428082158 394.01139780456316 0.7807503146531617
11.722791983035574 394.07468324119895 0.7808982100746199
11.72801953798899 392.97931245825515 0.7797559023864868
11.733247092942406 391.74229038594757 0.7794548029331562
11.738474647895822 390.3801486918144 0.7780291859673548
11.743702202849239 387.80219029446926 0.7760296627261563
11.748929757802655 388.62259365725436 0.7777471566967055
11.754157312756071 390.7573881162274 0.7794168380567797
11.759384867709487 388.9768260073079 0.7780685527781892
11.764612422662903 388.0816185512102 0.7770255147353751
11.76983997761632 389.58240126383095 0.7784557593467087
11.775067532569736 392.1857584514128 0.7807880600343673
11.780295087523152 399.3330087049673 0.7868701110287925
11.785522642476568 400.6398391460583 0.787841793460901
11.790750197429984 400.3857062681999 0.7880773312885607
11.7959777523834 401.0178302118445 0.7893671687606134
11.801205307336817 402.9943829772037 0.7917414738172058
11.806432862290233 406.43176801202776 0.7953977471366537
11.81166041724365 407.9259944691108 0.7962139382326906
11.816887972197065 406.32794659579145 0.794926686061316
11.822115527150482 403.1904038968369 0.7917843108670097
11.827343082103898 399.61591587590283 0.78751491625359
11.832570637057314 398.23802895723895 0.7856830432750602
11.83779819201073 396.73377342990227 0.7842110970880705
11.843025746964146 392.2105540373499 0.7814782607445097
11.848253301917563 387.9592351558954 0.7781951086043203
11.853480856870979 386.10719462698984 0.7778670016173002
11.858708411824395 385.1552006288388 0.7766236056531859
11.863935966777811 381.70681242830307 0.7740728709902761
11.869163521731227 378.68038664466684 0.7713638568556399
11.874391076684644 375.3406956892986 0.7684718797395781
11.87961863163806 372.62384400501713 0.7665720038546795
11.884846186591476 368.563716283141 0.7621655951988283
11.890073741544892 364.1842738302168 0.7583432046637157
11.895301296498308 358.8744957671585 0.7533816595456206
11.900528851451725 357.52407737669427 0.7526974230261196
11.90575640640514 357.42478362179025 0.7530196932833962
11.910983961358557 359.2508687065323 0.7546142578574503
11.916211516311973 359.5410246411235 0.7538797840504731
11.92143907126539 358.5406637673168 0.753876643750336
11.926666626218806 354.72709520732883 0.7506946677584623
11.931894181172222 351.0534169197889 0.7474423704787497
11.937121736125638 347.7111852140067 0.7435446206083297
11.942349291079054 347.66929419562484 0.7441345919591137
11.94757684603247 348.1756840150463 0.7440312304909444
11.952804400985887 349.05686411186224 0.7447457573955205
11.958031955939303 351.44963927521786 0.7481390777484939
11.963259510892719 352.23132343519677 0.7510995123686179
11.968487065846135 352.86175221110807 0.7528105173316008
11.973714620799552 350.98871530475424 0.7516067854650142
11.978942175752968 348.2646586571412 0.747832904237684
11.984169730706384 349.13905091352245 0.7478533965719665
11.9893972856598 348.75438674952113 0.748143091158567
11.994624840613216 352.2610771257659 0.752119807757109
11.999852395566633 350.5695565644797 0.7507380059331213
12.005079950520049 352.13344774757303 0.7519011169966391
12.010307505473465 351.64136022321645 0.7514375829349277
12.015535060426881 353.39140747613567 0.7533487114248897
12.020762615380297 353.49758782773984 0.7531572689198777
12.025990170333714 353.64850900665084 0.7533860188903301
12.03121772528713 352.3393836918277 0.7514231569434073
12.036445280240546 351.15656837908705 0.7500437270492242
12.041672835193962 347.71502121156476 0.7475768356439164
12.046900390147378 342.36376223960224 0.741622519554247
12.052127945100795 343.2204206116009 0.7428568961529166
12.05735550005421 346.3165322568693 0.7456678590451793
12.062583055007627 350.64311794448844 0.7502043538222428
12.067810609961043 353.58184161990346 0.7540311498257275
12.07303816491446 352.10562535371554 0.7531353453349098
12.078265719867876 352.81527782739107 0.7546693170364805
12.083493274821292 353.50392122389803 0.7549650731625079
12.088720829774708 358.42473849986976 0.7609196112435659
12.093948384728124 362.55447500231213 0.765192222932939
12.09917593968154 367.1866505182074 0.7692836617367219
12.104403494634957 370.8093868231319 0.7734425480158107
12.109631049588373 374.3883801449085 0.7749980540701948
12.114858604541789 383.16852506137855 0.7840151957765078
12.120086159495205 391.9885376787676 0.7929746927397645
12.125313714448621 403.53857637273455 0.8036340778489343
12.130541269402038 417.3249455270081 0.8169477164154083
12.135768824355454 431.5081035233837 0.8302330716558189
12.14099637930887 447.1793559458487 0.8439376524920941
12.146223934262286 464.02374009058184 0.8597398702200909
12.151451489215702 476.19486073049916 0.8709497907538551
12.156679044169119 483.3319539637366 0.8773035089799037
12.161906599122535 489.7471987178493 0.8834715050911406
12.167134154075951 489.6790633450862 0.8828853295106824
12.172361709029367 488.63209521113447 0.8819533442195199
12.177589263982783 487.64904097921374 0.8816275620583284
12.1828168189362 484.3694281096536 0.8786366661465727
12.188044373889616 480.2347544345213 0.875442797910154
12.193271928843032 475.96258044664125 0.8719665806045773
12.198499483796448 469.1572807421552 0.8658989839741341
12.203727038749864 462.2399078399292 0.8603065331947084
12.20895459370328 455.6639763997922 0.8543394886600464
12.214182148656697 445.62991130447415 0.8448164973713437
12.219409703610113 436.6282854973595 0.8372776055934493
12.22463725856353 429.15672278390633 0.8300854920255941
12.229864813516945 419.0356842086279 0.8209997400867378
12.235092368470362 410.8636985299913 0.8131640889361861
12.240319923423778 406.55315653944587 0.8102200174283768
12.245547478377194 401.98661282680024 0.8083559551699984
12.25077503333061 399.9995102139928 0.8074775238389854
12.256002588284026 395.1343954305893 0.8027082991099246
12.261230143237443 389.00883225669554 0.7964934893590259
12.266457698190859 383.97342083526706 0.7896431000412871
12.271685253144275 379.57352438944827 0.7844348574699458
12.276912808097691 375.0759061590517 0.7806262438504327
12.282140363051107 369.42300561667366 0.7752825781860061
12.287367918004524 366.53758517980236 0.7730321785360387
12.29259547295794 361.0783684283961 0.7670777706115819
12.297823027911356 360.19638910167413 0.76686513600139
12.303050582864772 358.63834569875723 0.766064330825033
12.308278137818188 357.320250098895 0.7654561110505247
12.313505692771605 359.4212338233505 0.7707586414226207
12.31873324772502 360.38139301743024 0.7780637897293782
12.323960802678437 360.00007671499264 0.7823496798269582
12.329188357631853 361.2129597572875 0.7879619178452314
12.33441591258527 354.3975510598457 0.7845740603933717
12.339643467538686 351.3140415377804 0.7846486967754285
12.344871022492102 344.5256946791197 0.7804983381734052
12.350098577445518 342.29817267011117 0.7798896202650965
12.355326132398934 339.58273509282475 0.7793360072397483
12.36055368735235 339.8345678789468 0.781777169388614
12.365781242305767 338.9698094313628 0.7831047888228244
12.371008797259183 337.0030864257957 0.7831650550395174
12.376236352212599 336.7327895416649 0.7851641420866567
12.381463907166015 332.731555133555 0.7828751516681667
12.386691462119432 336.47371390848554 0.7896460231371651
12.391919017072848 334.16971622477536 0.7884978276143623
12.397146572026264 333.60703514177237 0.7905551613554306
12.40237412697968 332.55631509508504 0.7914972991249333
12.407601681933096 327.8425244175626 0.788286909343887
12.412829236886513 328.0241088042288 0.789178503964875
12.418056791839929 329.4946672289886 0.7904381073512499
12.423284346793345 328.3458435368563 0.7890910768885137
12.428511901746761 328.4247325828898 0.7911275199792649
12.433739456700177 328.36052139198034 0.7934657038161701
12.438967011653594 330.94776374988174 0.7996919876885202
12.44419456660701 332.2908476229178 0.8027163091422387
12.449422121560426 332.33566785675754 0.803971657700845
12.454649676513842 333.0993509179035 0.8049515285828477
12.459877231467258 332.83172005372 0.8044439957738453
12.465104786420675 333.6154176312675 0.8050021309680778
12.47033234137409 333.1191762028082 0.8057160675180325
12.475559896327507 329.3773210405949 0.8015464052983058
12.480787451280923 325.6337633117296 0.7985263826654707
12.48601500623434 322.1561025651782 0.7963954226822078
12.491242561187756 321.46037112600675 0.7964840826997241
12.496470116141172 321.75943869128486 0.7993141038715585
12.501697671094588 322.0388560485825 0.7998009894182257
12.506925226048004 321.6860282973797 0.7998363800165817
12.51215278100142 320.925201274902 0.8006117275152226
12.517380335954837 319.3997246161108 0.8002820867091968
12.522607890908253 321.4303257012616 0.8071443078746228
12.527835445861669 319.4685441166225 0.806248868753274
12.533063000815085 318.32087367761835 0.8041164820990254
12.538290555768501 318.77348004969934 0.8063186323445525
12.543518110721918 319.7857291292244 0.8075560173366596
12.548745665675334 319.4521175512335 0.8092416341910742
12.55397322062875 316.0548194194448 0.8066983003018245
12.559200775582166 313.6125888652768 0.8035804164488078
12.564428330535582 307.41289508871773 0.7894096969704388
12.569655885488999 305.46017705617817 0.7785845793583932
12.574883440442415 304.41152487254584 0.7739101504940832
12.580110995395831 307.4518534462221 0.7744497338205244
12.585338550349247 310.0930490280619 0.7769741004159464
12.590566105302663 310.53481910079637 0.7758289097097442
12.59579366025608 310.2859815566635 0.7742468535164596
12.601021215209496 308.99678171680176 0.7705745931331895
12.606248770162912 309.6144504327194 0.7694452351235358
12.611476325116328 308.8336320811635 0.7662652953169778
12.616703880069744 312.01775575697513 0.7693966752346916
12.62193143502316 312.79825965411857 0.7700195192347239
12.627158989976577 318.53555643997436 0.7765810066352772
12.632386544929993 317.8965223459668 0.7763762547292847
12.63761409988341 317.1750456193746 0.7734998701034785
12.642841654836825 315.0638755587451 0.7687435672000243
12.648069209790242 316.8388923658713 0.769772843747667
12.653296764743658 319.8447084516632 0.7727294164555759
12.658524319697074 322.8622868653633 0.7767818915486391
12.66375187465049 326.28441779615326 0.7819995995022423
12.668979429603906 328.5316620565153 0.7840883559222159
12.674206984557323 334.71016170660795 0.7902310287794746
12.679434539510739 341.2389938406313 0.7966245954735901
12.684662094464155 346.9575042211024 0.8007441432263341
12.689889649417571 351.6667200677806 0.8045736864894851
12.695117204370987 355.1007639625762 0.8074656306729237
12.700344759324404 362.33801625143104 0.8148442587922355
12.70557231427782 368.5120931049776 0.8207236581075122
12.710799869231236 372.2053567321092 0.8232371931563771
12.716027424184652 380.93092406036243 0.8316176370764821
12.721254979138068 387.3417015149324 0.8389420216729504
12.726482534091485 393.7743500933604 0.8455828577345222
12.7317100890449 400.77800449296274 0.8527398298283804
12.736937643998317 406.48125596222724 0.8584306515229589
12.742165198951733 410.28712005861433 0.8613455914957117
12.74739275390515 413.86889321073437 0.8651104742401264
12.752620308858566 415.2711918124234 0.8662759544360532
12.757847863811982 416.57258260769896 0.8674164889296629
12.763075418765398 417.5613404040312 0.8691606149806222
12.768302973718814 412.0190188472683 0.8629545054776785
12.77353052867223 403.57262856890645 0.8534636980348448
12.778758083625647 395.34698722735635 0.8441557306398197
12.783985638579063 390.43552729428126 0.8379850511170339
12.789213193532479 387.0784377742706 0.8346076063570508
12.794440748485895 382.99397425921876 0.8310664073871885
12.799668303439312 378.17858683241855 0.8251961287480611
12.804895858392728 375.5957501106911 0.8226550928573932
12.810123413346144 370.3260013773595 0.815770401354927
12.81535096829956 362.13050384715217 0.8064324423712448
12.820578523252976 355.55152773219623 0.800031130620852
12.825806078206393 354.08620716468175 0.7979653554185426
12.831033633159809 354.74115778371237 0.798520719370577
12.836261188113225 357.34797334620407 0.8007934935510386
12.841488743066641 357.2839089173843 0.8003620199865822
12.846716298020057 359.0695391753436 0.8026259674033301
12.851943852973474 363.01918538089296 0.806482913883699
12.85717140792689 362.932351575367 0.8059825219130097
12.862398962880306 366.48691614780626 0.8089401996343589
12.867626517833722 367.33544167881877 0.8098043294608153
12.872854072787138 369.158820207579 0.8117832737862449
12.878081627740555 376.42836887648434 0.8194138597822987
12.88330918269397 377.59359143858376 0.8206567972828396
12.888536737647387 384.2827303717185 0.8266548088755626
12.893764292600803 385.5621222435837 0.8277118918463557
12.89899184755422 388.84910542366623 0.8308450226610081
12.904219402507636 391.5985527143673 0.8340295656731997
12.909446957461052 390.79918312708963 0.833054649738177
12.914674512414468 382.86700018977194 0.8243927461579649
12.919902067367884 372.22345831348986 0.8126760897817404
12.9251296223213 359.44673918690677 0.7987391464719378
12.930357177274717 352.6464797278947 0.7915330529646792
12.935584732228133 346.89237195365905 0.7853665848831605
12.940812287181549 340.12623620410056 0.77747452843877
12.946039842134965 335.35957448264816 0.772146057860727
12.951267397088381 330.83147854696153 0.7677790055075241
12.956494952041798 328.43535910924135 0.7655073526639836
12.961722506995214 329.67691765514655 0.7665451033789439
12.96695006194863 328.13516669322416 0.7648602240636229
12.972177616902046 324.76933712063527 0.7603686928588279
12.977405171855462 322.3329191305091 0.7567371542122447
12.982632726808879 321.35678370284097 0.7552121236981866
12.987860281762295 322.603898960679 0.7555898818419088
12.993087836715711 324.5561366960951 0.7587584205956853
12.998315391669127 324.2105856236209 0.7587279529495821
13.003542946622543 320.688418841749 0.7544862610856308
13.00877050157596 322.09641656099217 0.7561171591054698
13.013998056529376 322.53291765220655 0.7564761510253758
13.019225611482792 324.486117012919 0.758733553899238
13.024453166436208 328.03945134379524 0.7632385701437646
13.029680721389624 326.14599671484694 0.7615156521082121
13.03490827634304 329.8748558294456 0.7662040119280028
13.040135831296457 332.7085291831546 0.7689986290426809
13.045363386249873 337.3935826049643 0.7749051749663657
13.05059094120329 339.33727550183636 0.7762863985144085
13.055818496156705 338.6288580935407 0.7749087002688384
13.061046051110122 339.125870650547 0.7747214422306239
13.066273606063538 339.7128311491246 0.7753690282612108
13.071501161016954 343.1193089101678 0.7796515081426214
13.07672871597037 343.9024603332061 0.7824680391751143
13.081956270923786 346.6509535153333 0.7871356898102397
13.087183825877203 344.82989707687165 0.7848582844235714
13.092411380830619 339.4682815920439 0.7780641230083829
13.097638935784035 336.05149149138816 0.7725468072943227
13.102866490737451 330.67952146760194 0.7668030048477882
13.108094045690867 326.2349879569184 0.7620534659861152
13.113321600644284 322.38194407243714 0.7583700725376217
13.1185491555977 322.88343816796936 0.7588167520072269
13.123776710551116 324.18445981806883 0.7594368517311927
13.129004265504532 322.45859160069375 0.7595142379836642
13.134231820457948 323.9184240330996 0.7617969914122117
13.139459375411365 325.65358001463693 0.7646182980875463
13.14468693036478 327.877741509883 0.7656781320810363
13.149914485318197 327.68871880434494 0.7633316487267909
13.155142040271613 326.1549302292398 0.7604629784649101
13.16036959522503 326.7391361407013 0.7611355847639898
13.165597150178446 329.18333946234293 0.7653670919453226
13.170824705131862 330.41061356338565 0.7689925708403409
13.176052260085278 331.5080050558836 0.7710430496742599
13.181279815038694 330.60909224260706 0.770127011585153
13.18650736999211 331.58214397639154 0.7694022115902139
13.191734924945527 333.1819965068968 0.7693224618929453
13.196962479898943 335.2514522503484 0.7702681699304881
13.202190034852359 335.40338058720016 0.7704564877612355
13.207417589805775 335.5886005538658 0.7709356145731247
13.212645144759191 334.68296951983217 0.770471072846553
13.217872699712608 334.4830580502241 0.7704550990298675
13.223100254666024 334.82649325316925 0.7713600382936892
13.22832780961944 334.10370118451345 0.7705471202535001
13.233555364572856 333.8875627481743 0.7705119245839854
13.238782919526273 333.8654002480299 0.7709512232995507
13.244010474479689 329.8387889769023 0.767038633288746
13.249238029433105 329.25742749758734 0.7670397757860014
13.254465584386521 328.8592442416125 0.7661150940772299
13.259693139339937 329.3138005411877 0.767104816867073
13.264920694293354 327.5699894757381 0.7654066198705952
13.27014824924677 322.5333474329063 0.7585171459489878
13.275375804200186 321.92956955994003 0.7572676750184487
13.280603359153602 320.3196676182564 0.7550653021508189
13.285830914107018 320.52529786574445 0.756140284487864
13.291058469060435 316.7740433510212 0.7528128363984791
13.29628602401385 314.26191116111943 0.7508091243207907
13.301513578967267 315.2217823118529 0.7527384354151886
13.306741133920683 314.0527476444788 0.752593880020293
13.3119686888741 313.75515850057894 0.7526854653430269
13.317196243827516 311.8519688240006 0.7496461253101588
13.322423798780932 309.9342232300847 0.7457489282232853
13.327651353734348 309.2807065841326 0.7437375079207701
13.332878908687764 308.25610455299216 0.7433911760161186
13.33810646364118 307.15414921897735 0.7435686430173898
13.343334018594597 307.9152642338015 0.7461192302220045
13.348561573548013 305.1764994852416 0.7434374741487718
13.353789128501429 303.1112711518686 0.7396153816680987
13.359016683454845 299.54586579849735 0.7340520269696016
13.364244238408261 294.1468235108383 0.7271841313616527
13.369471793361678 297.150886147629 0.731035918092772
13.374699348315094 299.1567349678395 0.7345241784176114
13.37992690326851 303.33820140469953 0.7406306334301047
13.385154458221926 306.3703625607117 0.7421737539400194
13.390382013175342 309.7076778989106 0.7452498341349901
13.395609568128759 309.7697443016497 0.7451485627314937
13.400837123082175 310.76606554503644 0.7445200565760354
13.406064678035591 309.80938168908443 0.7443730038474782
13.411292232989007 310.989849087911 0.7464280439632198
13.416519787942423 311.23538941912193 0.7470574934700044
13.42174734289584 312.0802574603037 0.7486807933851758
13.426974897849256 314.9595322720831 0.7519511976488825
13.432202452802672 318.8041632113629 0.7558787385625854
13.437430007756088 321.68859010982 0.7589555448773555
13.442657562709504 324.377598459869 0.7622989198116042
13.44788511766292 322.27942459245406 0.759308456717519
13.453112672616337 323.43200286427134 0.761395212216274
13.458340227569753 323.78452098456216 0.7609926740531888
13.46356778252317 324.6508154034803 0.7629363478571958
13.468795337476585 326.1055526804819 0.765169577699762
13.474022892430002 326.61771820232946 0.7660923294408477
13.479250447383418 330.2112163670289 0.7700950639220276
13.484478002336834 332.3398581711541 0.7717319251241445
13.48970555729025 332.4915400084778 0.772119345382862
13.494933112243666 329.77648997376417 0.7693727575857081
13.500160667197083 326.295880737418 0.7656001702460286
13.505388222150499 324.4439273528444 0.7635343285533929
13.510615777103915 324.58830655937703 0.7628457809875404
13.515843332057331 322.264289554362 0.7597590184106059
13.521070887010747 321.1430046884566 0.7583646398536688
13.526298441964164 316.80455441312586 0.7527621214902169
13.53152599691758 312.50135710531856 0.7480408353500021
13.536753551870996 307.7922622617162 0.7427773371620777
13.541981106824412 302.5115245733651 0.738385072559974
13.547208661777828 299.53213236953854 0.7350329139169196
13.552436216731245 300.2114618275266 0.7352735256085627
13.55766377168466 297.0299706159398 0.7320402209520338
13.562891326638077 294.24959926594533 0.7290362764539096
13.568118881591493 292.6882508681559 0.7296634346764922
13.57334643654491 289.45365820387485 0.7271762149837429
13.578573991498326 287.3979925533269 0.7233182578251846
13.583801546451742 286.4430910682621 0.7218181618606705
13.589029101405158 283.31864329661084 0.7175043825691932
13.594256656358574 282.0505131397002 0.7167754256141591
13.59948421131199 278.43044432580683 0.7137112488320827
13.604711766265407 276.9256652009631 0.7130080950476753
13.609939321218823 274.7155685686797 0.7116404567933238
13.615166876172239 275.88153704211146 0.7126581230693421
13.620394431125655 278.6445130838472 0.7154488022200672
13.625621986079071 276.822695988795 0.7121633835846272
13.630849541032488 277.81222688870514 0.7145420223964195
13.636077095985904 274.50051834915956 0.7094168790402193
13.64130465093932 274.2296060414642 0.7096692476934101
13.646532205892736 272.1086001786811 0.7072224549273346
13.651759760846153 267.0138462095314 0.6999209093798925
13.656987315799569 265.1850819567453 0.6974392255788863
13.662214870752985 268.62691314286036 0.7018830442740241
13.667442425706401 270.8821949111271 0.705781155874217
13.672669980659817 271.6987256578214 0.7082365236482503
13.677897535613234 268.4260061688616 0.704956528563499
13.68312509056665 264.6291979060637 0.6998208058436555
13.688352645520066 265.5273718502482 0.7020148036465705
13.693580200473482 266.23634726269125 0.7034792663042999
13.698807755426898 267.5789673926736 0.7040452960116348
13.704035310380315 269.45248746280356 0.7053256891769841
13.70926286533373 268.53853044714634 0.7029812582194488
13.714490420287147 265.9408196935507 0.6985921360062197
13.719717975240563 264.89703686298196 0.6982001827291879
13.72494553019398 266.3225181209576 0.7009547444148065
13.730173085147396 266.99912487335 0.7037971226405904
13.735400640100812 267.4811578664378 0.7033675463095287
13.740628195054228 267.45314115081857 0.7020377634248445
13.745855750007644 269.27800896204974 0.7025100125353306
13.75108330496106 271.7029283644226 0.7052452028539423
13.756310859914477 272.3943367489028 0.7070609165966265
13.761538414867893 268.64488370774626 0.7028222443892304
13.766765969821309 267.44607683415535 0.7007144877266872
13.771993524774725 266.4212863937761 0.6995286098405242
13.777221079728141 267.5640670715022 0.7004875273647829
13.782448634681558 267.2147083322299 0.7003946883998263
13.787676189634974 263.2942053270685 0.6950038556619547
13.79290374458839 261.6686191000979 0.6931202982934757
13.798131299541806 263.28414912015916 0.6961868819670605
13.803358854495222 263.9741014924709 0.6989013448144188
13.808586409448639 264.6911950424419 0.6999468166124937
13.813813964402055 264.26878492151076 0.699201226635388
13.819041519355471 263.8491353230761 0.6987041278651527
13.824269074308887 263.91512186942447 0.6980373841595583
13.829496629262303 262.83112882009067 0.6975485845686846
13.83472418421572 263.6416954438122 0.6999585937200106
13.839951739169136 265.9748060231649 0.7002643661024273
13.845179294122552 266.40298878350575 0.7011421422508046
13.850406849075968 269.9920787712856 0.7045234361044972
13.855634404029384 270.44428463161756 0.7039439788750421
13.8608619589828 269.57388127879557 0.7027087295196599
13.866089513936217 270.53234173058684 0.7034372976437071
13.871317068889633 268.96787965701606 0.7019004551289264
13.87654462384305 268.1120252234226 0.7012758647361778
13.881772178796465 266.5166815447944 0.6991291591803709
13.886999733749882 269.13322297039474 0.7024590161066061
13.892227288703298 271.9751467405724 0.7050384773618874
13.897454843656714 275.7862159108698 0.7098102717164608
13.90268239861013 277.79097732131004 0.7112123563050518
13.907909953563546 279.81372001234496 0.7133915394204188
13.913137508516963 281.442750473667 0.71618219674408
13.918365063470379 281.63294806672457 0.7171982958795388
13.923592618423795 279.8891931287072 0.7148071367679091
13.928820173377211 281.6321214220404 0.7166080852367129
13.934047728330627 281.6221092805492 0.7152896475135919
13.939275283284044 282.56839958070475 0.7155542784518948
13.94450283823746 284.0107341584465 0.718419128341062
13.949730393190876 283.61867429594554 0.7168262268151916
13.954957948144292 283.57113230358965 0.7172672922040387
13.960185503097708 286.2368432171804 0.7212480147855329
13.965413058051125 288.393972069295 0.72349525504472
13.97064061300454 285.92439491612083 0.7199271715908877
13.975868167957957 285.44946662866107 0.7199308287532249
13.981095722911373 281.66292137021145 0.7150133420654989
13.98632327786479 278.563933731592 0.7125303052957035
13.991550832818206 276.7976414051486 0.7112654211545886
13.996778387771622 274.36285249113644 0.7082089406145406
14.002005942725038 273.65064458424644 0.7061929291834417
14.007233497678454 273.03799420458125 0.7058248775537561
14.01246105263187 273.7149146456218 0.706478403743579
14.017688607585287 275.4706425947458 0.7093880371255209
14.022916162538703 276.49579060668356 0.7100810679515617
14.028143717492119 277.5815301336112 0.7108132453547634
14.033371272445535 276.1703133601983 0.7079961241706886
14.038598827398951 275.98377931825775 0.7073544107409152
14.043826382352368 274.77877045948327 0.706257215220484
14.049053937305784 277.6951856175834 0.709935691706917
14.0542814922592 276.3375264795162 0.70785679004567
14.059509047212616 277.08967459021113 0.7100602647578588
14.064736602166032 277.09535732466213 0.7105049974464646
14.069964157119449 277.6419654093196 0.7132979813231282
14.075191712072865 281.9886766686746 0.7199075554295246
14.080419267026281 283.75619562111274 0.7211424999427465
14.085646821979697 288.2893757791868 0.7249189442703952
14.090874376933114 291.95241547740784 0.7275954263863996
14.09610193188653 295.46471641061976 0.7308752864045368
14.101329486839946 300.27717252605976 0.7359700117392471
14.106557041793362 304.2893376066522 0.7416785966450575
14.111784596746778 307.41907268928804 0.7453338618502651
14.117012151700195 311.06423877057676 0.7502503162704177
14.12223970665361 308.23137826942957 0.7468922314967135
14.127467261607027 304.600500897447 0.7429934313755394
14.132694816560443 299.7280169201039 0.7375440190098006
14.13792237151386 295.18826309254086 0.7311891214443269
14.143149926467276 294.4590382624253 0.7293776777492168
14.148377481420692 293.96706161596114 0.7292345479470551
14.153605036374108 294.51836444868525 0.729984387563186
14.158832591327524 294.2385805091777 0.7302232642175736
14.16406014628094 296.77193672920305 0.7334211129336229
14.169287701234357 294.91581234862514 0.7309964770751142
14.174515256187773 295.2965009923015 0.7305889067827865
14.179742811141189 293.97782475961657 0.729026721580163
14.184970366094605 294.5740755848006 0.7291202376318839
14.190197921048021 293.3483858263936 0.7284218338650628
14.195425476001438 288.52985584258244 0.7222312728404537
14.200653030954854 285.3317637044426 0.7172768593068263
14.20588058590827 286.8985459360717 0.7193216867971539
14.211108140861686 290.5289484462145 0.7231842789698253
14.216335695815102 293.3093455987126 0.7272765960164161
14.221563250768519 296.2079286475133 0.7298865872846552
14.226790805721935 297.0742935631008 0.7304029660102214
14.232018360675351 294.66436740939884 0.7267849541801925
14.237245915628767 295.1342212498715 0.7263497193918707
14.242473470582183 295.5562528777926 0.7274240745584115
14.2477010255356 294.31412279020935 0.7262887871261618
14.252928580489016 293.07172870994054 0.7261348737993074
14.258156135442432 289.7660752420151 0.7218532354847117
14.263383690395848 288.25346644649073 0.7196182098363709
14.268611245349264 293.5405957730667 0.7256077316807497
14.27383880030268 295.3273234310721 0.7274173174205817
14.279066355256097 296.8079106469482 0.7298261951214695
14.284293910209513 298.0668094906789 0.7303801423408212
14.28952146516293 299.8848122112098 0.7322714392309254
14.294749020116345 303.3421761849741 0.7359573785648416
14.299976575069762 307.2854725724007 0.740911038951585
14.305204130023178 309.9758532588422 0.7435397689150461
14.310431684976594 310.5133492711964 0.743770176292039
14.31565923993001 307.4759416984318 0.7397958581936968
14.320886794883426 306.13908509240827 0.738191110809316
14.326114349836843 308.0582130079924 0.741495310176902
14.331341904790259 309.70691163193237 0.7429432223421844
14.336569459743675 311.3879639127121 0.7442470382690693
14.341797014697091 309.5771982240806 0.7408630136933764
14.347024569650507 310.67493877815133 0.7415386494926843
14.352252124603924 309.86157788716463 0.7407934695206875
14.35747967955734 311.6292306608979 0.7434834621213087
14.362707234510756 313.50046836096413 0.7450463857419724
14.367934789464172 318.4263812148865 0.7510536005755537
14.373162344417588 319.1364440504598 0.7516336567798171
14.378389899371005 318.5912158404466 0.752046933440949
14.38361745432442 317.39940938580776 0.7517038709009024
14.388845009277837 313.7103475493082 0.7466568313404488
14.394072564231253 310.07017460303473 0.7421551592872083
14.39930011918467 310.9786529647897 0.7431984359945266
14.404527674138086 311.77098550544974 0.7434243590859385
14.409755229091502 311.9248990178212 0.7440942572908752
14.414982784044918 315.26536877103337 0.7489933673710648
14.420210338998334 315.2951038978531 0.7501507625471543
14.42543789395175 318.39088863348974 0.7543320431753764
14.430665448905167 319.9884545932337 0.7555072423434082
14.435893003858583 319.33089007331006 0.7527252418274806
14.441120558811999 320.23479996955774 0.7537065745315058
14.446348113765415 320.35135314856785 0.7533121670646742
14.451575668718831 318.6112140853078 0.7526546311864772
14.456803223672248 319.27835963411655 0.7532967729546242
14.462030778625664 322.16985758098673 0.7561604110360789
14.46725833357908 326.70995459209644 0.7610753294257723
14.472485888532496 334.02215269712445 0.7687330387600456
14.477713443485912 337.4170761433936 0.7721952788502771
14.482940998439329 342.94565060778456 0.7783213305297685
14.488168553392745 344.9821733665443 0.7807365461056817
14.493396108346161 347.03039943879736 0.7832833407376618
14.498623663299577 350.64109976953824 0.7871512733446417
14.503851218252994 354.5458930371212 0.7900062129740825
14.50907877320641 359.63803806818703 0.7952091270604716
14.514306328159826 365.1923201768894 0.8014657557149429
14.519533883113242 368.2096869083967 0.8052642231151278
14.524761438066658 370.25026721055247 0.8081490710922625
14.529988993020075 365.56016137875577 0.8040225372037403
14.53521654797349 363.52205630445985 0.8015109227004886
14.540444102926907 358.02082645177643 0.796324186618083
14.545671657880323 349.1002192542027 0.7862862895782297
14.55089921283374 338.0653685472303 0.7737258786808393
14.556126767787156 328.6182836812992 0.7629792517283543
14.561354322740572 320.85165924056184 0.7542744960310979
14.566581877693988 314.21265059828175 0.7474324467368916
14.571809432647404 311.045151113319 0.7444335400858535
14.57703698760082 308.4528381247281 0.7408800445945007
14.582264542554237 310.723577587949 0.7424574704601054
14.587492097507653 310.7517486487701 0.7422122754072201
14.592719652461069 313.37646886776497 0.7451852906474784
14.597947207414485 316.84685407499626 0.7501377847374356
14.603174762367901 323.20888450412036 0.757175494102568
14.608402317321318 329.20495138102274 0.7638591749138114
14.613629872274734 328.8609435781441 0.761434965421881
14.61885742722815 333.00961215330557 0.7653895876508152
14.624084982181566 334.6713417818466 0.76717086382124
14.629312537134982 342.01935717626833 0.7749361201171622
14.634540092088399 348.9483616580473 0.7821622924440125
14.639767647041815 353.9676757647632 0.7872773102728229
14.644995201995231 355.21031103551894 0.7893644636312634
14.650222756948647 356.1612254308675 0.7896128672351004
14.655450311902063 353.8019350915783 0.78649633657094
14.66067786685548 352.7165504873368 0.7844089115918617
14.665905421808896 354.0348035849268 0.7850720564955187
14.671132976762312 355.18257526944086 0.7876843945082012
14.676360531715728 357.5417133078781 0.7909301463826774
14.681588086669144 356.7584669829991 0.7907803479355884
14.68681564162256 357.91973318280174 0.7927492013338492
14.692043196575977 357.3560229286156 0.790593917870404
14.697270751529393 354.5392871024809 0.7866872513210789
14.70249830648281 357.2730073940764 0.7885568103635461
14.707725861436225 358.49532399047933 0.789259242381046
14.712953416389642 364.1818438893224 0.7959354425088866
14.718180971343058 364.2975166909049 0.7968823578330562
14.723408526296474 360.59774216202794 0.7925877945967432
14.72863608124989 357.3384962488091 0.7898474313093276
14.733863636203306 353.4073224063499 0.7860957245793608
14.739091191156723 351.4335042133042 0.7839705668099607
14.744318746110139 347.6461727130466 0.7803329098180141
14.749546301063555 343.43185882776373 0.7755126727861308
14.754773856016971 335.28953868813517 0.7673991785900031
14.760001410970387 330.13115961847444 0.7623284035990567
14.765228965923804 329.0391701319574 0.7619278413384847
14.77045652087722 323.5080285120635 0.7554435809866009
14.775684075830636 321.11338455792367 0.7510334124971092
14.780911630784052 315.59990545917094 0.744559741210358
14.786139185737468 313.79143750865813 0.7421696463995163
14.791366740690885 315.134728069749 0.7440041971741933
14.7965942956443 315.2212944945918 0.7440649625203329
14.801821850597717 315.4023921091681 0.7448138168211411
14.807049405551133 316.36076121993585 0.7457453397269013
14.81227696050455 319.0175370244934 0.7496859668317088
14.817504515457966 321.46080085872757 0.7523511755036927
14.822732070411382 326.1883108824383 0.7561775871742235
14.827959625364798 330.82980865254274 0.7603782103298943
14.833187180318214 332.9697196742274 0.7621205002702375
14.83841473527163 335.41013087554893 0.7645688353819408
14.843642290225047 337.381610672054 0.7667516217447515
14.848869845178463 343.2584780445743 0.7733230093960873
14.854097400131879 346.31307617545684 0.7770035404130696
14.859324955085295 349.773218086688 0.7811108769188543
14.864552510038711 349.44573660713235 0.7801153084814525
14.869780064992128 352.2773902602273 0.784408175913447
14.875007619945544 355.01827729419966 0.7869598895380819
14.88023517489896 356.99520160635376 0.7894271520067776
14.885462729852376 359.14319289742735 0.792028463162423
14.890690284805792 359.22957960798806 0.7921506463451786
14.895917839759209 358.80063215960166 0.7910785273109083
14.901145394712625 357.3535608556859 0.789959527694188
14.906372949666041 356.4186985796047 0.7883863265881801
14.911600504619457 352.8132136900397 0.785178175345683
14.916828059572873 350.7943230357877 0.782925800278927
14.92205561452629 345.8169804596789 0.777458949547188
14.927283169479706 340.7116627021111 0.7722481408802526
14.932510724433122 336.250040059159 0.768138469324832
14.937738279386538 330.8745497883858 0.7629219257644639
14.942965834339955 325.0254544250374 0.7566655874910145
14.94819338929337 319.88942552595705 0.750826296496685
14.953420944246787 316.2948420284599 0.7468821633266
14.958648499200203 312.4438636693697 0.7415811112742454
14.96387605415362 313.12993177727134 0.7429524958221201
14.969103609107036 310.9428600279539 0.7406786561454118
14.974331164060452 307.62865348308185 0.7370730001194834
14.979558719013868 304.73839612015263 0.7338201648064876
14.984786273967284 300.6278749979934 0.7288187093232591
14.9900138289207 300.1758626544073 0.7287864026329223
14.995241383874117 299.3915060944691 0.72735499357134
15.000468938827533 299.5173576037197 0.7277280378824361
15.005696493780949 301.7178832640762 0.7307291384909563
15.010924048734365 302.4099700937829 0.7307264364527569
15.016151603687781 304.51528117756794 0.7325292651669343
15.021379158641198 306.9486963002596 0.7342254444195584
15.026606713594614 308.6141624137555 0.7365894522564623
15.03183426854803 310.7495843162592 0.7396149434829613
15.037061823501446 313.22125317313265 0.7428769712932858
15.042289378454862 314.40408095562447 0.7446507870169032
15.047516933408279 312.75225811695816 0.7430251700523676
15.052744488361695 312.2596199221216 0.7417225083892597
15.057972043315111 314.58831940758574 0.7446809682312658
15.063199598268527 316.29669418588674 0.7466555220318946
15.068427153221943 319.9460894806981 0.7508132307906348
15.07365470817536 322.92335197757944 0.7544369035718269
15.078882263128776 321.2713872303553 0.7518509355242097
15.084109818082192 319.3724643505931 0.749709397200297
15.089337373035608 315.80899692446354 0.7451118221011349
15.094564927989024 314.6513707210357 0.7439354922254132
15.09979248294244 313.57443012856527 0.7425724231191808
15.105020037895857 312.0630928143534 0.7409633405425785
15.110247592849273 309.55386152838213 0.7384411122196525
15.11547514780269 309.84913385582615 0.738765816621079
15.120702702756105 311.2756205934375 0.7420606717213813
15.125930257709522 310.89338313027207 0.7405441522811479
15.131157812662938 305.49678748411515 0.7338302239128477
15.136385367616354 302.2664348848061 0.7293571625987042
15.14161292256977 300.46913006846586 0.7273081654987652
15.146840477523186 299.94006770628164 0.7283961293567301
15.152068032476603 298.81225048944987 0.7277801382259341
15.157295587430019 296.8640007634051 0.7268784943776815
15.162523142383435 295.86460963065343 0.7266537857199078
15.167750697336851 294.01085477909635 0.7241363460612874
15.172978252290267 290.4414104514006 0.72056328332355
15.178205807243684 288.6344423937596 0.7179169780521097
15.1834333621971 285.517421088203 0.7137306101862052
15.188660917150516 280.8376191490898 0.7076816178128703
15.193888472103932 278.2966855872258 0.7051489937547843
15.199116027057348 278.915124735415 0.7051336627395375
15.204343582010765 280.879955374224 0.7080493019042146
15.20957113696418 284.05275222086385 0.7116583424812758
15.214798691917597 282.2043552983151 0.7087531963917184
15.220026246871013 281.58952536143556 0.7093790573868269
15.22525380182443 280.9182460667031 0.7093487162927647
15.230481356777846 280.46941560325104 0.7075864636205638
15.235708911731262 278.17960093878236 0.704198556401619
15.240936466684678 275.5991262885329 0.7008351859818622
15.246164021638094 273.4172405738634 0.6987957504503903
15.25139157659151 275.7498014580719 0.7029082727762719
15.256619131544927 276.65308237927474 0.7041281588277979
15.261846686498343 274.705887790306 0.7024021707871281
15.267074241451759 273.8865286632467 0.7011234752219421
15.272301796405175 272.25024190864843 0.699138564599633
15.277529351358591 272.59562693060593 0.7000283671470782
15.282756906312008 273.9849021954229 0.6996511047982482
15.287984461265424 276.0675786854521 0.7007242977175409
15.29321201621884 278.1288396795687 0.7023144454914233
15.298439571172256 279.5139064738752 0.704766442179394
15.303667126125672 281.0781826150885 0.708213816970375
15.308894681079089 282.36517582428576 0.7099078526112464
15.314122236032505 282.73525975894677 0.709840167434118
15.319349790985921 283.5879984150196 0.71073125626455
15.324577345939337 287.300838283679 0.7153792243863726
15.329804900892753 288.66702392608005 0.7172203193266115
15.33503245584617 290.8007329143819 0.7195407141466675
15.340260010799586 291.5375353992619 0.7204364321179236
15.345487565753002 292.2756189126541 0.7203286586007424
15.350715120706418 293.89652992741406 0.7222466043754027
15.355942675659835 295.6359732392624 0.7252605839613027
15.36117023061325 297.7686422618816 0.7274111641736176
15.366397785566667 296.4580223313293 0.7259657106856144
15.371625340520083 297.46792216933784 0.7269618152120096
15.3768528954735 296.8704973455226 0.7255904501681874
15.382080450426916 298.8857612928671 0.7276801873556982
15.387308005380332 302.18005271795863 0.7313268162405766
15.392535560333748 301.4351917987411 0.7302044626202209
15.397763115287164 302.57700811533005 0.741581537126207
15.40299067024058 300.9077681247301 0.746064205419125
15.408218225193997 298.90235121693786 0.748558579097398
15.413445780147413 296.8052062009795 0.7487669887054914
15.418673335100829 297.07640628859554 0.7522641277314109
15.423900890054245 297.2882251173313 0.7559970022914918
15.429128445007661 301.972427227012 0.7649234275278445
15.434355999961078 302.1250430655096 0.7679025273447369
15.439583554914494 301.8267463540772 0.770003916557056
15.44481110986791 302.0954046979199 0.7727775160362016
15.450038664821326 303.90809056071856 0.7773285333139054
15.455266219774742 304.4588186729681 0.7806922755982041
15.460493774728159 302.3648988993416 0.7818481408587094
15.465721329681575 300.2301602292812 0.7811514080827914
15.470948884634991 297.0983350502489 0.7789375623160328
15.476176439588407 296.5713991283457 0.7790656078492707
15.481403994541823 295.28498189614845 0.7796171450744228
15.48663154949524 296.53027981208453 0.7839861474481136
15.491859104448656 298.22290624115817 0.7884179399917051
15.497086659402072 298.47736770417845 0.7916731010537041
15.502314214355488 302.10673477945903 0.7985089038181018
15.507541769308904 303.7558578818097 0.8024893486624701
15.51276932426232 299.75447219023926 0.7988499623567976
15.517996879215737 297.2566107908973 0.7967997465085097
15.523224434169153 294.68831476261226 0.7946127043247606
15.52845198912257 296.6673930851065 0.8000861032824763
15.533679544075985 297.4987295410466 0.8026557716768916
15.538907099029402 299.2554492881306 0.8058436627758238
15.544134653982818 298.00661626094035 0.8052646030541449
15.549362208936234 298.5328617154703 0.8079588078054163
15.55458976388965 298.9241915988094 0.8116612946467294
15.559817318843066 297.3518993037473 0.8121263207429604
15.565044873796483 296.082694227733 0.8123361656755621
15.570272428749899 297.00596209475725 0.8149014571689931
15.575499983703315 294.4186517369275 0.8126061118424776
15.580727538656731 293.43121126522186 0.8127819015193312
15.585955093610147 288.695769206893 0.8067436698714443
15.591182648563564 284.9362432433238 0.8032196022930188
15.59641020351698 283.20122352426546 0.8016095003785664
15.601637758470396 279.71450617795597 0.7969297443564841
15.606865313423812 277.38972763780214 0.7943575067747406
15.612092868377228 274.34310919304136 0.7926026615351666
15.617320423330645 275.4076727470676 0.7964547846962727
15.62254797828406 275.5075263408684 0.8003127207391775
15.627775533237477 275.57968805551394 0.8020075634657363
15.633003088190893 274.0528823070746 0.8019783720015736
15.63823064314431 272.9710203819052 0.7991892778241919
15.643458198097726 271.81995411327625 0.7855957507056902
15.648685753051142 274.42791912365584 0.7831013189414348
15.653913308004558 274.1374730705629 0.7775259024227559
15.659140862957974 274.2913684771297 0.7732374840724866
15.66436841791139 273.67194833203575 0.7710440802087181
15.669595972864807 273.1438761813459 0.7680134305009493
15.674823527818223 273.08404351596124 0.7671709997045187
15.680051082771639 272.3843903862088 0.7645155376133028
15.685278637725055 271.9782012564051 0.7621189424981898
15.690506192678471 272.66755735145404 0.761619132385636
15.695733747631888 273.48093408106956 0.7609892556009035
15.700961302585304 273.3997108267685 0.7601074230473697
15.70618885753872 272.3330891116941 0.7564617024348884
15.711416412492136 270.2278442175323 0.7508032641481364
15.716643967445552 270.5124385087349 0.7492441453292817
15.721871522398969 269.55185115332915 0.7466354546988879
15.727099077352385 272.11254659541925 0.7489763650237663
15.732326632305801 275.6619138397013 0.7534385208083908
15.737554187259217 277.8943512806765 0.7564990574491031
15.742781742212633 277.8865206336595 0.7553393747113597
15.74800929716605 279.48373277054225 0.7562800214897785
15.753236852119466 279.74629989448175 0.7561060932983478
15.758464407072882 281.6450408509511 0.7570743133104446
15.763691962026298 282.7593769874688 0.7577550483550797
15.768919516979715 282.6513085322178 0.7551913415942729
15.77414707193313 285.53689836506703 0.7583392043249414
15.779374626886547 285.6726884896166 0.7584794043036404
15.784602181839963 286.84548897562524 0.7600154913245498
15.78982973679338 288.6565061834232 0.7618439984437094
15.795057291746796 286.6332269231664 0.7574889058457207
15.800284846700212 286.76401111699823 0.7576955770038575
15.805512401653628 285.74340481835435 0.755269214394599
15.810739956607044 287.91224087563916 0.7580059172466413
15.81596751156046 287.6509865185152 0.757112297616096
15.821195066513877 285.67921047266907 0.7553455909206945
15.826422621467293 285.24686552697676 0.7544146455957704
15.831650176420709 284.7891692544057 0.752978228976841
15.836877731374125 285.2526310869775 0.7531391023190683
15.842105286327541 285.50503965186584 0.7524620398730165
15.847332841280958 284.566048870813 0.7512806622351998
15.852560396234374 283.345585458655 0.7490513377757533
15.85778795118779 283.2252665082337 0.7489857933024894
15.863015506141206 282.76956929269573 0.748254762390383
15.868243061094622 281.58611955590374 0.7456529271138514
15.873470616048039 279.0377023990081 0.7417974709595935
15.878698171001455 278.05638916152697 0.739377963078814
15.883925725954871 278.55501945553954 0.7391260499507467
15.889153280908287 279.04969177043637 0.7393503676258559
15.894380835861703 279.8808818761751 0.7404247009752533
15.89960839081512 278.5176255894682 0.7391393167814069
15.904835945768536 277.8655957325608 0.7377531075010278
15.910063500721952 277.1472443934616 0.736747733723161
15.915291055675368 276.49604876213397 0.734366396355677
15.920518610628784 276.3429187418932 0.7340180011981421
15.9257461655822 276.2535972011526 0.7327772377684516
15.930973720535617 278.942233731793 0.7360020226208577
15.936201275489033 276.9067890563682 0.7329980655081496
15.94142883044245 276.13206462532565 0.7326059616026689
15.946656385395865 275.0037635790743 0.7317804417728101
15.951883940349282 272.62717084971547 0.729406872306954
15.957111495302698 275.7348574376068 0.7334389873162526
15.962339050256114 276.2899040111539 0.7328745381157599
15.96756660520953 278.9689710280287 0.7354661801190557
15.972794160162946 280.06092693976404 0.7366805471576199
15.978021715116363 282.7952407048487 0.7398735461457228
15.983249270069779 282.39824203752795 0.7393323958286463
15.988476825023195 285.20472310884287 0.7432371149365098
15.993704379976611 284.5225564795798 0.741976015709033
15.998931934930027 284.1108941831078 0.7408083739609941
16.004159489883442 280.9847395735962 0.7379034581276981
16.009387044836856 280.05971575367204 0.7369681242042526
16.01461459979027 278.55043178054774 0.7353994323177743
16.019842154743685 279.7302122299103 0.7366290711909763
16.0250697096971 277.78929844281294 0.7331828472652634
16.030297264650514 281.8421441069148 0.738535819965465
16.03552481960393 284.6141355583033 0.7412110053542662
16.040752374557343 290.88344346212045 0.7485085239721195
16.045979929510757 295.38389023190825 0.7544485546971114
16.05120748446417 297.45978297713833 0.7567484415831415
16.056435039417586 297.5341094090159 0.7568699914823117
16.061662594371 296.9576227636793 0.7557976267367166
16.066890149324415 299.37226540136595 0.7581966432522632
16.07211770427783 305.1547423181784 0.7651108842314398
16.077345259231244 308.41108901099153 0.7689901559866404
16.08257281418466 312.90159761272446 0.7747648507907386
16.087800369138073 317.26568039260655 0.7811081820322746
16.093027924091487 321.10508766987545 0.7855807074885139
16.0982554790449 323.7342299514986 0.7869372556307723
16.103483033998316 324.6168852767711 0.7870419395507733
16.10871058895173 326.7259350396274 0.7887963750861136
16.113938143905145 327.8580398014346 0.7903980340640373
16.11916569885856 327.27310432746555 0.7899733622960685
16.124393253811974 323.1063143758596 0.786357395783291
16.129620808765388 321.0871111222685 0.7844025525251705
16.134848363718802 321.5923187050533 0.7848586022875724
16.140075918672217 323.891974098931 0.7879306062710446
16.14530347362563 322.6409210705862 0.7868674859856923
16.150531028579046 322.660061901822 0.7867471615742677
16.15575858353246 324.2779505713808 0.7882938235102467
16.160986138485875 323.6424225543691 0.7862726628513286
16.16621369343929 323.52209579694886 0.7858376978596587
16.171441248392703 318.6937279709469 0.7800611630918666
16.176668803346118 313.97511691608395 0.7748372701935037
16.181896358299532 310.0067618812006 0.7698748899619989
16.187123913252947 305.5296134515288 0.7647545758986445
16.19235146820636 297.8662310679287 0.755740494896532
16.197579023159776 291.8474798982513 0.7485816307780985
16.20280657811319 288.7476970341954 0.7444304313007513
16.208034133066604 285.6585664819656 0.7408660213157593
16.21326168802002 282.09951461807657 0.7364250942815048
16.218489242973433 276.0473056272004 0.7293999993364574
16.223716797926848 273.2731836416455 0.7260743206675624
16.228944352880262 270.056226623044 0.7213632365612958
16.234171907833677 266.514404304827 0.7178196950845155
16.23939946278709 263.12464421192914 0.713443652267977
16.244627017740505 261.3597977191306 0.7128608898427901
16.24985457269392 261.0498307048391 0.7121347735869171
16.255082127647334 261.3233165756256 0.7127541784731755
16.26030968260075 258.2568302538548 0.7090035083297365
16.265537237554163 257.059273141921 0.7078922476221784
16.270764792507578 256.9336119497149 0.7069565215417355
16.275992347460992 255.5998794280183 0.704862811615741
16.281219902414406 253.2290640184857 0.701155787875954
16.28644745736782 251.11996595578103 0.6985422645825669
16.291675012321235 252.4162633358061 0.7004620863996728
16.29690256727465 254.91980415221266 0.7021713537584579
16.302130122228064 255.2789078544689 0.7017440350324394
16.30735767718148 253.54153496588637 0.6994913521000833
16.312585232134893 253.4961724823334 0.7011763826008778
16.317812787088307 250.71018416122533 0.6985327170676369
16.323040342041722 249.7317091467249 0.6959485254557187
16.328267896995136 249.2016438199721 0.6925637344117926
16.33349545194855 248.75527729489093 0.6911024181326241
16.338723006901965 250.2851640173145 0.6938971616209988
16.34395056185538 255.24956763934748 0.6998912757411286
16.349178116808794 257.1577409877545 0.7042970927952065
16.35440567176221 259.46761057871737 0.7055074719024957
16.359633226715623 264.5371785425539 0.7128774473745265
16.364860781669037 268.50846820520275 0.7182087772944148
16.37008833662245 273.7551941116799 0.723619807943034
16.375315891575866 276.53106898026164 0.7261741624404513
16.38054344652928 276.5604981525393 0.7245934621171294
16.385771001482695 280.90037755762006 0.7285839516588687
16.39099855643611 284.81677346335636 0.7321429489097201
16.396226111389524 289.712549200644 0.7367605120593836
16.401453666342938 291.8443636799275 0.7383447798269923
16.406681221296353 293.8477891385355 0.7422878154981967
16.411908776249767 293.2980519403577 0.7420421445961343
16.41713633120318 290.6442955454158 0.7387785025838324
16.422363886156596 284.6541031391554 0.7313273027509214
16.42759144111001 282.32502217659237 0.7276647634781274
16.432818996063425 279.12738986930935 0.7252161617042174
16.43804655101684 277.016522289743 0.7215975061486367
16.443274105970254 272.19553632749523 0.7148546832365478
16.448501660923668 271.32575935423273 0.7123719687894953
16.453729215877082 270.7672707933039 0.7110020909969699
16.458956770830497 270.3486411478664 0.7107297707877426
16.46418432578391 267.7405994095279 0.7076145634483708
16.469411880737326 266.7403247439562 0.7061149533542402
16.47463943569074 267.12940192735215 0.7080206207214375
16.479866990644155 269.16472470973656 0.7112200047679847
16.48509454559757 270.3370261145172 0.7128932423981825
16.490322100550983 271.3692592277373 0.713132593193786
16.495549655504398 273.93759138737516 0.7157792404318707
16.500777210457812 274.6544539227224 0.7170516041551946
16.506004765411227 278.48322573782707 0.7227898181525163
16.51123232036464 280.0907536077167 0.7247987751532647
16.516459875318056 277.59555466074124 0.7218104803483747
16.52168743027147 276.3721061581956 0.7197954245630036
16.526914985224884 274.2167066310594 0.7174743928341951
16.5321425401783 276.61201491758345 0.7209735623491184
16.537370095131713 277.3245234026235 0.7204541955747091
16.542597650085128 275.1592528694557 0.7175542543977179
16.547825205038542 272.2469507651447 0.7142660149246796
16.553052759991957 273.0777456458338 0.7163101743288737
16.55828031494537 267.73023590072825 0.7093260160986078
16.563507869898785 263.9565995097482 0.7024318687394054
16.5687354248522 262.2005888781839 0.7006229182154319
16.573962979805614 260.17291760527945 0.6992794795399951
16.57919053475903 258.2072613020615 0.6974895480652742
16.584418089712443 255.61904007226994 0.6942427065511365
16.589645644665858 256.42686220861424 0.6954848553027513
16.594873199619272 258.08826568235156 0.6982037634193917
16.600100754572686 257.29483705957267 0.6965303549166809
16.6053283095261 255.77882815205157 0.6947722665046381
16.610555864479515 253.1166169727307 0.6904002169607282
16.61578341943293 252.32008524183954 0.689084097796859
16.621010974386344 251.34635954671364 0.686355714545312
16.62623852933976 250.77986984372214 0.6847775846352
16.631466084293173 253.32650461689715 0.6884021043945627
16.636693639246587 252.03026019841357 0.6870273998623176
16.641921194200002 254.05082907884673 0.6899333629828266
16.647148749153416 256.68811575713517 0.6930950021882218
16.65237630410683 256.32768967307965 0.6924668112502027
16.657603859060245 256.5742555347717 0.6927495473871278
16.66283141401366 252.0267067078752 0.6867895899292779
16.668058968967074 250.54628308090935 0.6849761234975857
16.67328652392049 248.32324570137078 0.6816688889102815
16.678514078873903 246.52065452740288 0.6793176633132589
16.683741633827317 246.3518399636953 0.6780180452925498
16.68896918878073 244.67398552584106 0.6774515496013258
16.694196743734146 243.14300442465657 0.6745883950570177
16.69942429868756 242.69814188882916 0.675253664909194
16.704651853640975 244.2781639838957 0.6772906937990847
16.70987940859439 246.53401781919354 0.6797829736983844
16.715106963547804 242.42079935866252 0.6757385596124985
16.720334518501218 239.0705160017568 0.6705751543171992
16.725562073454633 235.90432820447347 0.6673217118861876
16.730789628408047 235.49055820986402 0.6661444300497659
16.73601718336146 238.64158652862972 0.6711694826746876
16.741244738314876 241.40325638076067 0.6732757935272524
16.74647229326829 238.80810518403192 0.6686995167632591
16.751699848221705 236.35492808718047 0.6648968913287991
16.75692740317512 233.30679942701897 0.6611677449107177
16.762154958128534 235.83541100458135 0.6665683722338362
16.767382513081948 234.09642858890666 0.6649762830698333
16.772610068035362 232.51739259954755 0.6631153753989989
16.777837622988777 230.5946089033403 0.6584707610156121
16.78306517794219 231.59758293908885 0.6588871835986246
16.788292732895606 231.9521693241491 0.6593715205353322
16.79352028784902 230.7099741468881 0.6583137760579354
16.798747842802435 230.118366699984 0.657256411698011
16.80397539775585 228.0814801296978 0.6529726460619202
16.809202952709263 224.09240060164527 0.6483652146609116
16.814430507662678 223.1390687280312 0.6467885245231574
16.819658062616092 222.48887081581447 0.6470310021473915
16.824885617569507 224.01080651651 0.6493247366161385
16.83011317252292 223.92582287294888 0.649574475945253
16.835340727476336 227.310098626375 0.6538767534739814
16.84056828242975 227.69459681587102 0.6553238012536698
16.845795837383164 227.57823651584854 0.6553105590494068
16.85102339233658 224.99084521205617 0.6515653618298246
16.856250947289993 223.9597981249447 0.6508325037022961
16.861478502243408 221.97048133949218 0.6474085493532968
16.866706057196822 224.74349612491852 0.6530594092641803
16.871933612150237 226.54825163616735 0.6568042043203411
16.87716116710365 229.84791963338895 0.6607648060364054
16.882388722057065 229.31348120993692 0.6590854811427054
16.88761627701048 227.20617380671553 0.654768468987456
16.892843831963894 222.4384536684784 0.6466197094235435
16.89807138691731 220.57576097900593 0.6440997798453576
16.903298941870723 218.69702215234665 0.6408273387816978
16.908526496824138 220.28629818286583 0.6429546550598507
16.913754051777552 220.12037190647285 0.6440848805010896
16.918981606730966 220.92367324229218 0.6469427035929189
16.92420916168438 219.96694889935347 0.6443503921077727
16.929436716637795 219.54557724837977 0.6439369876780244
16.93466427159121 217.74639700794668 0.6386975211435806
16.939891826544624 217.4591908971756 0.6394707528522902
16.94511938149804 217.05923969564327 0.638762462031929
16.950346936451453 217.20512012599087 0.6394203080422214
16.955574491404867 216.05451320405925 0.6382101213782848
16.960802046358282 218.00450186954703 0.6408545773313389
16.966029601311696 218.82332780589488 0.6429576860843798
16.97125715626511 221.7257344535314 0.6456553428296784
16.976484711218525 218.64351883286554 0.6402867906638644
16.98171226617194 215.03463766053767 0.6348528720333134
16.986939821125354 212.36248842254528 0.6306757060859738
16.99216737607877 212.2578112173734 0.6297864501903967
16.997394931032183 217.39893943717883 0.6359512072482337
17.002622485985597 221.33713214495907 0.6431362758030658
17.00785004093901 223.48782361554126 0.6458178331160142
17.013077595892426 225.43433270170658 0.6500469979803938
17.01830515084584 223.85179803058273 0.6475017519415837
17.023532705799255 222.64939992003505 0.6437490034746691
17.02876026075267 220.85575049055345 0.6409975156940282
17.033987815706084 222.8065582695967 0.6437329063817204
17.039215370659498 222.83302840481375 0.6465004679072027
17.044442925612913 223.90433192554116 0.6489643228116486
17.049670480566327 222.9087755809241 0.6483772820964878
17.05489803551974 221.60102857799754 0.6461883109102927
17.060125590473156 223.79806538665625 0.6483285127496002
17.06535314542657 220.92779619241446 0.6436247812299125
17.070580700379985 224.81781049440295 0.6482289443387347
17.0758082553334 223.62423259567313 0.6449154892620865
17.081035810286814 223.34945796711204 0.645029469114554
17.086263365240228 223.59057148047376 0.6447996249606119
17.091490920193642 223.76686971588362 0.6453385416847349
17.096718475147057 225.2213098234638 0.6479361962558184
17.10194603010047 223.66919124213285 0.6453065785204144
17.107173585053886 225.287875981262 0.6476096868493948
17.1124011400073 224.1683015609551 0.6446970088021213
17.117628694960715 226.34393932427298 0.6483955158936617
17.12285624991413 227.96884027762343 0.6527218849208691
17.128083804867543 230.18051575379678 0.6555470067191784
17.133311359820958 231.44245764993755 0.6562047814754934
17.138538914774372 229.97395197792684 0.6529608481881178
17.143766469727787 230.5617628027636 0.6532894217888812
17.1489940246812 230.7443000652785 0.6552809719053087
17.154221579634616 231.19856038222528 0.657566601692694
17.15944913458803 232.26790612739995 0.659398829518307
17.164676689541444 234.53655835817145 0.6629152156407538
17.16990424449486 239.02532186561584 0.6667913328122079
17.175131799448273 242.33809453411143 0.6696153899270194
17.180359354401688 243.75247390185595 0.6712184036246955
17.185586909355102 244.90944743458618 0.6717443645517035
17.190814464308517 245.54858138699782 0.6725599004273993
17.19604201926193 249.3443681441835 0.6768406852185164
17.201269574215345 250.30271818539205 0.6759559404483833
17.20649712916876 250.14912010341524 0.6763169382389116
17.211724684122174 250.68579637312646 0.6768082274165561
17.21695223907559 247.87663585632336 0.6727315895551648
17.222179794029003 248.3281236130311 0.6747416433672283
17.227407348982418 247.2695705603125 0.6721157929387291
17.232634903935832 249.79833507513047 0.6766871301167295
17.237862458889246 250.74737277329862 0.6792801419874037
17.24309001384266 249.59814833189768 0.6780070265422444
17.248317568796075 248.07123038568034 0.6764954205122833
17.25354512374949 246.10272110128292 0.6734953138858597
17.258772678702904 246.88449371076783 0.6736630334058359
17.26400023365632 246.7441587335177 0.6723361736789801
17.269227788609733 245.8946031364076 0.6713284327425253
17.274455343563147 241.27952744793913 0.6664344295504495
17.279682898516562 238.21467606332217 0.6643154773522265
17.284910453469976 238.10205802332254 0.663875679205467
17.29013800842339 239.9720337164031 0.6661697460665494
17.295365563376805 240.38075445958526 0.6647053749654944
17.30059311833022 241.07619541533404 0.6652727529053841
17.305820673283634 241.66785309752456 0.6643769192952487
17.31104822823705 244.8560456300854 0.6687391766086641
17.316275783190463 246.79310082822084 0.6715670513571617
17.321503338143877 247.4248522588435 0.6735679592237505
17.32673089309729 246.60427412219394 0.673288445295893
17.331958448050706 244.3161779445036 0.6702916528934814
17.33718600300412 242.44292272341045 0.6672047264504138
17.342413557957535 241.22084048927 0.6645314841082343
17.34764111291095 240.9600941109757 0.6642383438542983
17.352868667864364 241.41234134299415 0.6655858204220825
17.358096222817778 240.2892388384475 0.664173752316302
17.363323777771193 240.25200958900444 0.665726440247928
17.368551332724607 237.68268171418137 0.6622907217260631
17.37377888767802 238.25616860721885 0.66391554815726
17.379006442631436 240.03243650358843 0.6662491902899877
17.38423399758485 238.58683774623336 0.6636377556464444
17.389461552538265 235.5524425910154 0.6585745569251995
17.39468910749168 234.44475869247748 0.6567793875766049
17.399916662445094 235.14647837350597 0.6564451157461988
17.405144217398508 237.45793668877124 0.6585592366544832
17.410371772351922 236.65592805760832 0.6573485987292208
17.415599327305337 237.156821781238 0.6577782589823153
17.42082688225875 236.20188721981566 0.6585414493912186
17.426054437212166 236.37964209363244 0.6597078443885364
17.43128199216558 237.2253483294307 0.6620288213660678
17.436509547118995 238.28433898225765 0.6629162188572812
17.44173710207241 240.02666078452214 0.6635749626373828
17.446964657025823 240.57990837728332 0.6631653009491949
17.452192211979238 237.8963627984345 0.6589462127223505
17.457419766932652 234.6340100739624 0.654812798674503
17.462647321886067 233.16452969378926 0.6524908217619824
17.46787487683948 236.97483484147628 0.658084528243792
17.473102431792896 240.34226340394633 0.663398991222941
17.47832998674631 241.18702876300912 0.6650891244071792
17.483557541699724 239.65886128159858 0.6636001570226308
17.48878509665314 241.75140324434793 0.666080040858962
17.494012651606553 241.23740618376146 0.6651059996934697
17.499240206559968 242.90329156778907 0.6674184612929632
17.504467761513382 244.96832412544634 0.6700538585324292
17.509695316466797 244.58076372834788 0.6686052237349814
17.51492287142021 243.3109173814654 0.6670070904016036
17.520150426373625 242.51752366375473 0.6666053224068303
17.52537798132704 246.42371491201664 0.6722281455218154
17.530605536280454 249.09830187712444 0.6761510236950309
17.53583309123387 247.85486239679656 0.6732549683980963
17.541060646187283 245.17949748902922 0.6706491214672059
17.546288201140698 243.16860320310744 0.668167869590885
17.551515756094112 243.3480097171821 0.6691651586373688
17.556743311047526 244.55924481763142 0.6696313746128257
17.56197086600094 246.08271766257795 0.6701430659574582
17.567198420954355 247.1321411471163 0.6713411743308804
17.57242597590777 249.30212751187113 0.6735081415435481
17.577653530861184 249.1577675933461 0.6743125303499026
17.5828810858146 248.72969416623974 0.6748830732750293
17.588108640768013 248.52641147498056 0.6756428412754757
17.593336195721427 248.90743422333173 0.6762168578688982
17.598563750674842 251.15464487195234 0.6780149511104386
17.603791305628256 252.3437667519254 0.6798663697351465
17.60901886058167 254.9339770856189 0.6824724354508125
17.614246415535085 256.9587819487562 0.6854731915491497
17.6194739704885 258.0729605394615 0.6856601518028999
17.624701525441914 256.6651879023821 0.6839880633784103
17.62992908039533 256.9650234356678 0.6841489738968565
17.635156635348743 260.87112194722783 0.6896029582731428
17.640384190302157 259.9214774795833 0.6884270417128051
17.64561174525557 259.9182329672521 0.6867598249786125
17.650839300208986 257.932589010992 0.6827005396566656
17.6560668551624 257.78609945754863 0.6818095221205644
17.661294410115815 259.97510525827033 0.6843028048256778
17.66652196506923 264.8163105800495 0.6907198907299643
17.671749520022644 272.7531761675363 0.7006473121774747
17.676977074976058 279.46338785748554 0.708757557545539
17.682204629929473 284.80055065375575 0.715464842763909
17.687432184882887 290.49458774815986 0.7221157746738207
17.6926597398363 293.05200970366246 0.725439644983822
17.697887294789716 294.76842011006335 0.7272401621912974
17.70311484974313 296.00235642964935 0.7284734557041921
17.708342404696545 296.22240242307237 0.7277716256909144
17.71356995964996 300.4592481702269 0.7326706754273381
17.718797514603374 303.63474177704256 0.736846924325117
17.724025069556788 308.6208331825863 0.7429891486255551
17.729252624510202 311.13017286507903 0.7463526498575347
17.734480179463617 312.2197507622159 0.7472596460216518
17.73970773441703 311.94687963541804 0.7467469389202886
17.744935289370446 308.82906821900696 0.7429760269613908
17.75016284432386 309.7128115528387 0.7435973526581251
17.755390399277275 311.71374193018863 0.7457085734201441
17.76061795423069 316.260597061214 0.7510823934205576
17.765845509184103 320.53957991888285 0.7559042255145725
17.771073064137518 322.4422783534854 0.7585700981461676
17.776300619090932 321.6611161563567 0.7578397729795933
17.781528174044347 317.1611785392657 0.7533885108594949
17.78675572899776 310.72063581346407 0.7462250718452421
17.791983283951176 305.02971445634347 0.7391498692718511
17.79721083890459 298.28278721241645 0.7313973516479272
17.802438393858004 295.98077943829117 0.7291668606785691
17.80766594881142 291.600842562652 0.7235213574044268
17.812893503764833 288.1980458576599 0.7187392316192278
17.818121058718248 285.49765991799546 0.7148444936075655
17.823348613671662 281.2838369147103 0.7093199616784268
17.828576168625077 278.9368647358842 0.7069796858398446
17.83380372357849 276.4644010820564 0.7052139739771843
17.839031278531905 273.5335837278872 0.701108859024094
17.84425883348532 270.7857148547577 0.6980395534929543
17.849486388438734 269.1875177074233 0.6957588975526025
17.85471394339215 269.43442807567357 0.6964735002659502
17.859941498345563 268.5807161432877 0.6961765692738575
17.865169053298978 270.3699981137293 0.6987692664788223
17.870396608252392 271.8863547020598 0.7008962945228371
17.875624163205806 274.468509950383 0.7026910373400469
17.88085171815922 274.4130099421149 0.7021743541214203
17.886079273112635 275.6490934810296 0.7034523755315297
17.89130682806605 281.3608596747769 0.7109481517194539
17.896534383019464 285.74282493730567 0.717172986717934
17.90176193797288 293.9635537942442 0.7275098860847797
17.906989492926293 297.9553375866893 0.7321640602939269
17.912217047879707 304.3613718967222 0.7406129567607812
17.917444602833122 310.3561136773053 0.746254398489824
17.922672157786536 316.1836671365726 0.7516535008227054
17.92789971273995 319.1588718410477 0.7547719039994456
17.933127267693365 320.52090348281394 0.7552043187162301
17.93835482264678 318.71903442640286 0.753898839360236
17.943582377600194 316.861174784116 0.7520478745307777
17.94880993255361 313.58044441077476 0.7482878008553355
17.954037487507023 309.7707838885418 0.7435862878560119
17.959265042460437 304.38598617076156 0.7367380479386064
17.96449259741385 297.52858127059983 0.7292655417089869
17.969720152367266 291.3766289323525 0.7225232171454615
17.97494770732068 286.7459165484685 0.717201020673422
17.980175262274095 282.3403213842149 0.712367483493898
17.98540281722751 276.31646090120586 0.7049490654654149
17.990630372180924 272.4469953472325 0.7000418735411571
17.995857927134338 269.03211396715756 0.6955024057004053
18.001085482087753 269.5691243057253 0.6956270528907927
18.006313037041167 267.0972999729484 0.6928911028221199
18.01154059199458 264.383746839566 0.690259623839899
18.016768146947996 260.5229332070707 0.6858566833020077
18.02199570190141 257.69792849157386 0.6835546710047371
18.027223256854825 255.96917843326156 0.6805055274260893
18.03245081180824 257.13476360812996 0.6824121967860939
18.037678366761654 256.9885758872689 0.6833967288673399
18.042905921715068 256.844977140571 0.6831134394613246
18.048133476668482 254.14278794949834 0.679622240533732
18.053361031621897 253.8253254127756 0.678771239389286
18.05858858657531 252.32425920559302 0.6764636307522861
18.063816141528726 255.39356215428268 0.6805094980004232
18.06904369648214 255.74782072496217 0.6801206562282662
18.074271251435555 255.8461145826938 0.6795171094213326
18.07949880638897 257.4779567764986 0.6815065921468407
18.084726361342383 257.38314024630523 0.6812071752024895
18.089953916295798 258.52708204684427 0.6830091152540304
18.095181471249212 258.0423873935854 0.6810900125219715
18.100409026202627 263.1562340425236 0.6875844190699424
18.10563658115604 267.21279753635963 0.6930087366608112
18.110864136109456 269.1516558009566 0.6958176050781137
18.11609169106287 274.4240448106856 0.7033667774144053
18.121319246016284 278.3550754848202 0.7085155282522783
18.1265468009697 281.02253440673945 0.7106832814594094
18.131774355923113 282.05780586501214 0.7115963441398078
18.137001910876528 286.4591917571732 0.7160436770286706
18.142229465829942 291.11150151659524 0.7212779420432954
18.147457020783357 299.60234605124623 0.7310347349852152
18.15268457573677 305.20892198690143 0.7368987270550854
18.157912130690185 312.3741686505042 0.7451115173498256
18.1631396856436 318.21070482917133 0.7525006901622302
18.168367240597014 327.92249819196905 0.7635417310691679
18.17359479555043 338.0962707426821 0.7758501211668861
18.178822350503843 352.05604080974547 0.7913249106411732
18.184049905457258 362.39921925174104 0.8023197789981065
18.189277460410672 369.98509912742776 0.810439547160867
18.194505015364086 374.7790836667157 0.8151290759291938
18.1997325703175 375.5625107906663 0.8162729873572339
18.204960125270915 376.11517115617346 0.8168917902329021
18.21018768022433 373.36430329385144 0.8139957427629572
18.215415235177744 370.33721776494684 0.8112255653977948
18.22064279013116 370.874981621412 0.8116822254918783
18.225870345084573 372.5810916895342 0.8130837636101794
18.231097900037987 373.210058681355 0.8130714077374135
18.236325454991402 374.89801070613015 0.8146060175340732
18.241553009944816 379.0428066979521 0.8193943736524365
18.24678056489823 380.6997775406734 0.8208912635112536
18.252008119851645 382.5718322472849 0.8228813830376139
18.25723567480506 378.52403356176137 0.8179720104490891
18.262463229758474 377.0392079809428 0.8164229932613337
18.26769078471189 371.0328180673601 0.8102234224995355
18.272918339665303 364.74564026812794 0.8037551703906927
18.278145894618717 356.40753688066883 0.7944746460262756
18.28337344957213 349.4266427634633 0.7871793218855886
18.288601004525546 343.0846887729379 0.7799633288541828
18.29382855947896 335.56454539368644 0.7719333936328961
18.299056114432375 328.5150781828013 0.763778951201715
18.30428366938579 318.24998007167505 0.7522281770277361
18.309511224339204 308.8706443684518 0.7407820030450607
18.314738779292618 303.7045505433922 0.7343140039961588
18.319966334246033 300.8604105265114 0.7319971927547914
18.325193889199447 297.65516198961876 0.7285813358286117
18.33042144415286 291.8330984031605 0.7228134186701706
18.335648999106276 288.0429317757327 0.7176725225367521
18.34087655405969 284.95567041714645 0.7149326677797505
18.346104109013105 284.1224252939055 0.7145737449468914
18.35133166396652 282.67952678079246 0.7131715421737385
18.356559218919934 284.758384611042 0.7161812980829585
18.361786773873348 282.4116245223028 0.7126712207519178
18.367014328826762 279.3031566697883 0.7076361147992494
18.372241883780177 276.77330016395166 0.7042452661582427
18.37746943873359 278.21399095305003 0.7055378655906664
18.382696993687006 283.2226613728311 0.7122562370891341
18.38792454864042 288.45926050585126 0.7212866080013481
18.393152103593835 295.43217096570635 0.7409634284770941
18.39837965854725 300.26901120402783 0.7523575373193901
18.403607213500663 307.9342757172354 0.7668091532437542
18.408834768454078 315.70077048656594 0.7809037854888248
18.414062323407492 324.08472243027876 0.7953444753502125
18.419289878360907 329.9546180366161 0.8063138584179268
18.42451743331432 332.4989635089204 0.812194252535331
18.429744988267736 329.0181099073497 0.8124266063633172
18.43497254322115 326.1855917005724 0.811849268574208
18.440200098174564 319.9977337371565 0.8079018747987466
18.44542765312798 317.74438931906707 0.8090131589604407
18.450655208081393 315.3307488371687 0.8089567702387103
18.455882763034808 311.52868821163355 0.806947912499584
18.461110317988222 309.78521192579564 0.8072274722823315
18.466337872941637 307.00305228521916 0.8051231800132673
18.47156542789505 305.86921168089253 0.8064101392482586
18.476792982848465 302.6968817345111 0.8041257535270104
18.48202053780188 301.07268222281357 0.8048026290754351
18.487248092755294 302.2818885286345 0.8087436866671984
18.49247564770871 301.5046360220926 0.8095918174047902
18.497703202662123 297.85754971507123 0.8070355198153433
18.502930757615538 298.45901518589767 0.8095816527088383
18.508158312568952 296.7517382794119 0.8098145950993842
18.513385867522366 297.4339083535031 0.8144852846155005
18.51861342247578 298.7627746116996 0.8184371031854881
18.523840977429195 297.39636940956586 0.8192153297181575
18.52906853238261 296.94731631430335 0.8199957474203451
18.534296087336024 294.06934097370566 0.8177864175972634
18.53952364228944 289.666786984675 0.8139853463449069
18.544751197242853 286.9829159090197 0.8120329506757584
18.549978752196267 286.96500199462486 0.8136786274525353
18.555206307149682 285.0987778191525 0.8135043601747526
18.560433862103096 285.71728487085556 0.8152160394962354
18.56566141705651 285.09520676747326 0.8166023679294488
18.570888972009925 287.43008544828695 0.8209007229834199
18.57611652696334 288.6934059589732 0.8251010027219841
18.581344081916754 289.57090945454956 0.8289111321681482
18.58657163687017 290.970190402081 0.832022102196559
18.591799191823583 290.60995845484086 0.8337198516181616
18.597026746776997 294.4345607023935 0.8411798379651799
18.60225430173041 296.4829683115287 0.8456043166642455
18.607481856683826 297.48387935692784 0.8490592740911163
18.61270941163724 300.27216459720256 0.854119185994008
18.617936966590655 300.86254674860874 0.856842541268828
18.62316452154407 301.44697677055495 0.8561159741098292
18.628392076497484 301.95320654366253 0.8396366636396122
18.633619631450898 305.60890054935686 0.8367886455449196
18.638847186404313 310.3779471991524 0.8374472670217241
18.644074741357727 317.6475688248058 0.8428076582883111
18.64930229631114 319.04199596534124 0.8409557838641759
18.654529851264556 318.57878434161455 0.8351398402502767
18.65975740621797 323.07992438791393 0.8383240707018409
18.664984961171385 328.39570430070995 0.841731345838898
18.6702125161248 332.90598821939835 0.8451685670155993
18.675440071078214 338.5940248806913 0.8510080089087935
18.680667626031628 341.3401935569209 0.8512359564642713
18.685895180985042 346.5876522053328 0.8552820313070378
18.691122735938457 349.84860498354965 0.8560246160863927
18.69635029089187 354.38914278145717 0.8587524338874798
18.701577845845286 356.83794471147837 0.8593383038791441
18.7068054007987 361.67238614996415 0.8633241316682461
18.712032955752115 366.0889093872 0.8670499435894914
18.71726051070553 370.7085147839762 0.8712583106837902
18.722488065658943 369.75895623659824 0.8681661755626281
18.727715620612358 369.0468644538826 0.8657099555764652
18.732943175565772 369.61079748113127 0.8653583940200267
18.738170730519187 367.634200184852 0.8618010370250244
18.7433982854726 367.41428073649547 0.8610221351000193
18.748625840426016 364.70388827708877 0.8562538338085088
18.75385339537943 363.08448337525203 0.8534544026264091
18.759080950332844 361.58825464809297 0.8505720494409037
18.76430850528626 357.6435447290033 0.8442175313319233
18.769536060239673 352.00354907059864 0.8367192642176807
18.774763615193088 348.12583921037793 0.8310152378913763
18.779991170146502 343.085043054847 0.8234115800151526
18.785218725099917 337.4051514004343 0.8160510378777031
18.79044628005333 334.93970665040996 0.8117368668165865
18.795673835006745 332.0767456389613 0.8080025903475015
18.80090138996016 327.8200120711413 0.8021916600168184
18.806128944913574 325.01337805764007 0.798090042329331
18.81135649986699 320.6188187468418 0.791956308595017
18.816584054820403 319.69510570621463 0.7909250500623375
18.821811609773818 318.8371397949493 0.7885104454093395
18.827039164727232 320.7012374216233 0.7910508228303067
18.832266719680646 321.0633639485532 0.7917476776600038
18.83749427463406 316.65994011090726 0.786327030114888
18.842721829587475 313.23897081068816 0.7823100212723485
18.84794938454089 309.28802013121555 0.7763276073071151
18.853176939494304 304.9063358181396 0.771120924496379
18.85840449444772 304.7355113965658 0.7701275608908001
18.863632049401133 304.68976785010574 0.7698892902482186
18.868859604354547 304.10999285895207 0.7693747361383945
18.87408715930796 301.3931321338794 0.7652388782037982
18.879314714261376 297.0009101233549 0.7600864280914472
18.88454226921479 293.3946279692042 0.7561574655931579
18.889769824168205 289.3445190965261 0.7503919972582658
18.89499737912162 287.21245625017383 0.7471628186004226
18.900224934075034 288.78431117684505 0.7474646877208068
18.90545248902845 287.8861331500528 0.7462042303743786
18.910680043981863 286.52642007169953 0.7453017696913835
18.915907598935277 284.61331690012673 0.7432287598831486
18.92113515388869 281.7519335865606 0.7401465471133849
18.926362708842106 278.09312055533564 0.7336245687487416
18.93159026379552 278.1471542405441 0.7326663699177004
18.936817818748935 277.309368187329 0.7308328391036923
18.94204537370235 277.9130883171594 0.731400239694334
18.947272928655764 276.94668198447636 0.7300339116087177
18.952500483609178 277.85768247988494 0.7299264268769261
18.957728038562593 274.5664673584729 0.7248385055024228
18.962955593516007 272.51472842876575 0.7214485889947645
18.96818314846942 269.82704370579205 0.7174234647100919
18.973410703422836 269.76517454843724 0.7174692350510442
18.97863825837625 274.3630400477375 0.7225129758153155
18.983865813329665 274.7856882483639 0.7229319688390731
18.98909336828308 274.4851528845489 0.7233488298141043
18.994320923236494 271.7631154167812 0.7199682180576502
18.999548478189908 270.8052558310136 0.7191741780060004
19.004776033143322 270.3415920022946 0.7183404929316403
19.010003588096737 272.4666310242335 0.7214849592350072
19.01523114305015 274.734893524559 0.7238034349654019
19.020458698003566 274.47713226116076 0.7228995838434795
19.02568625295698 275.72171456989867 0.7248714001682047
19.030913807910395 277.0561762331883 0.7267820665305137
19.03614136286381 278.6887814359275 0.7286432693590775
19.041368917817223 279.01477451228004 0.7274111887839084
19.046596472770638 281.2682917287517 0.7292075361573049
19.051824027724052 280.39119571681766 0.7284234378743129
19.057051582677467 282.02375534941905 0.7299119211213542
19.06227913763088 281.5127364977783 0.728501556894613
19.067506692584296 279.8370409312154 0.724940147511173
19.07273424753771 279.45869906324526 0.7239586250085276
19.077961802491124 278.95382574965276 0.7252340781167462
19.08318935744454 280.16979712278226 0.726718095490931
19.088416912397953 281.21315184765194 0.7280205800691221
19.093644467351368 281.3531758974663 0.7280616577485864
19.098872022304782 281.3371870327996 0.7272126520687872
19.104099577258197 277.63913446392274 0.7220326663877927
19.10932713221161 275.0457804019578 0.7190059622835957
19.114554687165025 274.16738805430555 0.7175727835135358
19.11978224211844 272.1490662545437 0.7149844390766114
19.125009797071854 272.30144988047675 0.7147936568982559
19.13023735202527 270.17142524893035 0.7116567277494091
19.135464906978683 271.1483887389182 0.7142874327787687
19.140692461932098 269.6618274531801 0.7118235434643829
19.145920016885512 269.2958426165777 0.7111102278667211
19.151147571838926 267.0002480224294 0.7068251277861796
19.15637512679234 267.48857641389 0.7076146000564033
19.161602681745755 268.3699070541981 0.7101332672778584
19.16683023669917 269.2992608163081 0.71151462042322
19.172057791652584 266.3345527752882 0.7076562398550378
19.177285346606 265.5711180409979 0.7067478618042224
19.182512901559413 265.94915364959763 0.7062507698288382
19.187740456512827 269.07097369491174 0.7098038718947369
19.19296801146624 268.8351291178327 0.7084431193000768
19.198195566419656 265.7480572207974 0.7048283446123077
19.20342312137307 264.19312637580913 0.7035964671981251
19.208650676326485 263.75724753155225 0.7034666724214258
19.2138782312799 265.4548581477191 0.7050188003137634
19.219105786233314 266.8258249540322 0.7054314423510286
19.22433334118673 266.5192402888167 0.7053891426428116
19.229560896140143 265.1406974761376 0.7040322243184493
19.234788451093557 266.47444040759535 0.7058709980322175
19.24001600604697 265.3793897092249 0.7047775437735055
19.245243561000386 266.6291423689568 0.7058289710556446
19.2504711159538 266.13747787619866 0.7047293177295174
19.255698670907215 267.9141124395954 0.7074598108565017
19.26092622586063 267.7069003206947 0.7065032298852669
19.266153780814044 269.2749599118265 0.7084831231887936
19.271381335767458 269.54880375796586 0.7091302337674684
19.276608890720873 268.93160947076484 0.7084195963511122
19.281836445674287 271.2656594475191 0.7113977987476857
19.2870640006277 275.43151052251403 0.716296861299433
19.292291555581116 278.98109810444635 0.7194123425302803
19.29751911053453 277.68991690892454 0.7176046987785423
19.302746665487945 276.3576848974404 0.7154636431595842
19.30797422044136 278.17434259736376 0.7180964045138729
19.313201775394774 283.7148735040613 0.7253133237169631
19.318429330348188 286.52273773699295 0.728603257561401
19.323656885301602 290.46946754635786 0.7335096985344306
19.328884440255017 291.1764842563783 0.7342038439052846
19.33411199520843 295.2457856544877 0.7387242326898213
19.339339550161846 294.839085509056 0.7370253132420012
19.34456710511526 294.8095278137475 0.7354248806536356
19.349794660068675 296.2672784526132 0.737595450394857
19.35502221502209 299.9348822440994 0.7420750672261069
19.360249769975503 304.8848301611037 0.7483403189561568
19.365477324928918 305.46604298395556 0.7486997296883253
19.370704879882332 306.6571625225964 0.7497504317589634
19.375932434835747 309.1031752513831 0.7521822513422833
19.38115998978916 313.28186155001475 0.7575373537217758
19.386387544742576 319.9707848789187 0.7654625813445655
19.39161509969599 324.76959637787616 0.7716067786705663
19.396842654649404 324.8699201554864 0.7721389182017366
19.40207020960282 329.0807298952741 0.7767576526993256
19.407297764556233 329.2766044977094 0.7771135356013329
19.412525319509648 331.74863189117934 0.7787809976453197
19.417752874463062 333.04529862233676 0.7808244429527594
19.422980429416477 334.8374218872489 0.7828109482564044
19.42820798436989 333.36091841217853 0.7803094897639257
19.433435539323305 332.0490913283079 0.7783973720601893
19.43866309427672 329.3388000251318 0.7753403801562387
19.443890649230134 324.6154254765688 0.7702593329203297
19.44911820418355 322.0754266141156 0.7676257999270476
19.454345759136963 322.5909140332934 0.7678231997779172
19.459573314090377 326.58281415926456 0.7724129373233941
19.464800869043792 329.05467394592154 0.7754897093016517
19.470028423997206 331.21976951289713 0.777563131069977
19.47525597895062 331.7151847804344 0.7783367139171686
19.480483533904035 332.96558294333164 0.779589256861999
19.48571108885745 332.3103073083693 0.7786406884556466
19.490938643810864 332.2800029551986 0.7783011065744209
19.49616619876428 331.75561868852924 0.7769336729179311
19.501393753717693 333.6754724628078 0.7791357922260792
19.506621308671107 334.89246328190393 0.7803198662798383
19.51184886362452 339.5933606242931 0.7855512986990624
19.517076418577936 339.80968491130983 0.7851670931320479
19.52230397353135 339.49427926343657 0.7842946519649592
19.527531528484765 340.2714243871129 0.7851932774105401
19.53275908343818 340.0679343400124 0.7849417370088518
19.537986638391594 343.81673233966757 0.7898765530786616
19.54321419334501 343.30160985712547 0.7899122136002384
19.548441748298423 345.9431216973015 0.7931717175659779
19.553669303251837 348.62835202744526 0.7960793233350913
19.55889685820525 355.1929140939091 0.8028168844341234
19.564124413158666 361.4465164205188 0.8096445220479384
19.56935196811208 367.46028678062953 0.8167362792191094
19.574579523065495 368.31878231315824 0.817319952182627
19.57980707801891 365.4697424913589 0.8134759204613635
19.585034632972324 365.8058532547761 0.8136426270303142
19.590262187925738 369.98316788221655 0.8178585142007017
19.595489742879153 377.8617556481734 0.8266885910705368
19.600717297832567 382.2163559936492 0.8310755793790361
19.60594485278598 384.24817016491056 0.8332675747700119
19.611172407739396 383.01824279659945 0.8318397334211602
19.61639996269281 382.706788662597 0.8313484354912851
19.621627517646225 384.41082502857375 0.8333102537295397
19.62685507259964 384.21225164454404 0.833536684799162
19.632082627553054 381.9365109987893 0.8310763291855052
19.637310182506468 382.6878617240075 0.8315299453427751
19.642537737459882 383.0528334042048 0.8316075992555896
19.647765292413297 389.4537975327436 0.8381604572968188
19.65299284736671 395.4555495418097 0.8446217875385177
19.658220402320126 397.5768010784384 0.8467449251455159
19.66344795727354 397.6694420500335 0.8475330665555187
19.668675512226955 393.1388992227248 0.8425956987421098
19.67390306718037 392.1463836899574 0.8414360908299484
19.679130622133783 393.89277990380424 0.843173826376451
19.684358177087198 398.8134620822949 0.8482525955144713
19.689585732040612 406.5953271384645 0.8564169255757735
19.694813286994027 409.5941859603525 0.8592104060959668
19.70004084194744 407.70096340344895 0.8569718712705772
19.705268396900856 401.88524819181293 0.8504650691864807
19.71049595185427 399.2381568732444 0.8481053617417367
19.715723506807684 396.9056064382817 0.8453903642019034
19.7209510617611 395.1207913423874 0.8440735171348955
19.726178616714513 391.4100696053359 0.8398666765124322
19.731406171667928 386.9607388598493 0.834649763784108
19.736633726621342 380.9345208919318 0.8283349982989339
19.741861281574757 372.8908748563388 0.8194806007799383
19.74708883652817 365.2978844490201 0.8112072878983141
19.752316391481585 363.3828547158922 0.8088701818558544
19.757543946435 362.1725060642078 0.8066932814577333
19.762771501388414 361.00626750823574 0.8057495132582028
19.76799905634183 354.72632045558635 0.7991542259467586
19.773226611295243 349.75648641311176 0.7940930087719198
19.778454166248657 345.4057535951676 0.7902837615294159
19.783681721202072 341.57791943412286 0.7856944698224857
19.788909276155486 337.8781328493725 0.7820708091676708
19.7941368311089 335.8667167325139 0.7793468452402194
19.799364386062315 335.432571090298 0.7790011765756272
19.80459194101573 333.6201994915859 0.7773218846725175
19.809819495969144 331.4038819855516 0.7739268084262295
19.81504705092256 329.2511407920269 0.7716807031511821
19.820274605875973 328.8113209984163 0.7708122955823069
19.825502160829387 325.84946720459436 0.7667402922229336
19.8307297157828 322.8077988216114 0.7637356356323411
19.835957270736216 318.20197122011024 0.7581512350650447
19.84118482568963 314.7877390617102 0.7537286497483182
19.846412380643045 312.1125765643781 0.7505578608718594
19.85163993559646 311.2087309899677 0.7493323017609732
19.856867490549874 312.83771492918817 0.7520752071982705
19.86209504550329 313.6291285898929 0.7533317433252846
19.867322600456703 313.28210489141105 0.7525362499821363
19.872550155410117 310.98029851822776 0.7495285080938838
19.87777771036353 309.9814578830983 0.7477003544290055
19.883005265316946 310.02511826554104 0.7472401781543557
19.88823282027036 311.0809486207367 0.7490716568865912
19.893460375223775 310.95016848608293 0.7487072442044
19.89868793017719 310.36682989769963 0.7482090329015106
19.903915485130604 310.1222951992234 0.7477621971230364
19.909143040084018 306.5388866884829 0.7433088565746429
19.914370595037433 304.8008709699057 0.7422711269666353
19.919598149990847 304.90202763402004 0.7421682154282359
19.92482570494426 302.74122888325365 0.7398881585954254
19.930053259897676 301.5763021514878 0.7379873723222339
19.93528081485109 299.0771550758353 0.7354762447614857
19.940508369804505 300.35330814318803 0.7379093651248656
19.94573592475792 304.2688098186155 0.7419554175304972
19.950963479711334 303.0694585766503 0.7400193509835785
19.956191034664748 299.0826171002236 0.7344413409108642
19.961418589618162 295.7371523796334 0.7299583674107731
19.966646144571577 295.7710666576718 0.7302491814833851
19.97187369952499 299.2920267892634 0.734767206140917
19.977101254478406 300.68085350272247 0.7364424770245921
19.98232880943182 301.78659242232635 0.7375622810418652
19.987556364385235 301.4997647981377 0.7364741979923524
19.99278391933865 304.2588455749041 0.7393412653334032
19.998011474292063 304.55593722959503 0.7401000239030331
20.003239029245478 304.9962686598811 0.7401665426452327
20.008466584198892 305.4128283629644 0.7411416937442157
20.013694139152307 308.727661887001 0.7454115440417047
20.01892169410572 312.7513485799562 0.7501069291315043
20.024149249059136 317.6666678934189 0.7566369761667365
20.02937680401255 322.05008937594675 0.7616615102120456
20.034604358965964 326.17326709013184 0.7662858382287626
20.03983191391938 332.9994095319173 0.7738030187631689
20.045059468872793 334.90813071384923 0.7748498751968962
20.050287023826208 337.0940237773482 0.7771777503263723
20.055514578779622 334.04482081740605 0.7733674402800452
20.060742133733036 332.574514294547 0.7721205648045872
20.06596968868645 329.6238234882988 0.7691977525767362
20.071197243639865 326.87810057901515 0.7655121657899948
20.07642479859328 321.7847013229355 0.7595175788465489
20.081652353546694 320.0054693272981 0.7574071117441795
20.08687990850011 316.6922497164703 0.7540797633194598
20.092107463453523 314.92714394945693 0.7517452411919185
20.097335018406937 313.065518387944 0.7496579400748024
20.102562573360352 312.99069263912764 0.7496167227700204
20.107790128313766 311.7494277252377 0.7482578330738182
20.11301768326718 309.0418048411868 0.7459612281205777
20.118245238220595 306.66555917991866 0.7431797318023655
20.12347279317401 305.54420020414034 0.7417674838246893
20.128700348127424 306.97608737080867 0.7422744958936647
20.13392790308084 307.06352353318215 0.7417384334039668
20.139155458034253 307.59652502121776 0.7421097876487036
20.144383012987667 308.6342956648549 0.7435202468704817
20.14961056794108 310.19792423245894 0.7451702117936971
20.154838122894496 312.3049679709252 0.7472262214780311
20.16006567784791 311.1162479051876 0.7459830788796669
20.165293232801325 309.84284821747707 0.7444868324229522
20.17052078775474 308.05857465515663 0.7430384636319455
20.175748342708154 308.803993313592 0.7445580075337238
20.18097589766157 311.69910132548995 0.7474580135079305
20.186203452614983 312.9903369932534 0.7483107643552454
20.191431007568397 313.5087896014813 0.7482125546902613
20.19665856252181 312.0691059765671 0.7471245595580157
20.201886117475226 310.8916577166422 0.7464355697327385
20.20711367242864 309.2217832394598 0.7447292369741055
20.212341227382055 303.7152151120597 0.7380813949324831
20.21756878233547 301.2857882330737 0.7358400057561305
20.222796337288884 297.4162993213434 0.7317858881002157
20.228023892242298 297.2707909449165 0.73349771149893
20.233251447195713 296.12046130534907 0.7318769408582783
20.238479002149127 295.04542876097383 0.7300764210283736
20.24370655710254 292.43301578669417 0.7253874750126846
20.248934112055956 288.73250381796805 0.7199156519149141
20.25416166700937 287.6211168944555 0.718208302912018
20.259389221962785 287.64819968858023 0.7179260992725804
20.2646167769162 291.6688615105948 0.7229263005773481
20.269844331869614 292.1370726484347 0.7244082281499206
20.275071886823028 294.173868731492 0.7272725557778499
20.280299441776442 289.12902369571304 0.7208015459345266
20.285526996729857 289.22782623399746 0.7205922382841762
20.29075455168327 289.47830615129016 0.7208966811281546
20.295982106636686 291.4225573214631 0.723336525247596
20.3012096615901 296.2742795522532 0.729130171174894
20.306437216543515 294.90277898919805 0.7275651769201723
20.31166477149693 295.1905409536195 0.7277111537410303
20.316892326450343 292.0383464088868 0.722676565739674
20.322119881403758 291.0064856647695 0.7216962378566197
20.327347436357172 292.5550665965394 0.7232427260460119
20.332574991310587 291.9540588569315 0.723353430562079
20.337802546264 295.22469989128984 0.7275207314803016
20.343030101217416 296.2750718984359 0.7282894544490826
20.34825765617083 297.7374117823165 0.7302719513073145
20.353485211124244 297.05955880905276 0.7298196174118786
20.35871276607766 294.1888897235355 0.7257047546694017
20.363940321031073 292.1095754452796 0.7231683542160187
20.369167875984488 289.2965198084998 0.7191655090189651
20.374395430937902 289.5506230590239 0.720504994365933
20.379622985891316 291.17417595501314 0.7227447802802884
20.38485054084473 288.5471461968742 0.7192689780326412
20.390078095798145 288.4987313698788 0.7198103724031638
20.39530565075156 288.49339797562044 0.7190817992391354
20.400533205704974 290.40068354230385 0.7214218472814496
20.40576076065839 292.2696707164267 0.72333024210048
20.410988315611803 290.4888986279775 0.7212871340332369
20.416215870565217 288.11854343822125 0.7188731034859696
20.421443425518632 284.7396200661127 0.7147646037469981
20.426670980472046 286.00414408057327 0.7166295690110175
20.43189853542546 287.65591295716445 0.7186025171939582
20.437126090378875 288.29443136317013 0.7193742456927398
20.44235364533229 286.1111837957871 0.716683264088346
20.447581200285704 284.8660527041755 0.7146338752397732
20.45280875523912 286.0142257619559 0.7158905021999711
20.458036310192533 288.77121753717984 0.7196687633607641
20.463263865145947 287.8663570886047 0.7180363124706098
20.46849142009936 287.3157231121877 0.7171390861670912
20.473718975052776 285.9921540757689 0.7150070386735017
20.47894653000619 287.0959575640325 0.7151988600954436
20.484174084959605 287.878525654603 0.7169489514474108
20.48940163991302 290.9054926696538 0.7199419935257892
20.494629194866434 290.257818460816 0.7198244132814153
20.49985674981985 290.4332081667661 0.7207976570749066
20.505084304773263 290.3661278726348 0.7209734338029553
20.510311859726677 289.70663962732 0.7200469697529012
20.51553941468009 289.1164373031984 0.71845610870838
20.520766969633506 287.89536012328307 0.7161804234859055
20.52599452458692 287.63768988375335 0.7163204216639855
20.531222079540335 287.9706370684037 0.7165888135208136
20.53644963449375 288.50138475622583 0.7168852342219433
20.541677189447164 286.6647958186577 0.7146341566797823
20.546904744400578 284.69281910239124 0.7117177231823073
20.552132299353993 284.106367588341 0.7111367845808263
20.557359854307407 286.67987139378664 0.7143611582366877
20.56258740926082 290.3498795987493 0.7191986919523251
20.567814964214236 289.91231742671124 0.7187703905662979
20.57304251916765 287.39047642525895 0.7153080383669179
20.578270074121065 285.96036112318126 0.7148123649327378
20.58349762907448 284.7415710507574 0.7128800880903755
20.588725184027894 285.95388576013033 0.7142028057972977
20.593952738981308 286.56196485533286 0.7159519024435174
20.599180293934722 287.6318949870733 0.7175830343366346
20.604407848888137 287.632002111346 0.7187000057731903
20.60963540384155 286.9482607119039 0.7162578422700566
20.614862958794966 286.16015248328097 0.7146469552935848
20.62009051374838 284.4451977994134 0.713081990806677
20.625318068701795 283.4965899512412 0.7118369653222806
20.63054562365521 284.9445397808851 0.7142556174658974
20.635773178608623 284.7188271512933 0.7138636490895681
20.641000733562038 284.5511215223842 0.7133333651498098
20.646228288515452 281.62853103890797 0.7101324295038706
20.651455843468867 281.8207048374484 0.7082397516120058
20.65668339842228 281.44995737228356 0.708119318925925
20.661910953375695 286.23872873976467 0.7146874520084787
20.66713850832911 288.2601246782035 0.7172320009136832
20.672366063282524 287.75136569225236 0.7172503326804249
20.67759361823594 286.75450669734414 0.7157531572378854
20.682821173189353 287.215080072193 0.7160754986404818
20.688048728142768 285.7461561165046 0.7142453154239853
20.693276283096182 285.5008315897986 0.7126497518495023
20.698503838049596 282.2253681493979 0.7090909222419886
20.70373139300301 285.0172313871731 0.712969677629551
20.708958947956425 286.71460525239627 0.7156838344704438
20.71418650290984 288.8443422286035 0.718650792806312
20.719414057863254 289.5215641638156 0.7188419359232782
20.72464161281667 292.2796343029307 0.7225573485392741
20.729869167770083 292.02965615334216 0.7224319386502962
20.735096722723497 290.9049651425594 0.7208938584365999
20.740324277676912 287.76466895835483 0.7170155595971519
20.745551832630326 287.7661059355011 0.7167933676612162
20.75077938758374 288.3627545160539 0.7173841888888124
20.756006942537155 291.2347154825908 0.7206201210550595
20.76123449749057 290.98902426356375 0.7190390556141755
20.766462052443984 290.4481914348533 0.7181371333741955
20.7716896073974 293.8980020789352 0.7221227443982848
20.776917162350813 299.55615083432974 0.7289228890703909
20.782144717304227 302.59599720885245 0.7331523521917735
20.78737227225764 300.14126466595417 0.7305858353994232
20.792599827211056 293.9207290016847 0.7233026811122031
20.79782738216447 293.82524744332204 0.7230841787626996
20.803054937117885 294.25220956229657 0.723961342481531
20.8082824920713 299.49958813124823 0.7301986419095806
20.813510047024714 302.72584176444747 0.7349784505353333
20.81873760197813 305.9657855847839 0.7377560901754779
20.823965156931543 304.5624543081166 0.7359732105983767
20.829192711884957 303.9015648824157 0.7347760878745524
20.83442026683837 302.0368937836335 0.7324916470023985
20.839647821791786 304.5749982119598 0.7358123787393371
20.8448753767452 303.554416543453 0.7339810667409147
20.850102931698615 302.643340864655 0.7321227881177386
20.85533048665203 300.7749075681819 0.7305245029633133
20.860558041605444 297.27610604039796 0.7263827036490486
20.865785596558858 296.30092896093123 0.7255791812391891
20.871013151512273 294.7326130828168 0.7233137894146631
20.876240706465687 294.41669464617445 0.7229140513755019
20.8814682614191 294.4718176562416 0.7229791053775714
20.886695816372516 294.58913300868034 0.7235483252044722
20.89192337132593 296.85354260036326 0.7263146009347348
20.897150926279345 297.49738564441867 0.7269444270193162
20.90237848123276 295.3585950579008 0.7238544285817582
20.907606036186174 289.46179667344893 0.7165936431130066
20.912833591139588 290.7833147957924 0.7179634058405225
20.918061146093002 293.4361830656117 0.7216044506374408
20.923288701046417 293.0915400683623 0.7217180589496547
20.92851625599983 291.7270610440697 0.7203515036157451
20.933743810953246 289.7266787969008 0.7186556976877712
20.93897136590666 291.0035665785477 0.7204214508828782
20.944198920860075 287.58711482212453 0.7156815766019927
20.94942647581349 290.24444770689547 0.7189539267266482
20.954654030766903 290.78858992079455 0.719339403187475
20.959881585720318 290.6041767781165 0.7194174816961955
20.965109140673732 288.84612505664 0.7168523052844465
20.970336695627147 287.05885574423735 0.7145737019344316
20.97556425058056 281.94922198343943 0.7073019018391539
20.980791805533975 280.8234061506051 0.7067268738756854
20.98601936048739 276.90746965059714 0.7012787277504833
20.991246915440804 278.09471504405263 0.7024160989721155
20.99647447039422 276.8989425124984 0.7007834613249069
21.001702025347633 278.34112874458646 0.7033352435140948
21.006929580301048 281.64812822213366 0.7079444538325212
21.012157135254462 283.70962362836485 0.7110400359649626
21.017384690207876 280.75547455939994 0.7079971582716533
21.02261224516129 276.5444565998354 0.70228284555575
21.027839800114705 275.6271568749887 0.701238007358315
21.03306735506812 278.8727042526784 0.7044749456902366
21.038294910021534 277.97008261161767 0.7037465411386905
21.04352246497495 278.29881631397785 0.7037451126506507
21.048750019928363 275.44458810436504 0.700220600472001
21.053977574881777 272.78860094489556 0.6964039971256201
21.059205129835192 273.95475702449926 0.6975943788161798
21.064432684788606 274.5032719543786 0.6977452054263783
21.06966023974202 277.47674505804133 0.7011075660627945
21.074887794695435 278.63645648133956 0.7026083522791808
21.08011534964885 276.97182702967194 0.7004004082348183
21.085342904602264 274.67490073476074 0.6977840083234865
21.09057045955568 274.3829076872877 0.6967580977727257
21.095798014509093 273.66496243538984 0.6960974641193324
21.101025569462507 273.80570733417886 0.695883683206587
21.10625312441592 272.5549935281993 0.6946760181695929
21.111480679369336 274.1044244471351 0.6952291642293265
21.11670823432275 273.68786610089234 0.6939996966042374
21.121935789276165 270.97930997934816 0.6909131888710571
21.12716334422958 268.11623544583375 0.6872438084524425
21.132390899182994 268.5877208557711 0.688892824366794
21.13761845413641 271.42442370172773 0.692232816735179
21.142846009089823 272.801480595776 0.6938623864122044
21.148073564043237 271.331160882687 0.6902271258992986
21.15330111899665 272.9337351578745 0.691005303408844
21.158528673950066 274.33772268191643 0.6928650497943989
21.16375622890348 273.8498074223907 0.6933715134940918
21.168983783856895 271.1650060258304 0.6904028360931143
21.17421133881031 271.35983560667694 0.6906681610103645
21.179438893763724 271.9752351408423 0.6910979487759404
21.184666448717138 272.58652162446987 0.6912823281999855
21.189894003670553 272.7302604099904 0.6900862400150273
21.195121558623967 274.52303293903447 0.69118971985932
21.20034911357738 277.3380881332888 0.694320187255115
21.205576668530796 279.1613638791406 0.6974614797109863
21.21080422348421 279.27605534124893 0.6975955736312522
21.216031778437625 278.4219291739624 0.695963605204348
21.22125933339104 276.0573473704715 0.6924231936083616
21.226486888344454 274.682949141523 0.6911742705136429
21.231714443297868 276.2148373403418 0.6932321304370268
21.236941998251282 276.4893149905758 0.6930032960356168
21.242169553204697 277.2429415232459 0.6938392527208015
21.24739710815811 275.46782811969246 0.6914635455255542
21.252624663111526 276.6944095016366 0.6933033042416217
21.25785221806494 278.16201993365627 0.6939622305200913
21.263079773018355 276.89244420822064 0.6921299023541437
21.26830732797177 273.07958596346157 0.6873266511392232
21.273534882925183 270.2471067145208 0.6832254446138796
21.278762437878598 266.77425823215503 0.6791957275336205
21.283989992832012 268.84814304593914 0.6895268325910802
21.289217547785427 269.94502512520415 0.7027751989531676
21.29444510273884 269.6780920588241 0.7095798043267912
21.299672657692255 266.6777236266531 0.7104842221963251
21.30490021264567 267.14332745434774 0.7156372634087359
21.310127767599084 268.0282528474347 0.7198446077063264
21.3153553225525 267.1645278255454 0.7214533040665448
21.320582877505913 266.577038949867 0.7239102193383818
21.325810432459328 266.83914203163766 0.7266387658521494
21.331037987412742 267.965370043459 0.7326959519427154
21.336265542366156 266.07383802862097 0.7343332344353909
21.34149309731957 263.69506602723004 0.7333302604697828
21.346720652272985 265.2278296641564 0.7374424249874002
21.3519482072264 265.8691113806362 0.7408878238099614
21.357175762179814 265.0172101730582 0.742892811659133
21.36240331713323 260.37102890319426 0.7387493759077635
21.367630872086643 258.78901167541636 0.7368129635790731
21.372858427040057 260.4064700297172 0.7408130469844011
21.378085981993472 265.41152315617427 0.7493681246069491
21.383313536946886 267.8913851538235 0.7546684893281613
21.3885410919003 268.73418585880336 0.757477183595187
21.393768646853715 269.3173610221258 0.760711670870279
21.39899620180713 267.1796078618303 0.7605821988882909
21.404223756760544 264.4634457945609 0.7586217567582052
21.40945131171396 261.264319803936 0.7570246776947305
21.414678866667373 262.6603317986778 0.7618837593499624
21.419906421620787 264.5605821802029 0.766956123977511
21.4251339765742 265.0623474773449 0.7684111221252801
21.430361531527616 264.93123501198687 0.7690411994826082
21.43558908648103 264.79160000081436 0.7717070471142901
21.440816641434445 265.56854136931213 0.7747627432525495
21.44604419638786 265.3521714686048 0.7769679800298345
21.451271751341274 269.4376848789064 0.7846609356894491
21.45649930629469 273.0311477838188 0.7905817449816039
21.461726861248103 275.55495584271125 0.7956836262544418
21.466954416201517 273.46005878974967 0.7943410619584604
21.47218197115493 268.84173089293034 0.789895307508367
21.477409526108346 268.3403227855322 0.7909209694025218
21.48263708106176 266.5114277067755 0.7895263732929694
21.487864636015175 268.82753507897155 0.7949398582674196
21.49309219096859 269.3411469165821 0.7976685428946921
21.498319745922004 273.651012944306 0.805425891063501
21.503547300875418 275.06853209241035 0.8096138107277362
21.508774855828833 274.1165494530791 0.8074605661137785
21.514002410782247 270.1734892560977 0.7850285017230791
21.51922996573566 269.6034881729271 0.7749954337045261
21.524457520689076 272.79684776279174 0.7711942551257106
21.52968507564249 272.6983973492302 0.7650557031305681
21.534912630595905 271.72781995398776 0.7590852199352609
21.54014018554932 272.78353747569065 0.7571533472441283
21.545367740502734 278.12528023358254 0.7630254869950421
21.550595295456148 277.9738490357988 0.7608400986157996
21.555822850409562 275.83157714894594 0.7565004945918211
21.561050405362977 274.0213504338384 0.7512682917296519
21.56627796031639 275.3712494121335 0.7503949174239116
21.571505515269806 280.19011823150527 0.7552963043356867
21.57673307022322 283.7278413930078 0.7594357677881699
21.581960625176634 287.85451646774953 0.7638278179248723
21.58718818013005 287.57729923677476 0.7620229231930776
21.592415735083463 287.3980355028798 0.7600928905622422
21.597643290036878 287.637102705437 0.7597344061886706
21.602870844990292 284.0828426973494 0.754620957301126
21.608098399943707 285.2338584257621 0.754009780327785
21.61332595489712 287.7983104088201 0.7544203798332011
21.618553509850535 289.8348473375625 0.7546746330212659
21.62378106480395 289.0870229730245 0.752786898758163
21.629008619757364 290.5053235358082 0.7543488006235102
21.63423617471078 288.4835826655191 0.7519662825373419
21.639463729664193 285.786068639756 0.7476985064297134
21.644691284617608 285.1548419545753 0.7468730723846035
21.649918839571022 284.21175886075923 0.7429938265125002
21.655146394524436 286.9855417514722 0.7459176218451451
21.66037394947785 285.6062531998181 0.7417975700599131
21.665601504431265 286.85118287084106 0.7433100909621256
21.67082905938468 289.30828577291686 0.7455765012460234
21.676056614338094 292.2771668738618 0.748833375633013
21.68128416929151 295.5805271749948 0.7536769668138268
21.686511724244923 294.0673477247391 0.7508210193525957
21.691739279198337 292.3347704669468 0.748558070356281
21.696966834151752 288.5992303562271 0.7432850027304686
21.702194389105166 288.6982397480253 0.7435736033268859
21.70742194405858 287.4141107966064 0.7422384434142598
21.712649499011995 289.93481501267297 0.7444053705726176
21.71787705396541 290.8058106662719 0.7445260268966328
21.723104608918824 291.0309735790298 0.7445897361811968
21.72833216387224 291.16718638945514 0.7445293825611976
21.733559718825653 287.6282102172798 0.7402765962201928
21.738787273779067 290.1775552678574 0.7423132888529519
21.74401482873248 293.0826837443172 0.7458984581848274
21.749242383685896 296.89594103155576 0.7501438484663685
21.75446993863931 296.36456481663214 0.7491713477264698
21.759697493592725 298.8448193283483 0.7519803002362081
21.76492504854614 301.9726020312328 0.7545465891501316
21.770152603499554 303.78013871374384 0.7569799960250287
21.77538015845297 301.45688869029976 0.7543526177886085
21.780607713406383 300.9568323504932 0.7532222647932535
21.785835268359797 301.53551350059337 0.7535051538201534
21.79106282331321 303.578194372185 0.7548904835527058
21.796290378266626 307.55930320843385 0.7600339362900926
21.80151793322004 311.5463230411291 0.7642502552517595
21.806745488173455 316.74786186382414 0.7705591273065189
21.81197304312687 318.1701622012484 0.7718039640484429
21.817200598080284 317.9398873595101 0.7717039739616857
21.822428153033698 321.25437719164506 0.7753951969780287
21.827655707987113 320.92499132315237 0.7759875384975624
21.832883262940527 321.0264220343891 0.7765480220347643
21.83811081789394 317.0339451583813 0.771984847452243
21.843338372847356 319.25942929196935 0.7739617962389332
21.84856592780077 319.48154543563436 0.7730753467504338
21.853793482754185 321.1232488620615 0.7747090855235095
21.8590210377076 320.9501784630674 0.7739802963361417
21.864248592661014 320.64392315943434 0.773913312224985
21.869476147614428 320.2201762964998 0.7733873313442161
21.874703702567842 319.365042056466 0.7724235462977911
21.879931257521257 319.06358649146324 0.7712222310304805
21.88515881247467 320.9549203257019 0.7732560004592758
21.890386367428086 319.47039246840546 0.7709275914720628
21.8956139223815 317.2917173149879 0.7688866401123309
21.900841477334914 314.5685723330516 0.7647186704345966
21.90606903228833 310.80733682958214 0.7600388274756167
21.911296587241743 308.83618940180344 0.7572938395085471
21.916524142195158 306.9798001735554 0.7549766364661021
21.921751697148572 306.34783006858714 0.7542061984301329
21.926979252101987 306.63746436466545 0.754030206398094
21.9322068070554 306.65880316248365 0.7551761196589445
21.937434362008815 308.4651959697556 0.7574419506550485
21.94266191696223 310.093872338161 0.7590579846804941
21.947889471915644 306.65130094080274 0.7546715237233579
21.95311702686906 305.77993160896204 0.7526110868808927
21.958344581822473 305.6238981890174 0.7523579864638748
21.963572136775888 306.61718160024634 0.7523892106565927
21.968799691729302 307.2547513476568 0.7528365514969978
21.974027246682716 309.262161839067 0.7559728315713895
21.97925480163613 311.57603741931405 0.7587940229370871
21.984482356589545 308.29147338694565 0.7547674174920237
21.98970991154296 306.5201534518516 0.7530514830372267
21.994937466496374 306.0157717094544 0.7531125952538975
22.00016502144979 308.45610499818736 0.7565228338296528
22.005392576403203 308.5618078259256 0.7541189178646359
22.010620131356617 306.4158376050753 0.7507652671973273
22.015847686310032 305.1374172720687 0.7485153837383743
22.021075241263446 306.2787775678848 0.7497300909349693
22.02630279621686 309.5947561939044 0.7543148580383248
22.031530351170275 312.23480040657995 0.7567433780273933
22.03675790612369 313.0292969015422 0.75754359279952
22.041985461077104 311.01143641983356 0.7546598307138458
22.04721301603052 310.7188439563038 0.7536693838481869
22.052440570983933 313.16182444882554 0.7568539225120591
22.057668125937347 315.5107308149438 0.7601464322261438
22.06289568089076 316.8977089623921 0.7624527278601527
22.068123235844176 316.8717479204484 0.7627953737899681
22.07335079079759 317.456641772835 0.7628990870791555
22.078578345751005 316.2904383163093 0.7616370109987125
22.08380590070442 316.3050336103576 0.7622093095783312
22.089033455657834 316.26061837507893 0.762080062183641
22.09426101061125 316.7744098524302 0.7622298769630055
22.099488565564663 318.54312016955356 0.7631718764055293
22.104716120518077 319.88958212163254 0.7643213554852539
22.10994367547149 320.09851811167067 0.7647277476284869
22.115171230424906 317.04576603595365 0.7605361629818121
22.12039878537832 315.1241940769274 0.7575969325889357
22.125626340331735 316.8519846911225 0.7598702361309801
22.13085389528515 317.7874342539601 0.761391449394358
22.136081450238564 319.64122476682917 0.7637379119432354
22.141309005191978 318.74291815458804 0.7619153368680326
22.146536560145393 316.11742031192455 0.7589240150257232
22.151764115098807 311.5521310577911 0.7523560452881725
22.15699167005222 309.20729874425047 0.7494452862191711
22.162219225005636 312.76704565013245 0.7537335004579655
22.16744677995905 312.6613650958159 0.7535260205270042
22.172674334912465 315.4650837554247 0.7578657506829045
22.17790188986588 312.4159624116347 0.7534416780484551
22.183129444819293 310.7073488646641 0.7519798315356945
22.188356999772708 310.7876423304094 0.7512732450683027
22.193584554726122 314.8903036077113 0.7554481745224522
22.198812109679537 317.50753110873103 0.7582616842392879
22.20403966463295 317.2880085960787 0.7578280488606393
22.209267219586366 315.27586620206773 0.7564772298829884
22.21449477453978 313.9394467954734 0.7547675918290206
22.219722329493194 314.8941801579346 0.7554230388180744
22.22494988444661 314.80084569709027 0.755504937777889
22.230177439400023 316.64047566906163 0.7578123860576195
22.235404994353438 316.04624383239474 0.7572779898160155
22.240632549306852 318.99283760829496 0.7602536444780448
22.245860104260267 319.4544745637006 0.7592878665759288
22.25108765921368 317.3601346481186 0.7564433774608293
22.256315214167095 313.0077262990091 0.7507435891317457
22.26154276912051 311.3778293206745 0.7495009072407443
22.266770324073924 315.08422427592393 0.7545609944937883
22.27199787902734 317.2792596456975 0.7573409317130613
22.277225433980753 316.13657110844224 0.756650255648352
22.282452988934168 312.0822606562027 0.7506357615820093
22.287680543887582 308.91950748857056 0.746541048314048
22.292908098840996 307.6351858964469 0.7444214775437379
22.29813565379441 305.79936935105457 0.7422101243685623
22.303363208747825 306.18709169178203 0.7430586774326801
22.30859076370124 308.1310412765343 0.7461450309653661
22.313818318654654 310.1288794211155 0.7480640680400316
22.31904587360807 306.9996172924719 0.7441529184305308
22.324273428561483 304.01433038987943 0.7392345025705374
22.329500983514897 302.7990385098079 0.7378644525716059
22.334728538468312 301.2193835120774 0.7355727008746658
22.339956093421726 298.6648011568585 0.7330479739837917
22.34518364837514 295.30398513597913 0.7294903202034512
22.350411203328555 296.5274318899226 0.7308139371387826
22.35563875828197 299.1299069883094 0.7340644844074472
22.360866313235384 302.0527950309911 0.737969627513752
22.3660938681888 300.9867146991386 0.738095761348652
22.371321423142213 300.0542847885483 0.7372651364665849
22.376548978095627 295.31588003727626 0.731935174758412
22.38177653304904 295.48816116550665 0.7325647948033379
22.387004088002456 293.6894458583733 0.7304485353338765
22.39223164295587 291.8463086886756 0.726804431906208
22.397459197909285 289.75809232344835 0.7233257681654781
22.4026867528627 288.6193061389937 0.7217003891798129
22.407914307816114 287.90003039806277 0.7221413646244057
22.41314186276953 286.73844180834016 0.7202316300215423
22.418369417722943 287.02654756857424 0.7203099957750043
22.423596972676357 286.38834896562605 0.7192813717911252
22.42882452762977 283.9573027838592 0.7170868894422316
22.434052082583186 281.87699577250794 0.7155019841074719
22.4392796375366 283.1647185774948 0.7165890505771672
22.444507192490015 283.03388874544305 0.7148804771084144
22.44973474744343 279.62685420924026 0.7092786864637778
22.454962302396844 279.39928077398093 0.7096015514207614
22.460189857350258 277.99199206896935 0.7077500930817313
22.465417412303673 277.0010495470233 0.706208165364127
22.470644967257087 278.5627485217456 0.7094644950968291
22.4758725222105 279.7121022610157 0.7116233377052379
22.481100077163916 282.2659297747908 0.7160337624157381
22.48632763211733 285.6665408606501 0.7192500261986795
22.491555187070745 286.15920746526587 0.720283726304457
22.49678274202416 282.9198775249156 0.7148368414225288
22.502010296977573 279.4222963150339 0.7095275622718006
22.507237851930988 276.4154220042851 0.7042431388125638
22.512465406884402 274.21465916482794 0.7014221356385079
22.517692961837817 272.0452432301632 0.6993553635390647
22.52292051679123 272.92751670862725 0.7012032426202255
22.528148071744646 275.07603262006455 0.7038011756983782
22.53337562669806 277.1198498576876 0.7056819954058285
22.538603181651474 276.93297570752884 0.7058020228111712
22.54383073660489 274.4880720719478 0.702777463827364
22.549058291558303 273.1305539126018 0.7010455688141278
22.554285846511718 274.07119229674345 0.7010801809754352
22.559513401465132 275.4679921939999 0.7021913294080926
22.564740956418547 272.77704126122035 0.6996184158959493
22.56996851137196 270.3523594694224 0.6967605592890291
22.575196066325375 267.577521581318 0.6931098412245865
22.58042362127879 269.0618360795243 0.6938799797075899
22.585651176232204 269.74163276120873 0.6950811687961568
22.59087873118562 274.8713770492523 0.7014926548888177
22.596106286139033 276.26267129591923 0.7034516689838518
22.601333841092448 274.77417333244983 0.7017245559169832
22.606561396045862 273.5311041488121 0.7012614127341961
22.611788950999276 272.5211138288019 0.7001422711941769
22.61701650595269 275.2508741229434 0.7029532518870935
22.622244060906105 273.5405834360211 0.700349238270905
22.62747161585952 267.8886578298145 0.6925556954873308
22.632699170812934 267.0693985357334 0.6918945375021754
22.63792672576635 266.2962310949753 0.69099862378583
22.643154280719763 270.7559301170736 0.6982794323681207
22.648381835673177 273.6523400208913 0.7024866794133102
22.653609390626592 271.8860048871804 0.6998400110669161
22.658836945580006 271.54820558199646 0.6988886527162954
22.66406450053342 272.2808118866053 0.7012905355357287
22.669292055486835 275.57870441776026 0.7058494188725194
22.67451961044025 276.4508967748367 0.7064178368812812
22.679747165393664 278.05510653421914 0.7069454069005702
22.68497472034708 276.56641498296153 0.7040248336837575
22.690202275300493 272.4253267910503 0.6981051858579477
22.695429830253907 270.3291411110755 0.6960811655777839
22.70065738520732 274.2206605751554 0.701683021766331
22.705884940160736 277.5282390919085 0.7068728055924607
22.71111249511415 278.47725076370455 0.707624088620779
22.716340050067565 277.2847423334595 0.7051634369895079
22.72156760502098 275.825052749218 0.7021588154097794
22.726795159974394 274.43726966833526 0.6993853033891513
22.73202271492781 277.9346028284477 0.702824191201239
22.737250269881223 279.3077750240079 0.7044997677275245
22.742477824834637 278.78563326038926 0.7033275874293623
22.74770537978805 275.34669810610876 0.6989357098441467
22.752932934741466 276.05148056034267 0.7006560395668721
22.75816048969488 282.68503987045216 0.7091740408134405
22.763388044648295 286.2847901273333 0.7140944715642054
22.76861559960171 286.4862701708668 0.7149255635248153
22.773843154555124 286.3692772994431 0.7145330868023484
22.779070709508538 287.1658461618801 0.7156801368234446
22.784298264461952 286.8878344251143 0.7143294609080258
22.789525819415367 287.6370980251835 0.7169041879319714
22.79475337436878 287.686300291634 0.7171293631567737
22.799980929322196 287.4920673643339 0.7152735919608729
22.80520848427561 290.2138430059157 0.7184954468798438
22.810436039229025 293.23315688268536 0.7216187483985887
22.81566359418244 292.6973716258985 0.722334355036341
22.820891149135853 290.3182182011666 0.7196889797985306
22.826118704089268 289.6920709915876 0.7191226447034603
22.831346259042682 290.94573530382587 0.7196697852287284
22.836573813996097 291.28138918232236 0.719113898028791
22.84180136894951 292.52385944768747 0.7209500510762752
22.847028923902926 291.1731414641607 0.7197588563189905
22.85225647885634 288.60293608979913 0.7171604910233376
22.857484033809754 287.39533034175565 0.7145798730936624
22.86271158876317 289.94555918535093 0.7173567543619284
22.867939143716583 292.1795078316544 0.7190477152212106
22.873166698669998 293.9291576526176 0.7216151729842845
22.878394253623412 294.2520966351556 0.7216478313887243
22.883621808576827 293.24731309673035 0.7205094958486228
22.88884936353024 292.74872165363655 0.7201986140575384
22.894076918483655 293.207047672403 0.7214545189256644
22.89930447343707 294.4030915466839 0.7229997690018739
22.904532028390484 293.64348870472185 0.7214710710703234
22.9097595833439 292.91849768445775 0.7206450777103734
22.914987138297313 289.52752932716095 0.7152218441914514
22.920214693250728 291.9734012737067 0.7180516015641928
22.925442248204142 292.5817440385676 0.7190001921261316
22.930669803157556 291.41945145910347 0.7179099438448655
22.93589735811097 289.01336738903586 0.7166092002752519
22.941124913064385 287.7197633730328 0.7138485686207787
22.9463524680178 288.5076374686451 0.7147206211396279
22.951580022971214 288.10175298165666 0.7143865621727714
22.95680757792463 287.21821602932124 0.7129228777283019
22.962035132878043 285.08190189213303 0.7099916050714111
22.967262687831457 284.02487109963835 0.7075375233628575
22.972490242784872 287.5566101087247 0.7117025798540746
22.977717797738286 289.56993704009346 0.714662496425935
22.9829453526917 290.60769369111034 0.716225541130976
22.988172907645115 290.82087765182223 0.717451322626395
22.99340046259853 287.84278605006244 0.7126384520511957
22.998628017551944 286.3500748545489 0.7110718009965148
23.00385557250536 283.8897597666416 0.7071819349832658
23.009083127458773 286.47462623427106 0.7110836143772946
23.014310682412187 287.44257583450195 0.7123991775410262
23.0195382373656 290.845764625294 0.7165739381130886
23.024765792319016 289.941338035301 0.7142401332166275
23.02999334727243 289.88409518518074 0.7134856694668081
23.035220902225845 286.2611968899697 0.7096967780276529
23.04044845717926 283.7091196165264 0.7075751119731574
23.045676012132674 282.0540967510466 0.7056336760837086
23.05090356708609 286.0334574900536 0.7108427690496866
23.056131122039503 290.3967640142479 0.7157895203486883
23.061358676992917 292.54162502917126 0.7181307435659368
23.06658623194633 291.3931651679032 0.7166750355650828
23.071813786899746 285.30673375523145 0.7090757794439051
23.07704134185316 283.6504231469971 0.7079281128796148
23.082268896806575 283.92447122774996 0.7079524787546343
23.08749645175999 286.76841656458424 0.7109841552872425
23.092724006713404 287.20733219193863 0.7112306423959227
23.097951561666818 287.0069036453778 0.7109866086820226
23.103179116620232 285.1958458661201 0.7097307113677029
23.108406671573647 283.19677566716655 0.7069675292021383
23.11363422652706 283.75753696996446 0.7077823808486258
23.118861781480476 284.70656230579965 0.709451805669841
23.12408933643389 282.61704616876335 0.7070640552242278
23.129316891387305 286.0607133528782 0.7113696137077884
23.13454444634072 287.66977417441876 0.7126834065614405
23.139772001294133 292.1565830127141 0.7176257310736073
23.144999556247548 292.5336932659033 0.7189531652242505
23.150227111200962 289.7672465312482 0.7151275269851743
23.155454666154377 285.0914316718428 0.7090242861997403
23.16068222110779 280.4839986666772 0.7024037452497577
23.165909776061206 280.74154546496436 0.7016242030710309
23.17113733101462 283.2297223460529 0.7051510311955433
23.176364885968034 286.84475927354447 0.7098647322447321
23.18159244092145 285.48896237448326 0.709439561769587
23.186819995874863 281.8521035597241 0.7046255047372413
23.192047550828278 283.3648865897435 0.7062262909912754
23.197275105781692 285.2703113855581 0.7076929368278285
23.202502660735107 284.5162157049448 0.7058937523553243
23.20773021568852 283.54993239245067 0.7050559616570249
23.212957770641935 282.07452747462804 0.7045796522288117
23.21818532559535 282.1881454494564 0.7064642026661573
23.223412880548764 281.75165628881524 0.705860214500099
23.22864043550218 283.6457231924109 0.7076198366272721
23.233867990455593 282.9197950025124 0.705180423623253
23.239095545409008 282.6862272796307 0.7034003675802396
23.244323100362422 283.7753449969457 0.7042212100647608
23.249550655315836 286.8571741627172 0.7089107655654165
23.25477821026925 286.8458662761548 0.7105223278323799
23.260005765222665 288.68742518063834 0.7147069355803958
23.26523332017608 290.4668896554589 0.7158373556315831
23.270460875129494 289.83714442344206 0.7143410938150611
23.27568843008291 289.5827080355455 0.7137707209474722
23.280915985036323 283.03226867099016 0.7062147596388816
23.286143539989737 283.2246554233569 0.7062799505819913
23.291371094943152 282.0156928141099 0.7036483773554019
23.296598649896566 284.7254031395439 0.7066515947208702
23.30182620484998 284.4286948890563 0.706101239623238
23.307053759803395 284.58303128771325 0.7059778055453195
23.31228131475681 282.6857497762766 0.7040290341371283
23.317508869710224 284.5366321014826 0.7066793599159331
23.32273642466364 284.5060154894805 0.7073112138655752
23.327963979617053 286.86230711872275 0.7101593551199544
23.333191534570467 286.34370995454435 0.7090664502911251
23.33841908952388 284.02550181718135 0.7057264158809148
23.343646644477296 283.2621993762544 0.7036803210059559
23.34887419943071 283.29397492404723 0.7030129492731593
23.354101754384125 283.8366963030292 0.7035854153995938
23.35932930933754 286.96522757110347 0.7075266100107844
23.364556864290954 289.1920505472135 0.7115078831811316
23.369784419244368 289.8224552328091 0.7126669608272013
23.375011974197783 288.5345249390719 0.7121783757472341
23.380239529151197 286.34746385153215 0.7095516105665025
23.38546708410461 285.68823191920393 0.7082241719107807
23.390694639058026 287.7926004250981 0.7106766293162711
23.39592219401144 286.34853918433714 0.7088507009898647
23.401149748964855 286.79546583027803 0.7088666717825122
23.40637730391827 287.61647237574283 0.7096781579080351
23.411604858871684 290.4447529527867 0.7135859176598196
23.416832413825098 292.18564118716796 0.7160193671748074
23.422059968778512 291.61768880474835 0.7157421736915418
23.427287523731927 291.2526080321957 0.715457710789026
23.43251507868534 287.2551834219339 0.7097590474547585
23.437742633638756 285.65805083933265 0.7069915571272141
23.44297018859217 287.720252981709 0.7086675325178682
23.448197743545585 290.7500124169461 0.7122325804504993
23.453425298499 291.7097034381072 0.712911917495999
23.458652853452413 289.71049558800456 0.7104647854411245
23.463880408405828 290.0889885191366 0.7106727431854201
23.469107963359242 290.8209878089918 0.7129475760852954
23.474335518312657 291.3227257486288 0.7135115251989522
23.47956307326607 294.2809158647755 0.7167494004233459
23.484790628219486 296.7462605301173 0.7182258255258853
23.4900181831729 298.64333560153955 0.7199255416283379
23.495245738126314 295.88653258757034 0.7168586782155852
23.50047329307973 293.974724684312 0.7144979284862241
23.505700848033143 293.31877724382787 0.7146624729869128
23.510928402986558 292.4802857910359 0.7138289577904235
23.516155957939972 294.9825769183393 0.7167318388388073
23.521383512893387 296.26690865376156 0.7174283858013887
23.5266110678468 294.87708138575806 0.7160561238152938
23.531838622800215 293.4381109483212 0.7145208008868527
23.53706617775363 293.8645070701893 0.7149038065437162
23.542293732707044 298.9450986988222 0.7197030390613736
23.54752128766046 301.26774354273357 0.721879825142294
23.552748842613873 302.8793646373285 0.7237513450131181
23.557976397567288 304.55907261041534 0.7253751303996409
23.563203952520702 303.54112017383403 0.723663463839257
23.568431507474116 303.04672267961337 0.7223184681429387
23.57365906242753 302.19967268950046 0.7214086415130118
23.578886617380945 302.491046985159 0.7223967477881456
23.58411417233436 299.2497891809364 0.7188841443030247
23.589341727287774 299.32338314345805 0.718557931562004
23.59456928224119 299.57576735822727 0.7182618012412506
23.599796837194603 299.9685111365351 0.7194860386266911
23.605024392148017 299.89558689540024 0.7183422633468353
23.610251947101432 300.121279146103 0.7180718467778026
23.615479502054846 299.35493243048325 0.7164494275345126
23.62070705700826 297.9013801163179 0.7144781608243017
23.625934611961675 295.3027168026435 0.7111079752686138
23.63116216691509 296.07169108633946 0.7115392191660395
23.636389721868504 297.278452160232 0.7124804286831032
23.64161727682192 295.078930992912 0.7091945684595297
23.646844831775333 296.4835190095206 0.7104967605505699
23.652072386728747 297.3386300246771 0.7121028253979645
23.65729994168216 298.4705082728491 0.7126313024146077
23.662527496635576 298.68470462541444 0.7123641838426858
23.66775505158899 299.75538372459124 0.7134882559034619
23.672982606542405 299.11048366927383 0.7127787651101631
23.67821016149582 297.3305654539323 0.7100787134993554
23.683437716449234 294.83857351943294 0.7065570443619608
23.688665271402648 297.78617141834053 0.7106032992116548
23.693892826356063 299.34042762067924 0.7123563202905816
23.699120381309477 299.62348312452565 0.712361007865915
23.70434793626289 297.6078735218134 0.7092558420726385
23.709575491216306 300.5884888141523 0.713002548275391
23.71480304616972 302.0130548364098 0.7150918819237342
23.720030601123135 302.5314946190502 0.7156508051590744
23.72525815607655 299.7083954565266 0.7112175673295562
23.730485711029964 301.2889685326201 0.7118486557417106
23.735713265983378 301.804282241575 0.7119568323386002
23.740940820936792 300.26488653164137 0.7115450523612254
23.746168375890207 301.34898989073486 0.7133122414544808
23.75139593084362 301.6984411177691 0.7135925199679886
23.756623485797036 302.0553083129037 0.7132834015544186
23.76185104075045 299.21127715833893 0.7089516387046433
23.767078595703865 298.2437256115048 0.707399708485122
23.77230615065728 299.76409020353793 0.7093536217397983
23.777533705610693 298.58907843722915 0.7074570912999883
23.782761260564108 300.089788734384 0.709205683108426
23.787988815517522 303.24078018422716 0.7124831591396152
23.793216370470937 305.56434109530346 0.715288207275955
23.79844392542435 306.63968274294444 0.7167689995706671
23.803671480377766 306.9178902186389 0.7164666519668823
23.80889903533118 308.3810652245156 0.7174179848078643
23.814126590284594 309.5943133957277 0.7182444812361546
23.81935414523801 312.5360677357385 0.721538750556622
23.824581700191423 309.5088281122286 0.717572481874518
23.829809255144838 308.11503073421767 0.7167280946103559
23.835036810098252 305.3333093852504 0.7131083655853798
23.840264365051667 303.84707628788277 0.7104568859518555
23.84549192000508 304.3392600713921 0.7101283063036206
23.850719474958495 307.28370476448896 0.7126753794916303
23.85594702991191 309.791539752497 0.7155216854788463
23.861174584865324 309.99427509108733 0.7155147661864413
23.86640213981874 309.7651220910013 0.7153052234537725
23.871629694772153 308.8637850792608 0.7145069610720517
23.876857249725568 306.77154116905183 0.7118659764497873
23.882084804678982 307.21008475111415 0.7120686500872112
23.887312359632396 308.126260599967 0.7121662838185266
23.89253991458581 307.24776484196366 0.7101004923053477
23.897767469539225 305.8925649702415 0.7091598757565422
23.90299502449264 304.98207209305787 0.7080927497587248
23.908222579446054 304.3844776482768 0.7081737642802768
23.91345013439947 302.51569414719995 0.7056308248693713
23.918677689352883 300.608298521486 0.7030136636878933
23.923905244306297 301.17146433738947 0.7035635823002239
23.929132799259712 304.38976472881484 0.7071514743208818
23.934360354213126 302.6495398511012 0.7049170978046664
23.93958790916654 304.43436227130957 0.706467318901436
23.944815464119955 306.1188568433056 0.7082841580126596
23.95004301907337 304.9271062758341 0.7074417904150553
23.955270574026784 299.25641908509004 0.7015584251829932
23.9604981289802 297.3340550173167 0.6997160959220124
23.965725683933613 300.67781842214714 0.7035261900160417
23.970953238887027 301.83699010672433 0.705544035456386
23.97618079384044 301.22901278313645 0.7046035831416559
23.981408348793856 299.64921882203765 0.7021830953814109
23.98663590374727 301.2547597944993 0.7038022001001859
23.991863458700685 302.476846780999 0.7058136736957509
23.9970910136541 303.9613660041881 0.7073795880228284
24.002318568607514 304.10716708662267 0.7069555426117825
24.007546123560928 302.66273665841936 0.7049422070761933
24.012773678514343 300.3304001190847 0.7031074455117527
24.018001233467757 299.21324394767265 0.7017050116467107
24.02322878842117 300.6074462598572 0.7029403765527891
24.028456343374586 301.89713606143164 0.704808284057585
24.033683898328 303.57679330830376 0.707180175858532
24.038911453281415 303.3167543565788 0.7071824182617644
24.04413900823483 302.76388745279945 0.7049921921115143
24.049366563188244 298.5321836246817 0.700236440164137
24.054594118141658 297.1333509469281 0.6983851590848879
24.059821673095072 299.4599500250839 0.701467824862918
24.065049228048487 299.0767682844453 0.7012774122277425
24.0702767830019 298.9169003919665 0.7138135043568002
24.075504337955316 299.09471175385846 0.7231170619692573
24.08073189290873 300.9720653621177 0.7316815755113623
24.085959447862145 302.1806577248562 0.7392326488921165
24.09118700281556 302.3325572199193 0.7436905826014545
24.096414557768973 301.82566589324426 0.7479757413241639
24.101642112722388 300.00246024674396 0.7489960108575807
24.106869667675802 298.16568373586074 0.7510063300333583
24.112097222629217 295.25559080721644 0.7507203860623758
24.11732477758263 297.2560205869439 0.7573590170889944
24.122552332536046 297.78532517466 0.7624050204093623
24.12777988748946 300.01420967545295 0.7698624808083281
24.133007442442874 298.8771341667837 0.7724353400754636
24.13823499739629 299.65801350514874 0.7759081389969529
24.143462552349703 297.9552424017055 0.7749952748946001
24.148690107303118 299.617389523087 0.7790217700194035
24.153917662256532 299.447770124859 0.7817314991310996
24.159145217209947 300.3720234530842 0.7855649895505525
24.16437277216336 298.5470333312804 0.78685671142169
24.169600327116775 296.6646378757044 0.7871052406062775
24.17482788207019 296.5548119169737 0.7904244409393008
24.180055437023604 300.1132521014735 0.7976896665829933
24.18528299197702 300.5889271262513 0.8004002333208396
24.190510546930433 303.23074916438566 0.8065803102138256
24.195738101883848 299.7000491814399 0.8043545515813667
24.200965656837262 303.4841649212056 0.8128340079974993
24.206193211790676 302.0769951026821 0.8138740662206188
24.21142076674409 302.68973813733413 0.8176339729356448
24.216648321697505 300.3550511051008 0.8165688384004898
24.22187587665092 304.2330838646078 0.8243632832122476
24.227103431604334 304.9611390067429 0.8276629876016105
24.23233098655775 303.2551041788536 0.8274003650630153
24.237558541511163 299.9677139652078 0.8249301661565037
24.242786096464577 301.72475927849064 0.8301778402811104
24.248013651417992 305.4198991421044 0.8374319123197163
24.253241206371406 305.1834709601382 0.8395210559732241
24.25846876132482 304.26308307623054 0.8411455625764487
24.263696316278235 301.56086475775913 0.8399731881888929
24.26892387123165 300.91170307142136 0.8407190068665676
24.274151426185064 300.9972072215729 0.8420256548790949
24.27937898113848 301.54900148569664 0.845649718826397
24.284606536091893 300.59398189781155 0.8471922243851447
24.289834091045307 298.6620086151462 0.8467998714125222
24.29506164599872 296.14889996228305 0.8457989425968645
24.300289200952136 296.27758462780673 0.8478322467297935
24.30551675590555 295.55457380615655 0.8488072810885792
24.310744310858965 294.7045361953842 0.849198354898573
24.31597186581238 295.2754812946538 0.8525112135152161
24.321199420765794 295.69498460896114 0.8545579404446114
24.326426975719208 299.1206944041952 0.8616583777443825
24.331654530672623 300.8096739425762 0.8640328538611922
24.336882085626037 303.3521455821808 0.868276091531226
24.34210964057945 303.2209519109651 0.868331374077219
24.347337195532866 301.78025575147444 0.8696477460323859
24.35256475048628 296.3447591723051 0.8655844051004342
24.357792305439695 296.224435178573 0.8688780400874443
24.36301986039311 292.8690151010846 0.8673584354413892
24.368247415346524 296.61742585598864 0.8756395772084103
24.373474970299938 298.9919992753831 0.8806690529222542
24.378702525253352 302.7006294580307 0.8879270204978876
24.383930080206767 304.4191509744673 0.8915158233215044
24.38915763516018 303.0127161923954 0.8920080872893119
24.394385190113596 302.126907866417 0.8928626621619654
24.39961274506701 297.4251571012958 0.887957994175887
24.404840300020425 296.4498138551189 0.8887295151648611
24.41006785497384 296.74720935126953 0.8907888389954339
24.415295409927253 298.1080943385966 0.8949466142871808
24.420522964880668 295.7988841176372 0.8940344558717788
24.425750519834082 295.7110148275882 0.8957624259111829
24.430978074787497 297.79441299399645 0.9008086306898033
24.43620562974091 300.91982472348406 0.9071336970784285
24.441433184694326 301.57021371473525 0.9113460646837057
24.44666073964774 301.61177791609254 0.9145285146416758
24.451888294601154 302.3920705800874 0.9176114035799617
24.45711584955457 301.5373985709902 0.9173118302701386
24.462343404507983 301.5286065853149 0.9190578685288474
24.467570959461398 298.7370163748214 0.9181009526181443
24.472798514414812 297.7165202618084 0.9189272898897718
24.478026069368227 297.35845130782826 0.920912914267565
24.48325362432164 297.578977655528 0.9225460644898962
24.488481179275055 300.2805246960582 0.9297729615939113
24.49370873422847 302.8931244636506 0.9370090101768807
24.498936289181884 303.30167265608844 0.9403330800683292
24.5041638441353 300.7820721281674 0.9384734358491946
24.509391399088713 298.715511596645 0.9375899577141273
24.514618954042128 297.1939726535836 0.9365353725451251
24.519846508995542 298.28973830640206 0.9401190248203348
24.525074063948956 299.6253470607415 0.9434154789582012
24.53030161890237 300.6353407064707 0.9475949381326682
24.535529173855785 305.41571195388724 0.9582327988866112
24.5407567288092 307.34046332514 0.963179959286607
24.545984283762614 308.6061448934359 0.9677436103826443
24.55121183871603 308.80691882218275 0.9713667766002487
24.556439393669443 312.8589671037838 0.9801632798516811
24.561666948622857 315.5430215005613 0.9858390210580015
24.566894503576272 316.042201165813 0.987649950822245
24.572122058529686 310.3988597507225 0.9808241748546488
24.5773496134831 310.4942802384559 0.983975682361638
24.582577168436515 305.91663872901603 0.9794377450923494
24.58780472338993 306.40181150474524 0.9818837950070681
24.593032278343344 305.78892127764163 0.9824302354070386
24.59825983329676 310.27814933100535 0.990800221436469
24.603487388250173 311.21624612174196 0.9957138547780274
24.608714943203587 309.4538551780383 0.9975757556602037
24.613942498157 305.5232316098661 0.99450931212607
24.619170053110416 304.6366652555033 0.9957378238995482
24.62439760806383 302.8758484082423 0.9937077781926952
24.629625163017245 303.71705782341496 0.9968815458225914
24.63485271797066 303.40412262093446 0.9985428493400872
24.640080272924074 300.7495122548122 0.9978624820271002
24.645307827877488 299.81129140214455 0.9992481639612228
24.650535382830903 298.9965685854969 1.0005537172554337
24.655762937784317 302.25878463528755 1.0068460142698852
24.66099049273773 301.4041595015599 1.0074172092240044
24.666218047691146 302.58687848012136 1.0144271999236085
24.67144560264456 302.17040906175777 1.02056443456229
24.676673157597975 303.6412576886625 1.0272742880953443
24.68190071255139 305.73578687584217 1.0336528126081486
24.687128267504804 306.2953624249044 1.0352589391864144
24.692355822458218 307.5057920550462 1.0381250543481824
24.697583377411632 302.27429570710336 1.0311257439462154
24.702810932365047 295.8157503807396 1.0212379723802727
24.70803848731846 289.937076308725 1.0142656881852459
24.713266042271876 290.77758270763496 1.0172762993463922
24.71849359722529 294.1662918142722 1.025935468742166
24.723721152178705 295.66204900881075 1.0300121597763328
24.72894870713212 296.141630171056 1.033474664844702
24.734176262085533 294.4633851979352 1.0326719510493931
24.739403817038948 302.5437729456043 1.0508766170956738
24.744631371992362 305.10162659191934 1.0585726600164997
24.749858926945777 306.8721524418782 1.063842535840918
24.75508648189919 303.1178874615377 1.0600448941471787
24.760314036852606 296.00708987406284 1.0492801484758454
24.76554159180602 295.7198065637085 1.052031230248137
24.770769146759434 294.7881301331882 1.0533265841761768
24.77599670171285 298.8539441687404 1.0645096726317982
24.781224256666263 300.9328747796555 1.0706362445570308
24.786451811619678 303.2788542543266 1.0778962823548481
24.791679366573092 300.10463792845474 1.0755674795930352
24.796906921526507 298.76429129461843 1.0767271850835716
24.80213447647992 299.95112661821037 1.082815828928488
24.807362031433335 300.20833809425085 1.0854537202879355
24.81258958638675 300.32118116989597 1.0895275159132969
24.817817141340164 298.0281101552627 1.087106668574958
24.82304469629358 299.1243396561141 1.0889822304394992
24.828272251246993 298.70731656018233 1.0902876710356588
24.833499806200408 301.8890954044418 1.098870447400807
24.838727361153822 300.30859859601884 1.1008571290053766
24.843954916107236 303.4113296411513 1.1088540566989409
24.84918247106065 299.8773042486134 1.1039805651717671
24.854410026014065 302.4186488684705 1.1107033894572362
24.85963758096748 302.13961923902923 1.1143837571345527
24.864865135920894 304.469114886134 1.1214602008331218
24.87009269087431 306.4339472855602 1.1301255901742011
24.875320245827723 308.21260590049997 1.1359851029656436
24.880547800781137 309.75462129463324 1.1435875945631506
24.885775355734552 308.3965354124617 1.143329299292751
24.891002910687966 309.4942915018618 1.1474717626207338
24.89623046564138 307.76981162867827 1.1460276100062217
24.901458020594795 305.50695419270187 1.1439216816522415
24.90668557554821 302.5011324349229 1.1439916972384443
24.911913130501624 301.87291948581395 1.147570810933299
24.91714068545504 306.2660315633636 1.1597573288777134
24.922368240408453 308.46751229050255 1.1669857980802623
24.927595795361867 309.97574248591786 1.1728241752984687
24.93282335031528 307.2466353937544 1.1703750908771344
24.938050905268696 304.33741067499005 1.1660392800439705
24.94327846022211 305.6789835114734 1.1719270136697209
24.948506015175525 305.63713664333966 1.1771712307283189
24.95373357012894 307.1360470344318 1.1836028783718966
24.958961125082354 304.1189760612273 1.1795017898867843
24.964188680035768 306.96490520995667 1.1856811257673625
24.969416234989183 306.0732153963092 1.1872267921768394
24.974643789942597 311.86479654395816 1.203575767020141
24.97987134489601 311.7297323651542 1.2067402883492424
24.985098899849426 314.63289196108826 1.2159682723145795
24.99032645480284 311.9032568942984 1.2119074208934124
24.995554009756255 309.9856302539575 1.21022383954406
25.00078156470967 313.09509437349254 1.2202310151747024
25.006009119663084 313.786742571866 1.2246951545911537
25.011236674616498 313.56250954410274 1.2296141477611238
25.016464229569912 309.78309126153846 1.2241209834913362
25.021691784523327 309.51986404303807 1.2284841574808336
25.02691933947674 312.9197832380855 1.2382718743939336
25.032146894430156 316.86698558568634 1.2500072686525923
25.03737444938357 317.86817397134814 1.2572019589705086
25.042602004336985 316.72668562794877 1.2607428445031312
25.0478295592904 314.68749170618906 1.262749300431809
25.053057114243813 317.63313288455095 1.273068301024733
25.058284669197228 314.17678712251194 1.2687618523771764
25.063512224150642 310.35922805369364 1.2632407274865975
25.068739779104057 307.76407387539075 1.2612620583767382
25.07396733405747 310.41588232040107 1.2692068097174836
25.079194889010886 313.3260645316503 1.2776704269986652
25.0844224439643 313.460359847763 1.2808300616974835
25.089649998917714 310.411738422614 1.2817512167800178
25.09487755387113 312.8321258354167 1.2895342686270752
25.100105108824543 316.85633789177496 1.301080140234106
25.105332663777958 320.37386669087687 1.3125894887617306
25.110560218731372 321.4747125191258 1.3211175767352763
25.115787773684787 317.38447704116703 1.3203832995471092
25.1210153286382 313.1146984570387 1.3125023436586958
25.126242883591615 314.8818891083432 1.3183586830235368
25.13147043854503 314.2839466007891 1.3192907227079296
25.136697993498444 320.7495496546662 1.3404602660499578
25.14192554845186 322.6369644221307 1.3468667375065262
25.147153103405273 320.9594327936989 1.3499976294720792
25.152380658358688 321.700952526035 1.3530368978379779
25.157608213312102 318.3619193175415 1.350782355938744
25.162835768265516 319.10788063915106 1.3546866168637537
25.16806332321893 317.10384386042426 1.3542371814401153
25.173290878172345 314.0174736805476 1.3518702192430336
25.17851843312576 317.6110713088584 1.3673499717385418
25.183745988079174 315.52698686307156 1.3691492249287978
25.18897354303259 313.5575489332154 1.37501707126944
25.194201097986003 308.34599231496827 1.3675761568618805
25.199428652939417 305.73147688841186 1.3634017469329616
25.204656207892832 304.4959048453121 1.3641309810861202
25.209883762846246 311.27249577412283 1.3837980561887768
25.21511131779966 315.06835220354714 1.3961015177273899
25.220338872753075 318.1816901415498 1.404797290742692
25.22556642770649 317.9833798241281 1.407047361923161
25.230793982659904 321.54104177098463 1.4204216650242911
25.23602153761332 324.250850495448 1.4332128230027632
25.241249092566733 327.34822136973565 1.4496191799088727
25.246476647520147 326.08562412531904 1.4533736060430424
25.25170420247356 327.05225764500835 1.4612980772654207
25.256931757426976 325.198911483326 1.4596942523654028
25.26215931238039 318.92918915370035 1.4495427892352057
25.267386867333805 317.0615862954637 1.4480105631351736
25.27261442228722 315.464066507968 1.4494853708125803
25.277841977240634 322.3178466806549 1.4699185983407053
25.283069532194048 320.1712144059715 1.470712416211727
25.288297087147463 321.15989646603344 1.477225546580107
25.293524642100877 320.31213449544794 1.4786252983091472
25.29875219705429 325.0782947494281 1.4975079876542419
25.303979752007706 327.7356194676824 1.5089617018886168
25.30920730696112 320.1297733690845 1.5019439271939659
25.314434861914535 318.0005516643354 1.5021044469802778
25.31966241686795 315.2544323239385 1.5015836708412866
25.324889971821364 318.0748781396111 1.5138358710084758
25.330117526774778 318.19165879370865 1.5212138574552754
25.335345081728192 322.8201334393603 1.542164035782521
25.340572636681607 326.5728036122951 1.5583225414358364
25.34580019163502 330.2950464002293 1.571215680045759
25.351027746588436 319.97511136581494 1.552111590534846
25.35625530154185 317.21128438878793 1.5499878698298326
25.361482856495265 317.00329808376955 1.5565903299359214
25.36671041144868 321.2373483619681 1.5709773225054269
25.371937966402093 324.0870276075665 1.5800835728512836
25.377165521355508 322.61049389811166 1.5827694386732745
25.382393076308922 321.6214085772749 1.5891828942702593
25.387620631262337 317.8386160891688 1.5928142508747576
25.39284818621575 314.5086728284847 1.5905259902797886
25.398075741169166 316.29676428532315 1.5992439340078286
25.40330329612258 316.75529253905955 1.6066499575426036
25.408530851075994 318.70731236032333 1.6181313088875815
25.41375840602941 323.0181646417745 1.640741486970322
25.418985960982823 324.3403951853011 1.646262303710596
25.424213515936238 319.54958559905964 1.6417154731680415
25.429441070889652 315.4294356413205 1.6338455240629675
25.434668625843067 316.61178263758114 1.646722293919521
25.43989618079648 320.0244871611155 1.6653507253508257
25.445123735749895 321.41772211753766 1.6790370392487577
25.45035129070331 318.99465016347006 1.6807315459025385
25.455578845656724 320.94140222069285 1.6937419389039527
25.46080640061014 321.7977025124512 1.7044211900174089
25.466033955563553 322.92544569337457 1.7170923359487
25.471261510516968 326.3007706351324 1.7316384096569277
25.476489065470382 329.161370366271 1.7430550340829625
25.481716620423796 321.2898526662096 1.7327568107693165
25.48694417537721 319.92935589533516 1.7362443387836368
25.492171730330625 319.1965718288617 1.7471825261375022
25.49739928528404 317.62451545240765 1.7510492521278378
25.502626840237454 319.2886115123531 1.764777618602488
25.50785439519087 319.2274764260702 1.7736890743130453
25.513081950144283 324.88530111694126 1.7949990726145137
25.518309505097697 325.177329860291 1.8057653513024667
25.523537060051112 320.42845408787235 1.802856425014928
25.528764615004526 320.9986958317252 1.8160554967962699
25.53399216995794 321.2484922677306 1.8225446707217023
25.539219724911355 319.74222808673954 1.8264751183341297
25.54444727986477 318.0565432161637 1.831701905029769
25.549674834818184 314.41187588065 1.833430524583175
25.5549023897716 321.9249432746636 1.8679219988543219
25.560129944725013 324.1848826884262 1.8866734115667754
25.565357499678427 332.97578461176755 1.9217001716321245
25.57058505463184 335.961329384354 1.946089774605512
25.575812609585256 341.81693025903525 1.9707869994092437
25.58104016453867 334.62580181803963 1.961630044075488
25.586267719492085 331.7857443724742 1.9593630484181128
25.5914952744455 324.6305382067213 1.9529989487406416
25.596722829398914 331.020075759042 1.9891633970041804
25.601950384352328 326.333836988529 1.984116087704266
25.607177939305743 328.16495148707963 2.0036127058249282
25.612405494259157 322.8093059467956 1.9914137105767613
25.61763304921257 323.66434897839537 2.0088089470953294
25.622860604165986 326.8397631646668 2.0244411860437523
25.6280881591194 334.1700180636304 2.0581254292955355
25.633315714072815 333.3152586572766 2.0729890395214383
25.63854326902623 328.86693059626566 2.0814453864991864
25.643770823979644 317.5958836218215 2.060217676595915
25.648998378933058 319.4111749584995 2.0750526094967996
25.654225933886472 324.3858459857016 2.103331301225339
25.659453488839887 318.6913756304625 2.0991912033852134
25.6646810437933 323.5019088352978 2.136068516969877
25.669908598746716 321.1718549778693 2.1382579743120256
25.67513615370013 324.8921202957993 2.1658841420155706
25.680363708653545 322.06162721604534 2.171732169928955
25.68559126360696 324.7043776832536 2.1977388303727694
25.690818818560373 333.98118435312733 2.247483952178024
25.696046373513788 335.7966119963349 2.2787822102923703
25.701273928467202 334.7228432301753 2.298945693710858
25.706501483420617 332.8468026836159 2.312679346255387
25.71172903837403 335.2120802546128 2.3303627991173994
25.716956593327446 336.89937428227944 2.34949281929036
25.72218414828086 335.4597167657306 2.364589183211028
25.727411703234274 342.9683287749206 2.4133859576664176
25.73263925818769 343.05100865751314 2.436330763625601
25.737866813141103 336.7987944017793 2.4298169747347216
25.743094368094518 325.8814692609737 2.4051833334063253
25.748321923047932 320.6894942537852 2.4026649435225065
25.753549478001347 329.6535361150784 2.4540626205082137
25.75877703295476 336.2892266838505 2.5007617668131905
25.764004587908175 338.98612690879486 2.534072670978986
25.76923214286159 336.98473516186914 2.5533458996449383
25.774459697815004 324.8423970152914 2.52731635394712
25.77968725276842 322.6361032350252 2.5487555886026567
25.784914807721833 317.09090789557456 2.550684437366207
25.790142362675248 326.65148971288534 2.6302906407905478
25.795369917628662 329.8503392756203 2.6765175580034795
25.800597472582076 342.76365735986315 2.772716710629029
25.80582502753549 338.63628175910253 2.770691143918014
25.811052582488905 340.91589372241157 2.8044889006789946
25.81628013744232 327.5188028772403 2.7710651730905265
25.821507692395734 329.59929277433287 2.8157537449581582
25.82673524734915 323.13614623225675 2.822943670491764
25.831962802302563 324.29157069198567 2.8517862944637002
25.837190357255977 334.89970929377915 2.9357031630032324
25.84241791220939 330.91116811525075 2.9490107257605884
25.847645467162806 332.1956417359935 3.000372594930182
25.85287302211622 328.933455639448 3.0184521340927435
25.858100577069635 339.0708960981637 3.114207444604903
25.86332813202305 330.65395386377395 3.1113139367062645
25.868555686976464 325.3478324794734 3.138722370424884
25.87378324192988 317.7884133340783 3.1426840241422282
25.879010796883293 329.7510451328787 3.2548328988378503
25.884238351836707 326.50918118422464 3.2901951650407497
25.88946590679012 316.279549371367 3.2904885265339843
25.894693461743536 312.4424433907078 3.3315130848059353
25.89992101669695 304.33773363181353 3.3385784770437987
25.905148571650365 303.77089959269 3.4053640575676267
25.91037612660378 312.8536904695542 3.5114686816750402
25.915603681557194 325.9354716669924 3.664546151083769
25.920831236510608 329.3699138145983 3.7482922119025255
25.926058791464023 319.421650624645 3.780450285539845
25.931286346417437 303.9877905511875 3.758745792900552
25.93651390137085 294.1576431421248 3.7943864063819124
25.941741456324266 293.4801485975794 3.87480812175223
25.94696901127768 302.40162971110595 4.036410217426283
25.952196566231095 307.20050329069056 4.181222791217494
25.95742412118451 321.90901656948006 4.392352914438039
25.962651676137924 320.5780930566542 4.487716349697209
25.967879231091338 334.5504814148047 4.660063119154008
25.973106786044752 329.54694274537513 4.700319952077947
25.978334340998167 315.2816705105331 4.669073678241954
25.98356189595158 292.58822476631804 4.583987924646796
25.988789450904996 287.495150038684 4.608650712860596
25.99401700585841 292.10061711755185 4.7502440511293464
25.999244560811825 297.0992436795306 4.8538333054519365
26.00447211576524 306.4492088413821 5.0604487365287865
26.009699670718653 316.01683042661796 5.211287541241214
26.014927225672068 317.5755902105561 5.363368088997524
26.020154780625482 320.24451946429144 5.480947651145574
26.025382335578897 324.79327408740056 5.66578000186997
26.03060989053231 325.9993478999351 5.871133974264951
26.035837445485726 354.9685271422845 6.3228453519714805
26.04106500043914 354.0298180414266 6.49434473776666
26.046292555392554 354.75504173190336 6.6013292936241195
26.05152011034597 335.8744690390651 6.587676081154911
26.056747665299383 283.9449272017746 6.2118941253709306
26.061975220252798 279.7580899772006 6.4290865498327285
26.067202775206212 252.20496767702548 6.2574352402170454
26.072430330159627 269.7235975839941 6.820280937829824
26.07765788511304 280.4037903229264 7.158165249278182
26.082885440066455 302.1164702740455 7.866326463293768
26.08811299501987 315.3109776264845 8.366612317789826
26.093340549973284 293.22582276773767 8.59647314751558
26.0985681049267 302.7179278086566 9.250427757686014
26.103795659880113 309.039532940541 10.058289738686605
26.109023214833528 341.7402989884795 11.526719094410039
26.114250769786942 279.5205709174821 11.421753162784004
26.119478324740356 253.84773359977868 12.56551503437565
26.12470587969377 211.0302586541812 13.089045790885686
26.129933434647185 202.90171159032928 17.742048174658887
26.1351609896006 107.46440115434191 18.265250100965506
