# Supplementary material for: Unraveling metal effects on CO2 uptake in pyrene-based metal-organic frameworks
Source: Nat Commun. 2025 Feb 11;16:1516. doi: 10.1038/s41467-025-56296-w (PMC11814143; doi:10.1038/s41467-025-56296-w)
Supplement: Supplementary file 3 — Source Data [file 41467_2025_56296_MOESM3_ESM.zip › SourceCode/SuppInf/FigureS5_Ga-TBAPy_InSitu_VariableT_PXRD/Data/GaTBAPy_0152p.dat]

0.002613777476707968 16.41261974977098 4.560111055551757
0.007841332430123905 12.136588312254169 3.8748664275222646
0.01306888738353984 11.774038161564462 3.3577120799891205
0.018296442336955775 12.885587305053457 2.9578080240883584
0.02352399729037171 13.315293709474009 2.911627951712094
0.028751552243787646 15.503383218069601 2.6879870506343457
0.03397910719720358 18.582366412642244 2.4924920804641237
0.03920666215061952 21.71141039031424 2.6498950852716288
0.04443421710403546 20.204293120169673 2.3007312910758637
0.0496617720574514 19.7089768834481 2.007012128316015
0.054889327010867336 19.49507027637244 1.8822416654923966
0.060116881964283275 17.57832867424895 1.7014720124519767
0.06534443691769921 19.936743796952005 1.6873387101740922
0.07057199187111515 17.831511561739433 1.5088787952053464
0.07579954682453109 16.466325869812163 1.443762019731616
0.08102710177794703 17.78378337430137 1.5292793447049893
0.08625465673136297 16.269662275625304 1.5943634809366742
0.09148221168477891 16.993330102169594 1.5756291987160627
0.09670976663819485 17.279256737225417 1.4674539379110585
0.10193732159161079 17.24143859461041 1.431935056260389
0.10716487654502672 17.97995063922348 1.4398088076570223
0.11239243149844266 17.48395055864115 1.3948247396711881
0.1176199864518586 17.672421701719824 1.3992548477930222
0.12284754140527454 17.99880027587768 1.3204964682594016
0.12807509635869047 17.857754747972987 1.2162948922909018
0.1333026513121064 16.449732866445483 1.1573652568546846
0.13853020626552232 17.60931020205061 1.1586231792782646
0.14375776121893824 19.90371891311197 1.1989083867496149
0.14898531617235417 19.9796777714967 1.2425629809548273
0.1542128711257701 20.433615298324213 1.2845278387234718
0.15944042607918602 19.631066388982244 1.2806480341610897
0.16466798103260194 17.882587140966972 1.1850821959538123
0.16989553598601786 17.039521088789062 1.1024634898950672
0.1751230909394338 15.45750900771184 0.9761321292200844
0.18035064589284971 15.444892854857455 0.9385117754149324
0.18557820084626564 16.241201457614324 0.9606817469290899
0.19080575579968156 16.67092927856454 0.9566936077496048
0.1960333107530975 18.97846337576188 1.0079123671386077
0.20126086570651341 18.975899454640093 0.9958239743561497
0.20648842065992934 20.019858099270305 1.025629641008954
0.21171597561334526 20.045777879748748 1.0107245001554543
0.2169435305667612 19.382280201376755 0.9630197086436332
0.22217108552017711 17.96640248856784 0.9042001541024238
0.22739864047359304 16.327830173093055 0.8547817774075114
0.23262619542700896 14.47328241045142 0.8138709124611664
0.2378537503804249 15.376144886325998 0.8398014625351773
0.2430813053338408 16.830538707528746 0.8903375005914814
0.24830886028725674 20.574625327789867 0.9363982066040418
0.25353641524067266 21.70400132027927 0.9437631316657162
0.2587639701940886 21.18899793638359 0.948682205795162
0.2639915251475045 19.36306520371065 0.9036252262030575
0.26921908010092044 18.526781373543706 0.8913453410191987
0.27444663505433636 17.701141655087362 0.8614530070736126
0.2796741900077523 18.745865810307457 0.874545891724485
0.2849017449611682 18.48319046288946 0.8689140322428227
0.29012929991458414 17.685026512238124 0.8275414973383879
0.29535685486800006 17.175562550875576 0.8249402228330834
0.300584409821416 16.880127676184333 0.7940489104341426
0.3058119647748319 16.943093839295912 0.7792482077235339
0.31103951972824784 18.636859141538242 0.8357101449835912
0.31626707468166376 20.873045796556852 0.8747539132566913
0.3214946296350797 19.678535252965897 0.8332075810112394
0.3267221845884956 18.34787021461278 0.8072305346327653
0.33194973954191154 16.871648865873677 0.7728483620490814
0.33717729449532746 14.754206234947622 0.7310383697191315
0.3424048494487434 16.24510684288524 0.7814773896722341
0.3476324044021593 16.888359620089165 0.799767850457586
0.35285995935557524 16.479470088109597 0.7680334795606063
0.35808751430899116 17.513095950675236 0.8044428037633881
0.3633150692624071 17.047247460050368 0.8075200907353909
0.368542624215823 17.060649384213498 0.8258475764372888
0.37377017916923894 16.51621140374208 0.8022451261927781
0.37899773412265486 15.573244125246294 0.7677559149315222
0.3842252890760708 15.647408125451955 0.77040281456115
0.3894528440294867 17.054603390308763 0.8040717360667727
0.39468039898290264 18.388874227153373 0.8493656089687825
0.39990795393631856 19.315411034947545 0.860148743414199
0.4051355088897345 19.53973171467728 0.8599512087476596
0.4103630638431504 19.944750561840948 0.8524807531501648
0.41559061879656634 19.293119663874677 0.8159778843829113
0.42081817374998226 18.626512508913503 0.7924614944672115
0.4260457287033982 19.00809584759034 0.7974350138792146
0.4312732836568141 19.10884213488872 0.8031982997822187
0.43650083861023004 17.445219874883406 0.7596521267311803
0.44172839356364596 16.927297849663223 0.7447877772273569
0.4469559485170619 17.442877332750335 0.7401745758991716
0.4521835034704778 18.602628941171698 0.7751597272400479
0.45741105842389373 20.275751139492684 0.8161197550703615
0.46263861337730966 20.08900314682177 0.8000561090091587
0.4678661683307256 19.029009448905338 0.7770656443045802
0.4730937232841415 18.432728425314963 0.7501742470869303
0.47832127823755743 19.04457563882962 0.7595562034402524
0.48354883319097336 19.85442650024111 0.7645263278161365
0.4887763881443893 19.877437382806814 0.7618685204363922
0.4940039430978052 19.733703134712478 0.7603742689401535
0.49923149805122113 18.32486026430396 0.7291110583333524
0.5044590530046371 17.64313879498866 0.7339414056102727
0.5096866079580531 18.4422723858237 0.7568528471119685
0.5149141629114691 17.95948737976859 0.7538204478887087
0.5201417178648851 17.977009494267215 0.7464371892079414
0.525369272818301 17.445771904045433 0.7184094862088016
0.530596827771717 18.28584264492821 0.7348038936178583
0.535824382725133 18.57116581909881 0.7276026157331706
0.541051937678549 18.750700549170254 0.7340878942662766
0.546279492631965 19.015573666951866 0.755890650573549
0.5515070475853809 19.419519338174602 0.7607171027256067
0.5567346025387969 19.318907059699377 0.7439160444607663
0.5619621574922129 19.19325115131558 0.7274066537950588
0.5671897124456289 17.872279739812857 0.6955085206077659
0.5724172673990449 17.8046184883223 0.7005374471368738
0.5776448223524608 18.327535589617412 0.7272131543108079
0.5828723773058768 18.55034403339521 0.725081247415325
0.5880999322592928 18.320441204549315 0.7074204739950338
0.5933274872127088 18.374652481045853 0.7228748432148508
0.5985550421661248 18.220900876367594 0.7213204740734546
0.6037825971195407 17.77114136324667 0.7189234090650146
0.6090101520729567 17.78732113011981 0.7179585479598172
0.6142377070263727 17.451279257192077 0.6923574600497941
0.6194652619797887 17.209543920883547 0.6745649140986661
0.6246928169332047 17.444569682490147 0.6751320329568177
0.6299203718866206 18.447648148066676 0.6837369341339072
0.6351479268400366 20.20916782309979 0.7193606893926299
0.6403754817934526 20.021805787491832 0.7067893695095874
0.6456030367468686 20.120054890896668 0.6925390258866758
0.6508305917002846 20.704335107597345 0.6958472186862193
0.6560581466537005 20.99510320960804 0.7013224281483406
0.6612857016071165 21.557199231671042 0.7278427961360178
0.6665132565605325 21.106872668978493 0.7317080953973958
0.6717408115139485 20.073082135433843 0.7155390216233954
0.6769683664673645 19.71916910193317 0.7030316552901694
0.6821959214207804 21.00922226993583 0.7258680325038848
0.6874234763741964 21.38740562825182 0.7289477822383947
0.6926510313276124 21.665380942113106 0.7246527379895155
0.6978785862810284 20.329049483184246 0.6827005374984981
0.7031061412344444 19.891406012358942 0.6831233799014461
0.7083336961878604 20.62845053555368 0.6802955073389221
0.7135612511412763 21.75481728001207 0.691342313430371
0.7187888060946923 23.927174533898352 0.7290406960221959
0.7240163610481083 24.355941920608668 0.7415127615201125
0.7292439160015243 23.794990617952397 0.7581671077137423
0.7344714709549403 23.850739418249255 0.7572820369877533
0.7396990259083562 25.2472170934261 0.7821920402735675
0.7449265808617722 25.022721398969775 0.7723903308977913
0.7501541358151882 26.618200130324844 0.8100750338518614
0.7553816907686042 27.19528922937566 0.816289751737527
0.7606092457220202 27.806412198577355 0.8184259768343028
0.7658368006754361 28.085258454310082 0.8044772149852104
0.7710643556288521 28.519969533594075 0.7866957755863261
0.7762919105822681 28.239160457921596 0.7818408697664985
0.7815194655356841 29.78404563450509 0.8103335598110724
0.7867470204891001 31.436617819195693 0.8407664540822011
0.791974575442516 32.60229386663305 0.8541216301132046
0.797202130395932 32.94886222048288 0.8473598498350856
0.802429685349348 33.698412462324406 0.8471924035076112
0.807657240302764 32.66901185040103 0.829181582414524
0.81288479525618 33.01539380860465 0.8363203325604341
0.8181123502095959 35.18691951575811 0.8514809817163091
0.8233399051630119 38.60380198279644 0.9083921712611168
0.8285674601164279 43.85198050822091 1.0004005187141103
0.8337950150698439 49.36673147766494 1.1070685751842992
0.8390225700232599 57.199523592737805 1.235951448310764
0.8442501249766758 56.53248859031139 1.20868572132192
0.8494776799300918 57.77976690850484 1.2089011611131686
0.8547052348835078 57.59302665602424 1.1897716174315638
0.8599327898369238 62.94532222988693 1.2464396844803374
0.8651603447903398 69.19622701820128 1.3167686642731053
0.8703878997437557 72.74925672314397 1.3278255720930843
0.8756154546971717 76.70196187585456 1.3458815409171383
0.8808430096505877 76.88988241978326 1.336249762881779
0.8860705646040037 77.44824142587343 1.3386427065441804
0.8912981195574197 79.87143452228939 1.3651675004900898
0.8965256745108356 77.26280062744733 1.3419759257829518
0.9017532294642516 76.31877242015769 1.3574947174386203
0.9069807844176676 76.98184035358196 1.3808788696379994
0.9122083393710836 80.10866954105417 1.4159644818660244
0.9174358943244996 87.77589413781068 1.4755596863906704
0.9226634492779155 92.49706320212013 1.4850158331065884
0.9278910042313315 96.66300682672161 1.4997114509892364
0.9331185591847475 97.22400293723196 1.5047098807194594
0.9383461141381635 96.1801604569676 1.5059758465261373
0.9435736690915795 95.46190549398862 1.4984603294210204
0.9488012240449955 94.80327082318482 1.4699142277593367
0.9540287789984114 98.18330062550888 1.478745056695622
0.9592563339518274 102.19728482715664 1.5346527541762274
0.9644838889052434 104.18333845445638 1.5847991222222646
0.9697114438586594 107.16822867483913 1.6189587775046823
0.9749389988120754 106.2522606521193 1.5911805948697746
0.9801665537654913 104.6063855661147 1.5272835899419397
0.9853941087189073 110.73801307844877 1.558120672713765
0.9906216636723233 108.33270069782517 1.5144485853369147
0.9958492186257393 108.59866271530275 1.5197119019049747
1.0010767735791553 105.24890759891785 1.4953841035760025
1.0063043285325712 105.14760689318109 1.5077556498112956
1.0115318834859872 102.40743388854462 1.5165244095937804
1.0167594384394032 107.01961297832413 1.5538912307381978
1.0219869933928192 113.10336511351547 1.600596130952357
1.0272145483462352 113.65896988036187 1.5863880002408628
1.0324421032996511 118.87061947987404 1.5899474269005875
1.0376696582530671 116.11446287951387 1.5603763555887944
1.042897213206483 120.63417963609004 1.6007547233981978
1.048124768159899 126.14644977965769 1.6488464241416143
1.053352323113315 129.90471926075512 1.6800832344537824
1.058579878066731 135.99502240692627 1.6988473092579277
1.063807433020147 128.5956246022451 1.6320235166443948
1.069034987973563 125.9359592918467 1.6002215825931634
1.074262542926979 123.00942959672511 1.5827361843315582
1.079490097880395 123.303304374933 1.6076250556127905
1.084717652833811 126.23912827785846 1.6337385693720818
1.089945207787227 129.09161542850157 1.669395032327751
1.095172762740643 130.88725630719668 1.677191321223653
1.1004003176940589 131.25907055442235 1.6708605288066114
1.1056278726474749 135.99506139646948 1.688340327672838
1.1108554276008908 140.19548925793833 1.6912446902235219
1.1160829825543068 135.89565435026014 1.6377377158260882
1.1213105375077228 132.91305443665445 1.604449784400274
1.1265380924611388 127.82946044313069 1.5678681798811476
1.1317656474145548 125.1927674025822 1.5648800207092366
1.1369932023679707 130.25750697616238 1.6160670466801463
1.1422207573213867 132.5650698464573 1.6482750337782877
1.1474483122748027 132.77467952461325 1.664531855768959
1.1526758672282187 129.52829100834288 1.6133767366331964
1.1579034221816347 130.90302200686833 1.6225379537672855
1.1631309771350506 132.89298610453983 1.633033674973306
1.1683585320884666 139.79658183298852 1.6530731895247097
1.1735860870418826 143.87345964285393 1.689261096240688
1.1788136419952986 140.77379845749184 1.6598541592227163
1.1840411969487146 135.72984727735215 1.6114269086242656
1.1892687519021305 133.24515899004462 1.6069490244089664
1.1944963068555465 138.6758536380039 1.623302104498191
1.1997238618089625 142.3006414843135 1.625083122151539
1.2049514167623785 145.0225349347648 1.6692479251928163
1.2101789717157945 146.07020662233128 1.6917021569240376
1.2154065266692105 146.77880930146964 1.712954285757511
1.2206340816226264 147.22031967248893 1.74674918354095
1.2258616365760424 146.98076951299012 1.7529760295641983
1.2310891915294584 151.28540194932685 1.756878269078711
1.2363167464828744 146.90658193278483 1.7325777784078416
1.2415443014362904 145.66792649784625 1.694409393264036
1.2467718563897063 147.84617711920657 1.6951837403272898
1.2519994113431223 147.3947773735287 1.7001794124716325
1.2572269662965383 144.44413001549617 1.656157128618762
1.2624545212499543 144.29937665121793 1.6421669810231523
1.2676820762033703 144.1659663132637 1.6506534226843108
1.2729096311567862 142.71069106536464 1.6443645423877278
1.2781371861102022 140.45908596275652 1.6357695958324843
1.2833647410636182 141.87980418336122 1.6529623712806625
1.2885922960170342 141.43057993931933 1.6560284270843344
1.2938198509704502 142.5745779579543 1.6806293813059516
1.2990474059238661 140.48265745382366 1.6652566746046087
1.3042749608772821 139.13948369738827 1.6381308201593001
1.309502515830698 143.19246977766693 1.6580994304414651
1.314730070784114 141.89712904088833 1.6544775112690857
1.31995762573753 145.69318346685654 1.6823938499219546
1.325185180690946 148.12675903140095 1.7019376953561214
1.330412735644362 151.85681924872807 1.7345883595714418
1.335640290597778 150.91148665631462 1.72910995816274
1.340867845551194 151.1356211098224 1.7447207294320344
1.34609540050461 144.33670517819334 1.7027517490925572
1.351322955458026 140.86669495191495 1.677852881805252
1.356550510411442 134.3450320816128 1.6103225106685086
1.361778065364858 129.325243472252 1.5476206021541878
1.3670056203182739 128.02861659446432 1.5394128533389986
1.3722331752716899 132.734721386542 1.590427022855829
1.3774607302251058 138.13763643820735 1.6232987598377375
1.3826882851785218 141.92061800075 1.6562275952534589
1.3879158401319378 144.24515850314947 1.6644231104683607
1.3931433950853538 147.0341539087628 1.6585929587173356
1.3983709500387698 148.55775473605675 1.6676918791103927
1.4035985049921857 148.77283515852687 1.676561763961733
1.4088260599456017 143.0544101605539 1.6472805205905234
1.4140536148990177 144.91237419706113 1.6834882288609172
1.4192811698524337 143.76079594880787 1.6914444237879893
1.4245087248058497 145.51651342639386 1.7027991745372153
1.4297362797592656 139.33736956208762 1.6395137723364333
1.4349638347126816 129.0305244842925 1.5571473928542554
1.4401913896660976 123.21549583432385 1.503113519070919
1.4454189446195136 122.2706257119671 1.5016632489955921
1.4506464995729296 119.58802123876929 1.5013085874307663
1.4558740545263456 122.25725584415241 1.5206318377179884
1.4611016094797615 121.66408696439012 1.5402813403195261
1.4663291644331775 126.53641476353265 1.6186915600030929
1.4715567193865935 130.07492062811428 1.6449967227160678
1.4767842743400095 133.30804451538987 1.646991818279566
1.4820118292934255 131.61372347407507 1.6382421811484396
1.4872393842468414 133.22331591866882 1.6285705756081599
1.4924669392002574 132.667614404316 1.6316057011593597
1.4976944941536734 130.41161497386133 1.6276566236086436
1.5029220491070894 136.65967379457413 1.7097767979290088
1.5081496040605054 134.8277480403986 1.7125211367623236
1.5133771590139213 133.8351636697827 1.7110403275369157
1.5186047139673373 132.05742818543672 1.6842784310931824
1.5238322689207533 128.65329365524371 1.6162876119377587
1.5290598238741693 127.4766186111059 1.5980132933118898
1.5342873788275853 130.06419029170343 1.6037037148876951
1.5395149337810012 130.76068150456564 1.62804664091692
1.5447424887344172 137.00033409236005 1.6826527869828363
1.5499700436878332 140.1840026257432 1.6885737992664132
1.5551975986412492 138.12142864387837 1.6523839994858476
1.5604251535946652 139.4537715523248 1.6422052104779814
1.5656527085480811 134.42151311514567 1.6020330960989575
1.5708802635014971 133.05199963267512 1.5980175338912974
1.576107818454913 138.49469350134564 1.650018787297691
1.581335373408329 138.97638521835626 1.6555283387205852
1.586562928361745 146.31042681210593 1.6699023379923397
1.591790483315161 145.97176900237332 1.660079604164833
1.597018038268577 141.6747590694564 1.614713244708118
1.602245593221993 141.42453350025875 1.608423135056114
1.607473148175409 141.65100572423773 1.634215388016722
1.612700703128825 146.8074437374379 1.6506829100394722
1.617928258082241 155.41951356876066 1.7095715962978395
1.623155813035657 160.46197396120522 1.7410640660971286
1.628383367989073 166.18076085366255 1.7835701843544105
1.6336109229424889 167.11831742346217 1.7871152514345265
1.6388384778959049 168.20235229825417 1.78271399490869
1.6440660328493208 171.9369668506401 1.8029806406120037
1.6492935878027368 178.6521562812823 1.8421942543835257
1.6545211427561528 180.494714673651 1.865544772671784
1.6597486977095688 181.11285629726262 1.8719472728618587
1.6649762526629848 182.20231243790698 1.8589979060504647
1.6702038076164007 185.52992333322572 1.8594194197291378
1.6754313625698167 190.15065690983803 1.8782711567438868
1.6806589175232327 188.17229966442937 1.8608182822863577
1.6858864724766487 189.60224068605035 1.8737744515302273
1.6911140274300647 194.98729317570618 1.914590677717633
1.6963415823834807 203.16909294795516 1.9328377462034338
1.7015691373368966 197.315446179068 1.8797393805177716
1.7067966922903126 190.37098940767498 1.816284885149896
1.7120242472437286 188.16056674236302 1.805678573514755
1.7172518021971446 186.77380227491088 1.7825222772273879
1.7224793571505606 196.6508265961825 1.8266399278554877
1.7277069121039765 211.5554679512311 1.9188797412209442
1.7329344670573925 213.66012897247745 1.914784082109969
1.7381620220108085 210.75588462114806 1.8666768529513968
1.7433895769642245 214.8412744177256 1.8882632867968734
1.7486171319176405 214.7828165134088 1.8715184938228226
1.7538446868710564 227.19024681714572 1.9295584400083787
1.7590722418244724 238.637226650009 1.9777744129279844
1.7642997967778884 243.77156904793634 2.016962992321995
1.7695273517313044 239.74627887382297 1.9905203836767054
1.7747549066847204 231.04812230912205 1.9495528827391284
1.7799824616381363 221.48434787113933 1.898304998169224
1.7852100165915523 227.29851393958705 1.9199314214233232
1.7904375715449683 239.7037001861726 1.9748107785331903
1.7956651264983843 241.7806711475202 1.9948263541761442
1.8008926814518003 239.59121947606246 1.9407697307206033
1.8061202364052162 238.5064087007266 1.9090568570500916
1.8113477913586322 229.56790675517325 1.8372266589691946
1.8165753463120482 237.22639182333208 1.868193305400336
1.8218029012654642 235.16065047469826 1.8662923842530346
1.8270304562188802 234.3960391988533 1.857933023072536
1.8322580111722961 240.1129166140882 1.8814846112420687
1.8374855661257121 244.35238061986442 1.9043183583120156
1.842713121079128 247.6777444629275 1.9206116533692903
1.847940676032544 245.51472113408613 1.8943900842643633
1.85316823098596 247.97045549330826 1.896948367260827
1.858395785939376 251.39813633832074 1.9097494217414832
1.863623340892792 248.00030293131107 1.8937885692368839
1.868850895846208 247.1269046713628 1.882702365200897
1.874078450799624 236.76085723578936 1.8245973802055475
1.87930600575304 239.51988497827784 1.8320291562400233
1.884533560706456 237.75296614925733 1.8128054818020616
1.889761115659872 240.01492107101708 1.837400258861405
1.894988670613288 243.69083454679568 1.839395210688847
1.9002162255667039 249.86546096029227 1.8477764528399743
1.9054437805201199 246.7256463961411 1.8094847869202286
1.9106713354735358 247.0833013631619 1.7868672863332191
1.9158988904269518 241.7185148790015 1.7590301965132655
1.9211264453803678 235.97524178686507 1.7454165640724046
1.9263540003337838 232.7441327587314 1.7279905822648491
1.9315815552871998 229.1831134188078 1.728815392314142
1.9368091102406157 232.46818415376606 1.7481051457767343
1.9420366651940317 232.49188375136757 1.7309349378017305
1.9472642201474477 235.88176954049962 1.7398936243598186
1.9524917751008637 234.6779278229704 1.7233313227059626
1.9577193300542797 231.83110740923007 1.7079830474530182
1.9629468850076957 232.62304422349175 1.7206717986580562
1.9681744399611116 230.3209920338122 1.703384767453652
1.9734019949145276 230.10237110869346 1.692253917385823
1.9786295498679436 231.23556329052215 1.6857041057633233
1.9838571048213596 237.81585956201778 1.7079954277546154
1.9890846597747756 238.08156077510696 1.7083772500703822
1.9943122147281915 236.15574466219667 1.7108403249199857
1.9995397696816075 229.91127800600484 1.6734103024538503
2.0047673246350235 222.44514877191025 1.6281730978287206
2.0099948795884393 216.2189400250801 1.5883060459355736
2.015222434541855 214.9628406924579 1.5752504659197841
2.0204499894952708 218.32256143616019 1.605300747414825
2.0256775444486865 219.11391314800167 1.614497424323744
2.0309050994021023 221.41885723966743 1.6231453150221355
2.036132654355518 228.77148007407493 1.6644523989609006
2.041360209308934 222.5083610386356 1.6255985110246314
2.0465877642623496 222.50253074568596 1.6132474256629972
2.0518153192157653 217.92769503356766 1.6050411730764838
2.057042874169181 212.08883928175746 1.5726615397089936
2.062270429122597 218.6004939848915 1.6072748920304776
2.0674979840760126 217.131820208519 1.6103770778117343
2.0727255390294284 220.87505361634362 1.6260320917950757
2.077953093982844 224.91973816570234 1.6477581165090684
2.08318064893626 219.1452863685781 1.622040625502623
2.0884082038896756 212.25130330181327 1.590390778501655
2.0936357588430914 209.8354600899166 1.598162917346629
2.098863313796507 217.97205725821107 1.649978638908601
2.104090868749923 223.4043464809881 1.6737564180255067
2.1093184237033387 230.23210958941038 1.6695417053631725
2.1145459786567544 229.39483800873631 1.6506853829429131
2.11977353361017 211.83427947972658 1.5431741835228856
2.125001088563586 214.93349820040288 1.5570221147409073
2.1302286435170017 209.9605413349233 1.5563331394404014
2.1354561984704175 211.27323814835614 1.58616764138328
2.140683753423833 216.1893060955359 1.633631725755891
2.145911308377249 216.73039368244716 1.6397255947567013
2.1511388633306647 210.26079188428773 1.594839597071294
2.1563664182840805 211.8781911279159 1.5907421640427426
2.1615939732374962 213.98984239681022 1.6032081425949414
2.166821528190912 217.49595352376178 1.6379774458957603
2.1720490831443278 228.91564192585173 1.7073880124259515
2.1772766380977435 218.78037088198252 1.6533172371674778
2.1825041930511593 219.47064518795338 1.6466604564610583
2.187731748004575 225.90784076327736 1.656983618458757
2.192959302957991 228.69449974881064 1.6587750657495686
2.1981868579114066 226.0936275795463 1.6282621225570728
2.2034144128648223 222.92133365126338 1.6214474843047093
2.208641967818238 216.8504654979046 1.6062975706820983
2.213869522771654 213.61009981371316 1.6042844361668116
2.2190970777250696 219.60296733126847 1.6487547880387665
2.2243246326784853 219.01609998866837 1.6494894794193948
2.229552187631901 225.10882717603363 1.6878614207644682
2.234779742585317 223.17224764646002 1.6619186403360515
2.2400072975387326 216.348670989399 1.6084124038192806
2.2452348524921484 213.12609654136273 1.5817276330807204
2.250462407445564 209.21151549335852 1.5627882442197198
2.25568996239898 207.45095537066166 1.5645807570104997
2.2609175173523957 210.4122382137957 1.5861354064614335
2.2661450723058114 209.76993966230935 1.5795978759619569
2.271372627259227 205.81833941030737 1.5578290808875186
2.276600182212643 216.8429700069602 1.6216952714065538
2.2818277371660587 223.681758909782 1.6639144097515983
2.2870552921194744 220.11446945966645 1.6487553594671764
2.29228284707289 214.80545602233664 1.610965605158038
2.297510402026306 213.29471035900872 1.5931621626264465
2.3027379569797217 212.47229122723007 1.571184953256269
2.3079655119331375 212.2745651776112 1.5530396916013312
2.3131930668865532 210.92471335183146 1.5578788117745501
2.318420621839969 205.35839258735385 1.5296824831120657
2.3236481767933848 200.3476601123662 1.5083830259004374
2.3288757317468005 200.8288439215602 1.5431428394826103
2.3341032867002163 206.26692783474766 1.5822947036527042
2.339330841653632 210.62760143958 1.6067163228976673
2.344558396607048 212.67203213177837 1.6169474944666988
2.3497859515604635 217.62595476735794 1.6258327458067665
2.3550135065138793 217.66113511039111 1.6086877634816656
2.360241061467295 221.71898452968622 1.631166999307281
2.365468616420711 218.16419579730552 1.612540195153398
2.3706961713741266 217.2277393330926 1.6009582407081644
2.3759237263275423 217.2129355496917 1.606106591632791
2.381151281280958 214.61981276773835 1.5949541547046144
2.386378836234374 217.57206152699425 1.5973862979957238
2.3916063911877896 215.51268002751465 1.5930712673561613
2.3968339461412054 215.56626772770167 1.5845076345309208
2.402061501094621 210.81638222303852 1.5542773114472404
2.407289056048037 209.7625797507438 1.5456029464199212
2.4125166110014526 208.35925218783555 1.536810020572081
2.4177441659548684 204.29083159666826 1.5095352320444795
2.422971720908284 202.98790753772866 1.502830875925743
2.4281992758617 205.6475146707784 1.5117336718176013
2.4334268308151157 206.66672887877792 1.4957176971499953
2.4386543857685314 214.95485135913918 1.506808757878179
2.443881940721947 214.09717889980246 1.47615894893491
2.449109495675363 216.43759902664672 1.458229333556926
2.4543370506287787 224.8832310203239 1.46856689496461
2.4595646055821945 234.3056766010003 1.4550517712731834
2.4647921605356102 258.5407461941305 1.4600479416794463
2.470019715489026 296.0630837483337 1.4709435159028275
2.4752472704424417 383.38408860861216 1.5937518272276732
2.4804748253958575 552.4850170334909 1.8412638546041697
2.4857023803492733 816.3326053018573 2.1843132515488293
2.490929935302689 1145.1996771452696 2.543535950025592
2.496157490256105 1547.8816606809764 2.9403710101637897
2.5013850452095205 1932.5772531825955 3.276395848357047
2.5066126001629363 2249.538639192637 3.530534028497254
2.511840155116352 2477.9676263418587 3.706386726349333
2.517067710069768 2643.7234471850866 3.8209968726220036
2.5222952650231836 2836.2264754157363 3.959215474509036
2.5275228199765993 3128.6206602152483 4.15851472561949
2.532750374930015 3530.633610585911 4.406313610359359
2.537977929883431 4148.557960914374 4.773142712814934
2.5432054848368466 4932.459494409129 5.199246446388949
2.5484330397902624 5776.972670477263 5.619299676316615
2.553660594743678 6424.784516463374 5.917062153915046
2.558888149697094 6788.591419776285 6.07544443102992
2.5641157046505096 6731.606056544345 6.039353061156996
2.5693432596039254 6279.52231844756 5.8123177494149365
2.574570814557341 5653.766227393258 5.5139798980685955
2.579798369510757 4953.251985728719 5.156904900608461
2.5850259244641727 4383.726771482974 4.8575439136958645
2.5902534794175884 3918.8555589289585 4.583159971395633
2.595481034371004 3576.925959671105 4.368823767349361
2.60070858932442 3271.8938065855855 4.177756412199501
2.6059361442778357 2926.194482957135 3.9515542495120397
2.6111636992312515 2536.419318910874 3.6906345554968545
2.6163912541846672 2089.3216763740365 3.3550562600444076
2.621618809138083 1617.6214268144593 2.95239531577258
2.6268463640914987 1201.9448696733243 2.535505112563882
2.6320739190449145 858.797177170386 2.1460398100384963
2.6373014739983303 628.4098661433223 1.8613073414668382
2.642529028951746 474.6730315380772 1.6571302007888455
2.6477565839051618 375.18230969279824 1.526941555805354
2.6529841388585775 317.6996584446012 1.4620568511024385
2.6582116938119933 283.46624923428305 1.4287371374105802
2.663439248765409 263.44441126765787 1.423547784238714
2.668666803718825 249.9338706678535 1.4225746708415943
2.6738943586722406 244.2648092831203 1.4475505330909113
2.6791219136256563 235.41536451278796 1.4600080531038662
2.684349468579072 223.56491363052916 1.4429348572227976
2.689577023532488 220.19757598250064 1.443959983290863
2.6948045784859036 211.96042817637115 1.4191181952618979
2.7000321334393194 210.01886654899894 1.4289998688007575
2.705259688392735 215.2710731316768 1.4634326229871482
2.710487243346151 223.0471382360152 1.510331973979268
2.7157147982995666 221.50402186999915 1.5020469735633615
2.7209423532529824 220.77606112973066 1.505745825598291
2.726169908206398 214.54467650173817 1.4683212582689
2.731397463159814 213.14768497142893 1.4664934897709823
2.7366250181132297 212.23173643472057 1.4936129797515254
2.7418525730666454 215.17466462612902 1.526776727045876
2.747080128020061 218.18167498295512 1.5647395875713703
2.752307682973477 221.8054065153914 1.572381566423343
2.7575352379268927 219.1104150866709 1.5459812705109883
2.7627627928803085 216.51258025239193 1.5424186462533913
2.767990347833724 217.6285287142254 1.559387165899373
2.77321790278714 216.47661585776814 1.5570791306062632
2.7784454577405557 222.6922296812124 1.5923791490161012
2.7836730126939715 225.11448107330386 1.5964189420165646
2.7889005676473873 215.71204677981694 1.5497598686308396
2.794128122600803 210.34666604172438 1.5400807617091796
2.7993556775542188 203.1355948392469 1.496398060976153
2.8045832325076345 203.5927721791199 1.4832689984621052
2.8098107874610503 210.96679467046735 1.5128878601569007
2.815038342414466 210.64080233523617 1.5049339597453877
2.820265897367882 211.68292600307933 1.5261425028603788
2.8254934523212976 212.43078657091215 1.5316618325083753
2.8307210072747133 214.05653822667605 1.5329146912261273
2.835948562228129 213.3793466639925 1.5272751039192003
2.841176117181545 209.47068318563436 1.5275402620705092
2.8464036721349606 218.4948339176086 1.5746343047897746
2.8516312270883764 225.8021124997326 1.608570527530533
2.856858782041792 227.09224577281182 1.6064000195538184
2.862086336995208 229.06277101381474 1.6085406475504518
2.8673138919486236 226.6694235819509 1.6120961322667844
2.8725414469020394 221.13406855563923 1.587718749442949
2.877769001855455 223.70514997646214 1.609228525758258
2.882996556808871 217.18647910785023 1.5764955890750367
2.8882241117622867 208.04456952122985 1.5203252976531694
2.8934516667157024 206.97415933412967 1.5172736140256884
2.898679221669118 207.51006745816784 1.501817728468482
2.903906776622534 208.56819992880781 1.4925246701287664
2.9091343315759497 217.60668478861564 1.519790960344086
2.9143618865293655 216.99156594891855 1.5186572007601418
2.919589441482781 218.10212827282803 1.5391770443704365
2.924816996436197 210.98406581015865 1.5152168657401917
2.9300445513896127 202.0245191783715 1.478359248271494
2.9352721063430285 197.4601004841034 1.4432236214785596
2.9404996612964442 201.44947678145604 1.4398684943406759
2.94572721624986 208.25648410629108 1.471139227338872
2.9509547712032758 209.990850183374 1.4821458067841276
2.9561823261566915 216.24868154594057 1.524509928679022
2.9614098811101073 210.70976657296185 1.502634890789649
2.966637436063523 213.4556712194794 1.5189211200673867
2.971864991016939 213.492041355875 1.529700175525096
2.9770925459703546 211.18664913675875 1.5253439373477296
2.9823201009237703 214.38274547183698 1.5390579189471918
2.987547655877186 214.05909859090815 1.5393208734918704
2.992775210830602 211.19146338915465 1.5288872644782492
2.9980027657840176 207.69328613326115 1.5128204790368727
3.0032303207374333 203.29248696476242 1.4771646839438477
3.008457875690849 207.35767011654318 1.4769370218007338
3.013685430644265 213.34988500894596 1.4818841429553462
3.0189129855976806 213.84219777145026 1.47201216084225
3.0241405405510964 206.33361813167156 1.4392088747462266
3.029368095504512 207.42418605467026 1.4421706818581121
3.034595650457928 207.37606099516748 1.435490280541868
3.0398232054113437 211.13296265816277 1.4463311785452961
3.0450507603647594 216.0181746887186 1.4687480465781328
3.050278315318175 210.75927342006491 1.4394139215635682
3.055505870271591 210.14237607885258 1.4515194545765602
3.0607334252250067 202.91242960831332 1.4103107255174099
3.0659609801784224 207.04208044757198 1.42254516862952
3.071188535131838 211.28434639873012 1.4351453379125778
3.076416090085254 214.59523115022446 1.439542214606964
3.0816436450386697 207.626371650231 1.3947293981251272
3.0868711999920855 206.68598441254892 1.3759387499877564
3.0920987549455012 207.61952411635548 1.367943877122422
3.097326309898917 213.61597807215665 1.3734385977487416
3.1025538648523328 221.24883938097767 1.3921077666190014
3.1077814198057485 224.19514162547665 1.3992117081565942
3.1130089747591643 224.37012676809135 1.3868559964334781
3.11823652971258 218.9435374926552 1.3639676234022844
3.123464084665996 213.92607924092715 1.3289748913902117
3.1286916396194115 214.59711510949495 1.3059302245813267
3.1339191945728273 219.99018604106092 1.3087934400174606
3.139146749526243 230.81378751009294 1.3365265567650417
3.144374304479659 234.7954897658899 1.342252480190923
3.1496018594330746 232.35344565749492 1.3097291151406079
3.1548294143864903 233.09023514419167 1.2935216639997265
3.160056969339906 234.86613669982296 1.2852368146318045
3.165284524293322 245.42692933929783 1.295936965461805
3.1705120792467376 254.17181028577912 1.2919647769194837
3.1757396342001534 260.8145299644181 1.2737672098659738
3.180967189153569 274.9767133695096 1.2873847690473077
3.186194744106985 289.668053644204 1.2986664278807916
3.1914222990604006 306.9030612800463 1.312073411101602
3.1966498540138164 318.8986216084517 1.31258298117867
3.201877408967232 336.72861461258276 1.3273411159086834
3.207104963920648 363.8980283753095 1.3646675460975672
3.2123325188740637 388.78367413884087 1.402226980221307
3.2175600738274794 421.15290321972844 1.4515237947767157
3.222787628780895 449.31913387714025 1.4942255894462366
3.228015183734311 480.2794722542247 1.5448517433486497
3.2332427386877267 514.1313710293508 1.5955251121107306
3.2384702936411425 552.8155676383816 1.6506157736048852
3.2436978485945582 584.966116260996 1.6906331567947885
3.248925403547974 614.3409533668929 1.730791160580494
3.2541529585013897 642.513005891426 1.7671243415773958
3.2593805134548055 661.6421611212735 1.7877766085157858
3.2646080684082213 682.6776038944995 1.8157755159292177
3.269835623361637 693.6099076491159 1.8281349875801596
3.275063178315053 705.5717204332974 1.8480962293173577
3.2802907332684685 702.0370772580912 1.8389843561661174
3.2855182882218843 691.5499823773944 1.8198606231904872
3.2907458431753 676.773603844154 1.7946729197084406
3.295973398128716 660.7340739598799 1.7715604822761393
3.3012009530821316 647.4499731024966 1.7572999850380955
3.3064285080355473 631.9307408429851 1.7425458458775893
3.311656062988963 613.4281429398693 1.71474519935622
3.316883617942379 588.5602164445445 1.6714398350031026
3.3221111728957946 574.666671293165 1.6447812197667784
3.3273387278492104 563.0645445293419 1.624802771501076
3.332566282802626 564.4807035659064 1.626348785196886
3.337793837756042 569.1801778988797 1.6358666708298153
3.3430213927094576 569.2464310431733 1.635894696883291
3.3482489476628734 566.3956140339316 1.6289562877520676
3.353476502616289 564.1184634143638 1.624403957026773
3.358704057569705 555.3879192247836 1.6075892797293212
3.3639316125231207 533.2198324175712 1.5744342087847998
3.3691591674765364 507.74439043852396 1.5392417219645727
3.374386722429952 475.71386240002386 1.4910752574553643
3.379614277383368 439.5090131874532 1.4383599990028846
3.3848418323367837 402.8625343949312 1.3853268553378282
3.3900693872901995 371.2610308548238 1.3429413290526406
3.3952969422436152 338.86048915296755 1.3021879030930252
3.400524497197031 317.8566192729572 1.2826596531858876
3.4057520521504467 298.0530440339957 1.2661049535443114
3.4109796071038625 278.5269954860111 1.2595968582304877
3.4162071620572783 264.2237452379472 1.2417630719543005
3.421434717010694 252.8101226342346 1.2342104700383538
3.4266622719641098 242.96604841659766 1.2157889010758283
3.4318898269175255 241.45597574500422 1.215732329943195
3.4371173818709413 234.40461189659067 1.2194379860585012
3.442344936824357 232.39858543242096 1.2217570785122958
3.447572491777773 223.62619435589852 1.2082446289202484
3.4528000467311886 219.75438818480984 1.209308881293089
3.4580276016846043 214.39998374039823 1.19255609802908
3.46325515663802 212.78469904958644 1.1849138154769177
3.468482711591436 207.0226114944656 1.1552481788180706
3.4737102665448516 206.204397432949 1.1456560621564031
3.4789378214982674 207.89376195287798 1.1438367480345832
3.484165376451683 211.2082358688744 1.153752248376976
3.489392931405099 221.05670684173788 1.1930285644019014
3.4946204863585146 228.57597072793533 1.2066648208082438
3.4998480413119304 240.01867708834527 1.2108611614178062
3.505075596265346 248.83132557852784 1.206161803355705
3.510303151218762 260.73947245788156 1.2114979672846538
3.5155307061721777 276.26003362310445 1.221422121573468
3.5207582611255934 291.0617153850712 1.238678096203687
3.525985816079009 316.33010381965755 1.259916241617524
3.531213371032425 343.62885715464415 1.2872158368513917
3.5364409259858407 386.3742220542645 1.3432227102088163
3.5416684809392565 446.9004126718243 1.4332418775667464
3.546896035892672 534.5274532928125 1.5637517634159759
3.552123590846088 643.1920502975554 1.714456182158455
3.5573511457995037 785.9105862093888 1.8953000606493409
3.5625787007529195 996.853625489053 2.135038671223187
3.5678062557063353 1311.378411515351 2.4507787690289256
3.573033810659751 1833.2643022710877 2.897014216089894
3.5782613656131668 2684.605436380937 3.5076774847002574
3.5834889205665825 4083.6896197778983 4.327550145333437
3.5887164755199983 6291.035368227171 5.370937963965065
3.593944030473414 9326.356422228295 6.493268589022683
3.59917158542683 12668.538186612337 7.528143916231886
3.6043991403802456 15862.937794194284 8.395452887640229
3.6096266953336613 17840.514270375505 8.886524849658244
3.614854250287077 17999.74511872074 8.920197241698038
3.620081805240493 16317.198912824255 8.482820946852097
3.6253093601939086 13375.011921126721 7.681623822294037
3.6305369151473244 10227.36873161157 6.716953083530519
3.63576447010074 7190.868660151833 5.626051866433748
3.640992025054156 4912.486695764479 4.649672897015849
3.6462195800075716 3170.9371849687936 3.7207528061029334
3.6514471349609874 2064.7585480127514 2.9956689403093
3.656674689914403 1359.0711888082494 2.4200394938890515
3.661902244867819 964.4562373221561 2.0375308240741616
3.6671297998212347 726.0111124891255 1.7704606844659299
3.6723573547746504 594.4983822413147 1.6097535147293724
3.677584909728066 496.5434702476486 1.4768671887825868
3.682812464681482 438.48544896261717 1.3930941268131227
3.6880400196348977 394.7329607738029 1.3311751856747778
3.6932675745883135 367.4321137682521 1.2842860036070423
3.698495129541729 343.8465377915495 1.2479407207488784
3.703722684495145 325.0045269498608 1.214892263901917
3.7089502394485607 313.0782047371828 1.1960401265015557
3.7141777944019765 304.51195620974954 1.183926581573558
3.7194053493553922 297.80775894340655 1.1783156672056938
3.724632904308808 290.3007521028692 1.1696921009984536
3.7298604592622238 279.36359595080904 1.1564942008023542
3.7350880142156395 270.7920411695648 1.13831753168197
3.7403155691690553 266.4437981838911 1.1322128918094205
3.745543124122471 269.94997547607665 1.1490276450376098
3.750770679075887 270.44748742192263 1.1549712576164683
3.7559982340293026 262.6410514272744 1.1333140503742947
3.7612257889827183 255.5035912217676 1.1135296118625493
3.766453343936134 248.20655489702884 1.088558350723743
3.77168089888955 248.72669852209785 1.0911241654262052
3.7769084538429656 246.40954124645313 1.0887279899338802
3.7821360087963813 249.38392098055826 1.0971742823378197
3.787363563749797 253.1499440101177 1.1069599940570247
3.792591118703213 260.3802971225173 1.1214638686532203
3.7978186736566286 275.4245154530694 1.1532100933640068
3.8030462286100444 293.28364797839345 1.183109828652113
3.80827378356346 313.5918066517556 1.2237827825152763
3.813501338516876 334.5817812886601 1.2606533999998086
3.8187288934702917 343.1549119178279 1.2718945872212104
3.8239564484237074 342.9343889227576 1.270563213012322
3.829184003377123 342.9813405587307 1.2637348041285883
3.834411558330539 340.851349688758 1.2558288474385486
3.8396391132839547 343.54058512417623 1.2526771750556904
3.8448666682373704 345.9712946963764 1.2451263726256259
3.850094223190786 346.48109760064546 1.2365968969352712
3.855321778144202 340.99181485974964 1.2207813940997163
3.8605493330976177 333.769666096321 1.2024274502195889
3.8657768880510335 329.42702357294064 1.190876180808254
3.8710044430044492 324.11201156945316 1.1781388308607523
3.876231997957865 325.26364085212657 1.1771320274232018
3.8814595529112808 323.091171308567 1.1707861939999653
3.8866871078646965 322.21603842886157 1.1711404463455133
3.8919146628181123 322.46375295464514 1.1716795494348686
3.897142217771528 317.2199754253492 1.159110607111336
3.902369772724944 309.52361967214324 1.1426320482595702
3.9075973276783595 302.6275196333745 1.1285091733002235
3.9128248826317753 299.1225041065963 1.122507349604203
3.918052437585191 296.21510528446487 1.118309973853708
3.923279992538607 295.8397751536836 1.1166330679915715
3.9285075474920226 296.2825580555597 1.1173747842803323
3.9337351024454383 298.2034362469139 1.123105622083918
3.938962657398854 302.1262455945132 1.1295657772191514
3.94419021235227 301.49046000163486 1.1224336488743598
3.9494177673056856 304.8370107055558 1.1274972276577995
3.9546453222591014 310.0271426785291 1.133990986315402
3.959872877212517 321.3885231413554 1.1539051516666767
3.965100432165933 332.25267844445034 1.169567899914936
3.9703279871193486 345.6991543099415 1.1894736692329566
3.9755555420727644 361.9574844951166 1.2079033378985036
3.98078309702618 375.9503914539565 1.2233168446832856
3.986010651979596 392.36750340980694 1.24436595244423
3.9912382069330117 411.4685986553389 1.2702186188483455
3.9964657618864274 430.2728086105508 1.2961275780599706
4.001693316839844 454.99077471922294 1.3271025225958515
4.00692087179326 487.5087247883764 1.3706537430385972
4.012148426746676 521.4663256516644 1.422474715505822
4.017375981700092 557.74445711289 1.4897755848521717
4.0226035366535084 602.9937912134158 1.5586770935930112
4.027831091606925 653.3439245135808 1.6309838143426412
4.033058646560341 713.6296938073215 1.7088270026676367
4.038286201513757 781.3066149426754 1.7849005546045016
4.043513756467173 854.7986779011272 1.8674260174053403
4.0487413114205895 944.7172456925059 1.9640337357558704
4.053968866374006 1052.0399936683707 2.0745915541769975
4.059196421327422 1177.5128122103254 2.200185664800247
4.064423976280838 1321.7100228104875 2.331634389708979
4.069651531234254 1501.428853045632 2.4799830465499757
4.0748790861876705 1695.7065089972687 2.638589772694796
4.080106641141087 1910.687285880375 2.7984840662780415
4.085334196094503 2155.1289518991534 2.9690839644266376
4.090561751047919 2423.5897935166113 3.152303450939815
4.095789306001335 2739.700568088206 3.353014880213514
4.1010168609547515 3100.2911991533706 3.5704233570341297
4.106244415908168 3458.40571421373 3.7739462302667035
4.111471970861584 3852.38801164652 3.9820361868710044
4.116699525815 4258.74995448988 4.187023884867519
4.121927080768416 4630.825161836537 4.30853119679674
4.1271546357218325 5013.566792043912 4.435797430970546
4.132382190675249 5390.401260127723 4.575285040331859
4.137609745628665 5802.662972404231 4.7351151996451115
4.142837300582081 6192.729454379303 4.88291967840545
4.148064855535497 6541.9396865319195 5.02154039092623
4.1532924104889135 6832.831447685714 5.124302552695691
4.15851996544233 7025.500246579104 5.183169924816671
4.163747520395746 7109.163717007493 5.204345767626552
4.168975075349162 7078.224090242725 5.181112401152442
4.174202630302578 6932.294775282861 5.118193270920369
4.1794301852559945 6671.447156716204 5.018210907728112
4.184657740209411 6323.215867084298 4.878031654959039
4.189885295162827 5866.102138711407 4.692478525439201
4.195112850116243 5375.454612486039 4.484753470180742
4.200340405069659 4831.131012401349 4.240024832470138
4.2055679600230755 4297.0779593856505 3.9987936971577125
4.210795514976492 3832.405070818652 3.7918702741586587
4.216023069929908 3375.6084688436395 3.5604950391833707
4.221250624883324 2935.9090233807856 3.3125186940275455
4.22647817983674 2559.015256550363 3.0825609596053454
4.2317057347901565 2215.4589619623725 2.8608114358691137
4.236933289743573 1932.1848798813728 2.6701705219603085
4.242160844696989 1692.6232860146372 2.500249738112554
4.247388399650405 1480.6488157006281 2.3364074616627417
4.252615954603821 1295.7432905471908 2.183111108177129
4.257843509557238 1156.6166880798548 2.0593731229529393
4.263071064510654 1028.3323510437863 1.9412077589817223
4.26829861946407 912.355343525563 1.8240494942265868
4.273526174417486 821.9527661844927 1.731051931794637
4.278753729370902 741.0122747482349 1.6438660348394238
4.283981284324319 671.6307638831436 1.5670644061762071
4.289208839277735 608.6606252528002 1.492844549338739
4.294436394231151 550.735012790605 1.419366403022381
4.299663949184567 505.8512774785885 1.3595417050488605
4.304891504137983 464.9610460527255 1.3024781192604804
4.3101190590914 434.4129648878431 1.2584425778051844
4.315346614044816 406.5084252313491 1.2236467882238586
4.320574168998232 378.3661112039929 1.183143623638581
4.325801723951648 358.2627350141779 1.1543731507174007
4.331029278905064 339.32749022318205 1.1276955766625134
4.336256833858481 326.40626629015065 1.1112296327698947
4.341484388811897 315.45641512598576 1.1001555215403196
4.346711943765313 302.6763497226064 1.083905298665093
4.351939498718729 292.60074528433927 1.0693614721594955
4.357167053672145 284.26736066743416 1.0590032556778113
4.362394608625562 273.05096166811524 1.0449383442316842
4.367622163578978 269.5697735762551 1.0427441654250658
4.372849718532394 261.76334881297225 1.0308279562641256
4.37807727348581 252.4979665693121 1.0201056702050046
4.383304828439226 246.76594664408307 1.018662936612763
4.388532383392643 241.89425555024178 1.0209478362611364
4.393759938346059 235.33906823041835 1.0147198249206135
4.398987493299475 226.74446738168453 0.9978981056704619
4.404215048252891 218.41356160327456 0.9861301016522678
4.409442603206307 211.09956087644645 0.9793511597841018
4.414670158159724 207.11731984396457 0.9855759060675137
4.41989771311314 203.72020131469466 0.9923845575198436
4.425125268066556 201.19351518313837 0.9908769418430103
4.430352823019972 203.39153991027445 1.0015476937110617
4.435580377973388 201.86095223679916 1.004275123708571
4.440807932926805 200.23179274136956 1.0099944135072068
4.446035487880221 194.18319763062738 0.9987413285612896
4.451263042833637 188.3007759259705 0.9883202549146578
4.456490597787053 183.02644802206652 0.975947793299064
4.4617181527404695 179.00624078952865 0.9775359550579732
4.466945707693886 178.51879223559243 0.9844975250921815
4.472173262647302 178.8728130742945 0.9856788981705803
4.477400817600718 178.25537025725103 0.9797898106429561
4.482628372554134 176.0738287010184 0.9672514107035832
4.4878559275075505 177.49153164212052 0.9774495287452413
4.493083482460967 176.49897046663068 0.9828416890406702
4.498311037414383 177.45032714852996 0.9936760405557338
4.503538592367799 175.86464381686952 1.000913778912757
4.508766147321215 168.0842572030145 0.9859502318694293
4.5139937022746315 162.27022135977597 0.9764529835406104
4.519221257228048 164.30419889060465 0.9908572099883027
4.524448812181464 168.44948875592564 1.01090678928208
4.52967636713488 171.20838825519803 1.0257989667837222
4.534903922088296 171.66258112381684 1.0226702269090213
4.5401314770417125 167.27437908213412 0.9957951195870115
4.545359031995129 167.08782258779738 0.996629835827758
4.550586586948545 166.28570137052728 0.9923925844350826
4.555814141901961 166.5779768372189 1.008962773582105
4.561041696855377 165.67635898907267 1.011712657999859
4.5662692518087935 166.32042783615526 1.0198570750238263
4.57149680676221 165.15467182302467 1.0159418362331099
4.576724361715626 161.16269591347157 0.9998657013849737
4.581951916669042 160.10069787730313 0.9850812006721893
4.587179471622458 156.95821970234107 0.9708226784402858
4.5924070265758745 162.12333066054714 1.0014973258843534
4.597634581529291 167.53460593278598 1.022707239440327
4.602862136482707 166.19333301933673 1.0216156065706457
4.608089691436123 162.2698386398866 1.005058048042749
4.613317246389539 158.41687317380604 0.9915391515038723
4.6185448013429555 160.3726052217389 0.9964777574397261
4.623772356296372 160.68641189190149 1.0043314955419604
4.628999911249788 166.6852950605067 1.0352521035955111
4.634227466203204 172.9452940837801 1.0772702470724003
4.63945502115662 172.69060907684312 1.0796676664317026
4.6446825761100365 170.57871411957404 1.0588072426324409
4.649910131063453 162.8405213610312 1.0133267328708724
4.655137686016869 156.09328640625466 0.9816751166720482
4.660365240970285 150.1663086017409 0.9680396269591934
4.665592795923701 147.3245459563576 0.9646810251443309
4.6708203508771176 151.00929755577897 0.9805387937674326
4.676047905830534 152.7107815605678 0.9792386201333901
4.68127546078395 151.74079008376236 0.97061256546473
4.686503015737366 152.24300561851123 0.9789771363400211
4.691730570690782 153.1414775230811 0.9891202814741423
4.696958125644199 155.0498264251502 0.9991188854531693
4.702185680597615 154.82389284498797 0.9988294750790494
4.707413235551031 154.4167248932226 0.9933300788648091
4.712640790504447 153.43640361100458 0.9835517342034639
4.717868345457863 154.48471096908955 0.9961405944382464
4.72309590041128 149.8745394474284 0.9696609403678063
4.728323455364696 148.74369914742766 0.9708905527577334
4.733551010318112 154.81989329172933 0.9972637213705139
4.738778565271528 153.21458630284926 0.9813372828391922
4.744006120224944 152.1516987839224 0.981982927144658
4.749233675178361 148.22192180725423 0.9680130138163248
4.754461230131777 144.19448046303444 0.9552417328641946
4.759688785085193 146.15360381165257 0.9731107130339594
4.764916340038609 144.0136099340111 0.9750158458457827
4.770143894992025 144.93105631510537 0.9704460402456203
4.775371449945442 149.11041911873284 0.9726876845473589
4.780599004898858 146.00188304088024 0.9524846298520918
4.785826559852274 146.27261674665507 0.9505503743784515
4.79105411480569 143.96632334628893 0.9468076910409386
4.796281669759106 144.48521574012625 0.953291940337099
4.801509224712523 149.46628607084529 0.9706985867782124
4.806736779665939 150.12767941471498 0.9764391558468734
4.811964334619355 155.2041412274915 1.0004504320952596
4.817191889572771 152.86808158310598 0.990618006241541
4.822419444526187 151.3219905845656 0.9858164783933205
4.827646999479604 148.74264456216764 0.9722273067027896
4.83287455443302 146.21808301087222 0.9591449467665925
4.838102109386436 150.8188926362341 0.977307030869867
4.843329664339852 156.76277645800988 1.0007370135107274
4.848557219293268 156.23375280592063 1.0063453000980789
4.853784774246685 149.01614200594605 0.9794434931976405
4.859012329200101 146.12393635197517 0.9571627727217835
4.864239884153517 147.17680951232452 0.9605877926771318
4.869467439106933 151.6285414767256 0.9692332335528121
4.8746949940603495 156.05560400314795 0.988665743033897
4.879922549013766 155.94258826386323 0.994455359105817
4.885150103967182 153.4217069771926 0.9743263100155588
4.890377658920598 153.1063021268364 0.9599922499376917
4.895605213874014 145.75540154673803 0.9227038941583543
4.9008327688274305 144.76010861779088 0.9201062084729501
4.906060323780847 144.70048934830103 0.9252292260683148
4.911287878734263 147.0829313625177 0.9397010308794493
4.916515433687679 150.51304126337584 0.9547941597100673
4.921742988641095 150.52340383587224 0.9476789768302128
4.9269705435945115 153.52170124745913 0.954739543146247
4.932198098547928 153.52166784745967 0.9631343579197251
4.937425653501344 149.29070410636803 0.9541708394303647
4.94265320845476 150.45010930830054 0.9751054547899225
4.947880763408176 150.60354029389597 0.95948095328092
4.9531083183615925 151.24456443429224 0.946837455066079
4.958335873315009 152.8206554937827 0.9504993653361394
4.963563428268425 154.73481578289022 0.9526014122792558
4.968790983221841 154.4851555930627 0.951614191726734
4.974018538175257 152.9710942308566 0.9557698941217201
4.9792460931286735 152.5615875580774 0.9466794220582423
4.98447364808209 151.8657386025169 0.932278164943959
4.989701203035506 155.82041061913614 0.9220925330360632
4.994928757988922 158.56235430391823 0.9132106813830416
5.000156312942338 163.19234789481817 0.9050983331808365
5.0053838678957545 164.57164739086525 0.8840277898994016
5.010611422849171 170.80256168937254 0.8764620973771905
5.015838977802587 178.8006186394238 0.8894315494086921
5.021066532756003 179.235046007793 0.8885937898532991
5.026294087709419 178.84651620951968 0.8905704609176546
5.0315216426628355 173.866528966823 0.8857618421355837
5.036749197616252 170.55903062784526 0.8854933627290915
5.041976752569668 166.8185083965647 0.8755071225108744
5.047204307523084 162.62739857211037 0.8694073944510979
5.0524318624765 159.88956947317843 0.8547040902989897
5.0576594174299165 160.85701005217456 0.8522045373452043
5.062886972383333 163.32740107373985 0.8485282151047405
5.068114527336749 169.7753452052976 0.8660516397138723
5.073342082290165 177.39780481613244 0.8803314467409009
5.078569637243581 183.2258207072598 0.8788089161661294
5.0837971921969975 190.3743222330164 0.8728359486525301
5.089024747150414 204.42627335296874 0.8780711568126386
5.09425230210383 215.72741896892714 0.8814368585128081
5.099479857057246 235.63704090592393 0.9038715458079072
5.104707412010662 254.40250847368205 0.9241619263672156
5.109934966964079 278.81921990170247 0.9492644452110647
5.115162521917495 299.8702868105138 0.9725550689767078
5.120390076870911 317.84264508836065 0.993564852494074
5.125617631824327 330.0842434765258 1.0046062411184262
5.130845186777743 333.6722577051821 1.0083153343031563
5.13607274173116 331.8172242935551 1.0107802966035269
5.141300296684576 319.11016700053426 1.0041968630239764
5.146527851637992 296.4061767721318 0.9805195412390819
5.151755406591408 274.5012045561864 0.965031931998713
5.156982961544824 250.5709547362519 0.9445310155980251
5.162210516498241 231.92020974299072 0.9266831049129258
5.167438071451657 211.4092881614289 0.9097310417290793
5.172665626405073 195.13580856188574 0.9000040795645243
5.177893181358489 182.14610346784372 0.8907138692265386
5.183120736311905 176.57995445488407 0.9012397980428696
5.188348291265322 172.74327495679566 0.902426577188494
5.193575846218738 165.4231209020863 0.8927047379787278
5.198803401172154 165.13104435341447 0.8996897872089588
5.20403095612557 164.07382267525057 0.9031664849840442
5.209258511078986 166.74470601245275 0.916782830369991
5.214486066032403 164.94157011793536 0.9075083137603509
5.219713620985819 159.75158502832082 0.8890136044421848
5.224941175939235 158.1600420588096 0.8726082973727471
5.230168730892651 157.40893793418647 0.8728017492806249
5.235396285846067 156.36089923210167 0.8730368654070684
5.240623840799484 157.0513386546403 0.8837864514696296
5.2458513957529 156.98209210060907 0.886015978015097
5.251078950706316 156.99042898884417 0.8892324306935655
5.256306505659732 161.16659336280046 0.9027097302818905
5.261534060613148 161.10520131127734 0.9060027119230624
5.266761615566565 157.70478441180867 0.8953408964585373
5.271989170519981 150.60117979626722 0.8711041183395698
5.277216725473397 147.8910510449422 0.8675083785189934
5.282444280426813 147.76930261048543 0.8838750727745432
5.2876718353802294 151.51495796133386 0.9059720694691384
5.292899390333646 150.26621815810873 0.9046396432859846
5.298126945287062 150.43844253024113 0.8947943247873086
5.303354500240478 148.86272887396555 0.881827689124092
5.308582055193894 148.51945856919485 0.8766090120732768
5.3138096101473105 151.67057076434213 0.8850612048750859
5.319037165100727 155.26691534077176 0.8956683581076819
5.324264720054143 159.53990632689494 0.9164340850805384
5.329492275007559 160.22164358449297 0.922274290558991
5.334719829960975 159.8551165130895 0.9362631967890443
5.3399473849143915 154.34796637646016 0.9163986057833314
5.345174939867808 152.9805478716485 0.9103348577697487
5.350402494821224 151.99525150818954 0.8964769531361165
5.35563004977464 152.35289174772456 0.8900956536672098
5.360857604728056 150.96254486557473 0.8852052494900038
5.3660851596814725 150.87229147797976 0.8826529312336333
5.371312714634889 155.6739415330305 0.893819443463214
5.376540269588305 159.29467775715747 0.8967340924493046
5.381767824541721 158.68204954048383 0.8941132276327884
5.386995379495137 157.72288845814413 0.8885492109629076
5.3922229344485535 154.74990084458102 0.8815176507489575
5.39745048940197 150.25913429514588 0.8703769960371873
5.402678044355386 149.11421299255292 0.8486811591187802
5.407905599308802 149.68051352732982 0.8382491538716493
5.413133154262218 153.53377626259748 0.8393475627655962
5.4183607092156345 157.7787019798884 0.8374573195493756
5.423588264169051 158.32840127243728 0.826031790594112
5.428815819122467 161.8209702221627 0.8155017276982178
5.434043374075883 167.47609877412813 0.8229981001937352
5.439270929029299 169.55327095863169 0.8242926863851089
5.4444984839827155 172.7218928752584 0.8302404315838873
5.449726038936132 173.44964642678863 0.8359650198119546
5.454953593889548 177.98984083484106 0.8511792039554897
5.460181148842964 176.42934082555857 0.85045314245048
5.46540870379638 173.36779556758242 0.8480734350888665
5.4706362587497965 170.23415612969205 0.8466234894165559
5.475863813703213 169.03602041602443 0.8490469437353715
5.481091368656629 169.25177981242234 0.8558422093070096
5.486318923610045 165.23555513150984 0.8481814805608192
5.491546478563461 160.64906283541436 0.8386342385565688
5.4967740335168775 157.75214008701786 0.8248001905059535
5.502001588470294 155.35472962187498 0.8235010068553003
5.50722914342371 153.57478646454334 0.8204834166853697
5.512456698377126 153.8536843352486 0.8252342685550412
5.517684253330542 155.08316698414788 0.8380373329756557
5.522911808283959 154.84227658954984 0.83437832248472
5.528139363237375 158.64883323196548 0.8458755354411241
5.533366918190791 159.21735246212677 0.8468784537676372
5.538594473144207 157.10552031958463 0.8474972056308469
5.543822028097623 157.05133679717568 0.8449275385202318
5.54904958305104 156.08599628595678 0.8389709490041214
5.554277138004456 155.1477570937857 0.8288678453407377
5.559504692957872 156.84107704164293 0.8284038630640551
5.564732247911288 155.42486409684977 0.8245257425327932
5.569959802864704 154.4651837308336 0.812818388782929
5.575187357818121 155.21381303370697 0.8074835108643768
5.580414912771537 159.4284059372144 0.8086739208675154
5.585642467724953 163.81369569063662 0.8226913892271984
5.590870022678369 167.18131451623833 0.8232787016544633
5.596097577631785 170.4942395030015 0.828539290676633
5.601325132585202 170.4100726686984 0.8158125839381097
5.606552687538618 176.67366417942236 0.817526230710166
5.611780242492034 180.6081650742748 0.8176570586348578
5.61700779744545 185.75746634444948 0.8184682640318568
5.622235352398866 199.90781749804262 0.8343654956717874
5.627462907352283 223.01171205984852 0.8516143941733465
5.632690462305699 261.1029214958045 0.8942939748242399
5.637918017259115 313.93272921428 0.9542224442334696
5.643145572212531 387.8773530306309 1.0405407375599058
5.648373127165947 476.1664497716463 1.138166932996584
5.653600682119364 562.1685268820263 1.2269132355567485
5.65882823707278 636.8873162980997 1.3004991972081714
5.664055792026196 685.4350692390468 1.3452949194017925
5.669283346979612 716.9574677891762 1.3753987125948595
5.674510901933028 728.0945202228803 1.3848186635710469
5.679738456886445 735.6492867145586 1.393253991346377
5.684966011839861 729.1601444765853 1.3862695723205873
5.690193566793277 729.5692536846601 1.3846281208770046
5.695421121746693 731.2019085138189 1.3850243134372306
5.700648676700109 739.726670125464 1.3922282665545929
5.705876231653526 753.0452488298149 1.4041304680294415
5.711103786606942 754.1250014046036 1.4025552397078438
5.716331341560358 758.217841457858 1.4051893644599516
5.721558896513774 760.1113360843464 1.4064704785183701
5.7267864514671905 764.7440425635946 1.4115143297030976
5.732014006420607 769.3177531953233 1.4161416148174626
5.737241561374023 777.6100603209075 1.4257059810888688
5.742469116327439 781.7040887651664 1.4286119268477069
5.747696671280855 797.4909444658952 1.4415831981819474
5.7529242262342715 819.093982487382 1.4574956167654625
5.758151781187688 850.1695321316386 1.4831795173086397
5.763379336141104 895.6654468402345 1.522171899945959
5.76860689109452 947.8800370824991 1.565784038351901
5.773834446047936 1001.4249024658725 1.6092157303693024
5.7790620010013525 1042.697417763564 1.6417503245808271
5.784289555954769 1069.3623840874598 1.6595448120427871
5.789517110908185 1074.5602091152193 1.6612418094471988
5.794744665861601 1036.824940341371 1.6293454706868262
5.799972220815017 958.5662233253984 1.5643105028062472
5.8051997757684335 852.0484992038646 1.4758941596065858
5.81042733072185 726.2663082897906 1.3644479845708155
5.815654885675266 607.2478362578245 1.2529200442991923
5.820882440628682 496.863404709572 1.1409636654889508
5.826109995582098 414.88041678857655 1.0563385624145119
5.8313375505355145 350.01292613806874 0.9846639401624256
5.836565105488931 302.2337701659675 0.9280323101189991
5.841792660442347 264.58702071557525 0.8798417992984571
5.847020215395763 240.42186662014495 0.8492692979582167
5.852247770349179 222.0456321775827 0.8233470551099837
5.8574753253025955 211.97433604435483 0.815042279502011
5.862702880256012 202.73522318995458 0.8057387959578689
5.867930435209428 198.57668492488872 0.8009771627601417
5.873157990162844 195.40432579046774 0.7933108918686411
5.87838554511626 195.1530520998636 0.7916209404589681
5.8836131000696765 194.3398780776449 0.790683933191037
5.888840655023093 195.85772558624464 0.7963259392331655
5.894068209976509 194.6891469974136 0.800409907280821
5.899295764929925 194.12860159450517 0.8012144350962457
5.904523319883341 192.58924459408794 0.7982213481981869
5.9097508748367575 194.5854220282479 0.8042431173789759
5.914978429790174 195.3221439971957 0.7990657219895286
5.92020598474359 197.62659255947355 0.7973502782331716
5.925433539697006 201.50210084803 0.8034748938898107
5.930661094650422 206.58062881875702 0.8067123854727032
5.9358886496038386 207.8909818148671 0.8062449762226085
5.941116204557255 210.40387253646352 0.8092061911591721
5.946343759510671 214.77119813306192 0.813372051385214
5.951571314464087 218.47082490316689 0.8251924085723801
5.956798869417503 220.6419104694487 0.8261882515935375
5.96202642437092 223.3685071752203 0.8265855011294013
5.967253979324336 226.21449467939905 0.8308605161419569
5.972481534277752 235.50593651320906 0.8427030956930847
5.977709089231168 246.4914520219135 0.858764621492904
5.982936644184584 256.9638512899423 0.8755481124120339
5.988164199138001 273.76258764742136 0.8987917739340187
5.993391754091417 288.5624485465052 0.9172671702223811
5.998619309044833 306.90010556230806 0.9375691349177201
6.003846863998249 334.2948241951997 0.9722348831553737
6.009074418951665 365.5346685712962 1.0128476986509694
6.014301973905082 400.15524730377103 1.059661029066436
6.019529528858498 442.81400330968887 1.1135265517737558
6.024757083811914 489.792417283363 1.170269178733964
6.02998463876533 546.2734929765091 1.2340176603645288
6.035212193718746 625.9463715265315 1.3215481966975475
6.040439748672163 719.7834549562565 1.4192056967557083
6.045667303625579 833.0459553143905 1.5284945824796878
6.050894858578995 968.2379779222479 1.6487762379262334
6.056122413532411 1107.7737823170776 1.7637076577397461
6.061349968485827 1251.2393997285333 1.8718651541636557
6.066577523439244 1396.9042956808876 1.979640403290736
6.07180507839266 1514.2569389906296 2.0657263732272253
6.077032633346076 1596.4928997553757 2.1257580107152347
6.082260188299492 1635.7865702890558 2.1536151589335284
6.087487743252908 1631.0682034897388 2.150369144767333
6.092715298206325 1590.0234920575824 2.1245248763334557
6.097942853159741 1519.1452751086883 2.078954256630586
6.103170408113157 1424.9525412730452 2.016029757318786
6.108397963066573 1318.432333623962 1.9407714328118386
6.113625518019989 1199.8910835484394 1.8529391054751367
6.118853072973406 1087.9163755765828 1.7675155244368994
6.124080627926822 977.2959003352969 1.675981192285185
6.129308182880238 871.0859370519343 1.5840729756524625
6.134535737833654 774.2015405088041 1.495215380576985
6.1397632927870704 688.0766380819626 1.409647218306627
6.144990847740487 613.7868993204168 1.3345626846179919
6.150218402693903 546.9094786187742 1.2621137673518557
6.155445957647319 487.74581715528734 1.1939429192946442
6.160673512600735 442.5260683254933 1.141367125175625
6.1659010675541515 407.22703081082653 1.097769642132522
6.171128622507568 381.4736911454502 1.0672030912368151
6.176356177460984 359.659465975105 1.0404296615369282
6.1815837324144 337.65105085878133 1.013286162191072
6.186811287367816 316.8147229152313 0.9897709291841486
6.1920388423212325 303.5838294938985 0.975755315011082
6.197266397274649 292.6091474374142 0.9651494407035106
6.202493952228065 283.78866228344316 0.9539766243019503
6.207721507181481 269.87522124508587 0.9242498411610884
6.212949062134897 259.71182805741296 0.9062623383685857
6.2181766170883135 248.56286246395004 0.8892063750654912
6.22340417204173 238.82299768426452 0.870638259238847
6.228631726995146 232.72499805183912 0.8594777074787799
6.233859281948562 229.52248252926285 0.8499027350517803
6.239086836901978 226.17171783183483 0.8457652719969404
6.2443143918553945 223.09409871789467 0.841599706159747
6.249541946808811 219.49836615827272 0.8338297717794647
6.254769501762227 214.90987886949026 0.825426716603864
6.259997056715643 213.81230138117155 0.8225752926780657
6.265224611669059 211.28881517084275 0.8230583632417751
6.2704521666224755 207.58624151128072 0.8192350145326808
6.275679721575892 206.8472754520566 0.818498906339589
6.280907276529308 205.38537766315108 0.8212938483249143
6.286134831482724 204.2700984430725 0.8213169300546935
6.29136238643614 204.67366404734418 0.8244752576506406
6.2965899413895565 203.69574241461734 0.8218136656380863
6.301817496342973 205.81565942603285 0.822666327561894
6.307045051296389 207.42958134740323 0.8291982949924059
6.312272606249805 208.04538749823013 0.8290337840067767
6.317500161203221 205.77267446701998 0.823883271430913
6.3227277161566375 200.22471433265338 0.8111743623902717
6.327955271110054 197.36807324532234 0.8051303973706768
6.33318282606347 199.1562238310365 0.8110427491795503
6.338410381016886 198.61615044339862 0.8093451911072054
6.343637935970302 202.66541615457592 0.8200020537562095
6.3488654909237185 198.7697221195389 0.8096282067517637
6.354093045877135 198.05226939946877 0.8107556421207741
6.359320600830551 196.56329065635504 0.8019803640319719
6.364548155783967 193.42875050561216 0.7895846453690573
6.369775710737383 194.39350071764338 0.7872973497617138
6.3750032656908 187.7365422976261 0.7726950045234678
6.380230820644216 186.20756390225148 0.7728022809330322
6.385458375597632 187.24985929965933 0.7755366112238621
6.390685930551048 189.26920161317346 0.7811162199936376
6.395913485504464 195.80748673194097 0.7928580551057597
6.401141040457881 196.53004733061277 0.7945589926858211
6.406368595411297 198.07475585940358 0.7995142571156082
6.411596150364713 197.82582214403385 0.7964144963722678
6.416823705318129 194.88709459701656 0.7897723552697598
6.422051260271545 196.73607404961876 0.7924818274452552
6.427278815224962 193.9950860437471 0.7876757647651019
6.432506370178378 196.7443218841989 0.7902362979720231
6.437733925131794 200.00418052629527 0.7944124256669374
6.44296148008521 205.42400555460657 0.800638458321549
6.448189035038626 206.51922112339483 0.7997197666914938
6.453416589992043 206.20155627025682 0.8014441632856146
6.458644144945459 204.44608826333686 0.7988771779767699
6.463871699898875 205.52288662013027 0.8004230073583135
6.469099254852291 206.3464351902542 0.802327667017404
6.474326809805707 205.84312107469714 0.7926258634160888
6.479554364759124 210.61373067189976 0.7951026524560734
6.48478191971254 210.71543976314945 0.7905912714505108
6.490009474665956 214.74744232687462 0.7967311130252065
6.495237029619372 217.44311296778483 0.8024161959874586
6.500464584572788 220.43870827771602 0.8035553078630687
6.505692139526205 223.42009140676103 0.8028499201994418
6.510919694479621 227.719999902633 0.8052189868758851
6.516147249433037 232.38837602154257 0.8098683503531472
6.521374804386453 240.4672900129765 0.8183589981361996
6.526602359339869 246.4164988174609 0.8220791113701938
6.531829914293286 254.4997938769206 0.8257095590524854
6.537057469246702 267.90568191197025 0.8389440777822219
6.542285024200118 287.33288324894005 0.8603402478802117
6.547512579153534 312.05900699686543 0.8890984138088299
6.55274013410695 331.2951101471941 0.9102426023304208
6.557967689060367 355.5085288334185 0.9386972873985634
6.563195244013783 380.1104992207847 0.9681391919079227
6.568422798967199 402.86052354522667 0.9964977210610385
6.573650353920615 422.0695317005633 1.0159472311763282
6.5788779088740315 433.4564641098582 1.0262832130340995
6.584105463827448 436.9979015848167 1.029306873296584
6.589333018780864 436.42919185971294 1.0272226541373306
6.59456057373428 428.70807419112583 1.016933862526134
6.599788128687696 417.2338332420579 1.0032986496958054
6.6050156836411125 402.7858111801126 0.9877144747194584
6.610243238594529 382.67412592458555 0.9675108888436253
6.615470793547945 363.3554902985486 0.946546288032504
6.620698348501361 342.0663084612151 0.921037380949697
6.625925903454777 322.4653860492028 0.8964458763956098
6.6311534584081935 304.5436034195343 0.8742532926138497
6.63638101336161 289.79615323322133 0.8557043452315637
6.641608568315026 281.02044195293763 0.8434012239389773
6.646836123268442 273.94854242007887 0.833408290907783
6.652063678221858 267.64306271230384 0.8278297876126086
6.6572912331752745 260.3709490438991 0.8215172914582953
6.662518788128691 254.09785539479608 0.815878444545456
6.667746343082107 249.27089150560656 0.8095804153766466
6.672973898035523 249.01586394669422 0.8091558912385056
6.678201452988939 245.13013286776186 0.8045137911700136
6.6834290079423555 239.35289296956296 0.8019538834450102
6.688656562895772 238.83627161890067 0.8057800001634415
6.693884117849188 237.96737746747462 0.8060429867624552
6.699111672802604 238.314489326705 0.8064184423677848
6.70433922775602 234.04641263904773 0.7965846777470647
6.7095667827094365 229.35699443238457 0.7875481409632278
6.714794337662853 227.2232060948742 0.7845382018740076
6.720021892616269 226.8232601230479 0.7806998926906393
6.725249447569685 225.2117184289075 0.7791905208673041
6.730477002523101 225.16042768498812 0.7801697820414503
6.7357045574765175 223.92129460378388 0.7788561781474231
6.740932112429934 225.3664780932736 0.7834919007796436
6.74615966738335 228.1839258802407 0.7922234291374285
6.751387222336766 227.16259950814054 0.7921399533944383
6.756614777290182 228.14995592930597 0.7938385376444184
6.7618423322435985 229.13093946983577 0.7934791712955206
6.767069887197015 230.34020743850976 0.7910010351587745
6.772297442150431 231.47618567580267 0.7914279742634472
6.777524997103847 232.6010083444705 0.7931260613436106
6.782752552057263 230.74627597848905 0.792609686361929
6.7879801070106796 228.5318520693946 0.7896768246342184
6.793207661964096 225.88573992724537 0.7833958287573102
6.798435216917512 223.95484119289426 0.780750899998517
6.803662771870928 228.01906673474036 0.7845591298583973
6.808890326824344 231.69439156709157 0.790598189916906
6.814117881777761 233.09683384038672 0.7921774701273682
6.819345436731177 235.40941295796654 0.7954028831504112
6.824572991684593 235.66945940700055 0.795640704598583
6.829800546638009 235.35619838425856 0.7918817786167832
6.835028101591425 232.47084496847114 0.7846413921395401
6.840255656544842 234.6947153345791 0.7845191075901069
6.845483211498258 237.60246123429633 0.7879166499049302
6.850710766451674 239.85947494657435 0.7915916256964965
6.85593832140509 243.76584830038138 0.8009416302885134
6.861165876358506 241.61446354712618 0.7948311538966313
6.866393431311923 243.65739099939069 0.7961859224716197
6.871620986265339 245.75438424223995 0.7952469283815428
6.876848541218755 246.6176711749761 0.7942535703089763
6.882076096172171 249.9544027608281 0.7976804110069002
6.887303651125587 254.39365981894673 0.8014171773807334
6.892531206079004 257.88878292595246 0.8031822180454613
6.89775876103242 262.89477200105756 0.8068745915513231
6.902986315985836 268.20781089568004 0.8126639181216264
6.908213870939252 269.69479189320754 0.8127058288276673
6.913441425892668 273.4661638915024 0.815922971798458
6.918668980846085 275.43468278927173 0.8183807383650914
6.923896535799501 274.6899547220226 0.8150313054147794
6.929124090752917 279.99337817020324 0.8210887275792277
6.934351645706333 281.0972851891 0.8193589082878
6.939579200659749 287.4219556526194 0.8275155257821926
6.944806755613166 296.3712917511591 0.83878187421413
6.950034310566582 302.7364591159815 0.8465422718523444
6.955261865519998 309.24736629520567 0.8519781052602938
6.960489420473414 316.31329121456656 0.8585622574716342
6.96571697542683 324.66424177175753 0.8637481767750814
6.970944530380247 336.07672735173077 0.8733192070382189
6.976172085333663 352.3532433433384 0.8915291962493951
6.981399640287079 372.1085655167073 0.9125290026592807
6.986627195240495 396.0585093223265 0.9386740910814124
6.9918547501939114 424.7869807956351 0.9703827702042118
6.997082305147328 468.95420460174824 1.0168698355841224
7.002309860100744 533.6307240090686 1.0835164485200797
7.00753741505416 625.3848736884037 1.1708284165077545
7.012764970007576 750.5754401007816 1.2814187079490031
7.0179925249609925 906.8892427179001 1.4082017656646368
7.023220079914409 1076.246756823256 1.533519356171535
7.028447634867825 1231.7764891200932 1.6384771669127032
7.033675189821241 1347.8769716614843 1.712166414233897
7.038902744774657 1408.4929726619866 1.748479333011527
7.0441302997280735 1396.6632998070897 1.740742240860337
7.04935785468149 1327.0911794021383 1.6957499486515186
7.054585409634906 1220.5665577317277 1.6238503618752875
7.059812964588322 1099.9071609118894 1.539743406852156
7.065040519541738 989.2396885735247 1.459717540521881
7.0702680744951545 889.5112828494994 1.3838339924394845
7.075495629448571 802.0309299845005 1.3132995532627356
7.080723184401987 729.2930186496756 1.2522278806099647
7.085950739355403 671.1481569281873 1.2023637335588928
7.091178294308819 631.3086122745323 1.1668600463389527
7.0964058492622355 599.7492857145745 1.1369071001570439
7.101633404215652 572.2266548130355 1.1102479571695687
7.106860959169068 557.0033794956248 1.0957205477126164
7.112088514122484 542.3105592926528 1.0825331592182181
7.1173160690759 527.342192017138 1.067854498352291
7.1225436240293165 514.5154612417477 1.0542278974406012
7.127771178982733 499.3370821368474 1.0377696134517036
7.132998733936149 491.90523248194216 1.0304209407262868
7.138226288889565 479.9560798004694 1.017538947830602
7.143453843842981 472.3990607213901 1.0101652591198087
7.1486813987963975 465.5366750482341 1.0036145192493535
7.153908953749814 459.15920763951885 0.9965774711888423
7.15913650870323 455.10638312887454 0.990935231798374
7.164364063656646 454.39911907571525 0.9902843224302684
7.169591618610062 455.5426000400017 0.9898863245804069
7.1748191735634785 464.4240103873073 0.9988479507193414
7.180046728516895 485.28242193497323 1.0202141491070715
7.185274283470311 515.7077776189165 1.0505415136652074
7.190501838423727 570.1141240157514 1.1036012980097847
7.195729393377143 642.0062182436429 1.1701999460441266
7.2009569483305595 746.5153271493281 1.2600772580825552
7.206184503283976 886.0560860495274 1.3708365183377436
7.211412058237392 1060.4216555914327 1.4953513849146223
7.216639613190808 1271.7091965111092 1.6364555502387315
7.221867168144224 1525.4420419098783 1.7907275708350294
7.227094723097641 1811.9212160174739 1.9511255296979053
7.232322278051057 2089.3242855117983 2.095729175311007
7.237549833004473 2308.049406036849 2.1999541947664922
7.242777387957889 2401.566620078384 2.241829287620502
7.248004942911305 2340.459801884919 2.207768247856504
7.253232497864722 2155.4070993567875 2.116371753672679
7.258460052818138 1863.2700368728156 1.9676509345239228
7.263687607771554 1555.730490211789 1.8001014161019218
7.26891516272497 1245.6060978844812 1.6108654706002816
7.274142717678386 979.7860974008809 1.4276345995945114
7.279370272631803 778.3510452914512 1.272040762945204
7.284597827585219 624.7401503463025 1.141571882034947
7.289825382538635 525.9096969654956 1.0504066033382342
7.295052937492051 457.74376916758376 0.9827051906566199
7.300280492445467 413.6985223730697 0.935919782328008
7.305508047398884 380.7635719604249 0.899212021259264
7.3107356023523 365.27043265992836 0.882486346453817
7.315963157305716 351.5652169181334 0.868815468039708
7.321190712259132 343.60971073491635 0.8615959038079252
7.326418267212548 336.5593779266674 0.8557601460717484
7.331645822165965 332.1920531736296 0.8519810554099212
7.336873377119381 322.7063004862144 0.8391806133273724
7.342100932072797 316.50006131806845 0.8290132463962977
7.347328487026213 314.28337946739106 0.8246064396460355
7.352556041979629 311.2668815096427 0.820313268042898
7.357783596933046 312.2322848854557 0.8233561294252493
7.363011151886462 312.1739117369971 0.8253879173133291
7.368238706839878 307.55688970169155 0.819106999630593
7.373466261793294 304.10278734920587 0.8116011329682751
7.37869381674671 302.17614215362096 0.8077715484545238
7.383921371700127 302.02218989751157 0.8073821510807961
7.389148926653543 300.23638384709335 0.80767762522303
7.394376481606959 302.7602847198948 0.8113130556366587
7.399604036560375 306.4928598070858 0.8154124465478004
7.4048315915137914 310.1188929908774 0.8192057206413569
7.410059146467208 310.7772823907394 0.8181590508590021
7.415286701420624 311.41101624054596 0.8188057320271254
7.42051425637404 312.37219092827684 0.8214554742225505
7.425741811327456 309.36371423613036 0.8182672473956711
7.4309693662808725 313.87754392381953 0.8235608081880403
7.436196921234289 316.1100174789733 0.8251798887578773
7.441424476187705 319.6198903116082 0.8258694134984219
7.446652031141121 323.2404903699608 0.8302160301129587
7.451879586094537 321.91228311966717 0.8293608058018663
7.4571071410479535 325.0102438740083 0.8346876478550082
7.46233469600137 326.1089465666437 0.8345390320273314
7.467562250954786 331.9917941874498 0.8399048499797072
7.472789805908202 333.7899633726071 0.8395636641705394
7.478017360861618 342.5574593516354 0.8516327949861193
7.4832449158150345 351.38959776536797 0.8606653918440704
7.488472470768451 358.3229116531605 0.8662197323034413
7.493700025721867 366.4812430405937 0.8738400768889631
7.498927580675283 378.5153256745302 0.885338342685281
7.504155135628699 393.2153506879939 0.9018689136802085
7.5093826905821155 406.9127873169955 0.9152042621540579
7.514610245535532 422.4426886793178 0.930613917321414
7.519837800488948 436.938767837814 0.9441655095575934
7.525065355442364 450.0822589062487 0.9566125737161164
7.53029291039578 463.3311907623588 0.9695037290873257
7.5355204653491965 470.1399391445953 0.9758420231168243
7.540748020302613 473.3694638927622 0.9795004894865612
7.545975575256029 469.88692642208304 0.9739715590636493
7.551203130209445 469.04716465020385 0.9724019216944157
7.556430685162861 466.1678836964653 0.9693233246157823
7.5616582401162775 461.9524822736249 0.9648938478347214
7.566885795069694 455.5481895534431 0.9592362416341567
7.57211335002311 446.02638437568714 0.9492545061334836
7.577340904976526 432.41288754583087 0.9349738968067719
7.582568459929942 419.0707099821592 0.9209676849929403
7.5877960148833585 412.6148922272554 0.9146206654382506
7.593023569836775 403.2924109968504 0.9041203557944799
7.598251124790191 403.65839222338684 0.9036546871711052
7.603478679743607 400.95981353976975 0.9002464154251246
7.608706234697023 401.64119204968176 0.9023322743553488
7.6139337896504395 401.01190176526273 0.9014438164420762
7.619161344603856 396.5605456090665 0.8956928832862976
7.624388899557272 397.03598362864176 0.8943779921529618
7.629616454510688 398.8821519894492 0.8953784373601102
7.634844009464104 401.41267439040206 0.8995287240052477
7.6400715644175206 407.27459430124094 0.907291755042096
7.645299119370937 412.8334110585024 0.9126397570258877
7.650526674324353 421.53093286657185 0.9191394857466452
7.655754229277769 430.99921252542424 0.9282418635780006
7.660981784231185 437.5733917123298 0.9331778823340088
7.666209339184602 450.04889770963837 0.9460087750566246
7.671436894138018 465.2937001675098 0.9623558791581825
7.676664449091434 478.8909886485262 0.9754019638316201
7.68189200404485 491.4124613305205 0.986795461280131
7.687119558998266 503.3966650853199 0.9963983325045687
7.692347113951683 512.7624387713928 1.0041850008085684
7.697574668905099 522.2063315075155 1.0132871847905534
7.702802223858515 529.3781045677216 1.0193915726371814
7.708029778811931 533.3715932477322 1.0228522595186127
7.713257333765347 539.2797702840884 1.0278930422420258
7.718484888718764 537.6326143490114 1.0261360317450936
7.72371244367218 534.3499042365414 1.023529321724254
7.728939998625596 532.0811595638747 1.0195154482730615
7.734167553579012 526.0069382846502 1.0130763554016189
7.739395108532428 522.2849667523988 1.0094455556001893
7.744622663485845 521.0310039256693 1.0082513859665299
7.749850218439261 519.9696183549453 1.007891223410136
7.755077773392677 520.7970535003731 1.008951106832643
7.760305328346093 519.0907270845656 1.0088148882016823
7.765532883299509 514.2079834181943 1.0042026607123993
7.770760438252926 510.4144389894053 0.9997883829192695
7.775987993206342 507.6627447116713 0.9952869228067057
7.781215548159758 501.34408353456 0.9888759194036253
7.786443103113174 490.0693886141199 0.9770941527155703
7.79167065806659 480.54936021399465 0.9684035025034711
7.796898213020007 466.0094383990697 0.9542586019671616
7.802125767973423 460.3603512272238 0.9482176917813301
7.807353322926839 454.74005263904144 0.9432367746414184
7.812580877880255 449.89931148970214 0.9379876467242737
7.817808432833671 442.94390380375955 0.9296310745609105
7.823035987787088 438.8367613627221 0.9261245689131186
7.828263542740504 432.5917052477835 0.9187272035904644
7.83349109769392 431.2031522068455 0.9165342532977246
7.838718652647336 431.46744172257684 0.9161654479616971
7.8439462076007525 429.9732531681666 0.914191579570532
7.849173762554169 436.6454920806751 0.9204545492015446
7.854401317507585 433.92766137783553 0.9169202130717183
7.859628872461001 433.44471802680204 0.9154228973193971
7.864856427414417 433.2710525429101 0.9139738835225389
7.8700839823678335 437.3565822688448 0.9190410870824978
7.87531153732125 447.7405498221454 0.9294653105785416
7.880539092274666 455.94504949835954 0.9363328372608858
7.885766647228082 470.6512199326886 0.9512380292114024
7.890994202181498 479.81345212353216 0.9597161763534144
7.8962217571349145 485.8209770362936 0.9669786192554299
7.901449312088331 493.1956517623002 0.9746286251448789
7.906676867041747 497.1958404765598 0.9785079775230824
7.911904421995163 503.22189680705145 0.9821539138633718
7.917131976948579 515.6600151326854 0.9930443312341373
7.9223595319019955 532.8256166443653 1.0082225015513995
7.927587086855412 547.2101532301208 1.021037604056208
7.932814641808828 559.930041950211 1.0322559236472202
7.938042196762244 573.7589057302739 1.043675579447386
7.94326975171566 587.2186403142423 1.0549849556092517
7.9484973066690765 600.525080023168 1.0658940631800964
7.953724861622493 617.2189504737867 1.0795164540509392
7.958952416575909 631.8790944117866 1.0906398517893925
7.964179971529325 645.7686916546006 1.1012940024772748
7.969407526482741 656.9820225816032 1.1102826216271247
7.9746350814361575 668.7111511315156 1.1199958223716895
7.979862636389574 682.977254987621 1.1325300011477688
7.98509019134299 691.6966322200681 1.1395945060941992
7.990317746296406 700.0597561966125 1.1459709767594588
7.995545301249822 703.4857154717888 1.1486181143124354
8.000772856203238 703.0316354465077 1.1475818370742454
8.006000411156654 698.6452361964759 1.1446135414079412
8.01122796611007 695.2858383830182 1.1408490270328304
8.016455521063486 688.1019679752075 1.1330362429619303
8.021683076016902 683.1571849687979 1.1278790768948468
8.026910630970319 674.4213514735529 1.120126059403314
8.032138185923735 664.7921583230577 1.1133012210451478
8.037365740877151 654.0138086749033 1.1045505392219175
8.042593295830567 645.2711357329633 1.0967323680871153
8.047820850783983 637.1796533056411 1.0888590839366077
8.0530484057374 629.3414187518563 1.0811623414981772
8.058275960690816 622.0512544046047 1.0741685762435451
8.063503515644232 613.1260525459942 1.065904479071945
8.068731070597648 605.6978395108789 1.0587141166445395
8.073958625551064 597.625449474496 1.0517751357642535
8.07918618050448 591.5074110930406 1.0464680967288713
8.084413735457897 586.4573663490036 1.0419822167986033
8.089641290411313 586.8555206702486 1.0429507680497527
8.09486884536473 585.2246556077798 1.0417585650972616
8.100096400318145 582.2162096479972 1.0394485898699555
8.105323955271562 574.8858788105638 1.0316257755961145
8.110551510224978 568.6287975013621 1.0258304791586865
8.115779065178394 565.2664383180501 1.0219793616721966
8.12100662013181 564.1369701294265 1.0210097631581794
8.126234175085226 567.3182716146545 1.0233333412230716
8.131461730038643 569.2258376662808 1.0241077838677912
8.136689284992059 578.6611603759835 1.0311084047333128
8.141916839945475 588.8128621143943 1.0404196595775117
8.147144394898891 605.1972866482374 1.0550264120733277
8.152371949852308 628.434350980224 1.0743225101735523
8.157599504805724 652.0099720334892 1.0937027455971795
8.16282705975914 679.2090917644514 1.1154135412440396
8.168054614712556 703.7946048072057 1.135587667952389
8.173282169665972 721.7490959050629 1.1490733368012669
8.178509724619389 727.5706272403497 1.1531623123963197
8.183737279572805 734.3373022385108 1.1586390142707053
8.188964834526221 730.3995038403247 1.1533098602122616
8.194192389479637 727.4763595095613 1.1504441469298485
8.199419944433053 722.6628480872199 1.1447647035769366
8.20464749938647 714.0934190597393 1.1378342110039048
8.209875054339886 706.4738190112148 1.1316356706100261
8.215102609293302 697.0816317013455 1.1243873666399404
8.220330164246718 689.6975454734547 1.1184992293327076
8.225557719200134 682.67499314305 1.1124986232850331
8.23078527415355 678.3463821942923 1.1088494708989707
8.236012829106967 674.4052757770885 1.1057586558375079
8.241240384060383 672.2280843044075 1.1030411781987375
8.2464679390138 667.390205968102 1.098510745953522
8.251695493967215 661.7782801256786 1.0932419835969633
8.256923048920632 661.3439549333873 1.0927818203195028
8.262150603874048 660.1468185461874 1.092226494201674
8.267378158827464 657.0159724458449 1.090172594973773
8.27260571378088 652.0212315588523 1.0843469584458736
8.277833268734296 644.9096101048623 1.0770875231965928
8.283060823687713 636.8108750488227 1.0695099935895902
8.288288378641129 632.9977964183622 1.0658576647272278
8.293515933594545 628.0619030232181 1.0609779750993154
8.298743488547961 624.0262101918047 1.0562863082047245
8.303971043501377 630.0569103926358 1.0626209559268127
8.309198598454794 630.5274211174271 1.0634987624204466
8.31442615340821 635.5959888073857 1.0681922331478655
8.319653708361626 640.9762927805015 1.0716310124697979
8.324881263315042 643.288379804577 1.0723216251088628
8.330108818268458 650.6631470212619 1.0778711983328033
8.335336373221875 654.7356855495476 1.0809759216035995
8.34056392817529 660.3679990496124 1.0851584363037747
8.345791483128707 664.5754753028699 1.0878751287475976
8.351019038082123 665.9429352962546 1.0878201486050847
8.35624659303554 666.8517234898371 1.0876719310408505
8.361474147988956 672.0493461317387 1.0920198504392649
8.366701702942372 681.9094692610739 1.1008821454229576
8.371929257895788 687.0897727419311 1.1045164690904183
8.377156812849204 693.6181706408283 1.1087025221429911
8.38238436780262 695.7601692688041 1.1087521436097065
8.387611922756037 692.0660963620902 1.1059643952835472
8.392839477709453 689.0770785889473 1.1034329703522787
8.398067032662869 682.4448885653151 1.1004836053890232
8.403294587616285 671.0316346507608 1.091949820718464
8.408522142569701 659.4652557987064 1.0826991588427612
8.413749697523118 643.6056453834246 1.0678846573663234
8.418977252476534 633.0761007781624 1.0581394748552915
8.42420480742995 621.709525270773 1.0466792543297416
8.429432362383366 611.0675524994218 1.0386822095536987
8.434659917336782 597.6833738182218 1.027014364579036
8.439887472290199 588.6781979679199 1.0186766189197007
8.445115027243615 580.1808045799404 1.0094466587113753
8.450342582197031 569.7671755327439 1.0008540755274815
8.455570137150447 562.8970300309144 0.9953184406425839
8.460797692103863 559.67759467642 0.9932907518358308
8.46602524705728 554.9927329098673 0.9888408254233013
8.471252802010696 550.5241676444529 0.9845945327650554
8.476480356964112 543.8151234463772 0.9782300292484669
8.481707911917528 541.1960865128115 0.9756492409260592
8.486935466870944 537.5357348937886 0.9729752575008402
8.49216302182436 538.6595893238547 0.9738644104550493
8.497390576777777 535.1310228830586 0.9699063660881283
8.502618131731193 529.4917564376183 0.9630440510176567
8.50784568668461 525.3358771356627 0.9583650858029965
8.513073241638025 522.9979079164037 0.9557292010103328
8.518300796591442 522.1451043226382 0.9552368436545934
8.523528351544858 519.9735064343013 0.9529747865349301
8.528755906498274 516.9604365075414 0.9498848112611246
8.53398346145169 511.31248287354384 0.9444603270105596
8.539211016405106 506.61871730892705 0.9402047359032265
8.544438571358523 506.68942340665956 0.9409914785486324
8.549666126311939 506.16323288021084 0.9414180632862511
8.554893681265355 510.20531914409474 0.9451120518168793
8.560121236218771 507.773113444917 0.9411013498535219
8.565348791172188 508.57639550109974 0.9407521373715928
8.570576346125604 515.0572540729125 0.9458451299119607
8.57580390107902 515.6408049008654 0.9460643874666892
8.581031456032436 515.5571874310202 0.94597813794443
8.586259010985852 512.2314219634482 0.9425534740213125
8.591486565939269 515.8531164146323 0.9468261169069943
8.596714120892685 520.3968664542848 0.9513889656048193
8.601941675846101 522.2432858938326 0.9524888453264945
8.607169230799517 525.9324379774473 0.954616018747994
8.612396785752933 522.1467418914192 0.9491651399687953
8.61762434070635 518.7725412872802 0.9456832182357051
8.622851895659766 518.4209262828499 0.9464252242077327
8.628079450613182 521.9932126843344 0.950220917291799
8.633307005566598 530.3124371423177 0.958061664212073
8.638534560520014 535.6353269913615 0.9622749970639208
8.64376211547343 543.5420916778535 0.968907294004181
8.648989670426847 546.0814260913543 0.9700778361098389
8.654217225380263 554.6660986187759 0.9770066252775007
8.65944478033368 563.2489693771565 0.9836503296113172
8.664672335287095 568.9859692228773 0.9878121130799931
8.669899890240512 577.5877690174719 0.9941378292799726
8.675127445193928 584.1939990138278 0.9993458207904097
8.680355000147344 594.7181373449764 1.0070566759017914
8.68558255510076 601.8659754867873 1.0128343029937295
8.690810110054176 611.8813450616254 1.0205318258050742
8.696037665007593 626.0529454528602 1.032124385048908
8.701265219961009 644.9328489244587 1.0472742389379575
8.706492774914425 665.4619861278501 1.0632297552676573
8.711720329867841 681.6438248517693 1.076277945752427
8.716947884821257 689.0418230378012 1.080950585815323
8.722175439774674 695.2294457687051 1.085746987068352
8.72740299472809 692.4196678964665 1.082462781354227
8.732630549681506 686.4322144782451 1.0782118564925247
8.737858104634922 681.1531822649029 1.0743466772732826
8.743085659588338 675.4316374236429 1.0711488274404515
8.748313214541755 668.6560636977966 1.0658726500419382
8.75354076949517 660.3272156200652 1.0594022586366696
8.758768324448587 650.6268058158626 1.051251959246492
8.763995879402003 640.5451132650766 1.0425296384911447
8.76922343435542 627.4080842010685 1.0305621663094777
8.774450989308836 616.8771315769395 1.0202180683113797
8.779678544262252 603.2928073198334 1.0078081308954145
8.784906099215668 597.0991993249617 1.0020940493877797
8.790133654169084 592.6629654165638 0.9997266314725524
8.7953612091225 585.4044541839478 0.9942108380116148
8.800588764075917 579.7324320605018 0.9886565156734564
8.805816319029333 574.8971223803438 0.9833176418988675
8.811043873982749 569.8498662614172 0.9785223809264002
8.816271428936165 566.8574900556335 0.9756882591465048
8.821498983889581 562.7776200559721 0.9725259632830203
8.826726538842998 559.0702498098723 0.9693408722700063
8.831954093796414 554.4109873228517 0.9651948090282528
8.83718164874983 554.5017177026374 0.9638693804456638
8.842409203703246 552.4758610855146 0.9616467727212121
8.847636758656662 550.5014813897118 0.9603914182678899
8.852864313610079 553.2011323778313 0.963690670202468
8.858091868563495 554.8365255057765 0.9650319624816704
8.863319423516911 557.0799928456748 0.9661437842906477
8.868546978470327 556.4603259286233 0.9643033634161304
8.873774533423743 555.6238691641854 0.96307009196264
8.87900208837716 554.7596963216606 0.9632669298871057
8.884229643330576 555.1378179139884 0.9635151045605371
8.889457198283992 556.7694080533578 0.9650076929613226
8.894684753237408 557.024234544781 0.9645402570759241
8.899912308190824 558.8139948636369 0.9662067352563085
8.90513986314424 557.3735510088126 0.9643208640316953
8.910367418097657 556.7902975952888 0.9627420887382881
8.915594973051073 557.8613550932403 0.9625599427340626
8.92082252800449 560.1951865991942 0.9622389229009579
8.926050082957905 566.2216598811214 0.9670576627960755
8.931277637911322 575.7575758446303 0.9751646274712944
8.936505192864738 581.3036809608542 0.9804442999694243
8.941732747818154 581.0793723958641 0.9808805955068463
8.94696030277157 579.8758799474487 0.9796729876044501
8.952187857724986 577.1117872216996 0.9759729639516916
8.957415412678403 581.9552075630602 0.9798699188533956
8.962642967631819 590.1369847773437 0.9861734735178288
8.967870522585235 598.3530880223683 0.9928420406185934
8.973098077538651 600.5584841587084 0.9941311626280213
8.978325632492067 601.4524040425026 0.9950443357257753
8.983553187445484 602.0350741071808 0.9958377731736727
8.9887807423989 607.5846477977896 0.9994227609925506
8.994008297352316 610.5287108076341 1.0011107831868968
8.999235852305732 613.0669623216621 1.0030155880515108
9.004463407259149 614.1657150111142 1.0029516994191592
9.009690962212565 617.7418358860167 1.0055568454644703
9.014918517165981 626.6334622984525 1.0121551109218454
9.020146072119397 640.4712783486085 1.0226577506612893
9.025373627072813 650.0456656988639 1.0296776200611477
9.03060118202623 661.507077535483 1.0382645276155889
9.035828736979646 675.9203580174171 1.049766440094348
9.041056291933062 694.498718134928 1.0640360884373656
9.046283846886478 718.843697218888 1.0828578924830905
9.051511401839894 739.899128306332 1.0979537457258326
9.05673895679331 756.5416949145047 1.1087700719743154
9.061966511746727 774.8301485790262 1.1211393357619677
9.067194066700143 799.1227618840575 1.1384372927113753
9.07242162165356 820.4104340798865 1.1529993167270243
9.077649176606975 841.5155954922999 1.167185577233319
9.082876731560392 857.0997044703884 1.1771382322427648
9.088104286513808 867.2762633044296 1.1821531034489812
9.093331841467224 877.1179329358642 1.1881705605853212
9.09855939642064 879.2274795757526 1.1892124048267767
9.103786951374056 874.7786555981704 1.1862013521974766
9.109014506327473 865.682557323995 1.178523110758759
9.114242061280889 858.2815930495983 1.1737490124934467
9.119469616234305 850.3134973548607 1.1685869314260058
9.124697171187721 845.7151862560097 1.1654012400371447
9.129924726141137 840.9686141975354 1.1616751587278875
9.135152281094554 841.6715489435463 1.1625149679206563
9.14037983604797 846.5658378132321 1.1662298742363486
9.145607391001386 860.9508951623833 1.175466423143943
9.150834945954802 882.1116403403493 1.1889093709605671
9.156062500908218 907.4342244050122 1.2063902235187927
9.161290055861635 941.0995035081129 1.2383146966750078
9.16651761081505 972.2994356543525 1.264994463366907
9.171745165768467 999.33424884868 1.2872525989335686
9.176972720721883 1013.4473941619572 1.2996737123895974
9.1822002756753 1015.5940635139253 1.303710521992362
9.187427830628716 1012.296420836398 1.3046167072887336
9.192655385582132 1001.7756318609464 1.3004492600131563
9.197882940535548 992.161559966452 1.296808069317105
9.203110495488964 976.6033672959886 1.288842310050113
9.20833805044238 959.9745777310449 1.2808762581524904
9.213565605395797 950.186895325684 1.2763549565659755
9.218793160349213 935.0489589316102 1.2681523604366736
9.224020715302629 925.8730850785724 1.264410777712138
9.229248270256045 916.0811009838084 1.2592130919834414
9.234475825209461 904.7762499192517 1.2533329902635708
9.239703380162878 894.0985291878799 1.245922541115137
9.244930935116294 885.7030264080876 1.2402907119336293
9.25015849006971 879.0774800114846 1.2367159056841548
9.255386045023126 874.4771739948206 1.2356336179397573
9.260613599976542 872.5718314574206 1.2359822488107994
9.265841154929959 872.5182092017941 1.2394195207348884
9.271068709883375 875.6903376374145 1.2424454586050242
9.276296264836791 890.0417181227264 1.2536061511799195
9.281523819790207 903.1478704655475 1.2641963609089542
9.286751374743623 923.0933493882258 1.2794202554717422
9.29197892969704 941.4871539640341 1.2941081159704781
9.297206484650456 958.3604086711414 1.3063566790425911
9.302434039603872 977.2548465806586 1.3194397257606585
9.307661594557288 990.8524275444017 1.3304860339484985
9.312889149510704 994.0758022324518 1.334437657177405
9.31811670446412 978.6934416621644 1.3245582605405524
9.323344259417537 953.4144223605562 1.3089577004234476
9.328571814370953 915.8654063867588 1.2825403618637314
9.33379936932437 878.203304883023 1.2562334432484028
9.339026924277785 842.2244840544435 1.2316142560569594
9.344254479231202 804.2717852186024 1.2052819400499366
9.349482034184618 771.1634172494539 1.1811472052101504
9.354709589138034 740.0673829652168 1.1580976983067814
9.35993714409145 717.189704712521 1.1417200967403776
9.365164699044866 697.8665098065024 1.1271946430983424
9.370392253998283 678.9569842497665 1.1121973696852205
9.375619808951699 667.0607719271112 1.1022258790160524
9.380847363905115 662.4457769832858 1.0993569537206174
9.386074918858531 658.3606961290769 1.0970950497486214
9.391302473811947 655.1774940873344 1.0953088386936696
9.396530028765364 652.5040397489701 1.0940737370517875
9.40175758371878 651.8381356001593 1.0948759199596294
9.406985138672196 653.9803512234996 1.09768094948056
9.412212693625612 656.4787630300341 1.0987827801298173
9.417440248579029 655.4095939123649 1.0871831357667934
9.422667803532445 646.4404629546973 1.0730041158534613
9.427895358485861 639.4548127246705 1.0632889102340142
9.433122913439277 634.9020343978555 1.0560289843547161
9.438350468392693 636.5257200758784 1.0545697486947752
9.44357802334611 640.6672791854817 1.0559402096875268
9.448805578299526 642.4807870914613 1.0558280033031144
9.454033133252942 643.2361983079634 1.0547472193660743
9.459260688206358 641.3687619597448 1.0514934458954597
9.464488243159774 641.9896812598896 1.0501496741484244
9.46971579811319 640.3963361111806 1.0467520016476608
9.474943353066607 636.9709762737618 1.042946342280668
9.480170908020023 637.322524102524 1.0418907035227152
9.48539846297344 639.5022087828784 1.0429597615866846
9.490626017926855 640.0859839029595 1.0416912343829514
9.495853572880272 641.488535935282 1.0413721685909871
9.501081127833688 644.0222766585222 1.0416776943633046
9.506308682787104 644.4801106988526 1.0416721081655405
9.51153623774052 647.1499071247115 1.04347980126679
9.516763792693936 642.7911567077863 1.039425973365968
9.521991347647353 645.3317144720053 1.0397650050428784
9.527218902600769 647.0611740296131 1.0403879481128235
9.532446457554185 650.6822733812592 1.0424975250993442
9.537674012507601 649.2897678889364 1.039301338046613
9.542901567461017 645.9564690233159 1.0344611202056595
9.548129122414434 648.6772554331112 1.0358192249680456
9.55335667736785 653.0937197630851 1.0388452320315023
9.558584232321266 652.5062453437663 1.0385047403727494
9.563811787274682 655.7507924633118 1.0412453080443882
9.569039342228098 653.7701339413337 1.0407749328327112
9.574266897181515 645.2866290784732 1.033391459224055
9.57949445213493 641.1674362570736 1.0288861986775844
9.584722007088347 634.8263746222589 1.0216247848626578
9.589949562041763 635.8306306387577 1.0217704483368768
9.59517711699518 639.151102986994 1.0233453525206788
9.600404671948596 645.1565478653533 1.0283875873843045
9.605632226902012 642.7788077038073 1.0255921690492116
9.610859781855428 645.6758914582631 1.026862530732855
9.616087336808844 646.3065217311321 1.0258565319863049
9.62131489176226 650.7189757738618 1.0280735684860427
9.626542446715677 654.8799176024621 1.0307961160950323
9.631770001669093 653.9479921321662 1.0302168583037206
9.636997556622509 653.2106717600265 1.0292685264836121
9.642225111575925 653.0330112580517 1.0280336261289618
9.647452666529341 650.9194560968671 1.0260322379382203
9.652680221482758 650.5623571473488 1.0259877256712606
9.657907776436174 651.7995502414391 1.0259786792485697
9.66313533138959 652.2525686059369 1.0247939045311352
9.668362886343006 658.5525842352355 1.029388354647997
9.673590441296422 659.6612915821258 1.030111812453641
9.678817996249839 662.6200843465114 1.0311704800009367
9.684045551203255 660.2059921192978 1.0293093233454027
9.689273106156671 660.1205230419175 1.0294673778007684
9.694500661110087 662.568206361767 1.0302659470955453
9.699728216063503 666.4011181419903 1.0330506915631743
9.70495577101692 671.681503072824 1.036632712654941
9.710183325970336 680.8606830724924 1.0438548797769134
9.715410880923752 685.2831650974219 1.0453662925065426
9.720638435877168 685.3138300540573 1.043852781959903
9.725865990830584 687.9630770620378 1.0456789631421193
9.731093545784 682.5099134589296 1.0401369957897064
9.736321100737417 686.6931014087511 1.0431922782861376
9.741548655690833 691.2434068760621 1.0463500243549122
9.74677621064425 690.9741119753663 1.0456175616313685
9.752003765597665 692.2691650640029 1.0465938577474756
9.757231320551082 693.8215448970793 1.0476075340523805
9.762458875504498 696.6731523122204 1.0494284058486505
9.767686430457914 700.6901954969857 1.051953516443582
9.77291398541133 701.316356071906 1.0520791782053835
9.778141540364746 698.8268401714752 1.048544328719359
9.783369095318163 697.2191122247914 1.0462573796211003
9.788596650271579 692.0740869658251 1.0415960150271244
9.793824205224995 692.6178345562031 1.042443679325003
9.799051760178411 694.9242226654935 1.0429956004498904
9.804279315131827 693.4449686283302 1.041045520922948
9.809506870085244 695.1613592259772 1.0406340144752186
9.81473442503866 692.2185041896678 1.037510007582007
9.819961979992076 689.0313066262378 1.0340397626613285
9.825189534945492 685.0885502176817 1.0313866323824485
9.830417089898909 688.4129736462911 1.0338685301307993
9.835644644852325 691.7506197375577 1.0356112491727543
9.840872199805741 691.8058627427196 1.0349309500568247
9.846099754759157 694.2337198516215 1.0364262113095912
9.851327309712573 694.3321966835405 1.0376124451089517
9.85655486466599 690.1290318707181 1.034405667142289
9.861782419619406 688.4579946130685 1.0331189751288667
9.867009974572822 686.455505585485 1.0288134875810322
9.872237529526238 686.0935101867393 1.0278603098279961
9.877465084479654 689.0897566168077 1.0303254491520006
9.88269263943307 690.1364676677564 1.0318887704005593
9.887920194386487 688.5164988410056 1.0298023075630232
9.893147749339903 690.5773860281975 1.0309537680192875
9.89837530429332 690.1672027290906 1.0285341542410795
9.903602859246735 693.056559944866 1.0302141180621995
9.908830414200152 695.0081446795492 1.0310198956314365
9.914057969153568 701.2496103337851 1.035179497148691
9.919285524106984 703.4872296875996 1.0367886119002494
9.9245130790604 705.0122437358006 1.0377694734680394
9.929740634013816 712.5946795093483 1.0434831137556095
9.934968188967233 720.2453441564385 1.0485247865934124
9.940195743920649 722.6353470548173 1.0496525937196628
9.945423298874065 723.743432598943 1.0499396515435913
9.950650853827481 720.9929964392023 1.0476492145260101
9.955878408780897 724.296164862933 1.0499520085716199
9.961105963734314 726.755431817961 1.051631469872126
9.96633351868773 724.8387441508208 1.0500603215683977
9.971561073641146 724.2428299874114 1.0484847186440212
9.976788628594562 726.6298282161118 1.0491299629245436
9.982016183547978 724.4863025311624 1.0472764321953318
9.987243738501395 723.6333065356283 1.0461893580831099
9.99247129345481 715.9134441876116 1.0403285210256694
9.997698848408227 711.4935967660559 1.036869948690182
10.002926403361643 706.3699487773097 1.0316236350590355
10.00815395831506 701.9283603954638 1.027620311153178
10.013381513268476 696.2452520415403 1.0225956137449075
10.018609068221892 693.7024517989528 1.0207152734526361
10.023836623175308 692.0048029357549 1.0191779806854862
10.029064178128724 692.5046671199888 1.0193525878089895
10.03429173308214 697.147088972564 1.0233006176513189
10.039519288035557 700.8787040556061 1.0262387513527162
10.044746842988973 703.577333819378 1.0278787727344985
10.049974397942389 706.7293926056908 1.0292949083383813
10.055201952895805 703.57183237102 1.0266374767067954
10.060429507849221 700.6159625692951 1.0240349208273685
10.065657062802638 697.9031242895287 1.0219396842654895
10.070884617756054 698.8200591201477 1.0225243257542134
10.07611217270947 704.1086717969936 1.0262508778530597
10.081339727662886 709.8973950228502 1.0303310097716505
10.086567282616302 709.2085492442818 1.0299117033404328
10.091794837569719 704.3888486865574 1.024682263306123
10.097022392523135 696.6545694576455 1.0178228144091488
10.102249947476551 699.165496697923 1.0192417728168415
10.107477502429967 701.1714531029867 1.0207217365392423
10.112705057383383 699.5302185932982 1.0190970546425437
10.1179326123368 695.69080878638 1.0163215835126558
10.123160167290216 690.3553494263598 1.0121004052928442
10.128387722243632 686.1142503495828 1.008602545459426
10.133615277197048 682.618980529458 1.0049749788338964
10.138842832150464 681.746850916865 1.0030965881499343
10.14407038710388 683.7402307809542 1.004404785773097
10.149297942057297 686.1956494153537 1.0064784970601965
10.154525497010713 688.2787552822451 1.0091370127533341
10.15975305196413 684.379215363332 1.0063177492511097
10.164980606917545 678.7242116324904 1.0015067365147026
10.170208161870962 671.0442495382637 0.9944468613683871
10.175435716824378 669.6713336540003 0.9935009487805094
10.180663271777794 674.5341953895158 0.9975852514368152
10.18589082673121 675.6163809928969 0.998289158844057
10.191118381684626 670.164894997917 0.9939794692133268
10.196345936638043 662.2066134074712 0.9864118833123448
10.201573491591459 657.4500671870793 0.9828906233577364
10.206801046544875 655.2137768544146 0.9812031518985597
10.212028601498291 657.9691641053441 0.9824685028817178
10.217256156451707 656.174558329838 0.9805151729685732
10.222483711405124 655.1967134231875 0.9803325824641552
10.22771126635854 653.9747268186427 0.9808824066177396
10.232938821311956 652.3247359611761 0.9794153800052067
10.238166376265372 651.1674591158393 0.9780758357385965
10.243393931218788 650.5156589380417 0.9770854710176803
10.248621486172205 644.8850026573568 0.972931372956188
10.253849041125621 644.0189093718384 0.9720606862601637
10.259076596079037 640.4516254649751 0.9693520373054142
10.264304151032453 639.8064772775755 0.9688823315987999
10.26953170598587 643.043515915364 0.9704268491247753
10.274759260939286 645.5525907613844 0.9721638122495901
10.279986815892702 644.5423826251555 0.9710994287160178
10.285214370846118 639.0342877395094 0.9667370191973158
10.290441925799534 637.5872511084942 0.964625063509351
10.29566948075295 633.6170345386133 0.9613015062044702
10.300897035706367 632.2885454038583 0.9591855687081051
10.306124590659783 633.1538421105068 0.9593869005449641
10.3113521456132 625.6713935421503 0.9539454981827301
10.316579700566615 624.6037887060445 0.9533837564349927
10.321807255520032 623.0914729999993 0.9515432028283162
10.327034810473448 621.4063143997612 0.9500283516243869
10.332262365426864 619.6628660497198 0.9475589283384994
10.33748992038028 621.1212299527351 0.9486718774362941
10.342717475333696 619.6319411019248 0.9474296649673318
10.347945030287113 620.0408175847268 0.9478103301850614
10.353172585240529 620.6116479188569 0.9479002487645365
10.358400140193945 619.8405626773103 0.946871444820289
10.363627695147361 620.1685584533404 0.9462517952423377
10.368855250100777 620.7766245517714 0.9469763856806204
10.374082805054194 622.7888087662633 0.9485991722128
10.37931036000761 622.9996477414742 0.9485712240418775
10.384537914961026 624.8762710594692 0.9499990911405729
10.389765469914442 623.7617293352785 0.9470307729664872
10.394993024867858 626.860378644259 0.9489037940395438
10.400220579821275 625.3884603460252 0.9475236419720869
10.40544813477469 622.3791546589823 0.9452052135303488
10.410675689728107 621.6246532092403 0.9444085959694268
10.415903244681523 617.0647704298007 0.9407684041823873
10.42113079963494 616.6744976449327 0.9404329315926525
10.426358354588356 611.5321598979787 0.9358946173612679
10.431585909541772 609.0768751251854 0.9342792001956322
10.436813464495188 610.2902503375666 0.9358299061785947
10.442041019448604 604.9856316199756 0.9315220321048872
10.44726857440202 593.9365438218568 0.9220080110276255
10.452496129355437 585.1285975344912 0.9138821228847395
10.457723684308853 582.1029977975709 0.9117456470932281
10.462951239262269 583.3857050677169 0.9128866401972057
10.468178794215685 584.6191703951944 0.915103657010919
10.473406349169101 577.7916992738458 0.9097017641525299
10.478633904122518 572.5371747050904 0.9036963589736267
10.483861459075934 568.1848999846789 0.8985295773197235
10.48908901402935 567.9966269687721 0.8981623858492739
10.494316568982766 569.9109731154465 0.9006374077750863
10.499544123936182 566.677944154434 0.8977578675674233
10.504771678889599 559.3692083750716 0.8917158793135934
10.509999233843015 553.9755491871368 0.8875969940673836
10.515226788796431 554.2200546250103 0.8880656499646626
10.520454343749847 550.3249723509533 0.8848620165412641
10.525681898703263 548.3087295165869 0.882755606589527
10.53090945365668 542.8705256642469 0.8778321546771741
10.536137008610096 541.9265269391838 0.8766807017311827
10.541364563563512 540.614597753481 0.8754335432381557
10.546592118516928 542.6376575966461 0.8775113815573228
10.551819673470344 540.524722668482 0.8754282368041945
10.55704722842376 535.0011831972753 0.8705235045781209
10.562274783377177 534.530935990152 0.8697777790579718
10.567502338330593 533.0992513515037 0.867864888674991
10.57272989328401 535.2207825081854 0.8697942877607605
10.577957448237425 534.3092184407483 0.869302712098448
10.583185003190842 532.602970390449 0.8681188159251199
10.588412558144258 527.2548780880627 0.8631493875066966
10.593640113097674 526.4972680007512 0.8620102249861048
10.59886766805109 528.7164933712794 0.8636955907963733
10.604095223004506 529.4496352771125 0.8634801910119466
10.609322777957923 527.5876600619357 0.8620252383568607
10.614550332911339 527.1717865015748 0.8607322810886764
10.619777887864755 525.166951599275 0.8585454121120102
10.625005442818171 528.5132920443295 0.861968183512506
10.630232997771587 528.2886461275657 0.8614444092967016
10.635460552725004 528.1623452051396 0.8608452176920673
10.64068810767842 526.3102385860946 0.8592800326461216
10.645915662631836 526.1473324563018 0.8588388109328282
10.651143217585252 527.4461952849855 0.8605089128829546
10.656370772538668 528.9168153173046 0.8613176831925515
10.661598327492085 529.1820810879537 0.8599543433500672
10.666825882445501 532.4857309195634 0.8621880684947464
10.672053437398917 534.2112070262671 0.8620200951905793
10.677280992352333 539.5292155344235 0.8659329069797718
10.68250854730575 544.077851197088 0.869736226347409
10.687736102259166 548.6464739548204 0.873157740591845
10.692963657212582 551.3710504274761 0.8754387233716716
10.698191212165998 558.4217190320282 0.8810094518155787
10.703418767119414 561.2733201244706 0.8823155303947634
10.70864632207283 567.7712047692818 0.8870318520776078
10.713873877026247 574.5473791921718 0.8910477449039893
10.719101431979663 582.9291259533312 0.897007723885748
10.72432898693308 591.8648916320818 0.9036653494649288
10.729556541886495 600.8307404386474 0.9103542773933248
10.734784096839912 613.0109605235675 0.9197675718895769
10.740011651793328 620.5984970691414 0.9245176063210013
10.745239206746744 627.0298276811545 0.9289415931682488
10.75046676170016 626.310876609628 0.9280199203788462
10.755694316653576 621.6174325039166 0.9244160267105748
10.760921871606993 615.9956401826207 0.9199554009097995
10.766149426560409 614.7397655299666 0.9191889573316407
10.771376981513825 611.2647437170687 0.9164470156492196
10.776604536467241 606.8698210229518 0.9127399944509731
10.781832091420657 601.513057100196 0.9085843657106868
10.787059646374074 595.9551534335257 0.9042865139930679
10.79228720132749 592.2571866497866 0.9006840656176741
10.797514756280906 591.4393948207074 0.8995561578789393
10.802742311234322 591.740392400647 0.8994969625030954
10.807969866187738 591.2732893473766 0.8993996572545895
10.813197421141155 591.8054843859367 0.8993990391613405
10.81842497609457 590.0042426803511 0.8979666149567875
10.823652531047987 588.3535503706817 0.8955485804641701
10.828880086001403 593.2470768103117 0.8987006937884118
10.83410764095482 599.9542297986246 0.9038534593783463
10.839335195908236 615.2909828851465 0.915166656356186
10.844562750861652 627.4618473880098 0.9241602941834516
10.849790305815068 640.5421563599772 0.9333243419764418
10.855017860768484 653.478503623782 0.9421455720147487
10.8602454157219 668.1807788971648 0.9528720557548419
10.865472970675317 690.5219909645485 0.9677828491035074
10.870700525628733 708.7694359795563 0.979459901342036
10.875928080582149 724.4620509450059 0.9903027100143401
10.881155635535565 733.083085044371 0.9953700404492868
10.886383190488981 732.3427487914564 0.9947774859216535
10.891610745442398 725.7629536582294 0.9903962698023784
10.896838300395814 711.0823921690255 0.9790289880398012
10.90206585534923 697.3802697670534 0.9694375705288256
10.907293410302646 682.6931204134767 0.9588472308370644
10.912520965256062 667.5632969179834 0.9479111852832909
10.917748520209479 654.6095521740683 0.9383507652868769
10.922976075162895 637.4271139857282 0.9264812819913597
10.928203630116311 627.2501264634259 0.920254429900822
10.933431185069727 615.3613296102857 0.9115056667517952
10.938658740023143 606.9517651647906 0.9043402015806723
10.94388629497656 598.5996050224929 0.897431882884294
10.949113849929976 592.4409108772137 0.8928837117557081
10.954341404883392 585.0395614010521 0.8869006173304765
10.959568959836808 579.849607259495 0.8825209230481446
10.964796514790224 575.0872757957549 0.8786522390897528
10.97002406974364 570.9949306208107 0.8770887073612554
10.975251624697057 564.3391019194517 0.874190914832337
10.980479179650473 553.9752097915026 0.8682492065719155
10.98570673460389 547.4233969743775 0.8641770397785437
10.990934289557305 546.0102121617296 0.8638714693305156
10.996161844510722 542.0753034664708 0.8622816928246151
11.001389399464138 538.593926406588 0.8598901738697269
11.006616954417554 532.8584660893064 0.8557167608854815
11.01184450937097 531.0233883332627 0.8551197230238989
11.017072064324386 529.7391002399146 0.8545183755877087
11.022299619277803 531.5522097973749 0.8565885326548663
11.027527174231219 530.0697180167358 0.8565482233074232
11.032754729184635 526.7611901960431 0.8540685867292829
11.037982284138051 520.9524013922505 0.8505947232233069
11.043209839091467 514.9590540391881 0.84537589488232
11.048437394044884 513.59922983414 0.8445385722689632
11.0536649489983 511.9249732551483 0.8431810976278684
11.058892503951716 514.1290484612091 0.8443639371386706
11.064120058905132 513.2858245958898 0.8440350582795413
11.069347613858548 511.4956190966223 0.8435408721286957
11.074575168811965 506.65054652046194 0.8404628278733279
11.079802723765381 502.4567442666582 0.8375551883925837
11.085030278718797 501.41671954964954 0.8367868748379134
11.090257833672213 499.9977276570363 0.8353216789766573
11.09548538862563 498.8273557473361 0.8344729848964437
11.100712943579046 497.6056156559878 0.8336608722984246
11.105940498532462 497.05004782818213 0.8333365071251645
11.111168053485878 496.2844965835349 0.8328456243089679
11.116395608439294 493.9982219058799 0.8311688816957912
11.12162316339271 490.8839901331799 0.8285676158682741
11.126850718346127 489.34436461776016 0.8276333855363384
11.132078273299543 492.3318680649561 0.8302821181073671
11.13730582825296 489.1682297909415 0.8278283587494214
11.142533383206375 486.12719424896216 0.825543694087921
11.147760938159792 489.30226101802725 0.8283001290279073
11.152988493113208 490.6011245200526 0.8294113379312823
11.158216048066624 495.4113156708758 0.8335502890958668
11.16344360302004 495.62812461355486 0.833477016978838
11.168671157973456 491.24383121370676 0.8293498721865373
11.173898712926873 495.0687348423384 0.8333149258529142
11.179126267880289 491.04650779515737 0.8303495926747552
11.184353822833705 493.20112613160484 0.8323993492616575
11.189581377787121 490.9986070239684 0.8312079499206936
11.194808932740537 487.5269713384649 0.8286738765166111
11.200036487693954 489.80531598469713 0.8317486213850819
11.20526404264737 491.08512009091993 0.832923980423223
11.210491597600786 493.80680725950776 0.8349196518636682
11.215719152554202 493.49538603635006 0.8340586524061743
11.220946707507618 494.0289540488819 0.833815735903274
11.226174262461035 493.9802286244092 0.833725574892287
11.23140181741445 490.3456337912507 0.8318107369784864
11.236629372367867 487.0383110281767 0.8289554607839218
11.241856927321283 485.77362572083285 0.8273862902149464
11.2470844822747 484.87753653098514 0.8272813836670235
11.252312037228116 485.0522907551447 0.8265765728234061
11.257539592181532 483.9443299869711 0.8256829611134757
11.262767147134948 481.50964377122966 0.8245490143568186
11.267994702088364 480.6650336043437 0.8239759665719916
11.27322225704178 480.03897571108473 0.824299335484278
11.278449811995197 477.4538315509797 0.8215269474121165
11.283677366948613 478.1918772201957 0.8216905587351478
11.288904921902029 477.23667370186496 0.8207528465433711
11.294132476855445 475.1525346165252 0.8184880960333799
11.299360031808861 469.86701182111676 0.8144718918069116
11.304587586762278 466.5231685870307 0.8110084582694874
11.309815141715694 463.5033866686186 0.8074261263263316
11.31504269666911 461.67753609691874 0.8061251121596317
11.320270251622526 461.6496458582778 0.8055823354537157
11.325497806575942 457.58015479896994 0.8021270685188798
11.330725361529359 459.0003258479782 0.8035186746312638
11.335952916482775 461.0137804407977 0.8044398633013237
11.341180471436191 462.1837213313186 0.8050943491383196
11.346408026389607 459.3356065739964 0.8031300826173512
11.351635581343023 458.05024491984875 0.8022757279151828
11.35686313629644 456.9041231523381 0.8020233867707455
11.362090691249856 455.0907449953295 0.8002784241239855
11.367318246203272 451.4927999658721 0.7973748120450347
11.372545801156688 448.12573971387854 0.7945828937204434
11.377773356110104 446.5704764506978 0.7932139542802853
11.38300091106352 444.3047910760107 0.7907070851550128
11.388228466016937 443.45506148292856 0.7892822710880065
11.393456020970353 439.96590416388517 0.7862323118765501
11.39868357592377 436.1806090937874 0.7832714863892233
11.403911130877185 433.7349046339262 0.7819265033974183
11.409138685830602 431.1764468694864 0.7800373229256509
11.414366240784018 431.56428636889893 0.7805998707220088
11.419593795737434 431.1090513242578 0.7798502961143347
11.42482135069085 429.1328503518118 0.7779370646348498
11.430048905644266 426.7399037292985 0.7767342871727545
11.435276460597683 422.8330498660573 0.773863420494978
11.440504015551099 421.0108766096795 0.7717704727727486
11.445731570504515 419.2837001852355 0.769622326405844
11.450959125457931 420.09112084728116 0.7694479015793685
11.456186680411347 422.0232473952009 0.7707998966476732
11.461414235364764 420.3140816550463 0.7695702133580821
11.46664179031818 416.91384063971304 0.7661583831476809
11.471869345271596 413.5409625907691 0.7631861523006375
11.477096900225012 410.1960839107634 0.76137483035587
11.482324455178428 406.3036707238532 0.7644093933818659
11.487552010131845 407.4917810636119 0.7685230526631015
11.49277956508526 406.8957247388265 0.7692682588737262
11.498007120038677 407.3951976729235 0.7711654212092452
11.503234674992093 407.7792290566507 0.7723639772709369
11.50846222994551 408.9838408900421 0.7749120834157348
11.513689784898926 410.0741271343322 0.7774991943146449
11.518917339852342 409.4653226794129 0.7782688260694494
11.524144894805758 404.7329446385536 0.7755858487865023
11.529372449759174 399.58338043327126 0.7707872462235074
11.53460000471259 399.70757334359627 0.7710697312830043
11.539827559666007 403.4521376114555 0.7750885803475355
11.545055114619423 407.8558264334599 0.7793727930169757
11.550282669572839 406.1815636945661 0.7777734943132075
11.555510224526255 403.78110962913905 0.7752395222397298
11.560737779479672 401.3807958790867 0.7730595673833875
11.565965334433088 402.8354037380647 0.7754230290529178
11.571192889386504 402.3592287109683 0.7765792682822862
11.57642044433992 402.7024770305669 0.7786671282976114
11.581647999293336 401.98703392871425 0.7786706975755654
11.586875554246753 401.20086365601026 0.7779482968561798
11.592103109200169 402.25228708555983 0.7791934966223649
11.597330664153585 401.8304924437559 0.7785846222010456
11.602558219107001 404.9557382747814 0.7822011403471772
11.607785774060417 404.52490304275 0.7818722127853314
11.613013329013834 405.43003205377585 0.7832011034084319
11.61824088396725 403.1227761854684 0.7819636752128798
11.623468438920666 400.4767261444309 0.7799085375756989
11.628695993874082 400.8761164738059 0.780744621738333
11.633923548827498 399.2395365099444 0.7797284948850266
11.639151103780915 401.184240376109 0.7818698075180784
11.64437865873433 401.18856301882437 0.7829705215032521
11.649606213687747 402.74180459674466 0.78412644768279
11.654833768641163 400.2329398795684 0.7818524571995049
11.66006132359458 398.05698431595306 0.780004881951738
11.665288878547996 397.12366146765487 0.7786869796983918
11.670516433501412 396.450190565934 0.7781640767532423
11.675743988454828 395.5328154968103 0.7776902480991197
11.680971543408244 395.72852314911813 0.7783405568094526
11.68619909836166 397.33958303995314 0.781287980948189
11.691426653315077 397.07062110291696 0.7822808859357098
11.696654208268493 394.7480077764165 0.7803383353469459
11.701881763221909 391.69359876545616 0.7772949757908375
11.707109318175325 391.05028084455284 0.7768472561009148
11.712336873128741 392.05135308138426 0.7778096317234114
11.717564428082158 394.0589564577812 0.7801934086426556
11.722791983035574 395.339885060652 0.7812447254580128
11.72801953798899 395.2715416390968 0.7819820809382179
11.733247092942406 396.3474564216787 0.7843347237385002
11.738474647895822 396.14480639722274 0.7841432236354388
11.743702202849239 392.53358352906326 0.7817787689208544
11.748929757802655 390.53482437821 0.7805239032322859
11.754157312756071 391.4156298710451 0.7806956504116247
11.759384867709487 393.02234667791186 0.783016319849643
11.764612422662903 393.9776297981377 0.7832165645167237
11.76983997761632 394.40360796918833 0.7837135834758143
11.775067532569736 394.6955513152137 0.7847211969864308
11.780295087523152 396.06511615147355 0.786133097206465
11.785522642476568 399.4288834829599 0.7889699495858845
11.790750197429984 403.01238714906094 0.7924415327616827
11.7959777523834 404.1135666135702 0.793046704957085
11.801205307336817 404.40026326370105 0.7924244798652718
11.806432862290233 405.64678155880745 0.7933399492114958
11.81166041724365 405.6439630375602 0.793157656676745
11.816887972197065 402.84923187700014 0.7909067258383843
11.822115527150482 400.70620182562743 0.7897675153533764
11.827343082103898 395.7558692193631 0.7852182676629965
11.832570637057314 392.8822712305724 0.7820461627585442
11.83779819201073 391.27250247430203 0.7807858446493567
11.843025746964146 384.74023383699915 0.7747612945289972
11.848253301917563 383.8468369881061 0.7740016935821455
11.853480856870979 382.08571634517875 0.7727838947173301
11.858708411824395 381.2066005035084 0.7716605335116034
11.863935966777811 380.42115638731553 0.7718731602659094
11.869163521731227 377.78668692222135 0.7693075366393038
11.874391076684644 371.92761397594666 0.7638238388462362
11.87961863163806 371.37888176033135 0.7643455772008442
11.884846186591476 367.23921882010063 0.7609077951080868
11.890073741544892 362.99839560817594 0.75701819581907
11.895301296498308 364.75144157724077 0.7591803974260796
11.900528851451725 362.2024471095334 0.7568039697986872
11.90575640640514 362.2962417560125 0.7567810721632012
11.910983961358557 362.20164365629125 0.7576810534687163
11.916211516311973 362.13833745993975 0.7579816351741712
11.92143907126539 358.83144672275057 0.7549080207302615
11.926666626218806 357.20507919276946 0.7540416359031301
11.931894181172222 352.7221446825922 0.7486382776285729
11.937121736125638 351.18272370061436 0.7474645747013557
11.942349291079054 351.1296240980932 0.7467491047194408
11.94757684603247 347.6720950517819 0.7432341295713943
11.952804400985887 345.72281315629203 0.741318800078974
11.958031955939303 347.2967178008036 0.743971523331706
11.963259510892719 348.180978829235 0.7469612389073457
11.968487065846135 348.8096805223326 0.7490032880838691
11.973714620799552 348.8975743954001 0.7491740029025252
11.978942175752968 348.9674018610845 0.7478151625801249
11.984169730706384 349.3769709610101 0.7465824427847744
11.9893972856598 347.68382589254594 0.7443590346848225
11.994624840613216 347.1871983822046 0.7435587987504562
11.999852395566633 345.6169151273691 0.7425554986529234
12.005079950520049 348.32467794981795 0.7465484599216354
12.010307505473465 349.58878516038016 0.7485443823128135
12.015535060426881 347.62902140724714 0.7479919895248843
12.020762615380297 348.35471354015806 0.7486519381717488
12.025990170333714 349.15137554566127 0.748507237034671
12.03121772528713 350.3347495513038 0.7491407396678746
12.036445280240546 351.7030877775281 0.7492592864429232
12.041672835193962 348.10257542137975 0.7464138981231487
12.046900390147378 345.8229703253773 0.7457214810989264
12.052127945100795 344.24659514888833 0.7449489294327557
12.05735550005421 347.73470840534645 0.747675122916295
12.062583055007627 351.5763003412997 0.7513716458856599
12.067810609961043 353.2891006408277 0.7527471354331615
12.07303816491446 353.9170816259268 0.7530072123401174
12.078265719867876 350.02860325159236 0.7489255593351869
12.083493274821292 354.4281125854366 0.7532488072126792
12.088720829774708 357.5587416977154 0.7561227969512565
12.093948384728124 360.74572732903346 0.7593301060710974
12.09917593968154 367.073714439437 0.7666289232700906
12.104403494634957 369.93008132975814 0.7708199626493187
12.109631049588373 374.64820636755803 0.7760546007433939
12.114858604541789 382.19744141535637 0.7826823022861165
12.120086159495205 391.89549174738426 0.7922801894807977
12.125313714448621 402.8916563830978 0.8017735678477075
12.130541269402038 417.33997365242215 0.8163329910788883
12.135768824355454 433.0165437368604 0.8314954128017996
12.14099637930887 446.02682813257985 0.8433348091019426
12.146223934262286 461.2764668554336 0.8577535821049059
12.151451489215702 470.2312857791614 0.865523495977696
12.156679044169119 477.5726016067038 0.8719069950379774
12.161906599122535 483.2314003551914 0.877442405506189
12.167134154075951 486.9559086502818 0.8807605301994026
12.172361709029367 490.1753060510924 0.8839959766219646
12.177589263982783 488.7303830266869 0.8835287554203765
12.1828168189362 485.233784264064 0.8798477403485397
12.188044373889616 479.77943185483656 0.8754484548653809
12.193271928843032 472.55559292217805 0.8691234639063629
12.198499483796448 466.44377923546807 0.8631133297892994
12.203727038749864 458.6413681942657 0.8570718334782073
12.20895459370328 453.1747260587384 0.8522320166957659
12.214182148656697 446.7400910413434 0.8467790395820701
12.219409703610113 438.74397017635164 0.8407164551536414
12.22463725856353 430.08728021733697 0.832146551401495
12.229864813516945 422.81931028855695 0.8253816493665839
12.235092368470362 416.300809235433 0.8189338770077134
12.240319923423778 411.4281382792053 0.8140993637216941
12.245547478377194 403.2432349866529 0.8067565700092165
12.25077503333061 396.4197605625367 0.8003856363590687
12.256002588284026 392.69794503720095 0.7972551841754766
12.261230143237443 387.47173573710046 0.7919548740205127
12.266457698190859 383.54099752392466 0.7886403043630759
12.271685253144275 382.2838919771303 0.7874106777664321
12.276912808097691 374.1186687599583 0.7795673747794497
12.282140363051107 370.7659387823299 0.7774522107769789
12.287367918004524 366.68608796090183 0.773112097222334
12.29259547295794 360.3209410162085 0.7671398740867015
12.297823027911356 360.62356342239576 0.7673865272831649
12.303050582864772 359.30403509862464 0.7661371407070521
12.308278137818188 359.7490919207428 0.7665194170812604
12.313505692771605 360.4655850645902 0.770664880849376
12.31873324772502 358.17465570953425 0.7756498237411301
12.323960802678437 355.58830492138287 0.7776885449007637
12.329188357631853 352.6998170541561 0.7781080578393507
12.33441591258527 350.11664004958953 0.7786761258980553
12.339643467538686 348.86995887056696 0.7811216321569495
12.344871022492102 343.05050361493903 0.7781497168948128
12.350098577445518 339.48928918712545 0.7775450426371334
12.355326132398934 338.64226127189863 0.7790997441608629
12.36055368735235 339.4814774122751 0.7820928685005596
12.365781242305767 339.1169308288378 0.7832039267949985
12.371008797259183 335.4416110252202 0.7806631161954549
12.376236352212599 332.7348455542801 0.7793503735981102
12.381463907166015 331.4020429691615 0.7801929826850486
12.386691462119432 331.55539336748086 0.7831729057595442
12.391919017072848 329.937876696371 0.7829466975716365
12.397146572026264 329.2703932819161 0.7832388572351997
12.40237412697968 327.02491211504804 0.7820738082796052
12.407601681933096 326.0096804005326 0.7825802383255233
12.412829236886513 326.549585549985 0.7851037942336344
12.418056791839929 327.3649637314412 0.788165058160922
12.423284346793345 324.74276893433864 0.7853580194056213
12.428511901746761 322.33653269396245 0.7852449621509073
12.433739456700177 324.78440013675896 0.790042180961853
12.438967011653594 329.09130792948844 0.7966578232224659
12.44419456660701 334.07654449216 0.80346901458701
12.449422121560426 337.3957845016174 0.8075506501003821
12.454649676513842 335.0613860722053 0.8052308138368668
12.459877231467258 332.81818018999286 0.8029521850381783
12.465104786420675 330.31485686635455 0.8010568969818611
12.47033234137409 330.8123723374402 0.8031379161507337
12.475559896327507 331.85499399051037 0.8067226869708132
12.480787451280923 330.68943708408307 0.8075072043843391
12.48601500623434 328.0859528568491 0.8060950014634568
12.491242561187756 326.35455793986887 0.8037683173468444
12.496470116141172 324.72816057618445 0.8025593599311331
12.501697671094588 325.0266416839255 0.8038529233668387
12.506925226048004 327.34460753748357 0.8085423960954318
12.51215278100142 326.3867991696848 0.8085383804709917
12.517380335954837 325.14071871750997 0.8093734071555263
12.522607890908253 323.55873590774934 0.8093709738792897
12.527835445861669 316.8055583543557 0.8019107543914233
12.533063000815085 316.66615177714516 0.8029711232333879
12.538290555768501 315.26575922626006 0.8016052343826927
12.543518110721918 316.61479242488 0.8043332205659793
12.548745665675334 319.92313446400726 0.8096501628575411
12.55397322062875 317.43627009372574 0.8074382161100312
12.559200775582166 315.8653826622856 0.8072561497044601
12.564428330535582 313.72778734732424 0.800415672548205
12.569655885488999 308.04468372551526 0.7857116118723604
12.574883440442415 310.25965524891694 0.7860396828681657
12.580110995395831 308.79394499995766 0.7798476163647802
12.585338550349247 307.3122072933587 0.7750474985176923
12.590566105302663 307.9928260036209 0.7741863142365619
12.59579366025608 307.68856579346664 0.7721625094245438
12.601021215209496 309.06431278158556 0.7721105125585201
12.606248770162912 308.08001564511744 0.7692029062729988
12.611476325116328 309.05488937975434 0.7693809511957387
12.616703880069744 310.7368444167949 0.7703114850816635
12.62193143502316 312.7924424798711 0.7722419334496493
12.627158989976577 314.7654299730581 0.7729364365302642
12.632386544929993 312.7721486586517 0.7688975274068531
12.63761409988341 314.5829161917032 0.771157015966986
12.642841654836825 317.1464301502812 0.7733684749030616
12.648069209790242 319.14447425965193 0.7751502825824539
12.653296764743658 321.88152623402067 0.7766459758571933
12.658524319697074 321.5021742270872 0.7748291123580882
12.66375187465049 323.94180924493645 0.7781351800250348
12.668979429603906 329.7231263425778 0.7844372003983514
12.674206984557323 336.1625795411623 0.7904042440494795
12.679434539510739 339.1700047739501 0.7917330849956487
12.684662094464155 344.54514167912953 0.7976264243970934
12.689889649417571 343.857193162627 0.7970532498188679
12.695117204370987 350.1030909455227 0.8034365392694612
12.700344759324404 360.86295427127646 0.8138048910964696
12.70557231427782 368.6964931070793 0.8210837990254726
12.710799869231236 373.99614302368565 0.8251227257097741
12.716027424184652 381.0100308703486 0.8326424061738839
12.721254979138068 387.5364599168863 0.8398224744959542
12.726482534091485 396.4615648810775 0.8486352633091964
12.7317100890449 403.75322428173877 0.8558660414933362
12.736937643998317 412.5235790032434 0.8639143890714162
12.742165198951733 412.8159862782712 0.8633645562956633
12.74739275390515 414.4372751112287 0.8646572192752454
12.752620308858566 417.1641946688257 0.8669676547508488
12.757847863811982 418.04529150044556 0.8677405576867288
12.763075418765398 416.58594521319264 0.8673130249238805
12.768302973718814 412.00428545592524 0.862466464913738
12.77353052867223 406.8425266494765 0.8558608973038603
12.778758083625647 399.9069207731655 0.8480010313587876
12.783985638579063 395.5622099093617 0.8429834564624291
12.789213193532479 391.5411722193434 0.8386765529844991
12.794440748485895 384.3435158755241 0.8318722252813483
12.799668303439312 380.63224470427315 0.827817439548586
12.804895858392728 375.4076868324274 0.8221797018216445
12.810123413346144 370.22714194795907 0.8159419224437146
12.81535096829956 364.8111571846458 0.8100949359299695
12.820578523252976 359.2038881717249 0.8042701625722918
12.825806078206393 358.00694722755264 0.8024608155109535
12.831033633159809 357.5671488980269 0.80197030392766
12.836261188113225 358.4130071988379 0.8021866943756584
12.841488743066641 363.4241897230033 0.8071364720577148
12.846716298020057 363.90353679433986 0.807816783414806
12.851943852973474 365.62497500817767 0.809289184445379
12.85717140792689 363.4722058053516 0.8061462116034832
12.862398962880306 362.9208277854023 0.8049073108230508
12.867626517833722 363.17458824800696 0.8051456786606683
12.872854072787138 366.8725935947034 0.8087717360044394
12.878081627740555 375.170422092197 0.8172415382791052
12.88330918269397 379.54854177410743 0.8225951861799886
12.888536737647387 384.03716622638126 0.8271916078748828
12.893764292600803 384.6154855096131 0.8274677407999815
12.89899184755422 386.94076383320385 0.8293062342459698
12.904219402507636 388.8486553111936 0.8296386796302542
12.909446957461052 386.16238622822954 0.8261348066980242
12.914674512414468 380.08212909571455 0.8199028271388684
12.919902067367884 372.189393637814 0.8109541085582078
12.9251296223213 362.89934455560007 0.8010527527122827
12.930357177274717 358.2917384043421 0.7961603620922979
12.935584732228133 350.5286024872642 0.787658223181461
12.940812287181549 345.7387342537911 0.7832486248660203
12.946039842134965 339.6758055659554 0.7772124075026667
12.951267397088381 331.6570581875598 0.767867201805569
12.956494952041798 329.11722222705384 0.7661087264773017
12.961722506995214 326.0134104629429 0.761816926926674
12.96695006194863 325.8724419872639 0.7621749805709765
12.972177616902046 325.6167593423525 0.7614723161768227
12.977405171855462 325.16430720204266 0.7594175047323153
12.982632726808879 324.471949438441 0.759025669802086
12.987860281762295 324.18867949068624 0.7586941923191789
12.993087836715711 326.19595263297856 0.7606483026022045
12.998315391669127 326.6988116979463 0.7607052742954014
13.003542946622543 325.738211557466 0.7583961935228042
13.00877050157596 324.5812228275569 0.7568404625153862
13.013998056529376 325.80119742667364 0.7589221213836393
13.019225611482792 330.683078826453 0.7644839746477164
13.024453166436208 332.1151638185573 0.7658253452389392
13.029680721389624 334.5999051634963 0.7694878459997825
13.03490827634304 335.2953534466611 0.7702730826200278
13.040135831296457 336.5319437771089 0.7718996144482563
13.045363386249873 339.7500883411461 0.7756197181707637
13.05059094120329 340.84299109373967 0.7749389923379039
13.055818496156705 342.04579018285426 0.7758054283258852
13.061046051110122 342.3125839311813 0.7764199335870601
13.066273606063538 344.60328424155097 0.7804509839484363
13.071501161016954 346.2414287785933 0.7830473629920189
13.07672871597037 346.70437760910164 0.7840312744279773
13.081956270923786 342.25396704425134 0.7790370480455246
13.087183825877203 338.2656878786763 0.7741726054234653
13.092411380830619 334.21146293023315 0.769977366093958
13.097638935784035 331.8731844211425 0.767806075450875
13.102866490737451 328.3931700124774 0.7646584833214634
13.108094045690867 321.83546704444683 0.7567965375272186
13.113321600644284 320.2534053652428 0.7542684202378361
13.1185491555977 318.8355185070671 0.7524215530143485
13.123776710551116 321.1581778352563 0.7550489938182567
13.129004265504532 320.6239695986406 0.7561596157937996
13.134231820457948 322.1372440342664 0.7588578198283339
13.139459375411365 323.67539140462117 0.7619305867366944
13.14468693036478 322.37265649681194 0.7602377043573525
13.149914485318197 323.65975062506124 0.7618611454074294
13.155142040271613 323.7388705747332 0.7604422944716148
13.16036959522503 327.83824507674694 0.7632563914835941
13.165597150178446 332.050992716694 0.7677092696485786
13.170824705131862 335.21109197805697 0.7718773995926318
13.176052260085278 337.4641031330647 0.7760301526417173
13.181279815038694 339.61191405530514 0.7784063609662855
13.18650736999211 339.4806713566972 0.7773714655906677
13.191734924945527 338.25095322441047 0.7762484627572995
13.196962479898943 338.9171407486172 0.7771694267269983
13.202190034852359 339.0986404880055 0.7789020875116918
13.207417589805775 340.1265835435636 0.7808022623999579
13.212645144759191 340.557801841114 0.780839535307358
13.217872699712608 338.64913123917256 0.7779624694730298
13.223100254666024 337.00639069886574 0.7755008809013725
13.22832780961944 336.10956843388595 0.7740506978938972
13.233555364572856 336.58968106735244 0.7752948095457426
13.238782919526273 336.5374182914816 0.7740405113766105
13.244010474479689 334.2555662990292 0.7711021577906519
13.249238029433105 330.8981690834749 0.7686496379191783
13.254465584386521 329.7637053832239 0.767969011471769
13.259693139339937 327.3117195768534 0.7655540120741534
13.264920694293354 325.51743498544784 0.7632996308026953
13.27014824924677 323.4944172556249 0.7598335949224012
13.275375804200186 319.16390858508294 0.754581972473386
13.280603359153602 316.90850963757316 0.7518008579076542
13.285830914107018 316.09777163800516 0.7523420703487479
13.291058469060435 315.4602334065199 0.7522496352590905
13.29628602401385 316.05386645746955 0.7536703705434533
13.301513578967267 318.3058347022014 0.7560462987357748
13.306741133920683 314.8124131519594 0.7521157950935518
13.3119686888741 312.58679538670714 0.7494876742282764
13.317196243827516 308.9716911212411 0.7453332859803213
13.322423798780932 308.0536665240496 0.7433774502172117
13.327651353734348 310.44427978310017 0.7455856893939601
13.332878908687764 311.89708484859244 0.7485901386954948
13.33810646364118 311.7590558072188 0.7491191321007763
13.343334018594597 310.1193100097573 0.7482517655315024
13.348561573548013 306.5539649888693 0.7432991543134565
13.353789128501429 304.61703248936806 0.7402813955753708
13.359016683454845 302.10231286264457 0.7370422977178606
13.364244238408261 301.22709024129 0.734697273178748
13.369471793361678 303.9704958837381 0.7384238991466295
13.374699348315094 305.95325242495414 0.7411364925188687
13.37992690326851 307.22174692758483 0.7437821821733993
13.385154458221926 310.2493961504543 0.748369595439832
13.390382013175342 309.28084391264116 0.7470272066097673
13.395609568128759 307.39458422719116 0.7440590158060569
13.400837123082175 308.62403513859107 0.7450241222749328
13.406064678035591 308.0076435073743 0.7431043278026355
13.411292232989007 311.6781635056016 0.747420607395187
13.416519787942423 312.8558217050016 0.7486736864555309
13.42174734289584 313.42788895335167 0.7486290520666382
13.426974897849256 317.9204084257949 0.7548028891338333
13.432202452802672 318.4332693513888 0.7547472907519491
13.437430007756088 319.126808213016 0.7554614090772662
13.442657562709504 319.09470107624406 0.7546754638858248
13.44788511766292 316.5325336387658 0.7514799488209737
13.453112672616337 318.7598111847234 0.7555569633356292
13.458340227569753 321.50082087840303 0.7586410683360916
13.46356778252317 321.4439867261165 0.7593407687522749
13.468795337476585 319.5103358817066 0.7567670420091379
13.474022892430002 320.76850639496524 0.7567835161816262
13.479250447383418 326.09032735104995 0.7625437395539438
13.484478002336834 330.8364781994588 0.7676473477266599
13.48970555729025 331.61503415459083 0.7679895367072773
13.494933112243666 327.14955151841946 0.7631441905153757
13.500160667197083 324.42494044287173 0.7599333629589057
13.505388222150499 323.0583936992389 0.757969734246012
13.510615777103915 325.3320530883971 0.7622981944217821
13.515843332057331 327.8446911070579 0.7647904957246857
13.521070887010747 327.75563602034845 0.7655792075400115
13.526298441964164 324.2395055934528 0.7616026728518984
13.53152599691758 318.6254851204441 0.7553258618243911
13.536753551870996 312.19616827302775 0.7489395818621845
13.541981106824412 305.88681036002447 0.7416662581539469
13.547208661777828 304.7021070649249 0.7411197209378662
13.552436216731245 302.6580294237056 0.7385868322180587
13.55766377168466 298.5657513795537 0.7324236491863342
13.562891326638077 293.48717296910417 0.7267375755985866
13.568118881591493 289.3301296188739 0.7228619065195816
13.57334643654491 287.0090389556539 0.7210971966754349
13.578573991498326 285.08719683186365 0.7188268369889109
13.583801546451742 282.2724193258431 0.7154828621773202
13.589029101405158 279.96173087414803 0.71362524204638
13.594256656358574 279.3729562510794 0.7138740409726594
13.59948421131199 282.4107259344219 0.7188034084297539
13.604711766265407 281.22915564468946 0.7163539789360832
13.609939321218823 280.05180823340515 0.7145825022651201
13.615166876172239 277.8739380056964 0.7127119786730186
13.620394431125655 276.5227601116985 0.7110809457793514
13.625621986079071 274.78689440674816 0.7088200563929046
13.630849541032488 272.57127503599 0.7051096977905817
13.636077095985904 269.79120517229273 0.7012124596753124
13.64130465093932 268.4225182339338 0.7001360010679748
13.646532205892736 266.14416238132077 0.6963882925859912
13.651759760846153 265.89519306341464 0.6964992204254313
13.656987315799569 266.3530131925634 0.6970164747593857
13.662214870752985 266.34059140867436 0.6980229913684222
13.667442425706401 267.3461349988109 0.7013602746010456
13.672669980659817 266.8563482268822 0.7020619018971851
13.677897535613234 264.4382815543477 0.6990713025274279
13.68312509056665 263.66144264328506 0.6976394378287935
13.688352645520066 262.7005881344785 0.6957953366756771
13.693580200473482 263.010532339892 0.6944386315885657
13.698807755426898 264.2942170984314 0.6965782197528334
13.704035310380315 265.5909920933841 0.6981178796403519
13.70926286533373 265.98535270051775 0.7000147110900367
13.714490420287147 265.56458285598177 0.6990671797478584
13.719717975240563 265.52550089002216 0.6992330274389514
13.72494553019398 268.0657221556677 0.7017953679585723
13.730173085147396 268.2776180733749 0.7034764017005454
13.735400640100812 269.1953647719112 0.7042620973308341
13.740628195054228 269.63049856747347 0.7040249405611951
13.745855750007644 268.96661257878253 0.7016378594787223
13.75108330496106 270.7128294532373 0.7026022920555314
13.756310859914477 266.49574028478116 0.6979607356545475
13.761538414867893 264.02221944490395 0.6965034684259689
13.766765969821309 265.49059308431083 0.6994534481437684
13.771993524774725 267.4025526041504 0.7018354843805193
13.777221079728141 268.1990882049529 0.7026876856001557
13.782448634681558 268.0239920336666 0.703712208665701
13.787676189634974 265.8096956503486 0.7033776135587981
13.79290374458839 264.18717591061414 0.7014038794977063
13.798131299541806 262.890158660586 0.6988584802882076
13.803358854495222 259.9011662334817 0.6937214888840525
13.808586409448639 260.81456848999625 0.6930242005995928
13.813813964402055 262.08636088705566 0.6964368501188442
13.819041519355471 263.033868941863 0.6981197407396288
13.824269074308887 261.2217013325401 0.6967295826481944
13.829496629262303 260.6174168417578 0.6959396880300603
13.83472418421572 260.8182629810659 0.6964628069641587
13.839951739169136 264.5714411686107 0.6988971111431225
13.845179294122552 266.77596638065825 0.700980678394442
13.850406849075968 267.65857352349445 0.7032126050075472
13.855634404029384 270.3397256926713 0.7053909786574873
13.8608619589828 269.33595546938716 0.7049624983075679
13.866089513936217 269.81778426187 0.7039433166560022
13.871317068889633 269.6665164426345 0.7020028468650974
13.87654462384305 272.1010808971141 0.7068173949000693
13.881772178796465 270.80992417883647 0.70446090670317
13.886999733749882 269.76029357936784 0.7035036920109039
13.892227288703298 270.03410274719516 0.7036490196215485
13.897454843656714 271.10693218794404 0.7036690768100922
13.90268239861013 276.3309163378045 0.7108920810105872
13.907909953563546 279.22431277362296 0.7139595214928753
13.913137508516963 283.2771155969293 0.7186763468514532
13.918365063470379 284.02062205006 0.7188203749492292
13.923592618423795 282.1702395347726 0.7156752411017874
13.928820173377211 281.1196808642518 0.7146152882161475
13.934047728330627 283.99034400690476 0.71850643086228
13.939275283284044 285.64269451350316 0.7206803845788696
13.94450283823746 285.87737849948724 0.722082248055811
13.949730393190876 287.4001799893487 0.7229078854019191
13.954957948144292 285.8791573327852 0.7204779772081802
13.960185503097708 287.0579785082667 0.7216272467820644
13.965413058051125 287.9305726900773 0.7223472128469691
13.97064061300454 285.16980738554304 0.7176368295361981
13.975868167957957 284.61374225084745 0.7179037000911136
13.981095722911373 283.11407777094564 0.7167810558401633
13.98632327786479 281.6770969267157 0.7162298001013058
13.991550832818206 278.72473730035495 0.7128746010123307
13.996778387771622 277.8951213209433 0.7120395910338895
14.002005942725038 272.0530259928909 0.7036160189081684
14.007233497678454 274.0808591214301 0.7077500728616912
14.01246105263187 272.80336697624745 0.7072226530530284
14.017688607585287 274.51424277179905 0.7087588064938934
14.022916162538703 275.7867047838552 0.710819779736945
14.028143717492119 276.46902249545275 0.7097296445102808
14.033371272445535 278.75842421247586 0.713223746272146
14.038598827398951 279.53304325087083 0.7137776633513186
14.043826382352368 280.0084146866911 0.7128078117316432
14.049053937305784 279.2069937697274 0.7121711088019126
14.0542814922592 278.19761054910987 0.7118787304107512
14.059509047212616 279.17480674612267 0.713972608641777
14.064736602166032 282.29683731778005 0.7179333829559867
14.069964157119449 284.260202626562 0.7196469243396344
14.075191712072865 286.18161954145694 0.7218797821775537
14.080419267026281 288.14301387258337 0.7244158045706663
14.085646821979697 292.85343302295644 0.7282741782477548
14.090874376933114 298.13578090392747 0.7347858868070085
14.09610193188653 304.13873480732616 0.7418330810810065
14.101329486839946 305.9454993785708 0.7439487291731682
14.106557041793362 307.4435020933281 0.7463537888225806
14.111784596746778 308.35228359851214 0.74602324247628
14.117012151700195 306.6358105294525 0.7434463081226638
14.12223970665361 305.261857624975 0.7430061647559912
14.127467261607027 302.05397317362156 0.7405083843227993
14.132694816560443 299.36997074825337 0.7383597513022047
14.13792237151386 299.3727048627302 0.7381475986266078
14.143149926467276 298.76663606021964 0.7361674229968631
14.148377481420692 298.4937595381224 0.7341517255914297
14.153605036374108 298.11964454775756 0.7336211874281088
14.158832591327524 297.392208012814 0.7342611592957115
14.16406014628094 299.12890135500004 0.7365601371500355
14.169287701234357 297.92375048864045 0.7351130216095045
14.174515256187773 296.64914966760574 0.7322410691812136
14.179742811141189 291.46368341037936 0.7256141252744791
14.184970366094605 289.136900742162 0.7230609599078618
14.190197921048021 285.5519034161784 0.7188203265941717
14.195425476001438 284.26223698909246 0.7188195710295654
14.200653030954854 285.0306770792527 0.7183977899133818
14.20588058590827 288.4834917736113 0.72340225295373
14.211108140861686 292.2264283919854 0.7273675735931181
14.216335695815102 293.4356499785885 0.7293709988029498
14.221563250768519 292.10546084962795 0.7273604379317242
14.226790805721935 290.5191755134389 0.7261882188066774
14.232018360675351 286.9001002020332 0.7201779511800357
14.237245915628767 288.47872887328487 0.7212174579522608
14.242473470582183 287.3946474112122 0.7195105815864576
14.2477010255356 290.20904181570114 0.7224111031958668
14.252928580489016 288.3127686108564 0.7193523242351477
14.258156135442432 290.2455475395085 0.7217458592666682
14.263383690395848 295.2578080709459 0.7272351418521299
14.268611245349264 297.30247783076544 0.7297426324620172
14.27383880030268 298.1532605594659 0.7305633351498937
14.279066355256097 298.66156370070604 0.7327167723273943
14.284293910209513 298.77865585771144 0.7318827705245574
14.28952146516293 302.1159949822238 0.7351710219607809
14.294749020116345 303.2128017317031 0.7358919831679342
14.299976575069762 304.0942889636664 0.7360333325819325
14.305204130023178 304.0806158119811 0.7375172647193603
14.310431684976594 305.620694651537 0.7399312928582839
14.31565923993001 306.5144294728535 0.741346646157207
14.320886794883426 309.6150649840494 0.7438876524287867
14.326114349836843 310.11004146222115 0.7431922018333527
14.331341904790259 311.1887800100382 0.7434069987897336
14.336569459743675 312.3519771551818 0.7448142859281723
14.341797014697091 312.5205641917665 0.7440235152655579
14.347024569650507 316.2351608834638 0.7486274201185301
14.352252124603924 314.9339586512108 0.7478475506069493
14.35747967955734 314.3179832943567 0.7471794152781551
14.362707234510756 313.1256585882169 0.7459945459467651
14.367934789464172 314.94851496383524 0.7484646100934066
14.373162344417588 315.8687057652048 0.7481490103750962
14.378389899371005 316.01424305166717 0.7492424425977593
14.38361745432442 315.57565173276515 0.7481701934052842
14.388845009277837 315.17901737443447 0.7473096982946337
14.394072564231253 313.891961576293 0.7469528991355827
14.39930011918467 315.85311996422934 0.7490443701788023
14.404527674138086 314.1258444481329 0.7471680634223167
14.409755229091502 314.95166107356636 0.7480172254895721
14.414982784044918 316.0972271228317 0.7495820705905706
14.420210338998334 315.04186836632175 0.7491511406341506
14.42543789395175 315.3457278071933 0.7494599369861275
14.430665448905167 314.55822001412855 0.7482550937188057
14.435893003858583 316.9767286591417 0.7501223054582741
14.441120558811999 318.5171050200603 0.7518048774319582
14.446348113765415 318.2817104342245 0.7504886638240933
14.451575668718831 317.83123919689797 0.7500225750510721
14.456803223672248 319.74597295360724 0.7527610616235714
14.462030778625664 325.4692273026287 0.7600377170792146
14.46725833357908 325.92752817342716 0.7596885939305608
14.472485888532496 331.2537205031374 0.7654217298021804
14.477713443485912 334.8854184113855 0.7691678279746007
14.482940998439329 341.4578925610501 0.7764540235001458
14.488168553392745 345.30086570880513 0.7813911228480094
14.493396108346161 348.2936176357235 0.7852639294642829
14.498623663299577 350.5677076037511 0.787903316818378
14.503851218252994 352.87904528986996 0.7898321920553137
14.50907877320641 358.2865716000102 0.7950975813826398
14.514306328159826 361.67084181629076 0.7983389731258596
14.519533883113242 364.5800528978659 0.801066450920129
14.524761438066658 365.5183166435486 0.8022618525767744
14.529988993020075 362.2310525476022 0.7988042767121463
14.53521654797349 359.86133673672924 0.7965765896336747
14.540444102926907 356.63942787288767 0.7934235684856195
14.545671657880323 350.854242660705 0.7877627786941325
14.55089921283374 339.89293781107386 0.7757123402984236
14.556126767787156 331.7712784343225 0.7665238101232384
14.561354322740572 320.157737012669 0.7530545267175976
14.566581877693988 314.2261140193787 0.7463512649033732
14.571809432647404 313.4228833718777 0.7453437156443597
14.57703698760082 310.47367729901094 0.741899998325672
14.582264542554237 310.08989660841587 0.7408129776086471
14.587492097507653 307.96888850414433 0.7374324436161099
14.592719652461069 310.03593271569855 0.7392298330420632
14.597947207414485 311.5009591545103 0.741119202109989
14.603174762367901 316.1723732547795 0.7462716412878067
14.608402317321318 323.719562835179 0.7553995651203839
14.613629872274734 329.37639896901163 0.762362790481292
14.61885742722815 336.799427806615 0.7707796301497692
14.624084982181566 338.5344870056832 0.7724114304955723
14.629312537134982 343.0793584421225 0.7767251834051724
14.634540092088399 347.43990413134907 0.7798899498555328
14.639767647041815 349.3380229146249 0.7817427266022517
14.644995201995231 351.06475236053683 0.7840708003578506
14.650222756948647 353.4289389196115 0.7863532525443069
14.655450311902063 354.2108093004621 0.7876700377759581
14.66067786685548 355.8864552610371 0.7888601234993757
14.665905421808896 355.3634054183019 0.7877169588095135
14.671132976762312 353.9626725481046 0.7853302144665261
14.676360531715728 359.42780249090515 0.7912197467480587
14.681588086669144 359.6331506730477 0.7914025341498381
14.68681564162256 358.8911873449087 0.7903721412654856
14.692043196575977 351.1455597241018 0.7811424749810478
14.697270751529393 349.04519812704063 0.7786912733101876
14.70249830648281 351.92066569180656 0.7821766333930472
14.707725861436225 354.4990590507137 0.7847700501306623
14.712953416389642 356.97985054085 0.7879783708045183
14.718180971343058 359.15155760038454 0.7905327467023963
14.723408526296474 357.34038874123866 0.7886559259876725
14.72863608124989 356.5653961079575 0.7876610210562257
14.733863636203306 354.045070791265 0.785403277882666
14.739091191156723 351.7053811790509 0.7826527854483956
14.744318746110139 347.5246606108554 0.7784433366034609
14.749546301063555 341.6509913599284 0.7718279627752483
14.754773856016971 333.9249613682404 0.7639089730188761
14.760001410970387 325.8993751052597 0.755659871652646
14.765228965923804 322.16709022044944 0.7514420282227313
14.77045652087722 319.16156438126734 0.748205017205742
14.775684075830636 320.8416450545301 0.7508561555207979
14.780911630784052 318.1533578304106 0.7484195505274349
14.786139185737468 316.501511572727 0.747095309093827
14.791366740690885 317.0660774463036 0.74754769010721
14.7965942956443 314.9119098314561 0.743984802623586
14.801821850597717 313.97182227867927 0.7427752752018197
14.807049405551133 317.57894404901833 0.747201463752675
14.81227696050455 320.89392590541917 0.7515453492963776
14.817504515457966 325.94308806937494 0.7577831842907459
14.822732070411382 329.76744546680646 0.7608832582367691
14.827959625364798 332.89973342202893 0.7636386351696371
14.833187180318214 336.9312878174277 0.7679698871879997
14.83841473527163 339.0522604658963 0.7696287453830611
14.843642290225047 338.00120143637446 0.7692511392450646
14.848869845178463 338.0147287263342 0.7690222250949635
14.854097400131879 341.6708615907313 0.7723200854977349
14.859324955085295 345.85955167050025 0.7767035204511672
14.864552510038711 350.60034193184185 0.7807355592435927
14.869780064992128 352.8014351536786 0.7837111276717398
14.875007619945544 352.4864474829751 0.7835591554425816
14.88023517489896 354.4382210772434 0.7860083580910329
14.885462729852376 356.486686942062 0.7883793004598411
14.890690284805792 356.4225966918648 0.7881906509314215
14.895917839759209 355.0175933345625 0.7861056665268347
14.901145394712625 354.5803853207814 0.7860070521361127
14.906372949666041 354.62331484072007 0.7865373805931131
14.911600504619457 355.5062692971264 0.7887819744817024
14.916828059572873 356.6437562007272 0.7903822917319123
14.92205561452629 350.97342871954874 0.784549243096268
14.927283169479706 344.02521684209637 0.7778811404615843
14.932510724433122 336.9378516846244 0.7707148904894192
14.937738279386538 330.85903394049103 0.7638245932667969
14.942965834339955 328.5211138633777 0.7611510750956217
14.94819338929337 323.42206913430016 0.7555448328682558
14.953420944246787 317.8448490494271 0.7503146240125573
14.958648499200203 311.85097775471405 0.743313646292251
14.96387605415362 307.6403675912995 0.7370627616980825
14.969103609107036 304.4812645043174 0.732376450277403
14.974331164060452 304.623885898074 0.7322749818785891
14.979558719013868 303.8724231350375 0.7313090030553617
14.984786273967284 301.7509285588462 0.7287614631067685
14.9900138289207 298.0745405991478 0.7246330714857194
14.995241383874117 297.78722294777685 0.7249818813488814
15.000468938827533 299.5282961314 0.7276755228587127
15.005696493780949 301.1629799355521 0.7292346069068525
15.010924048734365 302.73746009997063 0.7308524395904922
15.016151603687781 303.01066525027045 0.7308721750790642
15.021379158641198 304.9275041870873 0.7315667364271955
15.026606713594614 307.30004496773654 0.733958649956673
15.03183426854803 312.96191848419045 0.7396774640787982
15.037061823501446 315.9527009570612 0.7433052202547177
15.042289378454862 317.5987396032347 0.7459042383971549
15.047516933408279 314.7293777223532 0.7436342650755491
15.052744488361695 310.76261814149296 0.738635647071538
15.057972043315111 312.0084513890995 0.7407646416754226
15.063199598268527 313.1673969518862 0.7418921991921956
15.068427153221943 318.96180764322327 0.7489602839840435
15.07365470817536 323.0160614646167 0.7542395526051489
15.078882263128776 323.66804791901217 0.7550019009868827
15.084109818082192 322.7966485219879 0.7535933673352879
15.089337373035608 321.02241356135767 0.7510987484016246
15.094564927989024 319.0796240462971 0.7482118156241555
15.09979248294244 316.28089854233156 0.7446053218177957
15.105020037895857 312.38360236743813 0.7408838373605923
15.110247592849273 310.2707108495534 0.7387853741984269
15.11547514780269 310.67988201026463 0.7399148997513549
15.120702702756105 313.47246713918264 0.7436846612403138
15.125930257709522 311.59784206949513 0.7401388145200117
15.131157812662938 306.09276331660874 0.7341441647387666
15.136385367616354 302.4051878264921 0.7289443602976898
15.14161292256977 299.51498383469755 0.7262087443848839
15.146840477523186 300.3959585251284 0.7283027822956023
15.152068032476603 299.54279799131723 0.7274207096522723
15.157295587430019 299.189547163736 0.7268881117092991
15.162523142383435 296.39102481773506 0.7238841248882473
15.167750697336851 291.9746370060681 0.7196747108772154
15.172978252290267 288.5935995279537 0.7157561989366691
15.178205807243684 284.19266011460815 0.7108743114318117
15.1834333621971 280.9554122043531 0.7066963920445243
15.188660917150516 277.5037132076648 0.7031351683801459
15.193888472103932 275.38192471497246 0.7006465776162248
15.199116027057348 274.40077356387275 0.6994007728159244
15.204343582010765 277.7526253063458 0.7037913835236841
15.20957113696418 280.65542642548286 0.7070321474550706
15.214798691917597 283.3432584362923 0.7100066258976546
15.220026246871013 283.20052880067465 0.7110715798010886
15.22525380182443 283.21763396141864 0.710236007031123
15.230481356777846 281.67956612628035 0.7095703331427519
15.235708911731262 282.33251826142157 0.7105845400123189
15.240936466684678 281.98597454740315 0.7104326691147166
15.246164021638094 282.3397751825529 0.7110218295752521
15.25139157659151 283.91742951017267 0.7126858203968993
15.256619131544927 282.2402801897132 0.7101830769698694
15.261846686498343 282.33700848031884 0.7102130609940661
15.267074241451759 281.20714321565924 0.7088638375636878
15.272301796405175 277.8207487473152 0.7052276128003135
15.277529351358591 277.9716842762152 0.7067331022279539
15.282756906312008 277.1453200226762 0.7060439135280631
15.287984461265424 279.2292165711801 0.7078020678631103
15.29321201621884 280.40796098475005 0.7079811626801679
15.298439571172256 281.5601051339712 0.7087403493469121
15.303667126125672 282.14483267147307 0.7085614492621461
15.308894681079089 282.76595413560915 0.7093739572114522
15.314122236032505 281.846412396176 0.7081395181044574
15.319349790985921 281.4852465973397 0.7082681319699596
15.324577345939337 285.14312537593713 0.7130671863920487
15.329804900892753 287.91400587167635 0.7166737959223133
15.33503245584617 291.62784379132546 0.7211899486177611
15.340260010799586 291.15703899525545 0.7201237997914028
15.345487565753002 291.59807712369724 0.7206603082454338
15.350715120706418 291.87616380167066 0.7194732798434181
15.355942675659835 294.9468678957651 0.7226621573236222
15.36117023061325 297.6497870418936 0.7268029458307285
15.366397785566667 299.5581664610958 0.7281810165609028
15.371625340520083 298.07999117557273 0.7257308034973591
15.3768528954735 297.0886386833115 0.7235342807189599
15.382080450426916 296.88531713107574 0.7225817739861848
15.387308005380332 300.1086527441372 0.7274666283315216
15.392535560333748 303.20975620909775 0.7327631198532335
15.397763115287164 303.76038014182757 0.7430994289842189
15.40299067024058 305.4287565796774 0.7534585206227948
15.408218225193997 301.4713929431321 0.7532778888539314
15.413445780147413 300.8256312623942 0.7558392900118241
15.418673335100829 300.9478558080732 0.7597085234095254
15.423900890054245 301.603042138957 0.763028865035561
15.429128445007661 303.29838392013477 0.768806310424523
15.434355999961078 302.0518860163744 0.7697166676219286
15.439583554914494 301.5035972071967 0.7704165784454446
15.44481110986791 300.8913266622128 0.7722528230693482
15.450038664821326 302.31026435316903 0.776268106122053
15.455266219774742 300.30452551548996 0.7768002543859984
15.460493774728159 298.3859817037288 0.7771142534883855
15.465721329681575 300.15641258078074 0.7808610810706065
15.470948884634991 301.29802351810264 0.7839613245624981
15.476176439588407 302.5537155215453 0.7870819376851833
15.481403994541823 299.8940348085047 0.784991249654869
15.48663154949524 298.54860078958933 0.7858833967661866
15.491859104448656 299.4772356716474 0.7883446228231868
15.497086659402072 299.6111667294772 0.7901901943147954
15.502314214355488 301.6296238582866 0.7952343894450421
15.507541769308904 299.8668891332449 0.7946703692160811
15.51276932426232 298.0988205177264 0.7962983585174523
15.517996879215737 296.7834623769504 0.7971825008123914
15.523224434169153 292.66611649692857 0.7935729529700027
15.52845198912257 289.97784584902564 0.7910901462696583
15.533679544075985 290.33808963733236 0.7920047635600614
15.538907099029402 291.9640266974308 0.7954965942158763
15.544134653982818 294.29505790247316 0.800270982357775
15.549362208936234 295.939585096028 0.8039029085413355
15.55458976388965 295.9846147853621 0.8067678461623018
15.559817318843066 296.10596630052964 0.8095893030749928
15.565044873796483 294.7412053292054 0.8095364567172229
15.570272428749899 292.62634974567607 0.8075898306682864
15.575499983703315 292.83745573106256 0.8079444420379455
15.580727538656731 291.4938051306165 0.8067012189505688
15.585955093610147 290.53636609846325 0.8072764134463093
15.591182648563564 288.21757791940774 0.805587062242688
15.59641020351698 286.9145837330963 0.8060709597385246
15.601637758470396 287.9377993172605 0.8084777834529732
15.606865313423812 286.32211732516527 0.8084329588042145
15.612092868377228 285.981044633071 0.8099623481648938
15.617320423330645 283.70296704834294 0.8082027142555916
15.62254797828406 281.50621914957526 0.8074740320275633
15.627775533237477 281.1343494872409 0.809907201292185
15.633003088190893 280.08154096140765 0.8116103554783407
15.63823064314431 282.27024344024386 0.812219184224085
15.643458198097726 278.85573133493864 0.7944328959774987
15.648685753051142 275.30592231555937 0.7810003159325136
15.653913308004558 272.8223036273733 0.7735897637397281
15.659140862957974 269.70129528857547 0.7668132735791159
15.66436841791139 269.5714124932696 0.7641162512893258
15.669595972864807 271.45700436659286 0.7648475922017363
15.674823527818223 270.388152600569 0.7609980357313053
15.680051082771639 270.6078464427254 0.7614266796113118
15.685278637725055 270.6459089354423 0.7605351047275216
15.690506192678471 270.98181077409697 0.7594655559707144
15.695733747631888 267.6475080475735 0.7517083605349285
15.700961302585304 265.76088917921874 0.7453989314149196
15.70618885753872 265.766970766297 0.7439933708005179
15.711416412492136 267.95172690896817 0.7469865179552949
15.716643967445552 271.144806450601 0.7513847873597101
15.721871522398969 273.56400557830693 0.7534667126653541
15.727099077352385 275.2230564988615 0.753115847024678
15.732326632305801 276.9311230278789 0.7527885398781314
15.737554187259217 278.39137574289884 0.7539951635926195
15.742781742212633 277.12637172445096 0.7529655298992316
15.74800929716605 281.53672149799354 0.7588384408820593
15.753236852119466 283.0317025163014 0.7599074108072441
15.758464407072882 284.65021129863146 0.7606909902507957
15.763691962026298 283.5915316598223 0.7586381936167712
15.768919516979715 283.5092837816111 0.7565835945105125
15.77414707193313 282.81879102289986 0.7544612767277898
15.779374626886547 281.7000877056618 0.753022657942251
15.784602181839963 281.4025660066016 0.7509719967164514
15.78982973679338 283.69151811650426 0.7549886752569646
15.795057291746796 286.38390532343675 0.7575904201408294
15.800284846700212 288.4014503596401 0.7591069691213831
15.805512401653628 286.71802043518477 0.7566025174336234
15.810739956607044 286.8565128469973 0.7558994402847761
15.81596751156046 285.79726454292 0.753764925696343
15.821195066513877 286.3415944158916 0.7553356560179303
15.826422621467293 288.61500333290127 0.7563222703603456
15.831650176420709 289.2487598373897 0.755462895167928
15.836877731374125 290.0273980483252 0.7556685673373267
15.842105286327541 291.54457569144273 0.758396508651165
15.847332841280958 290.40118875664905 0.7577560909303693
15.852560396234374 287.9084630223097 0.7550911321009863
15.85778795118779 287.5377938344737 0.7545081609523524
15.863015506141206 285.2362905319323 0.7502598482805347
15.868243061094622 283.4267546573849 0.7465444197151578
15.873470616048039 280.72854872110884 0.7431456236692722
15.878698171001455 279.7414120969702 0.7401177272928166
15.883925725954871 280.58377801310803 0.7415782553020527
15.889153280908287 279.87543455618066 0.7411801826656491
15.894380835861703 280.401386060587 0.7419023550202953
15.89960839081512 281.22189125525387 0.7421710298641324
15.904835945768536 282.1485827019617 0.7429913751811484
15.910063500721952 282.89174351167736 0.7432462940833666
15.915291055675368 279.798198256879 0.7389221188851768
15.920518610628784 278.8777037338334 0.7381646072218241
15.9257461655822 276.88652478613693 0.7352668670453837
15.930973720535617 276.8238684764487 0.7348777291597098
15.936201275489033 274.37151134968354 0.7303941715119642
15.94142883044245 272.9940090280883 0.7285017627809002
15.946656385395865 276.65558405549456 0.7338720875824711
15.951883940349282 277.38296734346955 0.7351463420455892
15.957111495302698 281.76962794191263 0.7399877511244947
15.962339050256114 282.12545537304277 0.7395603870420571
15.96756660520953 281.89616592794255 0.7400529965447517
15.972794160162946 283.9596516953597 0.7425832349077932
15.978021715116363 282.3292397975792 0.7401297948319259
15.983249270069779 284.7187605781111 0.7426920194653137
15.988476825023195 286.3661355263382 0.7443666648191684
15.993704379976611 286.50005434805695 0.7462391249320502
15.998931934930027 285.65655367791265 0.7457624416794565
16.004159489883442 281.8439808595494 0.7412507851702164
16.009387044836856 280.1937384159096 0.7383387891557534
16.01461459979027 278.906145561963 0.7354657889129768
16.019842154743685 280.6219514389313 0.7367343847659631
16.0250697096971 279.36134436208266 0.7337710333760801
16.030297264650514 283.03394958295223 0.7385411311879362
16.03552481960393 284.8828512861696 0.7405419667104278
16.040752374557343 289.8358226301381 0.7471948081575195
16.045979929510757 292.49084676566684 0.7502842582006343
16.05120748446417 295.9192045278269 0.7544767582151131
16.056435039417586 297.7322832339592 0.7570895690408525
16.061662594371 298.6725248063023 0.7586283600225666
16.066890149324415 303.7112685547057 0.765304501269117
16.07211770427783 305.4622545669682 0.7663739211101807
16.077345259231244 310.6598651091919 0.7711862795766327
16.08257281418466 312.0487720018666 0.7715396974046265
16.087800369138073 314.3377364058756 0.7740120922985633
16.093027924091487 314.7912225346343 0.775140944477508
16.0982554790449 318.2577384403138 0.7790703019401185
16.103483033998316 320.80705734754866 0.7825326702152235
16.10871058895173 325.452441780053 0.7876072565370879
16.113938143905145 326.54460804654656 0.7894397324465947
16.11916569885856 324.4438674574277 0.7872007412006008
16.124393253811974 320.83653273075237 0.7828922879002832
16.129620808765388 321.0812124332698 0.7836153210817833
16.134848363718802 322.99750209888515 0.7864829096231868
16.140075918672217 324.4120555293008 0.7892629694147129
16.14530347362563 325.0142724189819 0.7906119023396694
16.150531028579046 323.62395260459346 0.7887165098836029
16.15575858353246 323.59808279530034 0.7868743458594828
16.160986138485875 325.64066326232063 0.7883256363774961
16.16621369343929 321.46250648457533 0.7823800943360764
16.171441248392703 318.1448394293486 0.777993954877114
16.176668803346118 312.8042288165687 0.7719682002157594
16.181896358299532 310.10690436664373 0.768706109910867
16.187123913252947 308.96173961417105 0.7672131199601706
16.19235146820636 303.4673764671237 0.7620352973047533
16.197579023159776 298.07971516121495 0.7560683677608914
16.20280657811319 291.3454595482286 0.7478017130283776
16.208034133066604 286.2876582319671 0.7419014795602313
16.21326168802002 280.6164618331304 0.7347170609248036
16.218489242973433 276.2900887830654 0.72884117733939
16.223716797926848 271.93577736633915 0.7231008406761739
16.228944352880262 269.98876756696967 0.7195279813063021
16.234171907833677 266.6885395182454 0.715366803296784
16.23939946278709 264.06081701720746 0.7129076919658
16.244627017740505 263.7812496720171 0.7149699736777831
16.24985457269392 262.22384721713905 0.7139092717926866
16.255082127647334 262.8348619351396 0.7160849238860497
16.26030968260075 259.6155179392183 0.7111288020137905
16.265537237554163 256.10426452822105 0.7056080624402471
16.270764792507578 253.29873426957573 0.701130741736256
16.275992347460992 252.01476186579495 0.6988857254562514
16.281219902414406 251.13654499986745 0.6992675795151174
16.28644745736782 250.0509702496357 0.6971023909675711
16.291675012321235 249.95831590379225 0.69860917501362
16.29690256727465 253.0712979754156 0.7009544288770412
16.302130122228064 255.2814348395789 0.7026812167703156
16.30735767718148 258.3216284368233 0.7070199846821936
16.312585232134893 256.3059503090215 0.7031478243447047
16.317812787088307 256.62713459032847 0.7039603281781719
16.323040342041722 256.05931590820325 0.7020333429277784
16.328267896995136 256.4157919920816 0.7015968858264038
16.33349545194855 253.92041886549583 0.6974193931767951
16.338723006901965 251.70910162381557 0.694535723857648
16.34395056185538 254.01828824416688 0.6973884670631032
16.349178116808794 254.83219356349815 0.6978409827510047
16.35440567176221 258.0883000947387 0.7015993771963455
16.359633226715623 261.33202911863265 0.706743620897389
16.364860781669037 266.4043504261539 0.7133485106832518
16.37008833662245 273.6596246053504 0.7219647148298933
16.375315891575866 277.60624299169666 0.7267933088900043
16.38054344652928 279.34072370527286 0.7276110890582608
16.385771001482695 282.4929526845194 0.73176163993996
16.39099855643611 284.5308737828948 0.7337615269866696
16.396226111389524 286.6806804436028 0.7351426784228368
16.401453666342938 288.7107600471123 0.7381380351580603
16.406681221296353 288.30577076514334 0.737016796612564
16.411908776249767 290.3715068026304 0.7383252991689506
16.41713633120318 288.6891630526844 0.7349765836642077
16.422363886156596 288.1325049055942 0.7333931268599052
16.42759144111001 284.38527874814145 0.7296091234166328
16.432818996063425 280.9279040099331 0.7264875485631219
16.43804655101684 280.7071209506787 0.7264803661113503
16.443274105970254 276.44057038632104 0.7203387862200464
16.448501660923668 274.1600269213391 0.7166159749946184
16.453729215877082 272.9449940042123 0.7140729212263932
16.458956770830497 271.3641917860756 0.7124223575636266
16.46418432578391 270.48556179281263 0.712562691365573
16.469411880737326 270.6072345999637 0.7128324021219915
16.47463943569074 267.6397693674463 0.709483370368338
16.479866990644155 266.75585398187 0.7082138971846398
16.48509454559757 268.0374341057033 0.7095963350801455
16.490322100550983 268.85714785004313 0.7109358995486722
16.495549655504398 272.6267243548271 0.7156627799544231
16.500777210457812 273.0950064735623 0.7152075012392428
16.506004765411227 275.65970711330056 0.7184188502240039
16.51123232036464 273.265152894367 0.7152431762506196
16.516459875318056 273.5785459890846 0.7164973478154656
16.52168743027147 271.2915516315916 0.7136669984363977
16.526914985224884 273.3339609721196 0.7160830298009828
16.5321425401783 275.041857087881 0.7178214067146377
16.537370095131713 276.5465619558076 0.7188626224881328
16.542597650085128 275.10051262710203 0.71655546486132
16.547825205038542 271.28779056494284 0.711489367309887
16.553052759991957 273.63228166121786 0.7159172454911474
16.55828031494537 268.8015893143374 0.7112213010282075
16.563507869898785 269.2376764234556 0.7122150107258308
16.5687354248522 266.1377450654022 0.708402289521881
16.573962979805614 264.1247895098391 0.7064516421153232
16.57919053475903 261.13549894681586 0.7013712986438109
16.584418089712443 258.0813219980119 0.6972100717399832
16.589645644665858 254.3052747279588 0.690978700089522
16.594873199619272 252.99299644557007 0.6883196503346969
16.600100754572686 251.08409623503695 0.6857880945211051
16.6053283095261 251.327585200321 0.6865676887357304
16.610555864479515 252.23673117179501 0.6883738523203073
16.61578341943293 250.85375385107767 0.6868862466974204
16.621010974386344 251.2490239907826 0.6875682984858381
16.62623852933976 250.0914868898951 0.6857464433585689
16.631466084293173 251.87351462536506 0.6882476087717035
16.636693639246587 255.07723445165294 0.6903401203287929
16.641921194200002 257.10441698058656 0.693597577848723
16.647148749153416 258.0114692505703 0.6939389592397245
16.65237630410683 259.57752884780007 0.6965994789477813
16.657603859060245 257.995171945224 0.6947280077596859
16.66283141401366 255.36041465822888 0.6922167874621444
16.668058968967074 253.7111953393216 0.6910435760466457
16.67328652392049 249.27343472410672 0.6861070472097683
16.678514078873903 249.28286961872323 0.6846178571567217
16.683741633827317 248.26090883959375 0.6825242490327731
16.68896918878073 245.64760622389707 0.6776740806452691
16.694196743734146 245.03403450356754 0.6771226056679752
16.69942429868756 242.78053707089066 0.6733179337202315
16.704651853640975 243.1402476002665 0.6737373690677231
16.70987940859439 242.84674836728342 0.6738716655457516
16.715106963547804 241.7035062666503 0.6720195463169539
16.720334518501218 239.4405519837587 0.6686464528594648
16.725562073454633 237.69218604141213 0.6662972325423568
16.730789628408047 237.01179861290345 0.664720408016817
16.73601718336146 237.07492782456595 0.6652867106935912
16.741244738314876 239.1156283845613 0.6686868185490406
16.74647229326829 236.29201692071376 0.6646674633507491
16.751699848221705 235.45680990591325 0.662765493847804
16.75692740317512 231.88850597348795 0.6594758934976983
16.762154958128534 231.76879375221424 0.6596613606810345
16.767382513081948 229.8336375846193 0.658444913684333
16.772610068035362 229.10733131516662 0.656439147404024
16.777837622988777 229.5979924619704 0.656343511624243
16.78306517794219 229.57143381622444 0.6558310370439979
16.788292732895606 230.14304562650182 0.6566554298401349
16.79352028784902 228.6147375780979 0.6542438321003061
16.798747842802435 226.30785538387934 0.6504437041341943
16.80397539775585 225.07807276620633 0.6492631029692513
16.809202952709263 226.93321797076945 0.6532920758180712
16.814430507662678 226.0569868975204 0.6522349341186608
16.819658062616092 226.56922587231986 0.6521528765424708
16.824885617569507 226.2693403567529 0.6505879821523206
16.83011317252292 226.56792735540097 0.6522430322512464
16.835340727476336 228.33172521626614 0.6555824219175233
16.84056828242975 227.0701645894184 0.6542011717320722
16.845795837383164 228.0792855265661 0.6545649435512155
16.85102339233658 226.17459316537116 0.6508058635454101
16.856250947289993 225.5847253372523 0.6497971877202754
16.861478502243408 224.62942785307052 0.6501499734899607
16.866706057196822 221.87677211233157 0.6474449606266758
16.871933612150237 222.12998235119437 0.6479192148597073
16.87716116710365 222.77337237450914 0.6477032241671515
16.882388722057065 223.59526742689252 0.6489359780608396
16.88761627701048 222.90829065612888 0.6479506009894029
16.892843831963894 219.27380219046637 0.6435804267874552
16.89807138691731 219.79689318492194 0.6448748666530282
16.903298941870723 219.63548075330257 0.6442453565210463
16.908526496824138 221.09906264769003 0.6463403740364215
16.913754051777552 222.7798394445622 0.6493228853250915
16.918981606730966 221.81085595988338 0.6481890560194626
16.92420916168438 221.57861599470246 0.6482083538289167
16.929436716637795 221.011403183609 0.6466786016612712
16.93466427159121 219.64197468532035 0.6433405380741526
16.939891826544624 217.72728686839287 0.6401149919101052
16.94511938149804 217.93718520873216 0.6400569142755054
16.950346936451453 221.22415691486182 0.6459114180891293
16.955574491404867 223.0969531841982 0.6477720237973232
16.960802046358282 224.88820240635997 0.6499172397037248
16.966029601311696 222.78263160847783 0.6468297823109656
16.97125715626511 223.03003717363387 0.647306923537799
16.976484711218525 223.1859543970705 0.6482284577197327
16.98171226617194 221.05982076883606 0.6453552556791579
16.986939821125354 221.57323716400458 0.6480831299435262
16.99216737607877 219.46648812456337 0.6446890344811307
16.997394931032183 220.49529406086847 0.6454247959136324
17.002622485985597 222.22320610590367 0.647229122645359
17.00785004093901 222.02095623829427 0.645917721171235
17.013077595892426 223.06670393123278 0.6462266018156538
17.01830515084584 222.4678874816737 0.6437970963712659
17.023532705799255 223.2499551841746 0.6453418936016604
17.02876026075267 223.29211329760625 0.6451177442645201
17.033987815706084 223.23241527611555 0.6446201614650169
17.039215370659498 224.0168181136943 0.6458578435085018
17.044442925612913 225.668999088863 0.6488438006965584
17.049670480566327 226.58685973547222 0.6508579311747307
17.05489803551974 225.01892396961034 0.6497090173367996
17.060125590473156 226.11698401751156 0.6515070195210142
17.06535314542657 224.6466838805836 0.6495638196498433
17.070580700379985 227.96703226065915 0.6533381644919325
17.0758082553334 227.74329990499413 0.6529802201815872
17.081035810286814 226.07504004198518 0.6497342951927366
17.086263365240228 226.9660495673436 0.6519199148303102
17.091490920193642 227.7541135955795 0.6519840891212555
17.096718475147057 229.5222139034945 0.655099563518147
17.10194603010047 227.53755216503419 0.6512957244128638
17.107173585053886 226.0858575409966 0.6492904888976777
17.1124011400073 225.933959594855 0.6474598839502715
17.117628694960715 227.61497698725228 0.6478419802814053
17.12285624991413 230.13391684704135 0.6519967034454421
17.128083804867543 233.5375550470547 0.6583255809741012
17.133311359820958 236.1946902784314 0.6621812330308662
17.138538914774372 235.79381464839926 0.6618038685071077
17.143766469727787 235.87523894591746 0.6609506024737234
17.1489940246812 232.3817886358746 0.6555286068838069
17.154221579634616 231.03467913019705 0.6532580325736879
17.15944913458803 233.68197594428233 0.6560243369155345
17.164676689541444 235.8891091029857 0.6585210803516387
17.16990424449486 241.39685123643866 0.6663859524320395
17.175131799448273 244.10501530054097 0.6698574441552974
17.180359354401688 243.10823857750538 0.6686826670381658
17.185586909355102 240.9053371486476 0.6657179182800733
17.190814464308517 240.55412594716046 0.6640929857984254
17.19604201926193 245.2411196509748 0.6707289303140656
17.201269574215345 249.20765377168757 0.674804551030857
17.20649712916876 253.05315082612427 0.6802168464679927
17.211724684122174 253.90203096131728 0.6840079824705788
17.21695223907559 253.7982852547119 0.6835414210158243
17.222179794029003 253.48807230756083 0.6829447105265968
17.227407348982418 251.9537076817716 0.6806759751768003
17.232634903935832 251.83000803500954 0.6804807962860453
17.237862458889246 251.1318298929698 0.680329160351411
17.24309001384266 250.8526464224085 0.6798277550013639
17.248317568796075 248.97705583401185 0.6765614202369874
17.25354512374949 247.2410887401128 0.6738087626322199
17.258772678702904 245.20905309545273 0.6700006506486433
17.26400023365632 242.05136356028487 0.6654843668941712
17.269227788609733 242.50854553299084 0.6675486076691912
17.274455343563147 244.44832570183837 0.6707786678535498
17.279682898516562 244.45129821602453 0.6710307205528246
17.284910453469976 241.79091818597965 0.6671350120184111
17.29013800842339 240.8401341143806 0.6648793513263341
17.295365563376805 241.60483598036052 0.6650475449763347
17.30059311833022 244.17772428705754 0.6680393865746811
17.305820673283634 245.6946715697886 0.6698815485238437
17.31104822823705 245.7156990406221 0.6711856639433061
17.316275783190463 246.72991732987134 0.6728407797145817
17.321503338143877 246.27830446802247 0.6721903674015606
17.32673089309729 242.39276498202594 0.6672674326874958
17.331958448050706 241.7986187673236 0.6661210456034712
17.33718600300412 241.0987009979713 0.6641814812721227
17.342413557957535 242.4045941821242 0.6645831401363813
17.34764111291095 244.57720946872868 0.6669709246268568
17.352868667864364 244.26751695021423 0.668353233648169
17.358096222817778 246.00178453661246 0.6720720351175237
17.363323777771193 243.37924486030954 0.6700673168576051
17.368551332724607 242.2309282656042 0.6682714884152042
17.37377888767802 240.5839583994381 0.665442903462815
17.379006442631436 241.4894889287319 0.6685746974868825
17.38423399758485 241.3914088402508 0.6687097547541835
17.389461552538265 238.75688962078422 0.6654665860678277
17.39468910749168 238.7522195531157 0.665418270155237
17.399916662445094 239.3382861868944 0.6638072907795405
17.405144217398508 240.33792355726888 0.6638047613218199
17.410371772351922 239.07370798614062 0.6613577206352849
17.415599327305337 237.78259658790563 0.6601494939009221
17.42082688225875 237.70813639465433 0.6607705387445996
17.426054437212166 238.17173453523668 0.661892764450963
17.43128199216558 240.40425021563846 0.6652335882655094
17.436509547118995 241.84096099857203 0.6679109276693964
17.44173710207241 241.3507056988061 0.6675901972648344
17.446964657025823 241.19228988211785 0.6672008441651632
17.452192211979238 238.08055560354202 0.662323836119397
17.457419766932652 238.3084715265494 0.6613294955836694
17.462647321886067 239.42652671260834 0.6617332590739535
17.46787487683948 242.63889662912575 0.6666389228486602
17.473102431792896 244.8963554290333 0.6712853983267214
17.47832998674631 243.58548410344355 0.6704333062865571
17.483557541699724 242.89182485582234 0.6701727537789248
17.48878509665314 240.35678906686627 0.6655873071407422
17.494012651606553 240.43485479740724 0.6648372507606894
17.499240206559968 241.7687043227647 0.6663788576820966
17.504467761513382 242.71486177453943 0.666028906081313
17.509695316466797 245.4733144422445 0.6690792985406894
17.51492287142021 245.62953913862555 0.6695244365154945
17.520150426373625 242.649525967159 0.6660422470533977
17.52537798132704 244.1434211718109 0.6677021572112473
17.530605536280454 244.87733595114145 0.6688589487596638
17.53583309123387 245.24073090980104 0.6699964285291706
17.541060646187283 245.09529097478608 0.6703414148394509
17.546288201140698 246.77889496626716 0.673979073852872
17.551515756094112 247.12216833600877 0.6746487411639992
17.556743311047526 249.66477175318482 0.6770746484047093
17.56197086600094 249.7748790400428 0.6754571759039809
17.567198420954355 250.95462920789024 0.676305935333761
17.57242597590777 248.22922921059904 0.6729131580558342
17.577653530861184 246.5747241714585 0.6722715528563892
17.5828810858146 243.95706684234375 0.6677943936077329
17.588108640768013 244.79888560636252 0.6684337720322581
17.593336195721427 246.8527703381521 0.6707489752585388
17.598563750674842 250.20064617787324 0.674820798877582
17.603791305628256 251.95413788180696 0.6763557708519625
17.60901886058167 255.0928046695928 0.6798316702955867
17.614246415535085 255.4686777449244 0.6791780595546781
17.6194739704885 256.916866540393 0.6810528235503525
17.624701525441914 255.3241922181121 0.6792738194692652
17.62992908039533 257.97655156482386 0.6842496963253956
17.635156635348743 262.33916374065427 0.6908695841009213
17.640384190302157 263.1045399998017 0.6923087052299091
17.64561174525557 264.82045960164874 0.6943491448207434
17.650839300208986 264.28235344618355 0.6935400391167027
17.6560668551624 264.7641185416209 0.6934820352849973
17.661294410115815 267.71273595789967 0.6965398589732413
17.66652196506923 271.4700655126823 0.7001504407463938
17.671749520022644 277.45610391136665 0.706842559027642
17.676977074976058 281.80511543184616 0.7121475301084907
17.682204629929473 283.99157130916694 0.7145683813048536
17.687432184882887 285.84983247278944 0.7165673127849028
17.6926597398363 290.4059483783014 0.722167745240242
17.697887294789716 293.051055896036 0.725012602426612
17.70311484974313 296.02279544258295 0.7282221524211313
17.708342404696545 298.0895982936715 0.7299801311608356
17.71356995964996 301.5712758422986 0.7333837898274431
17.718797514603374 305.1019146870299 0.7378813490803544
17.724025069556788 310.2890272338751 0.7443499715209957
17.729252624510202 314.66005915142995 0.7498099318071308
17.734480179463617 315.5614237641774 0.7514973741168046
17.73970773441703 314.9229759045861 0.7504951581622331
17.744935289370446 313.1134090377894 0.7486855726525868
17.75016284432386 313.4752773302106 0.7485903590626628
17.755390399277275 315.6708467785183 0.7506905876494514
17.76061795423069 318.32040710199 0.7535466595748612
17.765845509184103 316.49527422315606 0.75068702701128
17.771073064137518 316.44340155798585 0.7508198266861931
17.776300619090932 313.23065780051235 0.7466106390222288
17.781528174044347 312.65592127440124 0.7465136285482107
17.78675572899776 312.15561035491487 0.7466549410323096
17.791983283951176 308.34062957108716 0.7422286000103874
17.79721083890459 301.05702283841947 0.733688447275708
17.802438393858004 295.4966517753117 0.7272948995136701
17.80766594881142 290.57084623169004 0.7218714201532525
17.812893503764833 288.10480505039766 0.71931744017663
17.818121058718248 284.4985965904895 0.7145590926414204
17.823348613671662 281.3116923348163 0.7103705805365828
17.828576168625077 278.5698417273829 0.7071503666084765
17.83380372357849 275.2401906869386 0.7032744895538876
17.839031278531905 273.61158316358296 0.700618952806452
17.84425883348532 272.9244422173571 0.7001608876328865
17.849486388438734 272.98793690389743 0.7005313702625253
17.85471394339215 273.509934648908 0.702444403325301
17.859941498345563 275.4424389699848 0.7055505541318031
17.865169053298978 275.05796432801986 0.7049800933603294
17.870396608252392 277.94415185632766 0.7086431369209022
17.875624163205806 275.0876687168726 0.703874222977347
17.88085171815922 272.45645453984054 0.6997568277735348
17.886079273112635 270.506691836545 0.6965954227067586
17.89130682806605 274.44366846219896 0.7010955005407717
17.896534383019464 278.4150831553454 0.7059755370796555
17.90176193797288 287.11824292780716 0.7165979950572702
17.906989492926293 294.696648460827 0.7252566396639794
17.912217047879707 302.5307188480254 0.7352448777389892
17.917444602833122 308.14826596281847 0.7414022315106266
17.922672157786536 312.7770851023735 0.747155010455805
17.92789971273995 316.76126902500187 0.751400589993935
17.933127267693365 319.08746835999716 0.7533083595375247
17.93835482264678 318.5542765475339 0.7534932688275664
17.943582377600194 314.979652551157 0.7497538729758738
17.94880993255361 313.1135381825389 0.7480206025854857
17.954037487507023 310.439012272735 0.7451189728130734
17.959265042460437 306.6678822111657 0.7406802649493949
17.96449259741385 303.2412378066368 0.7372381002348347
17.969720152367266 297.19944174590034 0.7311739625134234
17.97494770732068 293.18319533550704 0.7262225660842858
17.980175262274095 288.05129765796164 0.7199395594945623
17.98540281722751 281.93955229101005 0.7118515145633457
17.990630372180924 276.3437999388565 0.7046836324124608
17.995857927134338 273.5539931528719 0.7020299197414703
18.001085482087753 272.22535501628596 0.7002583218195031
18.006313037041167 268.57534493570813 0.6959566564450754
18.01154059199458 264.15413687624044 0.6898322309627064
18.016768146947996 259.7356593922599 0.6836425548598996
18.02199570190141 258.56838800374027 0.6826953376003081
18.027223256854825 257.52874437095346 0.6820756515546532
18.03245081180824 255.89280929323454 0.6799123796736399
18.037678366761654 253.29291006873444 0.676409061732227
18.042905921715068 252.82582127563404 0.6737452626150543
18.048133476668482 253.03673297969806 0.6753137335151593
18.053361031621897 256.14404540377564 0.680110656101678
18.05858858657531 256.07813873408065 0.681375533283677
18.063816141528726 256.34594566102305 0.6820212174090047
18.06904369648214 255.41572445981512 0.6812928441203896
18.074271251435555 257.4374186217111 0.6831111970920029
18.07949880638897 256.9609776642415 0.6824991076427914
18.084726361342383 259.21260785607495 0.6849403289772527
18.089953916295798 258.63624378811795 0.6839199946917174
18.095181471249212 259.73972812347085 0.6851753273173269
18.100409026202627 263.1919245024406 0.6892001181547592
18.10563658115604 265.4564314622896 0.6927783309539391
18.110864136109456 269.3482242636403 0.6975367733660124
18.11609169106287 274.73950602095573 0.7038643997587394
18.121319246016284 277.3778159108963 0.7060548112630045
18.1265468009697 280.7134906851954 0.7094012538156637
18.131774355923113 284.4987874575622 0.7140315974993561
18.137001910876528 290.73467389117843 0.7214098594159817
18.142229465829942 298.40053397086075 0.7304822232320157
18.147457020783357 299.743004133811 0.7320032393345225
18.15268457573677 303.49370461238414 0.7360936225074323
18.157912130690185 308.22893070750143 0.741371251751326
18.1631396856436 315.0265128208354 0.7496419036880144
18.168367240597014 325.1794101216652 0.7604245569796207
18.17359479555043 333.977062778471 0.7704784389698859
18.178822350503843 345.8860832044319 0.7832180074753528
18.184049905457258 354.4092646861167 0.792877678221634
18.189277460410672 363.8519254664381 0.8033635660887939
18.194505015364086 371.5079643445613 0.811513218728435
18.1997325703175 373.65722361908803 0.8137513988374702
18.204960125270915 377.9209298047611 0.8186067351848928
18.21018768022433 376.02542076775 0.816462587630908
18.215415235177744 374.97008988449346 0.8152359042333608
18.22064279013116 369.75827327302665 0.8093842786001683
18.225870345084573 366.8999707830093 0.8060023115349744
18.231097900037987 367.11849365503224 0.8063578641945258
18.236325454991402 374.99781882703195 0.8152479260334886
18.241553009944816 378.0381675549974 0.8190321950467305
18.24678056489823 381.6981818115638 0.8228845070560943
18.252008119851645 382.74124743969315 0.8243781741725991
18.25723567480506 382.73558237739843 0.8238848385506674
18.262463229758474 380.18703699227655 0.8207451497774648
18.26769078471189 374.7038014746134 0.8145706174034585
18.272918339665303 368.3604365953646 0.8076884476574095
18.278145894618717 358.03233812518266 0.7962845602033155
18.28337344957213 345.69130628120865 0.7823685856184981
18.288601004525546 336.4750461989784 0.7717104105427445
18.29382855947896 331.18921715813804 0.7661238305150173
18.299056114432375 326.19870428484506 0.7606586682129621
18.30428366938579 320.62599277468627 0.7553946048015256
18.309511224339204 311.8778554876972 0.7449381986354853
18.314738779292618 305.1292418466878 0.7367412412582536
18.319966334246033 300.45605409246656 0.7315402130619211
18.325193889199447 296.82416151857353 0.7267732580864877
18.33042144415286 294.240622816131 0.7244914041450836
18.335648999106276 290.9406507227555 0.7209786672375613
18.34087655405969 286.0541735034404 0.7157861219346167
18.346104109013105 282.6110745432895 0.7118484689995761
18.35133166396652 280.58880069982314 0.7090761573371254
18.356559218919934 280.3810866830492 0.7095263297201437
18.361786773873348 279.0047162515325 0.7080836372767694
18.367014328826762 280.3053078432506 0.7095062731437015
18.372241883780177 279.69550620004117 0.7078601771698986
18.37746943873359 279.23225284645605 0.7064152439338506
18.382696993687006 279.67131112136076 0.7066061055205337
18.38792454864042 285.72767841941436 0.7161267780701601
18.393152103593835 292.5333166803694 0.7362616281862339
18.39837965854725 300.81827114595677 0.753319132971539
18.403607213500663 306.21836981359513 0.7653977865631645
18.408834768454078 313.56592212490864 0.7788505096189241
18.414062323407492 322.85149278557446 0.7936960553094314
18.419289878360907 329.24443523612035 0.8047120751740153
18.42451743331432 332.1081731384034 0.8110462875163111
18.429744988267736 329.8662379661283 0.812578075332903
18.43497254322115 327.0902209125969 0.8122327949584451
18.440200098174564 323.19250257179027 0.8108844491024954
18.44542765312798 319.1657627812211 0.809475674798225
18.450655208081393 313.8365113171903 0.8048302641437304
18.455882763034808 308.3422968598542 0.8014587180514996
18.461110317988222 306.6324169030068 0.8024652845831364
18.466337872941637 305.2310873431864 0.8026079802217927
18.47156542789505 306.3014023297346 0.8063692833644378
18.476792982848465 301.1665596722718 0.800677767981807
18.48202053780188 299.41426941988396 0.80090008503303
18.487248092755294 298.1016140996726 0.8020790301799917
18.49247564770871 299.0431279356381 0.8053767784845113
18.497703202662123 299.03813454921817 0.8084235218652185
18.502930757615538 301.69856699174454 0.8141278032263992
18.508158312568952 299.1072636975355 0.8136153916794296
18.513385867522366 298.99285580569347 0.8171155965384886
18.51861342247578 297.8039538454398 0.8172904723043678
18.523840977429195 297.88731291685497 0.8196999979117193
18.52906853238261 299.60420887972447 0.8234814585844858
18.534296087336024 296.503131698147 0.8215070023723399
18.53952364228944 293.1511448546648 0.8206123348615856
18.544751197242853 290.0655853473952 0.817754464844539
18.549978752196267 288.47748793723224 0.8175298317069636
18.555206307149682 287.6089422349235 0.8174025619308335
18.560433862103096 285.7215319385442 0.8153483897862479
18.56566141705651 284.9206021409891 0.8165954020924868
18.570888972009925 287.52531343638276 0.8219431131313194
18.57611652696334 289.07330238639554 0.8260431781584325
18.581344081916754 291.4234488979299 0.8315910450144423
18.58657163687017 288.1441343987214 0.8282829862697962
18.591799191823583 287.1517954981358 0.8286147776418278
18.597026746776997 290.572065825105 0.8355311802570137
18.60225430173041 295.36422036066716 0.8433611041663617
18.607481856683826 297.90991489134603 0.84867839378186
18.61270941163724 299.25129595228583 0.8516626401490984
18.617936966590655 300.0004645222521 0.8562864352061234
18.62316452154407 303.5667503601975 0.8622469105459805
18.628392076497484 305.7930477221091 0.8480651856690173
18.633619631450898 308.6847030802457 0.8423184176243693
18.638847186404313 310.0508453198141 0.8362600774938855
18.644074741357727 313.9820052783972 0.836474050400272
18.64930229631114 316.93652829520073 0.8376908421279149
18.654529851264556 321.0931226319712 0.8387080726849818
18.65975740621797 325.38190942204545 0.8415794682044574
18.664984961171385 328.0088090420398 0.8412401333287803
18.6702125161248 332.64670533054675 0.8433053838857273
18.675440071078214 335.765418470063 0.8454142357275815
18.680667626031628 340.7504523585358 0.8487648486937933
18.685895180985042 344.4242965530799 0.8509604865455758
18.691122735938457 348.8454649094739 0.8545046461444311
18.69635029089187 355.51829511667177 0.8598222843510921
18.701577845845286 361.37802663964555 0.8648662326752938
18.7068054007987 365.60934353326087 0.8676852647338743
18.712032955752115 370.6109695141884 0.871755281420605
18.71726051070553 370.6680109082432 0.8707933870134675
18.722488065658943 370.77886222580406 0.8695750462193494
18.727715620612358 365.7921506270151 0.8627628510464672
18.732943175565772 364.96239064476447 0.8606477136815225
18.738170730519187 362.67868849133197 0.8566681373951387
18.7433982854726 364.345978133222 0.8576610936384726
18.748625840426016 363.3332039725246 0.854415236635439
18.75385339537943 361.5248985707546 0.8511285456073093
18.759080950332844 359.671705872984 0.8483511465386593
18.76430850528626 355.49303225152414 0.8420204881054548
18.769536060239673 351.88572772401295 0.8369077988546143
18.774763615193088 347.82448451920146 0.8305155359550584
18.779991170146502 340.25071422664956 0.8196195470912663
18.785218725099917 335.70323684213804 0.813023430333412
18.79044628005333 332.9854338735093 0.8085614493774429
18.795673835006745 334.75211214680917 0.8100515286013399
18.80090138996016 331.1124594318974 0.8055118907923975
18.806128944913574 325.02308805979607 0.7974774932086834
18.81135649986699 317.95542102607095 0.7881942468934426
18.816584054820403 316.5409249770754 0.787187410059558
18.821811609773818 320.74212646328385 0.791512357854035
18.827039164727232 321.90299087173224 0.7931449241286948
18.832266719680646 320.51020174529987 0.7909817982207923
18.83749427463406 313.14545660986687 0.7814426886714282
18.842721829587475 307.6645059229402 0.7743065428611053
18.84794938454089 304.0701738258875 0.7687778751620942
18.853176939494304 302.65547612862923 0.7677211190521052
18.85840449444772 303.91780984015924 0.7688592152894168
18.863632049401133 300.90471972312866 0.7643276595610035
18.868859604354547 302.16307974304937 0.7655707522632152
18.87408715930796 302.034771790966 0.7643907220496128
18.879314714261376 299.7076167735542 0.7612607061714158
18.88454226921479 294.86145329186326 0.755363287286497
18.889769824168205 287.6605304314828 0.7455037591141166
18.89499737912162 286.6825434377996 0.7440968566739363
18.900224934075034 286.8175564470242 0.7438161163969779
18.90545248902845 285.54415947330955 0.7408623403089332
18.910680043981863 283.5019916730181 0.7389952143823451
18.915907598935277 282.4764119467975 0.7387490961918949
18.92113515388869 280.1788387725064 0.7372903630794523
18.926362708842106 277.08612097240893 0.7335000926236377
18.93159026379552 276.01213159294645 0.7314772458446488
18.936817818748935 274.0622521838921 0.7280808483497917
18.94204537370235 273.894626757034 0.7277050449522015
18.947272928655764 274.3975202160357 0.7276108888593799
18.952500483609178 275.92947826434215 0.7282716327902821
18.957728038562593 275.482310089656 0.727317707159794
18.962955593516007 272.8240314748647 0.7242030671638817
18.96818314846942 270.36667437722036 0.7213798337738516
18.973410703422836 268.3743297260927 0.7178456843470256
18.97863825837625 270.46921336120784 0.7194711466539783
18.983865813329665 270.6086150817288 0.718695659672093
18.98909336828308 272.2000314629896 0.7207168516957579
18.994320923236494 272.0063658948444 0.7196502025446357
18.999548478189908 275.4482733956908 0.7243202722730884
19.004776033143322 274.23525761493227 0.7232589130401493
19.010003588096737 275.3869318109807 0.7247587538615796
19.01523114305015 273.74013708513417 0.7228674010303775
19.020458698003566 272.48613656524464 0.7212325683903898
19.02568625295698 272.79745225346505 0.7225189104032662
19.030913807910395 273.77968240680605 0.7238786960906008
19.03614136286381 276.3630960393707 0.7262172522723469
19.041368917817223 277.95058454645573 0.7269117835836026
19.046596472770638 278.46462389986834 0.7267084752224856
19.051824027724052 278.24054942822573 0.7268316561977035
19.057051582677467 280.3336490105591 0.729655401988056
19.06227913763088 282.19345413181344 0.7309229653026458
19.067506692584296 283.9026127571694 0.7313671600768401
19.07273424753771 281.87818045773196 0.7263529115263493
19.077961802491124 280.53964756261445 0.7240363027389081
19.08318935744454 281.0991699969619 0.7250434433062408
19.088416912397953 280.5457055038163 0.7252557229266903
19.093644467351368 280.49267214737824 0.7257047531736823
19.098872022304782 279.7936388854714 0.7249953049979252
19.104099577258197 278.1740257597349 0.7226447854958661
19.10932713221161 277.6473630763606 0.7228754629324448
19.114554687165025 275.7441010452204 0.7220193196694519
19.11978224211844 274.17491516736334 0.720264419058344
19.125009797071854 275.1031667267329 0.7215214467307358
19.13023735202527 274.08198199075787 0.7194529007724235
19.135464906978683 273.6183507978733 0.7183070114830353
19.140692461932098 269.24881816890945 0.7120074009602575
19.145920016885512 266.38888972596976 0.7078720809550082
19.151147571838926 265.5242906138676 0.7064760935117261
19.15637512679234 266.9870548797284 0.7070209080492511
19.161602681745755 266.78972842774306 0.7063558894616924
19.16683023669917 263.42959852016094 0.7016726252409513
19.172057791652584 262.04917551048135 0.701516739534983
19.177285346606 265.56337053895965 0.7080421743252182
19.182512901559413 268.6718162582232 0.7115479519356391
19.187740456512827 271.27812522494673 0.7149498075119367
19.19296801146624 267.28142540668654 0.7089365623621925
19.198195566419656 263.64127150697794 0.7042991680334223
19.20342312137307 262.6984652765955 0.7028959293512834
19.208650676326485 262.95806889879935 0.702230049618657
19.2138782312799 264.86387081445446 0.7054136852922568
19.219105786233314 266.3793580267169 0.7066392552328429
19.22433334118673 267.2509238184348 0.7073013887165442
19.229560896140143 267.23574073434105 0.7075642931148681
19.234788451093557 267.54980196943035 0.7067367233662797
19.24001600604697 268.64163604711626 0.7096083568888424
19.245243561000386 269.4873830530287 0.7097895918901058
19.2504711159538 269.80894597472656 0.710530179094475
19.255698670907215 271.8820442420483 0.7138235185891181
19.26092622586063 273.7057219905276 0.7151181074280927
19.266153780814044 276.2268907693623 0.719274771355594
19.271381335767458 275.9822631355168 0.7179955594751114
19.276608890720873 275.6394974675889 0.7163442418386606
19.281836445674287 276.67316484227973 0.7175658471387232
19.2870640006277 277.70190808844956 0.7182190702297382
19.292291555581116 277.6014528139605 0.7178679903657328
19.29751911053453 278.026054617341 0.7189259215965456
19.302746665487945 279.3498574056614 0.7197320325485747
19.30797422044136 282.13315200006247 0.7225979897405425
19.313201775394774 286.0246727474307 0.7268155141915753
19.318429330348188 289.5781632739131 0.7308696449336859
19.323656885301602 293.22823555613206 0.735446744383629
19.328884440255017 296.6794697115715 0.7393623694891185
19.33411199520843 298.5467438569466 0.7405819505063563
19.339339550161846 299.96715479730034 0.7423971615555275
19.34456710511526 299.3709999110593 0.7408666694188124
19.349794660068675 301.4913427530285 0.7436388711736373
19.35502221502209 305.7802956876301 0.7497716601642815
19.360249769975503 308.8769284643552 0.7540360571822889
19.365477324928918 311.33719923818336 0.7577750093502028
19.370704879882332 313.90053054706647 0.7599098375072245
19.375932434835747 318.37097546438395 0.7642072198660111
19.38115998978916 321.26521867161915 0.7674745542292544
19.386387544742576 321.8218221981046 0.766978751128514
19.39161509969599 325.0291113940059 0.7708189542649606
19.396842654649404 324.8526614347614 0.7702998837720856
19.40207020960282 327.3198665406868 0.7728330765268293
19.407297764556233 327.2627371831479 0.7733721168199418
19.412525319509648 327.5119854251601 0.7732554432717359
19.417752874463062 328.1484897458782 0.7748570247806963
19.422980429416477 329.5649330630712 0.7758886318081376
19.42820798436989 329.573900257105 0.7748844260580154
19.433435539323305 326.3055780981688 0.7711944034024838
19.43866309427672 325.58092967350206 0.770280624091471
19.443890649230134 325.75362151159624 0.7710902333467073
19.44911820418355 328.917181048918 0.775016236327511
19.454345759136963 332.3354974002421 0.778972307505891
19.459573314090377 334.6998319335285 0.7817459422404023
19.464800869043792 334.5332581614956 0.7813884779592638
19.470028423997206 334.4529589191004 0.7808961200026675
19.47525597895062 333.8640193983459 0.7800628449554201
19.480483533904035 332.727737786395 0.7781359480088058
19.48571108885745 331.45456880502655 0.7761647653960799
19.490938643810864 335.01378387571594 0.7800281127827822
19.49616619876428 336.0380672625573 0.7808313368471852
19.501393753717693 336.91020390529087 0.7823396437641641
19.506621308671107 332.7302808087285 0.7773398589447954
19.51184886362452 333.38757733445425 0.7782879545063671
19.517076418577936 335.83930552799757 0.7811338223614562
19.52230397353135 338.1216973766772 0.783745912724238
19.527531528484765 341.8887404162577 0.7879776577113422
19.53275908343818 343.2206116924726 0.7891109607656801
19.537986638391594 344.71059387301744 0.7907364564350088
19.54321419334501 344.876336585044 0.7910589206973051
19.548441748298423 349.91492765044933 0.7966512525910303
19.553669303251837 355.36439207138443 0.8027413231833694
19.55889685820525 360.6899142679691 0.8084293233940335
19.564124413158666 361.91399263855516 0.8095435833978681
19.56935196811208 365.7595766739983 0.8138919355665272
19.574579523065495 369.8355959380708 0.818226862545794
19.57980707801891 370.4781986782856 0.8187695784331518
19.585034632972324 371.24055288218955 0.8199170548076848
19.590262187925738 371.12448260269963 0.8194392898053471
19.595489742879153 375.01854389800747 0.8240198980125105
19.600717297832567 380.07589061669796 0.8296348176643464
19.60594485278598 387.4266045480843 0.837190109676563
19.611172407739396 388.6690499076213 0.8382764546820244
19.61639996269281 389.5199035983835 0.8390298436262814
19.621627517646225 385.9195007456489 0.8354575674541701
19.62685507259964 382.6797505895571 0.8328421300350316
19.632082627553054 381.13833060497416 0.8308393345765046
19.637310182506468 380.6084091795789 0.8299127142507149
19.642537737459882 383.7746645997666 0.8325456324896522
19.647765292413297 387.85688411147237 0.836576977992576
19.65299284736671 392.4441605791567 0.8418505473181339
19.658220402320126 392.50330403998277 0.8416599351989992
19.66344795727354 395.30428376008433 0.8445177119727285
19.668675512226955 393.70516668979195 0.8424973675889057
19.67390306718037 393.484069359035 0.8419942213300458
19.679130622133783 394.0866858220347 0.8425577762581336
19.684358177087198 397.4185115180659 0.8462719094086927
19.689585732040612 403.5505167690957 0.8526171934674995
19.694813286994027 406.39981821658637 0.8559667997763437
19.70004084194744 406.2329520974024 0.8557099289035937
19.705268396900856 402.8669679375848 0.8522211403566466
19.71049595185427 400.2801136552163 0.8496631534248164
19.715723506807684 395.70694371115457 0.844523593325685
19.7209510617611 393.6292587035977 0.8430521638283482
19.726178616714513 389.9474406637477 0.8390438649972645
19.731406171667928 386.468754754119 0.8354057758572334
19.736633726621342 381.270385090685 0.829484246003688
19.741861281574757 374.5730043830997 0.82142320977657
19.74708883652817 365.70247381366977 0.8117326228395746
19.752316391481585 362.9902338430677 0.8089979732656478
19.757543946435 358.24623560925573 0.8032340624212635
19.762771501388414 357.1574546911123 0.8022862361079395
19.76799905634183 352.9671436540046 0.7975658655336891
19.773226611295243 350.3624926765298 0.7945723539865277
19.778454166248657 345.34450104464696 0.7887089897982825
19.783681721202072 338.98778030743796 0.7806548543556604
19.788909276155486 334.90443467186003 0.7768485198243958
19.7941368311089 335.4376354296475 0.7779767862388894
19.799364386062315 332.38176850729843 0.7743048138396742
19.80459194101573 328.0369698992502 0.7694263552425306
19.809819495969144 324.8661538031657 0.7659520737651949
19.81504705092256 322.1300212312365 0.7632435051415304
19.820274605875973 322.1902364409405 0.7630747035353463
19.825502160829387 320.20047217510637 0.7598447962245984
19.8307297157828 318.5722975683519 0.7577430693171571
19.835957270736216 313.45079201481275 0.751769493582046
19.84118482568963 312.2017688344599 0.7497106652394944
19.846412380643045 311.7909845181897 0.749513043247016
19.85163993559646 314.30675096118006 0.7518270447960506
19.856867490549874 314.4450654762452 0.7528357778063812
19.86209504550329 310.6680235966018 0.7478623436057746
19.867322600456703 309.615143532725 0.7470355610321295
19.872550155410117 310.06300590689614 0.747722273219928
19.87777771036353 312.96831955443815 0.7512512565999064
19.883005265316946 313.46587501391355 0.752434487822718
19.88823282027036 311.7810410502671 0.7509884410591068
19.893460375223775 310.51797648633243 0.7493025054419578
19.89868793017719 311.5246636344881 0.7502384562602389
19.903915485130604 308.84525692564756 0.7457107509984815
19.909143040084018 306.5862845369887 0.743029424805492
19.914370595037433 307.5353971036884 0.74432836950159
19.919598149990847 308.29765214495836 0.7457245807796552
19.92482570494426 307.8941584864664 0.7458652841344057
19.930053259897676 305.94154062464867 0.7439615550990725
19.93528081485109 305.6382290339856 0.742840874597474
19.940508369804505 302.9529681760302 0.7398956664474647
19.94573592475792 303.09965092090385 0.7392810882960399
19.950963479711334 299.043667848652 0.734339674609111
19.956191034664748 296.93550478299426 0.7319648172783959
19.961418589618162 296.6197577342737 0.7310454256263059
19.966646144571577 297.4109120478532 0.7326838285760873
19.97187369952499 299.3005670609771 0.7343296936463737
19.977101254478406 303.560844854405 0.7392361042656328
19.98232880943182 305.0844120415636 0.7408770559688365
19.987556364385235 304.37283337365625 0.73954553164936
19.99278391933865 304.6854984630489 0.7412986776527895
19.998011474292063 303.5474468725646 0.7401529620039718
20.003239029245478 306.48974079033655 0.7434365791306032
20.008466584198892 306.75540633409844 0.7434710945993714
20.013694139152307 309.8211098622613 0.7466012394082138
20.01892169410572 310.7727916781761 0.7473388158034543
20.024149249059136 313.29499573191634 0.7501967538828948
20.02937680401255 318.8192946548493 0.7566306912518734
20.034604358965964 325.24585109366683 0.7639732981743981
20.03983191391938 333.4908146922915 0.7726591584070893
20.045059468872793 338.98179736315825 0.7786275668055705
20.050287023826208 340.54306563257313 0.7808799089974926
20.055514578779622 335.27290424667694 0.7747504458566398
20.060742133733036 330.41218194527136 0.7697586666425961
20.06596968868645 326.5494580034435 0.7649553118213585
20.071197243639865 323.98943931547 0.7625483539168517
20.07642479859328 320.86761462374295 0.7596885262371984
20.081652353546694 319.02072403696184 0.7574298601017413
20.08687990850011 314.6904217380295 0.7516720214833933
20.092107463453523 311.99588031485246 0.7476845574233203
20.097335018406937 311.86811219087025 0.7473397790459845
20.102562573360352 312.6466420571622 0.7487812081572461
20.107790128313766 313.42055906396996 0.7495162794401529
20.11301768326718 311.6079579318668 0.7477105606362678
20.118245238220595 311.6948283095124 0.7477614419015753
20.12347279317401 311.2380823877509 0.7484411834839694
20.128700348127424 311.89616064904357 0.7494737897074154
20.13392790308084 311.2161168860129 0.7481470168660767
20.139155458034253 313.3898898525254 0.7499374918132184
20.144383012987667 312.48254740503205 0.7478211862304324
20.14961056794108 311.2113976175374 0.7463771841465179
20.154838122894496 311.1827248720595 0.7469138164650097
20.16006567784791 312.06489276837004 0.7479915329716762
20.165293232801325 312.9724833927136 0.7487133209203118
20.17052078775474 312.55126334887933 0.7483278392127871
20.175748342708154 313.24090140682597 0.7491343563224885
20.18097589766157 312.9715406352486 0.7490684794341206
20.186203452614983 312.3421083250678 0.7476976490886612
20.191431007568397 311.9872927120667 0.7467874144621195
20.19665856252181 312.72043297636253 0.7481421677155298
20.201886117475226 313.0618372069825 0.7487309426904096
20.20711367242864 314.07033618104106 0.7495668491294788
20.212341227382055 308.8709010065082 0.7431804893187768
20.21756878233547 304.4451639543179 0.738066104686724
20.222796337288884 299.425467457171 0.732148698035205
20.228023892242298 297.36648144968177 0.7299244483117414
20.233251447195713 292.53787838718245 0.7242183147401079
20.238479002149127 290.272882598432 0.7220810168726104
20.24370655710254 287.6960066150797 0.7185442072362255
20.248934112055956 289.01073513600403 0.7203093471651026
20.25416166700937 289.1856292642746 0.7208014169565706
20.259389221962785 292.43967570662267 0.7252113487857996
20.2646167769162 292.08887799404533 0.7245309167356896
20.269844331869614 290.24112898030194 0.7216468473038891
20.275071886823028 290.86047064354995 0.7215672390778985
20.280299441776442 288.5730390555643 0.7192840549718613
20.285526996729857 288.1067861219832 0.7192646521462213
20.29075455168327 287.4353211154144 0.7183018025947164
20.295982106636686 289.7803374092795 0.7212290472276401
20.3012096615901 293.5183463188592 0.7257657539458395
20.306437216543515 296.2094249902572 0.7298626547141704
20.31166477149693 299.364246052051 0.7338191324440347
20.316892326450343 299.11170718197764 0.7318399596765194
20.322119881403758 294.9773970021694 0.7267669711615048
20.327347436357172 289.32929504612355 0.7193832310260797
20.332574991310587 284.8894103692775 0.7149643231734026
20.337802546264 285.8698572639785 0.7161361128316363
20.343030101217416 286.85133063918266 0.7170066081839954
20.34825765617083 289.9825689848377 0.7205836649829109
20.353485211124244 288.55575691634544 0.7186122210777344
20.35871276607766 288.54130546309443 0.7187630433960605
20.363940321031073 287.8009200820955 0.7184490159065151
20.369167875984488 289.42882249481386 0.7211297671007608
20.374395430937902 289.6404086295228 0.7217570936633966
20.379622985891316 290.1369025034574 0.7221027173562711
20.38485054084473 291.1461638186252 0.7232892766791456
20.390078095798145 292.2801906270024 0.7247914927537921
20.39530565075156 290.92808512829833 0.722872366169549
20.400533205704974 290.4488095632055 0.7221965655742115
20.40576076065839 289.2949368177422 0.7205771873503581
20.410988315611803 290.7751594040942 0.7225840834656789
20.416215870565217 292.9560635938459 0.7252877744653199
20.421443425518632 291.9508338901184 0.7238181712935899
20.426670980472046 291.93079502177665 0.7238515753697077
20.43189853542546 292.7454874152421 0.7257880109336737
20.437126090378875 294.27947195510535 0.7271098610731042
20.44235364533229 291.81170146458993 0.7241411618200329
20.447581200285704 291.708717128451 0.7243213989991453
20.45280875523912 288.56606034880707 0.7197864569631526
20.458036310192533 289.6303465278328 0.7211017528203862
20.463263865145947 289.04093742629715 0.7181175494326206
20.46849142009936 288.2010030893211 0.716941279170257
20.473718975052776 290.6650422607565 0.720549249238225
20.47894653000619 291.6045383174746 0.7220300836331915
20.484174084959605 291.26156012929835 0.7216396279882136
20.48940163991302 290.67448215888936 0.7204884708084545
20.494629194866434 288.46390193803074 0.71818190959854
20.49985674981985 288.6308521431501 0.7194575886965623
20.505084304773263 288.157967465347 0.7190701149439268
20.510311859726677 290.43334950790523 0.7221255768826306
20.51553941468009 289.95588795148234 0.7199419994454946
20.520766969633506 290.2765650846264 0.7200687319621024
20.52599452458692 288.9379852637595 0.7190228650395789
20.531222079540335 290.260672906348 0.720567567214085
20.53644963449375 290.9130227198751 0.7213443110668308
20.541677189447164 286.907598812741 0.7156134908024361
20.546904744400578 284.5680489482297 0.7124285033106244
20.552132299353993 286.4203334763246 0.7155599209461823
20.557359854307407 288.91715749741144 0.7188606431591109
20.56258740926082 293.0439499877359 0.7252772790904172
20.567814964214236 291.0938622807781 0.723137754073321
20.57304251916765 284.00293873227065 0.7147895788648682
20.578270074121065 282.27573704313573 0.7126732003064564
20.58349762907448 281.90998569175906 0.711805655461523
20.588725184027894 285.5409651955039 0.7154570096283591
20.593952738981308 287.203726821054 0.7174173800815267
20.599180293934722 286.305965203977 0.71544940929417
20.604407848888137 285.8610912703957 0.7150238038916904
20.60963540384155 285.3250445437915 0.7144126578892555
20.614862958794966 283.38404965375474 0.712582547252863
20.62009051374838 281.0134767702185 0.7091822516633782
20.625318068701795 282.0467521439101 0.7092774161355869
20.63054562365521 284.5427580565034 0.7126067784732751
20.635773178608623 283.1918389503915 0.7105207950984229
20.641000733562038 283.3095226840571 0.7102323559147707
20.646228288515452 282.94791630114617 0.710027484014686
20.651455843468867 285.63633698652916 0.7138513827401166
20.65668339842228 285.38910723549805 0.7148602957100461
20.661910953375695 286.0218624214831 0.7154573443884497
20.66713850832911 284.44239507815263 0.7129236867420993
20.672366063282524 283.4486061709882 0.7114221849643205
20.67759361823594 283.981438038971 0.7119891670342634
20.682821173189353 284.23728443505706 0.7121987231298137
20.688048728142768 285.82250518099085 0.7147738956120104
20.693276283096182 289.50044352626236 0.7188150633326703
20.698503838049596 288.548686929592 0.718238428636744
20.70373139300301 288.35034809303414 0.7179673529152691
20.708958947956425 287.5626159021441 0.7165365390713863
20.71418650290984 288.42829254436555 0.7165576124215028
20.719414057863254 289.3013589640614 0.7166561595977716
20.72464161281667 290.9168148347039 0.7192507876038424
20.729869167770083 291.2233892366512 0.719739772544233
20.735096722723497 295.0861814757962 0.7243542533574097
20.740324277676912 297.04810596329474 0.7276569697410814
20.745551832630326 294.4296351496343 0.7244755904870266
20.75077938758374 291.2225724527683 0.7207177162804793
20.756006942537155 291.51068003563574 0.7209677619550597
20.76123449749057 294.9848201012547 0.7245298189404018
20.766462052443984 296.5255408850536 0.7259642802714908
20.7716896073974 299.2039589015375 0.7291691729748497
20.776917162350813 298.9443929248217 0.7289470824638432
20.782144717304227 298.28618170901524 0.7287381598295652
20.78737227225764 297.0670120987222 0.7270223213652898
20.792599827211056 295.4236230927555 0.725007793603599
20.79782738216447 297.0896293493048 0.726805854408319
20.803054937117885 297.79033331549977 0.7278169616152297
20.8082824920713 301.0754682073723 0.731560896317729
20.813510047024714 301.38283790577424 0.7310658482373087
20.81873760197813 303.0608659512254 0.7331786718174091
20.823965156931543 301.65115463221235 0.7316088665646175
20.829192711884957 301.3545414846804 0.7310514267001776
20.83442026683837 302.4374401523025 0.7313882014666673
20.839647821791786 302.75223341767827 0.7314359809219855
20.8448753767452 303.0718269363302 0.7329478792664049
20.850102931698615 302.8210425828802 0.7327748952393008
20.85533048665203 304.08041993836616 0.7345891828608573
20.860558041605444 301.97503389239785 0.7319562194326557
20.865785596558858 300.9651517090588 0.7303647353494558
20.871013151512273 297.27169345544723 0.72591141888048
20.876240706465687 296.49781297624327 0.725285156406445
20.8814682614191 296.8273194340938 0.7255161322150065
20.886695816372516 294.2757780023348 0.7220714496340724
20.89192337132593 292.83664566805254 0.7198043462301954
20.897150926279345 288.87933861157757 0.714545332301296
20.90237848123276 290.22317126279125 0.7164401360596756
20.907606036186174 289.4995228837541 0.7158722514454774
20.912833591139588 290.6062270351524 0.7176193464696542
20.918061146093002 289.2795556211601 0.7168337169548242
20.923288701046417 289.63624340999604 0.7178004539557835
20.92851625599983 293.06283921311194 0.7225688471973658
20.933743810953246 292.452379019609 0.7220264178290691
20.93897136590666 292.7201045279052 0.7219871124050948
20.944198920860075 286.35558105649244 0.7138307926321923
20.94942647581349 285.0325912571883 0.7117884816694785
20.954654030766903 281.7305752883431 0.7071372543652591
20.959881585720318 286.3158397875544 0.7128710479367336
20.965109140673732 287.2220590301682 0.7130326025069884
20.970336695627147 289.7296595405481 0.7164929069174867
20.97556425058056 285.63505672063917 0.7110814366533165
20.980791805533975 286.29994692007915 0.7121461807488367
20.98601936048739 283.24298578205355 0.708912152440629
20.991246915440804 283.54533771091246 0.7093940490443761
20.99647447039422 280.02031549443876 0.7056352742710894
21.001702025347633 279.48772389589357 0.7052843798415854
21.006929580301048 280.5392385847997 0.7069523273324265
21.012157135254462 281.2990370482606 0.70848660107118
21.017384690207876 278.2290448102 0.7048487416386796
21.02261224516129 277.3406910215725 0.7034034368794303
21.027839800114705 275.3470146853909 0.7005860572814787
21.03306735506812 277.23439544536114 0.7015770373356842
21.038294910021534 277.6224167501971 0.7024929304488221
21.04352246497495 277.450643336199 0.7014370905348264
21.048750019928363 276.24871044113513 0.700724811087946
21.053977574881777 274.2426230749983 0.6984922171996873
21.059205129835192 274.8700495135749 0.6983593594294768
21.064432684788606 276.51758589126155 0.6994870669394789
21.06966023974202 276.4864831219232 0.6996381677994671
21.074887794695435 277.2620940149465 0.702238178764608
21.08011534964885 274.56055046800026 0.699744755327597
21.085342904602264 273.6876230698473 0.6970909251719644
21.09057045955568 272.51206018370095 0.694626602038039
21.095798014509093 272.5810904497657 0.6943154365909693
21.101025569462507 273.2968929695879 0.6961282413623832
21.10625312441592 275.16597322027064 0.699710952785378
21.111480679369336 275.0675329697432 0.6993152280607193
21.11670823432275 274.93773339684833 0.6992021988469456
21.121935789276165 271.9774581137007 0.6945012256652235
21.12716334422958 272.18569767018863 0.6935122927292392
21.132390899182994 272.086898887954 0.6923776614304965
21.13761845413641 273.4289870664293 0.6934005995101461
21.142846009089823 273.9635946460333 0.6934322771041224
21.148073564043237 272.6224533230527 0.6920077615681455
21.15330111899665 272.7707335573035 0.6919553121784016
21.158528673950066 274.0088393409679 0.6938534798681731
21.16375622890348 277.2082285959206 0.6980379412059953
21.168983783856895 278.35983506994944 0.6991792039921265
21.17421133881031 275.9971288893183 0.6956826523447631
21.179438893763724 271.2498622882753 0.6887688697194367
21.184666448717138 271.4005456158584 0.6901243767934054
21.189894003670553 272.6444345370824 0.6919541227103712
21.195121558623967 274.0916643930874 0.6929692463780083
21.20034911357738 274.53866265185513 0.692209422607575
21.205576668530796 272.889102429551 0.6884306272333126
21.21080422348421 271.4605735248246 0.68693730650014
21.216031778437625 270.84653965517214 0.6861594704513106
21.22125933339104 271.69041036985726 0.6864925307437154
21.226486888344454 273.94248162783606 0.6891135827293952
21.231714443297868 277.5994230376752 0.6929345577574356
21.236941998251282 281.72259954471247 0.6982685437817573
21.242169553204697 280.0130792125514 0.6966461736759273
21.24739710815811 277.93616357565236 0.6945082363487312
21.252624663111526 272.9127086740879 0.688869542145242
21.25785221806494 272.06010509946316 0.6869204865441649
21.263079773018355 271.331826366432 0.6857389142220235
21.26830732797177 272.2358034971661 0.6869246104484508
21.273534882925183 270.09217058988156 0.6839863008774416
21.278762437878598 269.16791785804463 0.683637651408419
21.283989992832012 271.1376482644705 0.6934894061291184
21.289217547785427 271.85239588228586 0.7049742184635596
21.29444510273884 272.44797040851205 0.712188907703004
21.299672657692255 266.9289526240781 0.7101399778961864
21.30490021264567 264.780309055834 0.7122815752643534
21.310127767599084 266.258472058274 0.7179854718352578
21.3153553225525 266.5719828553091 0.7213234492157642
21.320582877505913 268.0592339170954 0.7264547820831357
21.325810432459328 268.4284715736329 0.7298180809171801
21.331037987412742 268.6848905206885 0.733787837471627
21.336265542366156 269.70155382627865 0.7385065590362984
21.34149309731957 266.07653595985573 0.7370114699912879
21.346720652272985 263.928993917399 0.7370019812585299
21.3519482072264 261.33117099473054 0.735278141623826
21.357175762179814 264.47980193525245 0.7414541744163122
21.36240331713323 265.8005420035717 0.7448293869746725
21.367630872086643 268.642442590902 0.7506983699534724
21.372858427040057 264.95460136722494 0.7476209334872941
21.378085981993472 264.9791158410577 0.7506192821665046
21.383313536946886 261.19422368279135 0.7472840225931774
21.3885410919003 260.0901451322254 0.7480966559988521
21.393768646853715 262.02988274874383 0.7527211047349988
21.39899620180713 264.09932607321775 0.7588135789747794
21.404223756760544 265.5375288319605 0.7619563495558721
21.40945131171396 263.8748073225896 0.7612226302983527
21.414678866667373 263.14595523900385 0.7612172188546859
21.419906421620787 266.9896279221236 0.7684804933092301
21.4251339765742 268.92054156491145 0.7736389169554474
21.430361531527616 269.23085735493515 0.775415443765769
21.43558908648103 267.57631997763383 0.7737107039202213
21.440816641434445 264.82786497784286 0.7717583005941354
21.44604419638786 265.6875738102016 0.7749312718584128
21.451271751341274 267.42788494126034 0.7810547756419571
21.45649930629469 271.3058042462488 0.7882575232931851
21.461726861248103 272.3485221815631 0.790225801149857
21.466954416201517 273.03016014738677 0.7930391737235724
21.47218197115493 272.6471544023274 0.7935974301215003
21.477409526108346 272.7984429513721 0.7960384268266985
21.48263708106176 271.32205402918606 0.7968196318488818
21.487864636015175 272.5847152071961 0.8020951015365836
21.49309219096859 270.2046219043931 0.8014163819815087
21.498319745922004 272.76178917955934 0.8082160381662912
21.503547300875418 273.49024190911246 0.8103539226900012
21.508774855828833 276.84047451264723 0.8135962082497914
21.514002410782247 275.20608786671824 0.7915711601699668
21.51922996573566 274.95190917691787 0.780685627731212
21.524457520689076 276.125217837896 0.7744878349481692
21.52968507564249 278.1678200669033 0.772829959125469
21.534912630595905 277.0622104971923 0.7674289145983062
21.54014018554932 276.89608328581096 0.763800390045713
21.545367740502734 277.4044680713341 0.7622028084320049
21.550595295456148 278.514104615095 0.7618708774727099
21.555822850409562 279.3469310069 0.7620734527912529
21.561050405362977 280.67176511612035 0.7624339320477671
21.56627796031639 283.0108240856697 0.7631287276066495
21.571505515269806 283.9756624426142 0.7635695327564709
21.57673307022322 285.32669564456 0.7630102426435942
21.581960625176634 288.8082071538157 0.765814569362985
21.58718818013005 288.72279539382015 0.7631902626314088
21.592415735083463 286.0357469228914 0.7573230082853838
21.597643290036878 286.9408930014831 0.7573519762671703
21.602870844990292 284.0735972608369 0.750935647040024
21.608098399943707 287.7988992608383 0.7539750439731687
21.61332595489712 290.9081979361574 0.75684670947844
21.618553509850535 291.88865213445223 0.7584484585110819
21.62378106480395 287.6045408574714 0.7526629501091514
21.629008619757364 285.5069772855496 0.7493019857760339
21.63423617471078 281.1358074327135 0.7423603903476376
21.639463729664193 281.87930998187284 0.7428903897558644
21.644691284617608 284.2555325879183 0.7444128457493513
21.649918839571022 285.9670277721387 0.7448135584399143
21.655146394524436 287.38394618360184 0.7469880419431452
21.66037394947785 284.5205139196106 0.7426272025953499
21.665601504431265 288.1808822819026 0.746850413825004
21.67082905938468 290.8424825807512 0.7491702882763258
21.676056614338094 296.2509907040907 0.7552363511331226
21.68128416929151 294.3031937235417 0.7522078930736488
21.686511724244923 293.48794706683685 0.7505032152031219
21.691739279198337 291.72948699562767 0.7481122468838275
21.696966834151752 291.1513803053062 0.7464995691818521
21.702194389105166 288.75419241258 0.7429247865069695
21.70742194405858 287.7772747948483 0.7413245790557134
21.712649499011995 289.868488821828 0.7444603385342138
21.71787705396541 291.77935925879484 0.7462897228175549
21.723104608918824 294.0688096668176 0.7489253787177215
21.72833216387224 294.74297686057804 0.7485609457550867
21.733559718825653 293.9153419343844 0.7479001291647581
21.738787273779067 293.95621492433463 0.7466227263413401
21.74401482873248 295.8555127513429 0.7481548294940589
21.749242383685896 299.37736194012473 0.7527094077743697
21.75446993863931 300.1542581867357 0.7532782574452969
21.759697493592725 300.5330899263486 0.7545140433383467
21.76492504854614 302.20446416751054 0.7553670512480871
21.770152603499554 304.3452819908521 0.7586453872143365
21.77538015845297 304.8711542235 0.7591083293779964
21.780607713406383 308.2974620982902 0.7629339600829833
21.785835268359797 310.754926818447 0.7651188886471129
21.79106282331321 311.470891988664 0.7651862924442553
21.796290378266626 309.200713591705 0.7619676490456283
21.80151793322004 310.2206558695277 0.7629661716421416
21.806745488173455 313.10870912895086 0.7658141251682355
21.81197304312687 314.8044838560666 0.7675116162408533
21.817200598080284 314.19025310882535 0.7672860699416091
21.822428153033698 316.5975252311374 0.7705345774504471
21.827655707987113 320.670027661844 0.7754664568876415
21.832883262940527 322.6563601800615 0.7773216814508928
21.83811081789394 325.3119041420691 0.7802869415018913
21.843338372847356 324.7343904311908 0.7790009340153363
21.84856592780077 323.91954354003724 0.7775748935272022
21.853793482754185 321.5114528609612 0.7744384117001463
21.8590210377076 321.49536028605814 0.773999452486864
21.864248592661014 324.06313855314704 0.7774933851540878
21.869476147614428 325.49320492170267 0.778973386329246
21.874703702567842 322.93315260084 0.776112669477193
21.879931257521257 322.267901714854 0.7743370839330139
21.88515881247467 322.8427456808624 0.7753747175351628
21.890386367428086 318.56391480255627 0.7694505961898422
21.8956139223815 312.84939421421115 0.7628043750790963
21.900841477334914 304.74999304133075 0.7523807510448992
21.90606903228833 304.93727312228094 0.7531662065114902
21.911296587241743 307.2776069404097 0.7556125646239936
21.916524142195158 310.7139241273431 0.7604978482760725
21.921751697148572 312.5087155769757 0.7637367265104611
21.926979252101987 310.41661710164396 0.760907128118706
21.9322068070554 309.0023550757912 0.7587349613751246
21.937434362008815 308.7525945653039 0.7563204422507966
21.94266191696223 311.24739591740587 0.7590695958596473
21.947889471915644 311.69321078989486 0.7593958427813297
21.95311702686906 308.3942017259191 0.7555190255636349
21.958344581822473 304.8916733564763 0.7509914753699677
21.963572136775888 304.33974458757393 0.7500989423023017
21.968799691729302 305.0278654607237 0.7510220539383483
21.974027246682716 306.13400522551143 0.7517262974267587
21.97925480163613 308.23058516515357 0.7540117810608584
21.984482356589545 307.08212753788746 0.7527240264844272
21.98970991154296 305.53859502259513 0.7510957806427092
21.994937466496374 306.77995817876405 0.7529447626983468
22.00016502144979 309.45205681701265 0.7561815817502792
22.005392576403203 309.24598493224363 0.7548773744516192
22.010620131356617 307.3504660751855 0.7515471269312322
22.015847686310032 307.4146898657506 0.7512804212786329
22.021075241263446 310.6213666853993 0.7551597630059141
22.02630279621686 315.1468467635523 0.7612460179276733
22.031530351170275 314.33232104829 0.7597192026257066
22.03675790612369 310.2991439932156 0.7546746654345539
22.041985461077104 308.49579213063225 0.7529020924745846
22.04721301603052 308.34821110748493 0.7523933522453047
22.052440570983933 312.6482331237307 0.7575848774381855
22.057668125937347 314.26579184735505 0.7579497581456484
22.06289568089076 314.4020877254821 0.7583445091645086
22.068123235844176 314.15245596893055 0.7582134770419439
22.07335079079759 313.68834649591395 0.7576185147728501
22.078578345751005 314.5980802670422 0.7587957161970452
22.08380590070442 315.26017986277225 0.7596405715106557
22.089033455657834 312.71609478865076 0.7568070815723371
22.09426101061125 310.15123400826434 0.7533716086536107
22.099488565564663 309.4757267950551 0.7517169771630215
22.104716120518077 311.906542865249 0.7544751645643092
22.10994367547149 315.04359760179375 0.7582681085623421
22.115171230424906 313.6497976246073 0.7560724151284706
22.12039878537832 316.42417475679366 0.7600158107833408
22.125626340331735 317.43388594033974 0.7606159240698492
22.13085389528515 317.62943548253725 0.7621210134278554
22.136081450238564 315.22692248268294 0.7583434881554031
22.141309005191978 314.1939504540728 0.7565051488390592
22.146536560145393 314.7688571599519 0.7562187552670224
22.151764115098807 314.025047260207 0.7552251059785481
22.15699167005222 313.8717100668313 0.7564844059460171
22.162219225005636 313.93217510957896 0.7573598772096275
22.16744677995905 313.9626753078798 0.7561836187532456
22.172674334912465 313.69958611021804 0.7551951511736726
22.17790188986588 316.51939789828657 0.7572373278841669
22.183129444819293 313.33599103241403 0.7533479240119281
22.188356999772708 312.1355357775357 0.7513964813624551
22.193584554726122 313.07195927812813 0.7523042876990386
22.198812109679537 317.9172030115909 0.7590206316729222
22.20403966463295 316.3882540679761 0.7573357402603438
22.209267219586366 317.63365531430924 0.759774192100372
22.21449477453978 317.50097881696985 0.7590743223573729
22.219722329493194 318.0419517954107 0.7587741563466237
22.22494988444661 314.4929780045877 0.7540899082608488
22.230177439400023 313.14370312594326 0.7521574450150038
22.235404994353438 316.06215254346296 0.7563097171701509
22.240632549306852 318.9678228574317 0.7597375164948199
22.245860104260267 320.4614234547441 0.7611422243076009
22.25108765921368 313.86218124455064 0.7534118568668602
22.256315214167095 310.33990008536256 0.7484157262535067
22.26154276912051 308.8110871405843 0.7469967247239804
22.266770324073924 310.451174636363 0.7484227706393515
22.27199787902734 312.3712435427935 0.7506857421531822
22.277225433980753 313.5166393863047 0.7526782135985509
22.282452988934168 313.3536792605391 0.7526767945317118
22.287680543887582 309.0274740184875 0.7476335431273602
22.292908098840996 308.8272860228143 0.7471097284463489
22.29813565379441 309.56917030634185 0.7478843727468563
22.303363208747825 309.11823399971314 0.7480282997434656
22.30859076370124 305.3142768308885 0.7432375451943208
22.313818318654654 303.5092910304155 0.7403331242518132
22.31904587360807 301.93741570080766 0.7375301346861809
22.324273428561483 301.31458656507607 0.7359532641771603
22.329500983514897 302.83934112991665 0.7386239122106841
22.334728538468312 304.24790591769704 0.7403294614705489
22.339956093421726 300.56245615346484 0.7360318513430537
22.34518364837514 298.3722676052932 0.7324271592120316
22.350411203328555 298.2542885134819 0.7322097479648155
22.35563875828197 300.77745885492624 0.7369102646842469
22.360866313235384 299.14011726367073 0.7347490491153889
22.3660938681888 296.25839605661156 0.7311633601742906
22.371321423142213 294.8947910951563 0.7279725645108073
22.376548978095627 296.11257449121786 0.7295270959729511
22.38177653304904 297.76106271136143 0.7321307638983816
22.387004088002456 297.6338483898313 0.7324339238348597
22.39223164295587 296.2725281628005 0.7304254558178647
22.397459197909285 291.3652327208498 0.7246182083019702
22.4026867528627 286.2328717682537 0.7184282767032596
22.407914307816114 284.54674188336156 0.71758783252338
22.41314186276953 286.31788746862867 0.7193674764022672
22.418369417722943 289.2883504271985 0.7228818027247113
22.423596972676357 286.6548698891744 0.7188247391550228
22.42882452762977 282.31964036800724 0.7124315228847299
22.434052082583186 280.1543179592806 0.7090328047868221
22.4392796375366 280.9577667793082 0.7103359177353914
22.444507192490015 281.6735197016601 0.7117307972446663
22.44973474744343 281.24433448278165 0.7125663628719215
22.454962302396844 279.1761599862373 0.709849541584253
22.460189857350258 276.9635665572403 0.7075232605105752
22.465417412303673 275.87762283648743 0.7052152725235253
22.470644967257087 281.1286086639589 0.7112888544527033
22.4758725222105 281.9064832472564 0.7128420952318438
22.481100077163916 281.3484080687186 0.7125671925808015
22.48632763211733 279.57188950202703 0.7100236111934937
22.491555187070745 278.8503564914352 0.7081831295875372
22.49678274202416 278.4328698484239 0.7071510079853761
22.502010296977573 278.28428575344697 0.7080714549293399
22.507237851930988 275.83589931520845 0.7062130568105824
22.512465406884402 275.01561205161306 0.7049382191527634
22.517692961837817 275.3405678221277 0.7048110994741289
22.52292051679123 274.2045678006242 0.7022571400625116
22.528148071744646 275.8016353387951 0.7039735655883965
22.53337562669806 275.40698414007153 0.703202908258653
22.538603181651474 276.74584554294495 0.7046885653149777
22.54383073660489 277.0154016981259 0.7045255662136543
22.549058291558303 276.598751995757 0.7037083944641443
22.554285846511718 276.21896152973386 0.7043123323293756
22.559513401465132 276.41737354788984 0.7056828307430771
22.564740956418547 274.9996308101534 0.704371634761776
22.56996851137196 276.41523548686297 0.70520528439078
22.575196066325375 276.1277560894779 0.7047382824508989
22.58042362127879 276.4474142913492 0.7043762569828572
22.585651176232204 276.4364392585945 0.704536467947732
22.59087873118562 275.53035328977006 0.7041477533232497
22.596106286139033 272.48519666463426 0.7002735332501769
22.601333841092448 271.6590144173457 0.6985363101287324
22.606561396045862 274.92504121256064 0.702420143605561
22.611788950999276 274.081449832963 0.7008928330176032
22.61701650595269 273.8632851944788 0.7005590706769262
22.622244060906105 270.1552824661904 0.6955774986925024
22.62747161585952 269.70776124304444 0.6967782480983734
22.632699170812934 269.04751669153745 0.6973111302343313
22.63792672576635 270.7172962266882 0.6993152260727292
22.643154280719763 270.7844833884634 0.6986188432822252
22.648381835673177 271.1519488577652 0.6983596020919266
22.653609390626592 269.3347109555595 0.6959849340106369
22.658836945580006 270.68241866726163 0.6977945163254541
22.66406450053342 270.0218084697487 0.6965962230586573
22.669292055486835 270.4042550377306 0.6956195229364488
22.67451961044025 269.61594090650374 0.6946515625808211
22.679747165393664 273.55490710289814 0.6992617169303215
22.68497472034708 275.4961385188891 0.7019571237629614
22.690202275300493 275.91356206383404 0.7026032944100781
22.695429830253907 274.88383830448095 0.7013755783377497
22.70065738520732 271.94451818588874 0.6975461752899614
22.705884940160736 271.4456959640646 0.6976376773120596
22.71111249511415 274.0247286444858 0.7023398169315623
22.716340050067565 276.88591023580807 0.7050918625043429
22.72156760502098 280.0848623566132 0.7075872727542731
22.726795159974394 278.13883078705464 0.7041817122258971
22.73202271492781 278.2779747327536 0.7038691083506168
22.737250269881223 275.5317797741134 0.7009735525001549
22.742477824834637 275.5605160552653 0.7003350252585548
22.74770537978805 276.8473637955051 0.7021427868429583
22.752932934741466 281.05193426979446 0.7066293648606887
22.75816048969488 283.10812104078497 0.7099591711690815
22.763388044648295 286.93992310479706 0.7154496478474505
22.76861559960171 288.04479452491944 0.717036624216371
22.773843154555124 288.3438764241123 0.7167841377362669
22.779070709508538 285.39791215915034 0.7122005982402699
22.784298264461952 282.5640699244271 0.7086391398402492
22.789525819415367 283.2553703433995 0.7094403569872926
22.79475337436878 284.2762577357852 0.7111831016669162
22.799980929322196 288.29488140645327 0.7146789460822475
22.80520848427561 289.19697574558563 0.7155624374532987
22.810436039229025 291.4433594824886 0.7181598024652579
22.81566359418244 290.57014041672227 0.7177270128539981
22.820891149135853 289.2684385699267 0.7162821421096306
22.826118704089268 288.29207880545374 0.714734975101845
22.831346259042682 290.19284955866215 0.7175059582862812
22.836573813996097 292.09087272251054 0.7195332175640996
22.84180136894951 294.32702686842674 0.7218677497174089
22.847028923902926 296.46903263000746 0.7241803240318315
22.85225647885634 292.9730664181374 0.7206250635688891
22.857484033809754 294.2263057893525 0.7232312546807048
22.86271158876317 292.5907696497384 0.7208218295561791
22.867939143716583 293.00654765619015 0.7203975664151171
22.873166698669998 291.84879967200567 0.7184402662208093
22.878394253623412 291.81286563304286 0.7191722747684085
22.883621808576827 292.6537355351083 0.7207412258465032
22.88884936353024 292.63760775574286 0.7201709019960174
22.894076918483655 291.45357909126545 0.7180562978958727
22.89930447343707 291.70375895061596 0.7188326666264221
22.904532028390484 291.5590270905244 0.7186927007528158
22.9097595833439 293.13671370076054 0.7215210046507733
22.914987138297313 293.42655318110565 0.7209445086805818
22.920214693250728 295.6959036426875 0.7231991301802956
22.925442248204142 294.62890679853336 0.7215869336720546
22.930669803157556 290.0083449711562 0.7161159357282433
22.93589735811097 286.0674809146816 0.7120054878147278
22.941124913064385 287.56082333093565 0.713560553144371
22.9463524680178 293.0230916346712 0.720006895840046
22.951580022971214 291.12516096887185 0.7168367064546259
22.95680757792463 288.64610512304097 0.7139147778451399
22.962035132878043 283.42193653962954 0.7080967346027475
22.967262687831457 282.27894986037603 0.7072068646487
22.972490242784872 283.919505210816 0.7091003927899634
22.977717797738286 285.5175384969622 0.7099234649262559
22.9829453526917 285.7023238137861 0.7095233804164974
22.988172907645115 285.19587285975274 0.7098230527260592
22.99340046259853 288.52287932124386 0.7141307651452471
22.998628017551944 288.03243723819395 0.7136858521501049
23.00385557250536 288.5276859199486 0.7142458311626968
23.009083127458773 288.3734137599189 0.7142298424363444
23.014310682412187 289.0451362820948 0.715218005483025
23.0195382373656 288.00405742224507 0.7132785302159614
23.024765792319016 287.64012608864255 0.7124820293166934
23.02999334727243 286.2979150698836 0.7101879193839945
23.035220902225845 287.3714220357773 0.7111299245414391
23.04044845717926 286.68284303343927 0.710393435625139
23.045676012132674 288.0257314004574 0.7125082215418199
23.05090356708609 286.88555872502207 0.7114664693857349
23.056131122039503 284.999664008909 0.7084697662215933
23.061358676992917 283.814226465686 0.7068975762970416
23.06658623194633 285.8818170945415 0.710194184352456
23.071813786899746 285.89670539720964 0.7104657798582383
23.07704134185316 289.84147194301727 0.7158990298819525
23.082268896806575 289.783465167931 0.715284959331676
23.08749645175999 290.9207668753371 0.715105203530789
23.092724006713404 285.4559581975909 0.7077769310561526
23.097951561666818 285.4831468616895 0.7074027349268048
23.103179116620232 283.86182994017213 0.7069848538163374
23.108406671573647 284.9011869620088 0.7094476126000263
23.11363422652706 282.22695680848466 0.7060776839652163
23.118861781480476 282.2285822453469 0.7056471916889513
23.12408933643389 281.8294235243967 0.7052330108727739
23.129316891387305 283.6970956662838 0.7076280364128804
23.13454444634072 284.90173898262026 0.7085810867016111
23.139772001294133 283.402999336777 0.7061559952792837
23.144999556247548 283.4866425874067 0.7054415274586004
23.150227111200962 285.37398976256713 0.7076482673999477
23.155454666154377 284.97096357450243 0.7077451635910615
23.16068222110779 283.7610968182454 0.70668472064337
23.165909776061206 283.5755057212195 0.7066644821011645
23.17113733101462 286.8990182104971 0.7104379844994746
23.176364885968034 287.0762788555244 0.7100134753963623
23.18159244092145 284.1107388197689 0.7071257137303474
23.186819995874863 281.85176842676054 0.7038293454860093
23.192047550828278 286.6583231837709 0.7101042093307773
23.197275105781692 289.62441397194766 0.7137301608182091
23.202502660735107 284.4699339392556 0.7068279689321425
23.20773021568852 281.53210173019454 0.7028125984177981
23.212957770641935 279.2752711143348 0.699280351589075
23.21818532559535 282.27154033384437 0.7040530507982159
23.223412880548764 284.7942012820089 0.708277579949562
23.22864043550218 287.76520565497094 0.7119932789768068
23.233867990455593 286.8127554993082 0.7108276511068655
23.239095545409008 286.6939494455557 0.7098110769689501
23.244323100362422 284.9185924499596 0.7078267159375613
23.249550655315836 283.7700010447092 0.7062774625334588
23.25477821026925 279.43455710977355 0.7004764814719957
23.260005765222665 278.7982800813156 0.6995259095426896
23.26523332017608 277.5312643683097 0.6977771245224986
23.270460875129494 278.0623082235623 0.699018544543846
23.27568843008291 281.7038328367185 0.7029901083486136
23.280915985036323 285.90970003478316 0.7079512490028009
23.286143539989737 287.6788880813077 0.7113401354524687
23.291371094943152 289.96675558019456 0.7137685211301126
23.296598649896566 287.0262787605595 0.7097788844333994
23.30182620484998 286.38439990569833 0.7087134187458018
23.307053759803395 282.1549814448379 0.7036996911523288
23.31228131475681 282.2242684769648 0.7032507510254232
23.317508869710224 281.9181403902482 0.7020455107711724
23.32273642466364 284.5443718307939 0.7047668281731346
23.327963979617053 287.2977492356846 0.7083035801421516
23.333191534570467 286.38685565200944 0.7080881880497135
23.33841908952388 286.5414990063787 0.7099957055128915
23.343646644477296 286.25238191888906 0.710105118863533
23.34887419943071 288.7316372055539 0.7114346274459185
23.354101754384125 289.1780199227021 0.7111645281251499
23.35932930933754 293.5848678411424 0.7159429129820277
23.364556864290954 294.3952362102527 0.7178855997525065
23.369784419244368 292.5730741994113 0.7154280736317753
23.375011974197783 291.5034837699858 0.714623881366086
23.380239529151197 290.17508283431357 0.7141675342388876
23.38546708410461 290.03468481693614 0.7149550924120774
23.390694639058026 290.5982359142791 0.7161917509726831
23.39592219401144 291.8780222770241 0.7167235574704693
23.401149748964855 289.4527937686755 0.7130880729214759
23.40637730391827 287.30224105162637 0.7093837534110724
23.411604858871684 287.39918688334296 0.7092566550586228
23.416832413825098 288.63918562416546 0.70997422943574
23.422059968778512 287.6210683692716 0.7091925330074804
23.427287523731927 287.0141858500178 0.7095255708238847
23.43251507868534 285.79391347142655 0.7080214260164109
23.437742633638756 282.8646343013796 0.7028861190389946
23.44297018859217 280.65574634332245 0.699697879999892
23.448197743545585 284.9598888819999 0.7064709630389641
23.453425298499 290.8452861618964 0.7141527146160124
23.458652853452413 293.656572547365 0.7174144020192322
23.463880408405828 291.4064932799768 0.7138590717147029
23.469107963359242 291.52468123607474 0.7144509544998203
23.474335518312657 290.86329466030514 0.7130551585330983
23.47956307326607 294.2264393526087 0.7164664562748754
23.484790628219486 294.2502523713169 0.7154662281355658
23.4900181831729 295.39132898301267 0.7173392477334323
23.495245738126314 295.2804994366062 0.718580160866354
23.50047329307973 296.0918334739047 0.7193305026194361
23.505700848033143 295.63215642842385 0.7192291376431861
23.510928402986558 297.6520949788083 0.7211089590083379
23.516155957939972 299.7779119097802 0.7250613779345263
23.521383512893387 299.6116313353373 0.724257205609977
23.5266110678468 297.75860606716583 0.7207340236883184
23.531838622800215 296.1414683586348 0.717288450863251
23.53706617775363 296.045204977444 0.7163848385113789
23.542293732707044 296.18263984436913 0.7158421115291991
23.54752128766046 298.8876410225931 0.7187445072478443
23.552748842613873 301.48735539885365 0.7221767408825527
23.557976397567288 303.48574030937436 0.7250098741345219
23.563203952520702 302.79957277961483 0.7241655580270455
23.568431507474116 303.80903835295123 0.7241678079821753
23.57365906242753 303.3787669383735 0.7230916951341669
23.578886617380945 298.81486485576545 0.7174282491344081
23.58411417233436 295.5876781814462 0.7137467670640916
23.589341727287774 294.4812024983767 0.7119166954062781
23.59456928224119 296.2169028981945 0.7137513962338754
23.599796837194603 295.92003084758295 0.7133213964495915
23.605024392148017 295.8889026007187 0.713584824734366
23.610251947101432 296.8032580881585 0.7141347278209681
23.615479502054846 299.2342687811088 0.7166971581304153
23.62070705700826 300.63612962764626 0.7175683087558333
23.625934611961675 297.26095207197363 0.713589337983066
23.63116216691509 296.71689576905135 0.712561878757973
23.636389721868504 297.1287966073215 0.712642181906115
23.64161727682192 296.6762891483962 0.7114043408810667
23.646844831775333 294.2613110664334 0.7073524671264898
23.652072386728747 291.5381537809337 0.7044273670743756
23.65729994168216 292.87783168544485 0.7058622847433861
23.662527496635576 295.0158828725913 0.7089258564768303
23.66775505158899 297.37130060118716 0.7116595677973037
23.672982606542405 298.73864243206947 0.7130776118690307
23.67821016149582 298.29357626581265 0.7120978602200998
23.683437716449234 297.4676996455687 0.7113217952435839
23.688665271402648 298.4303275280327 0.7125010471896933
23.693892826356063 298.390096755988 0.7121812919019553
23.699120381309477 297.78539506910073 0.710353071452172
23.70434793626289 301.18625146897404 0.7143193805260406
23.709575491216306 304.24887613155323 0.7174936041212037
23.71480304616972 306.0678886021068 0.7199738350218856
23.720030601123135 304.37676927382296 0.7174374024272592
23.72525815607655 305.01268207234926 0.7184917944586954
23.730485711029964 305.4238689309618 0.718331318861211
23.735713265983378 303.13384905375347 0.7151227876973406
23.740940820936792 300.44998471527106 0.7122958813147557
23.746168375890207 300.5374191432845 0.712866261943688
23.75139593084362 303.83653224706046 0.7164347346895328
23.756623485797036 304.69634046545195 0.7167501729148804
23.76185104075045 302.09389203901515 0.7119213574762562
23.767078595703865 298.4709805469266 0.7071035924373756
23.77230615065728 298.9859966615557 0.7075073245521989
23.777533705610693 300.1922786193103 0.7092868314122815
23.782761260564108 305.30413834335945 0.7160821737985613
23.787988815517522 306.92668482159564 0.7178277292160116
23.793216370470937 306.3412803716066 0.7176746171819406
23.79844392542435 304.4178078180038 0.7145460129559457
23.803671480377766 303.2473807199934 0.7127133779646901
23.80889903533118 304.2863701607815 0.7126163970631825
23.814126590284594 303.85017923460356 0.7113821037102961
23.81935414523801 307.51131327838453 0.7150564615607858
23.824581700191423 309.6560461022328 0.7173986109453966
23.829809255144838 310.5270246651842 0.718948081028074
23.835036810098252 308.58988997573545 0.7179622575124954
23.840264365051667 307.8177806028074 0.7163212875540287
23.84549192000508 309.70766599133566 0.7177647266426305
23.850719474958495 311.77542605638024 0.7178984934885324
23.85594702991191 310.5028991083756 0.7160592633986523
23.861174584865324 309.0592749347321 0.7136703495930226
23.86640213981874 305.17090188995826 0.7096568392437165
23.871629694772153 306.7132013780131 0.7112667342977611
23.876857249725568 309.4285132422284 0.7139455351967852
23.882084804678982 311.4706204123907 0.7157639469541903
23.887312359632396 306.7546288719559 0.7102177389862792
23.89253991458581 304.76019434022595 0.7076041788128663
23.897767469539225 304.80114594543073 0.7078974939180903
23.90299502449264 308.2616148737833 0.7117998153357348
23.908222579446054 306.5872714314464 0.7102021033752592
23.91345013439947 302.3884992855009 0.7054558118861494
23.918677689352883 300.41456290425975 0.7026370628250528
23.923905244306297 301.30752230239455 0.7028322298509052
23.929132799259712 305.82627264747936 0.706820465549712
23.934360354213126 304.3492919296786 0.7061089243341147
23.93958790916654 304.38935945555943 0.7062775754793691
23.944815464119955 301.2050240254027 0.702994902441683
23.95004301907337 300.4566643398702 0.7017085240958038
23.955270574026784 299.11189810112893 0.7010539152869526
23.9604981289802 297.3999704269038 0.6998745153139329
23.965725683933613 300.06629919095496 0.7020545658842596
23.970953238887027 300.54134994025964 0.7022825592095726
23.97618079384044 299.38977921826813 0.7013642637801013
23.981408348793856 299.6976401269707 0.7022044314754803
23.98663590374727 300.5623915839041 0.7029921521761416
23.991863458700685 302.8535031035838 0.7047850638593033
23.9970910136541 302.0592929357223 0.703635013355037
24.002318568607514 300.2557417633219 0.7023669553019114
24.007546123560928 297.61806049975814 0.699454283084179
24.012773678514343 297.3946611309616 0.7000785569117574
24.018001233467757 298.57232279267464 0.701133491869287
24.02322878842117 300.62819821186366 0.7029859548242889
24.028456343374586 302.8292051683401 0.7052706709575668
24.033683898328 303.9599829343621 0.7068436751144416
24.038911453281415 301.79353511347375 0.7049217896367006
24.04413900823483 301.1176111333689 0.7035951363343108
24.049366563188244 297.617364082477 0.699556097460985
24.054594118141658 299.9166232862873 0.7026992854272343
24.059821673095072 301.0285665040351 0.7040852448552102
24.065049228048487 302.2881288446073 0.7057038096563064
24.0702767830019 300.2976695044747 0.7159109004163783
24.075504337955316 301.9511555145687 0.7265441241648057
24.08073189290873 301.1832419098627 0.7313511421219
24.085959447862145 299.51858333959143 0.7342034324287836
24.09118700281556 299.0674890609361 0.7387881813462963
24.096414557768973 300.8300168999618 0.7465884997232424
24.101642112722388 301.80227307759463 0.7514916594606703
24.106869667675802 301.07133795390575 0.7539818283759271
24.112097222629217 297.5824696933151 0.7530787626683999
24.11732477758263 298.4992788280947 0.7597078126297618
24.122552332536046 297.8897201860404 0.7640849492362924
24.12777988748946 300.93026113729536 0.7710448643602095
24.133007442442874 301.29828592093463 0.7742186135202533
24.13823499739629 303.0779132875524 0.7789599545577562
24.143462552349703 303.0070124076711 0.7814340623860746
24.148690107303118 302.8239849195433 0.7835649923734034
24.153917662256532 300.4654799238429 0.7844242587181813
24.159145217209947 299.2287482912958 0.7852078004665779
24.16437277216336 296.5346732514131 0.7843523294133192
24.169600327116775 297.3683769954993 0.7875652509128693
24.17482788207019 297.30974926296534 0.790238905154652
24.180055437023604 300.42872307552597 0.796711122945446
24.18528299197702 300.71742074418205 0.7989938617578245
24.190510546930433 303.5301694189203 0.8068529460482738
24.195738101883848 302.8113770028333 0.8091151902381386
24.200965656837262 301.58556344640436 0.811318502262402
24.206193211790676 300.2157699837613 0.8119026438963158
24.21142076674409 303.69799775018083 0.8184543471167415
24.216648321697505 306.5964375416585 0.8252329502981325
24.22187587665092 305.31887815075135 0.8258653346586404
24.227103431604334 301.1391523433173 0.8219865975560326
24.23233098655775 299.42217899480687 0.8217300141280101
24.237558541511163 302.0879311833693 0.8283725735888099
24.242786096464577 303.6967867278964 0.8340644725638375
24.248013651417992 303.5544999475432 0.8361015191120922
24.253241206371406 300.67518770839695 0.834099952081941
24.25846876132482 300.0021771866643 0.8357322881012627
24.263696316278235 297.73812873188393 0.8341313713816728
24.26892387123165 297.9317370537829 0.8354774385379646
24.274151426185064 301.28444778055155 0.8414483066781062
24.27937898113848 304.4341027475419 0.8479103690869465
24.284606536091893 305.6857306680704 0.8523702591658219
24.289834091045307 302.45996099960104 0.8498603963289655
24.29506164599872 298.0436937281435 0.8473691342812255
24.300289200952136 298.3602154702025 0.84955540329295
24.30551675590555 298.3371344748626 0.8525822194795771
24.310744310858965 300.0705400354897 0.8565042456494275
24.31597186581238 299.17382377711544 0.8573806605952834
24.321199420765794 299.76504934784214 0.8596988574545495
24.326426975719208 298.76688364266266 0.8598824687379207
24.331654530672623 299.4534423551988 0.8631953226034298
24.336882085626037 298.77722999631993 0.8639293917822115
24.34210964057945 297.56719109900394 0.8641214707160216
24.347337195532866 294.8104438861439 0.8611406583263985
24.35256475048628 294.3725026097219 0.8627021570611031
24.357792305439695 295.563713454564 0.8663686122687478
24.36301986039311 295.8289789519823 0.8696044479977253
24.368247415346524 294.85320929682035 0.8706154381380729
24.373474970299938 299.21480624169453 0.8794901951366946
24.378702525253352 302.7526182781422 0.8866215805654832
24.383930080206767 304.3609403989991 0.8900729392789883
24.38915763516018 301.00687908768873 0.8869052868953037
24.394385190113596 303.21270884910393 0.8933202585986735
24.39961274506701 303.0318927944515 0.8974482154578548
24.404840300020425 302.9479200638883 0.9010149240375884
24.41006785497384 303.01673251214453 0.9014744072525357
24.415295409927253 300.8403342519375 0.8998898426277792
24.420522964880668 297.8629552372796 0.8970848941559288
24.425750519834082 297.76137889338605 0.9002608971828548
24.430978074787497 301.4105997677774 0.9083079769698742
24.43620562974091 304.9233048686954 0.9150253344437671
24.441433184694326 303.7977250079158 0.916285975680288
24.44666073964774 303.2379537636195 0.9162575885021733
24.451888294601154 305.63775239722986 0.9216613638352321
24.45711584955457 308.4887376183573 0.9269532225242795
24.462343404507983 307.6595971481309 0.9287358766238062
24.467570959461398 307.80263949843055 0.9324195474229109
24.472798514414812 306.1069329613155 0.9310926396085063
24.478026069368227 304.13409634192135 0.9300019572246591
24.48325362432164 302.7685676483051 0.930439513738439
24.488481179275055 303.31078401778444 0.9356056242541362
24.49370873422847 304.14763669080094 0.9398654808812821
24.498936289181884 305.0332811163671 0.9424442471834368
24.5041638441353 303.72981076667736 0.942125102456404
24.509391399088713 304.2710927612477 0.9447161906151423
24.514618954042128 301.0937691523653 0.9430112206036477
24.519846508995542 303.97564173730615 0.9511166430341054
24.525074063948956 304.2588858186308 0.954605852218429
24.53030161890237 304.7566733898439 0.9564784608445549
24.535529173855785 300.9707508391347 0.9521945905662501
24.5407567288092 300.0274686872959 0.9538461267734275
24.545984283762614 299.9436703783784 0.9570464748155842
24.55121183871603 300.45751829774736 0.9598817249458812
24.556439393669443 304.15480044936874 0.9662712862977166
24.561666948622857 307.64448813859 0.97411003572732
24.566894503576272 313.0117918919821 0.9841524100150192
24.572122058529686 312.85136198130186 0.9860438043129288
24.5773496134831 312.8608110246066 0.9886596603211204
24.582577168436515 309.0890606448541 0.9858564612288861
24.58780472338993 309.0906381490545 0.9877712579693672
24.593032278343344 307.2329871979674 0.9864006266659646
24.59825983329676 308.10036937299196 0.9901454710761758
24.603487388250173 303.42607276989656 0.9865452811729148
24.608714943203587 301.2208099459002 0.9854195636064849
24.613942498157 301.85903153268197 0.987881574568925
24.619170053110416 301.3638692284483 0.9879201035640015
24.62439760806383 301.1494808615045 0.9896359190840163
24.629625163017245 299.6328484843165 0.9898188392578978
24.63485271797066 302.6605060416327 0.9964355862849904
24.640080272924074 301.4121222522498 0.9967608054231674
24.645307827877488 303.85897208331824 1.0040605856737697
24.650535382830903 302.4057485074392 1.0062670531229896
24.655762937784317 302.8972727598078 1.010555038690191
24.66099049273773 301.21971975493005 1.0113592245927379
24.666218047691146 301.19677929007116 1.0124710377401198
24.67144560264456 304.82754926113057 1.0219055244411328
24.676673157597975 308.3334524455709 1.0292142295745483
24.68190071255139 309.43369029976475 1.0339029101672652
24.687128267504804 308.5547778372791 1.0336037014406265
24.692355822458218 306.98424765207426 1.0340850245601003
24.697583377411632 304.6536941256174 1.0324995466873392
24.702810932365047 301.93571813054234 1.03242258537332
24.70803848731846 301.50197318899495 1.0346230363850253
24.713266042271876 298.158711300706 1.0327016595501215
24.71849359722529 297.86315823614706 1.0351634749205236
24.723721152178705 293.9030274172963 1.0310081687310322
24.72894870713212 297.00946851950425 1.0372744490887436
24.734176262085533 296.3823829202258 1.036905240438795
24.739403817038948 297.5723286929681 1.040318905050984
24.744631371992362 297.18548781782096 1.0446422177909747
24.749858926945777 302.21654392022714 1.0561707236073987
24.75508648189919 302.8717296690875 1.0599291882791393
24.760314036852606 304.8052643507063 1.067660461030541
24.76554159180602 303.95957208910005 1.0714923133267558
24.770769146759434 302.5987788610646 1.0727613663551039
24.77599670171285 299.173413012685 1.067851685683682
24.781224256666263 294.6248967412893 1.059246421699695
24.786451811619678 300.2611494715872 1.0712296817427072
24.791679366573092 300.9807753200546 1.0734177571212113
24.796906921526507 306.3777539789889 1.0855539088105952
24.80213447647992 303.0412640892524 1.082363598406768
24.807362031433335 303.6560789682973 1.085691111028254
24.81258958638675 304.9777026971551 1.093022597033721
24.817817141340164 305.9816806959642 1.0986427592483214
24.82304469629358 304.9176174239406 1.103325246765802
24.828272251246993 300.1821329042296 1.0973023817192569
24.833499806200408 296.8574410276478 1.0925303535720208
24.838727361153822 295.6794329547809 1.0906241079070094
24.843954916107236 292.7196018632268 1.0858056850122684
24.84918247106065 293.6672950362605 1.0900781942556323
24.854410026014065 293.5913966144043 1.0922419840444462
24.85963758096748 299.09825811811197 1.1071853650819343
24.864865135920894 300.8324710879683 1.1141289279867947
24.87009269087431 300.5688980038328 1.1183931374295917
24.875320245827723 299.20618345782094 1.1182441015847842
24.880547800781137 301.9733438706336 1.1257459656757127
24.885775355734552 303.36962517344773 1.1292023180072728
24.891002910687966 301.3125506014892 1.1272859006695515
24.89623046564138 300.7548392181847 1.1298437961343955
24.901458020594795 296.89484186612697 1.1259241115222354
24.90668557554821 295.9903259777851 1.126800724068702
24.911913130501624 295.80374423175465 1.131668003121597
24.91714068545504 302.4269336734927 1.1496687527005405
24.922368240408453 307.1996976433979 1.16260982341216
24.927595795361867 309.51148286932056 1.1703588477249716
24.93282335031528 305.7396481973309 1.1661945273339906
24.938050905268696 307.8589045793858 1.1732498466950898
24.94327846022211 305.47894319076136 1.1705197761145945
24.948506015175525 303.92046577490896 1.1714605922889572
24.95373357012894 304.7282483087835 1.1794208638292238
24.958961125082354 303.68174059769444 1.181288556812766
24.964188680035768 306.90084277910023 1.1893346783158936
24.969416234989183 302.3726539113077 1.1801955290479835
24.974643789942597 309.2830109333587 1.19493640097906
24.97987134489601 312.7762417189752 1.203732768612511
24.985098899849426 312.8286541638452 1.2096522331132529
24.99032645480284 306.70507138105586 1.2017521543908816
24.995554009756255 302.99583904101183 1.1978218946088777
25.00078156470967 308.3841311875617 1.2111101386990724
25.006009119663084 311.80087769986267 1.2207980311079325
25.011236674616498 312.2211926237884 1.2256665470292545
25.016464229569912 312.47369315614463 1.230385888453224
25.021691784523327 315.81197656514576 1.2407898217703268
25.02691933947674 316.41188794448965 1.245507034311709
25.032146894430156 313.8006129295467 1.244469243590416
25.03737444938357 310.8994842567986 1.2413900767635007
25.042602004336985 311.4064478470364 1.2476282558614038
25.0478295592904 316.0959208513202 1.2588172370320645
25.053057114243813 317.3551981441161 1.2638758104869638
25.058284669197228 313.01562288760374 1.2595032689528831
25.063512224150642 308.33321614047804 1.254323685880293
25.068739779104057 307.52793450151415 1.2586912225306162
25.07396733405747 309.5072318284146 1.266749340762539
25.079194889010886 312.8758112481668 1.2801857278950028
25.0844224439643 306.94154248363833 1.2738765445233409
25.089649998917714 304.20002324783866 1.2715767402857239
25.09487755387113 303.8779603792335 1.275164140150463
25.100105108824543 311.34570468717266 1.2922503326025212
25.105332663777958 314.4140175206663 1.3055433549840003
25.110560218731372 321.0599045557735 1.3222052127712742
25.115787773684787 318.5799528114811 1.3199011126395062
25.1210153286382 315.33347950151807 1.3192070288413846
25.126242883591615 308.79493496877683 1.3089045485237452
25.13147043854503 305.5958630713998 1.3083852466032275
25.136697993498444 306.8031245730574 1.3120669333415496
25.14192554845186 310.20968151174606 1.3208077934588434
25.147153103405273 312.10957891759887 1.3273524572847266
25.152380658358688 320.07335661380154 1.3473593159121922
25.157608213312102 318.8889927118742 1.3521259033916977
25.162835768265516 319.7710060654587 1.3607302387828888
25.16806332321893 315.84096652411284 1.3563839781168572
25.173290878172345 314.5627650327199 1.355392967784182
25.17851843312576 311.2766965704506 1.354181125250595
25.183745988079174 308.11006873285066 1.3504566328898557
25.18897354303259 311.9255046291671 1.3656682919050074
25.194201097986003 314.9834712084274 1.3766831544562255
25.199428652939417 318.27424380833395 1.3886961066757102
25.204656207892832 310.68024967297947 1.3756817240479915
25.209883762846246 309.9755259099023 1.377125069817946
25.21511131779966 311.14441467283893 1.386151934074944
25.220338872753075 311.91060560424233 1.3952154939139771
25.22556642770649 312.2741226693367 1.3987073971299748
25.230793982659904 307.3788153898598 1.3914701932877862
25.23602153761332 312.50269643733 1.408083976128089
25.241249092566733 311.27405627270184 1.4125270569927684
25.246476647520147 316.3899124772362 1.4274252294196272
25.25170420247356 320.40179731040183 1.440417204770281
25.256931757426976 326.0647669396875 1.4583584735331603
25.26215931238039 325.36752203388716 1.4634988311725066
25.267386867333805 325.5841387681082 1.4719142193264363
25.27261442228722 324.47282116509643 1.4736349878978963
25.277841977240634 327.19285884737405 1.4852282863504873
25.283069532194048 326.5208766320857 1.4862295230403801
25.288297087147463 325.697088642531 1.4923148380579412
25.293524642100877 329.3555064834548 1.5060350744908986
25.29875219705429 331.89558139755235 1.5175711063447455
25.303979752007706 329.5824857236502 1.5147931035197717
25.30920730696112 326.8706698610596 1.5136076401253995
25.314434861914535 320.1444869620334 1.5039377185532354
25.31966241686795 316.2671945240339 1.5036872841447155
25.324889971821364 310.86805025314465 1.4948940415716563
25.330117526774778 312.3489525673093 1.5052587879214674
25.335345081728192 315.257078833239 1.5140267043892592
25.340572636681607 316.0322767671817 1.5215082816704102
25.34580019163502 319.7280946923799 1.5388922468922615
25.351027746588436 318.551293816021 1.5441379292369188
25.35625530154185 321.3417582843718 1.5594055046412034
25.361482856495265 319.31750466733155 1.5577899096204881
25.36671041144868 319.2531856355073 1.562498853211482
25.371937966402093 318.68091505255063 1.5658451884112987
25.377165521355508 317.3975604159397 1.5710186565031625
25.382393076308922 319.8805245601905 1.583314542863754
25.387620631262337 321.0648344021129 1.5957898101235266
25.39284818621575 316.10228082115543 1.5941567169541835
25.398075741169166 316.53328564495 1.6093783478988317
25.40330329612258 314.7993565576588 1.6118313811499358
25.408530851075994 319.3151616645053 1.6242579292641963
25.41375840602941 323.1950070900888 1.6345957636860804
25.418985960982823 327.571668836314 1.6498451575518078
25.424213515936238 326.9829678262091 1.6594048632035847
25.429441070889652 313.99865253833246 1.6333554851631986
25.434668625843067 310.4507911991888 1.632182361322382
25.43989618079648 307.2515649233044 1.6291328260193865
25.445123735749895 313.36877811391594 1.6527662766643785
25.45035129070331 314.75880250879754 1.663632449517681
25.455578845656724 320.18951678779865 1.6856345515755473
25.46080640061014 326.25021590600926 1.7147860052790602
25.466033955563553 331.19542841883145 1.7360144882317508
25.471261510516968 329.0753824022174 1.7406734724082562
25.476489065470382 327.5401652368226 1.738448646078819
25.481716620423796 319.04575224059073 1.730936558708425
25.48694417537721 310.9082833406852 1.7148239068054205
25.492171730330625 306.22491905930957 1.7118745007714484
25.49739928528404 303.9870293512646 1.7103882047014842
25.502626840237454 311.98563569590857 1.7407064039474596
25.50785439519087 314.2340478888791 1.7591766258416726
25.513081950144283 320.41782719189416 1.781881084928814
25.518309505097697 317.5309991734017 1.7829539424179357
25.523537060051112 318.5984931822846 1.7908195292887428
25.528764615004526 327.71572773221567 1.8279130299174993
25.53399216995794 331.2377100126101 1.8456467481499468
25.539219724911355 334.399377251973 1.8677275740904138
25.54444727986477 323.15819216610873 1.8450425063498817
25.549674834818184 319.8282174570544 1.8491385706912102
25.5549023897716 318.56941324031214 1.8524068513494194
25.560129944725013 318.4905984026615 1.8601478023795972
25.565357499678427 323.83150820248045 1.8872833075701936
25.57058505463184 328.7576546606511 1.91322021848526
25.575812609585256 332.84698081945527 1.936504699457665
25.58104016453867 329.81934550582747 1.938019622736581
25.586267719492085 329.1010008825209 1.9481885426813619
25.5914952744455 326.0376696239444 1.9484091341709031
25.596722829398914 324.2068173590336 1.9540495526645525
25.601950384352328 319.32152569070126 1.953490800298941
25.607177939305743 325.9883723790391 1.9956466490525757
25.612405494259157 327.18187793977074 2.0106905197951614
25.61763304921257 327.2251240492283 2.0267106675677
25.622860604165986 320.6273257227954 2.014130727386439
25.6280881591194 320.02347969631467 2.0249978401151867
25.633315714072815 322.5246790806548 2.0452674925668726
25.63854326902623 321.92736953586547 2.0513134855266033
25.643770823979644 324.42828948690357 2.0734854150128776
25.648998378933058 325.9612703763172 2.086109492666141
25.654225933886472 328.9071603349375 2.1122869880474395
25.659453488839887 325.4522834761893 2.1165054191617836
25.6646810437933 322.3828201532359 2.125473866580554
25.669908598746716 320.63719709398816 2.1368466183546366
25.67513615370013 322.68780624292145 2.168689818995154
25.680363708653545 323.064500068725 2.18430929562673
25.68559126360696 323.48614695271425 2.2027506534983545
25.690818818560373 324.42639747669875 2.2115524718636497
25.696046373513788 321.98600034588685 2.229363873111697
25.701273928467202 325.6462322224406 2.2598485846854803
25.706501483420617 327.17170736964465 2.279816172802419
25.71172903837403 331.8628391952182 2.3064770059428876
25.716956593327446 333.6392766880524 2.324278428391886
25.72218414828086 334.8393803203654 2.3658476297101854
25.727411703234274 334.68400834767743 2.384011714884994
25.73263925818769 336.2026196331129 2.420788549385898
25.737866813141103 330.653632834503 2.408632602162194
25.743094368094518 330.9845196942816 2.4306925238489883
25.748321923047932 326.30245161153937 2.4309863071275446
25.753549478001347 326.73532516192495 2.4532461587055603
25.75877703295476 330.11123246710764 2.488569087683275
25.764004587908175 340.83201264450014 2.5597829767422815
25.76923214286159 340.25282166775224 2.5816671766310546
25.774459697815004 327.6917051424236 2.559850710404834
25.77968725276842 314.5693108552015 2.5280851819598262
25.784914807721833 314.887036662207 2.5544940081234926
25.790142362675248 321.54926428602676 2.6061830491349185
25.795369917628662 332.4217749854763 2.6779268935425553
25.800597472582076 342.6540313523435 2.7560198067837396
25.80582502753549 343.798557483902 2.7932931626193893
25.811052582488905 331.17399502000217 2.7731115873766665
25.81628013744232 330.4382483239152 2.802152536040144
25.821507692395734 322.5230701841042 2.8023783686838377
25.82673524734915 331.6601362847311 2.8826568278063633
25.831962802302563 325.91628083964144 2.874582389683638
25.837190357255977 336.1263432103931 2.9524917941030258
25.84241791220939 340.6442679310883 2.9920660921149964
25.847645467162806 346.6291641425063 3.064860943059578
25.85287302211622 344.5169287855627 3.089125503908299
25.858100577069635 344.10901950129534 3.137258535953086
25.86332813202305 331.860036193825 3.1273869691528597
25.868555686976464 330.1069009061661 3.176937217581974
25.87378324192988 328.7093632599329 3.2121501427358923
25.879010796883293 341.59836488348435 3.336088805669856
25.884238351836707 352.6829254303042 3.4375879646280247
25.88946590679012 340.1319080717927 3.430923012243663
25.894693461743536 347.0259306402674 3.5155052631041293
25.89992101669695 320.87577455599717 3.4280895103699462
25.905148571650365 313.1232372554107 3.4573879450554434
25.91037612660378 303.4656718872584 3.458381851776579
25.915603681557194 316.47831135470415 3.6109906020762392
25.920831236510608 315.8964887330835 3.670826656779242
25.926058791464023 310.4272598149358 3.726844582934493
25.931286346417437 302.7101959450037 3.7508388806283515
25.93651390137085 309.24093671097836 3.8904512457835225
25.941741456324266 318.7511518946717 4.03818970872938
25.94696901127768 331.9991245478642 4.229331260677608
25.952196566231095 335.49897088529855 4.369562380135345
25.95742412118451 326.57885648246076 4.42409749091062
25.962651676137924 308.94313920092543 4.405525872671758
25.967879231091338 313.3464840810191 4.509967191661607
25.973106786044752 325.73473737629985 4.67305417416237
25.978334340998167 323.9206596549395 4.732609702894809
25.98356189595158 310.97522649567634 4.7258283073509935
25.988789450904996 299.3819218966477 4.702960369796908
25.99401700585841 299.41022497083236 4.866551166629471
25.999244560811825 294.0646231556034 4.943033479728908
26.00447211576524 299.06808088043636 5.136966228966523
26.009699670718653 299.5049635765661 5.15812199058123
26.014927225672068 314.68518673868783 5.365461095431212
26.020154780625482 330.0094627844804 5.563883112177693
26.025382335578897 328.50949793661965 5.6981012086735205
26.03060989053231 305.68843134908803 5.617968367945787
26.035837445485726 288.4346337354462 5.600202934485193
26.04106500043914 278.6441466815667 5.655481755541289
26.046292555392554 305.69502552169297 6.077248175164847
26.05152011034597 334.41410504850774 6.573339050710915
26.056747665299383 346.6949316061755 6.8640546766109365
26.061975220252798 347.2094176755333 7.16231955227449
26.067202775206212 305.3190299907374 6.88488169977526
26.072430330159627 298.2294497514856 7.17163298529119
26.07765788511304 282.37921241870987 7.183335345289589
26.082885440066455 294.07529908767526 7.760934871653923
26.08811299501987 304.79859192060405 8.361696269504503
26.093340549973284 301.09319952824245 9.081524405424085
26.0985681049267 309.9296174126076 9.810019226130139
26.103795659880113 284.2279176713992 10.014545595087872
26.109023214833528 247.40586842807738 9.807596961769367
26.114250769786942 201.32668936973369 9.693409478089212
26.119478324740356 191.60215383296952 10.916762003535993
26.12470587969377 206.51933507888612 12.94839622490862
26.129933434647185 216.2546363917264 18.316547329551423
26.1351609896006 160.17265906203144 22.29910869862952
