# Supplementary material for: Unraveling metal effects on CO2 uptake in pyrene-based metal-organic frameworks
Source: Nat Commun. 2025 Feb 11;16:1516. doi: 10.1038/s41467-025-56296-w (PMC11814143; doi:10.1038/s41467-025-56296-w)
Supplement: Supplementary file 3 — Source Data [file 41467_2025_56296_MOESM3_ESM.zip › SourceCode/SuppInf/FigureS5_Ga-TBAPy_InSitu_VariableT_PXRD/Data/GaTBAPy_0153p.dat]

0.002613777476707968 7.535469598149738 3.0898800944825697
0.007841332430123905 11.025219163177663 3.6183104295868236
0.01306888738353984 17.06810152151651 3.4040284928978597
0.018296442336955775 23.17866400181438 3.139949690904383
0.02352399729037171 25.309785135022544 3.139948635011673
0.028751552243787646 25.665434874666232 3.0916747851857274
0.03397910719720358 23.243350427360244 2.6356914228277883
0.03920666215061952 20.150299577524198 2.310133254459636
0.04443421710403546 17.79164478277447 2.073712384577244
0.0496617720574514 15.617135111293196 1.7563369463667806
0.054889327010867336 13.63665233343181 1.7005841379769773
0.060116881964283275 14.870831298940006 1.6952664869131049
0.06534443691769921 17.973743148398086 1.7478431040729174
0.07057199187111515 19.01327813685282 1.7225523923270063
0.07579954682453109 20.00846113939637 1.6816306243797021
0.08102710177794703 18.73983158516929 1.549114546245556
0.08625465673136297 17.105249051954022 1.5352838918235332
0.09148221168477891 17.96413947731093 1.508608537541091
0.09670976663819485 17.343896172183417 1.384222035124665
0.10193732159161079 15.971879657106271 1.3309208810343927
0.10716487654502672 15.634621265473154 1.3203244877649454
0.11239243149844266 14.44930357046176 1.3166205558649975
0.1176199864518586 14.66402388256723 1.324993361714123
0.12284754140527454 18.5790959720664 1.3345008528503934
0.12807509635869047 19.287071785969953 1.2248495287587
0.1333026513121064 17.967886753666704 1.129094139818985
0.13853020626552232 17.069541407203648 1.1017409289680922
0.14375776121893824 15.110992239048397 1.0670924106811612
0.14898531617235417 14.829974824070302 1.0865781621840969
0.1542128711257701 16.439385188979006 1.105097155588584
0.15944042607918602 16.632667652933634 1.0539966610327645
0.16466798103260194 18.08236247359209 1.0759923321132494
0.16989553598601786 17.450607882548706 1.0050401302411174
0.1751230909394338 18.035415128587328 1.0261282791191737
0.18035064589284971 19.713773740869453 1.0774439573248822
0.18557820084626564 19.7238541302462 1.0727724282145255
0.19080575579968156 20.34747011285173 1.0806840973381182
0.1960333107530975 19.03418493650069 1.0342597392819475
0.20126086570651341 16.07753593373196 0.9320802271336335
0.20648842065992934 18.1512278071356 0.9708795181302111
0.21171597561334526 19.481674465999212 1.014837394165611
0.2169435305667612 21.82257960148658 1.0482006981580052
0.22217108552017711 23.387646074172384 1.0633657299275512
0.22739864047359304 19.564561604156015 0.9607433702502644
0.23262619542700896 18.4541713507246 0.9124522634094885
0.2378537503804249 17.730597691082018 0.9146500429675138
0.2430813053338408 18.579527055031175 0.9485051367122318
0.24830886028725674 21.430706300638974 1.0157020257068134
0.25353641524067266 22.447416309908824 1.0042271707481183
0.2587639701940886 23.64961172609715 1.0482833909704679
0.2639915251475045 22.318485334253317 1.0069089371050068
0.26921908010092044 21.426385725403062 0.9674820086353695
0.27444663505433636 20.28349241392069 0.9395864539088129
0.2796741900077523 19.35617504189254 0.9094417023529706
0.2849017449611682 18.71059244919043 0.8733976515964808
0.29012929991458414 18.083895411868358 0.8469886137066855
0.29535685486800006 17.617958426857864 0.8114510050311342
0.300584409821416 18.311146714450885 0.7960710892570064
0.3058119647748319 16.966670029488345 0.7568510981861479
0.31103951972824784 17.351903677277612 0.7789283677407599
0.31626707468166376 18.133605334991962 0.7969910347920781
0.3214946296350797 18.155089370208998 0.8087166464810973
0.3267221845884956 19.152578875502552 0.8418402939237317
0.33194973954191154 19.918902461673323 0.8672305787842535
0.33717729449532746 19.396084357698307 0.8677212460973661
0.3424048494487434 18.872573197081906 0.8605974253655179
0.3476324044021593 18.20374958454276 0.8298055115037252
0.35285995935557524 18.024587024933133 0.8226412679368854
0.35808751430899116 17.68306357636659 0.8098979288094352
0.3633150692624071 17.131020431190535 0.7836111770013394
0.368542624215823 17.045759812442927 0.7973936892951443
0.37377017916923894 18.007035881336325 0.8405311557074134
0.37899773412265486 16.90631317754255 0.8202271299831919
0.3842252890760708 17.065717794056738 0.8429160629900316
0.3894528440294867 17.09417164979973 0.83396342330844
0.39468039898290264 18.498423824793353 0.8631345989270518
0.39990795393631856 19.794048082877612 0.8548962791396932
0.4051355088897345 20.148804186832162 0.8332679149561628
0.4103630638431504 20.599994039075476 0.8242628108600407
0.41559061879656634 21.02753265646903 0.8423164096253447
0.42081817374998226 21.899312488845574 0.8778919332011075
0.4260457287033982 21.280155012032733 0.8659710707721199
0.4312732836568141 19.898553668560353 0.8303944973394194
0.43650083861023004 18.01359382681539 0.7671384027404322
0.44172839356364596 17.05415573038523 0.752432089255008
0.4469559485170619 18.580305427739695 0.7678781103202755
0.4521835034704778 18.937164560695415 0.7666179021805591
0.45741105842389373 20.019883674467764 0.7985413999509534
0.46263861337730966 19.730328628879924 0.7899461200783301
0.4678661683307256 19.64172182078258 0.8065502156260704
0.4730937232841415 18.813564052844786 0.8007102690516469
0.47832127823755743 18.43699815843062 0.7854381345819229
0.48354883319097336 18.859507138194505 0.7702348467438087
0.4887763881443893 18.558667287153185 0.739440516784565
0.4940039430978052 18.454983589236818 0.7195119702544632
0.49923149805122113 18.35296614582045 0.7088256321856777
0.5044590530046371 17.810884212407455 0.7144672571500024
0.5096866079580531 18.20922769702336 0.7384454584372775
0.5149141629114691 18.236097805686175 0.7420223149248554
0.5201417178648851 19.500690519149305 0.7667590397948457
0.525369272818301 19.229657619328258 0.7524638526646251
0.530596827771717 19.976429176923574 0.7554860512072629
0.535824382725133 19.68074098764825 0.7499463159299486
0.541051937678549 19.90718653879838 0.7463540180838222
0.546279492631965 20.064542091052264 0.7312861965294232
0.5515070475853809 20.481235881046693 0.7361564873092651
0.5567346025387969 20.2012811038603 0.7333236412796571
0.5619621574922129 19.57982957250429 0.72316748138058
0.5671897124456289 20.141799127311977 0.7388971559040735
0.5724172673990449 19.98624121323433 0.7379960251365679
0.5776448223524608 19.7467167174255 0.7379234761088662
0.5828723773058768 19.112827652992596 0.7269082135336492
0.5880999322592928 18.162580254943077 0.7114080092439544
0.5933274872127088 18.467919382747553 0.7343198515694584
0.5985550421661248 18.062719749332366 0.7103779256072186
0.6037825971195407 17.273175688392975 0.6904717570700339
0.6090101520729567 17.721985464435082 0.7115463151555455
0.6142377070263727 18.11717684405857 0.7229633164524512
0.6194652619797887 18.920428946330023 0.7282501602540528
0.6246928169332047 19.54968489869071 0.7404562065749176
0.6299203718866206 19.46255041152216 0.7224719665567493
0.6351479268400366 19.479570973032622 0.7354852316482415
0.6403754817934526 19.904083684133845 0.7372453954078998
0.6456030367468686 19.07462625206994 0.7200098989607278
0.6508305917002846 19.257596835093185 0.7127390270384387
0.6560581466537005 18.61388744361943 0.6812428481911631
0.6612857016071165 20.205264560701263 0.7276028416056606
0.6665132565605325 21.051630618538287 0.7456749520408008
0.6717408115139485 20.63234187412728 0.7356590415260672
0.6769683664673645 21.711132057662173 0.7607090261963595
0.6821959214207804 21.489579692992486 0.7548168219520185
0.6874234763741964 21.189636285805953 0.7373243293400333
0.6926510313276124 21.67122110429903 0.7322293225309385
0.6978785862810284 21.492394969727403 0.7016596397105134
0.7031061412344444 21.58823919828324 0.7034616316836125
0.7083336961878604 22.326257756467136 0.713471238903238
0.7135612511412763 21.129860275140775 0.6912397196122884
0.7187888060946923 20.515282191950767 0.6896052990824846
0.7240163610481083 21.370157308101575 0.7180314552460086
0.7292439160015243 22.089326614528026 0.7362873124361976
0.7344714709549403 24.06529077512002 0.7725236880339826
0.7396990259083562 24.616949719493704 0.7649008449974686
0.7449265808617722 24.86006438461573 0.7668722695417961
0.7501541358151882 25.112977923404298 0.7654767542735184
0.7553816907686042 26.092242868330196 0.780165327283052
0.7606092457220202 26.88984172060088 0.7962078975853433
0.7658368006754361 28.03619581722794 0.8053141660436194
0.7710643556288521 29.622736417781653 0.8007050709860029
0.7762919105822681 29.80323471372099 0.791922536691714
0.7815194655356841 30.40599455905618 0.7966260499351007
0.7867470204891001 29.95729062189137 0.7987994108612786
0.791974575442516 27.792070280408545 0.7758421533207992
0.797202130395932 28.885804231766205 0.7849267390509351
0.802429685349348 31.91505171890825 0.8213001943880572
0.807657240302764 34.94976088725421 0.8545550405968252
0.81288479525618 38.621414419017945 0.8973121233074293
0.8181123502095959 39.50189725684585 0.9187868166801578
0.8233399051630119 41.520205617184466 0.9621096856257667
0.8285674601164279 46.18210774953624 1.0648969686866836
0.8337950150698439 48.77909860129018 1.1293324479222762
0.8390225700232599 55.58733469281842 1.2213287046836911
0.8442501249766758 57.765368275899824 1.2095665764899612
0.8494776799300918 60.539232139677026 1.2206007734559152
0.8547052348835078 63.69249933644238 1.255618924366748
0.8599327898369238 65.71706198826503 1.2926007008338767
0.8651603447903398 67.27678172905767 1.3003571718333158
0.8703878997437557 70.09138390346912 1.3289370514483299
0.8756154546971717 71.70456852505055 1.2979259128967702
0.8808430096505877 72.32733211891839 1.289865119042079
0.8860705646040037 73.97904754997982 1.2911527818172033
0.8912981195574197 75.85621552718278 1.3029448484982333
0.8965256745108356 75.18338897509933 1.313116266323177
0.9017532294642516 76.19071613492235 1.3421635395725233
0.9069807844176676 78.4221557725902 1.37437839452185
0.9122083393710836 81.28426857550402 1.4259726094956966
0.9174358943244996 86.02380793250593 1.4407082599255503
0.9226634492779155 92.22479490424159 1.5058504768042473
0.9278910042313315 95.1730987658445 1.5253666316302024
0.9331185591847475 92.87972962522271 1.4855126670113294
0.9383461141381635 92.19041672350946 1.4697711671825793
0.9435736690915795 88.84714663429037 1.421790371925265
0.9488012240449955 90.03616414598918 1.421814761845053
0.9540287789984114 94.40309402360268 1.4715955329336285
0.9592563339518274 96.44054931807659 1.4768214278450853
0.9644838889052434 101.33865373306574 1.514243782855688
0.9697114438586594 104.36361128882463 1.5100445568008518
0.9749389988120754 105.41298930490856 1.5011654680602005
0.9801665537654913 103.60594518171318 1.4793634917900411
0.9853941087189073 105.39697299526412 1.4937052406608438
0.9906216636723233 107.18244937528365 1.4964127844480903
0.9958492186257393 108.7386606461117 1.5103547019688084
1.0010767735791553 112.03398576068007 1.5354351554179575
1.0063043285325712 109.68486370022333 1.508095558699266
1.0115318834859872 112.7207256031598 1.5272492659324515
1.0167594384394032 113.57244953091786 1.5244204420811578
1.0219869933928192 120.28937617714881 1.5757000598784614
1.0272145483462352 121.79268449018981 1.595339889924393
1.0324421032996511 122.82250921239749 1.5889022308330925
1.0376696582530671 123.0031610464353 1.5789651311789228
1.042897213206483 124.46183216457963 1.5863619126063835
1.048124768159899 128.27339392000536 1.640103203065601
1.053352323113315 133.89600231768853 1.6967170356773353
1.058579878066731 128.98773451488586 1.6480916458092116
1.063807433020147 122.4847950356513 1.5965233861112056
1.069034987973563 116.01475440869095 1.5174004428865446
1.074262542926979 112.92597257293625 1.4962606224830826
1.079490097880395 114.09569384000747 1.5229529736559542
1.084717652833811 118.82399008410516 1.5806509244951572
1.089945207787227 127.2776204751468 1.6511254475717692
1.095172762740643 132.57671973753438 1.668614844037029
1.1004003176940589 133.54579359549 1.6652216362307577
1.1056278726474749 134.9051942852182 1.6675644683409583
1.1108554276008908 135.85860499909631 1.6804889448269873
1.1160829825543068 135.70390178849664 1.6813804621794435
1.1213105375077228 138.43106930443426 1.6785585396160083
1.1265380924611388 139.73040146956149 1.6792658367316593
1.1317656474145548 139.59242118702537 1.6573756098776151
1.1369932023679707 141.71259503818354 1.6803399996504378
1.1422207573213867 147.8978370643004 1.7392579123542524
1.1474483122748027 145.82868136733063 1.7306780076962045
1.1526758672282187 146.87451590013833 1.7358309449959803
1.1579034221816347 148.18447876122332 1.7513716464085054
1.1631309771350506 147.04149209012505 1.7411138562878354
1.1683585320884666 150.04252279894627 1.725128813424771
1.1735860870418826 149.86882535783056 1.7272368501574569
1.1788136419952986 144.2557092349193 1.700153703620554
1.1840411969487146 137.93170487392817 1.6249743816753144
1.1892687519021305 137.06320713457418 1.6261425876007043
1.1944963068555465 143.63196685933173 1.654677000555219
1.1997238618089625 147.7120647632214 1.6708337283143497
1.2049514167623785 149.64917084972927 1.714120113008664
1.2101789717157945 151.8274048162523 1.7373418563589555
1.2154065266692105 147.16048466107088 1.6890122327724069
1.2206340816226264 150.01151285216736 1.704301539050194
1.2258616365760424 149.5096612224661 1.722485696219996
1.2310891915294584 155.41534417379748 1.764315449897006
1.2363167464828744 160.30932179712738 1.7878165662308532
1.2415443014362904 156.29512454470014 1.7727894507670543
1.2467718563897063 148.64073357892568 1.7070099386982032
1.2519994113431223 142.39293865153184 1.6618218543344758
1.2572269662965383 133.41513501742364 1.5860843780301677
1.2624545212499543 136.72580797538757 1.5976328899694539
1.2676820762033703 139.09933115415407 1.624354076237836
1.2729096311567862 140.71260704714422 1.6393929874989661
1.2781371861102022 141.05937590952968 1.6381015281436007
1.2833647410636182 140.74817491937304 1.652834698974122
1.2885922960170342 139.84465475616292 1.6530422087907548
1.2938198509704502 144.3916015599198 1.6883980371811422
1.2990474059238661 146.46854875613366 1.7192242089501764
1.3042749608772821 141.81652265229462 1.6704568684675631
1.309502515830698 139.82078699001823 1.649813516762293
1.314730070784114 140.1585636545332 1.6390468935199451
1.31995762573753 145.7739420428565 1.6653268507152958
1.325185180690946 145.15349467170913 1.6748911851238486
1.330412735644362 144.06041566402536 1.660937373537768
1.335640290597778 139.492269036517 1.6214489852606684
1.340867845551194 138.6904874685465 1.6021920880143363
1.34609540050461 139.92470895351343 1.6019918561924769
1.351322955458026 139.78322322735747 1.6031946942802426
1.356550510411442 133.0670712304499 1.5633209601338314
1.361778065364858 129.95968761766233 1.5511810603923455
1.3670056203182739 130.10139701263157 1.5596652148861894
1.3722331752716899 135.1159293400426 1.6227978124514313
1.3774607302251058 144.67630670629583 1.6713648897667208
1.3826882851785218 147.1586206043731 1.6694749449398272
1.3879158401319378 145.75013233250107 1.640328377699376
1.3931433950853538 147.17785575650748 1.6348100984454943
1.3983709500387698 144.08052083243874 1.6279703456919237
1.4035985049921857 145.83546751440002 1.6444566140328205
1.4088260599456017 145.6621672034777 1.6809369050460368
1.4140536148990177 141.07073346925506 1.6603397572456604
1.4192811698524337 141.9199531130659 1.6749028120513914
1.4245087248058497 137.98418121522295 1.6362107174467373
1.4297362797592656 144.8294143880432 1.6688837674880845
1.4349638347126816 142.72955973303544 1.662654778110015
1.4401913896660976 139.11697964266608 1.6489316292555731
1.4454189446195136 135.9594383615528 1.6232703600949694
1.4506464995729296 129.27483511214996 1.5929658551530768
1.4558740545263456 128.49281292755703 1.5721750959469454
1.4611016094797615 129.54847901146587 1.585312462468015
1.4663291644331775 126.0590215891973 1.5716355631829433
1.4715567193865935 129.2743158710915 1.5846692725212226
1.4767842743400095 130.13041885903914 1.5849143465782212
1.4820118292934255 138.19972635365804 1.6393653779758945
1.4872393842468414 138.39731517094103 1.6410128327433748
1.4924669392002574 136.5737214953511 1.6214691807990156
1.4976944941536734 134.6487182295996 1.631605433510524
1.5029220491070894 131.64274209537373 1.6191795387295442
1.5081496040605054 133.69611650814204 1.6309835175734846
1.5133771590139213 137.7609695998021 1.6840201538414477
1.5186047139673373 137.25484602157985 1.6598953291607073
1.5238322689207533 137.05484344615033 1.6798437556537344
1.5290598238741693 135.26962571647462 1.6524176743149588
1.5342873788275853 132.14069287693295 1.599904560560116
1.5395149337810012 129.9662338328878 1.5869795088478178
1.5447424887344172 134.09851424433322 1.6227511405874884
1.5499700436878332 144.84351839242765 1.7178303748835035
1.5551975986412492 147.607832318421 1.715181217416219
1.5604251535946652 147.5450709375975 1.693314196923749
1.5656527085480811 141.9723284148179 1.629305499183486
1.5708802635014971 147.33666944653646 1.6561235324344878
1.576107818454913 152.93336693208272 1.7167856913109263
1.581335373408329 151.3709675446205 1.7214624954380855
1.586562928361745 149.52683858892536 1.7016880614760606
1.591790483315161 144.40179542767487 1.67786902263919
1.597018038268577 145.56177968936862 1.6555556541979028
1.602245593221993 154.005321370718 1.712548560735725
1.607473148175409 162.2485062067324 1.7711802223179693
1.612700703128825 161.216430042192 1.7575344830524018
1.617928258082241 155.6550526885774 1.7366071819902351
1.623155813035657 156.73218498523664 1.7388042833562063
1.628383367989073 162.4807817570668 1.770000467762013
1.6336109229424889 169.27786679530084 1.8070950037405076
1.6388384778959049 175.44786943332593 1.8229862738651046
1.6440660328493208 177.26047471573509 1.8275015208824745
1.6492935878027368 177.71722037887474 1.8101392155868647
1.6545211427561528 174.8857531733033 1.7889139318487652
1.6597486977095688 176.34065074506685 1.8005349432131885
1.6649762526629848 185.2855130525848 1.8417072929598375
1.6702038076164007 186.8431816550567 1.8375257350542347
1.6754313625698167 192.19763450493767 1.860336647628444
1.6806589175232327 189.6368376888304 1.840348078194575
1.6858864724766487 191.58837309681545 1.8575502828884776
1.6911140274300647 192.79097539748804 1.8573494163450492
1.6963415823834807 199.94636526143094 1.8752093869121813
1.7015691373368966 201.5575806517436 1.8781407131969672
1.7067966922903126 206.48014497495166 1.9001139543793137
1.7120242472437286 205.56742178793928 1.9191356886838558
1.7172518021971446 202.56668775073447 1.8974758824837665
1.7224793571505606 198.55868524822634 1.8566309102317826
1.7277069121039765 200.55593551413924 1.8621281813498036
1.7329344670573925 212.15409156910593 1.9124391176623607
1.7381620220108085 215.3000121414977 1.9066600308083468
1.7433895769642245 221.20919736856774 1.9353945513152417
1.7486171319176405 230.2899159631673 1.9695369274087076
1.7538446868710564 240.80289506198352 2.00925381403808
1.7590722418244724 244.6945702783359 2.022537007878059
1.7642997967778884 240.88240231653418 1.9934776722589838
1.7695273517313044 236.7955008868916 1.9665321054552185
1.7747549066847204 238.76962157731822 1.9823515690482183
1.7799824616381363 239.98777386170474 2.011037941955367
1.7852100165915523 243.2133847765572 2.012799412563349
1.7904375715449683 248.08793525462468 2.0475206379817554
1.7956651264983843 239.98326987372263 1.9807827425493505
1.8008926814518003 235.70256696795917 1.9140021002067082
1.8061202364052162 231.8745437873777 1.8828318071858903
1.8113477913586322 224.1050202598241 1.8198647837153634
1.8165753463120482 227.03984460759406 1.8180857139933764
1.8218029012654642 224.63474408723133 1.7980633798504895
1.8270304562188802 232.74356926413103 1.8405576675685427
1.8322580111722961 238.42304209715977 1.8598190412414355
1.8374855661257121 244.4058051351558 1.886094981390471
1.842713121079128 241.95386028725767 1.8695333356109776
1.847940676032544 238.86822853296505 1.8412719302284997
1.85316823098596 244.32866087183456 1.8648466043162086
1.858395785939376 244.48065439580526 1.8640394772543076
1.863623340892792 250.71648522968397 1.909481308658983
1.868850895846208 249.64213862718907 1.9068814811925099
1.874078450799624 243.97580548162676 1.864893436577323
1.87930600575304 246.75276143071588 1.8619746537167086
1.884533560706456 241.31777481621404 1.820427961368154
1.889761115659872 240.06166210027 1.81327445714215
1.894988670613288 242.7599734093312 1.8289658616978812
1.9002162255667039 247.305884257015 1.8319749383090624
1.9054437805201199 251.57258730508227 1.8408312921088101
1.9106713354735358 251.72169733037322 1.8290849811703265
1.9158988904269518 249.96599678333754 1.8163348730220277
1.9211264453803678 244.70965209872483 1.797372127330004
1.9263540003337838 251.18210013110593 1.818801867151677
1.9315815552871998 250.05509895772082 1.8186437984783212
1.9368091102406157 248.91812990334137 1.8050634671161563
1.9420366651940317 250.6025347133811 1.8067116358033264
1.9472642201474477 245.0022423831511 1.7866887998232446
1.9524917751008637 239.56204620679262 1.730974774869426
1.9577193300542797 242.4797276867085 1.748834326248183
1.9629468850076957 241.74852941327964 1.7568803914682594
1.9681744399611116 241.15086390036865 1.748432852699823
1.9734019949145276 241.70826719996103 1.7595683011187162
1.9786295498679436 232.76746588063614 1.6921936688264414
1.9838571048213596 232.08201188155874 1.667351684870171
1.9890846597747756 233.342022492909 1.6774985562450162
1.9943122147281915 228.54078876047166 1.6744299492634493
1.9995397696816075 226.01136835020316 1.6557920682578986
2.0047673246350235 220.06391414652353 1.63598339632745
2.0099948795884393 214.97080172257014 1.6047936344379348
2.015222434541855 223.2505574740078 1.6296699026038448
2.0204499894952708 229.09360845498577 1.6612545077874008
2.0256775444486865 232.35385473212625 1.6855071875989895
2.0309050994021023 226.077457229913 1.6499990904306208
2.036132654355518 222.50630510542788 1.6387331962894363
2.041360209308934 214.6639651002235 1.6062078350445497
2.0465877642623496 219.25279196553845 1.6254391659942338
2.0518153192157653 217.27369716139026 1.6134509637649652
2.057042874169181 211.86107846750835 1.5777945545026029
2.062270429122597 221.9234036452566 1.6235417544250523
2.0674979840760126 223.51868006135746 1.6399029471505466
2.0727255390294284 224.84973453678938 1.6414806607798813
2.077953093982844 230.56743664714645 1.6741443487460481
2.08318064893626 229.423654432436 1.682452573679153
2.0884082038896756 224.9826558557857 1.6527486573346066
2.0936357588430914 217.205778062388 1.6073848320256008
2.098863313796507 212.23498013015015 1.5890434718318056
2.104090868749923 211.58771719027806 1.5832996673428807
2.1093184237033387 215.557724047301 1.59764080890519
2.1145459786567544 215.32800445350773 1.599877754137363
2.11977353361017 209.88244964871507 1.5601224749285354
2.125001088563586 215.18916288075167 1.588931069575385
2.1302286435170017 214.55088004786282 1.5994893626029163
2.1354561984704175 213.64475282205967 1.5911871097867556
2.140683753423833 213.82727323373055 1.594951009336854
2.145911308377249 212.1164374387017 1.5878101139829481
2.1511388633306647 212.31898458938494 1.585745834438128
2.1563664182840805 213.86984854903903 1.5830790036001845
2.1615939732374962 216.55469786689315 1.5899076255236464
2.166821528190912 217.64299549283646 1.5972154652354293
2.1720490831443278 228.6570239645055 1.6608488962041337
2.1772766380977435 229.34236135226257 1.6847201893364767
2.1825041930511593 230.57872842186728 1.6883152514430144
2.187731748004575 234.77460365827264 1.6997543848014716
2.192959302957991 234.05124676620594 1.6974361470062267
2.1981868579114066 227.09731181120188 1.662863445445139
2.2034144128648223 220.85525290550854 1.6453976972632394
2.208641967818238 214.08790696032224 1.6014165540325995
2.213869522771654 211.91092746369424 1.5783610632627187
2.2190970777250696 219.04478793121814 1.6082530284742593
2.2243246326784853 215.05606530581696 1.5791312729101916
2.229552187631901 216.27878128276316 1.5800850986248072
2.234779742585317 225.91004909733405 1.6201158343040953
2.2400072975387326 225.83562433533476 1.630929317615993
2.2452348524921484 224.0717563172783 1.6174782651263664
2.250462407445564 219.60203972669618 1.6105243466548638
2.25568996239898 209.6595528908335 1.5676687722126124
2.2609175173523957 207.66990640972304 1.5639933302439544
2.2661450723058114 209.97118072182997 1.565286335066712
2.271372627259227 205.68718927223534 1.5369088535348034
2.276600182212643 211.78902283911364 1.5587303997804165
2.2818277371660587 211.20699287910347 1.569691773934694
2.2870552921194744 207.51239264955524 1.5852143951052542
2.29228284707289 208.0699187372165 1.6067135879138288
2.297510402026306 205.7206191287311 1.6064039141885849
2.3027379569797217 214.14311437448933 1.6366436335768528
2.3079655119331375 219.88123464960486 1.631762140970691
2.3131930668865532 226.05121384250185 1.6443831967324576
2.318420621839969 219.18276114915562 1.6005688884768399
2.3236481767933848 213.31117937567967 1.5566691563725816
2.3288757317468005 211.20923875608077 1.5607449593270302
2.3341032867002163 211.20368866992436 1.5629201901721932
2.339330841653632 220.46692098634233 1.6022850015241297
2.344558396607048 222.477632893478 1.6191735717333506
2.3497859515604635 223.47978437832313 1.6194022888960016
2.3550135065138793 218.72470637909504 1.5874131451502693
2.360241061467295 218.73018897979776 1.5940318181546744
2.365468616420711 220.4498722059099 1.6135321331493193
2.3706961713741266 227.40795368281098 1.6462760915986268
2.3759237263275423 229.90453983200956 1.6743767087819779
2.381151281280958 218.9887489206939 1.616145643720934
2.386378836234374 215.71332298212968 1.580700649225047
2.3916063911877896 211.2325535603067 1.5531720144149612
2.3968339461412054 207.87486247456272 1.5351565783043069
2.402061501094621 207.11055856924412 1.5243103367552744
2.407289056048037 210.43129089252778 1.536910058505873
2.4125166110014526 214.57415842484426 1.5486620151274961
2.4177441659548684 218.20687105268414 1.5590877271090475
2.422971720908284 216.6740600070549 1.5352575903117311
2.4281992758617 219.42963723401886 1.533990936957035
2.4334268308151157 220.33918095672237 1.5115711587177887
2.4386543857685314 225.04440636285312 1.5182385740077828
2.443881940721947 226.99662929770565 1.5154065067673288
2.449109495675363 229.82771597241378 1.5249534352053709
2.4543370506287787 238.5282897583119 1.526521851670717
2.4595646055821945 248.21134135805565 1.5109305493472456
2.4647921605356102 270.3136176174285 1.5043609225812782
2.470019715489026 299.34278987932095 1.476686252245807
2.4752472704424417 388.0298999569048 1.6000874892459227
2.4804748253958575 551.5352400714498 1.827616987672019
2.4857023803492733 815.877165826541 2.164703952429979
2.490929935302689 1163.4141671341952 2.5638652966720814
2.496157490256105 1563.2329980283587 2.9628729437722794
2.5013850452095205 1962.6211096501088 3.321730586911796
2.5066126001629363 2265.3455332324215 3.559304791402916
2.511840155116352 2496.095120511354 3.7303263050013746
2.517067710069768 2659.3326889196323 3.8336495686257934
2.5222952650231836 2852.645755329682 3.971493584908542
2.5275228199765993 3149.594945967057 4.177229097269202
2.532750374930015 3553.2367910236285 4.427902380195366
2.537977929883431 4158.624260846026 4.775020721542163
2.5432054848368466 4921.186977775986 5.183265138711336
2.5484330397902624 5754.874319785238 5.5950089730708195
2.553660594743678 6427.422696235717 5.916414409540705
2.558888149697094 6811.803218536752 6.0892512957158065
2.5641157046505096 6760.926862240294 6.054865188767871
2.5693432596039254 6328.635756001731 5.844383688333158
2.574570814557341 5666.478475448101 5.515419834997582
2.579798369510757 4968.389224318216 5.16879990652412
2.5850259244641727 4401.00841139906 4.881870887137579
2.5902534794175884 3926.122018887555 4.6075779706388875
2.595481034371004 3598.276191659792 4.419183716912382
2.60070858932442 3266.6408470334654 4.199475686044452
2.6059361442778357 2914.08026151829 3.962806280035946
2.6111636992312515 2497.7635463662245 3.6550952376405745
2.6163912541846672 2050.541585799053 3.3022435164431654
2.621618809138083 1587.4400089116723 2.9055255581107207
2.6268463640914987 1176.307649570078 2.496289734663277
2.6320739190449145 846.4077339915449 2.129817837641936
2.6373014739983303 620.32189101611 1.8525790273154785
2.642529028951746 479.7750303063591 1.67966153672079
2.6477565839051618 378.18086121219676 1.5428367062366066
2.6529841388585775 323.4810939501575 1.4845408226242311
2.6582116938119933 289.8310597665713 1.4628477757195353
2.663439248765409 267.1195406493396 1.4489688938847864
2.668666803718825 257.54571417870824 1.4576973400797257
2.6738943586722406 249.43981222830328 1.465842055058498
2.6791219136256563 248.62139083592263 1.497940504325168
2.684349468579072 236.8117389368426 1.4814159730987912
2.689577023532488 232.87993495857103 1.4906538016410316
2.6948045784859036 230.05487554310074 1.4824706167009352
2.7000321334393194 223.72932376721536 1.465150394711083
2.705259688392735 224.5403683864427 1.4731813421862179
2.710487243346151 223.03173401168937 1.4914402313169488
2.7157147982995666 224.49149858287115 1.5079210757719357
2.7209423532529824 225.66184023897193 1.5295782155496096
2.726169908206398 219.19342958574865 1.5084408990504368
2.731397463159814 209.09031150008036 1.465486072396466
2.7366250181132297 207.78534780228563 1.4719332364691033
2.7418525730666454 208.79157710015235 1.483626730549158
2.747080128020061 213.59458519027126 1.5068213198138845
2.752307682973477 219.82896213927552 1.5337825505556215
2.7575352379268927 217.39777019516768 1.517645085757946
2.7627627928803085 208.7673889916271 1.482539469652321
2.767990347833724 205.76207504193312 1.4833605539407646
2.77321790278714 205.72189003883358 1.4807890490568907
2.7784454577405557 204.77032459863744 1.4801314464662083
2.7836730126939715 205.8193874308663 1.4891760539176713
2.7889005676473873 200.39155416053046 1.4694005259878342
2.794128122600803 202.69226108010915 1.4948146341094062
2.7993556775542188 205.06259443720535 1.506395386604454
2.8045832325076345 213.01371627283052 1.5355472147062599
2.8098107874610503 219.9722476631134 1.5577716064112967
2.815038342414466 222.61009373736985 1.5745253635347831
2.820265897367882 222.79934508854387 1.5952819090845414
2.8254934523212976 213.03165806048452 1.541666236117507
2.8307210072747133 217.55210492777766 1.5601244334171456
2.835948562228129 223.1372071381696 1.5740461307195837
2.841176117181545 221.53988021570288 1.5616377222236844
2.8464036721349606 229.12218208193025 1.5888841866638135
2.8516312270883764 226.43544751424898 1.5739952292389445
2.856858782041792 222.6450786631874 1.547479740125433
2.862086336995208 219.76710099051266 1.5375221917251694
2.8673138919486236 216.03764299132087 1.5340263709496285
2.8725414469020394 213.22968420508383 1.5380777678336035
2.877769001855455 216.9790363158876 1.5582792698235504
2.882996556808871 210.3436124299756 1.518418491829614
2.8882241117622867 202.44680113600998 1.4565820841426118
2.8934516667157024 207.322249289545 1.4747003704036192
2.898679221669118 206.43088270058644 1.461848918571623
2.903906776622534 211.3223343888598 1.4847431618873248
2.9091343315759497 224.67108729230785 1.5683073533520444
2.9143618865293655 221.10774516429612 1.5382209178733506
2.919589441482781 219.27106034304293 1.5467606167172807
2.924816996436197 213.99402070619703 1.5417776443654694
2.9300445513896127 210.31234325107667 1.5277217125741296
2.9352721063430285 213.20729197328046 1.5338044828753656
2.9404996612964442 217.64605778228238 1.558324390379669
2.94572721624986 216.73434570686368 1.5405611413049691
2.9509547712032758 209.99577517483806 1.49638543714937
2.9561823261566915 203.80761894109537 1.480958862008731
2.9614098811101073 199.87812674740061 1.4550292794733226
2.966637436063523 204.6167476945414 1.4819049356583964
2.971864991016939 215.1847048232264 1.5382293647810348
2.9770925459703546 214.4258585108532 1.508339696086869
2.9823201009237703 212.96556328351477 1.4913613566152466
2.987547655877186 212.7371171723327 1.4942998281146613
2.992775210830602 213.41530321628366 1.5008521472856298
2.9980027657840176 215.7485262971843 1.524970441053015
3.0032303207374333 217.2084140153027 1.5326864209942463
3.008457875690849 217.56603826338608 1.549246019546601
3.013685430644265 220.49086140698154 1.5386030821559746
3.0189129855976806 216.77581134901328 1.5054403810834427
3.0241405405510964 208.0952051474541 1.4600257281176898
3.029368095504512 204.92221523193322 1.4216549267012166
3.034595650457928 207.36016046514902 1.4280283337805528
3.0398232054113437 215.31778163895865 1.463930643860543
3.0450507603647594 216.00076670520076 1.4553523214362394
3.050278315318175 216.30001448836472 1.463169253613558
3.055505870271591 214.0092561865441 1.4466727328451627
3.0607334252250067 211.85260499172207 1.437255633292755
3.0659609801784224 214.35454125187536 1.446282282971618
3.071188535131838 218.30312134241203 1.45317517976547
3.076416090085254 219.54561937752024 1.4524634447566367
3.0816436450386697 211.82643785603364 1.3918809006832125
3.0868711999920855 213.53286931279496 1.3824165292164545
3.0920987549455012 215.3296606225057 1.3955895252348929
3.097326309898917 221.79215291718018 1.4176781058286558
3.1025538648523328 225.5656678056409 1.4331948341684002
3.1077814198057485 229.3997567475875 1.4469305367627054
3.1130089747591643 228.53822677736864 1.4218706983935634
3.11823652971258 229.92436336361172 1.411015865759782
3.123464084665996 230.61102110578554 1.3986888919815321
3.1286916396194115 231.59399366301048 1.3792825905538146
3.1339191945728273 234.58433261298904 1.3702952753375777
3.139146749526243 237.69779685948748 1.3581943778067271
3.144374304479659 237.17885135153034 1.3254739443411703
3.1496018594330746 237.20456775485653 1.2989576401795733
3.1548294143864903 238.34784002352512 1.2893260518926315
3.160056969339906 236.25924600554166 1.2698706459287505
3.165284524293322 239.1533296309465 1.2560810198384436
3.1705120792467376 254.63723676657787 1.279781295398241
3.1757396342001534 268.63182409224373 1.285209705430703
3.180967189153569 284.00548898906004 1.2916314611180666
3.186194744106985 298.2845916244514 1.3003627887246265
3.1914222990604006 315.09293790480405 1.315628369561624
3.1966498540138164 331.61433803539927 1.3344605408913368
3.201877408967232 353.3248349130543 1.3671886538380844
3.207104963920648 380.0239821247657 1.4048308947674852
3.2123325188740637 405.3244136465639 1.4351226321873012
3.2175600738274794 437.29985246169053 1.4816427731674398
3.222787628780895 462.0041500278097 1.5152291021891975
3.228015183734311 491.6681941784231 1.557896953968749
3.2332427386877267 522.7126720261348 1.6018632044482766
3.2384702936411425 556.1109898470571 1.6490763611675117
3.2436978485945582 592.9590752606416 1.7023091788739129
3.248925403547974 622.4922274191836 1.74528738554951
3.2541529585013897 649.0673392289424 1.7784556667449418
3.2593805134548055 676.4910047581469 1.814653796291786
3.2646080684082213 694.9262634135116 1.8353185423793592
3.269835623361637 706.782378479239 1.8472926162702594
3.275063178315053 711.7540607638554 1.8518347141192744
3.2802907332684685 706.6067538627699 1.8402549508247286
3.2855182882218843 702.6459397678897 1.8322289656592883
3.2907458431753 685.9038636539547 1.805470463770328
3.295973398128716 668.6067761188829 1.7796481250410372
3.3012009530821316 651.9200155472427 1.7584537041831148
3.3064285080355473 632.7476784444334 1.7392179946357862
3.311656062988963 612.3873177893096 1.7110386294853177
3.316883617942379 587.4877313582257 1.6707936979832354
3.3221111728957946 565.8013623613674 1.6342736920545629
3.3273387278492104 556.9770906735458 1.6195290476833755
3.332566282802626 558.1163609558007 1.620978480608319
3.337793837756042 565.7412922592891 1.6313199133269138
3.3430213927094576 567.9075523368332 1.630592937636399
3.3482489476628734 565.2047042244753 1.6218963653580343
3.353476502616289 565.1846458070844 1.6245041259191253
3.358704057569705 560.6345837362235 1.616756675893023
3.3639316125231207 543.3163488707597 1.5886431953399254
3.3691591674765364 520.7437681975143 1.5508491189561922
3.374386722429952 491.2735181719617 1.5126993132501205
3.379614277383368 452.5576209158826 1.458512788007551
3.3848418323367837 411.30158756073916 1.3959977341615861
3.3900693872901995 375.77735047617614 1.3489486133702102
3.3952969422436152 336.87874060384496 1.2893764136948003
3.400524497197031 311.4745265266602 1.2574037411159271
3.4057520521504467 289.4629079351952 1.2305221481661441
3.4109796071038625 270.7733091076968 1.2123712467074754
3.4162071620572783 261.62176570506205 1.211560115519499
3.421434717010694 246.18808046841167 1.1922724591423832
3.4266622719641098 240.6155983049897 1.2005167086891708
3.4318898269175255 236.50728599617688 1.2081661584752252
3.4371173818709413 235.5637091757812 1.2264619868212983
3.442344936824357 238.6615594314223 1.2464496866865717
3.447572491777773 227.4965517998576 1.2121209710725145
3.4528000467311886 224.10734434924268 1.2111315889341756
3.4580276016846043 222.31532371500313 1.2043050606841221
3.46325515663802 218.15199342417614 1.1925096989970816
3.468482711591436 217.6603819064798 1.1828803805556274
3.4737102665448516 216.42158445573133 1.1784999504258193
3.4789378214982674 218.29076349685892 1.1806376339368216
3.484165376451683 218.56856950695683 1.1754443888640558
3.489392931405099 231.0979315723939 1.2200849715878845
3.4946204863585146 237.9289955457526 1.223948549477589
3.4998480413119304 249.69927862325844 1.2321262063826643
3.505075596265346 256.02914064591806 1.2239618345154746
3.510303151218762 267.15829001380894 1.215113317144638
3.5155307061721777 280.3993956735902 1.2107100504987693
3.5207582611255934 297.02022224466737 1.2239010524855654
3.525985816079009 326.86970667739706 1.2596033975019383
3.531213371032425 369.9505177126865 1.3245460034430196
3.5364409259858407 422.36239551930913 1.3997795893255283
3.5416684809392565 495.8267522459299 1.5069124518559627
3.546896035892672 582.0612520960456 1.6295685908670716
3.552123590846088 694.6438947915124 1.7816346823611307
3.5573511457995037 850.3101088392843 1.971424176534196
3.5625787007529195 1074.982235463388 2.2171276239283086
3.5678062557063353 1404.2094387172135 2.5360396450581555
3.573033810659751 1935.3767952370629 2.97660255539469
3.5782613656131668 2793.7080142563213 3.5782438149074873
3.5834889205665825 4201.225705395742 4.389385785431527
3.5887164755199983 6407.1817075701765 5.42029087448545
3.593944030473414 9437.13266676938 6.531463550793248
3.59917158542683 12751.44826776918 7.558161967248563
3.6043991403802456 15907.993092796627 8.418749743112997
3.6096266953336613 17800.461380517398 8.88252317283142
3.614854250287077 17894.112208597817 8.893223698805194
3.620081805240493 16216.864617329884 8.456184931864108
3.6253093601939086 13319.485021011049 7.670159495344859
3.6305369151473244 10182.311946858814 6.6993485176352054
3.63576447010074 7161.879329997922 5.608309957124728
3.640992025054156 4870.220319235856 4.610840209960805
3.6462195800075716 3152.905368367832 3.699548025477527
3.6514471349609874 2057.1504280412933 2.980036331014307
3.656674689914403 1363.9247551597475 2.4254163096313315
3.661902244867819 965.6282109826911 2.0371774003818217
3.6671297998212347 734.443586773559 1.7753218895752336
3.6723573547746504 599.5357944384489 1.6102693637083256
3.677584909728066 506.34481655452095 1.4879859439219925
3.682812464681482 440.4081249296598 1.3968118729521635
3.6880400196348977 393.3119231525086 1.330811785735825
3.6932675745883135 358.6702103993018 1.2694848248003507
3.698495129541729 337.4190678473714 1.2326778227358626
3.703722684495145 322.72029038317226 1.2096184772680447
3.7089502394485607 310.39625655224876 1.194984899856624
3.7141777944019765 302.33646200143 1.1804794357323143
3.7194053493553922 297.3594001964072 1.184523836402026
3.724632904308808 291.6536653457252 1.175977677695132
3.7298604592622238 287.16987389040014 1.1756211548327986
3.7350880142156395 276.4860666871568 1.1537463677327748
3.7403155691690553 270.1988105614496 1.1416990571460095
3.745543124122471 264.20320718193716 1.1270995225540315
3.750770679075887 265.3250292008661 1.1388249424740409
3.7559982340293026 263.0882480529405 1.1359900176348372
3.7612257889827183 262.17035185120653 1.137142066406143
3.766453343936134 258.72707308262113 1.1282458922970078
3.77168089888955 257.8464367458141 1.125119506449165
3.7769084538429656 256.5242041363435 1.1186709352912967
3.7821360087963813 255.36154314935138 1.118022895120753
3.787363563749797 259.1608007897338 1.1294993060283443
3.792591118703213 263.79334740989003 1.1370565149533691
3.7978186736566286 270.2003808798102 1.1468497520700807
3.8030462286100444 287.1439835563808 1.1798477562451306
3.80827378356346 302.3683531978258 1.202086608952032
3.813501338516876 315.4166789482141 1.2248602220852576
3.8187288934702917 324.8174233751206 1.2403168203092767
3.8239564484237074 323.95274867914156 1.2327604072783471
3.829184003377123 323.68916732623177 1.2249411930634542
3.834411558330539 319.5863807337273 1.2065591487866156
3.8396391132839547 318.7345805075838 1.1980687190389334
3.8448666682373704 326.01487301652077 1.2036709426341514
3.850094223190786 332.4310773096445 1.2103885172849265
3.855321778144202 339.7335137038172 1.2280443618592625
3.8605493330976177 336.69395803838984 1.2178553973446036
3.8657768880510335 332.8391522982158 1.2072134383621194
3.8710044430044492 326.73692495419795 1.188064531385581
3.876231997957865 328.2972489454575 1.1826972138462017
3.8814595529112808 325.09696781108295 1.1755825181298338
3.8866871078646965 323.28903141883836 1.1729707781152852
3.8919146628181123 321.2380608987718 1.1691846661697958
3.897142217771528 315.2902092431305 1.155379756336038
3.902369772724944 312.87079752767653 1.151452939997624
3.9075973276783595 305.42498354850267 1.1350196217699329
3.9128248826317753 303.57570020514567 1.133044986117344
3.918052437585191 301.63177079440203 1.1329173167412374
3.923279992538607 299.21038976560146 1.131073668668496
3.9285075474920226 301.3530730054911 1.135298856725338
3.9337351024454383 299.8958964279057 1.1368631736631107
3.938962657398854 302.88080909651893 1.1418686964247136
3.94419021235227 307.9034220365702 1.1431028535574432
3.9494177673056856 316.2093936657581 1.1520707194009037
3.9546453222591014 324.6264626284178 1.15705816805638
3.959872877212517 329.20143844714477 1.1562076743937364
3.965100432165933 336.5262179279841 1.1664238126645994
3.9703279871193486 349.22525480710505 1.1847110737122895
3.9755555420727644 364.46986093772233 1.2032687693607111
3.98078309702618 379.1132852384036 1.2243636983981956
3.986010651979596 395.7688023315996 1.2490828622000285
3.9912382069330117 416.106846868516 1.2787416937780516
3.9964657618864274 432.7075535286253 1.2987651482097684
4.001693316839844 460.01617180691505 1.3351682412555228
4.00692087179326 494.7956278857352 1.3812486826564099
4.012148426746676 532.1842967841387 1.4366488507163135
4.017375981700092 564.362913298723 1.4947754423444695
4.0226035366535084 610.1290789254351 1.5626751663955445
4.027831091606925 660.0047090369507 1.6318566205229839
4.033058646560341 725.4444141907787 1.7185786918076518
4.038286201513757 799.4679360373498 1.8054607052245744
4.043513756467173 879.7663311715432 1.8998620774898693
4.0487413114205895 972.0448870368015 1.9943148202534922
4.053968866374006 1077.2743909120536 2.096645982159802
4.059196421327422 1195.8826130482873 2.21109491580042
4.064423976280838 1340.021591260489 2.3418109858753753
4.069651531234254 1515.8525006980249 2.491214653432602
4.0748790861876705 1714.912442550444 2.6587700365718643
4.080106641141087 1947.6081471589234 2.834580572095806
4.085334196094503 2206.529615274081 3.013254157501465
4.090561751047919 2475.900294873725 3.1883154200725867
4.095789306001335 2796.1634183448073 3.387400425105045
4.1010168609547515 3157.0997482585467 3.604999494845541
4.106244415908168 3505.4129438567093 3.7976543849814224
4.111471970861584 3899.3243099193373 4.002132748497677
4.116699525815 4309.310902712242 4.207152912111901
4.121927080768416 4707.246552093978 4.349846607652611
4.1271546357218325 5115.580855871004 4.49099292138183
4.132382190675249 5486.815842383743 4.622609915661361
4.137609745628665 5890.956677808949 4.773813355676258
4.142837300582081 6293.345147295241 4.9257980113964726
4.148064855535497 6629.958287424449 5.05802945438261
4.1532924104889135 6874.465133594597 5.129128950933045
4.15851996544233 7048.047414555216 5.178871001353665
4.163747520395746 7117.984633662518 5.200437522972754
4.168975075349162 7132.408771512655 5.210320147948652
4.174202630302578 6987.26968069586 5.1511581638444515
4.1794301852559945 6723.2189937696685 5.055640964616178
4.184657740209411 6338.069416361943 4.893546951848727
4.189885295162827 5855.893770485994 4.6965559718515575
4.195112850116243 5342.768929698492 4.474453127642553
4.200340405069659 4800.577361822677 4.231217878941318
4.2055679600230755 4254.415354860897 3.9778156607503994
4.210795514976492 3774.5144994785805 3.7544757260020534
4.216023069929908 3311.574435719791 3.518005310643542
4.221250624883324 2888.1747231064014 3.2838485514105917
4.22647817983674 2522.219850500051 3.066365097509645
4.2317057347901565 2194.5535048631627 2.856522613523657
4.236933289743573 1914.6950536414754 2.665064733671315
4.242160844696989 1682.662202255191 2.4998721629642437
4.247388399650405 1473.5097465120289 2.3387630232013823
4.252615954603821 1287.2483109014145 2.184642414933971
4.257843509557238 1140.1634367697754 2.0531944064309746
4.263071064510654 1008.5009579858792 1.9283552074756445
4.26829861946407 892.6516681225204 1.8097519992683813
4.273526174417486 805.6119115919536 1.7191896323403693
4.278753729370902 731.307501892309 1.6374586792640802
4.283981284324319 661.9727587547154 1.5586936179661286
4.289208839277735 602.6589701068381 1.4864904856519134
4.294436394231151 542.3895106319603 1.410034254919364
4.299663949184567 494.845057898861 1.345685042800654
4.304891504137983 458.8633294726877 1.2956458016261607
4.3101190590914 429.5080018719318 1.2547152205414602
4.315346614044816 403.2558662111012 1.217151995450763
4.320574168998232 377.59596272317583 1.1804129913504753
4.325801723951648 356.86685110668793 1.1509399299373333
4.331029278905064 340.572441628196 1.127958773221706
4.336256833858481 324.49699259039477 1.107877634029846
4.341484388811897 311.16370649080824 1.086081123178028
4.346711943765313 299.22040365556137 1.0656467448167726
4.351939498718729 289.7686317851555 1.0510427585605808
4.357167053672145 285.12989863112625 1.0484283734838793
4.362394608625562 276.6835404878253 1.0456076667490877
4.367622163578978 273.0573582260768 1.0450826926381596
4.372849718532394 264.0789684861336 1.031588193384544
4.37807727348581 257.8005586906179 1.0250916369812344
4.383304828439226 252.08818136603253 1.0240745779961926
4.388532383392643 245.21730331126693 1.0250293348775827
4.393759938346059 235.2647755895113 1.0178724913671795
4.398987493299475 223.17716243173413 0.9960158969915968
4.404215048252891 217.79494507665936 0.9874954574095086
4.409442603206307 215.12212695194347 0.9870550746994988
4.414670158159724 212.90490495205765 0.989573719049301
4.41989771311314 209.06696158319187 0.9962197770635318
4.425125268066556 202.88885255092498 0.9973716148575307
4.430352823019972 200.60536660595815 1.0003054396818767
4.435580377973388 197.25492856769583 0.9932337424019395
4.440807932926805 193.008692657328 0.9813541265894643
4.446035487880221 188.32469899893326 0.979378425599877
4.451263042833637 184.51641321210727 0.9727102312262044
4.456490597787053 181.1274799269457 0.9658648559805457
4.4617181527404695 179.03193572094867 0.9767988462874575
4.466945707693886 177.69704279554432 0.9821044704479148
4.472173262647302 179.12413191335915 0.9968504916863006
4.477400817600718 182.40405216537374 1.0080908981874914
4.482628372554134 176.34237485624274 0.9747283957141107
4.4878559275075505 175.0224671883302 0.9695630025539567
4.493083482460967 174.25428130652153 0.9737046451071375
4.498311037414383 170.39711285223967 0.9734094420961487
4.503538592367799 173.56552630717468 0.9970713853292131
4.508766147321215 172.5188925342221 1.0020241416244695
4.5139937022746315 169.63534348832576 1.002746569435724
4.519221257228048 170.59659339118713 1.0154689575770557
4.524448812181464 168.9302306734061 1.0088743114746086
4.52967636713488 169.4880334255127 1.022238540135778
4.534903922088296 172.36240760772688 1.0265560187921874
4.5401314770417125 169.30106847867503 1.0137553691083296
4.545359031995129 162.35714741828954 0.9909981834588223
4.550586586948545 162.49157515312632 0.9847483560866092
4.555814141901961 161.91138407103793 0.9820103980408014
4.561041696855377 161.05912145070863 0.9849896757009294
4.5662692518087935 158.21663154417706 0.9663542986500014
4.57149680676221 153.20828034593433 0.9468974156217679
4.576724361715626 155.24643467915578 0.9657844101771024
4.581951916669042 162.2192340513553 0.9874645145125968
4.587179471622458 165.30019842055154 1.0020548877947064
4.5924070265758745 166.14688276465688 1.0069186267868007
4.597634581529291 161.8592460656306 0.9823621998175289
4.602862136482707 158.7892530160916 0.9803751287366017
4.608089691436123 159.5385235832656 0.9979124933803982
4.613317246389539 160.80053256885384 1.0062459268748505
4.6185448013429555 161.930666760699 1.0165655679902348
4.623772356296372 160.88358281756666 1.0164792325890069
4.628999911249788 163.1571577406496 1.0188617339243826
4.634227466203204 163.6492786713479 1.0329388690824903
4.63945502115662 161.37106700139447 1.0201487434913252
4.6446825761100365 157.30706669369332 1.0001837871249122
4.649910131063453 154.7473331403098 0.9888490631005908
4.655137686016869 156.2877773098558 0.9881681959432004
4.660365240970285 157.28789041353352 0.9795495313339561
4.665592795923701 157.6028488870147 0.9814917248787932
4.6708203508771176 155.1463129933382 0.9740685800842216
4.676047905830534 152.25112392018085 0.9581272562542663
4.68127546078395 155.79444499603477 0.9788212128408044
4.686503015737366 156.29313582064478 0.9859628768649739
4.691730570690782 154.1834765892013 0.9870871360943708
4.696958125644199 150.8542241189618 0.9731543078376015
4.702185680597615 149.31650951374968 0.9612494255503057
4.707413235551031 153.56735305116928 0.9754921664591094
4.712640790504447 156.9995149292508 0.988038001305497
4.717868345457863 161.17313728140934 1.0150011480408456
4.72309590041128 160.02391072083134 1.01681921945095
4.728323455364696 155.07265889223888 0.9975059874973711
4.733551010318112 153.64443106125154 0.9860794897148628
4.738778565271528 159.28003544815465 1.0006765312793713
4.744006120224944 160.81125666778928 1.0047996862503827
4.749233675178361 164.62464063592387 1.0263342491884504
4.754461230131777 162.44506340410584 1.0220393262826508
4.759688785085193 160.03312682071675 1.0240969096586572
4.764916340038609 152.54744145386195 0.9881418501553405
4.770143894992025 148.8865479618655 0.9719588028730118
4.775371449945442 146.35207822156144 0.9474774143157917
4.780599004898858 147.6705544941659 0.9454736563667364
4.785826559852274 148.45870905300092 0.9492562748315826
4.79105411480569 149.17760406466397 0.94712522303261
4.796281669759106 151.53883216821393 0.9640625615466025
4.801509224712523 154.28223285915809 0.9715012912733858
4.806736779665939 155.54181522575598 0.9859869538261768
4.811964334619355 154.85712928921618 0.9770181537615157
4.817191889572771 152.55778220978752 0.9697136815261507
4.822419444526187 151.22610991426785 0.9667881883646442
4.827646999479604 150.77264971927278 0.9485612981100908
4.83287455443302 152.35080811076983 0.9578843272024596
4.838102109386436 153.40372439721597 0.9458501035088076
4.843329664339852 156.55871553788856 0.9547631451967542
4.848557219293268 153.39308540422408 0.9616014989872842
4.853784774246685 151.43985986570516 0.9610065981381632
4.859012329200101 151.57703945507055 0.966858792618289
4.864239884153517 158.43311845457112 0.9972973296714902
4.869467439106933 157.32098935118606 0.9768293910548839
4.8746949940603495 156.95738130348667 0.9734881318793507
4.879922549013766 154.3571671796312 0.9605136818441873
4.885150103967182 152.39569708439268 0.946137165509193
4.890377658920598 156.20309958868768 0.9686669245581289
4.895605213874014 152.93130529900068 0.9636886969107172
4.9008327688274305 156.20402341126803 0.980917299067405
4.906060323780847 153.0805225834803 0.9703665433993516
4.911287878734263 148.79232889427936 0.9429309145433216
4.916515433687679 145.71788191912225 0.9417549497268665
4.921742988641095 142.39906994073365 0.9236471263304455
4.9269705435945115 149.2123230026101 0.9465738406634812
4.932198098547928 152.5740612553815 0.9558443036209093
4.937425653501344 154.81159737242615 0.961108710228517
4.94265320845476 152.71588035367134 0.9548615896651441
4.947880763408176 151.0016372713672 0.9375055877281343
4.9531083183615925 152.38030604960915 0.9335441563206112
4.958335873315009 149.30300701057692 0.9220091666713106
4.963563428268425 150.23669545334826 0.9282183188844184
4.968790983221841 149.8323267413858 0.9305346170846868
4.974018538175257 151.36150280189554 0.9356676475009641
4.9792460931286735 156.2540118998877 0.9480691072644626
4.98447364808209 157.74645388749073 0.9403835392438673
4.989701203035506 159.15821964608548 0.9273534665462467
4.994928757988922 163.64811620659913 0.9135696803144001
5.000156312942338 166.68774975705617 0.9030541070347197
5.0053838678957545 170.87832564743388 0.8895455274651137
5.010611422849171 177.10586069033775 0.8922210257913812
5.015838977802587 181.5752504861429 0.8901135505815289
5.021066532756003 180.6588486951319 0.8806597097535068
5.026294087709419 180.66311162783774 0.8780225363457709
5.0315216426628355 174.17588268517966 0.8689994627540278
5.036749197616252 169.3787833055423 0.8685452945366147
5.041976752569668 164.3029673628397 0.86772475502806
5.047204307523084 161.64484121716106 0.8751022773594794
5.0524318624765 163.13729271757572 0.8809427680318599
5.0576594174299165 167.0258449661208 0.8875564022792324
5.062886972383333 169.65563977227552 0.8789066174722135
5.068114527336749 173.61830125249264 0.876601793094148
5.073342082290165 176.4674600230011 0.8687138435867505
5.078569637243581 178.78624232751847 0.8538789879376129
5.0837971921969975 188.18543140839608 0.8568517249476062
5.089024747150414 201.23263182411944 0.8684594482310316
5.09425230210383 216.78611058884186 0.8857272357931868
5.099479857057246 235.8648540828288 0.9083666171147221
5.104707412010662 258.30179866541613 0.9359201019014455
5.109934966964079 282.1121431253137 0.9606241547139779
5.115162521917495 299.9882387686151 0.9781422596108982
5.120390076870911 319.3328194889077 0.9972940687883664
5.125617631824327 331.61169678687526 1.0086999901077192
5.130845186777743 336.9761880594071 1.0155747075490413
5.13607274173116 333.948507828704 1.0145679553463962
5.141300296684576 319.7443549843158 1.004164194725956
5.146527851637992 295.880684693999 0.9757892376006821
5.151755406591408 273.0489441014285 0.9530388307776528
5.156982961544824 247.61115358678765 0.9253553611396786
5.162210516498241 224.70567421483307 0.904529129739289
5.167438071451657 203.90088510852937 0.8854687524764636
5.172665626405073 186.34068045467114 0.8689760159852946
5.177893181358489 175.64984647373797 0.8613001407697611
5.183120736311905 171.42682943826856 0.8664643333761223
5.188348291265322 167.535681161646 0.8627353784555529
5.193575846218738 165.01001605484137 0.8679247680126383
5.198803401172154 161.68320782886718 0.8583829600197035
5.20403095612557 160.21160599882813 0.8703058338563856
5.209258511078986 160.77747937523117 0.8840135105785185
5.214486066032403 161.648252790816 0.8899319286770612
5.219713620985819 164.23765869268644 0.9099288516363212
5.224941175939235 164.6042484106102 0.9139433301842774
5.230168730892651 163.08620294420265 0.9151437504657494
5.235396285846067 158.094675424934 0.8980101062439262
5.240623840799484 156.7872907671338 0.8944748622998887
5.2458513957529 156.7884956956792 0.890469534255304
5.251078950706316 157.0490034722661 0.8921775731231839
5.256306505659732 157.1345783804931 0.8889338974525891
5.261534060613148 153.92571520059218 0.878615812394078
5.266761615566565 153.89199629034422 0.8847532886708462
5.271989170519981 153.10579266787784 0.8847669422600472
5.277216725473397 156.65227626205564 0.9022067529872151
5.282444280426813 158.22623867167187 0.9148795119754617
5.2876718353802294 157.5964492967988 0.9121095789627716
5.292899390333646 155.8587347470413 0.9059477148093857
5.298126945287062 152.06590642558356 0.8900080224829635
5.303354500240478 151.14817840890194 0.8795648859610942
5.308582055193894 149.51302174113812 0.8757236142405452
5.3138096101473105 149.549576550746 0.8746965370372338
5.319037165100727 150.60762135112108 0.8771701842954903
5.324264720054143 150.86650638993308 0.8817765367631579
5.329492275007559 151.85308275982675 0.8944693736709359
5.334719829960975 151.1494588804395 0.9005867404368648
5.3399473849143915 151.18501877310194 0.903531425052305
5.345174939867808 152.25448859197041 0.9050395558576161
5.350402494821224 153.23494155867238 0.9010766392060907
5.35563004977464 154.97912432533127 0.8995407464766008
5.360857604728056 156.0740909029428 0.8911376956038469
5.3660851596814725 155.49432207147865 0.887616651129265
5.371312714634889 156.4662560365926 0.8795441392019443
5.376540269588305 158.7817072850078 0.8791766936612649
5.381767824541721 161.1949335453749 0.8845423927362277
5.386995379495137 160.5306995953747 0.8784213291448957
5.3922229344485535 156.96149669636836 0.8674412653797917
5.39745048940197 152.72373756408928 0.8644978234648313
5.402678044355386 151.6680715775754 0.8536139005040667
5.407905599308802 154.861711095881 0.8580948088995611
5.413133154262218 158.39148012844467 0.8589352720040594
5.4183607092156345 163.582357620546 0.8569875747506717
5.423588264169051 163.89033286507717 0.843040743799962
5.428815819122467 163.8187591100813 0.8277965505240612
5.434043374075883 165.47313700742768 0.8213047030085968
5.439270929029299 167.04375256066922 0.8144192662995454
5.4444984839827155 170.6582547672891 0.818469042155776
5.449726038936132 174.2821278827538 0.8263046798096557
5.454953593889548 179.05734018310864 0.8373816783562725
5.460181148842964 176.7492766301157 0.8339456664317538
5.46540870379638 174.08846274786387 0.8413044378241485
5.4706362587497965 168.24485846934374 0.8343056372632083
5.475863813703213 164.3227942970793 0.8406290182073862
5.481091368656629 164.46765750602106 0.8515096741504316
5.486318923610045 163.76826444041185 0.8517650243696425
5.491546478563461 164.10174257191986 0.8508353423353548
5.4967740335168775 159.74671726312542 0.8271726282553975
5.502001588470294 157.74038355293436 0.8150923553175728
5.50722914342371 155.01072772307597 0.8139860491813999
5.512456698377126 155.4580196196552 0.8195298885234116
5.517684253330542 156.9888021926921 0.8336678969414639
5.522911808283959 156.2536267445303 0.8344988017964162
5.528139363237375 158.54215891032757 0.8412677588083757
5.533366918190791 156.19206792306883 0.8318468385312325
5.538594473144207 151.93416996401524 0.8249733462695236
5.543822028097623 152.185502025412 0.8280467472841909
5.54904958305104 154.70012321647874 0.8295293610450741
5.554277138004456 161.0394550689957 0.8424640754711449
5.559504692957872 163.46763848449916 0.8477882837916882
5.564732247911288 163.9569001814696 0.8502805351595831
5.569959802864704 161.84696343928937 0.8352073794608427
5.575187357818121 160.25285536901418 0.8184278347507704
5.580414912771537 161.6981970560287 0.8068330429429791
5.585642467724953 164.4254563548576 0.8096667278855646
5.590870022678369 164.3148141156111 0.8078231507807933
5.596097577631785 165.5704295629608 0.8079667743909325
5.601325132585202 170.0942803161158 0.8154479644343032
5.606552687538618 176.51278860577912 0.8178599796208579
5.611780242492034 183.78286145359831 0.821453354745246
5.61700779744545 190.42302627271243 0.8208036303915969
5.622235352398866 200.71313444429407 0.8218197348796791
5.627462907352283 222.32261925785696 0.83905120340189
5.632690462305699 257.85454076725694 0.8803457247747938
5.637918017259115 311.49236843721405 0.946510554624215
5.643145572212531 391.2774104252181 1.045297089242464
5.648373127165947 479.68461003017325 1.1439433485323662
5.653600682119364 568.5327471618705 1.2366560867385585
5.65882823707278 644.0877146585082 1.310459138086024
5.664055792026196 692.036615911678 1.3544732016720809
5.669283346979612 723.3998568440904 1.384551617497235
5.674510901933028 735.1705451792371 1.3931541390542292
5.679738456886445 737.6943571370159 1.3948321883336865
5.684966011839861 732.7589608186285 1.3873636066127828
5.690193566793277 734.2328846568382 1.3880489463874655
5.695421121746693 737.9086247296622 1.3901845774967163
5.700648676700109 749.5073767963713 1.400840009875886
5.705876231653526 759.0038328748366 1.4096428886689103
5.711103786606942 765.214274891648 1.414871019332014
5.716331341560358 771.5928063652268 1.4200369261325883
5.721558896513774 771.7524826487833 1.4173809430462339
5.7267864514671905 775.887173125035 1.4201774130693652
5.732014006420607 773.0395292393006 1.4176994190999823
5.737241561374023 774.1411600057395 1.4210515013497729
5.742469116327439 777.7139266051494 1.4252859423590996
5.747696671280855 796.221310002974 1.4414801400947366
5.7529242262342715 822.6337347044557 1.462543038642877
5.758151781187688 854.2628657783538 1.4881392605068522
5.763379336141104 900.7015310300426 1.5272574537463215
5.76860689109452 950.1938568259061 1.5675509891483415
5.773834446047936 1002.3965599552279 1.6086951404835348
5.7790620010013525 1045.653017371792 1.6422516476896671
5.784289555954769 1074.6325214969427 1.6647433416768445
5.789517110908185 1076.339027814435 1.6642009597839638
5.794744665861601 1042.4055620422728 1.636298737094486
5.799972220815017 963.5276508897406 1.570892924755736
5.8051997757684335 859.5571460432632 1.483586013465748
5.81042733072185 733.6981781806222 1.3724474132143354
5.815654885675266 610.7275040047901 1.2563766296501848
5.820882440628682 496.7383018308137 1.136740314975083
5.826109995582098 409.3097730814876 1.0382671675099824
5.8313375505355145 345.5917186699881 0.9626563087598962
5.836565105488931 298.042858977339 0.906815177624245
5.841792660442347 262.1464658361477 0.8636244522335371
5.847020215395763 242.64307398159556 0.8443686084422333
5.852247770349179 224.40945556269293 0.8206569407497245
5.8574753253025955 216.66941389492266 0.8103315796435865
5.862702880256012 212.31994179328603 0.8107330340625426
5.867930435209428 208.2266775140878 0.8077808189491454
5.873157990162844 207.05073839608778 0.8135326979056012
5.87838554511626 204.58854716265944 0.8138172416801301
5.8836131000696765 201.48795538672215 0.8113356787547183
5.888840655023093 200.05512816158773 0.8089715615278253
5.894068209976509 201.0048597925438 0.8097724839321754
5.899295764929925 205.0133602712973 0.8185979815313961
5.904523319883341 202.62308494732576 0.8105124955230412
5.9097508748367575 200.10103319899946 0.8035150736221861
5.914978429790174 198.41460824037762 0.7962668509378066
5.92020598474359 195.48841233761036 0.7832428668343021
5.925433539697006 197.53145146415812 0.7854243308899798
5.930661094650422 200.4441468846326 0.7892234408231065
5.9358886496038386 205.3142514866043 0.797641551552476
5.941116204557255 210.9711461363322 0.8052310135121803
5.946343759510671 216.97612125505393 0.8125655690311642
5.951571314464087 223.16329143071408 0.8294876826314822
5.956798869417503 228.50155775565716 0.8403716240315591
5.96202642437092 233.32632316413512 0.851614911871533
5.967253979324336 234.51051251950338 0.849253135530628
5.972481534277752 243.9775079469592 0.8575292501165099
5.977709089231168 252.77118193042512 0.8640225093470503
5.982936644184584 264.21875132436554 0.8773604355090528
5.988164199138001 282.0862929108342 0.902044692252486
5.993391754091417 297.7001525469583 0.9252965054113258
5.998619309044833 316.5110496948762 0.9517369143525257
6.003846863998249 340.9171541370659 0.9842850023913228
6.009074418951665 368.54876243218985 1.0209260536248759
6.014301973905082 399.9568324383526 1.0615802800517986
6.019529528858498 441.41499684275414 1.1129042894500252
6.024757083811914 492.0173163272042 1.1725720395509127
6.02998463876533 550.5847181774487 1.2393034591037217
6.035212193718746 629.4186819318594 1.3243392625534973
6.040439748672163 723.0217014369708 1.4206362253598204
6.045667303625579 833.2748173260699 1.5269959592664797
6.050894858578995 969.5055393963336 1.649946146812591
6.056122413532411 1107.8568105512823 1.766010573591534
6.061349968485827 1252.4591848662674 1.8789804074234038
6.066577523439244 1395.545401114954 1.9847461871655219
6.07180507839266 1507.9897864430698 2.063446869618353
6.077032633346076 1590.3996275534182 2.1202022592441265
6.082260188299492 1634.3727894904553 2.1501641506688056
6.087487743252908 1629.996664554725 2.1492852990726234
6.092715298206325 1589.4028746309605 2.1246397725799024
6.097942853159741 1523.5243524428586 2.0826220296652087
6.103170408113157 1432.5356973718422 2.0233621223645883
6.108397963066573 1319.8032831491923 1.9434762412671596
6.113625518019989 1195.753605358541 1.8507264859661292
6.118853072973406 1075.8316569165215 1.757236628031775
6.124080627926822 965.3980897444162 1.664341764932114
6.129308182880238 864.0884035052248 1.5773691090352853
6.134535737833654 769.6176654281782 1.4899356026774029
6.1397632927870704 682.2154103885026 1.403891435249161
6.144990847740487 606.3367753311356 1.3256111202906458
6.150218402693903 540.6042942513784 1.2531409405148952
6.155445957647319 484.7984503586599 1.1880314206356468
6.160673512600735 441.5322866594188 1.137162860547714
6.1659010675541515 408.54277227538165 1.1006629633296512
6.171128622507568 382.3733274290021 1.0718792301206936
6.176356177460984 358.59632310183247 1.0430207473852948
6.1815837324144 335.1917905192405 1.0147351665043078
6.186811287367816 315.0262475966843 0.989391982611564
6.1920388423212325 299.33972181405 0.9676248212409663
6.197266397274649 289.04543391410857 0.9582900441526543
6.202493952228065 281.9486032084362 0.9509864194245078
6.207721507181481 267.96647326723286 0.9221012934030393
6.212949062134897 260.3008993946341 0.908370378906419
6.2181766170883135 250.740779075219 0.8889029559286697
6.22340417204173 243.74064021149917 0.8744063308072886
6.228631726995146 236.39708383154948 0.8607763524314266
6.233859281948562 231.15694251808716 0.8526358816899792
6.239086836901978 229.04095960917 0.8515601067675147
6.2443143918553945 227.60628376752203 0.8515760325928962
6.249541946808811 227.5641751941681 0.8506442727577997
6.254769501762227 223.2432509026145 0.8434317548784934
6.259997056715643 219.7593122817634 0.8361010670714597
6.265224611669059 214.7645096192285 0.8294809529984004
6.2704521666224755 206.76126835898023 0.8170327927372405
6.275679721575892 205.19537666368646 0.8138246835741731
6.280907276529308 208.2353588759132 0.824295955735191
6.286134831482724 209.99588878878276 0.8307378639149423
6.29136238643614 210.70574251416312 0.8328810269001782
6.2965899413895565 208.6023893448385 0.826702016469533
6.301817496342973 207.00779940112395 0.8217431569306551
6.307045051296389 204.34646956082142 0.8153517963160035
6.312272606249805 204.70147380174788 0.8156787447289755
6.317500161203221 203.5798846689284 0.8128222029730227
6.3227277161566375 203.16502215334825 0.8139062176686953
6.327955271110054 202.81000466109273 0.8137414790110925
6.33318282606347 202.1227718635235 0.8149570350657585
6.338410381016886 202.21645405028156 0.8187614299588437
6.343637935970302 201.20576643020314 0.8151669437230903
6.3488654909237185 195.7244434844301 0.7991793331520379
6.354093045877135 196.7394916360691 0.8012384521569905
6.359320600830551 196.71928281719696 0.7914263850684767
6.364548155783967 195.7922661570911 0.789463857769345
6.369775710737383 197.1650242417075 0.7923460002470325
6.3750032656908 192.969281112441 0.7894745652580153
6.380230820644216 194.60796937435634 0.7936034415135889
6.385458375597632 197.2852829553564 0.7978638563842716
6.390685930551048 198.47025932274417 0.8010091255838874
6.395913485504464 201.49861417194643 0.8058434050970589
6.401141040457881 202.4566635690934 0.8091732047589876
6.406368595411297 200.53235097747967 0.807012072908449
6.411596150364713 202.53823882456197 0.8054066361308132
6.416823705318129 201.39960677711628 0.8024048673701535
6.422051260271545 201.68160343695902 0.8006422526686291
6.427278815224962 200.8166036306337 0.7978473187283908
6.432506370178378 204.25062866271375 0.8059799252590824
6.437733925131794 201.90691059391568 0.7991882567502998
6.44296148008521 204.30947877064983 0.7995828140219821
6.448189035038626 206.66089525427782 0.7998904069100377
6.453416589992043 208.48771078434842 0.8040816137063781
6.458644144945459 211.96267836232377 0.807904577254603
6.463871699898875 213.06389817716635 0.8045570679629277
6.469099254852291 216.18902242699423 0.8101507623916314
6.474326809805707 216.33414452091944 0.8077964040990265
6.479554364759124 220.29868788291157 0.8154726094836188
6.48478191971254 219.53481242514076 0.8133369213558075
6.490009474665956 221.33292374043273 0.814732194166224
6.495237029619372 221.9174647591442 0.814926979780635
6.500464584572788 221.84495520912046 0.8054059484264823
6.505692139526205 220.63075395248347 0.7995932462910954
6.510919694479621 228.30033041935002 0.8073557616523398
6.516147249433037 235.8879142998349 0.8153805975978032
6.521374804386453 243.45479164000787 0.8234718531811399
6.526602359339869 247.52051186911973 0.8245265513794524
6.531829914293286 259.2556987219718 0.8352822650629586
6.537057469246702 274.3158454396266 0.8522101686068353
6.542285024200118 296.82987368775196 0.8790297865080023
6.547512579153534 318.3999956288409 0.9023411618649158
6.55274013410695 335.91625363239126 0.9199735884070368
6.557967689060367 358.9054687392324 0.9440638461003092
6.563195244013783 381.0354178771166 0.9688271498261284
6.568422798967199 404.10233544716533 0.994900636267501
6.573650353920615 422.54551786947053 1.0150901047700331
6.5788779088740315 436.6155105981089 1.0326039165987884
6.584105463827448 442.3556260085016 1.0383877138746718
6.589333018780864 438.8026063026264 1.034760320231862
6.59456057373428 430.91044826644946 1.0245892135910797
6.599788128687696 417.0444607910677 1.0082372216608944
6.6050156836411125 400.5122836331134 0.9881410912155324
6.610243238594529 381.93787249611535 0.9679166436339801
6.615470793547945 363.5527553324066 0.946014301727488
6.620698348501361 341.6137211245807 0.9167018835958987
6.625925903454777 324.0837103301169 0.8932184848052559
6.6311534584081935 308.8023689317864 0.873978768201438
6.63638101336161 293.9071101535735 0.8586287872699092
6.641608568315026 284.5250435971642 0.8489412941872644
6.646836123268442 279.84451484394185 0.8475232672392644
6.652063678221858 275.1924613899004 0.8436342652173436
6.6572912331752745 271.96289573581066 0.8437107724359827
6.662518788128691 264.1984165316073 0.8323522597301062
6.667746343082107 255.72693908436142 0.8188987019878914
6.672973898035523 252.3591659880506 0.8132311653461224
6.678201452988939 249.2209203763136 0.8085885106294239
6.6834290079423555 247.52148334579218 0.8111109353079614
6.688656562895772 248.0341800364751 0.8150390560464075
6.693884117849188 243.5763232142016 0.8076439045892321
6.699111672802604 238.7434194355209 0.7984105275318837
6.70433922775602 232.76051149191068 0.7874913812249753
6.7095667827094365 231.77333104459504 0.784109307559469
6.714794337662853 234.7393168139656 0.7926011482469958
6.720021892616269 237.26323606052458 0.7989781092322243
6.725249447569685 240.00748501563683 0.8082969937447885
6.730477002523101 237.60346128115725 0.8023990659216288
6.7357045574765175 238.69884359671144 0.8031669149959473
6.740932112429934 236.11212575924466 0.799140112080341
6.74615966738335 233.23949273872958 0.7936015474092688
6.751387222336766 230.52385516278915 0.7920994393117611
6.756614777290182 228.8664141854513 0.787142272804315
6.7618423322435985 230.43643990547082 0.787737427453104
6.767069887197015 231.1358618726866 0.7889853986715136
6.772297442150431 231.45539751412977 0.7870529873659244
6.777524997103847 229.31410613940704 0.7819830768952765
6.782752552057263 229.20131174265543 0.7815543133684998
6.7879801070106796 230.35675338893012 0.7820106434718773
6.793207661964096 227.98508443241178 0.7794108793576864
6.798435216917512 223.86539411990324 0.7763317819940279
6.803662771870928 222.75411330073396 0.7705553900741478
6.808890326824344 224.55289818629043 0.7708585159968859
6.814117881777761 228.4522159181946 0.7740618100845376
6.819345436731177 231.81604731671408 0.779153512452795
6.824572991684593 233.80996074968016 0.7819927522390593
6.829800546638009 234.20434701958646 0.7845252984402141
6.835028101591425 235.55661724695022 0.7879988678750435
6.840255656544842 236.5179061686967 0.7881156483279732
6.845483211498258 239.0916408594261 0.7941579288224995
6.850710766451674 239.5541708145787 0.7896803172779626
6.85593832140509 243.9460499757518 0.7971025654879709
6.861165876358506 247.03847698168155 0.800049813994333
6.866393431311923 248.75572602909497 0.7994214585094743
6.871620986265339 250.61092530484416 0.7997517901552385
6.876848541218755 252.87070454303878 0.7993072388526614
6.882076096172171 256.2921272931859 0.8032656797051568
6.887303651125587 258.78619109626356 0.8058513206984261
6.892531206079004 258.75297721935283 0.8041382013563945
6.89775876103242 262.4405411076655 0.808526415883081
6.902986315985836 262.91093845988854 0.8081211168714626
6.908213870939252 266.1704991774879 0.8087625729969478
6.913441425892668 267.4576691756062 0.8056875539526369
6.918668980846085 268.00167044299496 0.8007568420720415
6.923896535799501 271.67084962209793 0.8042041030304221
6.929124090752917 279.3005591183078 0.8133689043281589
6.934351645706333 285.2248821566118 0.8229181956640577
6.939579200659749 293.42617731395785 0.8319813648104605
6.944806755613166 300.4545855387997 0.8403235719025686
6.950034310566582 308.2647274299415 0.850403925508833
6.955261865519998 317.45203734414577 0.8615529071924113
6.960489420473414 327.19580518399147 0.8729963438976753
6.96571697542683 336.4848203182524 0.8818616534643284
6.970944530380247 342.21497219910214 0.8820064891141752
6.976172085333663 355.5733042287006 0.8941948876754283
6.981399640287079 370.8075021534861 0.9094467114210172
6.986627195240495 396.06385158534005 0.9367887635490137
6.9918547501939114 431.6759075266202 0.9774846564772557
6.997082305147328 477.9555056619645 1.026824358901361
7.002309860100744 539.3998337839095 1.0896203397049065
7.00753741505416 630.1197176722096 1.1753731389831796
7.012764970007576 757.2274299092578 1.2875705266737476
7.0179925249609925 920.3407351958143 1.418981855413268
7.023220079914409 1089.4655117585567 1.5437783347605731
7.028447634867825 1242.6326761021428 1.6477660336543478
7.033675189821241 1357.0639316521952 1.7223609786879
7.038902744774657 1408.5828909374288 1.750960777459722
7.0441302997280735 1394.1494705628847 1.737817929355781
7.04935785468149 1328.7191496421035 1.6920835835340726
7.054585409634906 1230.823452290416 1.6269608247447327
7.059812964588322 1111.1506621261474 1.5455738560873673
7.065040519541738 998.0691384377968 1.4639312211545756
7.0702680744951545 892.2611492908673 1.383987025084448
7.075495629448571 800.1782265329982 1.3111415756187401
7.080723184401987 731.6413443837203 1.255687360179798
7.085950739355403 672.8188903980612 1.2043955903165027
7.091178294308819 636.2418546791935 1.1703860683136824
7.0964058492622355 609.1377197229295 1.1437270722855077
7.101633404215652 584.4640190676309 1.1209877026643766
7.106860959169068 568.651666873917 1.1068172283432958
7.112088514122484 549.8424780530344 1.0892300951835079
7.1173160690759 532.8224227762847 1.0723077039473619
7.1225436240293165 519.8937143875098 1.0597489928567982
7.127771178982733 506.85383131973526 1.046346481347808
7.132998733936149 499.8270980662335 1.0394352483759206
7.138226288889565 488.26055024069854 1.0271131409022023
7.143453843842981 482.5663073200668 1.0218160600688329
7.1486813987963975 475.02929514292276 1.0140164652963208
7.153908953749814 465.0533857220753 1.0034989157547243
7.15913650870323 459.66320722779534 0.9954660500108435
7.164364063656646 457.12043275449713 0.9914868378398882
7.169591618610062 458.9246198188136 0.9913502122932639
7.1748191735634785 467.6295320107362 0.9998658356219984
7.180046728516895 485.6958351033559 1.0189343949939182
7.185274283470311 518.8827059841838 1.052638938425784
7.190501838423727 573.5306362541359 1.1050725647524704
7.195729393377143 647.8369676775221 1.1722105426965594
7.2009569483305595 755.6869537222643 1.26494271131546
7.206184503283976 896.4727363553219 1.376695799644616
7.211412058237392 1078.7204229003896 1.5083251933526103
7.216639613190808 1287.787106097024 1.6473886260157893
7.221867168144224 1533.0278326550183 1.7962522824360911
7.227094723097641 1809.6015166482848 1.9518779093247056
7.232322278051057 2076.7469114954497 2.0914074940196183
7.237549833004473 2282.082656924615 2.1891235050833524
7.242777387957889 2374.757494099841 2.229718863948078
7.248004942911305 2317.468527116604 2.198036895604789
7.253232497864722 2136.0382184066116 2.108301742779219
7.258460052818138 1851.264659671491 1.9623321663066151
7.263687607771554 1537.0885276297759 1.7876851550697404
7.26891516272497 1234.601609151696 1.6016225039375276
7.274142717678386 978.581921740885 1.4259341797009946
7.279370272631803 782.647798124063 1.275580916194564
7.284597827585219 633.3841837313486 1.1486122041004978
7.289825382538635 534.173202009523 1.0566490788745384
7.295052937492051 470.28396090175926 0.9938304812284654
7.300280492445467 425.78237853011814 0.9493945053237332
7.305508047398884 392.6664955308551 0.9145517087327399
7.3107356023523 371.987729389771 0.8914858808384812
7.315963157305716 355.8774209304897 0.8731946609402237
7.321190712259132 346.57727227659655 0.8636723515927139
7.326418267212548 340.1221426251782 0.8575323824843761
7.331645822165965 335.14625278037295 0.8551984338376166
7.336873377119381 326.67688074801936 0.8446629976347216
7.342100932072797 321.7845094404611 0.8363457422172016
7.347328487026213 317.0865813918899 0.8274466088581912
7.352556041979629 310.5300973011876 0.8163693432760711
7.357783596933046 308.13026925632226 0.8133527832952306
7.363011151886462 305.240883432997 0.810229090120319
7.368238706839878 307.1862981082313 0.8149209063505255
7.373466261793294 314.05488627226543 0.8242239255451571
7.37869381674671 310.4485993746703 0.8216349660136859
7.383921371700127 312.0817086063222 0.8236118007150128
7.389148926653543 308.8636879116015 0.8216514566396378
7.394376481606959 309.5240491091624 0.8220397472302693
7.399604036560375 312.9291162266679 0.8235685152748004
7.4048315915137914 316.80698120626505 0.8282381743436464
7.410059146467208 312.2886461307085 0.8192936323207755
7.415286701420624 307.6513615007767 0.8104020073294494
7.42051425637404 305.6001443365462 0.8080476952115516
7.425741811327456 308.9795245837283 0.8143635551872107
7.4309693662808725 315.107823261793 0.8259291218121638
7.436196921234289 319.71796355968945 0.8330727998228462
7.441424476187705 320.5065818992293 0.832255032641042
7.446652031141121 320.7419827338571 0.8281919207034353
7.451879586094537 321.9834279881243 0.8296215459827585
7.4571071410479535 328.2615695202035 0.8374934244076918
7.46233469600137 332.72200486855786 0.8412870823389513
7.467562250954786 337.917476714695 0.8456582777468175
7.472789805908202 340.5801478854673 0.848595251583452
7.478017360861618 343.84190191399136 0.8508553489789493
7.4832449158150345 351.7416179046119 0.8587912575256498
7.488472470768451 355.01300315549867 0.8599890913530543
7.493700025721867 368.9955870085764 0.8756194808280474
7.498927580675283 383.1599715279875 0.8920227988093655
7.504155135628699 393.41751736717964 0.9014516154757255
7.5093826905821155 412.04662692786894 0.9207047915735364
7.514610245535532 425.21326826896995 0.9332103194813745
7.519837800488948 440.46227053631543 0.9478060875801924
7.525065355442364 456.50408721349214 0.9644675046654108
7.53029291039578 465.34945484582914 0.9724288628653271
7.5355204653491965 471.16450828189915 0.9778838113082815
7.540748020302613 474.23278511554173 0.9802390054329918
7.545975575256029 472.8498924961121 0.9785784948046997
7.551203130209445 471.1294339396276 0.9776154257883114
7.556430685162861 468.8809528664557 0.9749441155256506
7.5616582401162775 467.1981750383971 0.9730237876021471
7.566885795069694 462.73648903335425 0.9694602013128729
7.57211335002311 452.68921352610164 0.9586990711593057
7.577340904976526 446.40826440051956 0.9530187696200968
7.582568459929942 434.8550500559372 0.94009545298243
7.5877960148833585 430.93998756564497 0.9353831667976659
7.593023569836775 421.3517791721722 0.9242857956180699
7.598251124790191 413.3748318251043 0.9146097303097792
7.603478679743607 408.86287363064105 0.9095970571917753
7.608706234697023 408.56435877122004 0.9103464495798547
7.6139337896504395 406.218953052966 0.9075448971031732
7.619161344603856 408.6265914288722 0.9108675243113195
7.624388899557272 406.1274797925489 0.9055099614061254
7.629616454510688 407.0747798591618 0.9050322641797086
7.634844009464104 407.9769269597744 0.9052308048534721
7.6400715644175206 410.64057577682945 0.9081993742591059
7.645299119370937 423.1445417106379 0.9233953087614657
7.650526674324353 430.21748696927955 0.9300265031103215
7.655754229277769 437.4272037724853 0.9367807642668717
7.660981784231185 443.41158204022224 0.9409572411243283
7.666209339184602 451.5934366335612 0.9475827818060982
7.671436894138018 462.6047738987367 0.9583118402827654
7.676664449091434 478.2164079511904 0.9732231934805337
7.68189200404485 494.5140842596356 0.9886252694798271
7.687119558998266 509.60699618416373 1.0028180030507892
7.692347113951683 523.4216835277102 1.0164317284724191
7.697574668905099 532.5110056153144 1.0247596663983523
7.702802223858515 543.412777726108 1.0341922414492206
7.708029778811931 550.1488041993252 1.0400780162845469
7.713257333765347 556.9162066715352 1.0454449413067401
7.718484888718764 553.7849696740467 1.0411556856122743
7.72371244367218 544.5879972739708 1.0320182910460496
7.728939998625596 539.4312427087265 1.0274353181933584
7.734167553579012 530.409891827672 1.0190261322476362
7.739395108532428 529.8665871291727 1.0187782380836292
7.744622663485845 531.708795425606 1.0189693742235006
7.749850218439261 531.9734601242324 1.0196960410159912
7.755077773392677 532.1866237808598 1.0199502630026904
7.760305328346093 528.4049972662626 1.0179295452221304
7.765532883299509 522.8102378869152 1.0120183652508752
7.770760438252926 517.9716123318184 1.006057283662313
7.775987993206342 510.7874844486871 0.9974991979468082
7.781215548159758 503.192170318918 0.989862105963819
7.786443103113174 494.59120444027394 0.9815681772576506
7.79167065806659 488.0533556227372 0.9755758554485822
7.796898213020007 474.1147846183366 0.9610882840207728
7.802125767973423 463.78601713155973 0.9507140564684212
7.807353322926839 455.5386001467489 0.94229017959505
7.812580877880255 448.9971016093459 0.9361635434532247
7.817808432833671 442.9571580551981 0.9299652426686156
7.823035987787088 440.50574975028627 0.9269646370199295
7.828263542740504 440.82580814015546 0.9261567525183332
7.83349109769392 440.9412840455024 0.9240291395389885
7.838718652647336 439.44343731276575 0.9223196675690747
7.8439462076007525 438.17369207166996 0.9212258677409013
7.849173762554169 439.61440914895684 0.9237947086123348
7.854401317507585 442.14464815860583 0.9251203346657166
7.859628872461001 447.01013684356417 0.9298764020469299
7.864856427414417 450.701198145873 0.9329900865890319
7.8700839823678335 454.8990984650583 0.9374398976399841
7.87531153732125 462.8784646736975 0.9452402727597383
7.880539092274666 468.4788755112098 0.9492059865011186
7.885766647228082 480.13253928200254 0.9602749726126616
7.890994202181498 488.35079043875317 0.9676062043812973
7.8962217571349145 499.2215243495569 0.9782319183233258
7.901449312088331 508.6211545922576 0.9865571231682911
7.906676867041747 516.1800206414264 0.9933135358069065
7.911904421995163 522.2240706254777 0.9986455582627101
7.917131976948579 531.9507081227612 1.0068975831290703
7.9223595319019955 546.1759561401592 1.020107372899482
7.927587086855412 559.1383464462808 1.0310478020239613
7.932814641808828 572.9867723591211 1.0430352044331541
7.938042196762244 587.1538885861466 1.055499388476765
7.94326975171566 599.811464195269 1.0662834525242246
7.9484973066690765 611.7862745307934 1.0754384705670752
7.953724861622493 626.7196146624623 1.0880602382356914
7.958952416575909 644.9178689415514 1.1024275918081365
7.964179971529325 664.8699302598267 1.1200718568607249
7.969407526482741 676.7459071062732 1.1284581414996868
7.9746350814361575 686.5365651491699 1.1363131266752735
7.979862636389574 698.4787073143614 1.1459474885744574
7.98509019134299 709.1004408202858 1.1541201714297644
7.990317746296406 712.2838654544953 1.1561707821019032
7.995545301249822 712.561342014335 1.156230643245878
8.000772856203238 711.7140367949248 1.1545968688566801
8.006000411156654 710.481110839339 1.154122007399151
8.01122796611007 710.2339286544652 1.1542023354000817
8.016455521063486 699.6132285554883 1.144371686902338
8.021683076016902 684.7870210262013 1.1303866388852064
8.026910630970319 671.997450110196 1.118037772339125
8.032138185923735 664.9728719436465 1.1133069396438484
8.037365740877151 654.8501755214751 1.1062378454465003
8.042593295830567 646.635355302434 1.0988133000004778
8.047820850783983 633.3670761839201 1.0859996683411195
8.0530484057374 625.9318971191874 1.078272616803546
8.058275960690816 620.621592912708 1.0736742526244243
8.063503515644232 614.7243025880176 1.0692991321017706
8.068731070597648 609.6549251521404 1.0643805771914356
8.073958625551064 600.112306881693 1.0554594034635685
8.07918618050448 594.5910478063846 1.050276876291828
8.084413735457897 591.7684610425295 1.0476681456503358
8.089641290411313 591.6166057970664 1.0476542242520945
8.09486884536473 587.9995693037494 1.0439958672650904
8.100096400318145 584.8756929229111 1.0413032077115016
8.105323955271562 575.3646664573604 1.0320520054345812
8.110551510224978 567.7194213193419 1.0245849455290377
8.115779065178394 564.9473748507622 1.021994612659224
8.12100662013181 564.0034536213037 1.0209874444119917
8.126234175085226 572.5052868606413 1.0291915251833077
8.131461730038643 576.7543211286948 1.0318140669569216
8.136689284992059 582.5481866816847 1.0351118726732216
8.141916839945475 589.004886519646 1.0404880910507346
8.147144394898891 601.4075672326746 1.0510300815773852
8.152371949852308 621.6308519024675 1.0666735947345662
8.157599504805724 646.259360737376 1.0872184790231996
8.16282705975914 678.1461358587364 1.1130580955392873
8.168054614712556 706.922712682239 1.137549739146577
8.173282169665972 729.2950947862932 1.1556831510565617
8.178509724619389 743.4197111753821 1.1664604698085665
8.183737279572805 750.8669280913737 1.173339985317677
8.188964834526221 746.7552497491226 1.1681030697745454
8.194192389479637 743.0551298641499 1.163929982575917
8.199419944433053 732.4732057498878 1.1534121173319953
8.20464749938647 722.2023050830031 1.1446634095864183
8.209875054339886 714.2648530802862 1.1389578900387236
8.215102609293302 702.2768797174336 1.1306765882115912
8.220330164246718 693.3869294557485 1.123683222780476
8.225557719200134 689.680235730223 1.120586990250434
8.23078527415355 684.123413341675 1.1146128236194077
8.236012829106967 683.674713922704 1.1137457543763492
8.241240384060383 682.4475487173903 1.1116926315666995
8.2464679390138 684.008360798163 1.1122111869711448
8.251695493967215 684.063070919254 1.111153809254231
8.256923048920632 684.2457122867428 1.1107819919555402
8.262150603874048 679.0723908528162 1.1062009995815676
8.267378158827464 672.1981201353753 1.101270449908423
8.27260571378088 663.925563443678 1.0935885157886363
8.277833268734296 657.6293861621941 1.0876615937383687
8.283060823687713 652.5775547393777 1.0830469100264761
8.288288378641129 645.075505504512 1.0766148782918812
8.293515933594545 641.06104960388 1.073482699554266
8.298743488547961 636.333874319774 1.0688468314314792
8.303971043501377 640.5712845246671 1.0719969059567935
8.309198598454794 644.9494576705407 1.0747848197857937
8.31442615340821 646.7633472610636 1.0756038089954998
8.319653708361626 648.0923104398531 1.0769715553608197
8.324881263315042 649.3965913238787 1.0780821648464871
8.330108818268458 650.9397603265658 1.0792534589837928
8.335336373221875 656.1204243031758 1.082400156968718
8.34056392817529 664.2964292690019 1.0880168102572412
8.345791483128707 670.5570331755682 1.092234077452686
8.351019038082123 674.7047795305803 1.0955794639721428
8.35624659303554 678.2466417401101 1.099121699247989
8.361474147988956 681.5049441280978 1.1016209185656454
8.366701702942372 684.1447448146012 1.1028098114696538
8.371929257895788 690.2074853190876 1.1064688471817288
8.377156812849204 694.319337698842 1.109532252930934
8.38238436780262 696.9161188349494 1.111922533074492
8.387611922756037 692.8776702812825 1.1083841261378513
8.392839477709453 688.1764217447186 1.1038924115971498
8.398067032662869 679.9869297735855 1.0971972282796385
8.403294587616285 672.1370277271036 1.091572676237663
8.408522142569701 665.0152406559154 1.085551040599579
8.413749697523118 655.2998918461983 1.0768046986529032
8.418977252476534 645.0763405027661 1.0680168639394967
8.42420480742995 630.2000209137193 1.055028635217825
8.429432362383366 616.4095815659143 1.0437454754436633
8.434659917336782 606.5700970592283 1.035580988830595
8.439887472290199 595.8511739182121 1.02537947616142
8.445115027243615 590.658514325264 1.0204809726570638
8.450342582197031 583.0865541419448 1.0140305512394847
8.455570137150447 578.4776235455017 1.0100822432051153
8.460797692103863 571.2212954387558 1.0033657050114233
8.46602524705728 564.3395024873837 0.9969805434341686
8.471252802010696 557.559858767722 0.9911305668585352
8.476480356964112 554.1182073933919 0.9886663220451152
8.481707911917528 547.0453619206786 0.9817177009821305
8.486935466870944 539.9535854295447 0.9749343185986209
8.49216302182436 541.7025327060433 0.9756219695629138
8.497390576777777 540.302251306581 0.9736727465489242
8.502618131731193 539.3319838563317 0.9721851931903689
8.50784568668461 540.0351811842158 0.9718332030379255
8.513073241638025 537.9833628180493 0.9703797851746719
8.518300796591442 536.4798240293296 0.969518089566108
8.523528351544858 527.7443373032869 0.9620314873912947
8.528755906498274 520.6696958421273 0.9552532541567592
8.53398346145169 514.6449617145753 0.9489626446102474
8.539211016405106 507.3366265567445 0.9414091858697298
8.544438571358523 512.4895179910413 0.9458808316545521
8.549666126311939 511.30509607131995 0.9450807754601497
8.554893681265355 514.1600525661792 0.9476035912663187
8.560121236218771 513.7695975169371 0.9449598524149221
8.565348791172188 513.5372020900923 0.9446633906653563
8.570576346125604 516.6019602645705 0.9472576785732751
8.57580390107902 516.7802735467366 0.947562553727711
8.581031456032436 515.8478177139252 0.9466647522997332
8.586259010985852 514.256719347161 0.9442629732673926
8.591486565939269 517.2118445473071 0.946192757350187
8.596714120892685 524.2343292416292 0.9525547064439133
8.601941675846101 527.52625779713 0.9546322795694049
8.607169230799517 527.0823802024686 0.9537615534160451
8.612396785752933 527.1324124385026 0.9524179980680947
8.61762434070635 528.8885110971161 0.9540199194245369
8.622851895659766 533.187578884085 0.9588164121755228
8.628079450613182 537.0380159058727 0.9628844627748314
8.633307005566598 542.9967375477983 0.9687097453521107
8.638534560520014 546.5962026715374 0.9712054324763975
8.64376211547343 552.2451542526428 0.9750091866183542
8.648989670426847 561.2712166305578 0.9823916370459832
8.654217225380263 567.1728281755812 0.9876515190486252
8.65944478033368 573.420415252589 0.992662221818761
8.664672335287095 576.167922509447 0.9941152506540245
8.669899890240512 585.1677563841566 1.000837876791795
8.675127445193928 592.1625077772006 1.0063239678244427
8.680355000147344 605.1857447391637 1.017026934430494
8.68558255510076 615.3456250372195 1.025438823196622
8.690810110054176 628.7990735569766 1.0363501769906969
8.696037665007593 645.4340341269871 1.0488521903462422
8.701265219961009 662.138930485654 1.0622473055029515
8.706492774914425 681.1664348994034 1.0765862545517473
8.711720329867841 694.2187703197627 1.0865786549723668
8.716947884821257 702.0213224332063 1.090277290423614
8.722175439774674 705.7585066425272 1.0926791184900218
8.72740299472809 705.5012796410341 1.0929160506092808
8.732630549681506 704.5162890798931 1.093981549346857
8.737858104634922 698.6271730613265 1.0896175512237778
8.743085659588338 693.713551256989 1.0854431073944901
8.748313214541755 683.4354238552676 1.077391760162913
8.75354076949517 675.6723411960031 1.0714288452369332
8.758768324448587 664.0958517064836 1.0619671859533517
8.763995879402003 649.0572666325656 1.0489929311073019
8.76922343435542 635.9916771179722 1.037469178417344
8.774450989308836 621.3706723082016 1.0241775503579453
8.779678544262252 607.8444566134406 1.0121687888300706
8.784906099215668 595.9099731419608 1.000983752434748
8.790133654169084 590.1315745170326 0.9962561527670619
8.7953612091225 588.9459721284525 0.9952626554498232
8.800588764075917 585.2528581150028 0.9920298395965725
8.805816319029333 581.8963323591703 0.9885277434290641
8.811043873982749 577.6097574044317 0.9844320257703839
8.816271428936165 575.8483780636333 0.9817443445092179
8.821498983889581 576.0057322264041 0.9824078470944543
8.826726538842998 570.9745103225231 0.9782567583307766
8.831954093796414 568.4220540173077 0.9757464031477667
8.83718164874983 565.9504672360459 0.9732132504238353
8.842409203703246 563.3658818904793 0.9708199704999758
8.847636758656662 562.4241393566809 0.9703129556284513
8.852864313610079 562.285583998641 0.9704481001102961
8.858091868563495 563.85329034486 0.9713666152230037
8.863319423516911 564.7252032181432 0.9718597567545546
8.868546978470327 561.0385448590275 0.9686560229232608
8.873774533423743 559.3894337355678 0.9668193295667515
8.87900208837716 556.7761852399259 0.9630883641851704
8.884229643330576 555.6591392150983 0.9617352157205098
8.889457198283992 559.0159229622286 0.9645359920251522
8.894684753237408 560.7236462388656 0.9671679478758531
8.899912308190824 563.6916939839875 0.9697126354474476
8.90513986314424 567.406630754392 0.971709964715078
8.910367418097657 565.6266618758076 0.9692562501080723
8.915594973051073 571.1877710082987 0.9734616129211189
8.92082252800449 577.5398722097203 0.9784646872266235
8.926050082957905 582.728712571292 0.9830080074587949
8.931277637911322 581.0429808460934 0.9813447253773749
8.936505192864738 581.172525657443 0.9811842494397468
8.941732747818154 579.9036650855742 0.9804456239952699
8.94696030277157 583.853272935105 0.9829122997800399
8.952187857724986 588.3168178044733 0.9868523717259764
8.957415412678403 590.6610918685185 0.9874459633578708
8.962642967631819 595.9992371219814 0.9912691176494178
8.967870522585235 601.0353637244689 0.9946094040037897
8.973098077538651 605.05974714243 0.9971137278368418
8.978325632492067 609.4082933973594 1.0002046522197414
8.983553187445484 613.2426563960279 1.0034731667178614
8.9887807423989 617.6633809944233 1.0065701544514398
8.994008297352316 620.2346081652119 1.0082805700228716
8.999235852305732 621.7914542876852 1.009619232311708
9.004463407259149 625.6950465438281 1.0119362442946502
9.009690962212565 628.8892209227226 1.0148069508514073
9.014918517165981 637.9570174499312 1.0219741384321503
9.020146072119397 648.5123811445351 1.03048944716145
9.025373627072813 663.4575562235713 1.0416560810145885
9.03060118202623 677.36912897055 1.051134535685023
9.035828736979646 692.7779619306957 1.0624305666666234
9.041056291933062 705.8372740916319 1.071400965593686
9.046283846886478 721.3837225539517 1.0830015955363899
9.051511401839894 735.4814175326945 1.0931441472362111
9.05673895679331 755.5540217770904 1.1071339221862877
9.061966511746727 781.2702987540009 1.126412348417886
9.067194066700143 809.4124683757589 1.146371695017109
9.07242162165356 837.2613892597161 1.1636860447743056
9.077649176606975 853.9402126374052 1.1732422242571718
9.082876731560392 869.4871175237554 1.1837356973426698
9.088104286513808 885.8877075902839 1.1960298498974467
9.093331841467224 895.6588229448872 1.2026124241927791
9.09855939642064 897.9967250220882 1.20351598857454
9.103786951374056 894.2081241781893 1.2006178717300577
9.109014506327473 880.8726819185626 1.1903545933000348
9.114242061280889 869.5480774816698 1.1827740482121705
9.119469616234305 858.7760942030822 1.1744793371567148
9.124697171187721 851.2356463124678 1.168960433178163
9.129924726141137 846.4157615402021 1.1653413970362114
9.135152281094554 843.4454687061884 1.1640030842030185
9.14037983604797 846.4244998404218 1.1664626627707244
9.145607391001386 863.7502287900539 1.1772530796569494
9.150834945954802 885.0761132290019 1.1905417303682104
9.156062500908218 914.9901755575887 1.2107531963316418
9.161290055861635 943.0903570857056 1.2390235761144457
9.16651761081505 969.7726560442267 1.2636823478389405
9.171745165768467 996.4822257572399 1.286152115187326
9.176972720721883 1010.2166737119204 1.2992177487723768
9.1822002756753 1016.6738971491844 1.3065977724575195
9.187427830628716 1015.4454135876672 1.3088319766236591
9.192655385582132 1003.3756594705343 1.3024693115696944
9.197882940535548 993.0736789301217 1.2971386468193349
9.203110495488964 978.5071057140965 1.2897045911255616
9.20833805044238 966.4771222450081 1.2847106445077172
9.213565605395797 951.7174044595577 1.276212691170678
9.218793160349213 937.2100556098046 1.2684834699465304
9.224020715302629 924.7902494618987 1.2622584815700246
9.229248270256045 918.530109137309 1.2597879888284305
9.234475825209461 908.036239472168 1.2547553625037395
9.239703380162878 901.2759246171101 1.25158989674652
9.244930935116294 896.2576484468754 1.2491276628426542
9.25015849006971 886.4785033579545 1.2435853661147027
9.255386045023126 879.6610353118266 1.2398417248706564
9.260613599976542 875.4949690773218 1.2380683705650326
9.265841154929959 879.9474787869344 1.24336037044478
9.271068709883375 884.4978754925564 1.2467302007006145
9.276296264836791 901.170192047755 1.2598943044333808
9.281523819790207 911.8315129661379 1.268847721087193
9.286751374743623 925.9968784635214 1.2798211877893397
9.29197892969704 946.033297617936 1.2952667376648153
9.297206484650456 961.7012031225116 1.3069931128432173
9.302434039603872 982.6024454408583 1.3217289854695407
9.307661594557288 994.8483798882654 1.3319573317990547
9.312889149510704 995.4370469754357 1.3345786218721023
9.31811670446412 981.2213100226107 1.3254624951889906
9.323344259417537 961.6014452277645 1.3139838579525525
9.328571814370953 928.5824438247786 1.2914225035435036
9.33379936932437 894.2293019744127 1.2684238923723983
9.339026924277785 852.6908178129817 1.239541230383056
9.344254479231202 812.7118183620643 1.211352349967849
9.349482034184618 775.5400361804384 1.1840050147398737
9.354709589138034 746.216869294049 1.1619562834715984
9.35993714409145 724.7488837692088 1.1461776664572745
9.365164699044866 708.4185252233949 1.1344168459740096
9.370392253998283 697.0708380388675 1.126889042668572
9.375619808951699 683.9358009540099 1.1169149417287514
9.380847363905115 672.2768147228284 1.1081227590703764
9.386074918858531 667.0290082659834 1.104799352423805
9.391302473811947 663.6798210327333 1.1029662485498462
9.396530028765364 661.0118784142088 1.1014016878807895
9.40175758371878 657.9479699641865 1.100175831522353
9.406985138672196 658.5291462342697 1.1010162177838
9.412212693625612 659.5690170718575 1.100860216899262
9.417440248579029 658.5794035002624 1.0890760880043706
9.422667803532445 657.1652771221402 1.0817142580894026
9.427895358485861 656.1654077959674 1.0775068018677914
9.433122913439277 655.4613619385248 1.0736506196453415
9.438350468392693 656.802394037841 1.0732533941338829
9.44357802334611 656.8950498462449 1.0710301149729977
9.448805578299526 657.8851335035056 1.069375696377149
9.454033133252942 654.418117562695 1.0642533781758687
9.459260688206358 651.8543976512605 1.0606205056171376
9.464488243159774 649.2315982555081 1.0573257054778695
9.46971579811319 647.04551549913 1.0534723628162406
9.474943353066607 645.0898738693713 1.050803268377975
9.480170908020023 649.0242306470402 1.0532731590621927
9.48539846297344 650.4814610814774 1.053225706243928
9.490626017926855 654.3826764981362 1.0539380531432248
9.495853572880272 657.7803600051367 1.0544719491808827
9.501081127833688 659.9116516785684 1.0547351872292443
9.506308682787104 664.5205255505512 1.0582756281290122
9.51153623774052 660.4342354271569 1.0546099402791131
9.516763792693936 654.7648350452957 1.0495910612191885
9.521991347647353 650.8849032269436 1.0440242998455727
9.527218902600769 652.9738654644226 1.0440251324972392
9.532446457554185 656.4293726557329 1.0457776569278667
9.537674012507601 659.6190848155804 1.0476874641844403
9.542901567461017 658.2726516651754 1.0454928667227437
9.548129122414434 657.4017475096442 1.0443098055661812
9.55335667736785 655.8092943036752 1.042353464005663
9.558584232321266 654.2996135549522 1.0401649442472587
9.563811787274682 659.9905339247711 1.044414393426358
9.569039342228098 657.9318070941632 1.042626051368233
9.574266897181515 654.0110221878157 1.0397666818699758
9.57949445213493 656.214834254085 1.0405600678681681
9.584722007088347 654.7920136145165 1.0382620794065882
9.589949562041763 657.0318429064752 1.0387666957227244
9.59517711699518 658.5869474627691 1.0390989235750232
9.600404671948596 659.3913115734265 1.0397508258128185
9.605632226902012 656.3306533318473 1.0370990502308564
9.610859781855428 652.707434162889 1.033517461037566
9.616087336808844 651.6037147489993 1.0315783199517736
9.62131489176226 651.1105578225446 1.030250941972427
9.626542446715677 651.9066765895602 1.0302487864148666
9.631770001669093 655.898117869553 1.0334177018108246
9.636997556622509 655.7434447058312 1.0324470123443832
9.642225111575925 659.0171608109745 1.033484031315577
9.647452666529341 661.062375193836 1.0342405870021925
9.652680221482758 664.9137857707163 1.0373627261570038
9.657907776436174 667.7625882991772 1.0379436274544256
9.66313533138959 666.6670843275015 1.0354475947423618
9.668362886343006 671.2847858821387 1.0390317735839685
9.673590441296422 669.506276869364 1.038645560204733
9.678817996249839 668.6184578507325 1.0370953330541999
9.684045551203255 665.5502555816455 1.0341919808853923
9.689273106156671 668.4694473601278 1.035637461513085
9.694500661110087 675.0329719670692 1.0393823948256211
9.699728216063503 679.5968017349364 1.0417625026078874
9.70495577101692 680.6309823088358 1.0408462185325946
9.710183325970336 685.1132930843181 1.044467287601723
9.715410880923752 689.7604403593745 1.047791129657729
9.720638435877168 691.4845363081347 1.04887147266271
9.725865990830584 686.9488763558483 1.0452822251954925
9.731093545784 680.2606295419101 1.038290160601236
9.736321100737417 686.244300310967 1.0431403018458483
9.741548655690833 692.4321611399678 1.0477277876444773
9.74677621064425 697.2790353301064 1.0509805387912639
9.752003765597665 700.7269017912911 1.0525303455312087
9.757231320551082 699.1705717601893 1.0507079858557693
9.762458875504498 697.2988838462751 1.0482855318461746
9.767686430457914 702.8752716187747 1.0529353999627662
9.77291398541133 703.8417286582577 1.052914702059984
9.778141540364746 704.8631186618851 1.0513442750962678
9.783369095318163 701.1490506234057 1.0469426903331582
9.788596650271579 699.4467714235918 1.0454183659748766
9.793824205224995 702.3958524219958 1.0491810208572978
9.799051760178411 704.7290039183964 1.0502715292541285
9.804279315131827 703.7384747217536 1.048736189059502
9.809506870085244 702.173906795946 1.046237958052797
9.81473442503866 704.2367861452485 1.0468602844712251
9.819961979992076 706.2259217530509 1.0479665937157703
9.825189534945492 705.859217511205 1.0476890322958712
9.830417089898909 704.0060090785835 1.0462741829482332
9.835644644852325 701.9558553865102 1.0431510207128698
9.840872199805741 701.4460807370322 1.04207448152329
9.846099754759157 701.4896634538479 1.0418780622078532
9.851327309712573 700.0080646010463 1.040906610270485
9.85655486466599 697.5188149639533 1.0385888644873074
9.861782419619406 693.0046600118194 1.0353749378206534
9.867009974572822 690.9693769681943 1.0331398008450683
9.872237529526238 690.8189164818866 1.0327384576416216
9.877465084479654 692.1864775578836 1.0335109312260515
9.88269263943307 696.1051406673292 1.0359356535567623
9.887920194386487 697.7076343679533 1.0365312809364475
9.893147749339903 698.708829523872 1.037104873702686
9.89837530429332 696.6830939820123 1.0336444628757857
9.903602859246735 695.8461877482562 1.032068575533906
9.908830414200152 699.5957723070774 1.0348074690473472
9.914057969153568 708.9861078941572 1.0421398665901926
9.919285524106984 712.8895881141417 1.045012306932054
9.9245130790604 718.4933408109124 1.0483318337049956
9.929740634013816 722.9574732043573 1.0511070345938243
9.934968188967233 725.0595590093942 1.051913825857301
9.940195743920649 726.7603461950566 1.0528742253489183
9.945423298874065 730.0272288346747 1.0548131257103739
9.950650853827481 728.3509668878107 1.0533177412676573
9.955878408780897 732.4909610042854 1.0552410881988585
9.961105963734314 731.9407031281063 1.0548426843913798
9.96633351868773 729.1082295538217 1.0529850318872256
9.971561073641146 730.7126000265323 1.0544663573332023
9.976788628594562 730.649179114611 1.0539044574927603
9.982016183547978 727.691695935406 1.0511157570349916
9.987243738501395 723.8526645869414 1.0453529822824947
9.99247129345481 720.5456907852704 1.041803086055867
9.997698848408227 718.8044970899088 1.0405526477341567
10.002926403361643 719.8474715404086 1.0417206949994626
10.00815395831506 716.2012630858618 1.0386306016773408
10.013381513268476 712.8767132961915 1.035676386197862
10.018609068221892 709.6185189423286 1.0316662143326938
10.023836623175308 705.0755856008279 1.0280140479394437
10.029064178128724 707.9736920495245 1.0299987447180983
10.03429173308214 713.8109868780376 1.0356063111747993
10.039519288035557 719.7632089997061 1.0400171990547995
10.044746842988973 721.9037645440809 1.0402319308297607
10.049974397942389 722.6759097990459 1.0395922380281974
10.055201952895805 719.3266569500622 1.0367161869824582
10.060429507849221 719.5303947862884 1.0374563813509066
10.065657062802638 716.424076130205 1.0362351593751036
10.070884617756054 714.8031014654018 1.0348820525816151
10.07611217270947 710.2177641113817 1.0315159689337627
10.081339727662886 706.9200032720375 1.0283739944340542
10.086567282616302 703.5341069731819 1.0258876049208578
10.091794837569719 701.8538613163228 1.0228731202557462
10.097022392523135 702.9702228904677 1.0221106418535169
10.102249947476551 708.2452268852619 1.0261364080438047
10.107477502429967 712.5993184202265 1.0307703630066762
10.112705057383383 711.2840517152505 1.0294654539395904
10.1179326123368 708.4898696297953 1.0269154527404645
10.123160167290216 702.7907925662423 1.0212965932702105
10.128387722243632 698.5628338933734 1.0180735170884918
10.133615277197048 696.4483489345815 1.015644491673976
10.138842832150464 693.0109814212369 1.0118527214958852
10.14407038710388 691.754187927743 1.010967948290549
10.149297942057297 693.5169737271847 1.0131761707442766
10.154525497010713 692.0141906447227 1.0128018331102338
10.15975305196413 690.8293875695583 1.011787157198227
10.164980606917545 691.2420935690403 1.011104851787478
10.170208161870962 694.3792335376199 1.0122394172602658
10.175435716824378 692.605217384531 1.0108173241940297
10.180663271777794 688.6233261129931 1.0066296899310554
10.18589082673121 681.5909581581645 1.001007871227415
10.191118381684626 673.5384452252015 0.9952029774183854
10.196345936638043 671.4987457787151 0.9936352625596365
10.201573491591459 668.4097734874454 0.9917729013516239
10.206801046544875 666.9970498884896 0.9907092095449207
10.212028601498291 668.6785293591631 0.9908896872745685
10.217256156451707 662.6859147040221 0.9856698234981089
10.222483711405124 661.5376163887684 0.9852177478540425
10.22771126635854 660.1125456002886 0.9853487059993885
10.232938821311956 658.8949354486841 0.98437016475599
10.238166376265372 655.4427040070583 0.9810163956300191
10.243393931218788 651.1673087350338 0.9767594707561622
10.248621486172205 645.2639633291784 0.9721972893514388
10.253849041125621 647.8021097549625 0.9748700982673634
10.259076596079037 648.2281737236424 0.976252426465615
10.264304151032453 644.4173968756184 0.972829741362367
10.26953170598587 644.6476533120727 0.9718728705966013
10.274759260939286 642.8924854413964 0.9694810735411483
10.279986815892702 643.4393846801702 0.9697244530507917
10.285214370846118 639.8843052695858 0.9664546151278923
10.290441925799534 639.6293702732809 0.965852016734418
10.29566948075295 636.1953409548653 0.9632017291727849
10.300897035706367 633.0448361325456 0.9594288198410692
10.306124590659783 634.8124276018974 0.9597922533681157
10.3113521456132 631.7112606634113 0.9577295082142624
10.316579700566615 634.8964376323466 0.9607344988630905
10.321807255520032 630.9697968420844 0.9574134274555587
10.327034810473448 630.2089839532125 0.9567429615357276
10.332262365426864 627.8611568020015 0.9547275645741808
10.33748992038028 629.8243013392215 0.9561774493274788
10.342717475333696 625.2911936159371 0.9519062291418563
10.347945030287113 623.6767121906788 0.9490091419964226
10.353172585240529 626.2535296165645 0.9509131246568007
10.358400140193945 624.9628729184387 0.9499835940166299
10.363627695147361 628.2637150379859 0.952649914786566
10.368855250100777 630.339600092843 0.9537903560130964
10.374082805054194 633.4485435679808 0.9556385614618101
10.37931036000761 634.0919654829069 0.9555483999686163
10.384537914961026 633.6871183594146 0.9552280597165038
10.389765469914442 632.375907206215 0.9529732439991707
10.394993024867858 630.9853961103909 0.9517466132738712
10.400220579821275 628.6527079680526 0.9502247163355296
10.40544813477469 626.9111777564291 0.9486249540079089
10.410675689728107 625.1204655412781 0.9472665985888084
10.415903244681523 624.1470037349271 0.9463813279275546
10.42113079963494 621.7256360443567 0.9440222810645182
10.426358354588356 617.0773442207895 0.9403232139871969
10.431585909541772 613.6718251095969 0.9377495639407263
10.436813464495188 610.6317372433112 0.9362832176151346
10.442041019448604 606.2969274897223 0.9329698072804398
10.44726857440202 600.8675088365744 0.9276951693046666
10.452496129355437 596.4695699981678 0.9236144245864705
10.457723684308853 596.8825790816067 0.9238519508561523
10.462951239262269 596.1388253134818 0.9224036898581606
10.468178794215685 592.9384757875321 0.9197692115453279
10.473406349169101 586.2233270275899 0.9145481053497988
10.478633904122518 580.1152808956969 0.9100039875565895
10.483861459075934 577.8689337985446 0.9080318920466954
10.48908901402935 575.9146036164797 0.9062799268123133
10.494316568982766 571.3440101790178 0.9016115046227864
10.499544123936182 568.2440493257864 0.8994970229283872
10.504771678889599 560.2657709585447 0.8932151339367311
10.509999233843015 557.1892669320476 0.8906353418172366
10.515226788796431 556.5376613723743 0.8897783834176511
10.520454343749847 550.0415740452914 0.8830627161699799
10.525681898703263 551.0869776835709 0.882799816184404
10.53090945365668 552.3787252331463 0.8832098290486466
10.536137008610096 552.2802019748343 0.8832439201762511
10.541364563563512 551.0687043444026 0.8825449756659706
10.546592118516928 549.6865259792329 0.8810891224763213
10.551819673470344 549.9428576881932 0.8809941365222668
10.55704722842376 552.2296104215183 0.8833651022994866
10.562274783377177 549.3163006283401 0.8813573517953304
10.567502338330593 546.6043361079603 0.8792975170525122
10.57272989328401 543.787421542142 0.8763203911111389
10.577957448237425 542.3049526919905 0.8747540862055121
10.583185003190842 543.686712043103 0.8754533720584005
10.588412558144258 540.0158050262104 0.8722119260915484
10.593640113097674 540.7073295472713 0.8730693764648646
10.59886766805109 540.3152754211077 0.8725362472755288
10.604095223004506 535.5570356485874 0.8677158850869354
10.609322777957923 532.6691672332126 0.8655239095583418
10.614550332911339 528.9514967335718 0.8613669231841661
10.619777887864755 529.2430198952053 0.8612276846614707
10.625005442818171 530.0994655062691 0.8619945795389081
10.630232997771587 528.9294253884608 0.8610255298619471
10.635460552725004 527.1350881191622 0.8596173413177711
10.64068810767842 526.8134363340234 0.8586913637002471
10.645915662631836 531.4454500950872 0.8619684326666225
10.651143217585252 533.2956475301689 0.8633501980688503
10.656370772538668 537.989409553722 0.8670254789107996
10.661598327492085 536.1702329000505 0.8643745093242727
10.666825882445501 538.1598521792333 0.8661380519668799
10.672053437398917 540.1472733844718 0.867226270599237
10.677280992352333 544.8605113662268 0.8716585207404651
10.68250854730575 547.3196198078315 0.8737528787111424
10.687736102259166 553.669327308045 0.8779257046528177
10.692963657212582 558.4772452101276 0.8811325995587086
10.698191212165998 561.3508093877053 0.8828912346757881
10.703418767119414 565.4169801364797 0.8851899539180665
10.70864632207283 568.7909855384294 0.8870219803104231
10.713873877026247 572.9687893658506 0.8896324906226867
10.719101431979663 582.9061020072334 0.8966132032246187
10.72432898693308 595.7617917742413 0.9062367182263451
10.729556541886495 608.1383271863265 0.9157128627066525
10.734784096839912 624.3371274872499 0.9281297247443557
10.740011651793328 628.4257887013221 0.9306177971597202
10.745239206746744 630.5241370984882 0.9317371123705439
10.75046676170016 627.7506639927661 0.9296930688090091
10.755694316653576 623.5054664561679 0.9261676912283524
10.760921871606993 620.3249500747725 0.9234999704586963
10.766149426560409 620.5958379839582 0.9231858558225478
10.771376981513825 618.3111407379191 0.9212227942682154
10.776604536467241 612.1680652562097 0.9162961888739449
10.781832091420657 610.9572991884845 0.9147349616333277
10.787059646374074 603.7662531541962 0.9087345577544189
10.79228720132749 602.6308472414815 0.9075643178716194
10.797514756280906 603.8054999591249 0.9084794352910006
10.802742311234322 603.4430305193137 0.908463263220164
10.807969866187738 604.727823571268 0.909156736840603
10.813197421141155 602.7462779797945 0.9073688118610141
10.81842497609457 600.6292646029083 0.9052512459125529
10.823652531047987 602.9599838671686 0.9066676128725295
10.828880086001403 607.6371894851083 0.9096145931568208
10.83410764095482 612.6314100042122 0.913210562134184
10.839335195908236 621.9695665976378 0.919837409841952
10.844562750861652 629.9511825500178 0.9256871357123982
10.849790305815068 640.2388942959883 0.9329804090050136
10.855017860768484 657.4861374792358 0.944547138982567
10.8602454157219 672.7583427515997 0.9555235112342376
10.865472970675317 692.8439976029002 0.9691848513475567
10.870700525628733 711.9856230319836 0.981918842305334
10.875928080582149 729.8599271923248 0.9940135335821144
10.881155635535565 739.8065737177977 0.9997787407788291
10.886383190488981 743.5307909730126 1.0022412611211018
10.891610745442398 733.5909858741298 0.9956627810408144
10.896838300395814 717.6990758918583 0.9837676163191126
10.90206585534923 701.2100800382875 0.9720508726062183
10.907293410302646 684.8497399944215 0.9603083979723105
10.912520965256062 668.3357569888288 0.9482349529197966
10.917748520209479 655.810529324951 0.9392117354409937
10.922976075162895 644.0564616915178 0.9305430907324189
10.928203630116311 633.9744867758834 0.9238032043440515
10.933431185069727 620.2325766165851 0.9139576052255948
10.938658740023143 610.1355121682788 0.9063803118953585
10.94388629497656 603.1455022474355 0.9010171975645663
10.949113849929976 599.1689028327908 0.8980613374278023
10.954341404883392 593.712102372741 0.8933321726021267
10.959568959836808 588.4509762276776 0.8891367575133964
10.964796514790224 584.4130045780832 0.8859433152140062
10.97002406974364 581.8904600799112 0.8853820936755507
10.975251624697057 575.5340621880597 0.8824786556322505
10.980479179650473 565.5698540043111 0.8765305220238468
10.98570673460389 559.0540134882821 0.8726549764923944
10.990934289557305 557.5824053434262 0.8723637681439248
10.996161844510722 555.7953840034672 0.8724391802851893
11.001389399464138 553.9231292428818 0.8717106654750071
11.006616954417554 548.1177734020301 0.8678316525468666
11.01184450937097 542.1065387321737 0.863888107102401
11.017072064324386 538.4308655254729 0.8620229683073956
11.022299619277803 535.4708020905653 0.8602136796793138
11.027527174231219 529.2069452030955 0.8554100218963647
11.032754729184635 526.9303894199418 0.8535924871838182
11.037982284138051 521.3857814967242 0.8492611950719151
11.043209839091467 517.6361292138181 0.8465893915623467
11.048437394044884 516.8141810710265 0.8462526794338089
11.0536649489983 515.0822945980306 0.8455725767210334
11.058892503951716 511.9848280553786 0.8428433136382573
11.064120058905132 510.2195650563252 0.8417615171827463
11.069347613858548 510.55833411726377 0.8428095027598982
11.074575168811965 510.84179892823283 0.8435078067347834
11.079802723765381 510.95431739542437 0.8434599029140355
11.085030278718797 509.85775660029327 0.8426837164372181
11.090257833672213 508.464395572002 0.8417398869759293
11.09548538862563 507.8426454389692 0.841344218787754
11.100712943579046 506.2048361965398 0.8407178230708665
11.105940498532462 504.76827312929356 0.8397270322786669
11.111168053485878 505.68380851177943 0.8403618690604783
11.116395608439294 503.65730466614826 0.8388863684613396
11.12162316339271 504.6774305083109 0.8402807544234763
11.126850718346127 503.6824361816083 0.8399012331146266
11.132078273299543 499.73378839976345 0.8367832747125595
11.13730582825296 498.97233840917096 0.8360439843460618
11.142533383206375 497.6652072840069 0.8353611422243368
11.147760938159792 499.03125805089195 0.8365084085611989
11.152988493113208 502.4369954439932 0.8392088857058843
11.158216048066624 504.428812785385 0.8409163626528203
11.16344360302004 504.1812088847488 0.8407271434515903
11.168671157973456 499.5201287373977 0.8371426761674308
11.173898712926873 502.2421181612078 0.8399025353185791
11.179126267880289 499.135238549178 0.8370233722519473
11.184353822833705 499.4801426285537 0.8372395153704584
11.189581377787121 498.4149969153819 0.8360187300192355
11.194808932740537 497.7248698276944 0.8351635453368902
11.200036487693954 497.4891456088408 0.8354917441022288
11.20526404264737 499.1796745012458 0.8374569687050115
11.210491597600786 500.0199489803167 0.8384845440568438
11.215719152554202 495.1775818797473 0.835072477977008
11.220946707507618 492.8436708957979 0.833295672271053
11.226174262461035 492.4615803645068 0.8325580334626791
11.23140181741445 493.41275132326325 0.8338244753308416
11.236629372367867 492.86810450134396 0.8325306794173724
11.241856927321283 490.4752900072468 0.830348203315253
11.2470844822747 486.29461207018574 0.8276656169617266
11.252312037228116 487.7192551856702 0.8284771636015645
11.257539592181532 485.29534632640105 0.826663160161495
11.262767147134948 482.3048298264001 0.8243285414279827
11.267994702088364 481.63197341168546 0.8236428340677558
11.27322225704178 481.01141906544353 0.8234922063414856
11.278449811995197 479.8785600399425 0.8224582050293986
11.283677366948613 482.1299507155399 0.8243782861223632
11.288904921902029 481.39743315479654 0.8232382355337996
11.294132476855445 477.4700147720194 0.8195048422166722
11.299360031808861 472.80939384141885 0.8165830698677141
11.304587586762278 467.95548491196007 0.8124613067412277
11.309815141715694 467.60500954782833 0.8122099935450241
11.31504269666911 469.2281443193158 0.8134955117867803
11.320270251622526 468.7508603160453 0.8124042527368109
11.325497806575942 468.78334957933026 0.8123806337804711
11.330725361529359 469.24374436065864 0.8121547458935108
11.335952916482775 471.2695939033105 0.8139837224920446
11.341180471436191 469.6272811358195 0.8126652510026062
11.346408026389607 464.08989716194327 0.8075466513643286
11.351635581343023 460.98489010877796 0.8044279795593758
11.35686313629644 457.1615741641823 0.8008500746472388
11.362090691249856 454.8953517557171 0.7982593682529459
11.367318246203272 454.14189453962973 0.7981286274709345
11.372545801156688 455.0638741461885 0.7993707866692245
11.377773356110104 454.74376121214107 0.7997157547390166
11.38300091106352 455.1416236569636 0.8006992246903955
11.388228466016937 453.4184919906459 0.7991017009260445
11.393456020970353 446.36210601546503 0.7926643529240873
11.39868357592377 441.8110141957835 0.7883643672038956
11.403911130877185 435.3104132265043 0.782796498049649
11.409138685830602 432.95047583177023 0.7810384432009005
11.414366240784018 434.429899304775 0.782626161961515
11.419593795737434 432.0609082090067 0.7796658537489788
11.42482135069085 431.038074008416 0.7785834523097456
11.430048905644266 430.1643345186268 0.7784770687383958
11.435276460597683 425.1896384591919 0.774236075555533
11.440504015551099 424.85407981277007 0.7750572033993307
11.445731570504515 424.6794454544901 0.7744417283007888
11.450959125457931 428.2464641915008 0.7765884125677297
11.456186680411347 432.7273785772751 0.7803529391216903
11.461414235364764 430.19744494332934 0.7781529323709457
11.46664179031818 422.6454137563963 0.7718745981904228
11.471869345271596 419.50475763742645 0.7692862054697227
11.477096900225012 419.69952607498374 0.7706516034190095
11.482324455178428 422.11593469069516 0.7802609905456668
11.487552010131845 422.20993401638566 0.7826107956792081
11.49277956508526 416.7923759449563 0.7790942995770774
11.498007120038677 412.88695187152285 0.776765561131822
11.503234674992093 410.2041529114113 0.7746327824961459
11.50846222994551 410.9641133337573 0.7764716837723491
11.513689784898926 413.76892478500145 0.7804829463926226
11.518917339852342 412.83157519313204 0.7810336301767654
11.524144894805758 412.2115712820268 0.7820799011933511
11.529372449759174 409.7151627450743 0.7806246010660106
11.53460000471259 407.3309360068253 0.7780193184387423
11.539827559666007 408.3613886267584 0.7791021815186101
11.545055114619423 408.2920388604992 0.7791555303822562
11.550282669572839 406.227497723542 0.7774282686610882
11.555510224526255 405.38467258729463 0.7776580443593049
11.560737779479672 404.67045292406914 0.7784936673437547
11.565965334433088 407.03095217871373 0.7819916816795996
11.571192889386504 406.55597829910727 0.7820613558614399
11.57642044433992 406.8297707002154 0.7835121485992931
11.581647999293336 404.04066017552725 0.780663632529129
11.586875554246753 402.5182126637455 0.7798095998787862
11.592103109200169 402.476661639125 0.7804681663075254
11.597330664153585 405.5408280330265 0.7833862652781085
11.602558219107001 406.91426506322034 0.7851077155013682
11.607785774060417 408.3605894059362 0.786558037774513
11.613013329013834 408.7724406279886 0.7865936021067562
11.61824088396725 403.07835445194667 0.7817190236095984
11.623468438920666 402.39883019028713 0.7805534980044457
11.628695993874082 400.7589859943145 0.7792734473081263
11.633923548827498 404.499310240672 0.7837612177408265
11.639151103780915 406.96318870092466 0.7869349916136422
11.64437865873433 406.1867240467745 0.7875068777935734
11.649606213687747 404.93421271223167 0.7864448435099854
11.654833768641163 397.57063263590044 0.7793612173783478
11.66006132359458 396.38176212480835 0.7776869515126485
11.665288878547996 395.70372232201095 0.7775047800820972
11.670516433501412 399.3614068548029 0.7824338384151681
11.675743988454828 401.36506133705905 0.7858850828531304
11.680971543408244 405.1658139768934 0.7898505968096515
11.68619909836166 407.6159820490695 0.7921772932137049
11.691426653315077 403.865789357594 0.7884011416818638
11.696654208268493 399.7324734134983 0.783598211475986
11.701881763221909 397.6391859911314 0.7813185941118928
11.707109318175325 397.1569611045021 0.7817282068035191
11.712336873128741 398.5077888402875 0.7833080483739191
11.717564428082158 400.82732589047527 0.7866793147112839
11.722791983035574 399.1145602893037 0.7854129621240534
11.72801953798899 397.7207846218632 0.7844931971847403
11.733247092942406 399.44290189069443 0.7870839506891986
11.738474647895822 399.9112055239117 0.7878918868349066
11.743702202849239 400.7388386883412 0.7886033121296289
11.748929757802655 400.191620239626 0.7879794083647256
11.754157312756071 400.63965975611717 0.7874934131822949
11.759384867709487 400.9997167649979 0.7883873928807276
11.764612422662903 404.16074696706283 0.7920834751430263
11.76983997761632 407.1163468150641 0.7955681548918815
11.775067532569736 408.9262759306488 0.7979684636191783
11.780295087523152 408.4603997710212 0.7971211642192465
11.785522642476568 409.13561731175884 0.7973954369453892
11.790750197429984 407.06765469138685 0.7948780531083225
11.7959777523834 407.32561830582074 0.794889742031608
11.801205307336817 405.78298297792895 0.793233962980361
11.806432862290233 404.68834320729246 0.7925204529983491
11.81166041724365 407.25926574180045 0.7959054270602363
11.816887972197065 407.72049519321456 0.7968337589059434
11.822115527150482 408.6872137326222 0.7977048297725741
11.827343082103898 404.54606632002486 0.7934619410837568
11.832570637057314 401.756731511083 0.7900983399364955
11.83779819201073 399.74589584289066 0.7891335570579726
11.843025746964146 395.5744823816893 0.7862875567152047
11.848253301917563 394.8472014877487 0.7860565352096999
11.853480856870979 393.17738966048097 0.7852870204535218
11.858708411824395 389.276479370232 0.7806150714241739
11.863935966777811 383.8786218074414 0.7759949110351414
11.869163521731227 379.6472717369472 0.7725449367970543
11.874391076684644 373.01742579183934 0.7658556965014031
11.87961863163806 371.2981030577122 0.7659332764357281
11.884846186591476 372.2253223691142 0.7670907801635951
11.890073741544892 370.05440462815193 0.7647880385680225
11.895301296498308 371.907796654281 0.7667412750380267
11.900528851451725 370.0350935242502 0.7640406187704336
11.90575640640514 367.11892558408107 0.7605363657478579
11.910983961358557 366.6266148384807 0.7613264572653468
11.916211516311973 364.9334128064918 0.759111555662093
11.92143907126539 361.8922299987605 0.7571396553749147
11.926666626218806 360.96622338021496 0.756452138177558
11.931894181172222 355.1116153258931 0.7501785482877832
11.937121736125638 354.12911178891443 0.7501974985234497
11.942349291079054 353.47729711260274 0.749652665247477
11.94757684603247 355.6600723307177 0.7519241094933642
11.952804400985887 357.2569554229468 0.7540977072587352
11.958031955939303 357.42836393542933 0.7546295241691179
11.963259510892719 357.09997561216016 0.7540769959871798
11.968487065846135 355.7680929603708 0.7536320502622298
11.973714620799552 356.07601563526447 0.7549686993541938
11.978942175752968 354.79312539622083 0.7539077309461718
11.984169730706384 354.51185201126515 0.7547598985613028
11.9893972856598 352.1432585915923 0.7517660242909633
11.994624840613216 353.0371086788239 0.7510365018242632
11.999852395566633 352.08869855548306 0.7514243190013618
12.005079950520049 354.76892760053016 0.7540636554820107
12.010307505473465 355.17283083771906 0.7550946023230329
12.015535060426881 357.0922288745899 0.7574495163373101
12.020762615380297 356.4571648092452 0.7560842708502912
12.025990170333714 356.30452034749214 0.7562089779143174
12.03121772528713 353.8686314224437 0.7537996516554457
12.036445280240546 352.4530449061512 0.7513380612282622
12.041672835193962 352.3613796360819 0.7517080802807696
12.046900390147378 353.0829781941831 0.7539633197074018
12.052127945100795 354.1464444734132 0.7558080158408257
12.05735550005421 358.0595417924098 0.7603248926843138
12.062583055007627 361.06621405144557 0.7628877967945655
12.067810609961043 364.21483122701886 0.7659823813397492
12.07303816491446 365.4567169723514 0.7679160467629416
12.078265719867876 367.6524035244387 0.7708444155062469
12.083493274821292 365.67246662066833 0.7680304448283011
12.088720829774708 363.89471910934606 0.7651284205844413
12.093948384728124 363.0917825450451 0.7630621776540848
12.09917593968154 365.8136695608993 0.7661218815156728
12.104403494634957 369.27251052188336 0.7706489414190261
12.109631049588373 377.5780600794582 0.780590842334765
12.114858604541789 387.73779463616296 0.7897949018956362
12.120086159495205 399.0269453831437 0.7999068776328825
12.125313714448621 409.34112135970054 0.8092331711379398
12.130541269402038 421.95886262624003 0.8219006190477992
12.135768824355454 433.64822683647446 0.8333309885427082
12.14099637930887 446.10159282696895 0.8447189007985907
12.146223934262286 462.03059053365865 0.8589132888567703
12.151451489215702 471.85166908902033 0.8673441511457324
12.156679044169119 479.5823570685459 0.87404444158048
12.161906599122535 488.14926831146533 0.8815353432041467
12.167134154075951 487.5599970226174 0.8806811671405977
12.172361709029367 488.5735261742257 0.8817006689888616
12.177589263982783 486.1877927962521 0.8800546391098045
12.1828168189362 481.645163201471 0.8760940739482074
12.188044373889616 479.38008409863846 0.8747960219648631
12.193271928843032 472.47446803061337 0.8687704725546501
12.198499483796448 466.1039173704316 0.8625817988638821
12.203727038749864 460.17066041372226 0.8575660117382672
12.20895459370328 455.1869452955021 0.8538942711596339
12.214182148656697 450.50375614998995 0.8505364065234539
12.219409703610113 444.8035186462555 0.8464288128804206
12.22463725856353 437.9290079521255 0.840147595086412
12.229864813516945 428.5606549156439 0.8309274409488736
12.235092368470362 422.7128488141151 0.8251802406811197
12.240319923423778 414.83767607642613 0.8179804975665547
12.245547478377194 404.88452909116813 0.8089824091742989
12.25077503333061 399.0155046490097 0.8034384530971324
12.256002588284026 393.19001535961394 0.7975680313332164
12.261230143237443 389.0657515281887 0.7928685402537282
12.266457698190859 385.58573078140824 0.7892193639970853
12.271685253144275 384.8022423170385 0.788279627894922
12.276912808097691 377.58721518529586 0.7819016626713995
12.282140363051107 374.3728393686166 0.7793596539437092
12.287367918004524 371.87929756896966 0.7780471109471215
12.29259547295794 368.9798022872986 0.7758844775339271
12.297823027911356 369.20358100921845 0.7758430266842924
12.303050582864772 365.95304645589874 0.7723513452952742
12.308278137818188 366.2399264488484 0.7722030582698896
12.313505692771605 363.2919294197291 0.7721003428759879
12.31873324772502 362.0964981879742 0.7794860787356057
12.323960802678437 361.04857008991604 0.7827424715102528
12.329188357631853 359.7532494630447 0.7848798078976259
12.33441591258527 357.9752089221234 0.7864554920099154
12.339643467538686 355.0507954761672 0.7862478469150324
12.344871022492102 349.9069557425483 0.7849386409213615
12.350098577445518 350.0214171839466 0.788116802901287
12.355326132398934 349.03864559887575 0.790770680472316
12.36055368735235 347.7089896233875 0.7905300495320049
12.365781242305767 347.0480460026224 0.7910871619472966
12.371008797259183 345.0551153039807 0.7899755611137487
12.376236352212599 345.4180332003845 0.7907955050894909
12.381463907166015 343.8450983086801 0.7914711067763092
12.386691462119432 345.9828795119006 0.798050950819314
12.391919017072848 342.9575694031209 0.7973397612201518
12.397146572026264 340.5666496432299 0.797761478869874
12.40237412697968 338.12542034307904 0.7972391037675036
12.407601681933096 333.65557168622183 0.7927275048692436
12.412829236886513 334.5028458820746 0.7955502352145251
12.418056791839929 335.26850472020243 0.79748306351017
12.423284346793345 337.35776258700633 0.8005708039273726
12.428511901746761 337.1174585401425 0.802572905308659
12.433739456700177 338.57078484339803 0.8054771456371579
12.438967011653594 339.53979664340324 0.8078041325380443
12.44419456660701 336.65554038421186 0.8052594222063577
12.449422121560426 336.0490700884077 0.8040144046127046
12.454649676513842 334.40494433474294 0.802280055948076
12.459877231467258 332.7967767572773 0.8022683421396283
12.465104786420675 333.95268297048233 0.8057237711132769
12.47033234137409 332.97043870223695 0.8051968427012617
12.475559896327507 332.30565524702996 0.8048768439531081
12.480787451280923 332.63428446065006 0.8061080516003198
12.48601500623434 329.88083463203594 0.8042461214196932
12.491242561187756 330.21158243476054 0.80668711011842
12.496470116141172 329.12603367967995 0.806722155409578
12.501697671094588 328.918549796125 0.8060139147977657
12.506925226048004 329.87971405218036 0.8082390187195576
12.51215278100142 328.29004704865196 0.808187890856813
12.517380335954837 325.35861687204834 0.8066448311404102
12.522607890908253 324.67597227539676 0.8086466528509735
12.527835445861669 322.05933094000505 0.8069358408417985
12.533063000815085 323.54685328272814 0.8091079205716996
12.538290555768501 322.14512361239696 0.8077696559997798
12.543518110721918 322.75421543335796 0.8100767794734324
12.548745665675334 322.10293070680774 0.8113884030044299
12.55397322062875 319.8836634668294 0.810752004390329
12.559200775582166 317.5876205504851 0.8099786176964128
12.564428330535582 313.16811161897544 0.79851344148231
12.569655885488999 308.8785605929009 0.7840074310372659
12.574883440442415 310.3530207914041 0.781611650237769
12.580110995395831 311.30603747114486 0.7787657780849894
12.585338550349247 312.3575529537913 0.7781213733486473
12.590566105302663 311.8994753745023 0.7764769822155181
12.59579366025608 309.1666368775065 0.7729140794482492
12.601021215209496 310.21626075279886 0.7737514952669712
12.606248770162912 311.3731063800067 0.7736413426362188
12.611476325116328 310.79736640698417 0.7709610808397751
12.616703880069744 313.69046605465525 0.7725197697267887
12.62193143502316 316.36541370445735 0.7757652149423716
12.627158989976577 319.99217102386774 0.7795286967991105
12.632386544929993 320.0687346562754 0.7790813257699014
12.63761409988341 320.24507987977904 0.7786690860902894
12.642841654836825 317.99001619448956 0.7742345756086062
12.648069209790242 318.84019005414774 0.774341487342598
12.653296764743658 324.13603951010947 0.7794550802793492
12.658524319697074 328.3949666468955 0.7843317889688658
12.66375187465049 333.1885162202119 0.7900038021584593
12.668979429603906 339.4622692616653 0.7955546838584302
12.674206984557323 342.010209952959 0.7963826702221487
12.679434539510739 346.8286910271792 0.7994584783730085
12.684662094464155 351.5541498316096 0.8040113576846991
12.689889649417571 355.31280894584665 0.8081750844596445
12.695117204370987 363.8825950747391 0.8168133325673734
12.700344759324404 371.3524504579854 0.8237996872789367
12.70557231427782 380.76565515713 0.8338743630313182
12.710799869231236 385.4729293406125 0.8374398598628858
12.716027424184652 393.58862660729494 0.8455920201250839
12.721254979138068 399.2184913791547 0.8523267392423711
12.726482534091485 404.0891542556192 0.8564953836582113
12.7317100890449 408.94412283358565 0.8611008649438852
12.736937643998317 412.3509027844682 0.8646340730120984
12.742165198951733 413.92233991623124 0.86511667357385
12.74739275390515 416.889448965516 0.8681055251232761
12.752620308858566 422.9846413731669 0.8741237289180243
12.757847863811982 422.3990849938302 0.8728344761157546
12.763075418765398 419.14180341362 0.8687686058192858
12.768302973718814 411.8064370217528 0.8610811018508457
12.77353052867223 405.18803796242076 0.8543719878291577
12.778758083625647 400.02067871987055 0.848887194335194
12.783985638579063 393.6092992067189 0.8420486320765155
12.789213193532479 389.0401609817335 0.8362815035560616
12.794440748485895 385.80138800656283 0.8329093395350939
12.799668303439312 382.29093755616196 0.8279672710780039
12.804895858392728 381.14545253764743 0.8269041299202469
12.810123413346144 376.3198257686577 0.8220274924598553
12.81535096829956 370.7237652378019 0.8164658211926047
12.820578523252976 367.19370737836954 0.8129984417665245
12.825806078206393 365.1717379876135 0.8108911006973228
12.831033633159809 363.6834740170821 0.8079654713994103
12.836261188113225 363.2345188162491 0.8076936442856785
12.841488743066641 364.07130173505783 0.8101770337853768
12.846716298020057 362.96315763389646 0.8089381022630646
12.851943852973474 364.6964092642727 0.8116767081287017
12.85717140792689 364.80416807997227 0.8116893709015698
12.862398962880306 365.1919430230652 0.8102612736392083
12.867626517833722 365.608254976218 0.809444414187207
12.872854072787138 368.41337958063076 0.8110061105934055
12.878081627740555 375.8015161936194 0.8174770799769502
12.88330918269397 382.7162271611461 0.8253440734381506
12.888536737647387 391.58841704531807 0.8343101452663497
12.893764292600803 395.30310330934554 0.8381197275710733
12.89899184755422 398.36063502998826 0.8410180408345739
12.904219402507636 400.3854566186796 0.8417827282401757
12.909446957461052 397.945316507806 0.8390824052106811
12.914674512414468 389.08275071390807 0.8299512666135814
12.919902067367884 379.23519892057095 0.8200330767983851
12.9251296223213 369.94368675609076 0.8108775147660576
12.930357177274717 363.8899768757826 0.8041229991995078
12.935584732228133 361.76016659716373 0.8013297633535842
12.940812287181549 354.17541233030755 0.791912065590488
12.946039842134965 348.6474861353171 0.7855960613888413
12.951267397088381 339.2658583586944 0.7752602722117813
12.956494952041798 333.6917651266599 0.7697668155961217
12.961722506995214 331.28297648514166 0.7664291829120005
12.96695006194863 325.6316303154636 0.7600132464537359
12.972177616902046 324.7436342955235 0.758887906438075
12.977405171855462 324.3007094398686 0.7573298445616912
12.982632726808879 328.31241220406844 0.7626403848128349
12.987860281762295 331.71269093747475 0.765734307599189
12.993087836715711 330.40366207732313 0.7639902807508959
12.998315391669127 326.9441861438614 0.7600203138103631
13.003542946622543 322.45042487090836 0.7538951959172059
13.00877050157596 320.67656446609396 0.7522542250560955
13.013998056529376 322.6917101194545 0.7543574347500486
13.019225611482792 327.68680209196526 0.7602970555468044
13.024453166436208 331.6311348122097 0.7660194305568723
13.029680721389624 334.64726020922086 0.7697637346337293
13.03490827634304 335.93087350254194 0.7705591306964396
13.040135831296457 340.2819024731874 0.7760763374881371
13.045363386249873 344.4955364400943 0.7810662445726905
13.05059094120329 345.0749653092937 0.7815438613779045
13.055818496156705 348.66712218014413 0.7858354696526096
13.061046051110122 347.2994775441027 0.7829206953455347
13.066273606063538 348.7207986416519 0.7850364245328214
13.071501161016954 349.2859669432868 0.7855470059934908
13.07672871597037 346.63167942160084 0.7834415679242366
13.081956270923786 343.86547084360006 0.7813424395992683
13.087183825877203 339.27302789373493 0.7766525076538658
13.092411380830619 336.9019513365923 0.7737973335762408
13.097638935784035 338.464091384454 0.7755798220314333
13.102866490737451 337.543695778744 0.7759150311092545
13.108094045690867 332.9137132590081 0.7713933926742869
13.113321600644284 327.8106158416248 0.7655648471640479
13.1185491555977 323.07185115303565 0.7594954185837841
13.123776710551116 322.9080879154308 0.7571463574839233
13.129004265504532 322.19367369098524 0.7573088577853777
13.134231820457948 322.1400852042873 0.7575635473243842
13.139459375411365 325.4620757344308 0.7615302524149397
13.14468693036478 328.4923192158178 0.765507621191857
13.149914485318197 331.33962140677653 0.7684752938925592
13.155142040271613 330.51438682046233 0.7666864301304307
13.16036959522503 331.2709345126976 0.767705985839437
13.165597150178446 332.8772261793241 0.7693341314365632
13.170824705131862 334.8030625355358 0.7716750205043369
13.176052260085278 335.5853340096359 0.7731841216956149
13.181279815038694 336.2707685005367 0.7725209066416486
13.18650736999211 335.33637001752146 0.7717819128453
13.191734924945527 334.7818240478891 0.7711689705391629
13.196962479898943 338.6767302483894 0.7756498301285516
13.202190034852359 339.159849696873 0.7772452965195564
13.207417589805775 342.11860922739754 0.7803809180076099
13.212645144759191 343.13123682145 0.7813622192501272
13.217872699712608 340.8969597532524 0.7789473319009309
13.223100254666024 340.21480284716887 0.7778442095934102
13.22832780961944 337.7237775158246 0.7751935091974566
13.233555364572856 336.58404634970475 0.7740989111470434
13.238782919526273 336.32719079009786 0.7734880633072023
13.244010474479689 333.08536551702224 0.771028998713834
13.249238029433105 333.4112073746694 0.7722155678641888
13.254465584386521 332.20031338264863 0.770292584206019
13.259693139339937 332.9653187650172 0.7717523892547977
13.264920694293354 331.60042461715096 0.770247530287789
13.27014824924677 327.9456712599375 0.7651120049621503
13.275375804200186 325.34101119020346 0.7625689793171793
13.280603359153602 323.69075150221096 0.7607128055158907
13.285830914107018 321.9493882172452 0.7584312703258548
13.291058469060435 322.0777137086604 0.7593096403807178
13.29628602401385 322.88768601276735 0.7603496500637128
13.301513578967267 324.6611398234884 0.7631664508506568
13.306741133920683 320.50814746382775 0.758728217267899
13.3119686888741 319.22421484601455 0.7571202041337743
13.317196243827516 316.0179167012986 0.7539384798554939
13.322423798780932 313.82900330752426 0.7499120735154708
13.327651353734348 312.78054176319574 0.7474903747063578
13.332878908687764 309.6023259894534 0.7441812339906122
13.33810646364118 310.2610487067703 0.74444596751028
13.343334018594597 309.45549650582825 0.7440610488444233
13.348561573548013 311.5247800248146 0.7465929001473509
13.353789128501429 313.3471113904463 0.7486772442014649
13.359016683454845 310.364678899669 0.7449075586188071
13.364244238408261 306.3274446948122 0.7398522889110667
13.369471793361678 306.01700289253967 0.7405134030876283
13.374699348315094 308.82193145707765 0.7448337946925321
13.37992690326851 310.3113780905371 0.7483029488990227
13.385154458221926 313.3286059775083 0.7519611642858693
13.390382013175342 313.258698862705 0.7518421203754283
13.395609568128759 313.36763290693415 0.7516656630427635
13.400837123082175 313.88447378663653 0.752348922415758
13.406064678035591 314.0133381274579 0.7523318366370597
13.411292232989007 314.01571240609053 0.7516373280617084
13.416519787942423 314.5325022381996 0.7501001717991042
13.42174734289584 316.23338157920074 0.7513954955169839
13.426974897849256 317.81970870333004 0.7537692668419492
13.432202452802672 318.531820785069 0.7541344862321492
13.437430007756088 320.1477222614542 0.7573531587338742
13.442657562709504 320.637979979882 0.7570908739015161
13.44788511766292 322.6514422798662 0.7592384700105436
13.453112672616337 322.200196540017 0.7586402907968414
13.458340227569753 322.85996132782833 0.7578474322405162
13.46356778252317 321.93405310564043 0.7569096879101703
13.468795337476585 323.85854529702596 0.759917464077013
13.474022892430002 329.3942926992173 0.7667882022896039
13.479250447383418 334.41132735560114 0.7729251812925009
13.484478002336834 337.5178661624309 0.7759429607552534
13.48970555729025 338.0153903651159 0.7758533226666434
13.494933112243666 335.52658781929324 0.7739232486276364
13.500160667197083 332.52088726080717 0.7707825565174097
13.505388222150499 329.4672830385555 0.7679712028141259
13.510615777103915 326.83248790590136 0.7647129575317939
13.515843332057331 325.6145209928769 0.7631794336081148
13.521070887010747 325.6065438340363 0.7638986819517922
13.526298441964164 321.858470698449 0.7597963078272214
13.53152599691758 317.9726699082146 0.7556896196845143
13.536753551870996 312.6065266147979 0.7490156855241711
13.541981106824412 306.8306234730212 0.7425458938683849
13.547208661777828 304.7131432607854 0.7387703166961646
13.552436216731245 301.19709796693473 0.734211981291856
13.55766377168466 299.01283054723666 0.7316040415135421
13.562891326638077 295.12384953086297 0.7281242236446209
13.568118881591493 291.6068512273741 0.7266823609331763
13.57334643654491 289.1405251082163 0.7245874736403043
13.578573991498326 288.86644116617884 0.7251525092248532
13.583801546451742 286.4317296359608 0.7213951844230531
13.589029101405158 283.7808923925687 0.7172519571987023
13.594256656358574 281.3843092214304 0.714732014383461
13.59948421131199 279.1957657769906 0.7141910737267345
13.604711766265407 279.5824016343072 0.7171564981994503
13.609939321218823 278.5590250537412 0.7168527620633338
13.615166876172239 277.72007665518106 0.7140904609666691
13.620394431125655 276.6453678614576 0.7109811431016039
13.625621986079071 277.6855493003487 0.7108986077421783
13.630849541032488 275.78761785879396 0.7093959829304212
13.636077095985904 274.98781749991343 0.7082344208604968
13.64130465093932 275.5845357790687 0.709186132023658
13.646532205892736 272.71738641112574 0.7058531786822856
13.651759760846153 272.1695800905903 0.7044216753789446
13.656987315799569 271.8933794664541 0.7030991583478083
13.662214870752985 269.98043191577193 0.7007388088396466
13.667442425706401 267.68473297670823 0.6985029337876175
13.672669980659817 267.4497873442024 0.698956097619947
13.677897535613234 263.53387901207935 0.6944783053239758
13.68312509056665 262.7586516506957 0.6927660109659992
13.688352645520066 267.75814054397614 0.7004288257903233
13.693580200473482 267.6014840979754 0.7000670835939043
13.698807755426898 268.4807121896493 0.7004357533060276
13.704035310380315 268.76153694430434 0.7009073876807973
13.70926286533373 265.783218430694 0.6976849073853832
13.714490420287147 267.1748467377377 0.7002614523599292
13.719717975240563 269.03439095296613 0.7018572156778657
13.72494553019398 274.7807963510627 0.7088864077827164
13.730173085147396 274.6001247833268 0.709323569382612
13.735400640100812 274.65233648194953 0.7100490383849006
13.740628195054228 274.2965117585798 0.7092112032899548
13.745855750007644 275.36331863191833 0.7084743159262354
13.75108330496106 276.15229463628 0.7087083279299745
13.756310859914477 274.16310473423306 0.7074704847381486
13.761538414867893 272.69722237557306 0.7068106006398096
13.766765969821309 273.05951171514135 0.7089695949787701
13.771993524774725 271.832041137303 0.7081970421398094
13.777221079728141 269.338257729062 0.7065153564528275
13.782448634681558 269.78782788437275 0.7074151288376647
13.787676189634974 265.3009337412436 0.7020812654627807
13.79290374458839 264.579212278933 0.7007776083543843
13.798131299541806 265.22128881778696 0.6998323151536284
13.803358854495222 263.8930053241355 0.6978434493805353
13.808586409448639 263.94101974446744 0.6970220375781676
13.813813964402055 263.5288701050337 0.6965406717842684
13.819041519355471 264.4258146951464 0.6969517814814393
13.824269074308887 265.3705682626896 0.6988687960677661
13.829496629262303 264.9255499254369 0.6987423509788147
13.83472418421572 266.69386035334617 0.7022155344224286
13.839951739169136 270.5675266243983 0.7063589094311575
13.845179294122552 274.16303436671456 0.7108090835084977
13.850406849075968 276.4249174836266 0.7123784830450666
13.855634404029384 275.18056946261686 0.7084163339307661
13.8608619589828 273.1965294461112 0.7056857436109866
13.866089513936217 272.63457360548483 0.7037888925484034
13.871317068889633 274.44880028327157 0.7068385988401382
13.87654462384305 274.49779882972473 0.7077704289711397
13.881772178796465 274.3144855286238 0.7073311174142232
13.886999733749882 276.89643251996085 0.7108941216613722
13.892227288703298 278.1762927854734 0.713557418018453
13.897454843656714 279.8349988048998 0.7158990639305202
13.90268239861013 283.9653128866216 0.721726014393456
13.907909953563546 285.68497880237965 0.7223868016043101
13.913137508516963 287.6695575375585 0.7242431898429271
13.918365063470379 288.26020910287735 0.7245645138185892
13.923592618423795 287.4430904315563 0.7223411881343618
13.928820173377211 288.22299263244986 0.7240507879701011
13.934047728330627 287.52264305089625 0.7232434320899669
13.939275283284044 287.9264185998902 0.7233881753576228
13.94450283823746 290.26275296670553 0.7261182195616542
13.949730393190876 288.9331127643579 0.7240334884013804
13.954957948144292 290.4800849718125 0.7250045757710863
13.960185503097708 290.61427230207073 0.7250363202721328
13.965413058051125 291.36880797018864 0.7249493072763589
13.97064061300454 293.0671132089634 0.7263590553632684
13.975868167957957 289.4588668694849 0.7237892694202205
13.981095722911373 285.8195227012561 0.7204305244890937
13.98632327786479 284.6673998042285 0.7194954027056856
13.991550832818206 283.8823772132482 0.7189713104775997
13.996778387771622 281.5926279078687 0.7160618188455177
14.002005942725038 277.6727090234426 0.7096991422056502
14.007233497678454 276.665474926042 0.7090710516613371
14.01246105263187 279.86780708339154 0.7133385800892635
14.017688607585287 283.2940824595746 0.7186394574542296
14.022916162538703 285.2189470172908 0.7213155832401877
14.028143717492119 285.11839823883577 0.7217034551819235
14.033371272445535 283.75966393640243 0.7194684653081959
14.038598827398951 282.1563035016593 0.7171170628972231
14.043826382352368 283.14259837958 0.7181493887676779
14.049053937305784 284.0784772569593 0.7188100968809252
14.0542814922592 282.256055478267 0.7167325021128249
14.059509047212616 280.78136605125246 0.7145848728420021
14.064736602166032 282.3517313209317 0.7159612191373951
14.069964157119449 287.2235448248277 0.7220539150895797
14.075191712072865 293.7745301422221 0.7307366564697573
14.080419267026281 297.2452822499078 0.7366812511387969
14.085646821979697 300.5572961581847 0.7399191557335802
14.090874376933114 300.3924071282134 0.7376063124974572
14.09610193188653 304.9281453538243 0.7424294300008072
14.101329486839946 309.2815927750368 0.7462232639081522
14.106557041793362 312.48326909427306 0.7503384124266682
14.111784596746778 310.5954960676464 0.748503892097821
14.117012151700195 307.6230972265467 0.7452888064825018
14.12223970665361 306.93443236630384 0.7449597814564001
14.127467261607027 302.84346530509805 0.7406283526470961
14.132694816560443 301.3423073030322 0.7381796390956736
14.13792237151386 300.6197150932256 0.737476653580669
14.143149926467276 300.5315705630365 0.7365181688062861
14.148377481420692 300.25750630844135 0.7352223536260579
14.153605036374108 299.5048423056536 0.7350069412005003
14.158832591327524 297.32346582298095 0.733271464378511
14.16406014628094 297.79018145875904 0.7340063226773156
14.169287701234357 297.2540282197241 0.7344009869956505
14.174515256187773 296.56622320231156 0.732631020869234
14.179742811141189 296.05099329253204 0.7319222940178318
14.184970366094605 293.3090152754169 0.7284438714311107
14.190197921048021 289.3035841270841 0.72290048470727
14.195425476001438 285.32690240090125 0.718866752875834
14.200653030954854 286.2003797180891 0.7202142395012409
14.20588058590827 289.92828399077393 0.7232762203745604
14.211108140861686 295.26166223575774 0.7286289549412914
14.216335695815102 296.7875489968702 0.730675755205232
14.221563250768519 297.1441950830007 0.7307419029324297
14.226790805721935 296.35411190923725 0.730429332498371
14.232018360675351 294.7809432832098 0.7276367613672196
14.237245915628767 295.5784541910534 0.7283418721522692
14.242473470582183 295.0552310595944 0.7270677479852954
14.2477010255356 293.8901151413949 0.7244298507166316
14.252928580489016 294.49604012623354 0.7253091627717746
14.258156135442432 294.04370801200525 0.7247015962282506
14.263383690395848 295.3111456474537 0.7268254113482133
14.268611245349264 297.0103583109657 0.7295718802539197
14.27383880030268 296.7409183197351 0.7277472843906132
14.279066355256097 297.7131769916346 0.7283407675843311
14.284293910209513 297.5765001461059 0.7266693036907518
14.28952146516293 299.863720726647 0.7294314370974574
14.294749020116345 301.8299130037869 0.7313838922469184
14.299976575069762 302.48481690832875 0.7324328297504791
14.305204130023178 302.0898924630567 0.7328772442172918
14.310431684976594 305.30329994345124 0.7375810916476697
14.31565923993001 306.0158614268528 0.7387792911745266
14.320886794883426 308.65555004899244 0.741600100223957
14.326114349836843 313.90678215536155 0.7482745664220403
14.331341904790259 316.2570714220143 0.750226746091809
14.336569459743675 317.7546741567085 0.7517905987928016
14.341797014697091 320.2504815498562 0.7538263803623672
14.347024569650507 321.1784720632913 0.754775805958798
14.352252124603924 322.49840957367405 0.7563895692550352
14.35747967955734 321.6428120705124 0.7566671325759988
14.362707234510756 317.89219983752093 0.7525796791293944
14.367934789464172 318.1271183125556 0.753360446433032
14.373162344417588 319.7396117204825 0.7534598286950025
14.378389899371005 319.7974050477688 0.7541591830305941
14.38361745432442 322.60757918804455 0.7571266940750824
14.388845009277837 321.00079864562434 0.7552470746338925
14.394072564231253 321.57206636943994 0.7563777377373365
14.39930011918467 320.5654668490272 0.7552603806637518
14.404527674138086 318.4749376712676 0.7522715573777382
14.409755229091502 317.92231583144604 0.7511538616867294
14.414982784044918 316.54625349116293 0.7485951345302841
14.420210338998334 315.8960636321783 0.7477934916274332
14.42543789395175 317.9233507052699 0.7509793478840354
14.430665448905167 318.3502949868706 0.7520578310557751
14.435893003858583 319.36085775774905 0.7541462769547116
14.441120558811999 321.9863241181972 0.7573218496262776
14.446348113765415 322.97344557080146 0.7573264948421484
14.451575668718831 324.04595970776023 0.7580650416583907
14.456803223672248 328.08211717252914 0.761979016723319
14.462030778625664 334.30445696000334 0.7687833123913432
14.46725833357908 338.0894479220689 0.7733560743258833
14.472485888532496 343.88008354856487 0.7792598357291262
14.477713443485912 344.17073368765705 0.7791377932992805
14.482940998439329 346.9815455455085 0.7819526565782169
14.488168553392745 348.84135827932096 0.7837310841089554
14.493396108346161 351.5090179070762 0.7866140487179614
14.498623663299577 354.714782669468 0.7904496191403507
14.503851218252994 357.96277223122695 0.7940696465556419
14.50907877320641 362.6341445492455 0.8003529989215188
14.514306328159826 363.85623352494946 0.801919735619821
14.519533883113242 365.7142896876434 0.8034491573494466
14.524761438066658 366.28017547323685 0.8031464013011144
14.529988993020075 363.45722991668634 0.7999011711359395
14.53521654797349 362.3679422127699 0.7988632758981489
14.540444102926907 356.6127942631314 0.7935152410379144
14.545671657880323 350.12735416652765 0.7868009313249648
14.55089921283374 340.55169303703207 0.776783278353288
14.556126767787156 330.66182647239197 0.7654044558820078
14.561354322740572 326.0800271244944 0.7597660138721736
14.566581877693988 319.88998327539537 0.7523738340972238
14.571809432647404 317.4294340863185 0.7495383840786909
14.57703698760082 311.8305265556556 0.7424859279499987
14.582264542554237 311.0596630603699 0.7411397384755591
14.587492097507653 311.59028430455004 0.7413587915962997
14.592719652461069 315.906192656561 0.7457617382399373
14.597947207414485 320.72832735784635 0.7517305517669822
14.603174762367901 325.5285084620017 0.7576081444884392
14.608402317321318 328.2865816386728 0.7617562747337234
14.613629872274734 328.65855986060683 0.7613891238098549
14.61885742722815 331.2443091576382 0.7636946228862732
14.624084982181566 336.1695643323619 0.7682515377868143
14.629312537134982 343.9999791251598 0.7771268827338693
14.634540092088399 354.32819216767956 0.7886178789584556
14.639767647041815 359.20469985198105 0.7938367124597369
14.644995201995231 359.7633329612482 0.7947800455852808
14.650222756948647 359.7578172295433 0.7939141475259442
14.655450311902063 358.1344587300847 0.7918786057512052
14.66067786685548 358.86798251844283 0.7930243010343966
14.665905421808896 359.1857601172084 0.7935473844901713
14.671132976762312 360.0034406859693 0.7947715487872695
14.676360531715728 358.96203152646905 0.7924863176757142
14.681588086669144 356.47214289482355 0.788350871027987
14.68681564162256 355.9420813108701 0.7874226698840507
14.692043196575977 355.236540095221 0.7855302092460396
14.697270751529393 357.00562910677627 0.7879599623860519
14.70249830648281 359.01840365053204 0.7903943903656329
14.707725861436225 362.16773541521457 0.79477678695779
14.712953416389642 362.7329619004599 0.7966182729424878
14.718180971343058 361.08671107425727 0.7946813127387488
14.723408526296474 358.6300895419172 0.7902855665866912
14.72863608124989 356.7719328006398 0.7877197827432528
14.733863636203306 356.4195808890621 0.7870907774557818
14.739091191156723 360.16233527898305 0.791971896154634
14.744318746110139 355.60811495675057 0.7874731752105074
14.749546301063555 350.4606257571819 0.781663422418195
14.754773856016971 338.79030971006364 0.7685252492236601
14.760001410970387 332.2519719045765 0.7614128713468231
14.765228965923804 329.169155404972 0.7569544999891926
14.77045652087722 330.5535003017616 0.7593685264878482
14.775684075830636 330.0377165564105 0.7588721402091622
14.780911630784052 327.065226833343 0.7562375329773701
14.786139185737468 324.25610525227063 0.75334011928805
14.791366740690885 322.80776097862974 0.7526293715933605
14.7965942956443 324.7707875681654 0.755763720960858
14.801821850597717 326.2195936656324 0.7576787272457502
14.807049405551133 326.6778311769678 0.7577671195777396
14.81227696050455 325.5461443095457 0.7559020076550239
14.817504515457966 325.46077727243807 0.7556537432537945
14.822732070411382 328.7029045055985 0.7584362400085825
14.827959625364798 332.5344019055469 0.7634892138062713
14.833187180318214 338.1359160500464 0.7696922090855584
14.83841473527163 342.9141685063165 0.7748226365546594
14.843642290225047 344.4153573005964 0.7755157830943614
14.848869845178463 347.7531755301436 0.7787974813750869
14.854097400131879 348.6102538404911 0.7803728491833378
14.859324955085295 351.04479942474495 0.7838630596382243
14.864552510038711 352.57946998229744 0.7845627331193029
14.869780064992128 351.8889643959514 0.7834796147883255
14.875007619945544 352.391952461125 0.784140038175309
14.88023517489896 353.37463695116963 0.7851247715037849
14.885462729852376 353.19841703614077 0.7861109111486397
14.890690284805792 350.94803454218646 0.7833805987768744
14.895917839759209 349.4699378107207 0.7808244210115982
14.901145394712625 351.6920383119464 0.7831989698976247
14.906372949666041 354.4294529800567 0.7860872243412064
14.911600504619457 355.8265968523591 0.7881867977692987
14.916828059572873 355.37106353731264 0.7879004262203736
14.92205561452629 347.0602189283388 0.7787022153492398
14.927283169479706 340.6889589265802 0.7718886833936529
14.932510724433122 336.2840902043233 0.767292213641073
14.937738279386538 332.15114369588997 0.762763316563429
14.942965834339955 328.68417969934785 0.7593388473466326
14.94819338929337 322.79012963314636 0.7520741030529978
14.953420944246787 315.71507471346484 0.7444621966143887
14.958648499200203 309.6624301481205 0.7368614030905469
14.96387605415362 306.8360410915006 0.7347485310859361
14.969103609107036 303.96189821563433 0.7317417685873036
14.974331164060452 303.8591131393493 0.7320571423769576
14.979558719013868 305.90602099861997 0.7363258841933387
14.984786273967284 306.6118667972976 0.7362796461774174
14.9900138289207 307.21756939846 0.7376119006222069
14.995241383874117 308.78506607865575 0.7385808156484395
15.000468938827533 308.4659472157936 0.7379709058059623
15.005696493780949 308.933170381179 0.7381026225127206
15.010924048734365 309.2057786954173 0.7388527929925028
15.016151603687781 309.7666784865617 0.7404660043986582
15.021379158641198 314.25244264562156 0.7454331684797709
15.026606713594614 314.491437981567 0.7446994187624322
15.03183426854803 316.67802168591874 0.7468665360562755
15.037061823501446 315.95963861722475 0.7452665994561982
15.042289378454862 315.8982623554326 0.7455363671409102
15.047516933408279 315.86912129773333 0.7460368324216158
15.052744488361695 319.1323270910142 0.7494245216664265
15.057972043315111 320.1779868260403 0.750808140725384
15.063199598268527 321.51297611482187 0.7523716028597719
15.068427153221943 321.9289251526945 0.7521940706550545
15.07365470817536 323.0922742640514 0.7527636790784492
15.078882263128776 326.3654680197351 0.7563757632905831
15.084109818082192 323.83040019851563 0.7544273983629822
15.089337373035608 322.7784858545091 0.7541559444872611
15.094564927989024 321.1625637452285 0.7522788760920913
15.09979248294244 319.7741696348729 0.7503927098199519
15.105020037895857 318.3513912327486 0.748555016598226
15.110247592849273 316.05298974918605 0.7457644223487685
15.11547514780269 311.9478302348683 0.7411221886592175
15.120702702756105 311.1797506333102 0.7402858772684273
15.125930257709522 309.88491064534657 0.7387171597718102
15.131157812662938 308.5450981485247 0.7379493545995334
15.136385367616354 308.60513480841576 0.7388273714303302
15.14161292256977 307.9831984107415 0.7376624461213461
15.146840477523186 307.4934877634758 0.737372598131299
15.152068032476603 305.3113562229018 0.7337959587274596
15.157295587430019 302.25231503039817 0.7305643967275168
15.162523142383435 298.91282471426877 0.7270687473558571
15.167750697336851 295.42757587083827 0.7228225262940245
15.172978252290267 293.26223387756306 0.7208260099711121
15.178205807243684 289.4916793317347 0.7176379262927907
15.1834333621971 287.0030107058273 0.715026767571316
15.188660917150516 281.7526175909226 0.7105276284744385
15.193888472103932 281.06386201801143 0.7093927659254738
15.199116027057348 279.24616271799715 0.7068365786570984
15.204343582010765 279.99684107918875 0.7067291661688
15.20957113696418 282.8632848190678 0.7089463076058407
15.214798691917597 283.65640454888535 0.7088982472301468
15.220026246871013 284.1665775166336 0.7096345990085635
15.22525380182443 284.020308198745 0.709817353782863
15.230481356777846 280.50483410407804 0.7058528694867463
15.235708911731262 280.16497813876214 0.7064699860631338
15.240936466684678 281.92194256368265 0.7079455748898308
15.246164021638094 280.89545650647517 0.7066747326825128
15.25139157659151 282.2794018944317 0.7082231241637883
15.256619131544927 278.9826394823897 0.7043315086882089
15.261846686498343 277.67769051375865 0.7028693502451712
15.267074241451759 275.381009979709 0.6997718589029809
15.272301796405175 277.67553853511527 0.7034057481236651
15.277529351358591 278.7575385949594 0.7054047416367956
15.282756906312008 280.8808384376695 0.7080758155081806
15.287984461265424 281.2219295742375 0.7088558838438033
15.29321201621884 282.73112876709274 0.7105370077756099
15.298439571172256 284.09753563055654 0.7122670893476298
15.303667126125672 284.3129614559733 0.7117770058699662
15.308894681079089 286.1477136945419 0.7126214033237651
15.314122236032505 285.58779983708945 0.710800035415181
15.319349790985921 285.9304383373744 0.7110582343063504
15.324577345939337 289.06684206078864 0.7149532264056063
15.329804900892753 291.1076549101162 0.718179951620508
15.33503245584617 294.46832877905933 0.7216407689224329
15.340260010799586 294.68222002167914 0.7222761480663786
15.345487565753002 296.4045987643423 0.7249331536306861
15.350715120706418 296.44564762737184 0.724777477542327
15.355942675659835 298.7754794056719 0.7274268304886934
15.36117023061325 300.01854340439263 0.7283546292339508
15.366397785566667 301.0405716680468 0.7300416438197235
15.371625340520083 302.774450719832 0.7315252893258887
15.3768528954735 303.1802962992108 0.7322012853126868
15.382080450426916 304.04753170584974 0.7326689815813829
15.387308005380332 306.85239765089545 0.7367853555002036
15.392535560333748 306.8482140505176 0.7372030758554098
15.397763115287164 303.54538862495116 0.7419888982754527
15.40299067024058 302.3597707105485 0.7474068185464404
15.408218225193997 299.76889496450707 0.7503264928057828
15.413445780147413 300.4461900214644 0.7554143919872994
15.418673335100829 301.4868088849844 0.7608436632736191
15.423900890054245 302.18250720010445 0.7641024378772341
15.429128445007661 304.2034059449203 0.7694504994966135
15.434355999961078 303.52514174698774 0.7707153001708084
15.439583554914494 302.5850979997204 0.7715118444817283
15.44481110986791 303.0804881425943 0.7753062240827021
15.450038664821326 306.3459490917188 0.7815042602150516
15.455266219774742 308.584975919626 0.7867843188960487
15.460493774728159 303.79300715468514 0.7821548584426535
15.465721329681575 301.4426073419524 0.7803048069854228
15.470948884634991 300.9067841993676 0.7815702575816234
15.476176439588407 301.30078515914266 0.7839198861734006
15.481403994541823 303.21083058277657 0.788515111873748
15.48663154949524 303.1339576420493 0.7915091652748838
15.491859104448656 303.1571448054722 0.79361781958748
15.497086659402072 302.320985816763 0.7957433155868987
15.502314214355488 304.0604071880771 0.7996780344731975
15.507541769308904 302.71133530505637 0.7989168246148094
15.51276932426232 301.50692098698295 0.7997923267572663
15.517996879215737 301.5187488399622 0.8020716617250713
15.523224434169153 298.2639187752376 0.7997635573467298
15.52845198912257 299.73765941156853 0.804148846791195
15.533679544075985 298.34043312279647 0.8040455867848152
15.538907099029402 299.46063183885695 0.8070654926932243
15.544134653982818 298.00032171149223 0.8064609711571046
15.549362208936234 299.5671477315847 0.8090002257613647
15.55458976388965 298.894095650812 0.8097819372458097
15.559817318843066 299.3629585610833 0.8125881751192104
15.565044873796483 297.8833105246745 0.8123457530974213
15.570272428749899 297.8607718062714 0.8141721320842938
15.575499983703315 297.9210984882511 0.8164643679029037
15.580727538656731 294.23601950903617 0.8122364092223807
15.585955093610147 291.8661290392078 0.8106440904229201
15.591182648563564 290.0609604422722 0.8084388874046203
15.59641020351698 288.96940123294786 0.8095310558020475
15.601637758470396 289.0947254938806 0.8113880423692174
15.606865313423812 286.7632299148358 0.8102655369900966
15.612092868377228 285.09290200424266 0.8095256987130817
15.617320423330645 284.73567214377476 0.810478731398058
15.62254797828406 283.7269471670515 0.8108676736423878
15.627775533237477 284.8677474527194 0.8161950140628996
15.633003088190893 282.0403616760486 0.8138221395293163
15.63823064314431 280.77870243003804 0.8111987603794311
15.643458198097726 275.6091106884331 0.7916149303861666
15.648685753051142 275.6135334396864 0.7844615092051631
15.653913308004558 277.10581723684606 0.7819279312426048
15.659140862957974 276.9264244665634 0.7780269977832039
15.66436841791139 276.8340976978643 0.7753277102984413
15.669595972864807 274.69709044663387 0.7699165167075934
15.674823527818223 272.2661133295722 0.7653972460939225
15.680051082771639 273.59324803479535 0.7647339241354685
15.685278637725055 277.3384758452958 0.7683616965766259
15.690506192678471 278.36144606323364 0.7685086927820389
15.695733747631888 277.9433521763804 0.7648654684970699
15.700961302585304 273.710299952789 0.7575732814406824
15.70618885753872 271.13611212669633 0.752080842291429
15.711416412492136 269.87377082352907 0.747767312292065
15.716643967445552 271.53255370920635 0.7487558750553467
15.721871522398969 274.18795204150126 0.7526364997329006
15.727099077352385 275.08999169583666 0.7527268283713268
15.732326632305801 274.8115520222774 0.7515224682613887
15.737554187259217 275.8722830921481 0.7519513301734206
15.742781742212633 276.1551417328974 0.7508393401734114
15.74800929716605 279.70110581685475 0.7563100886678142
15.753236852119466 280.02827402513964 0.7566365133546389
15.758464407072882 283.0994145686624 0.7600310979435883
15.763691962026298 285.9729349645253 0.7631371176790174
15.768919516979715 287.1483515062104 0.7624997593750622
15.77414707193313 287.0321047157379 0.7604561923969194
15.779374626886547 287.1515699621898 0.7597925924235303
15.784602181839963 288.60114781012004 0.7606750997549697
15.78982973679338 290.9266156532596 0.7631277440501154
15.795057291746796 288.31964003212556 0.7591700138199449
15.800284846700212 286.41240487556513 0.7579461431281815
15.805512401653628 282.48931066596987 0.7532841353862296
15.810739956607044 285.9852480873422 0.7571211778958654
15.81596751156046 288.82197168287286 0.7598690828364743
15.821195066513877 288.58495638483413 0.758271741545495
15.826422621467293 289.8551112140709 0.7589720350772747
15.831650176420709 290.8255682459383 0.7587605365356911
15.836877731374125 288.2787972443525 0.755112819508113
15.842105286327541 287.857759639216 0.7548757956336484
15.847332841280958 286.47300726279565 0.7536413972604212
15.852560396234374 286.4519394712538 0.7554617633019818
15.85778795118779 285.06634124183506 0.753029645799968
15.863015506141206 284.57788906729303 0.7522645742645634
15.868243061094622 284.32658823290836 0.7505040184045545
15.873470616048039 283.99459482860834 0.7504807495663984
15.878698171001455 282.80531066918775 0.7494473016409907
15.883925725954871 281.8217244778258 0.7478183777482952
15.889153280908287 281.1585776015403 0.7453985345339939
15.894380835861703 281.00426859323596 0.7432086269570625
15.89960839081512 283.5050294092103 0.7442114446737269
15.904835945768536 286.5163358032284 0.7471945050169562
15.910063500721952 288.0258682569814 0.7482987292340237
15.915291055675368 285.8616129180721 0.7448859944768631
15.920518610628784 285.1372133649395 0.7445479822005545
15.9257461655822 283.99784545419175 0.7427492717201383
15.930973720535617 286.2523997481055 0.7462799808445614
15.936201275489033 286.04445895260676 0.7470949305308974
15.94142883044245 286.794434079646 0.7481972849757288
15.946656385395865 286.78691015572997 0.7475388328666946
15.951883940349282 285.39001558137613 0.7462672527668951
15.957111495302698 287.0246350339503 0.7479221207098531
15.962339050256114 284.970653260471 0.7448194565641891
15.96756660520953 285.83464887750273 0.7456255842219527
15.972794160162946 284.1561135351197 0.7431872564989658
15.978021715116363 284.7645365899049 0.7438243839514501
15.983249270069779 288.30798492821805 0.7471110800017834
15.988476825023195 289.0330862755549 0.7478645663281087
15.993704379976611 289.43778757676944 0.7476738561394677
15.998931934930027 289.45514471008 0.7477392029219817
16.004159489883442 287.1861067708114 0.7459245714072391
16.009387044836856 287.05082475915395 0.7457080617342496
16.01461459979027 286.79289965680925 0.7467806472594752
16.019842154743685 286.5404291630487 0.7463895954103559
16.0250697096971 284.69897270680946 0.7425260649014546
16.030297264650514 283.95129289861245 0.7404200149933817
16.03552481960393 288.26185000084234 0.745116971469504
16.040752374557343 293.24761221754414 0.7514399212053519
16.045979929510757 296.3737313953231 0.7554052218829745
16.05120748446417 296.8094169819474 0.7553097270730431
16.056435039417586 297.3222096337617 0.7552797952857647
16.061662594371 301.28049394007513 0.7606960719649374
16.066890149324415 307.9244929804549 0.7687486015938576
16.07211770427783 312.3302534454367 0.7729413759399381
16.077345259231244 313.7765146947389 0.7740910648525827
16.08257281418466 315.92945615346156 0.7758602424055541
16.087800369138073 319.1198478369256 0.779997979981735
16.093027924091487 325.0544215400588 0.7877036967088841
16.0982554790449 328.64359638352767 0.7925019570934746
16.103483033998316 330.21866244043935 0.7945456848554054
16.10871058895173 331.80176755731054 0.7961124094240645
16.113938143905145 331.6169688979848 0.7971156453710531
16.11916569885856 330.37022310974453 0.7957201969902774
16.124393253811974 326.89598667032703 0.7923823640504682
16.129620808765388 323.93058624232884 0.7887523551541229
16.134848363718802 322.47065992143325 0.7857299072266674
16.140075918672217 323.4439485064111 0.7870872425036297
16.14530347362563 324.9860580600069 0.7888136297122053
16.150531028579046 327.1865520438082 0.79113093894701
16.15575858353246 327.3659983934392 0.791061570092987
16.160986138485875 328.08930319138454 0.7920580747531705
16.16621369343929 324.36783693338964 0.7868358217687413
16.171441248392703 317.8746518869367 0.7799622544176322
16.176668803346118 311.5309921288035 0.7728485839305567
16.181896358299532 307.8959049632345 0.7687770079536389
16.187123913252947 306.32399012595886 0.7664723540287844
16.19235146820636 302.1441543541348 0.7599153162298828
16.197579023159776 297.38898278911586 0.7538526499055449
16.20280657811319 289.7024283603695 0.7446369184409675
16.208034133066604 287.11345224136545 0.742632253485646
16.21326168802002 282.5937267333671 0.7366860738654921
16.218489242973433 277.8545343963856 0.7306332407665294
16.223716797926848 276.31655208378186 0.729205203126547
16.228944352880262 275.1868506466083 0.7281167434037991
16.234171907833677 272.7083197138974 0.7257584925961084
16.23939946278709 270.1858135489802 0.7229788750563559
16.244627017740505 265.6867917819826 0.7174453467216535
16.24985457269392 263.6548009493242 0.7144655666208204
16.255082127647334 260.45278446757465 0.7118601085042102
16.26030968260075 258.0613011096526 0.7092531703195376
16.265537237554163 254.761163194482 0.7052568488275274
16.270764792507578 254.0257728230721 0.7029901583009059
16.275992347460992 253.59125698825497 0.7026418839951641
16.281219902414406 253.86061807805748 0.7031925789762947
16.28644745736782 253.01279719048284 0.7010461209204594
16.291675012321235 252.64104834274184 0.7002546125781263
16.29690256727465 254.1140838280298 0.7010560083593848
16.302130122228064 255.10814487653158 0.7025461652477468
16.30735767718148 259.22411069275597 0.7081025209312232
16.312585232134893 258.7983289700645 0.7057986464794904
16.317812787088307 255.81458460895487 0.7006322928243394
16.323040342041722 253.84874194086007 0.6983876939993551
16.328267896995136 255.79410001053105 0.7025765463510886
16.33349545194855 257.28682070597074 0.7048529582701483
16.338723006901965 256.92086159619896 0.7033306206175479
16.34395056185538 261.55784676051155 0.707012528172755
16.349178116808794 263.5047436663838 0.7086652111201648
16.35440567176221 265.81089706324343 0.7100807048706035
16.359633226715623 267.5827387847531 0.7120996059712579
16.364860781669037 268.23038968496587 0.7139426043288536
16.37008833662245 276.8219464406124 0.7249035328321374
16.375315891575866 281.1866490118754 0.7310275019253512
16.38054344652928 282.7101087885773 0.7325076540459494
16.385771001482695 284.9589673752647 0.732642428895464
16.39099855643611 286.97613039456166 0.7346397676962966
16.396226111389524 290.1404150627121 0.7380308041397399
16.401453666342938 290.95681004376695 0.7391135011364153
16.406681221296353 293.0637460030439 0.7420509696859876
16.411908776249767 291.70140572277546 0.7397552733567674
16.41713633120318 292.04138671507985 0.7397623511829563
16.422363886156596 286.6845755237869 0.7320587980765789
16.42759144111001 283.0899757093472 0.7280338411676391
16.432818996063425 281.3038907155921 0.7263635659094382
16.43804655101684 280.65053701168426 0.7263693453915048
16.443274105970254 280.9614291127708 0.7289273161583893
16.448501660923668 279.3044298887983 0.7266654940760913
16.453729215877082 276.14470445641757 0.7218167875063456
16.458956770830497 273.60828766967006 0.7170413247857935
16.46418432578391 272.0717597238155 0.7148883012867231
16.469411880737326 271.75977924783723 0.7138243396676159
16.47463943569074 272.2076207855793 0.7156289993494294
16.479866990644155 270.9454844409392 0.7136613880034892
16.48509454559757 273.8888616289753 0.7183459708303227
16.490322100550983 272.5205910496732 0.7170384172428586
16.495549655504398 272.2842423436284 0.7150690362276358
16.500777210457812 272.26693628851007 0.7137812955130877
16.506004765411227 274.91763283090575 0.7156919862466549
16.51123232036464 278.9917158125125 0.7208085224659135
16.516459875318056 280.45761785976634 0.7232074131989541
16.52168743027147 279.4581116499538 0.7231155588068529
16.526914985224884 279.4708784371815 0.7238241919217235
16.5321425401783 277.39464959163627 0.7218326314696635
16.537370095131713 275.4307352580425 0.7197551357491236
16.542597650085128 273.76721117294977 0.7183421783417951
16.547825205038542 270.90864544454723 0.714937584129109
16.553052759991957 273.27629511734943 0.7163321238810376
16.55828031494537 271.14590706392863 0.7138540635207402
16.563507869898785 267.96774294408834 0.7103282279084299
16.5687354248522 266.32199678526786 0.7082915326343939
16.573962979805614 263.3039438591238 0.7043790757771856
16.57919053475903 261.53130872717037 0.6994641807285708
16.584418089712443 259.4656156532063 0.6979445640895175
16.589645644665858 259.19835263579995 0.6980152553631377
16.594873199619272 263.12795607290684 0.7045371445436169
16.600100754572686 265.6344541032436 0.7086042524919499
16.6053283095261 263.6755702021324 0.7045441949858948
16.610555864479515 261.2034677216317 0.7003263524141946
16.61578341943293 257.3256564168403 0.6957813548699462
16.621010974386344 258.85717244686856 0.6982254551717982
16.62623852933976 260.5828193909757 0.7007809455621689
16.631466084293173 260.2128850536858 0.6995288892941135
16.636693639246587 262.2593349871565 0.7022365942668328
16.641921194200002 260.56543835087376 0.7002223280425827
16.647148749153416 262.6970403384699 0.701980794245197
16.65237630410683 262.5101560338966 0.7016215003385163
16.657603859060245 262.03778698957274 0.7001329549036758
16.66283141401366 257.8201400888975 0.6948209768206411
16.668058968967074 251.9914055621874 0.6855304605217428
16.67328652392049 246.86528270513588 0.6779708940509945
16.678514078873903 245.46144672927304 0.6754794172906636
16.683741633827317 247.75504459934112 0.6801048994374813
16.68896918878073 246.89068807482894 0.6788525222136959
16.694196743734146 246.53490899566685 0.6783076907112064
16.69942429868756 246.42770534990757 0.6782214677870608
16.704651853640975 246.21892882028237 0.6779805643637435
16.70987940859439 248.37873705531547 0.680166325344386
16.715106963547804 246.84737034944754 0.6789311538624189
16.720334518501218 243.60626243522407 0.6751814786113292
16.725562073454633 243.44183802222807 0.6754191028279153
16.730789628408047 244.61864781930518 0.677196919861538
16.73601718336146 244.00947713824712 0.6755004707886325
16.741244738314876 242.36049260948747 0.6718462195772549
16.74647229326829 237.17712779088424 0.6642304257702211
16.751699848221705 237.28070004662223 0.6653430549432505
16.75692740317512 233.82360592113167 0.6622257776853787
16.762154958128534 234.42989430348297 0.6636820384759943
16.767382513081948 234.08572706994758 0.6645182056418247
16.772610068035362 233.8917446933574 0.6636862679031355
16.777837622988777 232.7530219102544 0.6614748596806241
16.78306517794219 231.7120931654847 0.6599305134663498
16.788292732895606 232.40087950294603 0.6598892268213756
16.79352028784902 232.72632253632855 0.6591233022054526
16.798747842802435 231.76519889626402 0.6565170594561468
16.80397539775585 230.09757137223065 0.6542419200672284
16.809202952709263 229.5162651087868 0.6531059651068751
16.814430507662678 228.92915357813644 0.6529929801290565
16.819658062616092 227.64931690501598 0.6510724514786518
16.824885617569507 227.03110110289836 0.6508949994600022
16.83011317252292 225.88341096384073 0.6497198924148916
16.835340727476336 227.5046188857347 0.6533785046324171
16.84056828242975 228.35945693588462 0.654933015926348
16.845795837383164 228.50657238599752 0.655514702209304
16.85102339233658 227.3726518906569 0.6548602289259481
16.856250947289993 226.97542085900088 0.653575142803305
16.861478502243408 225.7088040696151 0.6526325512248959
16.866706057196822 223.52862295359867 0.6502047351215244
16.871933612150237 222.25124310240628 0.6482334080107028
16.87716116710365 221.36949609894936 0.6463733493813688
16.882388722057065 223.91062009580926 0.6488738845978869
16.88761627701048 224.72831110760978 0.6500541944565396
16.892843831963894 225.28767163195957 0.6502553109833079
16.89807138691731 223.21565828653274 0.6468392213130789
16.903298941870723 221.5005949815188 0.6427197080413315
16.908526496824138 223.77802924272777 0.6444707068460137
16.913754051777552 223.98307226325016 0.6441193393759137
16.918981606730966 224.34573483119323 0.6464942452345979
16.92420916168438 223.14230487119454 0.6460982155436755
16.929436716637795 222.24491101526723 0.6477532861282188
16.93466427159121 222.39242778879344 0.645782912179924
16.939891826544624 220.72946500005895 0.643735321115062
16.94511938149804 220.60922170980388 0.6420090383655763
16.950346936451453 222.33203049672045 0.6457769478050506
16.955574491404867 222.52886821624688 0.6480442078044268
16.960802046358282 223.57110439680497 0.650582560315105
16.966029601311696 224.68486219190564 0.652869057458559
16.97125715626511 224.4817428956737 0.6511418623016348
16.976484711218525 221.39626940067367 0.6456343451046513
16.98171226617194 220.81980172201455 0.6446997897413809
16.986939821125354 221.25824841667244 0.6471474863736002
16.99216737607877 222.47411062814612 0.6499503010821855
16.997394931032183 224.26361512079256 0.6530184178573631
17.002622485985597 225.6912578053701 0.6541552117175584
17.00785004093901 225.01630489836504 0.6502478854454146
17.013077595892426 228.6701540132892 0.6543934739269669
17.01830515084584 230.2499222515484 0.6563524020503493
17.023532705799255 228.7042327328337 0.6527391653028354
17.02876026075267 225.44848580844788 0.6486117752636406
17.033987815706084 224.66740736557432 0.646698135959811
17.039215370659498 225.77688646678783 0.6491692259315464
17.044442925612913 228.33910793735015 0.6533319002656799
17.049670480566327 228.57397176395622 0.652561425397435
17.05489803551974 227.80618075337682 0.6513821565356348
17.060125590473156 228.25596965938175 0.651566448786219
17.06535314542657 227.57133334760087 0.6522555885206734
17.070580700379985 229.1912541939854 0.6543388679451353
17.0758082553334 229.42571475402875 0.6538907731266761
17.081035810286814 229.35960405420923 0.6529084244662197
17.086263365240228 230.52005344255548 0.6541749978690965
17.091490920193642 230.18497534458308 0.6524535687219207
17.096718475147057 229.9704597327227 0.6541383109739546
17.10194603010047 226.78053120031166 0.6509461934429518
17.107173585053886 224.21972424197085 0.6485330441137355
17.1124011400073 224.99751735210938 0.6496037421979894
17.117628694960715 227.53294097447707 0.6509429126776903
17.12285624991413 230.82760259166494 0.6550027475672566
17.128083804867543 233.94126944902868 0.6591405977686624
17.133311359820958 236.35723410833683 0.6610714022049766
17.138538914774372 236.29832207512138 0.6611590910678645
17.143766469727787 235.7830132798226 0.6595119260544824
17.1489940246812 236.39436922151268 0.6610241285326888
17.154221579634616 236.4797163829537 0.66229431084315
17.15944913458803 235.49013428742168 0.6607118132053043
17.164676689541444 237.05369363562824 0.6622941918842647
17.16990424449486 239.11312971872385 0.6629340918885798
17.175131799448273 245.600077915379 0.6707026616448623
17.180359354401688 244.73252121624068 0.6693422699503645
17.185586909355102 246.57867935154343 0.672527616330842
17.190814464308517 245.82511545822945 0.6718100276226437
17.19604201926193 247.74841335003347 0.6741555666641459
17.201269574215345 251.00848474553987 0.6769589682916367
17.20649712916876 251.0609215313382 0.6775103887514614
17.211724684122174 251.2329079263923 0.6775967926169865
17.21695223907559 250.08791918080192 0.6757678072744333
17.222179794029003 249.4563512452093 0.6737817017412109
17.227407348982418 249.74160849700553 0.6739631514688341
17.232634903935832 250.19417842172598 0.6754529912952346
17.237862458889246 251.73601202678873 0.677715621183514
17.24309001384266 250.2496793018957 0.6752818585435625
17.248317568796075 250.44114541107226 0.6760121174958711
17.25354512374949 249.49988180936748 0.6746853068433476
17.258772678702904 247.7134571790827 0.6734553764678359
17.26400023365632 246.39101042929863 0.672612046036205
17.269227788609733 244.46705010445314 0.6701370064149098
17.274455343563147 244.31147235030517 0.6712177988985575
17.279682898516562 245.07146462530062 0.6727494200935099
17.284910453469976 245.37487575109824 0.6723907909960352
17.29013800842339 245.74766301030547 0.671303426028451
17.295365563376805 246.01586290016039 0.6722869179899893
17.30059311833022 249.13670710156774 0.6775005888631194
17.305820673283634 251.0088753711868 0.6806151198883964
17.31104822823705 250.23147098513348 0.6790440092749778
17.316275783190463 247.9210017600752 0.6736266510638124
17.321503338143877 247.1924445952935 0.6725357883312011
17.32673089309729 245.57525899286145 0.6707203585777217
17.331958448050706 244.48108745002222 0.6688571553438086
17.33718600300412 242.9057322596808 0.6671568944730125
17.342413557957535 242.22802201550576 0.66617542643287
17.34764111291095 244.3225655499308 0.6686123360804781
17.352868667864364 244.47901042069134 0.6699173917937313
17.358096222817778 247.12301725207962 0.6736953399406787
17.363323777771193 246.7434569678009 0.6735492323690407
17.368551332724607 245.86219844086057 0.6716719607271273
17.37377888767802 244.43506827189574 0.669332182302019
17.379006442631436 243.59196981330695 0.6686262537775214
17.38423399758485 240.97472228924087 0.666833006580202
17.389461552538265 238.40052537766587 0.665245477244161
17.39468910749168 237.1166930055028 0.6639692032654497
17.399916662445094 238.7960477945178 0.6654297682912673
17.405144217398508 240.94449133825157 0.6674111228848869
17.410371772351922 238.71304363056464 0.66353897105091
17.415599327305337 238.79831421386442 0.6638289457427619
17.42082688225875 237.03760120200232 0.6606036059166012
17.426054437212166 238.89335685015286 0.6626578972811105
17.43128199216558 241.5433117791788 0.6665046812758412
17.436509547118995 241.02479409677298 0.6650331954695794
17.44173710207241 241.76725331248642 0.6661267295579655
17.446964657025823 243.60331156566104 0.6687358307131221
17.452192211979238 245.8629493615805 0.6736699395629241
17.457419766932652 246.36538879301133 0.672317054015924
17.462647321886067 245.32585703111684 0.67044257617067
17.46787487683948 242.50351426064964 0.6647861391244216
17.473102431792896 240.43557054457952 0.6625301543532058
17.47832998674631 239.8982679028571 0.6639605287740876
17.483557541699724 243.6522041988196 0.6689174973509736
17.48878509665314 247.39522404322895 0.6729181895968909
17.494012651606553 249.367938316183 0.6742048557618929
17.499240206559968 247.6248794803181 0.6708300395862017
17.504467761513382 246.19209397145428 0.6696985269207498
17.509695316466797 248.80143602816986 0.6738948041830594
17.51492287142021 250.001905353092 0.6762295525372947
17.520150426373625 250.75241959679838 0.6784304197988269
17.52537798132704 251.00541543049894 0.67845393578474
17.530605536280454 250.32642826713217 0.6761055130010344
17.53583309123387 250.92925340737554 0.6768509166016403
17.541060646187283 248.75400374515206 0.6729132413599709
17.546288201140698 247.83460789312738 0.67212337791625
17.551515756094112 248.18376033898193 0.6733015589788311
17.556743311047526 248.89316531052057 0.6732062300561003
17.56197086600094 251.12382174424042 0.6760876508269725
17.567198420954355 252.1554004934157 0.6763005242574132
17.57242597590777 254.24551885845827 0.679011620266928
17.577653530861184 252.05303262929561 0.677950142828824
17.5828810858146 250.16090610988545 0.6758786763933187
17.588108640768013 248.18386924577902 0.6732647318710813
17.593336195721427 250.8054848661104 0.6757616495444017
17.598563750674842 253.57261411953655 0.6788824267797698
17.603791305628256 253.11314618778204 0.6791292827580319
17.60901886058167 252.7304742510392 0.6780930172245699
17.614246415535085 254.13949275017487 0.6786768323787808
17.6194739704885 256.4934821006933 0.6809082131659762
17.624701525441914 259.41286519292896 0.6840599159490768
17.62992908039533 260.3948469868087 0.6850320885580103
17.635156635348743 261.59539237326055 0.6865938335998545
17.640384190302157 259.3258978442604 0.6834960787584362
17.64561174525557 260.85537259194444 0.6868896274134282
17.650839300208986 261.43257893310044 0.6874359228868406
17.6560668551624 263.14865523027805 0.6906046161523474
17.661294410115815 264.2473218921547 0.6921315502571407
17.66652196506923 268.50690813722605 0.6968078965237199
17.671749520022644 274.0966702223646 0.7023759031948325
17.676977074976058 278.990044562874 0.7069728965324499
17.682204629929473 282.4872484503929 0.7118759076292295
17.687432184882887 286.6815881946441 0.7177610049220116
17.6926597398363 292.2098504663148 0.7250414011046855
17.697887294789716 296.93881000200395 0.7301901691505913
17.70311484974313 299.9918492178827 0.7331450610448136
17.708342404696545 301.10781100482353 0.7344285938220695
17.71356995964996 304.5257198668192 0.7386249585993809
17.718797514603374 307.9880783500237 0.7436389417291303
17.724025069556788 312.2696291235014 0.7489093191690821
17.729252624510202 316.6847696083523 0.7530845955082877
17.734480179463617 317.7628042762422 0.7536797926437787
17.73970773441703 318.40394435636046 0.7531507912966042
17.744935289370446 316.34007717428364 0.7514576425515285
17.75016284432386 315.17930377228265 0.7502256547629066
17.755390399277275 318.55542616699984 0.7546570973492014
17.76061795423069 322.9760126562097 0.7597128793088743
17.765845509184103 324.0836485429149 0.7604136774353369
17.771073064137518 323.8005065387745 0.7600030194246946
17.776300619090932 320.6138851912772 0.7566825928284332
17.781528174044347 318.3351865051204 0.7540931807542871
17.78675572899776 315.5304610725694 0.7514314984149543
17.791983283951176 309.80788405132535 0.7437397458839758
17.79721083890459 303.44332449025103 0.7367573420098336
17.802438393858004 297.06429895980637 0.7292649256622677
17.80766594881142 293.9845157349269 0.7260507998337079
17.812893503764833 290.8393838066172 0.7223532457863916
17.818121058718248 289.16682214876073 0.7204684884499781
17.823348613671662 285.77958271101454 0.7174585887997952
17.828576168625077 284.7099873162172 0.7173366955114874
17.83380372357849 278.91028122398933 0.7096326279069107
17.839031278531905 276.0429062906619 0.7049473227618223
17.84425883348532 272.1315231590693 0.6993593738635013
17.849486388438734 270.47030950945606 0.6972820892234162
17.85471394339215 269.6273137213502 0.6967106359490529
17.859941498345563 270.1985918262005 0.6980091037115822
17.865169053298978 272.45986144214953 0.7008100312806322
17.870396608252392 278.39764309229474 0.7083594428342677
17.875624163205806 280.60769983086516 0.7116425615359947
17.88085171815922 281.5390606566479 0.713292941030262
17.886079273112635 280.0730401658839 0.711511251578079
17.89130682806605 284.7912150439241 0.7156662070576209
17.896534383019464 290.2780087638964 0.7219917716501854
17.90176193797288 299.2687375776213 0.7322503757924533
17.906989492926293 303.3461913477983 0.7368278358111534
17.912217047879707 306.9458650779812 0.7410938133908276
17.917444602833122 310.6064459872001 0.7448925107256672
17.922672157786536 312.72053110082607 0.7475744980177664
17.92789971273995 315.92839764045664 0.7508685865372958
17.933127267693365 319.978689181635 0.7545992137458487
17.93835482264678 322.38775516857174 0.7578966396216439
17.943582377600194 319.6885000650108 0.7548867690887188
17.94880993255361 316.77956463678396 0.7515281746440257
17.954037487507023 313.6975102973229 0.7481594844391566
17.959265042460437 309.23542120643697 0.742928345216331
17.96449259741385 304.3629778042845 0.7379322508036406
17.969720152367266 298.8946751141122 0.7312745260866781
17.97494770732068 294.4000954017298 0.7259001908995412
17.980175262274095 290.8893408993795 0.7235592451101981
17.98540281722751 285.4265554821172 0.7174794392206596
17.990630372180924 281.67887477688004 0.7132088062298538
17.995857927134338 275.40991588566106 0.705167394646005
18.001085482087753 273.5244398368135 0.7016529951806605
18.006313037041167 269.72591656070057 0.6965076962331425
18.01154059199458 265.02907454998103 0.6903964782983133
18.016768146947996 263.92266011741754 0.6893205904892025
18.02199570190141 261.97148594955985 0.6880027995268427
18.027223256854825 261.1572724488167 0.6873551317229719
18.03245081180824 259.6049514558371 0.6871442371859818
18.037678366761654 260.6700930149137 0.6885602786625017
18.042905921715068 260.66618370438727 0.6870953030106626
18.048133476668482 259.48324219965264 0.6853910101414201
18.053361031621897 260.26952162852535 0.6858864176226246
18.05858858657531 260.1975109535257 0.6859339766964618
18.063816141528726 260.9599830499324 0.6885926160981125
18.06904369648214 259.8342729814648 0.6873566743676094
18.074271251435555 260.4792760945406 0.6883457996328148
18.07949880638897 261.38077754655956 0.6887452777299496
18.084726361342383 263.80292395101225 0.6898472063654917
18.089953916295798 264.4153743678843 0.6904143816107389
18.095181471249212 265.4577430283928 0.6910874385921699
18.100409026202627 267.66158074627475 0.6961543195775928
18.10563658115604 270.5405588421501 0.6996327775289775
18.110864136109456 274.08136360811733 0.7041940202727035
18.11609169106287 276.64647665438815 0.7062620352117088
18.121319246016284 281.37318112865324 0.7119353023250973
18.1265468009697 283.81176525858564 0.7140136035726369
18.131774355923113 285.2480507138363 0.7153802852377422
18.137001910876528 287.63235655125504 0.7176575014812935
18.142229465829942 291.6932054743956 0.7224336758782299
18.147457020783357 296.45639752153033 0.7280036454486836
18.15268457573677 304.05305683213896 0.7366741539220347
18.157912130690185 311.74978146116683 0.7453822322119765
18.1631396856436 321.10288891269397 0.7560343646076572
18.168367240597014 329.78751038325004 0.7657213667659896
18.17359479555043 338.6362435393272 0.7758974436796182
18.178822350503843 347.78948303062464 0.7855463334254649
18.184049905457258 356.6120198016664 0.7956044247685385
18.189277460410672 365.95914511542026 0.8056757980998142
18.194505015364086 371.12219840860894 0.8111433100055665
18.1997325703175 374.1386838561681 0.8148209949096765
18.204960125270915 377.58717390361045 0.8183912563658747
18.21018768022433 376.1375578212809 0.8165935264793659
18.215415235177744 375.3502768478869 0.8158797071952694
18.22064279013116 376.2705648587442 0.8166093083751998
18.225870345084573 378.05375581637867 0.818880217722994
18.231097900037987 376.4004825625318 0.8169537098280643
18.236325454991402 377.9778316179235 0.8185689018604644
18.241553009944816 379.2858278906845 0.8198068664083508
18.24678056489823 384.11994542061313 0.8243602934643771
18.252008119851645 385.52036749168377 0.8260309268557243
18.25723567480506 386.60301092050827 0.826887816862644
18.262463229758474 381.9182489158618 0.8218049352926875
18.26769078471189 377.5086453866178 0.8172699532098489
18.272918339665303 369.20211890562456 0.8089339306764284
18.278145894618717 359.6035424138505 0.7990750769411695
18.28337344957213 348.1912443251035 0.7865569496702443
18.288601004525546 340.4770320210178 0.7773817472089777
18.29382855947896 333.2938339570752 0.7687818632411322
18.299056114432375 325.32413613554496 0.7592708521904442
18.30428366938579 314.4972761538597 0.7472442304165168
18.309511224339204 306.9082708141443 0.7387020040620809
18.314738779292618 299.94183604499125 0.7315275659475301
18.319966334246033 298.9522566351191 0.7322468004546067
18.325193889199447 294.6634951817157 0.726236124088955
18.33042144415286 291.35403223836 0.7222689018633471
18.335648999106276 288.54362080544536 0.7183481343494482
18.34087655405969 284.69709874319597 0.7144285066867381
18.346104109013105 282.2039370729707 0.7115781240113599
18.35133166396652 283.3445701088957 0.713481355422731
18.356559218919934 284.942831407718 0.7153865918119598
18.361786773873348 286.0695993511653 0.7165647580229099
18.367014328826762 284.36516013648486 0.7136695981452805
18.372241883780177 280.14625029957676 0.7070467472160991
18.37746943873359 280.2514226076387 0.7071812009579278
18.382696993687006 281.33421127078003 0.7080715686476378
18.38792454864042 289.87404466783255 0.7209626647722093
18.393152103593835 296.4330844753828 0.7400866670157585
18.39837965854725 303.33265859252947 0.7563054670786135
18.403607213500663 307.43519249142395 0.7668271106976007
18.408834768454078 313.75060851550603 0.7791533923996745
18.414062323407492 322.0332743967275 0.7932538231508528
18.419289878360907 329.2152378306052 0.8060189545551726
18.42451743331432 333.5249410787363 0.814028688118989
18.429744988267736 331.77066810091225 0.8151625325110378
18.43497254322115 329.5725438952735 0.814498564415456
18.440200098174564 325.44415866559086 0.8132189244206673
18.44542765312798 321.6669772670563 0.8127583411207714
18.450655208081393 318.05063530335036 0.811170159676909
18.455882763034808 310.77159750297335 0.8046977971449558
18.461110317988222 309.4225067650137 0.804996283249768
18.466337872941637 306.5526810831606 0.8034148050413837
18.47156542789505 307.01396579581814 0.8064177011491572
18.476792982848465 305.43281931173516 0.8075563393328026
18.48202053780188 305.647396384258 0.8113096196587788
18.487248092755294 303.6885819477067 0.8116298079786538
18.49247564770871 301.96684040497746 0.8103923542047414
18.497703202662123 297.5330528161033 0.8059140413659076
18.502930757615538 297.5538191897339 0.8067731257635352
18.508158312568952 297.39802872925554 0.8090476200178488
18.513385867522366 294.91313318815673 0.8086192794676518
18.51861342247578 297.13732403029604 0.8138758667660414
18.523840977429195 293.78937405731614 0.8124207614872349
18.52906853238261 295.4994394535059 0.8168923743841482
18.534296087336024 292.1522603768001 0.8147742621688299
18.53952364228944 291.27855067270553 0.8166330546834981
18.544751197242853 288.70796121438036 0.8153611964187617
18.549978752196267 288.2594511616365 0.8166201201003214
18.555206307149682 287.5588834987494 0.8161636623101356
18.560433862103096 285.91723015985775 0.8144307977908751
18.56566141705651 283.77138812512914 0.8135690263121814
18.570888972009925 284.4369123916085 0.816332992584559
18.57611652696334 288.916210098813 0.8248380570826165
18.581344081916754 293.9328161730685 0.8349075394342289
18.58657163687017 294.66713461381613 0.8373924363160956
18.591799191823583 292.81512881731277 0.8375595868910948
18.597026746776997 296.1195246427756 0.843750683756539
18.60225430173041 296.3739867531108 0.8457542052701247
18.607481856683826 295.8165847453511 0.8468586740321211
18.61270941163724 295.56510892322825 0.8480597863673404
18.617936966590655 294.1523866997752 0.8466989527015083
18.62316452154407 298.2233135833683 0.8512105411950763
18.628392076497484 301.59265303006384 0.8387805645418894
18.633619631450898 304.83574711442003 0.8345900821356222
18.638847186404313 310.67202028227695 0.836578939052463
18.644074741357727 314.63065809051363 0.8373078656496032
18.64930229631114 317.2118043791071 0.8379665332018135
18.654529851264556 321.1079441332477 0.8377081845479417
18.65975740621797 324.43654962231193 0.839627068249387
18.664984961171385 331.00520186202795 0.8447869332012872
18.6702125161248 333.81108272099624 0.8455211951963638
18.675440071078214 340.9578013375311 0.8524803562648969
18.680667626031628 346.0975751506167 0.8547228961056977
18.685895180985042 350.5941559968127 0.8578291306934804
18.691122735938457 353.52874657373303 0.85934701746498
18.69635029089187 356.5797050653238 0.860609449697353
18.701577845845286 360.61183727510735 0.8634167055588882
18.7068054007987 365.9275696076116 0.8676817126824378
18.712032955752115 368.1134250965119 0.8684901173561571
18.71726051070553 371.43064211056804 0.8713518384767049
18.722488065658943 373.55229933949266 0.872215013661995
18.727715620612358 374.0746029069256 0.8720321220382589
18.732943175565772 371.7051502903565 0.867797918212957
18.738170730519187 369.89895226307226 0.8644040281851179
18.7433982854726 368.8930292618344 0.8624437696865531
18.748625840426016 368.5256964164396 0.8604163967822602
18.75385339537943 368.54584289420706 0.859736975513298
18.759080950332844 364.85428181005216 0.8546855819938817
18.76430850528626 361.1650059126657 0.848944631898348
18.769536060239673 355.4748585101534 0.8413670341639475
18.774763615193088 349.40699998220003 0.8321221044884641
18.779991170146502 346.62482495096987 0.8267666051704513
18.785218725099917 342.41738401376523 0.820679365690002
18.79044628005333 339.1286914275363 0.8162343586809504
18.795673835006745 338.5292075120766 0.8152466270323975
18.80090138996016 332.3589909547652 0.8078510050111302
18.806128944913574 329.6001377452786 0.803668323537088
18.81135649986699 322.43892299617926 0.7939314557324144
18.816584054820403 320.7900741167409 0.7921712222820745
18.821811609773818 322.66555087018094 0.7935334915529735
18.827039164727232 323.85337564328967 0.7948558516445698
18.832266719680646 323.95528260889563 0.7938984029139216
18.83749427463406 321.40087067887555 0.7900381861991237
18.842721829587475 317.1086975737936 0.7852225112742229
18.84794938454089 311.98724843643606 0.7785507288586588
18.853176939494304 304.7610243681785 0.7691680725289342
18.85840449444772 301.4914431819523 0.7646620405190581
18.863632049401133 300.4951277394911 0.7631888826452126
18.868859604354547 302.14563016804357 0.7661655427504803
18.87408715930796 303.04420369380966 0.7671577845350693
18.879314714261376 300.81218611153054 0.7641561837419151
18.88454226921479 298.63392740724186 0.7618874766771043
18.889769824168205 297.81005228713866 0.7598192857753401
18.89499737912162 294.9713278938974 0.7562631944439822
18.900224934075034 291.5456619438821 0.7503049295532414
18.90545248902845 289.4280958775505 0.7475708331718673
18.910680043981863 290.51162809914086 0.7497984404924865
18.915907598935277 291.292651026085 0.7511058723736189
18.92113515388869 291.02685848561595 0.7504415568136175
18.926362708842106 287.4302809352596 0.7443120409224676
18.93159026379552 284.45256145581726 0.7395145303488099
18.936817818748935 282.63340420429296 0.7384985135779683
18.94204537370235 282.09143683634346 0.737851417607286
18.947272928655764 279.0982881677215 0.7338728663657278
18.952500483609178 280.95755236595016 0.7358896625653172
18.957728038562593 278.48062413999656 0.7326799206757677
18.962955593516007 277.9646867379576 0.7325457315283995
18.96818314846942 277.6382995681102 0.7324121222353559
18.973410703422836 276.6391164839369 0.7300132354920511
18.97863825837625 275.5176545422029 0.7266571991315508
18.983865813329665 273.60444713303775 0.7232109395397806
18.98909336828308 274.6600658662087 0.7245645537204918
18.994320923236494 275.48468745275926 0.7245246297494514
18.999548478189908 276.6247212305155 0.7254149064868545
19.004776033143322 274.2631508349405 0.7219169173826588
19.010003588096737 275.4794194643494 0.7248297113394305
19.01523114305015 275.7033638110973 0.7262152716899762
19.020458698003566 276.5061734403458 0.7277294276065086
19.02568625295698 275.5666880672504 0.7270023824583852
19.030913807910395 276.9517433906766 0.7278356455891916
19.03614136286381 279.9941512759152 0.7310558111638693
19.041368917817223 282.108238269386 0.7326349704835743
19.046596472770638 282.7231979913123 0.733217258749302
19.051824027724052 281.8562775866903 0.731982840862222
19.057051582677467 286.2676185183474 0.7367597602171431
19.06227913763088 289.1227522837931 0.7401100800704375
19.067506692584296 288.0019783532529 0.7378043726890959
19.07273424753771 285.3228384884573 0.732405903619222
19.077961802491124 281.9914862690664 0.7269331410134695
19.08318935744454 280.62558458142115 0.7244156522285732
19.088416912397953 278.14700736005915 0.7217744612434575
19.093644467351368 277.31443809648357 0.7219875307367651
19.098872022304782 279.37160796972137 0.7239990428864608
19.104099577258197 280.17353816609807 0.7254944699147561
19.10932713221161 280.9373544824289 0.7258068223902902
19.114554687165025 278.9685309175685 0.7234352784949806
19.11978224211844 277.67244242204043 0.7223922125497465
19.125009797071854 278.28730082759785 0.722061016194216
19.13023735202527 276.0472009394322 0.7198608043607472
19.135464906978683 275.74457087656333 0.7192535774908185
19.140692461932098 274.6376411966043 0.7173901890330364
19.145920016885512 275.42553423593574 0.7192835901294173
19.151147571838926 272.2778505611048 0.7144005945160998
19.15637512679234 270.12783533231 0.7115495857694567
19.161602681745755 270.58800816571113 0.7132580056315324
19.16683023669917 269.49647369752864 0.711447475931705
19.172057791652584 269.6062470515088 0.7130667079398735
19.177285346606 268.6110636959777 0.7115113685070265
19.182512901559413 270.732586395859 0.7128196348335694
19.187740456512827 271.63269453924045 0.7141327764685911
19.19296801146624 273.3981178299501 0.7159974097858515
19.198195566419656 270.17978290889874 0.7115758971584245
19.20342312137307 269.4215048929023 0.7103863859468494
19.208650676326485 267.61167556749723 0.7072010637706265
19.2138782312799 268.16726991882206 0.7086681498117586
19.219105786233314 270.27313731307976 0.7109895597797925
19.22433334118673 269.905829537347 0.7104589613110043
19.229560896140143 268.91847577835017 0.7105980357706452
19.234788451093557 269.991346102125 0.7119648396480069
19.24001600604697 267.7336023523521 0.7084226110342752
19.245243561000386 270.1385454819451 0.7103506082525718
19.2504711159538 270.14828116022477 0.7094861072831166
19.255698670907215 272.43942986401805 0.7132723910661892
19.26092622586063 269.45433906375575 0.7095641458562505
19.266153780814044 268.0368144967707 0.7081564509920365
19.271381335767458 267.298037057985 0.706805733506155
19.276608890720873 271.9054822789971 0.7114047845643997
19.281836445674287 277.98034779605047 0.717889167901107
19.2870640006277 281.80874926552576 0.7223097052818724
19.292291555581116 284.650085838836 0.7264240093746797
19.29751911053453 283.8056863574426 0.7271689515817418
19.302746665487945 283.1188599825099 0.7255222640686356
19.30797422044136 285.3778025059968 0.7273204070546593
19.313201775394774 289.69929846403716 0.7320396568397494
19.318429330348188 293.64283180680667 0.7367899298497528
19.323656885301602 295.644766516291 0.7401416488895717
19.328884440255017 295.1353844977207 0.7391098858449366
19.33411199520843 298.22098066203915 0.7419899132999183
19.339339550161846 298.32632552337725 0.7418786297621772
19.34456710511526 299.640013366368 0.7418842845992264
19.349794660068675 298.804227476497 0.741394784676843
19.35502221502209 301.61756528151983 0.7450141162111374
19.360249769975503 305.7877056279321 0.7503831505160647
19.365477324928918 312.79404047777393 0.7601353180294461
19.370704879882332 315.4240576951074 0.7625306040755255
19.375932434835747 320.89074173550557 0.768934619293244
19.38115998978916 323.56035380122637 0.7715521561290748
19.386387544742576 326.4661970057674 0.7739388061474983
19.39161509969599 323.96563566588344 0.7706293914206208
19.396842654649404 325.6055682437633 0.7721733460178763
19.40207020960282 328.99019549966044 0.7751016216025864
19.407297764556233 333.5698983117511 0.7804548900452672
19.412525319509648 337.0276170593663 0.7840104471863936
19.417752874463062 336.87967017867925 0.7849729218020141
19.422980429416477 334.5448741206731 0.7821729916593276
19.42820798436989 331.7666586395109 0.7782739012029243
19.433435539323305 332.32347831545076 0.7789382727858442
19.43866309427672 332.3914010852608 0.7796174679413089
19.443890649230134 333.5824891983423 0.7819823981606153
19.44911820418355 333.01965463742727 0.781264748683314
19.454345759136963 332.221987347983 0.7789728550841633
19.459573314090377 333.5285314339276 0.7795578526482678
19.464800869043792 335.50553270433824 0.7814152273548655
19.470028423997206 334.9874392072486 0.781075671005034
19.47525597895062 336.164671560831 0.7824970209593137
19.480483533904035 334.92936723625445 0.7814450954769442
19.48571108885745 336.2477718251334 0.7835224928689984
19.490938643810864 342.0619501237912 0.7905434655880164
19.49616619876428 343.3328583896829 0.7912109519041822
19.501393753717693 342.43485833651647 0.7896014725486835
19.506621308671107 338.18472224019695 0.7837429743553939
19.51184886362452 339.50630369237524 0.7858588553210091
19.517076418577936 341.34159393698286 0.7887347070096017
19.52230397353135 341.90692597294833 0.7896068811181343
19.527531528484765 345.8167877869245 0.7937818820430599
19.53275908343818 349.0096893170217 0.797053318789758
19.537986638391594 353.95814447793066 0.8017987359381833
19.54321419334501 354.06922186349266 0.801739788559543
19.548441748298423 355.8167052275111 0.8040453319338597
19.553669303251837 358.1819671452047 0.8067732732876756
19.55889685820525 364.0808708618005 0.8132143792850144
19.564124413158666 366.6290012536294 0.8150257256326915
19.56935196811208 370.84362142975306 0.8198563958676177
19.574579523065495 369.8982785719103 0.8187744973922201
19.57980707801891 370.005029325561 0.8187507952465247
19.585034632972324 372.7123122254935 0.8214038852484878
19.590262187925738 377.6682901382487 0.8270001700751132
19.595489742879153 383.6218546376371 0.8335494329836093
19.600717297832567 388.05078255430067 0.8380257462919297
19.60594485278598 387.08385136135985 0.8364594447546659
19.611172407739396 384.44027007681126 0.833456320659898
19.61639996269281 384.2099387703221 0.8331472310774424
19.621627517646225 385.5276507238664 0.8347758949045508
19.62685507259964 386.9342578005035 0.8364643931743447
19.632082627553054 385.03131583005757 0.8343010205297632
19.637310182506468 381.8167679479716 0.8308620996117081
19.642537737459882 384.56339580505005 0.8339878347923487
19.647765292413297 389.3780008502332 0.8388545056483007
19.65299284736671 395.48320352283696 0.8452216899506215
19.658220402320126 398.0001410599954 0.8478250001382529
19.66344795727354 397.94598882070983 0.8484230956220992
19.668675512226955 397.11322458122265 0.8474529118555435
19.67390306718037 397.47293192195605 0.8473292091482404
19.679130622133783 399.8601163120807 0.8492599518070062
19.684358177087198 402.1692874021879 0.8513066803806769
19.689585732040612 407.84847414886326 0.857311958512785
19.694813286994027 409.6538591771217 0.8595249193672266
19.70004084194744 410.3084038297219 0.8600767384081025
19.705268396900856 408.50809275305824 0.8577098615819292
19.71049595185427 407.8683369793709 0.8570778297939075
19.715723506807684 403.2939234547225 0.8518161736971972
19.7209510617611 398.65141499975175 0.8471881204966699
19.726178616714513 393.1578675553538 0.8414998199236817
19.731406171667928 388.874963568645 0.8369031943279506
19.736633726621342 381.8709764498555 0.8300084048840701
19.741861281574757 377.3471119171973 0.8248385736380085
19.74708883652817 370.86695682640146 0.8178378260823592
19.752316391481585 366.5540306956362 0.8132752549396308
19.757543946435 361.3817806517087 0.8067107868185887
19.762771501388414 357.86164370944994 0.8028420997712238
19.76799905634183 355.04455865846757 0.7995483064704897
19.773226611295243 353.00636044989807 0.7975077713288165
19.778454166248657 348.9640504995274 0.7936795276663974
19.783681721202072 345.69125999530775 0.7894644801750761
19.788909276155486 342.2762992174568 0.7859988003702948
19.7941368311089 342.71227993719987 0.7861298636924168
19.799364386062315 339.81863515278485 0.7831608494470049
19.80459194101573 337.1127720929214 0.7803219854563078
19.809819495969144 334.0358269566829 0.7764466336446788
19.81504705092256 328.6747140945237 0.7709967905634457
19.820274605875973 325.1494316539154 0.7667659455950899
19.825502160829387 321.4952352739586 0.7618145369655269
19.8307297157828 320.7026062715499 0.7602765932832449
19.835957270736216 320.38376860178835 0.7599263908915385
19.84118482568963 320.8925665622013 0.7603034226468816
19.846412380643045 320.4505568453702 0.7608175576195682
19.85163993559646 319.6991752013902 0.759096507575198
19.856867490549874 318.36551692666956 0.7577071715432909
19.86209504550329 316.3662417563743 0.7548462167665035
19.867322600456703 314.27306838907094 0.7515413995631315
19.872550155410117 311.0343247639782 0.7479868885068035
19.87777771036353 310.7839863350558 0.7478813397833971
19.883005265316946 312.4825220838429 0.7502427372726707
19.88823282027036 313.72357490654497 0.7518580427575943
19.893460375223775 311.3355794678948 0.7486513761539498
19.89868793017719 307.60505761047295 0.74409072065024
19.903915485130604 303.8010080818184 0.7395422912843125
19.909143040084018 300.90443742964186 0.7367579268717869
19.914370595037433 302.76313305358786 0.7399848417347188
19.919598149990847 307.0950578891941 0.7456568601139425
19.92482570494426 308.21069437596043 0.7470060466982814
19.930053259897676 308.35726519466084 0.7461601456845323
19.93528081485109 307.8141708111976 0.7448785589030267
19.940508369804505 304.7923949995891 0.7414942092094415
19.94573592475792 304.66735170994383 0.7420412254807102
19.950963479711334 301.2394617339329 0.738412594772792
19.956191034664748 298.07409110668857 0.7343626647412282
19.961418589618162 296.3392809798763 0.7311841235791032
19.966646144571577 297.73276803586054 0.7322049587915571
19.97187369952499 301.254034638305 0.7359210875301809
19.977101254478406 302.9432942430235 0.7377324953412874
19.98232880943182 306.6031726081515 0.7427251470143131
19.987556364385235 306.44887574634555 0.7423171299667174
19.99278391933865 306.7254817648143 0.7432344976924125
19.998011474292063 304.7697008634135 0.7415558851534407
20.003239029245478 306.2889589665123 0.7429954969652475
20.008466584198892 306.86963194255776 0.7434133368530591
20.013694139152307 310.2672330160463 0.7464585192978744
20.01892169410572 311.9676290341958 0.7479955261740207
20.024149249059136 316.70314772344983 0.7538820087101817
20.02937680401255 322.80593280473084 0.7613134306287974
20.034604358965964 326.8004269753532 0.7663106571409876
20.03983191391938 329.0143135490191 0.7685372918501362
20.045059468872793 329.9245680677607 0.7690940409274294
20.050287023826208 331.7736625000271 0.7712295716760654
20.055514578779622 334.62014496674004 0.7737726020647965
20.060742133733036 335.6701910859842 0.7753354261781847
20.06596968868645 332.3654799921334 0.7712023765888625
20.071197243639865 328.26793378368365 0.7667274997830138
20.07642479859328 324.57098293638865 0.7627535452226192
20.081652353546694 320.4033355592189 0.7582874392129549
20.08687990850011 317.8060098315781 0.7554401414679934
20.092107463453523 313.4944484613673 0.7506194004021667
20.097335018406937 314.34103739722735 0.7512825626833096
20.102562573360352 314.554054133935 0.752147824532046
20.107790128313766 314.0526834353773 0.7511863586182475
20.11301768326718 314.4101992134596 0.7508200665841217
20.118245238220595 314.5153858834713 0.7508591666459002
20.12347279317401 315.9674258292521 0.752876618926618
20.128700348127424 312.45934426712745 0.7491240209897336
20.13392790308084 311.24649694631927 0.7471238625711246
20.139155458034253 310.35890395336895 0.7455240471417358
20.144383012987667 311.76524994967207 0.7468920678353361
20.14961056794108 312.1467248706259 0.7469003887580152
20.154838122894496 313.67537216242795 0.7492461475122137
20.16006567784791 313.76814595785896 0.7494245172320821
20.165293232801325 310.6084902179082 0.74531412840816
20.17052078775474 310.1603908270707 0.7451007110635609
20.175748342708154 311.34539353034296 0.7467418155480495
20.18097589766157 313.2035945928635 0.7494380972686351
20.186203452614983 315.6417651321581 0.7524648244812764
20.191431007568397 314.8951858765665 0.7510745051738165
20.19665856252181 314.49955338700767 0.7512863692159618
20.201886117475226 313.30685746475496 0.7503646988431034
20.20711367242864 312.16601869220347 0.7493830835683881
20.212341227382055 310.0928289768379 0.7465789748141997
20.21756878233547 307.2911906093349 0.7424224179239505
20.222796337288884 301.7338613460624 0.7351305760355393
20.228023892242298 298.53071036677613 0.7316054505790075
20.233251447195713 295.362757411577 0.727847586120574
20.238479002149127 293.1425763064491 0.7253274677255955
20.24370655710254 291.9366939020744 0.7238975028403368
20.248934112055956 293.881035705352 0.7256498255337416
20.25416166700937 297.93064222835017 0.7305967651245786
20.259389221962785 300.23816091428233 0.733188300562751
20.2646167769162 301.27168949016385 0.7350857358885268
20.269844331869614 298.7536701913507 0.7325003175164491
20.275071886823028 295.33450608105267 0.7287943230226114
20.280299441776442 291.3120326360375 0.7241946869318154
20.285526996729857 289.4548061082916 0.7215601469915414
20.29075455168327 289.71387729841564 0.7212823856894159
20.295982106636686 290.4733555551889 0.721609792296475
20.3012096615901 293.1085726307733 0.7240990083168138
20.306437216543515 295.4206504366272 0.7275787254095146
20.31166477149693 298.9936587866258 0.7315135035377162
20.316892326450343 300.6823934328723 0.733237966483956
20.322119881403758 296.49403314067035 0.7278388678138069
20.327347436357172 295.247214017505 0.7268074002389746
20.332574991310587 292.98334233838506 0.724741665314515
20.337802546264 294.43786326457155 0.7269791363349827
20.343030101217416 293.73348372790167 0.7250133716514947
20.34825765617083 293.27098792098866 0.7244250244226854
20.353485211124244 293.5110635593373 0.7243373690601188
20.35871276607766 294.5061959707301 0.7256427572312393
20.363940321031073 294.71839200756006 0.7267286398069801
20.369167875984488 293.8734690085364 0.7258167582392083
20.374395430937902 294.88525952600116 0.7268090926899504
20.379622985891316 294.87647860358385 0.7263950771886569
20.38485054084473 293.93669926433284 0.7248866581049269
20.390078095798145 293.0169504079419 0.724354742779201
20.39530565075156 294.72261167117443 0.7264403267468617
20.400533205704974 296.9680182531437 0.7297356136517754
20.40576076065839 299.6570837032468 0.7332694012440325
20.410988315611803 297.46459499482154 0.7299455731908382
20.416215870565217 293.53608763593274 0.7251264554076426
20.421443425518632 288.95544286067855 0.7191936990430299
20.426670980472046 288.74637923051455 0.7185972033512311
20.43189853542546 289.98450202630835 0.7204451913252996
20.437126090378875 291.3514015593733 0.7224695885736208
20.44235364533229 290.8024993726271 0.7223539012357206
20.447581200285704 289.9240633132396 0.7213578923868866
20.45280875523912 289.2770895331496 0.719654250124085
20.458036310192533 291.1529095279566 0.7221667990021166
20.463263865145947 290.94323123236927 0.7210383048596276
20.46849142009936 289.3885281832959 0.7203141223578249
20.473718975052776 289.1685841680667 0.7200473452979125
20.47894653000619 290.90504496093524 0.7210392108255294
20.484174084959605 292.58104584739385 0.7234592050977356
20.48940163991302 293.8206302545153 0.724892781261854
20.494629194866434 291.7878227722236 0.7229171890337495
20.49985674981985 292.06286855006863 0.7234590915527681
20.505084304773263 292.22927235707596 0.723036745349418
20.510311859726677 294.75838115928497 0.7267990411048632
20.51553941468009 298.4440227112184 0.7317615331246967
20.520766969633506 297.1662423948156 0.7293711674091238
20.52599452458692 295.97874870989455 0.727829942468003
20.531222079540335 297.08105769227694 0.7283783477459114
20.53644963449375 295.0798396942203 0.726894678607813
20.541677189447164 290.31240570009606 0.7217633699522807
20.546904744400578 286.9577114157614 0.7179974717553083
20.552132299353993 286.1952846500626 0.7176630715061637
20.557359854307407 289.81727149880646 0.7205723393746372
20.56258740926082 291.5588618599503 0.7221065477580004
20.567814964214236 288.405729235394 0.7173373857191828
20.57304251916765 287.256747717051 0.7163623989288057
20.578270074121065 286.49110759439543 0.716538810162995
20.58349762907448 288.2408637166004 0.7183639989357494
20.588725184027894 287.33386017242935 0.7169630782922484
20.593952738981308 287.6287959384909 0.7171716497703844
20.599180293934722 288.156147635727 0.7174521307563663
20.604407848888137 287.66646970895715 0.7174375852355458
20.60963540384155 289.3326098898621 0.7196224985537069
20.614862958794966 288.5640660463601 0.718698668525397
20.62009051374838 289.90497119408974 0.72117161136449
20.625318068701795 291.04870390237363 0.7224057134874364
20.63054562365521 289.61311441507354 0.7204456938347469
20.635773178608623 287.57579320127934 0.7176009172820419
20.641000733562038 285.43334466511425 0.7138197432433115
20.646228288515452 284.3088038283518 0.7122880109079444
20.651455843468867 283.75819494655406 0.7115924433395576
20.65668339842228 282.9458457155782 0.710774311552668
20.661910953375695 282.14876155453993 0.7091889334907997
20.66713850832911 281.9406257451414 0.7093656766576881
20.672366063282524 284.7815412613721 0.7137780573593103
20.67759361823594 287.94910811040955 0.718272067549025
20.682821173189353 289.05262366558566 0.7189850087585324
20.688048728142768 286.5426007794161 0.7152871201213542
20.693276283096182 287.08156494642867 0.7143285596613228
20.698503838049596 287.6071030237403 0.7149344463168791
20.70373139300301 288.75054420073315 0.7162018896239188
20.708958947956425 290.49198824165404 0.7184306850584093
20.71418650290984 290.76992258646663 0.7185024645200301
20.719414057863254 294.0376526014564 0.7223344457812387
20.72464161281667 293.73753463759454 0.722381871858269
20.729869167770083 292.66956193901035 0.7215732024026041
20.735096722723497 290.71907083271276 0.718796781076826
20.740324277676912 293.39469480420644 0.7227809280783052
20.745551832630326 295.0610361504896 0.7250955884862783
20.75077938758374 296.8815633236177 0.7293593149876194
20.756006942537155 295.5711201409206 0.7281674214420198
20.76123449749057 295.80521393351495 0.727456654156907
20.766462052443984 297.4675537692689 0.728286368893792
20.7716896073974 299.94230715677594 0.730849269463695
20.776917162350813 302.7762458806856 0.7340584604064485
20.782144717304227 302.91502315908934 0.7344918273202583
20.78737227225764 302.65232673507103 0.7334436570628862
20.792599827211056 299.3742211413635 0.7301064715011488
20.79782738216447 300.4082151934071 0.7320128163249657
20.803054937117885 300.58475732895295 0.7319515486222546
20.8082824920713 305.6376103108616 0.7372841420815339
20.813510047024714 307.4119461083612 0.7379316975816882
20.81873760197813 305.82234642183306 0.735707033440067
20.823965156931543 304.93164941002607 0.7349671560961696
20.829192711884957 305.46901625567585 0.7356710622645406
20.83442026683837 304.95271220304676 0.735633155329211
20.839647821791786 303.2171189284899 0.7338117600539655
20.8448753767452 300.41852350771876 0.7311640045778439
20.850102931698615 299.052415504459 0.72941890128848
20.85533048665203 301.00529912963765 0.7311257395449092
20.860558041605444 300.7569581095025 0.730142628036134
20.865785596558858 301.78425971189967 0.7304507024374478
20.871013151512273 299.63976746659637 0.7280282921461817
20.876240706465687 298.7337561153279 0.7284433747473585
20.8814682614191 300.21281997644564 0.7305049634893194
20.886695816372516 297.3364946944525 0.7271938901460221
20.89192337132593 294.81024904244975 0.7231132229784966
20.897150926279345 290.2699215249511 0.7174718298346642
20.90237848123276 289.19248792251176 0.7159249115936919
20.907606036186174 288.85333019787544 0.7153018632940096
20.912833591139588 292.33638535048254 0.719437791809033
20.918061146093002 292.64082968230946 0.7195123457114019
20.923288701046417 292.7933644115694 0.7200380209442132
20.92851625599983 293.00820976142154 0.7200961188744054
20.933743810953246 294.44455226519585 0.7220455350925203
20.93897136590666 293.41371473259494 0.7206365094860303
20.944198920860075 291.05448836541365 0.7184513738710488
20.94942647581349 289.14017075614413 0.7167076474611089
20.954654030766903 289.7523984606468 0.7174755431408456
20.959881585720318 291.16840381040316 0.7190868157121939
20.965109140673732 291.72417385947006 0.7186565526521536
20.970336695627147 290.0127963698758 0.7163066746894297
20.97556425058056 287.7951706616429 0.7144696960960714
20.980791805533975 289.41537514851086 0.7169977584469777
20.98601936048739 289.01214829567635 0.7161617909131307
20.991246915440804 285.8501007758173 0.7112711001824804
20.99647447039422 280.92554772725225 0.7048307661123339
21.001702025347633 278.43776543334906 0.7029030752488736
21.006929580301048 283.1743903049019 0.7099920159242686
21.012157135254462 283.25764346640256 0.7105388988708885
21.017384690207876 280.9900709014458 0.7082121169173278
21.02261224516129 276.7512540984292 0.701892916330483
21.027839800114705 276.3895401928834 0.7006552177705848
21.03306735506812 276.56120843466766 0.7000254946075588
21.038294910021534 276.74735918668364 0.7007530189569535
21.04352246497495 275.08105566578087 0.6985634232657639
21.048750019928363 278.175812739664 0.7021570247676961
21.053977574881777 277.9364098680371 0.7023438107843994
21.059205129835192 281.62968680265107 0.7074473077468383
21.064432684788606 281.88595341318586 0.7075470555295735
21.06966023974202 281.9609608382413 0.706317425544693
21.074887794695435 277.7818603660682 0.700776603022866
21.08011534964885 274.2256782918531 0.6967026303145966
21.085342904602264 272.77540979236477 0.6961024969019516
21.09057045955568 274.7231470568284 0.6985308726177654
21.095798014509093 277.1000731954948 0.7011052492912728
21.101025569462507 278.5118940846823 0.7014492563535792
21.10625312441592 278.0341282587669 0.7003151047078091
21.111480679369336 278.1735292195227 0.6996471715948718
21.11670823432275 279.4551559200219 0.7014968324230376
21.121935789276165 275.5192815537343 0.6957200075142265
21.12716334422958 273.28388426278224 0.6919993028037507
21.132390899182994 272.45396504929795 0.690658389998733
21.13761845413641 271.81069293319564 0.6897395833470731
21.142846009089823 272.45581634945023 0.6913498801087046
21.148073564043237 272.8172284078718 0.6915308276052302
21.15330111899665 274.27239395695017 0.6932766752772559
21.158528673950066 274.9629883129079 0.694490018864902
21.16375622890348 274.89182644304645 0.6951896139377375
21.168983783856895 274.60095736958215 0.6954695610066057
21.17421133881031 272.1915208261662 0.6923369596863062
21.179438893763724 271.1993915789633 0.6909169367545374
21.184666448717138 269.0232523879569 0.6884925680017476
21.189894003670553 268.2189715560651 0.6865203380405573
21.195121558623967 268.5811512421558 0.6847162116305502
21.20034911357738 272.32365727296485 0.6880370947882526
21.205576668530796 274.8678038178086 0.690735941853261
21.21080422348421 276.25212577704167 0.6932047243375664
21.216031778437625 276.5016201726531 0.6938098647872974
21.22125933339104 276.27635276333393 0.6924181454266402
21.226486888344454 275.26794760588825 0.6906779088381949
21.231714443297868 274.1669910763969 0.6889285644121704
21.236941998251282 275.4771199156577 0.691159915326932
21.242169553204697 274.850128229413 0.6916673644724997
21.24739710815811 275.59223377457903 0.6920033748830517
21.252624663111526 274.6492835240125 0.6905503553408652
21.25785221806494 275.390574498209 0.6906691540304172
21.263079773018355 275.22555467124243 0.6890758722810489
21.26830732797177 273.24765986539035 0.6863822654845713
21.273534882925183 270.95535894098305 0.6830045228377043
21.278762437878598 271.3243249969593 0.6849820583735324
21.283989992832012 272.9638723765692 0.6957022635823685
21.289217547785427 274.1099125171756 0.7076090436295357
21.29444510273884 272.3863018764421 0.7118312377660149
21.299672657692255 269.8260485550556 0.7125223968138904
21.30490021264567 272.40863913606296 0.7199236889657311
21.310127767599084 275.052184821862 0.7273260271552435
21.3153553225525 273.4957879839057 0.7285569559451601
21.320582877505913 270.3834371667557 0.7283091819327016
21.325810432459328 269.7631852498181 0.7311366236410576
21.331037987412742 272.5422157091019 0.7380023045080718
21.336265542366156 273.68946051270916 0.7424011454688758
21.34149309731957 270.06787749849224 0.7399528958193339
21.346720652272985 268.583752195782 0.7407097865046498
21.3519482072264 267.59947174139506 0.7415860601014793
21.357175762179814 267.36711037406076 0.7433193097313517
21.36240331713323 264.9895268692381 0.7437392474965421
21.367630872086643 265.7024766832799 0.7472172548668138
21.372858427040057 267.00634273491517 0.7522409302695484
21.378085981993472 269.79370451189766 0.7576032026013402
21.383313536946886 267.60152587581547 0.7558106126724168
21.3885410919003 265.82069124941427 0.7545484114983033
21.393768646853715 265.87317472030037 0.7567455858581924
21.39899620180713 262.97826076597437 0.7551587339208333
21.404223756760544 266.86169372431385 0.7627310298663276
21.40945131171396 267.0587007121549 0.7657100390726128
21.414678866667373 266.769744628387 0.7658956780623932
21.419906421620787 265.6235133318974 0.7667418963219578
21.4251339765742 263.7823189795039 0.7649975707979354
21.430361531527616 265.51627533561043 0.7694831732485519
21.43558908648103 268.0529114893506 0.7754759367485485
21.440816641434445 269.3249984988151 0.7803376482209232
21.44604419638786 268.76285221958034 0.7819696344651782
21.451271751341274 267.63149250791207 0.7819465454440011
21.45649930629469 271.96536485920177 0.7891648292704515
21.461726861248103 275.58791772187493 0.7961870605588488
21.466954416201517 277.66802714548896 0.801003519791435
21.47218197115493 274.4470125349476 0.7973569184947472
21.477409526108346 271.3098602202027 0.7934104000823332
21.48263708106176 271.2145081066931 0.794983716602792
21.487864636015175 275.9411613371039 0.8043222392274207
21.49309219096859 274.47924015744394 0.8053581872428521
21.498319745922004 275.7272571508561 0.8082104383804855
21.503547300875418 271.2906800636508 0.8029360249469524
21.508774855828833 273.76103229296814 0.8054218932836571
21.514002410782247 272.44204037895446 0.7869699419565128
21.51922996573566 275.496733534573 0.7828159915924989
21.524457520689076 276.47534836002654 0.776951729673678
21.52968507564249 278.32124985719713 0.7748342806308207
21.534912630595905 279.55803595866325 0.7718814653945657
21.54014018554932 282.1409824777883 0.7711105541467441
21.545367740502734 283.5987326071063 0.7698878694248069
21.550595295456148 281.1556489711363 0.7639293630018139
21.555822850409562 281.2041755446191 0.7631141280246058
21.561050405362977 281.66841863520915 0.7620477247220758
21.56627796031639 281.5603231782564 0.7595886614653447
21.571505515269806 283.30328158210256 0.7596358985868615
21.57673307022322 283.5998268358152 0.7578853028669142
21.581960625176634 286.6191176071665 0.761084637590762
21.58718818013005 286.1875970369117 0.7599143828238839
21.592415735083463 287.0447480753159 0.7589377266502502
21.597643290036878 287.3016385765647 0.7574513965353364
21.602870844990292 287.3825200542642 0.7565447894616012
21.608098399943707 289.45281996959693 0.7582709387421382
21.61332595489712 291.9350582482413 0.7602967742518548
21.618553509850535 291.00534652384243 0.7568747811443515
21.62378106480395 289.6038280750249 0.7546437740363058
21.629008619757364 288.8749184228003 0.7532122269169036
21.63423617471078 291.19862287285315 0.755864611665589
21.639463729664193 292.78639538270056 0.7572162134793292
21.644691284617608 293.2140437530348 0.7574676500619556
21.649918839571022 293.0133423319995 0.7559321635651022
21.655146394524436 291.1673542210238 0.7531726089810584
21.66037394947785 289.8025760297313 0.7492828485628052
21.665601504431265 288.2011514771854 0.7467183231522462
21.67082905938468 289.2559894858015 0.7463990456424431
21.676056614338094 291.8773221315193 0.7495726036573899
21.68128416929151 294.259351773605 0.751749094145277
21.686511724244923 296.8528882978176 0.7542556264144591
21.691739279198337 296.3525599343271 0.7529949274814189
21.696966834151752 296.1088448082765 0.7520461049477235
21.702194389105166 296.1756894109523 0.7526602958674845
21.70742194405858 294.4505454707436 0.7507672532686395
21.712649499011995 294.71598226370645 0.7506578352141849
21.71787705396541 296.8875500446632 0.752933630206916
21.723104608918824 299.1021513399469 0.7553159711360858
21.72833216387224 298.28229356253036 0.7530577863819308
21.733559718825653 295.9612936149301 0.7493608188395748
21.738787273779067 296.4569555641048 0.7487486298243997
21.74401482873248 299.3724923008748 0.7526600402899493
21.749242383685896 301.4655594019097 0.7551271820945129
21.75446993863931 303.6761682952602 0.7574274462857274
21.759697493592725 304.0786387883766 0.7575861605694321
21.76492504854614 304.07642199518716 0.7569912628965604
21.770152603499554 303.28316490788126 0.7558444352098153
21.77538015845297 302.42947307471616 0.7543191505566421
21.780607713406383 307.09015224680553 0.7599008157248873
21.785835268359797 312.7875263638132 0.7665881583810864
21.79106282331321 317.67009749573384 0.7715415982675367
21.796290378266626 317.9591819987085 0.7712007896121424
21.80151793322004 318.4635996798047 0.7720384345095672
21.806745488173455 315.660240608731 0.7684106028095243
21.81197304312687 312.36424527203195 0.764435455381462
21.817200598080284 314.486016690749 0.767079243786412
21.822428153033698 319.64418191194176 0.7737387245453351
21.827655707987113 323.8490178218002 0.7796795053037974
21.832883262940527 325.34376717290024 0.7819512962941446
21.83811081789394 324.6710168906144 0.7812577707614344
21.843338372847356 326.2620965064651 0.7819678300743373
21.84856592780077 325.862944005884 0.78119987499595
21.853793482754185 325.364042519446 0.7804600722164807
21.8590210377076 324.87297507801594 0.7795354908606341
21.864248592661014 326.29166167500887 0.7806082951979894
21.869476147614428 325.0398403098914 0.7785168619785241
21.874703702567842 323.63313241828905 0.7764702975115765
21.879931257521257 322.4601666805155 0.7753675372442972
21.88515881247467 321.8851029807602 0.7744537084739831
21.890386367428086 321.31780965029475 0.7733449267525156
21.8956139223815 318.1707025761162 0.7698068913715955
21.900841477334914 317.22698262069576 0.7686570736128684
21.90606903228833 314.8181693271618 0.7658216675223436
21.911296587241743 316.7563574058807 0.768772150891498
21.916524142195158 315.8045815806834 0.7674051212061189
21.921751697148572 314.5712936103627 0.7661481672374826
21.926979252101987 312.8052694886461 0.7617873201609299
21.9322068070554 312.71779640757995 0.7624200268197692
21.937434362008815 315.9846008221876 0.7657448265040213
21.94266191696223 316.6521335351774 0.7668823898372202
21.947889471915644 317.1875051402076 0.7669325456459267
21.95311702686906 314.0408818492302 0.7627349955208761
21.958344581822473 313.0151847695461 0.7617153487238179
21.963572136775888 313.07230464301324 0.7626109409442123
21.968799691729302 311.79279635187646 0.7610850200628106
21.974027246682716 311.99874329455406 0.7606080363635274
21.97925480163613 310.4721589943183 0.7572583651424316
21.984482356589545 311.4142720194801 0.7573980955359764
21.98970991154296 311.92874090484594 0.7577927840859203
21.994937466496374 311.67407706683673 0.757193542102468
22.00016502144979 312.02705849675795 0.7583108903974388
22.005392576403203 309.2548845594298 0.7544687832184651
22.010620131356617 307.5664566931413 0.7523475277527203
22.015847686310032 308.63871065276743 0.7532821465090399
22.021075241263446 312.13791469235184 0.757231400740655
22.02630279621686 315.39311603939524 0.7617090048357311
22.031530351170275 315.0253340274971 0.760252211783954
22.03675790612369 313.32218732938503 0.7578889304592219
22.041985461077104 310.8172497265971 0.7547436796673884
22.04721301603052 312.79840444152853 0.7568493824928484
22.052440570983933 315.7696792591269 0.7609138734601533
22.057668125937347 316.1388702350812 0.7607454189127029
22.06289568089076 316.6322643059424 0.7611086273864819
22.068123235844176 318.1640817451259 0.7623840050169342
22.07335079079759 318.0390719393135 0.7618847465307182
22.078578345751005 315.5653741659995 0.7591915273887286
22.08380590070442 313.07086676656417 0.7553114616460086
22.089033455657834 312.49369427518707 0.7547860204590454
22.09426101061125 314.48987281632697 0.756922152001993
22.099488565564663 314.2072909900301 0.756474154552274
22.104716120518077 318.1913746990403 0.7611271700628882
22.10994367547149 320.166283120456 0.7632136570808443
22.115171230424906 322.2753998241601 0.7658459659549859
22.12039878537832 319.68682857535845 0.7631694740893363
22.125626340331735 318.77520672315296 0.7626535152488745
22.13085389528515 315.57808818502986 0.7589534264332111
22.136081450238564 316.7085406458831 0.7605570733240815
22.141309005191978 317.3940617847447 0.761210346800404
22.146536560145393 314.99730105264746 0.7586869712182703
22.151764115098807 313.5663733640567 0.7555691979170204
22.15699167005222 315.8486123476341 0.7572632360036915
22.162219225005636 316.94541787904456 0.7580735096644041
22.16744677995905 317.30640990315106 0.7586687654568085
22.172674334912465 315.63048951100075 0.7575726561259569
22.17790188986588 316.683187649559 0.7583081354945949
22.183129444819293 318.9253266412005 0.7615294627940777
22.188356999772708 319.41568968700705 0.761531246314845
22.193584554726122 320.401943488717 0.7626624669205279
22.198812109679537 319.4181551894316 0.7613285569713326
22.20403966463295 317.63150844297115 0.7587657946499314
22.209267219586366 318.1906542389211 0.7591218703012348
22.21449477453978 317.0155602554444 0.7573462822655319
22.219722329493194 317.8604137160795 0.7578648730245733
22.22494988444661 317.6081067236311 0.7583731399231509
22.230177439400023 318.0331304050032 0.758622272314034
22.235404994353438 319.0610814659316 0.7604103416972442
22.240632549306852 318.52856469361944 0.7595719448754424
22.245860104260267 317.93313488858297 0.7586362846922075
22.25108765921368 315.2176700433639 0.7553740590278537
22.256315214167095 314.55599403546665 0.7535332226582778
22.26154276912051 313.58550941056313 0.7529793760137354
22.266770324073924 319.38208781302285 0.7603061359044855
22.27199787902734 318.11174328846755 0.7581903538629405
22.277225433980753 317.84885902127644 0.7569194718664808
22.282452988934168 314.63803221958216 0.752729744664135
22.287680543887582 312.61974282548175 0.7509194611516655
22.292908098840996 310.67640529659656 0.748031756567198
22.29813565379441 310.3704304478015 0.7475548693752835
22.303363208747825 306.42377775300423 0.7424289788218161
22.30859076370124 306.1440706374347 0.7427865339038879
22.313818318654654 306.37793156755606 0.7433859229344959
22.31904587360807 309.5307835897831 0.7472886262133405
22.324273428561483 307.81172516013953 0.7452523198508879
22.329500983514897 306.7908607439459 0.7451364754790304
22.334728538468312 302.6075040658261 0.7399345274322486
22.339956093421726 301.1389068298296 0.7383569926925152
22.34518364837514 299.64401001720427 0.7351402391920824
22.350411203328555 299.07845404111185 0.7338806198942247
22.35563875828197 297.8992169319037 0.7324569654128147
22.360866313235384 299.21095947809573 0.7339208965967725
22.3660938681888 299.8054326976409 0.735073317122109
22.371321423142213 301.2698350203474 0.737438924508602
22.376548978095627 299.7554095081747 0.7356420445064596
22.38177653304904 299.33255382990137 0.7345697076895418
22.387004088002456 298.66940823902655 0.7333645957222654
22.39223164295587 297.59986315722773 0.7319368719538785
22.397459197909285 295.11123126334087 0.729262455494765
22.4026867528627 291.5993595426496 0.7248313195906331
22.407914307816114 290.96192614187487 0.7244230309065066
22.41314186276953 290.28877106296767 0.7236478490203659
22.418369417722943 292.88364741313626 0.7264815762810237
22.423596972676357 291.1509045933714 0.7238760800259502
22.42882452762977 287.83770240523353 0.7188218746545685
22.434052082583186 286.21243633217125 0.7168830147761418
22.4392796375366 285.98475784047486 0.7172064915001306
22.444507192490015 285.09596517284865 0.7171738545477323
22.44973474744343 279.9098103635923 0.7111794750407694
22.454962302396844 276.30321458606977 0.7068353489958312
22.460189857350258 277.3858560936915 0.7081172943406003
22.465417412303673 280.80678537840265 0.7120917506072797
22.470644967257087 284.0854829549028 0.7158590325730771
22.4758725222105 283.59740303698675 0.7146846863024322
22.481100077163916 283.1850656193843 0.7135636388614185
22.48632763211733 285.8425585575599 0.716073907086257
22.491555187070745 283.6833235365821 0.712896091978839
22.49678274202416 281.74593762058737 0.709862911355308
22.502010296977573 277.9607889332956 0.7053312503424845
22.507237851930988 276.0123897390191 0.7037264585038959
22.512465406884402 275.42799348704716 0.7045565206840788
22.517692961837817 277.8510159093006 0.7087049228089644
22.52292051679123 279.265022520248 0.7110558211600357
22.528148071744646 281.0769512588043 0.7133331648894906
22.53337562669806 278.34376799317033 0.7086699097506338
22.538603181651474 278.7378173670697 0.7082579790205976
22.54383073660489 277.1307274387056 0.7049824680577177
22.549058291558303 275.97639382529763 0.7029671897807348
22.554285846511718 277.92840151890186 0.7055653463714215
22.559513401465132 280.11723321419254 0.7093837892282402
22.564740956418547 280.2170195746601 0.7104048623296431
22.56996851137196 277.8753629268079 0.7072377427186723
22.575196066325375 275.5461223820457 0.7040992090364754
22.58042362127879 275.3694006468492 0.7028066370858246
22.585651176232204 275.75486635282135 0.7044184267200794
22.59087873118562 273.77723668847057 0.7019339012807391
22.596106286139033 273.8129511397405 0.7014744097668382
22.601333841092448 273.0970801889536 0.6995674767701481
22.606561396045862 274.73769477941914 0.7016126923294295
22.611788950999276 273.77713437117535 0.7009042729281967
22.61701650595269 274.3455454600792 0.7022281316450854
22.622244060906105 273.34594360675186 0.7007806453819299
22.62747161585952 272.77056380479326 0.6996183292351215
22.632699170812934 273.86330610237957 0.7007519371313868
22.63792672576635 274.8914608766807 0.7019234594759687
22.643154280719763 274.90725708982785 0.701842647197084
22.648381835673177 276.97797909538605 0.7041415446513136
22.653609390626592 275.8957503277779 0.7032773348054289
22.658836945580006 276.0938481907711 0.7033468541613034
22.66406450053342 274.4750973136687 0.7012232740011245
22.669292055486835 275.22087134542284 0.7012299060274833
22.67451961044025 275.978890113155 0.7034321583612239
22.679747165393664 278.5237696349198 0.707370861100774
22.68497472034708 278.01437002334376 0.7072492049990298
22.690202275300493 279.5891058419441 0.7091982773998677
22.695429830253907 279.50513407104324 0.7088447078545771
22.70065738520732 277.4400238743531 0.7054272455489056
22.705884940160736 274.7939203893888 0.7009378550887562
22.71111249511415 275.53931561258855 0.7017848233830676
22.716340050067565 277.08867590765243 0.7042898786557955
22.72156760502098 278.96000153863156 0.707308004652342
22.726795159974394 276.1008292258348 0.7037167819897914
22.73202271492781 277.34654759693603 0.7050658579089435
22.737250269881223 278.309103416309 0.706118048880155
22.742477824834637 283.1803842242866 0.7114768063348132
22.74770537978805 288.70516164053606 0.7182920928998769
22.752932934741466 289.981344685283 0.7192631654447877
22.75816048969488 287.22537193817715 0.7156874777161872
22.763388044648295 284.8214365902611 0.7124168850526358
22.76861559960171 285.3031500369068 0.7125229795157194
22.773843154555124 289.13344762823687 0.716416597134202
22.779070709508538 288.6442444994076 0.7158066234395751
22.784298264461952 288.86214846377584 0.7162724785997605
22.789525819415367 284.73221341319186 0.7117150200278389
22.79475337436878 287.0580743270215 0.7143622658409823
22.799980929322196 291.24842306621883 0.7191684405364379
22.80520848427561 294.650967642243 0.723914740506945
22.810436039229025 294.3728732350084 0.7236447841208593
22.81566359418244 291.52568686122373 0.7205662818119256
22.820891149135853 292.33892173953404 0.7210568148708116
22.826118704089268 293.3925597235685 0.7216163833715573
22.831346259042682 294.54274797514324 0.7232452457423395
22.836573813996097 292.437633570504 0.7209343749586447
22.84180136894951 294.64850308554765 0.7237818207616513
22.847028923902926 293.6292122935103 0.7225652059227515
22.85225647885634 294.6106200856876 0.72314992058508
22.857484033809754 294.34146000778685 0.7226302234799535
22.86271158876317 295.4082279176982 0.7235304703121906
22.867939143716583 294.0392108323261 0.7211581789801108
22.873166698669998 294.6895562662319 0.7220181323425404
22.878394253623412 296.1864959107947 0.7239503197764777
22.883621808576827 300.58289189235603 0.7301572794359688
22.88884936353024 300.03116428315013 0.7289603861117974
22.894076918483655 296.880719005398 0.7251621222514562
22.89930447343707 295.7926990665567 0.7233015903884431
22.904532028390484 298.9796484823275 0.7265345589230122
22.9097595833439 299.4731115396035 0.7274085946065824
22.914987138297313 295.1003584752471 0.7218735031053415
22.920214693250728 294.6270266928197 0.7212107863358612
22.925442248204142 296.0230318386901 0.7227260264988781
22.930669803157556 295.8867434171605 0.7227510291434598
22.93589735811097 294.1507810637067 0.7213291139049098
22.941124913064385 293.8662501255857 0.7207516919533378
22.9463524680178 294.4831000677891 0.7219789944562973
22.951580022971214 294.0315764988205 0.7215245595669083
22.95680757792463 293.1127449227423 0.7209986058016885
22.962035132878043 290.81157324407053 0.7178894963648582
22.967262687831457 287.7735109401354 0.7132925577741346
22.972490242784872 290.22562969349667 0.7160935519450797
22.977717797738286 293.01239451973214 0.7197596175515054
22.9829453526917 295.34317371856855 0.7234522505904935
22.988172907645115 295.82608315166806 0.7243556977371328
22.99340046259853 292.9025432699671 0.7200874184086389
22.998628017551944 289.9580350423624 0.7164832494456824
23.00385557250536 290.8733412493091 0.7172885742901061
23.009083127458773 295.1041830649827 0.7220845482295358
23.014310682412187 296.1589096029894 0.7233884031146943
23.0195382373656 295.2818216276571 0.7219311675860163
23.024765792319016 293.8386485057665 0.7200954574092768
23.02999334727243 293.55603491265265 0.7193438294260116
23.035220902225845 293.29096222119176 0.7190129449195992
23.04044845717926 293.56946724517326 0.7191969485763652
23.045676012132674 292.9011449090134 0.7180993110569115
23.05090356708609 289.45639530959886 0.7141853502162774
23.056131122039503 287.83937108173046 0.712446413282358
23.061358676992917 288.0814523553489 0.7135515525161363
23.06658623194633 289.8621617661947 0.7166921083753288
23.071813786899746 289.69473677863147 0.7165018791688499
23.07704134185316 292.2617742385352 0.719483606795831
23.082268896806575 291.627761836578 0.7170611611677321
23.08749645175999 290.8091647311876 0.7155303197360986
23.092724006713404 288.4223518046044 0.7125307025325229
23.097951561666818 289.84198011191125 0.7144543577057708
23.103179116620232 290.89667913829675 0.7163108702971652
23.108406671573647 292.5646635109154 0.71789937927336
23.11363422652706 290.4736749091349 0.715054272717331
23.118861781480476 288.4767566094977 0.7128038440580875
23.12408933643389 284.5868754822655 0.7081340765024915
23.129316891387305 288.0461229600179 0.7131928045024593
23.13454444634072 289.67530964471194 0.715597001790359
23.139772001294133 291.04517007258147 0.7176421368392013
23.144999556247548 289.5787420036328 0.7153571780286698
23.150227111200962 289.80273758770363 0.7143067649665499
23.155454666154377 287.83026735685377 0.7124241097825629
23.16068222110779 288.2931949763996 0.7131253877335497
23.165909776061206 286.7537891919092 0.7115891449473721
23.17113733101462 288.0016646100617 0.7126428232951844
23.176364885968034 288.7837230128126 0.7127627204353699
23.18159244092145 287.63599838332976 0.7109438855723278
23.186819995874863 286.30068938204806 0.7094021434977601
23.192047550828278 286.0164560297637 0.7098424412871049
23.197275105781692 286.58145659441453 0.710284465498676
23.202502660735107 285.6248687253161 0.708597640126108
23.20773021568852 285.3251794686051 0.7078945716946066
23.212957770641935 285.51594853762754 0.708671787547646
23.21818532559535 286.14568278655236 0.7100804783766202
23.223412880548764 288.244235084693 0.7136497692775003
23.22864043550218 290.478786637629 0.7159740689760158
23.233867990455593 290.0851587560744 0.7154693638769428
23.239095545409008 287.1617870116116 0.7107442381621414
23.244323100362422 285.5386452505929 0.7090266338278929
23.249550655315836 286.5473628680042 0.7103888240995306
23.25477821026925 285.71070437008143 0.7083972727644847
23.260005765222665 287.3948265593188 0.7106069952137378
23.26523332017608 288.0099603108192 0.7104441206445655
23.270460875129494 290.1889544978353 0.7132324685562064
23.27568843008291 287.87910891760606 0.7100984830004443
23.280915985036323 285.4984347200749 0.7076447246699602
23.286143539989737 283.1775100716443 0.7053070000304221
23.291371094943152 284.1523879593075 0.7057018625133532
23.296598649896566 286.1911338092069 0.7079190658887814
23.30182620484998 286.82091589159927 0.7075769072450988
23.307053759803395 284.8544563988045 0.7053171347916849
23.31228131475681 286.5845223907166 0.7076335760232316
23.317508869710224 285.21451886704415 0.7066818777602567
23.32273642466364 285.3123510351463 0.7074067495541047
23.327963979617053 284.33898042938563 0.7063322460801299
23.333191534570467 285.8051812057743 0.7085609986506993
23.33841908952388 287.49331462531813 0.7107748837577674
23.343646644477296 288.76788501563243 0.7120933051429152
23.34887419943071 291.2446249607924 0.7155728995486607
23.354101754384125 293.1691960937161 0.7178330038060684
23.35932930933754 292.74584192786995 0.7174145048763256
23.364556864290954 291.85586833111404 0.7160063955326843
23.369784419244368 291.8995959522468 0.7161910674830294
23.375011974197783 293.0905036097685 0.7163902056615623
23.380239529151197 293.59284123781356 0.7168493109795823
23.38546708410461 293.46081776014154 0.7159351621912656
23.390694639058026 297.07294090874274 0.7206928411271898
23.39592219401144 299.17925300440726 0.7229815527676104
23.401149748964855 298.85295389195454 0.7236741851623857
23.40637730391827 294.76993670807195 0.7188579289955909
23.411604858871684 292.3600231349351 0.7161660175444461
23.416832413825098 290.96945892745515 0.7137772558905682
23.422059968778512 290.227627933671 0.7137791827733763
23.427287523731927 289.88492696485423 0.7140625039998978
23.43251507868534 287.1860179061324 0.7101359552491318
23.437742633638756 290.77347990015284 0.7131307940547897
23.44297018859217 293.515104100159 0.7156523956431665
23.448197743545585 295.54373696118205 0.7182788333863348
23.453425298499 294.06247118962887 0.7166069344507591
23.458652853452413 293.97133692074374 0.716666176560746
23.463880408405828 293.2908685213385 0.7150338422742543
23.469107963359242 292.05554323844336 0.7140683575889016
23.474335518312657 293.4732566495145 0.7152893955222452
23.47956307326607 293.754249977822 0.7158531578973808
23.484790628219486 296.2362477948927 0.7185376697282428
23.4900181831729 295.9953650249627 0.7181094869200121
23.495245738126314 296.7316294565497 0.7194215312633784
23.50047329307973 296.8379635708719 0.718854190784914
23.505700848033143 298.4038926467388 0.7208840214667536
23.510928402986558 300.0099247397394 0.7221986611575968
23.516155957939972 300.4750134522611 0.7234733950463925
23.521383512893387 300.5564719935379 0.723406810027704
23.5266110678468 298.2387428595399 0.7201896789800544
23.531838622800215 296.3246875001198 0.716744737689823
23.53706617775363 296.7622378693599 0.7166255460449604
23.542293732707044 299.1958049164369 0.7191536886864127
23.54752128766046 302.1130958537404 0.7224536175284363
23.552748842613873 302.6875435900149 0.7228281450463369
23.557976397567288 303.5541540969359 0.7232560520316567
23.563203952520702 301.45350939093413 0.7204234248596773
23.568431507474116 300.92001515287853 0.7199573196174913
23.57365906242753 303.71077908054286 0.7235370928813893
23.578886617380945 305.0122850306855 0.7244065410841553
23.58411417233436 302.48300788425115 0.7209042274022678
23.589341727287774 301.83457073313275 0.7202927363517049
23.59456928224119 303.0241979179939 0.7217478810074839
23.599796837194603 305.3728750065192 0.724431948549947
23.605024392148017 304.79465271908225 0.7233890612895889
23.610251947101432 305.4222284802215 0.7236713435038348
23.615479502054846 305.4084596577282 0.7235633905279316
23.62070705700826 303.84229169161824 0.7212079398234118
23.625934611961675 302.9984814943403 0.7195337372945693
23.63116216691509 303.74715087140845 0.7194837663202126
23.636389721868504 301.5505113913488 0.7167022755376364
23.64161727682192 299.8620662647944 0.7144734869420988
23.646844831775333 295.3267780167301 0.7092804349478112
23.652072386728747 297.60225398736395 0.7123195783013211
23.65729994168216 300.15281570846724 0.7156331830682726
23.662527496635576 303.03432675529274 0.7192930349869564
23.66775505158899 302.38000120772114 0.7180615291805001
23.672982606542405 299.5083480740674 0.7134469926368404
23.67821016149582 300.6264380975261 0.7136493724978091
23.683437716449234 300.46939787187625 0.7128977233689172
23.688665271402648 301.58884157875866 0.7146310050266278
23.693892826356063 302.8322788223306 0.7163194014618735
23.699120381309477 301.3940601308489 0.7144782999751895
23.70434793626289 303.2919798732614 0.7166550169342213
23.709575491216306 304.67666995486223 0.7176264517230009
23.71480304616972 308.6257739550752 0.7218513324638417
23.720030601123135 310.4865371402782 0.7232807559965658
23.72525815607655 307.5616669002166 0.7195071975670461
23.730485711029964 307.04442966172604 0.7187866306774062
23.735713265983378 306.2226000752407 0.718011537511085
23.740940820936792 305.6812904431891 0.7168213231163832
23.746168375890207 303.11653978071877 0.7142206787938666
23.75139593084362 302.031894721215 0.7123645678060498
23.756623485797036 303.10438473850894 0.7133919205801071
23.76185104075045 304.09369036091994 0.7139898603950228
23.767078595703865 302.43007890842506 0.7121050406201193
23.77230615065728 302.4627421332699 0.7124439553800194
23.777533705610693 302.44092994188884 0.7129202995761891
23.782761260564108 307.31931309387585 0.7191368029585242
23.787988815517522 312.0348121714258 0.7232736255448313
23.793216370470937 313.4540045698271 0.7246376906143932
23.79844392542435 313.4197677030866 0.7237552133311297
23.803671480377766 308.97794005250057 0.7181317049645121
23.80889903533118 307.4968697657494 0.7156075441005579
23.814126590284594 306.4527047358014 0.7139905073454775
23.81935414523801 309.01578569391376 0.7170149915602221
23.824581700191423 308.98199852501403 0.71648623403657
23.829809255144838 305.91264578995646 0.7130346312097839
23.835036810098252 303.37778032818846 0.7098656004261953
23.840264365051667 301.8584552931097 0.7078676393707571
23.84549192000508 305.7684129817667 0.712396180803086
23.850719474958495 314.4586527529604 0.7215904452965547
23.85594702991191 314.3073414440893 0.7211494656788685
23.861174584865324 313.05686843983415 0.7188869545774637
23.86640213981874 307.2256676467311 0.7112559454910712
23.871629694772153 306.1881712009779 0.7098757751032552
23.876857249725568 305.9258561491192 0.7097471353126928
23.882084804678982 308.7479839157107 0.7133446971510007
23.887312359632396 307.1013637558367 0.7115212126609238
23.89253991458581 307.1597508750237 0.7108434341629829
23.897767469539225 305.3553159868587 0.7092574013079346
23.90299502449264 307.51633352237326 0.7113814672677569
23.908222579446054 307.721291211387 0.7116242430657705
23.91345013439947 307.1898091217057 0.7102948981511361
23.918677689352883 305.0146470834034 0.7079827386683762
23.923905244306297 304.2111982404373 0.7069596413385256
23.929132799259712 307.14277319306524 0.7094359267675775
23.934360354213126 306.083554887454 0.7083842466364989
23.93958790916654 307.1483121458103 0.7099346305592059
23.944815464119955 305.21020957005015 0.7076118586064744
23.95004301907337 303.3365190609467 0.7048551643542994
23.955270574026784 299.7793689437342 0.7004579788140791
23.9604981289802 297.83518340496073 0.6992730427330704
23.965725683933613 299.05656655184487 0.7010263646309328
23.970953238887027 300.66980335088226 0.7027615616148566
23.97618079384044 299.8825713009645 0.7016218835413518
23.981408348793856 298.8964161006779 0.7005153289324024
23.98663590374727 302.8501631450881 0.7065710705383406
23.991863458700685 304.8812317949761 0.7090746024252419
23.9970910136541 305.0416647965307 0.7098521069639105
24.002318568607514 303.97077088130453 0.7081206106874063
24.007546123560928 302.63613484025024 0.7059674011273261
24.012773678514343 302.01269882245504 0.7047340787321293
24.018001233467757 301.4494224197431 0.7031634979793006
24.02322878842117 300.3628767203619 0.7015162782252281
24.028456343374586 299.9139367166305 0.7015951605857812
24.033683898328 302.7516416227754 0.7046885937860551
24.038911453281415 302.8831826094507 0.7058723857005347
24.04413900823483 305.5756923794338 0.7093054032193753
24.049366563188244 303.955508549652 0.7086035420252166
24.054594118141658 306.829807685027 0.7112394392212864
24.059821673095072 306.85865266438606 0.7104854462880043
24.065049228048487 303.66232919157216 0.706514025937369
24.0702767830019 298.0052156928382 0.7123120356461414
24.075504337955316 298.9433165649838 0.7220291590521413
24.08073189290873 303.4316456422809 0.7340950780069855
24.085959447862145 305.8978936329237 0.7424740823633861
24.09118700281556 306.05833216262226 0.7476511129902437
24.096414557768973 303.87970993059093 0.7501742909079978
24.101642112722388 301.63098031990336 0.7520658750107496
24.106869667675802 303.02959441037706 0.7579374491844093
24.112097222629217 302.64273653551805 0.7613353261416402
24.11732477758263 304.79705444525405 0.7666230849649786
24.122552332536046 302.7882925070475 0.7687881573319292
24.12777988748946 302.24110096540875 0.7709664454322638
24.133007442442874 300.7707279495419 0.7729690220526317
24.13823499739629 305.29734047408107 0.7816987754078835
24.143462552349703 305.8220785319892 0.7848118695466635
24.148690107303118 303.3469704848187 0.7844400421691273
24.153917662256532 299.2433888014968 0.7818384484240419
24.159145217209947 298.652642146278 0.783349962180443
24.16437277216336 299.3119728163336 0.787206449026027
24.169600327116775 300.1538594159231 0.7909759312480692
24.17482788207019 303.40414787637854 0.7986612587851967
24.180055437023604 305.8296932645201 0.8056898531119252
24.18528299197702 307.8760386910539 0.8120177686059575
24.190510546930433 307.96006211109517 0.8148088514770331
24.195738101883848 305.9854415465991 0.8139766555578621
24.200965656837262 305.5044877752066 0.8153748276392953
24.206193211790676 302.3228089060368 0.8137337324713282
24.21142076674409 302.3549906374969 0.8163504703662194
24.216648321697505 301.1914989134316 0.8164942136460686
24.22187587665092 302.55000546427374 0.8199206225918213
24.227103431604334 302.6662573505033 0.8221947961921096
24.23233098655775 300.59694178143684 0.8225421716299133
24.237558541511163 298.8299001960544 0.8226006150309422
24.242786096464577 302.1734196652547 0.8293271758738968
24.248013651417992 304.92478554982114 0.8345174905752636
24.253241206371406 303.84551398666656 0.8361474990030774
24.25846876132482 300.28965726704536 0.8353671045403247
24.263696316278235 298.6828772122711 0.8366388490914451
24.26892387123165 299.92212051152444 0.8405217615232811
24.274151426185064 303.10289196244116 0.8456974154873315
24.27937898113848 306.256347385259 0.8517225381598971
24.284606536091893 309.77461654960285 0.8590528234308141
24.289834091045307 310.16123250678027 0.8626591727287837
24.29506164599872 310.095589582836 0.8653346212407684
24.300289200952136 308.82245056931055 0.864706590914624
24.30551675590555 307.98796832493565 0.8652719284343772
24.310744310858965 304.69230632383994 0.8624285319067229
24.31597186581238 302.46739556985483 0.8624908772160468
24.321199420765794 299.22919726149274 0.8610746146138727
24.326426975719208 299.5398614286288 0.8624837370602653
24.331654530672623 300.821997589014 0.8647091871965139
24.336882085626037 302.7114594157363 0.8663550865088534
24.34210964057945 303.5516402559685 0.8688973087049339
24.347337195532866 301.94536715657756 0.8699548420313864
24.35256475048628 302.26243231667837 0.874372006473462
24.357792305439695 298.07917259093193 0.8709547845802271
24.36301986039311 293.6032891219034 0.8670094418095401
24.368247415346524 289.51193972187235 0.8632948684710581
24.373474970299938 293.80681995144846 0.8717011340073557
24.378702525253352 298.64844904928657 0.8815616737798566
24.383930080206767 304.67216663609355 0.8919130441659205
24.38915763516018 305.01945295419335 0.8937582801046856
24.394385190113596 304.9249669320957 0.8946211638602928
24.39961274506701 302.5351662824125 0.8924417236251525
24.404840300020425 301.415047762436 0.8926843038333766
24.41006785497384 299.93325103200107 0.8941005574826606
24.415295409927253 299.892525326264 0.8969019421103761
24.420522964880668 298.76711756418086 0.8993898032133976
24.425750519834082 302.9950749347398 0.9086207800314666
24.430978074787497 305.37965993539865 0.9140838141924815
24.43620562974091 307.90273140200776 0.9189356280661456
24.441433184694326 306.32243959050203 0.9189952096641746
24.44666073964774 303.46882943283214 0.9167341608278705
24.451888294601154 303.3144690736329 0.9188498347009589
24.45711584955457 303.2733496792188 0.9190174531624027
24.462343404507983 304.97303947221906 0.922775339623261
24.467570959461398 303.73242955676767 0.9232926610463505
24.472798514414812 305.13781593142545 0.9271949325761304
24.478026069368227 303.524554133239 0.9273700294598476
24.48325362432164 303.2137595746226 0.9293173807876297
24.488481179275055 302.78577645512553 0.9320629489967366
24.49370873422847 304.461201668768 0.9380922891104116
24.498936289181884 305.37644740041696 0.942535502792787
24.5041638441353 306.16319853858107 0.9459400511001173
24.509391399088713 307.43866538126366 0.9503890563027607
24.514618954042128 306.701090403057 0.9509233315611088
24.519846508995542 307.25506381946 0.953952386979311
24.525074063948956 306.8211261850695 0.9565662673884081
24.53030161890237 310.07493699597967 0.9644273014865291
24.535529173855785 307.095170906342 0.9621712665434596
24.5407567288092 304.168679398152 0.9588200256505097
24.545984283762614 301.8677181692445 0.9572777384834085
24.55121183871603 303.1572466818243 0.963058363483166
24.556439393669443 306.4669076906596 0.9701588802773988
24.561666948622857 310.12140856335503 0.9781743819629951
24.566894503576272 311.54732107422086 0.9807276584746354
24.572122058529686 311.85582192893673 0.9834976420182245
24.5773496134831 309.3413409349207 0.9820782799541747
24.582577168436515 308.0828443817034 0.9837959322296969
24.58780472338993 306.39301354853365 0.9839442230810825
24.593032278343344 308.5515293807216 0.988434802562483
24.59825983329676 313.75433390072567 0.9977021150176674
24.603487388250173 313.7287728349863 0.9993272209604909
24.608714943203587 312.21191633861923 0.9995039654408027
24.613942498157 311.93213768390547 1.0024544330614928
24.619170053110416 312.6747627585478 1.0066130514765872
24.62439760806383 312.5754839489895 1.0112408537098017
24.629625163017245 308.6827770819283 1.007133610500732
24.63485271797066 310.6164192181457 1.0124565819702327
24.640080272924074 307.7997000232746 1.0103138270086722
24.645307827877488 307.33481050689693 1.0122178698442827
24.650535382830903 302.1075176329884 1.006527037062472
24.655762937784317 303.15396090745406 1.0103581392066383
24.66099049273773 305.64794443984823 1.017308989961134
24.666218047691146 307.76217496021445 1.0245102513547781
24.67144560264456 310.06971736003317 1.031231071256675
24.676673157597975 308.47321555441846 1.0309070223978631
24.68190071255139 306.25489585150706 1.0278072559782954
24.687128267504804 302.4253560992928 1.0238053234118483
24.692355822458218 299.96210363862855 1.0220649370156676
24.697583377411632 298.89968576066104 1.0239649124813541
24.702810932365047 296.7883277599591 1.0225084327215779
24.70803848731846 295.3428321123939 1.0238067557250812
24.713266042271876 291.6449839643591 1.018800738339386
24.71849359722529 297.96682858844116 1.032821412582346
24.723721152178705 300.01280627876156 1.0402397999574267
24.72894870713212 304.28488361522665 1.051557782979924
24.734176262085533 301.38014906256313 1.0493519378296872
24.739403817038948 304.3538118840738 1.0547365196055882
24.744631371992362 305.0557772513233 1.0577008411818576
24.749858926945777 306.28453876429495 1.0618314158502153
24.75508648189919 302.2975492314297 1.0596497486466727
24.760314036852606 302.11261727898653 1.061530296590764
24.76554159180602 301.5349679897024 1.0625577476386143
24.770769146759434 298.632558798333 1.0593444465099422
24.77599670171285 294.6749087867078 1.0545003249622524
24.781224256666263 291.36161462743576 1.0514349601141237
24.786451811619678 296.29591492905115 1.0628570672560742
24.791679366573092 300.0348533478207 1.0733786246804875
24.796906921526507 305.7141715167085 1.0883303452071538
24.80213447647992 303.88218135529144 1.0870302050845364
24.807362031433335 300.21183840985765 1.0820430981591813
24.81258958638675 298.4544165631701 1.08195269092949
24.817817141340164 299.95150586228317 1.0873707602323885
24.82304469629358 302.7384081507431 1.0960740821643533
24.828272251246993 300.91114255621324 1.0945192088918796
24.833499806200408 297.33770888924624 1.0916921135273145
24.838727361153822 296.5241491792774 1.093159910810237
24.843954916107236 304.0989895827272 1.1102976414012362
24.84918247106065 309.2100286458924 1.1212593580732677
24.854410026014065 308.0616661636556 1.12114670312649
24.85963758096748 303.887311780991 1.1152555102678912
24.864865135920894 304.8737855895942 1.1210983705011537
24.87009269087431 304.1179372505491 1.1253909460850724
24.875320245827723 303.2737731256262 1.1268673809086547
24.880547800781137 300.5463073194047 1.1254346060086926
24.885775355734552 302.1403444232951 1.1290571107470815
24.891002910687966 306.21286755172144 1.1390509910465547
24.89623046564138 310.6575657218461 1.1485329488655203
24.901458020594795 311.59186942823976 1.1536839059548591
24.90668557554821 310.5841265466643 1.156700130784276
24.911913130501624 305.344401422996 1.1512131009321203
24.91714068545504 305.8921057032197 1.1544987214387634
24.922368240408453 305.4973034432987 1.15679999011088
24.927595795361867 306.58512954370434 1.1620580299250496
24.93282335031528 308.9246252627987 1.169880813325254
24.938050905268696 308.2793601228486 1.1701968496719988
24.94327846022211 310.62682477666465 1.1776599893668238
24.948506015175525 305.5618559001494 1.171623753582994
24.95373357012894 307.78654510440964 1.1794334533462996
24.958961125082354 304.48621905602323 1.17645172890237
24.964188680035768 304.6164443317023 1.1816986248591848
24.969416234989183 304.3580300935416 1.1842492833814917
24.974643789942597 308.75530199893416 1.1953235301760607
24.97987134489601 312.64406361882817 1.2030099401965215
24.985098899849426 314.1211390234789 1.2104374853096584
24.99032645480284 312.43106071503524 1.2120379923230211
24.995554009756255 312.51870889901693 1.218157220805352
25.00078156470967 313.3632463295722 1.222593113826821
25.006009119663084 313.821789388779 1.2272256185361816
25.011236674616498 311.49760480023946 1.2251281755228682
25.016464229569912 311.53920422418736 1.2291170718794957
25.021691784523327 315.25619050440565 1.2413747059850488
25.02691933947674 320.3423139095393 1.2552664867763008
25.032146894430156 317.3631952633941 1.255724346828119
25.03737444938357 316.0096596984422 1.2564172982620294
25.042602004336985 311.92825262089974 1.2529639128676027
25.0478295592904 317.7249914427996 1.2678210883336933
25.053057114243813 322.92582625044173 1.2807586521748502
25.058284669197228 323.0993891997395 1.2834401532605422
25.063512224150642 320.28506486956053 1.2792942006280885
25.068739779104057 312.3205633298711 1.2670778514984549
25.07396733405747 310.39909910990565 1.2681176124355245
25.079194889010886 311.5744863716574 1.2762935062756398
25.0844224439643 307.9631542246513 1.2737174481869316
25.089649998917714 309.55367345980596 1.2797858743871888
25.09487755387113 313.4550868455007 1.291148876341955
25.100105108824543 319.6762897517394 1.3062412686134877
25.105332663777958 322.121118117303 1.315434206426907
25.110560218731372 318.53120886798496 1.3102862982505221
25.115787773684787 315.24901252043924 1.3117006235391402
25.1210153286382 308.866516178546 1.3028765477433086
25.126242883591615 306.8429839710909 1.304084477863243
25.13147043854503 304.011102785353 1.3003615604064416
25.136697993498444 310.90321380914094 1.3185081498439326
25.14192554845186 313.7798472214516 1.3328347931121731
25.147153103405273 318.8647339426752 1.3515943756639002
25.152380658358688 319.7300692417957 1.3571719136179685
25.157608213312102 319.4865186455127 1.3582914342542751
25.162835768265516 317.75842721109035 1.3545532007983245
25.16806332321893 316.7265856408381 1.3572060549657459
25.173290878172345 317.38822308610963 1.3643394012067707
25.17851843312576 312.5104758775406 1.3581138745878443
25.183745988079174 311.3329244359787 1.3576947663188752
25.18897354303259 313.1925159772235 1.3668257751701562
25.194201097986003 320.1703496793673 1.3863356302688936
25.199428652939417 325.47193881131153 1.401442289627557
25.204656207892832 319.66228710158765 1.391766330137794
25.209883762846246 317.655206220192 1.3929442184097096
25.21511131779966 313.32012543992295 1.3882597963805012
25.220338872753075 315.0699171458913 1.3971727138618324
25.22556642770649 312.40990572279304 1.3953370763259663
25.230793982659904 312.86401781188516 1.4030297035204342
25.23602153761332 316.00330682302643 1.4149648598770974
25.241249092566733 320.05136499913095 1.429434335922517
25.246476647520147 321.27473155401367 1.435278036951346
25.25170420247356 321.60795765081787 1.4409230291199147
25.256931757426976 326.08308758888757 1.4558126260357314
25.26215931238039 325.97965924381873 1.4634656624921536
25.267386867333805 323.24581844401183 1.464715098790987
25.27261442228722 317.7819711826323 1.4569901996574797
25.277841977240634 324.08012272388424 1.4740892124576699
25.283069532194048 324.96206499166743 1.47783662299053
25.288297087147463 329.67632411140335 1.5006762668283977
25.293524642100877 326.91972386437266 1.5004389871076664
25.29875219705429 332.745362723901 1.5204989288323623
25.303979752007706 334.44266383687136 1.5230962609553302
25.30920730696112 330.1886543086475 1.5196142090929068
25.314434861914535 323.71486635097295 1.5099403207815851
25.31966241686795 315.127508291407 1.499474338077882
25.324889971821364 314.0174347910565 1.503547168237696
25.330117526774778 312.6965804122385 1.506626852462695
25.335345081728192 312.07595704921926 1.5096592392300632
25.340572636681607 313.0988017322043 1.5163824209879047
25.34580019163502 318.49902050639355 1.5373561665458615
25.351027746588436 319.7626971797381 1.5470150063688284
25.35625530154185 321.4788610827012 1.5610026858440904
25.361482856495265 318.3030185253243 1.5577611620731615
25.36671041144868 319.89266680458474 1.5703110973414245
25.371937966402093 326.3380216580778 1.5896965091538455
25.377165521355508 332.10197178079846 1.610183374751418
25.382393076308922 332.5926396962861 1.6147335096377247
25.387620631262337 331.9292193767262 1.6201001461668099
25.39284818621575 323.8434179863973 1.612162799186871
25.398075741169166 322.7549235144563 1.621104640428665
25.40330329612258 323.82169868853316 1.6334732649676178
25.408530851075994 329.91063489097814 1.6509615969507252
25.41375840602941 336.5889783062773 1.6739920870551972
25.418985960982823 331.6280892215901 1.6647724599315983
25.424213515936238 322.7042774202758 1.6497700176935646
25.429441070889652 310.29456694475203 1.620477080436146
25.434668625843067 308.8491814740405 1.6250674261051852
25.43989618079648 312.00359795652804 1.6438924816006082
25.445123735749895 313.9589551800266 1.6581670299018736
25.45035129070331 311.7547433339911 1.6597974723736253
25.455578845656724 311.4413403760197 1.6650321159947088
25.46080640061014 315.09253856302104 1.6871749488308252
25.466033955563553 322.929890382547 1.7143438581479313
25.471261510516968 323.29732029737454 1.7250898584221128
25.476489065470382 322.8234172987777 1.7266786719051186
25.481716620423796 319.6114304583889 1.7292274973616053
25.48694417537721 322.5061080843414 1.742620470637349
25.492171730330625 326.7386581110875 1.765472256598686
25.49739928528404 318.93594725320776 1.7512260120880159
25.502626840237454 314.31844934214695 1.7466653880024656
25.50785439519087 308.98520782178093 1.7386078612172793
25.513081950144283 312.4408059300374 1.7564980218972353
25.518309505097697 319.06588527615924 1.7845310302644524
25.523537060051112 321.93251349688006 1.8050470502849698
25.528764615004526 328.6643768232132 1.8334882086000777
25.53399216995794 320.54524938423964 1.8185460838883132
25.539219724911355 323.3149571719456 1.8366509924179042
25.54444727986477 316.90859730539484 1.8274215884676077
25.549674834818184 326.4402480658811 1.8681405353068832
25.5549023897716 325.7419138630859 1.8731329102242933
25.560129944725013 322.8982496205632 1.8726527266300121
25.565357499678427 325.39578940477816 1.8885315343031315
25.57058505463184 324.15705316878126 1.9011442387022706
25.575812609585256 326.08977636213245 1.9198216521326807
25.58104016453867 319.5295567182159 1.9106422787264854
25.586267719492085 314.5180736833084 1.9041653393640736
25.5914952744455 317.0002921127474 1.9176874236972472
25.596722829398914 324.48587143192464 1.9583356826159741
25.601950384352328 329.50453291197573 1.9888576934660371
25.607177939305743 334.29571390745554 2.020768724841556
25.612405494259157 333.0013297436923 2.0257605714848763
25.61763304921257 333.68387549759336 2.045717756018834
25.622860604165986 338.34910005089233 2.0690816717912397
25.6280881591194 337.15206699607023 2.078194702235088
25.633315714072815 336.26895223328455 2.0813067667406244
25.63854326902623 327.0926676645214 2.0672221570735636
25.643770823979644 330.9433510290023 2.0943774725835547
25.648998378933058 334.4316381877437 2.1201414822939006
25.654225933886472 335.8127260709869 2.1445464068941438
25.659453488839887 335.2933905230603 2.1674863121523753
25.6646810437933 333.5506904625652 2.1779864286564936
25.669908598746716 327.884613288962 2.1703082145143666
25.67513615370013 320.24043304213006 2.150409206964751
25.680363708653545 317.8749203286795 2.154116789256325
25.68559126360696 324.1528040559323 2.1886731895950238
25.690818818560373 335.72407081700186 2.2423316165774567
25.696046373513788 333.8236118155857 2.2532760665880756
25.701273928467202 323.7838969424094 2.240380707795742
25.706501483420617 321.8528681446854 2.256971181185717
25.71172903837403 322.2007182752675 2.2788833860865427
25.716956593327446 326.0232307306063 2.305709736710989
25.72218414828086 323.4634205455506 2.3119596433369995
25.727411703234274 319.49843319362486 2.31695673785193
25.73263925818769 320.56767025205164 2.345166427867792
25.737866813141103 323.6902809144007 2.371815131444507
25.743094368094518 330.70531365671343 2.4200691715395357
25.748321923047932 330.2213287015825 2.44385253181246
25.753549478001347 332.64425453805933 2.479561927111377
25.75877703295476 333.82436541220886 2.502986609631775
25.764004587908175 342.3025580555604 2.558177380560349
25.76923214286159 340.75908539918174 2.5755494691249607
25.774459697815004 327.59364128979445 2.5459777754698703
25.77968725276842 317.64949707364644 2.5304612852743444
25.784914807721833 311.0964992535151 2.5263055293999814
25.790142362675248 319.399740675886 2.5962428001296862
25.795369917628662 329.04127648924765 2.6569603325508577
25.800597472582076 344.5203019070993 2.750621803245819
25.80582502753549 336.70663121847883 2.740291344990595
25.811052582488905 328.06238606407504 2.745951746386465
25.81628013744232 313.615056124398 2.713500714031233
25.821507692395734 314.68512640912894 2.7496854179247636
25.82673524734915 319.5810167946392 2.80310336630033
25.831962802302563 326.1310949152186 2.867356337654358
25.837190357255977 341.28343530505134 2.9837122604685313
25.84241791220939 338.7216662162528 3.0029905439432816
25.847645467162806 338.3252812774976 3.0411135762076063
25.85287302211622 323.0278853712749 2.997751566024125
25.858100577069635 316.32664286329134 3.0079469165577883
25.86332813202305 312.01680345970664 3.0337253374644675
25.868555686976464 327.51215714154705 3.164457699150617
25.87378324192988 319.91774664456756 3.183567806989625
25.879010796883293 324.97981037543155 3.2533788917909994
25.884238351836707 318.89926827587084 3.268801899178015
25.88946590679012 335.55895111111823 3.39368752221949
25.894693461743536 346.81334731772034 3.5099781440907165
25.89992101669695 339.35622406711695 3.525425955708539
25.905148571650365 324.0026124807565 3.5258305866629445
25.91037612660378 332.4413506978552 3.6426033493412793
25.915603681557194 332.15233240403956 3.7237817520352547
25.920831236510608 332.0291924108793 3.7822051551674876
25.926058791464023 315.3736030843499 3.756418981668895
25.931286346417437 317.8951528029657 3.8437650852879415
25.93651390137085 326.6648074159212 4.029684985566074
25.941741456324266 324.20545648432045 4.10619840950502
25.94696901127768 333.4982867035647 4.275729912221401
25.952196566231095 342.48624321982754 4.430470518386491
25.95742412118451 362.22211087399484 4.704179238567888
25.962651676137924 352.06780616889637 4.750510681486349
25.967879231091338 340.5728668327834 4.746755949259322
25.973106786044752 336.93708056974305 4.752730430169448
25.978334340998167 326.96049853571117 4.786667216350711
25.98356189595158 311.31158067785907 4.783327076286918
25.988789450904996 311.76748733942213 4.856652665556277
25.99401700585841 325.0242195546079 5.044386039013313
25.999244560811825 341.52148031064615 5.245134695349922
26.00447211576524 343.06950105867287 5.426539852784267
26.009699670718653 321.702474258218 5.3309783758069464
26.014927225672068 318.2103109843152 5.4105754457739454
26.020154780625482 319.5939695391966 5.4753777779261865
26.025382335578897 321.01780687468124 5.632753619253371
26.03060989053231 324.98373048414334 5.7925607570239634
26.035837445485726 319.75548588542836 5.89642886312696
26.04106500043914 343.11875528689825 6.275767883465355
26.046292555392554 334.7471613187379 6.359474606166365
26.05152011034597 334.67311728461084 6.575884167193941
26.056747665299383 300.8508922364731 6.394147345684935
26.061975220252798 286.22704877029815 6.502992926363112
26.067202775206212 271.3713598973608 6.490849670160637
26.072430330159627 282.23390646963884 6.976657225833399
26.07765788511304 289.52826131771707 7.273697930484081
26.082885440066455 289.9215020826328 7.705928557028202
26.08811299501987 289.489046326179 8.08928804599444
26.093340549973284 285.4687235532263 8.842938437666813
26.0985681049267 294.97503935039026 9.57064518727572
26.103795659880113 281.0538256319802 10.073373301160993
26.109023214833528 255.45700652251983 9.965899916180865
26.114250769786942 217.15052317342284 10.067144978591472
26.119478324740356 207.41400047367844 11.358282940248541
26.12470587969377 241.15914925777835 13.992247966968629
26.129933434647185 205.81345770534384 17.868898557614216
26.1351609896006 187.60973392803595 24.13353805533642
