# Supplementary material for: Unraveling metal effects on CO2 uptake in pyrene-based metal-organic frameworks
Source: Nat Commun. 2025 Feb 11;16:1516. doi: 10.1038/s41467-025-56296-w (PMC11814143; doi:10.1038/s41467-025-56296-w)
Supplement: Supplementary file 3 — Source Data [file 41467_2025_56296_MOESM3_ESM.zip › SourceCode/SuppInf/FigureS5_Ga-TBAPy_InSitu_VariableT_PXRD/Data/GaTBAPy_0154p.dat]

0.002613777476707968 27.03770000022985 5.739055030546774
0.007841332430123905 24.67125628155892 4.9143009528256885
0.01306888738353984 22.306661393435785 3.909185563393075
0.018296442336955775 18.894381117344295 2.88413587628113
0.02352399729037171 15.556648421882475 2.600879831376562
0.028751552243787646 15.164103288688418 2.494392913875396
0.03397910719720358 20.71312727784528 2.5356636983066063
0.03920666215061952 22.45117617800899 2.6572715140376055
0.04443421710403546 22.070655552413438 2.543242962069558
0.0496617720574514 24.16860005932301 2.489711387545705
0.054889327010867336 20.856577712404434 2.3266093996313817
0.060116881964283275 18.84215876306943 2.0262949159177115
0.06534443691769921 14.835920674750392 1.6638395978188196
0.07057199187111515 14.144039290575535 1.4855434363380338
0.07579954682453109 13.25789916043072 1.3844414298896808
0.08102710177794703 17.434819807863647 1.5568396380406004
0.08625465673136297 19.21586537526932 1.6916268832474086
0.09148221168477891 22.51468020763254 1.7394532923593145
0.09670976663819485 21.962030367888634 1.610205728234932
0.10193732159161079 17.98507743418612 1.371518581520646
0.10716487654502672 17.080195773182126 1.294366503329667
0.11239243149844266 15.919189661644104 1.2019399562839814
0.1176199864518586 16.958132965922868 1.264252680299335
0.12284754140527454 17.155562702515663 1.2313807586792676
0.12807509635869047 17.985100002473853 1.2006164915071065
0.1333026513121064 19.230498661887278 1.2540906282649642
0.13853020626552232 18.588149156207695 1.1962402119970288
0.14375776121893824 19.986915408465883 1.2085828636968503
0.14898531617235417 18.079372729823284 1.1569632866516857
0.1542128711257701 17.96061328685573 1.1376170870607774
0.15944042607918602 18.657749480462535 1.1673091705883605
0.16466798103260194 17.151608105423108 1.1250797525230098
0.16989553598601786 18.411932698978152 1.1245222994404946
0.1751230909394338 18.120063719806026 1.0652650791824296
0.18035064589284971 18.998985785946164 1.0631740744155722
0.18557820084626564 21.31873551712937 1.1113730662534365
0.19080575579968156 21.149666010055448 1.1011387091970701
0.1960333107530975 21.16109922648701 1.1062565932375887
0.20126086570651341 21.16433249208884 1.1070717986945169
0.20648842065992934 20.262839365205817 1.065406937650004
0.21171597561334526 20.871658021794303 1.063891382861106
0.2169435305667612 20.913653823315485 1.032927625386547
0.22217108552017711 19.675985442968653 0.9663215257347461
0.22739864047359304 19.175174767736973 0.9663613823788413
0.23262619542700896 18.31534724972228 0.945185062519205
0.2378537503804249 18.6417493979924 0.9588906928640184
0.2430813053338408 18.740631683278906 0.9528155301952069
0.24830886028725674 17.766587470588576 0.8790306721092848
0.25353641524067266 18.043988537284505 0.8613797168597922
0.2587639701940886 17.551203340548888 0.8391859611790209
0.2639915251475045 17.497331698245564 0.834821917362662
0.26921908010092044 17.46919944293538 0.8343613102825859
0.27444663505433636 17.664387760676096 0.8295562981941839
0.2796741900077523 17.85775609721094 0.8330762592279185
0.2849017449611682 18.332386832856578 0.8505237197239769
0.29012929991458414 18.691217961634575 0.8431017146840858
0.29535685486800006 18.5807983264473 0.8386924851210138
0.300584409821416 17.732050753142293 0.792780408533065
0.3058119647748319 17.284703138753834 0.7619097409184258
0.31103951972824784 17.266916196180624 0.7751090736053347
0.31626707468166376 17.308857564280427 0.7758428233036244
0.3214946296350797 17.478744618259014 0.7868431787449237
0.3267221845884956 18.003490666779967 0.8121580745963738
0.33194973954191154 18.768589755645458 0.841169143266217
0.33717729449532746 19.40199361137086 0.8490249994410276
0.3424048494487434 18.97691104141387 0.8435045258228254
0.3476324044021593 17.571601051467525 0.8094891581728748
0.35285995935557524 17.585991665954595 0.7987334372149092
0.35808751430899116 18.228292109603707 0.7909933320851648
0.3633150692624071 20.14909231046096 0.8409738780845522
0.368542624215823 20.347529105951374 0.8510521407206109
0.37377017916923894 20.292200211181957 0.8602424147415412
0.37899773412265486 19.765918978960602 0.8613807549803078
0.3842252890760708 19.13161357491417 0.8671187506764055
0.3894528440294867 19.66133325907309 0.8588383129853567
0.39468039898290264 19.354215959872516 0.8443914606819237
0.39990795393631856 19.260799819588442 0.822389689433529
0.4051355088897345 18.149540217808823 0.7878608007107902
0.4103630638431504 18.74409320658835 0.7927646952604757
0.41559061879656634 18.83152058901678 0.7959640576131397
0.42081817374998226 19.24642551271563 0.8029193652902393
0.4260457287033982 19.424861621914697 0.7940183049639701
0.4312732836568141 18.802270283381976 0.7804411745047006
0.43650083861023004 18.059070112871616 0.7618172253523934
0.44172839356364596 16.49485307724249 0.7323524606824918
0.4469559485170619 16.158355534942245 0.7230355043532386
0.4521835034704778 16.54478842647412 0.7269210104410069
0.45741105842389373 17.566245548770677 0.7342991864755163
0.46263861337730966 17.963186031660914 0.7372721744540963
0.4678661683307256 18.5079628903506 0.7637388036756962
0.4730937232841415 18.74170704095325 0.7748904659062601
0.47832127823755743 18.67356396349373 0.7715478985092523
0.48354883319097336 19.16003455792706 0.7665318425687614
0.4887763881443893 19.147906685626875 0.7692211574178127
0.4940039430978052 19.236501801325854 0.7747978665036516
0.49923149805122113 19.86549564911205 0.7887476869879204
0.5044590530046371 19.207247503904593 0.7971496667593323
0.5096866079580531 18.46828039614034 0.7645406914368258
0.5149141629114691 17.56048432981586 0.7437607312747213
0.5201417178648851 16.974057389487232 0.7187091990060096
0.525369272818301 16.98003910251695 0.7220364102061277
0.530596827771717 17.456649728244297 0.739931616177199
0.535824382725133 17.64334496136195 0.7196772794275806
0.541051937678549 18.045998054125963 0.7198766922418348
0.546279492631965 18.10122853159692 0.7073416763786942
0.5515070475853809 18.308105643729892 0.720275504216018
0.5567346025387969 18.342564717364105 0.7173154939757598
0.5619621574922129 18.88183961064006 0.7201192010968681
0.5671897124456289 19.173279961098384 0.7317736444960311
0.5724172673990449 17.94488867131305 0.7015647515214253
0.5776448223524608 18.726452860792936 0.7097512562970146
0.5828723773058768 18.44276860345092 0.7075942595875205
0.5880999322592928 20.038681666478706 0.7451634266124242
0.5933274872127088 21.95212602089499 0.7972373421134059
0.5985550421661248 21.001674560601458 0.7890376611507336
0.6037825971195407 20.682040853020812 0.7626820292643212
0.6090101520729567 19.61947385004337 0.7251823598392676
0.6142377070263727 18.578957061542848 0.6918418605789399
0.6194652619797887 18.36333004839363 0.6817766076842068
0.6246928169332047 18.919725349893376 0.7125935101184141
0.6299203718866206 18.76846354510196 0.7098274508214313
0.6351479268400366 18.533844794422766 0.7117738422947972
0.6403754817934526 18.237988771545513 0.7083542550214511
0.6456030367468686 18.418113476137357 0.7090333226795218
0.6508305917002846 19.568827013812523 0.7261350048164628
0.6560581466537005 20.739282848781407 0.7441643566121171
0.6612857016071165 21.058847733636007 0.7316131337527868
0.6665132565605325 21.264691664483642 0.7051030685436469
0.6717408115139485 20.74260547705774 0.6869804103093039
0.6769683664673645 20.991764896913107 0.6837922301752519
0.6821959214207804 20.7243444604798 0.6802804283257206
0.6874234763741964 20.63646281712301 0.6791589223938884
0.6926510313276124 20.766751290620885 0.6758370516808201
0.6978785862810284 20.311315170841954 0.6731870775324197
0.7031061412344444 20.133065490476497 0.6687664980239547
0.7083336961878604 21.277419787807055 0.7005235747811328
0.7135612511412763 20.799974387879516 0.7025288662500424
0.7187888060946923 21.26541381683479 0.7132703564702536
0.7240163610481083 22.685076928634565 0.7351383579558437
0.7292439160015243 23.683974436700733 0.7507311669475444
0.7344714709549403 24.78619682522839 0.7683743661962206
0.7396990259083562 23.98675771785838 0.7506042521432618
0.7449265808617722 24.13873030914289 0.7617624383120288
0.7501541358151882 23.969401686943296 0.7710868079029869
0.7553816907686042 25.82734856876495 0.8063851943414795
0.7606092457220202 27.73216386361703 0.8306270456147683
0.7658368006754361 27.638595499014205 0.8191297603000169
0.7710643556288521 29.362871140534516 0.8162934816870774
0.7762919105822681 28.65381991227075 0.7927983071798935
0.7815194655356841 29.079885614459286 0.7941495323621772
0.7867470204891001 30.378080403084446 0.8283520574463064
0.791974575442516 31.047045910392782 0.8517638655504152
0.797202130395932 32.4496595336441 0.8699519237658101
0.802429685349348 34.55401039926329 0.8819881391040034
0.807657240302764 35.27968907681242 0.8817683243301584
0.81288479525618 37.2951275901595 0.9095978173960729
0.8181123502095959 40.106018309861255 0.9502614555147052
0.8233399051630119 42.05565518847415 0.9787237893604062
0.8285674601164279 43.44273629648995 1.0173230883989988
0.8337950150698439 45.704151203999295 1.0676044561364075
0.8390225700232599 48.088427909020325 1.0962256710277019
0.8442501249766758 52.732476963940165 1.1441916875074714
0.8494776799300918 56.51843938178894 1.177192884764171
0.8547052348835078 57.73908845319282 1.1836441356442915
0.8599327898369238 62.43574298015975 1.2347119525387646
0.8651603447903398 68.02711273623896 1.2954008486921618
0.8703878997437557 71.59534908612774 1.322206845356293
0.8756154546971717 74.48503230612572 1.3344963438594504
0.8808430096505877 73.3381895073235 1.332244844324808
0.8860705646040037 75.63796882705334 1.356589923576297
0.8912981195574197 76.39490326220645 1.3576914732830667
0.8965256745108356 81.02146738236787 1.410601602760143
0.9017532294642516 84.80304720226617 1.4515500206277945
0.9069807844176676 82.0454000788976 1.4291061861702297
0.9122083393710836 83.46387731377588 1.4502899379865315
0.9174358943244996 85.0215745376099 1.438058116098673
0.9226634492779155 87.80905853061347 1.4295947640271276
0.9278910042313315 89.66089460926977 1.4285046203013314
0.9331185591847475 93.02879144700528 1.4610539245623346
0.9383461141381635 96.88843968734052 1.4918482406051308
0.9435736690915795 103.42819505768078 1.5571607003406456
0.9488012240449955 105.71320434424905 1.5533058984934414
0.9540287789984114 106.18952032915165 1.5552520627861994
0.9592563339518274 102.7214258011096 1.5250476880902086
0.9644838889052434 96.64536442689152 1.4680179677529983
0.9697114438586594 98.64534681842048 1.4818320787604204
0.9749389988120754 102.60691085768725 1.5182625676103434
0.9801665537654913 109.52149920573756 1.5851618537808585
0.9853941087189073 119.0184483070631 1.655861090559203
0.9906216636723233 117.54514656460502 1.61752525105629
0.9958492186257393 115.93248938505246 1.5789592870654914
1.0010767735791553 113.17420312118266 1.5254712446559264
1.0063043285325712 112.04636795429184 1.5125055417590691
1.0115318834859872 113.23374213856219 1.5412281651019084
1.0167594384394032 112.4900039919601 1.5242689142193213
1.0219869933928192 120.9719513448805 1.5977948234493704
1.0272145483462352 122.35631346426709 1.6102556883569517
1.0324421032996511 126.69987126315989 1.6305379738388908
1.0376696582530671 131.08954270336133 1.6696283162040007
1.042897213206483 133.18480387035376 1.6905559135100658
1.048124768159899 136.2945196499867 1.7172361971176138
1.053352323113315 133.8389514077869 1.7024410177674743
1.058579878066731 134.2324229785802 1.6910783299290106
1.063807433020147 129.78310385515712 1.6438114944421933
1.069034987973563 130.63249545607096 1.6435216885988493
1.074262542926979 131.4108304259766 1.6616173967138115
1.079490097880395 135.09747219501097 1.7154008229186117
1.084717652833811 137.21749212005574 1.7502100494199742
1.089945207787227 134.6880886829823 1.7291180718920303
1.095172762740643 131.2919436522995 1.6596997504860562
1.1004003176940589 126.40815994617424 1.6092978721011169
1.1056278726474749 126.96967830870767 1.5936478418001208
1.1108554276008908 127.2531719788184 1.5983209594548768
1.1160829825543068 128.64136980997557 1.6061332012771299
1.1213105375077228 131.5095077843152 1.6110934505382222
1.1265380924611388 130.94629796212482 1.6020679517811827
1.1317656474145548 130.79119765682574 1.5955266976185156
1.1369932023679707 134.75211936331533 1.6221047926511574
1.1422207573213867 140.1473790788936 1.6782097609412372
1.1474483122748027 140.88396470179353 1.6815919047526944
1.1526758672282187 150.30661486262727 1.743644674062622
1.1579034221816347 151.44808698926238 1.7630299161731764
1.1631309771350506 151.00933773567016 1.7669909554416732
1.1683585320884666 153.22744433045327 1.7651289858049082
1.1735860870418826 149.34431840613496 1.7425470452989438
1.1788136419952986 144.44345247031336 1.691655257171843
1.1840411969487146 141.18793579691334 1.6466540837534358
1.1892687519021305 137.94812033177993 1.6283024850689367
1.1944963068555465 146.81843939832012 1.6986127285256123
1.1997238618089625 149.4865772175663 1.6969170060096006
1.2049514167623785 147.33175843946026 1.6918463939232573
1.2101789717157945 148.8010187708473 1.7127923131274296
1.2154065266692105 149.81112079091292 1.7181688906309616
1.2206340816226264 152.77491102568715 1.7347139200286028
1.2258616365760424 146.06111800199952 1.6702955852198613
1.2310891915294584 151.47306856858523 1.6839951366711536
1.2363167464828744 147.35991653037215 1.6586681047472691
1.2415443014362904 147.92868343269734 1.666604079869295
1.2467718563897063 141.73748434276322 1.636993004948288
1.2519994113431223 140.24329867233462 1.6384380609080949
1.2572269662965383 139.18588114939976 1.6064954388107966
1.2624545212499543 140.48066251276614 1.6124030533515366
1.2676820762033703 143.22708875497062 1.6506496340197727
1.2729096311567862 138.76051796894362 1.636380082587691
1.2781371861102022 141.957851633498 1.669591100921736
1.2833647410636182 145.41335093784977 1.6843807155832662
1.2885922960170342 151.44862998289526 1.7084636198557517
1.2938198509704502 154.40983343225608 1.7188721733049483
1.2990474059238661 152.11834577517496 1.7263420609378586
1.3042749608772821 148.13550769552936 1.6855912721869142
1.309502515830698 141.20631738004542 1.6322516179200668
1.314730070784114 140.20054053571 1.6267922065166565
1.31995762573753 144.44052529676395 1.663192140573593
1.325185180690946 147.795283237009 1.7164024991662887
1.330412735644362 148.46547205663302 1.729265751677884
1.335640290597778 148.41165185891455 1.7283436517096635
1.340867845551194 144.84891208711832 1.6923792887562452
1.34609540050461 144.0641573914726 1.6683075081879342
1.351322955458026 149.99569270491597 1.7229837932493823
1.356550510411442 146.38652769711533 1.6991526092945384
1.361778065364858 144.60647172896347 1.6661936731697353
1.3670056203182739 135.7995009751244 1.597677246623697
1.3722331752716899 136.05336094361002 1.605725867266384
1.3774607302251058 132.95866632618066 1.5827893701002609
1.3826882851785218 140.1170222163764 1.6408732323725808
1.3879158401319378 151.21356556483917 1.7015700142247645
1.3931433950853538 157.16835176555807 1.7443586626892433
1.3983709500387698 155.99876299983782 1.7441965433991198
1.4035985049921857 148.1943107668547 1.6858407035768876
1.4088260599456017 137.93668556477368 1.6333086424725272
1.4140536148990177 136.69104263900527 1.6277299363881996
1.4192811698524337 140.3913252786376 1.6512435251603046
1.4245087248058497 145.7238200999081 1.6833703450487107
1.4297362797592656 144.6402862714737 1.672246282698144
1.4349638347126816 137.44659558042153 1.6210210461556056
1.4401913896660976 131.60864604450154 1.5831008166603435
1.4454189446195136 132.29644504145844 1.5973945153964342
1.4506464995729296 132.9122524753921 1.6154136213898986
1.4558740545263456 132.9976326434286 1.6317082337863662
1.4611016094797615 125.49093161263872 1.5776574489088042
1.4663291644331775 122.14215463006364 1.5754950821514433
1.4715567193865935 118.59198831246148 1.5263170777375155
1.4767842743400095 121.03635806637843 1.533580974970963
1.4820118292934255 125.41020830448147 1.580956265302312
1.4872393842468414 130.1466938861593 1.619424594218518
1.4924669392002574 129.36454271812994 1.621955610768045
1.4976944941536734 133.99389917404756 1.6283653610018054
1.5029220491070894 124.80982798594533 1.540495869335522
1.5081496040605054 125.12637791920517 1.5175887178941314
1.5133771590139213 124.40585431472904 1.5278724621452149
1.5186047139673373 123.66062848340079 1.5443208884856745
1.5238322689207533 129.42502566412514 1.6037914636190707
1.5290598238741693 134.16269205347916 1.6324224688882982
1.5342873788275853 137.24628678222763 1.6307471823195194
1.5395149337810012 132.769688656106 1.6043807593571553
1.5447424887344172 132.0652181108761 1.582496700525614
1.5499700436878332 132.75339892736073 1.59610048909652
1.5551975986412492 134.81603184932024 1.6022564419869916
1.5604251535946652 138.07807448378492 1.6360096196174907
1.5656527085480811 135.60674294960108 1.6367030156446423
1.5708802635014971 145.10363694324255 1.7050387817920991
1.576107818454913 149.07279252465844 1.7452742916549462
1.581335373408329 149.73023479146966 1.7484827786179775
1.586562928361745 152.29178794864816 1.7380181826895935
1.591790483315161 146.30181481562562 1.6885495457428343
1.597018038268577 146.78576783895684 1.6631408989361764
1.602245593221993 152.52725848165727 1.686344120848859
1.607473148175409 156.78794016200726 1.7195086802158415
1.612700703128825 163.70948989147547 1.763646661741309
1.617928258082241 161.92740536019463 1.7574835596423963
1.623155813035657 163.0950193876974 1.7777787879016114
1.628383367989073 168.82454175152918 1.818533680835837
1.6336109229424889 171.90507691013084 1.8206227009368292
1.6388384778959049 173.62051826748845 1.8089427774366
1.6440660328493208 165.59188575634073 1.7441121989246762
1.6492935878027368 169.72450227544556 1.769382979596123
1.6545211427561528 167.09775297198055 1.7523760664752575
1.6597486977095688 179.06494993555154 1.8264119727057093
1.6649762526629848 190.18409305769924 1.8764713243142628
1.6702038076164007 197.4129737476422 1.8984742217626176
1.6754313625698167 196.0052307899216 1.8545440472469552
1.6806589175232327 198.76664311046318 1.8819941319004185
1.6858864724766487 202.11324426755186 1.9074991823541787
1.6911140274300647 207.1192945286513 1.9427678531113992
1.6963415823834807 209.88371356443346 1.9554920985378623
1.7015691373368966 196.31254565903632 1.8650749873500498
1.7067966922903126 189.78655583158732 1.818799884043543
1.7120242472437286 194.99017630191693 1.8671874366055519
1.7172518021971446 194.10689405218125 1.8575666606972085
1.7224793571505606 204.90402367296232 1.9025756963287435
1.7277069121039765 212.2168292939704 1.9335895196342725
1.7329344670573925 212.00353656925816 1.8897626479322405
1.7381620220108085 212.31810401301158 1.866432063508928
1.7433895769642245 211.52652147603496 1.8452091489746605
1.7486171319176405 213.31061967201873 1.8651531487937862
1.7538446868710564 226.8833429093025 1.9397537766217785
1.7590722418244724 229.50117865841568 1.9641605574649161
1.7642997967778884 233.82812984250887 1.9980925466233126
1.7695273517313044 235.9582646832261 2.004633797303062
1.7747549066847204 237.121009242841 2.008771983500727
1.7799824616381363 237.43709356003663 2.014089360262667
1.7852100165915523 241.6379171395087 1.9934427642103105
1.7904375715449683 245.5101898576314 2.00758213704264
1.7956651264983843 239.85954446371284 1.9690245004124889
1.8008926814518003 239.6565598291402 1.9403340253276813
1.8061202364052162 234.02334975799212 1.9114873819153935
1.8113477913586322 232.9241690965515 1.8762597178939326
1.8165753463120482 235.5131186165899 1.8684009462640485
1.8218029012654642 227.8968834094781 1.8343216590124387
1.8270304562188802 229.5615327571395 1.8339210434817805
1.8322580111722961 227.0643457982978 1.8080881268016404
1.8374855661257121 231.12849790102985 1.824187963509548
1.842713121079128 234.51442397288812 1.820882670301509
1.847940676032544 243.70792155269658 1.8446417708414666
1.85316823098596 251.89742653629833 1.8758561608816906
1.858395785939376 249.317521925716 1.8683187546842155
1.863623340892792 248.44714504079386 1.8769493436084184
1.868850895846208 243.00121022472825 1.8630584772375527
1.874078450799624 243.11928866321117 1.8627528450772526
1.87930600575304 254.17118096289585 1.9121142154592874
1.884533560706456 252.18606081461385 1.9040082502981337
1.889761115659872 245.90198789958944 1.8515623801027714
1.894988670613288 241.79800831171588 1.8022222430978976
1.9002162255667039 241.51607811595775 1.7806160403443003
1.9054437805201199 239.33689486775717 1.7344948135870777
1.9106713354735358 239.89511754213507 1.7281264415632676
1.9158988904269518 237.73095899658648 1.7200376317864332
1.9211264453803678 239.6176220568875 1.7379709086118582
1.9263540003337838 238.73653809282715 1.747252938751337
1.9315815552871998 238.4699209703913 1.7690963040853358
1.9368091102406157 236.4313534923404 1.7704771847474978
1.9420366651940317 237.65359619519342 1.7822958821188912
1.9472642201474477 237.1946987679571 1.7695454237621497
1.9524917751008637 234.30065942723593 1.732896704412794
1.9577193300542797 232.2258359612405 1.7159517384625937
1.9629468850076957 229.46414846461366 1.7005226093766936
1.9681744399611116 235.85157585161633 1.7147308732371118
1.9734019949145276 240.1976689656768 1.7277995131592132
1.9786295498679436 239.43156266779306 1.7140707091438452
1.9838571048213596 230.92665554027073 1.6445438719054848
1.9890846597747756 226.87796137787225 1.6254012134700349
1.9943122147281915 227.6649518289758 1.6480497091320774
1.9995397696816075 227.5896165035166 1.6415347655827996
2.0047673246350235 230.02096045206795 1.667347304719416
2.0099948795884393 227.19205176547877 1.640435232693323
2.015222434541855 231.53110981592644 1.6491437336198074
2.0204499894952708 232.4077397752158 1.6651983402175172
2.0256775444486865 234.8252841061212 1.6940210160677862
2.0309050994021023 233.46898732560098 1.685733721195395
2.036132654355518 232.59837764265825 1.6903627585388468
2.041360209308934 226.1951974174477 1.6513782688004999
2.0465877642623496 228.10093492172453 1.657281089041902
2.0518153192157653 223.14681227512997 1.6433023025175229
2.057042874169181 226.05381338816997 1.6655145791818684
2.062270429122597 229.6385320825549 1.6814623019458335
2.0674979840760126 230.55609510817249 1.6965492101196376
2.0727255390294284 229.18118896444605 1.6853972647478812
2.077953093982844 228.71851441895902 1.6764602409081737
2.08318064893626 230.40511666959435 1.689445275848974
2.0884082038896756 226.71272324610916 1.6745897785660397
2.0936357588430914 228.91646179030153 1.6790099710788586
2.098863313796507 226.90775363682468 1.6703709020943431
2.104090868749923 224.9429252778746 1.656555324363457
2.1093184237033387 215.2753138670212 1.589873211019683
2.1145459786567544 208.21596612334508 1.5499439742243726
2.11977353361017 203.281919301337 1.5170677005542832
2.125001088563586 208.69908398195977 1.5421924196402146
2.1302286435170017 213.7803202698612 1.5810824233854324
2.1354561984704175 216.9938245372307 1.6115058618699019
2.140683753423833 218.57251016110638 1.6339620649654327
2.145911308377249 220.0129709121399 1.6597181800421195
2.1511388633306647 217.61608482029493 1.6554458398423246
2.1563664182840805 218.2158800849013 1.647862976351194
2.1615939732374962 218.08242406410176 1.6479854256093178
2.166821528190912 216.97207950433008 1.6420644186018094
2.1720490831443278 225.8084974918213 1.6755509683082088
2.1772766380977435 220.73295411848736 1.6508565646481808
2.1825041930511593 223.46712275094416 1.6525497212405333
2.187731748004575 225.6324019813708 1.6517339443582333
2.192959302957991 227.09601859776615 1.6663441873137848
2.1981868579114066 232.75261047314737 1.6883846051489857
2.2034144128648223 227.40669675574208 1.6677971841103771
2.208641967818238 218.87613062065037 1.62625996182695
2.213869522771654 211.7638115359446 1.5905436332838327
2.2190970777250696 218.76429848418826 1.638941876651563
2.2243246326784853 220.56830752383567 1.6523176057323434
2.229552187631901 226.40060985345397 1.6797518680598875
2.234779742585317 226.24146932075965 1.6628373089990514
2.2400072975387326 222.60902386494885 1.6398194356839906
2.2452348524921484 220.58947017593283 1.6263394567564393
2.250462407445564 217.67394071523438 1.6078889455725913
2.25568996239898 210.0433042594045 1.5728105990326389
2.2609175173523957 208.9658389587538 1.5660178659755084
2.2661450723058114 211.4980417005472 1.5862784156484804
2.271372627259227 213.57107165361018 1.6152990854892242
2.276600182212643 220.1228808247675 1.667408389484694
2.2818277371660587 225.21233241905335 1.6887435027536544
2.2870552921194744 225.42065742189567 1.6671470906825359
2.29228284707289 227.63383149739252 1.6677446720268467
2.297510402026306 229.99751314397707 1.6794416465592252
2.3027379569797217 221.01138277042563 1.6237253916171452
2.3079655119331375 221.26416018547306 1.615114020794334
2.3131930668865532 220.54973662825103 1.6139147488418728
2.318420621839969 219.64257438630983 1.613294852567778
2.3236481767933848 224.0063007375312 1.6352622017451313
2.3288757317468005 215.68258792196144 1.608461722963498
2.3341032867002163 213.9498019518606 1.5942982549238651
2.339330841653632 219.7247457740753 1.621056854430895
2.344558396607048 217.14311488989395 1.6183745642591782
2.3497859515604635 224.4637946138831 1.6567751473076895
2.3550135065138793 217.49434650864276 1.6171768066613657
2.360241061467295 219.432536855068 1.6293338076949089
2.365468616420711 219.54564752618182 1.612244010708834
2.3706961713741266 219.0976520542367 1.5808535121501512
2.3759237263275423 225.35568942749902 1.6057784797755152
2.381151281280958 224.6225516729657 1.6191899538918935
2.386378836234374 226.60174352391883 1.6339954486712631
2.3916063911877896 218.7469877464091 1.6066869343958108
2.3968339461412054 212.93149062026853 1.5868774909734753
2.402061501094621 215.8076343951012 1.583068886582307
2.407289056048037 216.6605657016546 1.5762389212453998
2.4125166110014526 208.51627540506195 1.5211954930411284
2.4177441659548684 202.6396110209975 1.4638487115167798
2.422971720908284 200.4535845075381 1.4274978825855296
2.4281992758617 203.89526394971958 1.4395454837777697
2.4334268308151157 208.88802894779997 1.4444987833849259
2.4386543857685314 214.39674035479354 1.4618539019668801
2.443881940721947 216.158131032606 1.4405049309224138
2.449109495675363 224.35972017296157 1.4541736085328694
2.4543370506287787 230.00340376266902 1.4553800195739617
2.4595646055821945 235.81799410819 1.428956210226045
2.4647921605356102 261.56177728340754 1.4440561177819433
2.470019715489026 300.93024432209677 1.4674812938840283
2.4752472704424417 393.4829435464209 1.596758713442227
2.4804748253958575 565.0478435570601 1.844618922308378
2.4857023803492733 830.3429225032618 2.1874215243780304
2.490929935302689 1157.4125125610835 2.552638378561702
2.496157490256105 1553.585868935256 2.954769480122559
2.5013850452095205 1954.331413080911 3.3102678781735966
2.5066126001629363 2249.3773850608045 3.5343223961731685
2.511840155116352 2490.034977773958 3.7210094655836126
2.517067710069768 2657.320235589167 3.8312418623347306
2.5222952650231836 2833.7638987645796 3.952168610671163
2.5275228199765993 3107.798699791548 4.1291292313961
2.532750374930015 3514.0024128013106 4.386202479388166
2.537977929883431 4122.633704702254 4.743954850727789
2.5432054848368466 4940.400553830742 5.207446533826098
2.5484330397902624 5772.738562640476 5.6093976723398296
2.553660594743678 6450.168882246775 5.927710095261224
2.558888149697094 6813.5387314732125 6.08131229683147
2.5641157046505096 6744.2982437741275 6.032385039977467
2.5693432596039254 6351.587001985383 5.858432551107869
2.574570814557341 5717.06897907094 5.556099875458095
2.579798369510757 5014.227051124923 5.208555354523273
2.5850259244641727 4405.664402436454 4.886313178303822
2.5902534794175884 3897.73176872056 4.588376678740419
2.595481034371004 3544.31087418377 4.374264528681082
2.60070858932442 3232.674374173013 4.178331080532255
2.6059361442778357 2877.1712368189437 3.937814677376095
2.6111636992312515 2477.472104044288 3.6534467737224983
2.6163912541846672 2018.7104800312056 3.28302978886527
2.621618809138083 1563.1491639029598 2.8861473870221146
2.6268463640914987 1158.0059004009538 2.4737281821220245
2.6320739190449145 838.9062270444666 2.1228568329519684
2.6373014739983303 616.1960109701168 1.8462892313004793
2.642529028951746 465.9932526298505 1.6446682930038248
2.6477565839051618 363.37522515759605 1.4986804403492613
2.6529841388585775 308.10019526625064 1.4244609554438896
2.6582116938119933 281.17277925304404 1.4104127720530555
2.663439248765409 264.4128467833678 1.4116357240459523
2.668666803718825 257.092805366957 1.4257882150417411
2.6738943586722406 248.1018847369242 1.432606814815943
2.6791219136256563 237.6368736116639 1.4396359203676599
2.684349468579072 229.3670698321265 1.449970670790649
2.689577023532488 229.510398244948 1.48055922624857
2.6948045784859036 225.73838833091838 1.479151205201144
2.7000321334393194 224.53374723696763 1.4750877565425746
2.705259688392735 216.75484345391055 1.4414942941850124
2.710487243346151 208.84531869393751 1.4295075717241672
2.7157147982995666 211.4252247808078 1.466954981376975
2.7209423532529824 213.93477584553406 1.5002349431219908
2.726169908206398 217.21666659422652 1.5305007849548415
2.731397463159814 218.97667455993778 1.5286623897944882
2.7366250181132297 210.6408745860317 1.4925898575669294
2.7418525730666454 206.89332357966705 1.4795378549631668
2.747080128020061 206.48564752323023 1.4838396128623108
2.752307682973477 212.36902354481188 1.5226549372606533
2.7575352379268927 215.56444911339236 1.5315291821927237
2.7627627928803085 212.37276723758822 1.5160611692577388
2.767990347833724 204.8124157657183 1.4860253359711253
2.77321790278714 204.29332817257037 1.477531930836892
2.7784454577405557 204.97414140512132 1.48979192443055
2.7836730126939715 210.21462805536308 1.505179768747839
2.7889005676473873 208.74266816511 1.5085098070713918
2.794128122600803 210.45068975527926 1.5201469895474435
2.7993556775542188 211.73797661606548 1.5212000645694272
2.8045832325076345 211.67733335601824 1.52459677394025
2.8098107874610503 215.7917133428244 1.541785809187882
2.815038342414466 219.91708441840936 1.5637047907851802
2.820265897367882 228.07906566546384 1.6203955132456225
2.8254934523212976 220.9978621193368 1.5677697755594329
2.8307210072747133 218.04452442911412 1.540352766866345
2.835948562228129 223.7788418175723 1.5727910013228312
2.841176117181545 219.05913861269715 1.5525037844569582
2.8464036721349606 219.95743266195979 1.5725465763936348
2.8516312270883764 218.14361200376663 1.5701512139773024
2.856858782041792 215.56617212979256 1.5435910876768293
2.862086336995208 225.41084773996462 1.5747126488824186
2.8673138919486236 225.79817006134505 1.580085119122838
2.8725414469020394 223.34823528184793 1.569234509491977
2.877769001855455 220.9125865836318 1.572793891783547
2.882996556808871 214.4116571873153 1.5520448151785424
2.8882241117622867 214.2984825670298 1.5501958623150223
2.8934516667157024 216.03901525428722 1.5437112561917055
2.898679221669118 219.72355304621308 1.5496702762102506
2.903906776622534 221.75248873534775 1.5558642435890042
2.9091343315759497 227.03481644503944 1.5842631277934283
2.9143618865293655 221.15442411605318 1.568714888635596
2.919589441482781 218.4296371707218 1.5599138706745708
2.924816996436197 204.1293362682635 1.4961715293340205
2.9300445513896127 202.47419850659216 1.4895771348135671
2.9352721063430285 203.23383417863542 1.4818847967970525
2.9404996612964442 206.38262641798616 1.4949818308978826
2.94572721624986 210.24448904591526 1.5210626823802575
2.9509547712032758 213.1433293683271 1.5361226214180175
2.9561823261566915 210.64470469369 1.523185467288674
2.9614098811101073 210.82646331805782 1.505433118318577
2.966637436063523 209.7288730611852 1.4991573690582967
2.971864991016939 211.76174374248154 1.504422661636538
2.9770925459703546 208.62461595901325 1.4798425101341306
2.9823201009237703 209.2887175661079 1.4800923747530543
2.987547655877186 213.8959771667483 1.4981188796556177
2.992775210830602 212.11282398852612 1.5050322269548957
2.9980027657840176 214.0669679679804 1.5252832436659196
3.0032303207374333 219.3420267463906 1.5619964299971174
3.008457875690849 220.54253682828835 1.5597102072968434
3.013685430644265 216.1475211609578 1.512268873785525
3.0189129855976806 216.03583667227835 1.4942184846417705
3.0241405405510964 204.8852673264858 1.434019632174214
3.029368095504512 206.00658143725227 1.438257200206398
3.034595650457928 211.41344827922464 1.4762782024724161
3.0398232054113437 219.5905461060745 1.5116633287959909
3.0450507603647594 224.73095299740956 1.5326126500519506
3.050278315318175 225.5305371566504 1.5298240602930093
3.055505870271591 222.34343743133175 1.5024193398970849
3.0607334252250067 215.14757686235038 1.4648283039024914
3.0659609801784224 215.89799179929034 1.4654403874778452
3.071188535131838 209.8547091973012 1.4311419821942755
3.076416090085254 207.24648840715028 1.4122783420671783
3.0816436450386697 207.86226266727215 1.3936077607206283
3.0868711999920855 215.2336272636412 1.4236494338659107
3.0920987549455012 229.26886629666657 1.473462057997797
3.097326309898917 233.80408272830903 1.4830752483032403
3.1025538648523328 234.75857074124153 1.4723454116787982
3.1077814198057485 232.78375765348488 1.4530526479280745
3.1130089747591643 225.40686051070256 1.4099646038913036
3.11823652971258 213.4134253159594 1.3430513282513388
3.123464084665996 214.91989981047072 1.3332428919281063
3.1286916396194115 215.67773293559446 1.3021924475482811
3.1339191945728273 223.84982128698562 1.3143343098380615
3.139146749526243 235.712865588242 1.3402196177787318
3.144374304479659 244.11360794598374 1.3542425119785202
3.1496018594330746 242.1245996502259 1.3291596785184274
3.1548294143864903 241.8406447024572 1.3181025152248311
3.160056969339906 243.38777059861624 1.3050880926875619
3.165284524293322 252.48358767988336 1.3092115587021014
3.1705120792467376 267.58444868386925 1.3250582132989637
3.1757396342001534 273.0704717308571 1.2973928793743494
3.180967189153569 278.85670235385805 1.2770590114081206
3.186194744106985 292.7100231166192 1.2860545097666445
3.1914222990604006 307.8507595029111 1.293561941489013
3.1966498540138164 328.2317842746936 1.3221050111258215
3.201877408967232 349.8576081459012 1.3481105939319822
3.207104963920648 378.19347872811267 1.390739539209737
3.2123325188740637 402.14591920262734 1.4223425754145322
3.2175600738274794 431.3833456908863 1.4673314228153487
3.222787628780895 461.74694059775834 1.5147420492608001
3.228015183734311 492.0090553550027 1.5633674015471213
3.2332427386877267 528.0630173410376 1.6160752333823853
3.2384702936411425 564.5343862281138 1.6642807090038942
3.2436978485945582 597.5144233687264 1.7056452106026139
3.248925403547974 625.4683087092454 1.7418012743924096
3.2541529585013897 653.1001138530792 1.778526799956373
3.2593805134548055 676.2766919158333 1.810453375458581
3.2646080684082213 696.3183905732687 1.8382720741101053
3.269835623361637 710.707429620199 1.8577537131531727
3.275063178315053 718.5317784473548 1.8669811358687491
3.2802907332684685 718.1047251366679 1.8617183943746753
3.2855182882218843 709.0465030061398 1.8454053694971835
3.2907458431753 694.2843113074097 1.829982483039608
3.295973398128716 674.6310591412243 1.8016288931968998
3.3012009530821316 656.1590244008145 1.774032254103482
3.3064285080355473 632.0293303522312 1.7362998833984515
3.311656062988963 613.5709191653601 1.7095562878714061
3.316883617942379 586.1117640215801 1.6669969320018299
3.3221111728957946 562.2672725041806 1.6307935671719207
3.3273387278492104 551.0675764577585 1.612673177564087
3.332566282802626 548.220522605598 1.6086346267437297
3.337793837756042 555.9697201157913 1.622280792586484
3.3430213927094576 556.5247827915196 1.6206559108275782
3.3482489476628734 557.1548718612711 1.6163738134562902
3.353476502616289 555.3993814838905 1.6082763036491978
3.358704057569705 547.7076000787364 1.595846864901918
3.3639316125231207 532.6280953835328 1.5732368793040878
3.3691591674765364 511.02820842747707 1.5435328863197253
3.374386722429952 483.1932824585516 1.501907771824757
3.379614277383368 449.74912805518284 1.454476397584433
3.3848418323367837 415.0668450213751 1.405552365114831
3.3900693872901995 382.5319738201638 1.36570557550391
3.3952969422436152 349.8355553080872 1.318474670267477
3.400524497197031 326.0504238314651 1.2897426773470861
3.4057520521504467 304.2530914163391 1.260222053527297
3.4109796071038625 284.09240844651737 1.2414782212130755
3.4162071620572783 269.58935784734877 1.2268656397355013
3.421434717010694 258.37782786137456 1.2189662676128492
3.4266622719641098 251.30082752036324 1.220387399141725
3.4318898269175255 245.36131328124398 1.225301277682858
3.4371173818709413 232.83304464200063 1.204946236718442
3.442344936824357 227.86404517269176 1.206797316986766
3.447572491777773 223.89979387636404 1.1985284233751758
3.4528000467311886 221.01474699347858 1.2009509276740487
3.4580276016846043 217.54429297966996 1.1936409525364458
3.46325515663802 218.52929249402695 1.1863321669842126
3.468482711591436 218.76949445126905 1.1871443128503019
3.4737102665448516 220.6332467364759 1.1857726666534278
3.4789378214982674 224.15656534183339 1.1843763421155213
3.484165376451683 225.1554465885429 1.1804271402861313
3.489392931405099 233.62829176756986 1.1947205132534262
3.4946204863585146 243.64535546582462 1.2059730353080471
3.4998480413119304 255.33250744419675 1.2164260134718197
3.505075596265346 261.6985476067001 1.2113386976114446
3.510303151218762 276.15557367464703 1.2184904410832214
3.5155307061721777 294.30145221391365 1.2275322681681964
3.5207582611255934 312.73297766513497 1.244718968386327
3.525985816079009 352.3376086949248 1.2968995400559904
3.531213371032425 399.0175071641848 1.3665007013450727
3.5364409259858407 460.6435498345933 1.4606982349929718
3.5416684809392565 541.7984547684841 1.5770402655851872
3.546896035892672 639.8222985672513 1.710504707486466
3.552123590846088 759.2749488911419 1.863134057576235
3.5573511457995037 927.6467629883641 2.0591250588566132
3.5625787007529195 1158.2400318051107 2.3013853009658973
3.5678062557063353 1496.8404881225038 2.618350942589091
3.573033810659751 2044.3559529949046 3.0592596811064703
3.5782613656131668 2919.822565975175 3.658117514624382
3.5834889205665825 4333.462136428876 4.45793004355292
3.5887164755199983 6517.919987448273 5.466930907461718
3.593944030473414 9494.945225402365 6.552695872075165
3.59917158542683 12709.478048678293 7.545873671727703
3.6043991403802456 15773.882515425275 8.378002013949594
3.6096266953336613 17660.091435451235 8.854159108667332
3.614854250287077 17747.53525775594 8.870111321434306
3.620081805240493 16050.195479112692 8.424979129012241
3.6253093601939086 13115.91969182537 7.611074071936827
3.6305369151473244 9990.993138885473 6.623740803448816
3.63576447010074 7038.448570841216 5.550140252820479
3.640992025054156 4808.980352108075 4.581974973198
3.6462195800075716 3130.0242898345855 3.692277782459912
3.6514471349609874 2039.777677703714 2.974272000699991
3.656674689914403 1359.2615577218182 2.425846792658159
3.661902244867819 966.0375050440906 2.0426066082960768
3.6671297998212347 734.1003882426579 1.7829759338544595
3.6723573547746504 598.0981431566362 1.6149475020122848
3.677584909728066 505.00554401810683 1.4881502483670004
3.682812464681482 439.1721120684858 1.390987987032552
3.6880400196348977 396.40061357129423 1.3326449922651589
3.6932675745883135 366.03524810704766 1.285470752991472
3.698495129541729 348.1155161710508 1.2626393431906218
3.703722684495145 334.65202970554054 1.247640390296854
3.7089502394485607 321.14666181261725 1.2246079841336797
3.7141777944019765 312.6337665095728 1.209403293820112
3.7194053493553922 304.08613614102035 1.1932224009944818
3.724632904308808 291.5824325447464 1.1686294992778223
3.7298604592622238 280.73582689042263 1.1535649946945115
3.7350880142156395 270.99240385154246 1.1369633566426858
3.7403155691690553 265.3544080413892 1.128957310927412
3.745543124122471 266.4487969279721 1.1384688365599238
3.750770679075887 266.4630060227123 1.1410323235111781
3.7559982340293026 259.62563067176353 1.1283180357063558
3.7612257889827183 255.90421164691898 1.116799571066225
3.766453343936134 253.0590066459036 1.1102116892800251
3.77168089888955 249.8977348765844 1.10375426084177
3.7769084538429656 247.2486150504595 1.0990927169286553
3.7821360087963813 243.4302875635935 1.0935647276694453
3.787363563749797 239.58832726703017 1.086636749841532
3.792591118703213 242.32733387407995 1.090422073154656
3.7978186736566286 250.2906456197735 1.104702507497747
3.8030462286100444 265.02295764004606 1.1228903699259212
3.80827378356346 281.1618324889625 1.1503831894182122
3.813501338516876 291.7571597339571 1.167203464841736
3.8187288934702917 302.27067199433543 1.1877061267528952
3.8239564484237074 305.036585573098 1.1957125363278922
3.829184003377123 309.01455949432966 1.199983941318616
3.834411558330539 306.80144535749673 1.1912835590943562
3.8396391132839547 312.5169582130278 1.1927976388944646
3.8448666682373704 317.5762285489103 1.1915995276485916
3.850094223190786 331.6502531796808 1.2134118945707735
3.855321778144202 345.8077461176316 1.2369454594524574
3.8605493330976177 344.4866938754104 1.2299765962128686
3.8657768880510335 342.7630556325496 1.2206894821774459
3.8710044430044492 334.1015719137295 1.2031552685017541
3.876231997957865 334.81753847601794 1.2031976006861071
3.8814595529112808 332.3562725459855 1.1900372832192143
3.8866871078646965 327.9722403870706 1.1820330580182452
3.8919146628181123 325.8024253172953 1.1728034660783793
3.897142217771528 322.85013951907047 1.1676990427986043
3.902369772724944 319.4232023002316 1.158803292150722
3.9075973276783595 315.51006821654056 1.1489304263354982
3.9128248826317753 310.7283112366524 1.1438993586171702
3.918052437585191 307.59977152703084 1.1403007159588099
3.923279992538607 304.1488883168895 1.1356600412102666
3.9285075474920226 303.54609289620106 1.128779960127319
3.9337351024454383 308.29281064292053 1.1344981803515444
3.938962657398854 312.1341308575586 1.142306731551255
3.94419021235227 320.42161046753927 1.1564783464152082
3.9494177673056856 325.24939165362514 1.1630564219170387
3.9546453222591014 326.80718615272815 1.159369601749069
3.959872877212517 329.4705301348297 1.1552017986793441
3.965100432165933 335.2104521423751 1.1619663669024112
3.9703279871193486 349.80004321554543 1.1852549358868767
3.9755555420727644 367.88814006193775 1.2114378922964486
3.98078309702618 383.62442462347985 1.2344536033636182
3.986010651979596 398.4361263884505 1.250259596663052
3.9912382069330117 415.5445789241163 1.2704425171475435
3.9964657618864274 438.26930879844736 1.303292842467567
4.001693316839844 467.1007777540429 1.3461579943634687
4.00692087179326 501.60262393027233 1.393094522522435
4.012148426746676 533.6348562672716 1.442531225875935
4.017375981700092 570.8530290856114 1.5111584148647503
4.0226035366535084 616.4206762945843 1.5782191073693903
4.027831091606925 668.1237854649802 1.6453685187240354
4.033058646560341 729.6624142961442 1.7218017311449578
4.038286201513757 800.0916277275214 1.8027951726268387
4.043513756467173 886.888731213234 1.9046794068435244
4.0487413114205895 986.0064138240143 2.0098853281856552
4.053968866374006 1088.9428858416725 2.105439294838753
4.059196421327422 1210.434562533789 2.217846600297472
4.064423976280838 1353.230804983738 2.3451205465012643
4.069651531234254 1535.644478877157 2.5017694422508447
4.0748790861876705 1737.4830093273679 2.6679148789054894
4.080106641141087 1955.3762403217606 2.8281527911647077
4.085334196094503 2210.1191056848766 3.0027323442384293
4.090561751047919 2493.6340332766513 3.1929915253298775
4.095789306001335 2819.0165866172515 3.3966554806224685
4.1010168609547515 3207.6487911854992 3.635523375430214
4.106244415908168 3582.5137917222073 3.8506728174725335
4.111471970861584 3985.306142464854 4.061059303328687
4.116699525815 4394.688534247259 4.261986736999081
4.121927080768416 4760.457984156612 4.376853749110524
4.1271546357218325 5152.113464037653 4.505923889347435
4.132382190675249 5554.311901062072 4.658615473445845
4.137609745628665 5962.6620093789925 4.808604703487177
4.142837300582081 6357.071837009361 4.952769495193897
4.148064855535497 6666.127697160289 5.065336042117166
4.1532924104889135 6923.812221506701 5.149411259796351
4.15851996544233 7100.517487985261 5.204647639058259
4.163747520395746 7139.794682270091 5.204700959002022
4.168975075349162 7125.967998019894 5.199512488673211
4.174202630302578 6968.1437773508815 5.136146660929067
4.1794301852559945 6703.781500024908 5.047612387675212
4.184657740209411 6320.7147761553315 4.8921325830402544
4.189885295162827 5825.169909923579 4.690470130458679
4.195112850116243 5311.45573656686 4.4750696792527
4.200340405069659 4764.05925060658 4.229329047894959
4.2055679600230755 4212.121085462999 3.9691618698007045
4.210795514976492 3693.405460537281 3.706612615163151
4.216023069929908 3237.9294041652242 3.4676289352705094
4.221250624883324 2818.2193295055995 3.23348294021247
4.22647817983674 2477.0532981742413 3.0376068688060487
4.2317057347901565 2149.683909800529 2.8251888707901758
4.236933289743573 1872.3805050164153 2.6326439667611963
4.242160844696989 1637.96244929495 2.4610471369302043
4.247388399650405 1438.5617668114837 2.307710404625509
4.252615954603821 1261.796861771752 2.15731857662284
4.257843509557238 1124.3086413357908 2.0340477408675413
4.263071064510654 997.2744846024741 1.912690442010757
4.26829861946407 884.5422969835951 1.7963605583574895
4.273526174417486 785.819109986475 1.6884039350085474
4.278753729370902 707.1805164311053 1.6012751632414675
4.283981284324319 641.3249524564595 1.5294045600287314
4.289208839277735 584.3210935047813 1.4614211650981346
4.294436394231151 534.8581761341071 1.3989290145036455
4.299663949184567 490.75257262163785 1.3396971961383142
4.304891504137983 454.7950536922291 1.2921382048803238
4.3101190590914 429.6830104933389 1.256892088030515
4.315346614044816 400.0608512677337 1.2143517454299864
4.320574168998232 375.615634288347 1.178047750203741
4.325801723951648 350.81357079952767 1.1420310647019145
4.331029278905064 330.7562784239297 1.1126948531963543
4.336256833858481 319.4224321510789 1.1025743278448956
4.341484388811897 308.58586661705164 1.090115648343334
4.346711943765313 300.76194886043953 1.0806473524254356
4.351939498718729 291.94869946191864 1.0673038925556844
4.357167053672145 281.34270288091625 1.046890704129966
4.362394608625562 274.996671633257 1.0436418442469773
4.367622163578978 268.26217147449813 1.0351419226311993
4.372849718532394 263.12749839803087 1.0337901103290197
4.37807727348581 258.30802564041954 1.0297618284466414
4.383304828439226 252.21923973430776 1.0254851350321725
4.388532383392643 248.90939669676126 1.0343558019589012
4.393759938346059 242.29069280600075 1.0322866188147406
4.398987493299475 234.1252724426517 1.0181680312178085
4.404215048252891 224.15188325705128 0.9989420226782066
4.409442603206307 217.11915687096683 0.9888412204132015
4.414670158159724 208.94865293685874 0.979818512059534
4.41989771311314 203.35995501964194 0.9773495780355784
4.425125268066556 199.58242401483758 0.9844068759571507
4.430352823019972 199.140429347786 0.9890278438502393
4.435580377973388 198.84941503262627 0.9934114787075917
4.440807932926805 199.0205620795385 0.9959003251790016
4.446035487880221 192.72323248221568 0.9772682913748633
4.451263042833637 185.57771502080118 0.9625623310884623
4.456490597787053 180.19365436235285 0.9435158738754785
4.4617181527404695 178.47742485896393 0.9556326336550526
4.466945707693886 177.72003028208596 0.9597084268312591
4.472173262647302 177.60909591639654 0.96919419653958
4.477400817600718 176.18511293473784 0.9693871266222225
4.482628372554134 171.17907816903804 0.9511408672344801
4.4878559275075505 172.36143089565667 0.9588869031371664
4.493083482460967 172.97267996890034 0.9571682999503963
4.498311037414383 174.43091910452335 0.9690455196418882
4.503538592367799 174.45612555566024 0.969077997862009
4.508766147321215 170.84100537589845 0.9644194167017641
4.5139937022746315 168.75463323975802 0.9663585494710214
4.519221257228048 171.49639526790406 0.9829983279232117
4.524448812181464 171.51851222176103 0.9930246047048291
4.52967636713488 172.5173110408293 1.0151591427230178
4.534903922088296 175.26708858432585 1.033296660551778
4.5401314770417125 172.07866623135666 1.0245162821592577
4.545359031995129 164.8275903815997 0.9989903019120097
4.550586586948545 164.05272062077466 0.9868122703336667
4.555814141901961 161.5172363026556 0.9821226397135137
4.561041696855377 162.75305949947747 0.9875334959320832
4.5662692518087935 161.2932524222419 0.9778883743718981
4.57149680676221 161.69250767969078 0.9847082904674317
4.576724361715626 159.48807066797298 0.9744357017396045
4.581951916669042 162.45945071210224 0.9850661320174594
4.587179471622458 158.19179966975673 0.9735304618312406
4.5924070265758745 161.50810261440677 0.9910360854244928
4.597634581529291 165.04970871382773 0.9971334229815726
4.602862136482707 163.71103145347462 0.9885449252324588
4.608089691436123 161.79822738583763 0.9788658261486133
4.613317246389539 154.92999515737986 0.9556553193212102
4.6185448013429555 152.15129623599535 0.9509619793146505
4.623772356296372 154.40462722164 0.9702747136965634
4.628999911249788 159.75723060911366 0.9988952213905773
4.634227466203204 158.9392412641929 0.9958240144159552
4.63945502115662 155.0826266553916 0.9763441465567607
4.6446825761100365 153.1105740454154 0.951513732781955
4.649910131063453 153.5317033506007 0.9465611871629798
4.655137686016869 156.20148938977198 0.9574354365347333
4.660365240970285 155.63872902583773 0.9680107730287069
4.665592795923701 154.19277870722266 0.9825948388738165
4.6708203508771176 155.48423192613643 0.991217668391775
4.676047905830534 158.8948521161986 0.9995336154742283
4.68127546078395 159.0910521801389 1.0063342461632216
4.686503015737366 158.93256144900857 1.005445925687083
4.691730570690782 155.73676423470513 1.0030566535876075
4.696958125644199 150.40781303800034 0.9822229055943648
4.702185680597615 150.23504759966173 0.9664635982543569
4.707413235551031 155.30869644100014 0.9819353604863961
4.712640790504447 157.4644445763448 0.9830948364518067
4.717868345457863 162.1905199978646 1.009378200519708
4.72309590041128 161.22903065779838 1.0153491696885115
4.728323455364696 161.16617192582657 1.017256289017563
4.733551010318112 159.80827621566948 1.00891719459757
4.738778565271528 157.76481861375115 0.9952007236019158
4.744006120224944 153.9608364395584 0.9747924982047391
4.749233675178361 152.42249792875805 0.963514420816009
4.754461230131777 153.42636419779774 0.9623699696341044
4.759688785085193 155.15672767585679 0.9751037917403803
4.764916340038609 153.65886950536807 0.9716299405220666
4.770143894992025 148.5137815582469 0.9557270921993294
4.775371449945442 147.45952347815228 0.9462083279637015
4.780599004898858 147.2781701211674 0.9457950340385479
4.785826559852274 148.5767171446592 0.9482324564677173
4.79105411480569 146.8812474301461 0.939968550122608
4.796281669759106 146.9931368451343 0.9413741803685088
4.801509224712523 149.23886158441474 0.9498703475243216
4.806736779665939 152.75747838920984 0.9751714031548708
4.811964334619355 157.4850044115353 0.9956688511132189
4.817191889572771 159.94380038562318 1.0272042911693922
4.822419444526187 154.06661371431278 1.0111469433001599
4.827646999479604 154.67395211905423 1.0086299027785923
4.83287455443302 151.88361948757682 0.98935301516126
4.838102109386436 149.8776766971268 0.9708874408628492
4.843329664339852 150.88719762083102 0.9700272421150201
4.848557219293268 150.76384301765063 0.9665346499738147
4.853784774246685 150.2363514092421 0.9601356498331108
4.859012329200101 153.0911243563965 0.9647080948515074
4.864239884153517 156.5327314864629 0.9687204826127177
4.869467439106933 158.1340585430599 0.972834852780987
4.8746949940603495 155.32123033851857 0.9660273053083112
4.879922549013766 154.33321835820976 0.953689721240886
4.885150103967182 154.09958868981107 0.9479251528938086
4.890377658920598 159.60094916117728 0.9575345326570152
4.895605213874014 157.3439123745443 0.9469380453983326
4.9008327688274305 151.55565154845488 0.928217572596889
4.906060323780847 145.62065490022042 0.9135803860875769
4.911287878734263 141.65014241388198 0.8994307027081432
4.916515433687679 142.68973990662158 0.9128997926208361
4.921742988641095 143.04525501673064 0.9190620795121061
4.9269705435945115 148.0921669478831 0.9304758657657259
4.932198098547928 151.57048942444362 0.9490673767227688
4.937425653501344 153.32874300643212 0.9492420895957936
4.94265320845476 155.29789117987502 0.9670605835018816
4.947880763408176 153.51435260637987 0.9606593128203784
4.9531083183615925 155.65333897407035 0.9707189046668031
4.958335873315009 152.67240333157486 0.9462542264852942
4.963563428268425 150.91889566580386 0.9245094257524842
4.968790983221841 152.8065344831217 0.9285777693877042
4.974018538175257 153.03016282664606 0.9230077814729241
4.9792460931286735 154.56952156165318 0.9200903152168723
4.98447364808209 156.0450748692911 0.9222011650826943
4.989701203035506 155.9165703662739 0.912894832912498
4.994928757988922 160.3574256155506 0.9120362973564385
5.000156312942338 167.06208598041073 0.9130660893281087
5.0053838678957545 170.1134619717267 0.8943430828381582
5.010611422849171 179.53579705890238 0.8940697053073556
5.015838977802587 182.22678524091515 0.8902168351384684
5.021066532756003 180.51842962013433 0.8876241932489479
5.026294087709419 174.69694007790295 0.8672970815839793
5.0315216426628355 173.21704478112687 0.8737073614982184
5.036749197616252 170.70309192990865 0.8740578197316693
5.041976752569668 169.9242838437067 0.8843281058639358
5.047204307523084 169.21591424445103 0.8945419513827523
5.0524318624765 167.486676184044 0.8950802102360421
5.0576594174299165 166.3911189774622 0.8900625813088713
5.062886972383333 167.6556864439765 0.878836826406492
5.068114527336749 171.60818639256826 0.8798400692597379
5.073342082290165 178.8540342916738 0.8729969832062138
5.078569637243581 190.00321257700105 0.8739181290371033
5.0837971921969975 194.35503568438386 0.8582836719205753
5.089024747150414 208.8374477826304 0.8712360222623927
5.09425230210383 218.84597338731444 0.8784574358080232
5.099479857057246 237.95800556544376 0.9041198139344201
5.104707412010662 261.84824945046677 0.9372775842378074
5.109934966964079 282.6090577790192 0.9585438356185942
5.115162521917495 302.03645974489694 0.9801622004666183
5.120390076870911 320.4303909900878 1.0012704526963179
5.125617631824327 334.96236137113664 1.0166427048207427
5.130845186777743 343.6218958282315 1.0290599361317974
5.13607274173116 340.6460482312749 1.0276802582087285
5.141300296684576 324.03172082866234 1.0114141536029457
5.146527851637992 302.6796205613584 0.9892099054277234
5.151755406591408 275.07785361555443 0.9583355541209326
5.156982961544824 250.54317623389488 0.9368642208767498
5.162210516498241 229.93779182126963 0.9231007628952584
5.167438071451657 207.87495755667686 0.9036185529443732
5.172665626405073 194.366923549899 0.8979136272594989
5.177893181358489 184.25913211627483 0.8941175633033898
5.183120736311905 178.39991837314432 0.8988275052602263
5.188348291265322 173.0716005473029 0.8984432954737069
5.193575846218738 163.08297051751092 0.8806443530218425
5.198803401172154 155.38807757353294 0.8647602143936771
5.20403095612557 155.369611987928 0.8657366163657384
5.209258511078986 156.18136805275486 0.8661728717112692
5.214486066032403 157.76415526309944 0.8633680585002502
5.219713620985819 159.2412388499495 0.8682313341646639
5.224941175939235 156.40097107530002 0.8654378358508908
5.230168730892651 156.8510513764728 0.8813003283496816
5.235396285846067 153.08745936693387 0.8770782348052457
5.240623840799484 152.61945360070482 0.8754032003892255
5.2458513957529 153.8845984703578 0.8827888095682608
5.251078950706316 156.61508634264172 0.895406682114495
5.256306505659732 160.14204170015324 0.9096332151685059
5.261534060613148 157.7167004077872 0.8925174304252551
5.266761615566565 155.67232747416801 0.8724677756693162
5.271989170519981 152.79375057234878 0.8462368497941588
5.277216725473397 155.7295389931418 0.8626171290950774
5.282444280426813 157.62983785086948 0.8939971007733107
5.2876718353802294 158.5581973934072 0.9226670770976428
5.292899390333646 150.51934266240752 0.9094718361336942
5.298126945287062 146.8435504831944 0.8937306983241586
5.303354500240478 145.35497975275717 0.8753686661109238
5.308582055193894 143.7433403847357 0.856897410886007
5.3138096101473105 147.41305845421203 0.8601139295174729
5.319037165100727 148.12880679106934 0.8592445108800053
5.324264720054143 150.7399058370133 0.8766906596818209
5.329492275007559 152.70488553255896 0.8949429115888557
5.334719829960975 154.94264023673622 0.9071120442061934
5.3399473849143915 151.38119464425375 0.8947822383152562
5.345174939867808 149.2634242018753 0.8854964362231523
5.350402494821224 144.99345565309363 0.8620978873302761
5.35563004977464 142.5982630208366 0.850834744896533
5.360857604728056 146.28112525296 0.8509652208133587
5.3660851596814725 144.43807738501948 0.8349931600068187
5.371312714634889 147.51250915994538 0.8399636384446462
5.376540269588305 150.02091272968244 0.843922085049006
5.381767824541721 149.2072528637566 0.8500570937177317
5.386995379495137 149.51799257162452 0.8508478289075994
5.3922229344485535 149.28870613605864 0.8447070856006347
5.39745048940197 148.9196282573587 0.8413813345879729
5.402678044355386 156.49397959268745 0.8606277501799393
5.407905599308802 155.18855976738612 0.8558711857161502
5.413133154262218 159.75740330110293 0.8648008542651601
5.4183607092156345 161.78072416932713 0.8600854461472248
5.423588264169051 165.0127680948881 0.8517507108324208
5.428815819122467 167.63008200811345 0.8462308649566589
5.434043374075883 169.30171092717848 0.834459067660123
5.439270929029299 169.8753450455229 0.8182092252723877
5.4444984839827155 171.9146764226702 0.8164712730238374
5.449726038936132 173.03353578198028 0.8226926630490526
5.454953593889548 177.38492598389993 0.835978543104247
5.460181148842964 177.71434209463584 0.8411725792339747
5.46540870379638 175.464166238583 0.8436469241877814
5.4706362587497965 169.75128193718913 0.83502899769575
5.475863813703213 166.5208681405641 0.8470983608039993
5.481091368656629 168.1908442823204 0.8614651723908191
5.486318923610045 171.49936534045938 0.8780888626146645
5.491546478563461 169.14957215902507 0.862626315910119
5.4967740335168775 163.37327974079213 0.836899674189282
5.502001588470294 161.72747289446426 0.829910814443956
5.50722914342371 155.79202805515052 0.8207649411432884
5.512456698377126 157.93441804743205 0.8276430930903516
5.517684253330542 156.72247563960215 0.8296019039030564
5.522911808283959 156.13532075129615 0.8241867006092032
5.528139363237375 156.94243483324493 0.8231765086720558
5.533366918190791 156.0408972707717 0.8298290536151233
5.538594473144207 155.1520860729789 0.8316370172025604
5.543822028097623 157.63513628596777 0.8397277408956938
5.54904958305104 158.90660552925232 0.8393497062809523
5.554277138004456 163.37237824814164 0.8473230745061474
5.559504692957872 162.43917350540684 0.8431293412402979
5.564732247911288 160.29307460335684 0.8370305646190979
5.569959802864704 156.164331080185 0.8085394312368152
5.575187357818121 155.72359123492345 0.7925497350646544
5.580414912771537 157.97901623685715 0.7867936024888726
5.585642467724953 162.7195754632904 0.8030868685278527
5.590870022678369 164.94452600921227 0.8107087499997366
5.596097577631785 167.78597135167595 0.8148826310358707
5.601325132585202 170.20669580658873 0.8109134391981333
5.606552687538618 175.71549147002105 0.8146184920777224
5.611780242492034 182.59178924222408 0.814670426672159
5.61700779744545 190.64859621657843 0.8226826591652486
5.622235352398866 204.1917847073919 0.830641819575473
5.627462907352283 226.30472700005114 0.846024915789164
5.632690462305699 266.4686375215184 0.8930794877056167
5.637918017259115 322.07542840792115 0.9567466831520914
5.643145572212531 397.15022943951044 1.0448837669853748
5.648373127165947 483.0918183252699 1.1430316964581724
5.653600682119364 567.3886199369949 1.2317894699710883
5.65882823707278 642.6439824173431 1.3062559650244303
5.664055792026196 690.7181697285133 1.351272372651442
5.669283346979612 722.1033325979449 1.3797443921711572
5.674510901933028 736.1697429088199 1.391201543926474
5.679738456886445 738.2701429728849 1.3925401136893705
5.684966011839861 734.9424336238174 1.3887236609672136
5.690193566793277 731.8258500562988 1.3863173407094902
5.695421121746693 735.740371968683 1.3922776825613432
5.700648676700109 747.7691070946237 1.4034641583089105
5.705876231653526 757.8448030441019 1.4132182150610075
5.711103786606942 763.8903476245696 1.4168246819559709
5.716331341560358 769.7312302468147 1.4207814928148959
5.721558896513774 764.7639520436408 1.411818577038508
5.7267864514671905 764.4370890925971 1.4092711598123595
5.732014006420607 764.5179296967821 1.408772435903785
5.737241561374023 768.9047025939454 1.4153867863080634
5.742469116327439 777.7731580315731 1.4244430491762186
5.747696671280855 798.1153070757358 1.4426014655273447
5.7529242262342715 825.2529239229652 1.4656827984113026
5.758151781187688 856.937330744927 1.4918825335265795
5.763379336141104 895.080686400947 1.5246754997213368
5.76860689109452 932.5606766258338 1.553535372080262
5.773834446047936 980.7593728790682 1.5930020963359925
5.7790620010013525 1022.6778669743494 1.625911202146097
5.784289555954769 1050.6771728295348 1.64605365275117
5.789517110908185 1058.9220277571008 1.6488792827733172
5.794744665861601 1027.1630487216698 1.6222788302289755
5.799972220815017 951.3629987775153 1.559253766249992
5.8051997757684335 851.0747479777971 1.4750426240040733
5.81042733072185 728.0286718276201 1.3661351535801138
5.815654885675266 609.8956220995274 1.2561356199890212
5.820882440628682 500.4222913923852 1.1445159321932559
5.826109995582098 416.944321369155 1.0591057774464754
5.8313375505355145 351.7785127111415 0.9841253556144712
5.836565105488931 301.65054861452626 0.9248936356062996
5.841792660442347 263.1515290500482 0.8722073650218101
5.847020215395763 243.16300260498858 0.8480853431918264
5.852247770349179 227.93466453718594 0.8278982469627565
5.8574753253025955 218.90498778188928 0.8187254503030584
5.862702880256012 213.90529860246605 0.8184219653843099
5.867930435209428 208.40716665737096 0.8130136969640499
5.873157990162844 205.40483878265036 0.8102066133523135
5.87838554511626 203.14605927029174 0.803324893224129
5.8836131000696765 200.67354350380432 0.8000146910372739
5.888840655023093 199.83855870090323 0.8009434259549444
5.894068209976509 200.22385111635032 0.8035957644118371
5.899295764929925 198.82596911635335 0.7989094099392626
5.904523319883341 200.92249719640301 0.8040806652239584
5.9097508748367575 201.8931830158344 0.8042000709764567
5.914978429790174 196.56370740465786 0.7903087699066025
5.92020598474359 190.68118159553646 0.7734557477966638
5.925433539697006 189.82832722655021 0.7691683282537909
5.930661094650422 194.0721908609516 0.775009398704281
5.9358886496038386 203.11060344253647 0.7934041844164742
5.941116204557255 210.6674147645755 0.8048967151421
5.946343759510671 219.1085953301266 0.8208172682421994
5.951571314464087 220.99891390337487 0.8273295302355955
5.956798869417503 223.91712456555766 0.8308800951473961
5.96202642437092 228.61784864393206 0.8366652430744653
5.967253979324336 230.74927296336088 0.8361059378980348
5.972481534277752 241.39371090323627 0.8499510213848507
5.977709089231168 250.19877602965767 0.8596166193705027
5.982936644184584 258.879485117781 0.8714047166613702
5.988164199138001 279.0870150290779 0.898654506903885
5.993391754091417 297.0809549302744 0.9223594527614283
5.998619309044833 315.5942510723652 0.9469974725940815
6.003846863998249 341.92999416290445 0.9799698166418156
6.009074418951665 368.8806455637806 1.0171325924012733
6.014301973905082 400.07004979002227 1.059355937457263
6.019529528858498 441.88070219520006 1.110613188256999
6.024757083811914 492.6081488829674 1.172214826506711
6.02998463876533 548.6240467501525 1.2353712208983092
6.035212193718746 623.8193750218371 1.318316014393126
6.040439748672163 710.5665569802673 1.4076621799267162
6.045667303625579 814.8778755767686 1.5077111602910382
6.050894858578995 949.7262465927208 1.6305939399730058
6.056122413532411 1089.3478489104996 1.7490507560707897
6.061349968485827 1233.8568638036131 1.862590472979804
6.066577523439244 1375.1904157738404 1.9660439637878389
6.07180507839266 1489.952859172688 2.047429109116796
6.077032633346076 1574.5347152728978 2.1081579529677352
6.082260188299492 1615.4339935388114 2.137244984927446
6.087487743252908 1612.2613365923796 2.1384489094215478
6.092715298206325 1571.4801825458414 2.1125386766801166
6.097942853159741 1507.7970275510218 2.072030231915999
6.103170408113157 1421.6086557890626 2.016893211722598
6.108397963066573 1313.6789639093938 1.9418332977531494
6.113625518019989 1190.1513958061983 1.849880316931538
6.118853072973406 1070.24429070326 1.7534514026223043
6.124080627926822 954.5841978301788 1.6538837020269046
6.129308182880238 854.5693243219158 1.5662309653918078
6.134535737833654 760.9607086815929 1.4803610054342211
6.1397632927870704 675.7212203283598 1.3969773027127115
6.144990847740487 601.8478547549657 1.3212834875051624
6.150218402693903 539.6640466139816 1.2549439690835058
6.155445957647319 485.90053069967996 1.1934162329590166
6.160673512600735 441.6357868067119 1.1421350644675643
6.1659010675541515 408.22811710317023 1.1028678900830127
6.171128622507568 381.45442005529736 1.0708529984570248
6.176356177460984 359.57119548913414 1.0441502216740302
6.1815837324144 337.5272551262319 1.014804509949836
6.186811287367816 315.886127479768 0.9876241012943747
6.1920388423212325 303.36396966418897 0.9767790547428028
6.197266397274649 294.303981443157 0.9709176527269021
6.202493952228065 287.2488533643261 0.9638935580430004
6.207721507181481 276.4185025424819 0.9391172600791009
6.212949062134897 264.3418358077084 0.9111461955606402
6.2181766170883135 252.5890728037283 0.8876188646989581
6.22340417204173 242.0240039421007 0.8663759473079152
6.228631726995146 237.52512277356124 0.8593050959059283
6.233859281948562 234.28600543107203 0.8545537142131058
6.239086836901978 228.43134463051786 0.8445363883288006
6.2443143918553945 223.7836582061828 0.8389854973110155
6.249541946808811 220.60092685062833 0.8384792914046225
6.254769501762227 217.14568685528158 0.8362752459462145
6.259997056715643 220.0995416463683 0.8437739459236077
6.265224611669059 217.5013621030279 0.8402989729038217
6.2704521666224755 214.72571278179996 0.833735349563347
6.275679721575892 213.71874039060378 0.8290313363201686
6.280907276529308 210.81403496188702 0.8247615120710314
6.286134831482724 207.66687638167454 0.8192999964024996
6.29136238643614 205.44431758781323 0.8149841954132765
6.2965899413895565 207.37573913039037 0.820385222952994
6.301817496342973 207.43370613869064 0.8164254240187289
6.307045051296389 209.1491970116141 0.8230219561027406
6.312272606249805 208.9300968063334 0.8223799915849069
6.317500161203221 205.30252864201358 0.8158455816158451
6.3227277161566375 204.03223046180807 0.8131223348832336
6.327955271110054 201.94551878851638 0.8088560846480966
6.33318282606347 199.25354529127486 0.8073704615733942
6.338410381016886 199.38218176006308 0.8097777047167387
6.343637935970302 197.54596456276272 0.8057863373778831
6.3488654909237185 199.9326553641996 0.8142218039141024
6.354093045877135 201.50873165451324 0.8174830718732403
6.359320600830551 205.0760433501412 0.8178395862243772
6.364548155783967 205.69081871690432 0.8148153377167962
6.369775710737383 206.7826493162971 0.8139106143580996
6.3750032656908 203.68838265540614 0.8032406344874555
6.380230820644216 200.60658605008504 0.8024663131111305
6.385458375597632 203.20383818429377 0.8128704985693351
6.390685930551048 201.07415863799383 0.8051311887246637
6.395913485504464 204.2651538403556 0.811484705847322
6.401141040457881 204.9426542078024 0.8091011328803552
6.406368595411297 202.08880277307085 0.8027476457126704
6.411596150364713 202.40490955092454 0.801863449421695
6.416823705318129 203.61183332596693 0.8017241473745308
6.422051260271545 203.13165102963947 0.8005876787776608
6.427278815224962 202.32945851941 0.7973082518242763
6.432506370178378 200.8390347658033 0.7932801813957562
6.437733925131794 199.28047261300736 0.7838408681765893
6.44296148008521 204.00624399839165 0.7899949132968289
6.448189035038626 206.83632690681264 0.7909513127926082
6.453416589992043 209.68286742702432 0.7917891297408436
6.458644144945459 207.8373275540989 0.7868373550504041
6.463871699898875 208.46227894819086 0.7885648905758246
6.469099254852291 209.54879124916215 0.7934859589723308
6.474326809805707 211.25828039540394 0.7937854516752416
6.479554364759124 217.37278603452484 0.803685828322301
6.48478191971254 215.35480307403498 0.79543854520606
6.490009474665956 215.5000266395723 0.7918149176099168
6.495237029619372 213.89001168577346 0.7871461794657442
6.500464584572788 215.19349037685726 0.7821213240199573
6.505692139526205 220.990775908983 0.7906918515096604
6.510919694479621 229.63647453049978 0.8034578564553412
6.516147249433037 236.45740840176217 0.8104996543777596
6.521374804386453 244.11011581417517 0.8226785447494459
6.526602359339869 252.2920339440831 0.8313523927048586
6.531829914293286 262.9003408608206 0.8423289298624473
6.537057469246702 276.6811427886543 0.8578387872225912
6.542285024200118 292.8869479631238 0.873862263200869
6.547512579153534 313.2275097581954 0.8964123476509852
6.55274013410695 332.69933279855593 0.9184291592450068
6.557967689060367 354.58500357442665 0.9404138563759668
6.563195244013783 376.03415302333735 0.9651579097158246
6.568422798967199 398.8885114348367 0.9896050892961891
6.573650353920615 421.3685649518469 1.0134274433645596
6.5788779088740315 435.28218025134447 1.029215007246191
6.584105463827448 439.4323254957709 1.0337652030962592
6.589333018780864 431.06836710792817 1.0224576091359394
6.59456057373428 420.07830102733465 1.0079811115280641
6.599788128687696 405.0907580010439 0.9898309852348284
6.6050156836411125 389.5935807492854 0.970764279181922
6.610243238594529 372.71054254414764 0.9525995012281632
6.615470793547945 355.730207992327 0.9335677129284653
6.620698348501361 340.7473367282447 0.9190856320865527
6.625925903454777 327.2380093412325 0.9060996393903651
6.6311534584081935 313.2107598631138 0.8899795235359078
6.63638101336161 301.8255664131632 0.8759069780984711
6.641608568315026 292.3629860775245 0.8617307666349137
6.646836123268442 284.84362410655297 0.8532652072737468
6.652063678221858 277.62500624423575 0.8464921077854275
6.6572912331752745 268.7498328687843 0.8365251013489492
6.662518788128691 259.3572504672934 0.8234881584711548
6.667746343082107 252.8899305240182 0.8153167728329465
6.672973898035523 249.95965718965314 0.8105826456851511
6.678201452988939 246.2116203599403 0.8051035690326888
6.6834290079423555 241.30452197751023 0.7998714363660142
6.688656562895772 236.48474507020168 0.7916312839898777
6.693884117849188 235.6361876646747 0.7911876670679886
6.699111672802604 236.65276425837993 0.794822401634621
6.70433922775602 235.41040665943808 0.79391640178757
6.7095667827094365 235.07796403316783 0.7956076178361513
6.714794337662853 234.72260857323903 0.7987069254882972
6.720021892616269 234.53476089407863 0.7975550259034714
6.725249447569685 232.3831714862043 0.7919118433680221
6.730477002523101 231.39317776449255 0.7879412656959446
6.7357045574765175 233.34609751794454 0.7911683127632549
6.740932112429934 231.4048153726535 0.7897341466935219
6.74615966738335 234.0257525640526 0.7949007371146001
6.751387222336766 230.42362418270602 0.7873571255199259
6.756614777290182 228.35387911388304 0.7817650400625948
6.7618423322435985 228.54956596825696 0.7845867868844367
6.767069887197015 228.6210819776687 0.7866315449307646
6.772297442150431 230.4995328834706 0.7915938544141596
6.777524997103847 231.96903133143044 0.792132961492569
6.782752552057263 232.26232177966128 0.790425939838208
6.7879801070106796 229.12260211430322 0.7847372421161711
6.793207661964096 227.59645017257918 0.7810947733557484
6.798435216917512 230.73192218991954 0.7911032373241621
6.803662771870928 237.05876634853834 0.8031838571395137
6.808890326824344 240.6965737266717 0.8019970369690275
6.814117881777761 238.704832792157 0.7913562159852774
6.819345436731177 233.88314825785994 0.7808541659932104
6.824572991684593 231.64241259220708 0.7763868595979619
6.829800546638009 234.0742437418608 0.7862038648280464
6.835028101591425 237.2799890527062 0.7964096889399997
6.840255656544842 238.06694718004903 0.7940345365458553
6.845483211498258 236.7304280777747 0.7895126670995044
6.850710766451674 238.35228208908237 0.7867626055282354
6.85593832140509 245.4895279860193 0.7944114639487893
6.861165876358506 248.94512122526092 0.8000049657246797
6.866393431311923 254.06557416107628 0.8073496525549829
6.871620986265339 256.19433377873827 0.8097222570553112
6.876848541218755 255.26093492683216 0.8063783948793677
6.882076096172171 257.55569292224135 0.8057188530077739
6.887303651125587 259.93760507041384 0.8083757334002318
6.892531206079004 261.68661054645645 0.8091275661496476
6.89775876103242 261.83550418294254 0.8071503018252013
6.902986315985836 262.91859843691867 0.8066950210179576
6.908213870939252 267.0079402468241 0.8098023360027995
6.913441425892668 270.1311725377683 0.8100222000183578
6.918668980846085 276.77536051798785 0.8169306257023401
6.923896535799501 280.1174229204397 0.8198012974884711
6.929124090752917 282.48338904131396 0.8220499683127697
6.934351645706333 284.57003770425393 0.8236924405940935
6.939579200659749 291.27764639041914 0.8328890319164272
6.944806755613166 295.4593306473588 0.836403884992727
6.950034310566582 303.3884309112327 0.8437247245661078
6.955261865519998 311.77883683711536 0.8529826338406805
6.960489420473414 323.5233061799975 0.8656525273570772
6.96571697542683 337.5874005035344 0.8808985661946993
6.970944530380247 349.41146529717196 0.8925194740153335
6.976172085333663 364.8652714106296 0.9082627907542047
6.981399640287079 383.6174386729818 0.9277689300091656
6.986627195240495 406.92783463534505 0.9520705611810976
6.9918547501939114 440.3911206598669 0.9876237724473689
6.997082305147328 484.7684912194639 1.0348648224020187
7.002309860100744 544.6154004171946 1.095787200903894
7.00753741505416 637.5029914375468 1.1838272040975537
7.012764970007576 767.346439114096 1.2967011596806608
7.0179925249609925 926.1222259132071 1.4230146403659034
7.023220079914409 1094.2642962522689 1.5459829138790155
7.028447634867825 1240.248394189268 1.6421059322654488
7.033675189821241 1349.3691339647007 1.7109326205015563
7.038902744774657 1409.5993731728267 1.7464391232762353
7.0441302997280735 1401.7114142309829 1.7413881280962447
7.04935785468149 1337.8929347679407 1.700397869980823
7.054585409634906 1239.329810706952 1.6355755867750963
7.059812964588322 1122.6822428283324 1.5568455977528828
7.065040519541738 1009.2521075235957 1.4759503810079073
7.0702680744951545 901.1151612572665 1.3938845618734907
7.075495629448571 807.5735536619171 1.3180683447576929
7.080723184401987 732.2969916571265 1.25468360811172
7.085950739355403 678.5314896386254 1.2086082291405709
7.091178294308819 640.2143576079056 1.1748625311267211
7.0964058492622355 610.9034090353356 1.1464201787635997
7.101633404215652 585.6427863046966 1.1217806082570472
7.106860959169068 569.5038119728027 1.1062277952329072
7.112088514122484 551.9153620097512 1.0897848049346504
7.1173160690759 538.5567816463722 1.0773461919802874
7.1225436240293165 527.9019997799729 1.0662175096505584
7.127771178982733 514.5828697815056 1.0528826253034316
7.132998733936149 502.7203740568677 1.0411193427400893
7.138226288889565 490.3646480771367 1.0297408587512178
7.143453843842981 480.9217771905956 1.0205940322144156
7.1486813987963975 472.026004721877 1.0117111314941574
7.153908953749814 464.17949353119286 1.0024107123435089
7.15913650870323 458.91475548046583 0.9946164902295859
7.164364063656646 457.0577921452265 0.992393897174156
7.169591618610062 461.53600264888127 0.9959008941671451
7.1748191735634785 474.1448838701736 1.009047606091155
7.180046728516895 496.40009971001024 1.0315003762401773
7.185274283470311 530.3169216555448 1.064727774610661
7.190501838423727 582.2094182307712 1.1147429145522667
7.195729393377143 655.8162468241532 1.1810891053190027
7.2009569483305595 763.3639969502985 1.2717587240407815
7.206184503283976 905.351830319281 1.3829182699832407
7.211412058237392 1079.1115054602956 1.5082007333211205
7.216639613190808 1286.0511506648872 1.6459975725903369
7.221867168144224 1529.528461853985 1.7934690330761969
7.227094723097641 1795.1712233369499 1.9410866864352998
7.232322278051057 2052.667242139939 2.075607276756092
7.237549833004473 2248.6727361782614 2.1692026269544002
7.242777387957889 2331.123226627618 2.20612454750748
7.248004942911305 2276.4939870710095 2.1767165187630386
7.253232497864722 2098.8346576812623 2.089111282385595
7.258460052818138 1823.6359544283562 1.9474824193256395
7.263687607771554 1517.3609733317944 1.7774186176728315
7.26891516272497 1219.9181530359112 1.5937703439817767
7.274142717678386 969.3113277009809 1.4217276130924827
7.279370272631803 776.3115218835097 1.2729542194274477
7.284597827585219 627.8795431123386 1.1457787281630833
7.289825382538635 526.3767835989087 1.0506117289151213
7.295052937492051 461.0453831074398 0.9846644122724751
7.300280492445467 417.38247312424465 0.9406181632434811
7.305508047398884 389.700231321037 0.9107266752083935
7.3107356023523 373.856151455192 0.8928428861169695
7.315963157305716 362.335631795122 0.8818011434157715
7.321190712259132 351.54497594351204 0.8695759200409806
7.326418267212548 340.4134249475652 0.8572062495316343
7.331645822165965 329.5482116607896 0.8439035365099357
7.336873377119381 318.59659676015394 0.8303409609336521
7.342100932072797 318.24035629407774 0.8305225100329522
7.347328487026213 319.58868332935634 0.8323109558077502
7.352556041979629 319.30147114220455 0.83129136450815
7.357783596933046 313.9390752968179 0.8229020552736949
7.363011151886462 307.8901127589174 0.8140304087971169
7.368238706839878 303.83596002818683 0.8087345000799122
7.373466261793294 311.9021625117443 0.8206879712190825
7.37869381674671 314.42374067528186 0.8272700328612624
7.383921371700127 315.78289733905746 0.8313150752634373
7.389148926653543 316.5779115239725 0.8337828829660643
7.394376481606959 313.72296177709666 0.8283123829349717
7.399604036560375 315.8454007214713 0.8275794146310693
7.4048315915137914 318.6470362149036 0.8280745647265003
7.410059146467208 317.987353966209 0.826795562762757
7.415286701420624 315.90735596595863 0.8240301284295551
7.42051425637404 313.9421048265796 0.8223134071150711
7.425741811327456 311.5190144792343 0.819985441758236
7.4309693662808725 311.7637251328835 0.8204672434988389
7.436196921234289 315.23666221813187 0.826413627160981
7.441424476187705 320.863432438998 0.834339527966148
7.446652031141121 322.6470670307026 0.8328507434012672
7.451879586094537 327.33955794370354 0.8395335272027323
7.4571071410479535 332.63535002321197 0.843566767447029
7.46233469600137 332.7565390683126 0.8417673673267052
7.467562250954786 337.66868659098014 0.8467132688314805
7.472789805908202 341.23737460353726 0.8480895698693375
7.478017360861618 349.2089181430725 0.8567059899660917
7.4832449158150345 358.118729138652 0.8652712862938391
7.488472470768451 362.29916388412096 0.870163224719593
7.493700025721867 368.3180010264394 0.876666527476348
7.498927580675283 377.97396920451683 0.8863979982076265
7.504155135628699 390.8926187963659 0.8999752770984364
7.5093826905821155 409.5145482241728 0.9197604576103571
7.514610245535532 422.76706963379087 0.9311280191251514
7.519837800488948 437.6558106866347 0.9450157073018873
7.525065355442364 452.2053249160956 0.9596297187810576
7.53029291039578 463.70855058609305 0.9709635830059667
7.5355204653491965 468.5792114530781 0.9748846271116223
7.540748020302613 471.62825044613334 0.9768258461379725
7.545975575256029 475.0192190111528 0.9804469329718879
7.551203130209445 474.1566496693381 0.9799640633130096
7.556430685162861 470.56367538329874 0.9764171608730516
7.5616582401162775 464.17830407918245 0.9684414185431754
7.566885795069694 452.28073394331597 0.9548589361818633
7.57211335002311 445.62960408651776 0.9473226333701451
7.577340904976526 439.72101515961833 0.9405452429186942
7.582568459929942 431.0495795483162 0.9302484766249542
7.5877960148833585 424.852999462258 0.9245970633632808
7.593023569836775 416.38679403622666 0.9166441967102595
7.598251124790191 412.74712962562364 0.913848020239786
7.603478679743607 407.13330027881574 0.9083848915273603
7.608706234697023 404.8092840895614 0.9055760715052775
7.6139337896504395 404.12135892529085 0.9040614697336038
7.619161344603856 402.89370040758416 0.901673616291897
7.624388899557272 399.71226699235694 0.8965279463601984
7.629616454510688 400.95592044236327 0.8981610203049359
7.634844009464104 403.32240230195197 0.9003780411941951
7.6400715644175206 409.2283181606001 0.9067337864850125
7.645299119370937 418.13103967332705 0.9162308619479316
7.650526674324353 429.5002354251989 0.9278606174875795
7.655754229277769 437.9047295864191 0.9374437420790607
7.660981784231185 445.0484430915111 0.9442675718674544
7.666209339184602 454.1797429870601 0.952450555583876
7.671436894138018 468.80141164812073 0.9663850285889588
7.676664449091434 483.7922993355606 0.9804463459577212
7.68189200404485 497.9130164223559 0.9930395261132356
7.687119558998266 510.73347177688004 1.0045085659156985
7.692347113951683 520.4409532136137 1.0125393050445315
7.697574668905099 532.6656223142646 1.0239973723314035
7.702802223858515 545.9554615180459 1.0356270034861952
7.708029778811931 556.981049694193 1.0457071970941227
7.713257333765347 562.5052295902665 1.0492680867660982
7.718484888718764 557.2571119144025 1.04337045638972
7.72371244367218 548.2965027749092 1.0354160118139553
7.728939998625596 542.9066406759831 1.0291698295930105
7.734167553579012 537.3271100313227 1.0239853596842952
7.739395108532428 536.7537055322028 1.024276693802828
7.744622663485845 538.1304383658659 1.0261623539439455
7.749850218439261 535.2923172316196 1.023262213030594
7.755077773392677 534.0201699457331 1.0210636432507325
7.760305328346093 525.2402365813341 1.0116096260334388
7.765532883299509 520.6907271036597 1.0065047925892958
7.770760438252926 512.788771792758 0.9990687898738465
7.775987993206342 507.74420768000465 0.9943582486583453
7.781215548159758 503.2003555305369 0.9898153472136364
7.786443103113174 491.83010368673513 0.9784352883540607
7.79167065806659 483.0146489137803 0.9687700377011594
7.796898213020007 471.39340340360553 0.9569442737773101
7.802125767973423 460.76047177760654 0.9466419141429889
7.807353322926839 452.98713659888455 0.9383497137651325
7.812580877880255 444.8681239780885 0.9295425120792035
7.817808432833671 437.772550672347 0.9219876364009901
7.823035987787088 437.8341399470371 0.923429442740177
7.828263542740504 434.56172353720393 0.920123886494125
7.83349109769392 434.66611421870766 0.9204790186476182
7.838718652647336 433.6184924126526 0.9192297767970009
7.8439462076007525 432.95426583181313 0.9170869311568468
7.849173762554169 436.05336193690295 0.9201190760483278
7.854401317507585 440.0968905080439 0.922963931513464
7.859628872461001 447.07340237595326 0.9304318021448262
7.864856427414417 454.4094712674303 0.9373012979089687
7.8700839823678335 460.413844130556 0.9431559876878614
7.87531153732125 467.19967067867145 0.948904839793536
7.880539092274666 472.80535439302423 0.9538152010042863
7.885766647228082 483.65811420446164 0.9646701265109032
7.890994202181498 492.72938528856054 0.9728121141677515
7.8962217571349145 504.5838312427201 0.9842436336323502
7.901449312088331 515.5833086564579 0.993801263585885
7.906676867041747 522.9005719650066 1.0002073172422987
7.911904421995163 530.5362735802377 1.005995950327388
7.917131976948579 537.9197059502457 1.0128429693729646
7.9223595319019955 552.1593086404207 1.025152657096083
7.927587086855412 567.8923509245691 1.0390794543346342
7.932814641808828 581.1910826066375 1.0506888049708087
7.938042196762244 594.9481528355017 1.0623547375235822
7.94326975171566 609.7739850572652 1.0755528890976747
7.9484973066690765 620.3140675370544 1.0834679418688882
7.953724861622493 635.0379601808125 1.0946788780044852
7.958952416575909 649.419672283115 1.105575165574368
7.964179971529325 673.5907130744591 1.1266241384541864
7.969407526482741 688.269484030695 1.1385315457194833
7.9746350814361575 701.0305833240812 1.1480004035318006
7.979862636389574 710.8884547735546 1.156124583766024
7.98509019134299 709.9773246810238 1.1541202966789805
7.990317746296406 718.4025958625517 1.1606006938011928
7.995545301249822 717.1031198044178 1.1592137767137403
8.000772856203238 711.9952743660926 1.1536368336704077
8.006000411156654 707.9545465457303 1.1502740365699338
8.01122796611007 699.8405200971292 1.1433781812464323
8.016455521063486 687.7995958486306 1.1328427202296616
8.021683076016902 677.9265968230955 1.123963856373188
8.026910630970319 668.5299601241773 1.1156235345266112
8.032138185923735 659.4955179940655 1.1075723790903265
8.037365740877151 656.8296275887405 1.1061055297634295
8.042593295830567 651.2725816639064 1.1009776657543697
8.047820850783983 638.3942910795068 1.0904035406468042
8.0530484057374 628.175091159184 1.0808690078788212
8.058275960690816 619.5842485608207 1.073154051208552
8.063503515644232 612.7627252293946 1.067255338536737
8.068731070597648 608.8511400209694 1.0635176141917693
8.073958625551064 603.2827259170504 1.0583832754266205
8.07918618050448 596.0425599537792 1.0511262466172386
8.084413735457897 589.0258211812474 1.044531493113372
8.089641290411313 586.4777991031893 1.042321405877314
8.09486884536473 582.585017397901 1.0391576003643899
8.100096400318145 578.4082395862926 1.0351691435409014
8.105323955271562 575.7944291430834 1.0318961822878594
8.110551510224978 575.2674620264115 1.0305667665199647
8.115779065178394 572.9648246370531 1.0278376552931685
8.12100662013181 568.1462313411008 1.02347900717421
8.126234175085226 571.4374967082108 1.0259830308433744
8.131461730038643 574.0809520243645 1.028842543916617
8.136689284992059 586.6208776973589 1.0389811335177004
8.141916839945475 598.3225421158024 1.0482006487214206
8.147144394898891 613.340693589632 1.0613370479567854
8.152371949852308 633.2406326551848 1.0780221677807302
8.157599504805724 656.804090634866 1.097672864486371
8.16282705975914 681.6078465558084 1.1173300928587093
8.168054614712556 707.7701078205022 1.1376532771873722
8.173282169665972 727.8147601893479 1.1528429649097762
8.178509724619389 736.4800816839199 1.1585715600404194
8.183737279572805 744.9230804677327 1.1653189293983455
8.188964834526221 745.4280179196367 1.1648028676811335
8.194192389479637 741.7224075064995 1.1612437717457313
8.199419944433053 729.9017420355542 1.150549498012491
8.20464749938647 720.3107956195 1.1429359589918608
8.209875054339886 711.8079634324644 1.1361820280219048
8.215102609293302 703.7657945562348 1.1296615213156054
8.220330164246718 693.2195285266333 1.1202449523338256
8.225557719200134 686.2741004387043 1.1148441675427672
8.23078527415355 684.3051560307922 1.1133378078451197
8.236012829106967 686.9228218783453 1.116257356186294
8.241240384060383 688.8232287544926 1.117180437241403
8.2464679390138 683.8786553319676 1.112570248621034
8.251695493967215 679.5524041070796 1.1084982389403306
8.256923048920632 675.1385937232072 1.1033003946664806
8.262150603874048 671.636289654439 1.10007019247608
8.267378158827464 670.3048407610114 1.0988911870443943
8.27260571378088 665.2844851049487 1.0945118559185143
8.277833268734296 657.1802814690403 1.086841963680602
8.283060823687713 651.250574154075 1.081284953568484
8.288288378641129 645.4611407364555 1.0758643775608816
8.293515933594545 642.9277703165078 1.0745792196521518
8.298743488547961 642.3209798745087 1.0735919415032962
8.303971043501377 643.3434250487448 1.0750207798547589
8.309198598454794 646.2706743456088 1.0774453625075797
8.31442615340821 646.1455728927006 1.0769124401651005
8.319653708361626 645.7454642131509 1.0756210886922861
8.324881263315042 644.7300106877958 1.0738800522742848
8.330108818268458 646.3994703106713 1.0751282942727187
8.335336373221875 656.0711786904188 1.0823698613743584
8.34056392817529 670.3335672578844 1.0933048232551763
8.345791483128707 678.6053466194496 1.0994116829265834
8.351019038082123 683.3719803426931 1.1031961161573713
8.35624659303554 687.9860087070584 1.1069063716775451
8.361474147988956 687.7194845609018 1.1062973401433474
8.366701702942372 691.5796329017533 1.1085866398991155
8.371929257895788 692.6659541521555 1.1085036724351829
8.377156812849204 694.3075383363064 1.1095016151674872
8.38238436780262 696.5248552749484 1.1111321477310725
8.387611922756037 692.7037903227567 1.1075827314184876
8.392839477709453 689.629602308463 1.1039725899183486
8.398067032662869 684.7196891469877 1.1007667198709719
8.403294587616285 677.2757693999533 1.0951193252016695
8.408522142569701 664.9758279834866 1.085757513423852
8.413749697523118 653.3552865246937 1.0756983441068386
8.418977252476534 643.8120755850554 1.0675172451492354
8.42420480742995 631.3264951002358 1.0562518906627931
8.429432362383366 623.1417111655345 1.0495687363923896
8.434659917336782 609.8882760259335 1.0378975177707348
8.439887472290199 598.5873973118446 1.0272113475239608
8.445115027243615 589.7649138449718 1.0192225745760468
8.450342582197031 582.419456723125 1.0126557401832514
8.455570137150447 573.7485052749298 1.0050239699686505
8.460797692103863 566.970390547112 0.9989442020429865
8.46602524705728 560.5275288762044 0.9923498026105261
8.471252802010696 551.7984156211581 0.9837218156974991
8.476480356964112 547.8472354992444 0.9808140148977642
8.481707911917528 547.6186013457822 0.9809127533866436
8.486935466870944 545.8797565038451 0.9797593514305625
8.49216302182436 546.4833813996144 0.9794525290136388
8.497390576777777 548.2731899802483 0.980399356471006
8.502618131731193 547.6032024261708 0.9800714997511519
8.50784568668461 544.9474040562371 0.9773863257227616
8.513073241638025 539.220540821862 0.9712193523471983
8.518300796591442 532.7510825036295 0.9642981580819391
8.523528351544858 531.1045001744781 0.9626262404002743
8.528755906498274 531.1921741307261 0.9622541625154991
8.53398346145169 526.583163656284 0.9583573709737019
8.539211016405106 520.618026975899 0.9538195315435228
8.544438571358523 516.630818515042 0.9510583189492053
8.549666126311939 512.53767566399 0.9483162329143472
8.554893681265355 513.8748992480733 0.9490704881213401
8.560121236218771 509.5634583877478 0.9429014617435928
8.565348791172188 508.37699070748107 0.9411370766393138
8.570576346125604 513.1194196960738 0.9447249838728692
8.57580390107902 515.1697862838276 0.9455313260137969
8.581031456032436 516.5114210396287 0.9455706376456391
8.586259010985852 514.843948035009 0.9440082867104295
8.591486565939269 514.629816490929 0.9444096586392253
8.596714120892685 518.1249173507384 0.9468922210063578
8.601941675846101 518.7011154773035 0.9467258858957082
8.607169230799517 523.4623378798306 0.9509894236246393
8.612396785752933 525.4033656435857 0.9528887929007261
8.61762434070635 525.7648052752634 0.9540568740621966
8.622851895659766 532.075831981191 0.9601927239858804
8.628079450613182 533.1734842046772 0.9597688276909239
8.633307005566598 535.7856154701731 0.961041810820554
8.638534560520014 541.0510529254162 0.9644085942789665
8.64376211547343 550.2901671031099 0.9727367756839898
8.648989670426847 559.0640219637369 0.9789414657559727
8.654217225380263 567.4892157024163 0.9862098290773138
8.65944478033368 571.0712723212129 0.9883259210329083
8.664672335287095 574.5932773091552 0.9916927580853033
8.669899890240512 582.8254916589292 0.9990520868916706
8.675127445193928 592.3162423150077 1.0068948524509977
8.680355000147344 604.5253998040364 1.0166420699997498
8.68558255510076 617.8633068737781 1.0266386586006453
8.690810110054176 628.7890353016363 1.035747429436705
8.696037665007593 641.8998027501508 1.0457528395121523
8.701265219961009 659.1810153383657 1.0598075608046584
8.706492774914425 677.3818361050617 1.0736335959524033
8.711720329867841 688.567090276127 1.0814212030526704
8.716947884821257 696.4468249336062 1.0866303803333224
8.722175439774674 701.5907399047535 1.0901544873990776
8.72740299472809 700.6819540468257 1.0885444172136352
8.732630549681506 696.4288068961749 1.0851293109133833
8.737858104634922 691.9492980342621 1.0823997966333967
8.743085659588338 690.3599563218371 1.0832114907490389
8.748313214541755 685.8970503730476 1.080259572097616
8.75354076949517 678.0682010432946 1.0741412753186033
8.758768324448587 668.4116089417598 1.0659758990103099
8.763995879402003 657.3114283569446 1.0566472858267775
8.76922343435542 644.5183317810665 1.0451748804861627
8.774450989308836 633.934587183905 1.0349223864518546
8.779678544262252 620.6772024737364 1.0230336255057937
8.784906099215668 609.2345290165342 1.0125421454557861
8.790133654169084 600.1256035288532 1.005392108731971
8.7953612091225 592.253127301874 0.9998916258239213
8.800588764075917 587.9629446568177 0.9969937086725531
8.805816319029333 583.8473450197864 0.9920807607665116
8.811043873982749 582.5046226624611 0.9905223943276306
8.816271428936165 579.9121392055083 0.9878845516997543
8.821498983889581 577.9813374327022 0.9864184590181091
8.826726538842998 573.3929380245254 0.9824935848479521
8.831954093796414 568.290259280518 0.9769008526545454
8.83718164874983 565.3848873467906 0.9737235501492982
8.842409203703246 564.6956666612879 0.9727771052508551
8.847636758656662 561.4491160110418 0.9696470040785934
8.852864313610079 561.1611611780393 0.9699704561803272
8.858091868563495 564.7335020061405 0.9724278555644605
8.863319423516911 565.2007020641995 0.9728023140379415
8.868546978470327 570.0630315053475 0.9765286415837147
8.873774533423743 570.132006979303 0.9756842870386362
8.87900208837716 564.5977582251933 0.9704586865139028
8.884229643330576 565.3907381452123 0.9713250214388836
8.889457198283992 568.5220556401999 0.9742531179241768
8.894684753237408 568.3407257184735 0.9735956222472364
8.899912308190824 571.4306502192607 0.9763148442343047
8.90513986314424 569.9694666530221 0.9735823006120038
8.910367418097657 570.0082908870992 0.9723939571850818
8.915594973051073 577.4114026061592 0.9771160055670612
8.92082252800449 584.5137932823237 0.9834430069674357
8.926050082957905 593.5649523088489 0.9925572940454878
8.931277637911322 595.2182578578565 0.9934922752511244
8.936505192864738 589.4167276540736 0.9868981684779352
8.941732747818154 585.6178421739785 0.9832489109042629
8.94696030277157 587.4528170102861 0.9842133961509429
8.952187857724986 591.5170152386193 0.9890726919768497
8.957415412678403 598.3898762465448 0.9944622405406356
8.962642967631819 602.5999368733744 0.9968130515026706
8.967870522585235 607.033047316514 0.999392728303652
8.973098077538651 608.8092102952717 1.0005799060496143
8.978325632492067 608.647202260585 1.0005324526170396
8.983553187445484 609.5038941596049 1.0007340891318972
8.9887807423989 615.064795322642 1.0040265376827378
8.994008297352316 617.7353210455652 1.0059385944083175
8.999235852305732 622.1586829219024 1.0089726007588609
9.004463407259149 625.4028670401459 1.0110917325308575
9.009690962212565 634.365649285225 1.0182716986076144
9.014918517165981 644.8315190979572 1.0258901077990548
9.020146072119397 657.4054030855682 1.0356811697617003
9.025373627072813 668.7781317175039 1.0436209335338846
9.03060118202623 680.6708818334587 1.051734574478577
9.035828736979646 695.5131925300325 1.062947780509698
9.041056291933062 712.1704360670724 1.0757536119507278
9.046283846886478 730.9381766296783 1.0899336799046653
9.051511401839894 749.0878344758651 1.1029301268747314
9.05673895679331 766.2953124460909 1.114165206067928
9.061966511746727 789.2892766782489 1.131068667775574
9.067194066700143 814.3720025017772 1.1486306659353602
9.07242162165356 834.7108786502522 1.1608521025178982
9.077649176606975 853.0930035135648 1.172652559438416
9.082876731560392 870.2248398672211 1.184330024323615
9.088104286513808 884.5512500922868 1.1955781945762933
9.093331841467224 892.5956001801627 1.2003298432760363
9.09855939642064 894.12387585455 1.200836112045452
9.103786951374056 887.4864129585073 1.1949628775073189
9.109014506327473 877.5370948801257 1.1865531498732975
9.114242061280889 868.332399001004 1.1804916959101555
9.119469616234305 860.3799706270944 1.1759479559299868
9.124697171187721 856.1696578786382 1.1732318675524822
9.129924726141137 850.059930581174 1.1682395043025646
9.135152281094554 845.5628437872165 1.16406290372569
9.14037983604797 847.7193509520663 1.1657611990703487
9.145607391001386 863.2066606948412 1.1760570918896878
9.150834945954802 885.8990458668694 1.1906960243505995
9.156062500908218 914.8790490079167 1.210356326930242
9.161290055861635 943.2731407029842 1.2385710305469808
9.16651761081505 970.3384665477995 1.2635964036950202
9.171745165768467 995.9689369039021 1.2851757511006514
9.176972720721883 1010.5504934793531 1.299239960268176
9.1822002756753 1015.9666764139841 1.3055866543918362
9.187427830628716 1014.1136798300826 1.307518748793813
9.192655385582132 1001.2020049226793 1.3003784238702354
9.197882940535548 991.2805156484492 1.2963071792830911
9.203110495488964 975.5904462136057 1.288080466351581
9.20833805044238 963.8254252433347 1.2828814455740587
9.213565605395797 952.3606654117798 1.2773440393655975
9.218793160349213 939.8428529263432 1.2709281769419454
9.224020715302629 927.8856879110513 1.2651477857957025
9.229248270256045 917.4686628861193 1.2590762808387959
9.234475825209461 905.2314990914905 1.252693848088066
9.239703380162878 896.498362102528 1.2479573592242394
9.244930935116294 892.1328765704484 1.2458706700590858
9.25015849006971 889.0900589961279 1.2455138322538044
9.255386045023126 882.4262234385267 1.2426911260097797
9.260613599976542 880.7118536418143 1.2424951560208917
9.265841154929959 880.3846492863025 1.2445245762768573
9.271068709883375 883.1183421522095 1.2462645270081822
9.276296264836791 898.0478780390059 1.2580909589761677
9.281523819790207 908.31953939686 1.2661975803108687
9.286751374743623 924.098517494412 1.27829862808199
9.29197892969704 942.6229082408672 1.2929943214400141
9.297206484650456 957.5180758949883 1.3043880099770528
9.302434039603872 972.2167543392907 1.3147299644234514
9.307661594557288 980.2724208288233 1.3220520495378565
9.312889149510704 978.4124252343149 1.3236322209320488
9.31811670446412 968.9817690855466 1.3179693340677407
9.323344259417537 955.1235467851986 1.3098471700405012
9.328571814370953 925.0660141143271 1.2877591419440324
9.33379936932437 890.4488010586648 1.2645445888314155
9.339026924277785 850.4645444677985 1.2372457697517996
9.344254479231202 808.4896293121305 1.2076348145846334
9.349482034184618 771.0633062814057 1.1799042311281283
9.354709589138034 740.5585139072813 1.158162022838756
9.35993714409145 715.4092327600916 1.139935959026001
9.365164699044866 701.7337179795622 1.129658503380828
9.370392253998283 688.19452414094 1.1192307573940334
9.375619808951699 680.451413624685 1.113388924687571
9.380847363905115 673.6435030041006 1.108898078297265
9.386074918858531 668.3531571137704 1.106363189974206
9.391302473811947 665.8983491239348 1.1051692386280674
9.396530028765364 663.5173419179656 1.1040941350657478
9.40175758371878 662.6201954232328 1.1042783061607702
9.406985138672196 660.8668881915921 1.1032654127956025
9.412212693625612 662.3221589773239 1.1035061760472027
9.417440248579029 657.018102201939 1.0869715283142127
9.422667803532445 650.0837889571146 1.075132820927808
9.427895358485861 647.1049455023631 1.0690551426708226
9.433122913439277 646.8286473029722 1.065760024074185
9.438350468392693 649.0493530684747 1.0656489658371262
9.44357802334611 651.0777073162237 1.0654193975487787
9.448805578299526 650.938131664152 1.0633418917544142
9.454033133252942 652.6097288427021 1.0626876205803992
9.459260688206358 652.5121995085656 1.0605022569203446
9.464488243159774 656.6836386616351 1.0635227738364772
9.46971579811319 658.8121810115746 1.0632853139966114
9.474943353066607 652.6888343243024 1.0563062005379709
9.480170908020023 648.4497734515979 1.0503322572815983
9.48539846297344 649.1087259081143 1.0498730436389383
9.490626017926855 650.4338665725771 1.0493238514729937
9.495853572880272 649.8669147188465 1.0479188461878637
9.501081127833688 653.5783493356729 1.0495968739634092
9.506308682787104 654.6100030909856 1.0488802934726005
9.51153623774052 656.3890642423825 1.049987369071323
9.516763792693936 657.0799425486181 1.0498719077854644
9.521991347647353 659.9678810209585 1.051303528902815
9.527218902600769 663.3697660937014 1.0531530538591658
9.532446457554185 661.9711139753545 1.0510816851610267
9.537674012507601 659.1303075091356 1.0480616894800023
9.542901567461017 656.5444315013796 1.0440586733749735
9.548129122414434 657.7713667471456 1.044357044464405
9.55335667736785 660.3790594662578 1.0463185937099047
9.558584232321266 659.9505268462847 1.0452677461980402
9.563811787274682 661.9887094164452 1.0466666217361005
9.569039342228098 660.141851980918 1.0454575294772521
9.574266897181515 658.3428754180413 1.0441901674270926
9.57949445213493 657.7085407442293 1.0426768686917611
9.584722007088347 654.8415434246269 1.0369854633992233
9.589949562041763 657.6024415527878 1.0377504352011402
9.59517711699518 658.5123217557705 1.0370976023940157
9.600404671948596 663.7211409385551 1.0418094806666809
9.605632226902012 662.0093224127558 1.039840048025923
9.610859781855428 661.033261579224 1.0383396343148794
9.616087336808844 659.1835971795292 1.0363512379443651
9.62131489176226 660.2719728462424 1.0365670336617578
9.626542446715677 661.8685009988161 1.036872132637913
9.631770001669093 662.244958243828 1.0366623424724561
9.636997556622509 662.0493303844216 1.0360011650008296
9.642225111575925 664.7927965754624 1.0379000312995215
9.647452666529341 664.6746882913162 1.0380247997000174
9.652680221482758 665.6321244192804 1.038955411972972
9.657907776436174 664.0916577602492 1.035744669275312
9.66313533138959 661.5249393871263 1.0317110950173054
9.668362886343006 664.807343299372 1.0339048403035764
9.673590441296422 665.4286080978457 1.0342459545095206
9.678817996249839 669.8869272514358 1.0364508104716577
9.684045551203255 670.8206933105429 1.0365903329607273
9.689273106156671 674.5170593646448 1.038465203152957
9.694500661110087 680.5331514901994 1.042192372792232
9.699728216063503 685.0841830739871 1.045758618691658
9.70495577101692 688.6771238197292 1.0481536547510593
9.710183325970336 693.6384474735736 1.0524531046189414
9.715410880923752 697.1968458383033 1.05372147084905
9.720638435877168 704.6065693348299 1.0584808785090691
9.725865990830584 705.9772081641718 1.059016702178827
9.731093545784 704.4510028773641 1.0563690140014788
9.736321100737417 704.0685267783913 1.055372438610091
9.741548655690833 706.1622977010688 1.0568126815511072
9.74677621064425 710.3088897758596 1.0612597342106451
9.752003765597665 707.105119754725 1.058712498534248
9.757231320551082 705.641308166212 1.0574610184701076
9.762458875504498 701.1653689608181 1.051338597545964
9.767686430457914 703.3538314964538 1.0527490304237377
9.77291398541133 701.9763862623623 1.050771191285302
9.778141540364746 700.5954314966308 1.048105697768564
9.783369095318163 700.5637956678474 1.0467175397831416
9.788596650271579 699.3442205286406 1.0453816204305597
9.793824205224995 702.5172313246617 1.0487272812403605
9.799051760178411 701.7556774569819 1.0478564149492882
9.804279315131827 700.4742623833532 1.0464605013805535
9.809506870085244 701.8244030426421 1.0467221371549678
9.81473442503866 705.9119890424532 1.0490558734755244
9.819961979992076 707.2671542078942 1.048640419735949
9.825189534945492 708.3002734809191 1.0487142071069782
9.830417089898909 708.6490391702299 1.048743307027189
9.835644644852325 705.8197533643587 1.0452765435437288
9.840872199805741 705.3408160907982 1.0455853509719457
9.846099754759157 703.6643745296782 1.0441775631622014
9.851327309712573 702.1658743209957 1.0432941330712597
9.85655486466599 699.941727634174 1.0407863769829275
9.861782419619406 696.5844185646802 1.037819404800721
9.867009974572822 694.1117741699782 1.0349525031479103
9.872237529526238 699.0007757594565 1.0383232213176408
9.877465084479654 699.9280304079898 1.0390882571295836
9.88269263943307 704.029970900765 1.0424756335082679
9.887920194386487 703.2875975498773 1.0411685567056044
9.893147749339903 703.2331227108493 1.0403749653611467
9.89837530429332 700.464209146996 1.0357797975231908
9.903602859246735 699.0055616444171 1.0338673936871978
9.908830414200152 702.263899537389 1.0362191006415395
9.914057969153568 712.0484279943746 1.0441049645905993
9.919285524106984 717.1537246626337 1.0475823579826489
9.9245130790604 720.4966642483367 1.0496577439765737
9.929740634013816 722.4621983130465 1.0501697792761546
9.934968188967233 726.6677816510086 1.0528124550414208
9.940195743920649 725.0708093253168 1.0512220120511229
9.945423298874065 728.166739623623 1.0543144154285597
9.950650853827481 729.3724770046965 1.055337642025511
9.955878408780897 733.6309591986857 1.057422313971944
9.961105963734314 734.8648649178107 1.0571841131862134
9.96633351868773 737.8371685574776 1.05900645296348
9.971561073641146 735.5464754556514 1.0566599142748025
9.976788628594562 734.9851763820105 1.0555072123816434
9.982016183547978 732.2604053310097 1.053096166514754
9.987243738501395 728.3001649509005 1.0483636126443647
9.99247129345481 724.475387321393 1.044620930860706
9.997698848408227 721.9173715641247 1.0424032571616
10.002926403361643 719.0452641149826 1.0405462732283164
10.00815395831506 714.4785518344005 1.0371668744923692
10.013381513268476 710.7673366983514 1.0337162572407026
10.018609068221892 709.7191490431842 1.0324594914805163
10.023836623175308 708.889651185026 1.0316727543361197
10.029064178128724 711.2551375421941 1.0333948022724702
10.03429173308214 714.1714136277878 1.0357287826548887
10.039519288035557 719.4376875286714 1.039469972829751
10.044746842988973 720.0506821758911 1.0388075729696864
10.049974397942389 718.7824580093052 1.0374887525157508
10.055201952895805 715.9910637173335 1.0349851682127722
10.060429507849221 717.9219542357969 1.0369393101013926
10.065657062802638 714.6885805874729 1.0346559089448621
10.070884617756054 716.6028936946886 1.0360379205365668
10.07611217270947 713.4338500935652 1.0330802625490827
10.081339727662886 718.2933005878773 1.0360830541616257
10.086567282616302 714.6930143303725 1.0334097928027066
10.091794837569719 710.309496012792 1.0293932281525942
10.097022392523135 706.1454566893605 1.02501333750791
10.102249947476551 710.2310268069353 1.0280159774711273
10.107477502429967 713.0050425210846 1.0303354327088246
10.112705057383383 716.9111450270484 1.03293138594082
10.1179326123368 714.1648959666128 1.0309495365883012
10.123160167290216 708.7804095682045 1.0262034203323498
10.128387722243632 704.8944957732188 1.0234034328358703
10.133615277197048 698.4446082349724 1.0176729745535051
10.138842832150464 697.2443856236499 1.015698386485699
10.14407038710388 695.5007308985672 1.0139338238311006
10.149297942057297 696.4871973637929 1.015107199542628
10.154525497010713 695.6282447631904 1.0152646012060378
10.15975305196413 690.5760394744738 1.0116216218369691
10.164980606917545 688.8584843474276 1.009691632452296
10.170208161870962 687.6741230502165 1.008136991062133
10.175435716824378 688.3544715064237 1.008411093152132
10.180663271777794 686.5194778274549 1.0056973350577638
10.18589082673121 683.0530936317118 1.0022148163821334
10.191118381684626 676.4315988699235 0.9973769336661816
10.196345936638043 671.2081985815935 0.9936008657833324
10.201573491591459 668.22874660337 0.9913509167277441
10.206801046544875 662.7060931150766 0.9872033787899388
10.212028601498291 664.0171966624982 0.9869163462761412
10.217256156451707 662.3481593051164 0.9852881877244819
10.222483711405124 662.1667233072632 0.9852613626008268
10.22771126635854 663.8366870973747 0.9877764416343442
10.232938821311956 663.6082988709694 0.987802619796878
10.238166376265372 664.893250690936 0.9882836663224129
10.243393931218788 662.7265375124393 0.9861787876661114
10.248621486172205 657.0550375812303 0.9818598878313082
10.253849041125621 652.4157139037737 0.9772964468325972
10.259076596079037 646.1494648265161 0.971962650298554
10.264304151032453 644.1310445649927 0.9701087084627706
10.26953170598587 644.699379852338 0.9709513675408945
10.274759260939286 644.7836759852242 0.9716954269589095
10.279986815892702 650.8643377276715 0.9761000144714612
10.285214370846118 650.7606263362806 0.9762387739945598
10.290441925799534 651.5451001955829 0.9755143092767452
10.29566948075295 644.8519110421587 0.9699243534159034
10.300897035706367 636.9644863809029 0.9625987189809537
10.306124590659783 637.2423949754769 0.962225070377824
10.3113521456132 631.9943286921068 0.9584207329586927
10.316579700566615 630.8165991359364 0.9577225434784827
10.321807255520032 625.3955803469239 0.9528807050525474
10.327034810473448 621.9032414109657 0.9496285329411422
10.332262365426864 622.5248891143382 0.9498935024726656
10.33748992038028 624.0578389329725 0.9506254717222842
10.342717475333696 621.6647701718997 0.9493931028332376
10.347945030287113 620.2422280923396 0.9477861885813537
10.353172585240529 621.5993037811359 0.948527863050063
10.358400140193945 623.8292425204822 0.949195481779142
10.363627695147361 628.0127338611125 0.95141324078662
10.368855250100777 630.7562190640091 0.9534719229331186
10.374082805054194 633.0759988293289 0.9556608632808551
10.37931036000761 632.8028587384155 0.9552553932627558
10.384537914961026 630.6977984271367 0.9537240253255085
10.389765469914442 630.5350024755882 0.9518662110016313
10.394993024867858 632.3409651274292 0.9529698564831744
10.400220579821275 630.9313552492072 0.9514553267919628
10.40544813477469 628.330311206855 0.9483896126737917
10.410675689728107 624.5184092316152 0.945468049171241
10.415903244681523 621.6541063116923 0.9438269716296527
10.42113079963494 621.75544465082 0.9447021201499792
10.426358354588356 614.6527880214861 0.9392149056759109
10.431585909541772 607.6320223099464 0.9329618706070011
10.436813464495188 606.294455497032 0.9320238456439832
10.442041019448604 601.6950787617591 0.928605451578329
10.44726857440202 599.1034024468388 0.9266860974087153
10.452496129355437 596.788575555428 0.923412038453448
10.457723684308853 592.8676801097208 0.9203179117695454
10.462951239262269 594.2576776311835 0.920271003355152
10.468178794215685 594.0483406504255 0.920110363805646
10.473406349169101 593.7015151363569 0.9196755968113254
10.478633904122518 586.8358589658314 0.9136759245144025
10.483861459075934 580.4434490352878 0.9081749105800884
10.48908901402935 573.7972607898 0.902727738254508
10.494316568982766 567.0180057603966 0.8971335389927929
10.499544123936182 564.7789745532806 0.895457284922074
10.504771678889599 560.633462869014 0.8924571655080897
10.509999233843015 559.1856147142751 0.8909732948509512
10.515226788796431 560.4424586577986 0.8914569715925873
10.520454343749847 555.7483313268577 0.8877146305534953
10.525681898703263 554.3660748876533 0.8883367302143561
10.53090945365668 553.1131848657608 0.8869524097775996
10.536137008610096 553.8148297995848 0.8871486023817649
10.541364563563512 554.9051099742857 0.8863232905186319
10.546592118516928 557.4208062579206 0.8878263851168878
10.551819673470344 555.3336311089449 0.8858138738092177
10.55704722842376 553.0837338342379 0.8851089660870635
10.562274783377177 549.7486912101382 0.8821905282106444
10.567502338330593 545.4921715825718 0.8785378890718494
10.57272989328401 542.8044218999584 0.8752912464169441
10.577957448237425 539.0446243773847 0.8716034486733136
10.583185003190842 538.005772368957 0.8703386227550652
10.588412558144258 539.4909976775706 0.8710881512286293
10.593640113097674 540.58132309832 0.871922918671097
10.59886766805109 540.9297607962361 0.8716644293583504
10.604095223004506 536.6348265322318 0.867727698448578
10.609322777957923 533.7972755673612 0.8658243071474365
10.614550332911339 531.9113532226202 0.864712770820412
10.619777887864755 532.9211060863734 0.8650417125183107
10.625005442818171 535.6939476640326 0.867267431807755
10.630232997771587 532.2888662414105 0.8637764017675672
10.635460552725004 531.0342436569146 0.8625376300044996
10.64068810767842 532.5586407770276 0.863064382777026
10.645915662631836 533.3320879943296 0.8626862076412825
10.651143217585252 537.9790805123346 0.8666552564805559
10.656370772538668 537.8726764812578 0.8658726794289203
10.661598327492085 537.4429535591233 0.8653082905477922
10.666825882445501 544.4396666462375 0.8709653417501116
10.672053437398917 546.742510796493 0.8729955993338615
10.677280992352333 552.5604884209657 0.8779557151020004
10.68250854730575 554.9544310083295 0.8799326997711456
10.687736102259166 556.4921526990579 0.8802781731933219
10.692963657212582 562.5279614238721 0.8844405256991007
10.698191212165998 569.5957739937102 0.8895690218430701
10.703418767119414 573.2391984453961 0.8913009135268689
10.70864632207283 578.6496046444329 0.8948318092947177
10.713873877026247 587.7798828240093 0.9015787341201779
10.719101431979663 594.8251371640878 0.9074771015585341
10.72432898693308 606.6030956795814 0.9159959785392954
10.729556541886495 618.7378938669364 0.9245518953583991
10.734784096839912 629.536381940548 0.9323796042598057
10.740011651793328 633.5304986786847 0.9346772132759245
10.745239206746744 634.1378892939929 0.9346349140610072
10.75046676170016 631.831069831085 0.9326141257611241
10.755694316653576 631.8655963607191 0.932583090788341
10.760921871606993 627.9987022575972 0.9290194560012314
10.766149426560409 624.8455433191558 0.9262498712979296
10.771376981513825 619.1174625233758 0.9219598470061868
10.776604536467241 613.1177168937811 0.9174163533168163
10.781832091420657 615.2804926536255 0.9185061160281573
10.787059646374074 608.41878961188 0.9131782242005223
10.79228720132749 604.7041720870039 0.9091225183744742
10.797514756280906 601.4887252128593 0.906066760562747
10.802742311234322 601.8000646003652 0.9064774323123985
10.807969866187738 605.0991905018662 0.9103674146940244
10.813197421141155 599.4599807665597 0.9059190923438306
10.81842497609457 598.0971544737283 0.9050166025817385
10.823652531047987 597.8951882905321 0.9035513258738617
10.828880086001403 602.3079746328128 0.9065564809833546
10.83410764095482 608.189978644073 0.9108845997797488
10.839335195908236 618.0861098405974 0.9177902892762797
10.844562750861652 628.8667995273553 0.9254051943316377
10.849790305815068 640.8541483097968 0.9330756688921453
10.855017860768484 655.495194621674 0.9429126109804574
10.8602454157219 670.1724063988983 0.9534866444988211
10.865472970675317 693.3179159354155 0.969344944137968
10.870700525628733 711.1330208128769 0.9814971437619545
10.875928080582149 729.2957874764113 0.9938335634147817
10.881155635535565 736.3441053287814 0.9980200339316619
10.886383190488981 738.4335768401652 0.9990737073347298
10.891610745442398 731.1730547574784 0.9941972277869369
10.896838300395814 720.0014764971858 0.9857883218544962
10.90206585534923 705.5622590074445 0.9755820966076174
10.907293410302646 692.2382506015471 0.9662869245367751
10.912520965256062 676.5090367381504 0.9554389432082465
10.917748520209479 662.7506406187309 0.9456491286524062
10.922976075162895 649.3173089247613 0.9351773243830462
10.928203630116311 637.313687214086 0.9259178057999154
10.933431185069727 627.190589665698 0.918481165290964
10.938658740023143 612.1486074467905 0.9073190128970919
10.94388629497656 605.0308204475388 0.9020726289703265
10.949113849929976 601.2964692578325 0.8992565104223801
10.954341404883392 595.1253439299869 0.8943867752623641
10.959568959836808 590.9713737126626 0.8911276693099848
10.964796514790224 582.796544018663 0.8848533657694521
10.97002406974364 578.2603716762361 0.8827982505449874
10.975251624697057 575.5357202112426 0.8831684403460845
10.980479179650473 566.4004337833265 0.8777163284265295
10.98570673460389 557.1895256879402 0.8717900049341651
10.990934289557305 554.7934892222253 0.8709567917151178
10.996161844510722 546.898545870495 0.8655146159662849
11.001389399464138 543.0994614440634 0.8631674263320865
11.006616954417554 542.746489169497 0.8632705840304339
11.01184450937097 539.2297314895465 0.8611121965643863
11.017072064324386 539.2678875140124 0.8616460750939318
11.022299619277803 537.5217750468797 0.8607302647141102
11.027527174231219 530.1350058942502 0.8556856078464857
11.032754729184635 526.8698644731707 0.8532766964738252
11.037982284138051 520.1176839271619 0.8486725480489148
11.043209839091467 517.0705461663795 0.8464952629454717
11.048437394044884 516.4949101799049 0.8464056188463555
11.0536649489983 516.0468886801003 0.8462175645915361
11.058892503951716 516.2976517287519 0.8463516111400227
11.064120058905132 515.8168333006249 0.8458784787433303
11.069347613858548 512.948557792142 0.8444027878034474
11.074575168811965 510.7021227416832 0.8434548083954324
11.079802723765381 506.7829717165835 0.8406138802540486
11.085030278718797 507.7882148005843 0.841954419788924
11.090257833672213 508.16195081892596 0.842447419324105
11.09548538862563 508.33988753416986 0.842609569616678
11.100712943579046 508.2951747046345 0.8433129999692124
11.105940498532462 506.4601372820139 0.841758371382503
11.111168053485878 507.9422580356417 0.8427740327672403
11.116395608439294 505.628310206656 0.8412084031014779
11.12162316339271 503.3346518755108 0.8397099912894461
11.126850718346127 503.52083374845364 0.8404417617206588
11.132078273299543 502.2693709363796 0.84002185172916
11.13730582825296 499.50925429215056 0.8372925231777202
11.142533383206375 496.96856686430897 0.8356060906434234
11.147760938159792 498.839420121971 0.8370042803424297
11.152988493113208 502.3623454524627 0.8399381796213881
11.158216048066624 503.28462181606795 0.8403274533135909
11.16344360302004 504.95717998073326 0.8411875467806271
11.168671157973456 499.2838774058681 0.8361019688494247
11.173898712926873 501.1024156647698 0.8385330794219615
11.179126267880289 496.8293341708454 0.8355049367637617
11.184353822833705 496.24155539078595 0.8353461591348573
11.189581377787121 494.06343041270225 0.8333360441737437
11.194808932740537 491.6306880482229 0.8308010410946454
11.200036487693954 492.89086960182163 0.8314224635134352
11.20526404264737 494.034174045905 0.8328341064317628
11.210491597600786 493.79981937494676 0.8326559885335539
11.215719152554202 495.52796082192924 0.8349789926369373
11.220946707507618 497.59350117838466 0.8371844316905371
11.226174262461035 500.9661967763684 0.8393232680093183
11.23140181741445 499.47510234971577 0.8380772185523917
11.236629372367867 497.2491471329959 0.8357900935362036
11.241856927321283 490.8532588285358 0.8307084855622786
11.2470844822747 485.3262493878286 0.8265476609204082
11.252312037228116 487.18328914971886 0.8281277600662327
11.257539592181532 487.4729592375848 0.8283431870702291
11.262767147134948 487.21009689746546 0.8288384700944526
11.267994702088364 487.7629344792512 0.8295338219803042
11.27322225704178 482.3865586023049 0.8254553134140256
11.278449811995197 480.7639321946155 0.8236669113423526
11.283677366948613 477.2221872750151 0.8202763002188419
11.288904921902029 474.75426917830606 0.8182330470092956
11.294132476855445 474.2932831030891 0.8174611254086442
11.299360031808861 469.6407963243208 0.8138429577700848
11.304587586762278 470.848958466287 0.8144945729287462
11.309815141715694 467.04483237245245 0.8102692443394212
11.31504269666911 470.7950309198688 0.8131600821526537
11.320270251622526 473.26306140615486 0.814666750453106
11.325497806575942 468.14072644852695 0.8096895284930938
11.330725361529359 465.42963085369166 0.8077033232698049
11.335952916482775 462.80442312724404 0.8060726368258261
11.341180471436191 460.86191975380297 0.8042563178636756
11.346408026389607 460.84643536897954 0.8045371828269402
11.351635581343023 461.886809587695 0.8053457292317104
11.35686313629644 459.693103173092 0.8032506948555318
11.362090691249856 456.510733873967 0.7998917593970187
11.367318246203272 457.3093934897139 0.800639079807124
11.372545801156688 456.45161995422416 0.8000508392023853
11.377773356110104 456.2237775102324 0.8000917531320986
11.38300091106352 456.3376032567099 0.8006888589005047
11.388228466016937 453.5165079785751 0.7976523329254975
11.393456020970353 447.6401842623464 0.7920707819851877
11.39868357592377 443.00559231323814 0.7886529576953798
11.403911130877185 436.3470462995219 0.783867700867607
11.409138685830602 431.2080130983966 0.7803563777592685
11.414366240784018 430.6400968069392 0.7796784208848431
11.419593795737434 429.9354442613781 0.7782773576579645
11.42482135069085 431.18022798835153 0.7788927917341557
11.430048905644266 432.4207323375642 0.780703479987846
11.435276460597683 431.10388277520354 0.7796266657872799
11.440504015551099 429.0318035819747 0.7785207158777068
11.445731570504515 425.61864067768323 0.7747791869524346
11.450959125457931 426.491669058634 0.7753035694882653
11.456186680411347 426.56445983784323 0.7753126996592146
11.461414235364764 426.52247967053427 0.7747679575316119
11.46664179031818 421.48395419629435 0.7696905256950266
11.471869345271596 420.53859081526826 0.7696325952209416
11.477096900225012 420.2595316350434 0.7705108311949002
11.482324455178428 418.68544533560737 0.7760167638029216
11.487552010131845 420.46465356878264 0.7804554875628104
11.49277956508526 416.4437677239394 0.7776999605619008
11.498007120038677 412.622996949961 0.7758003130601135
11.503234674992093 411.4084355336696 0.7753583552008553
11.50846222994551 413.2872801016813 0.7787414759564242
11.513689784898926 412.5204571477456 0.7792540514206092
11.518917339852342 413.10888146714103 0.7807072242519031
11.524144894805758 411.5547957747755 0.7802914659919811
11.529372449759174 410.11571309316366 0.7800183238903667
11.53460000471259 408.6184858521515 0.779275526785094
11.539827559666007 409.9231412421615 0.7802885839734607
11.545055114619423 409.1331494588676 0.7798922802801138
11.550282669572839 407.3925185966272 0.7781471442055048
11.555510224526255 406.7231112680782 0.7787950845142181
11.560737779479672 403.95046840019006 0.777733920129475
11.565965334433088 404.9196218264539 0.7785497954280716
11.571192889386504 407.41784896795417 0.7815076676768536
11.57642044433992 407.85776781551067 0.7812645460172306
11.581647999293336 409.2785892029075 0.7830998329149733
11.586875554246753 407.78649755980365 0.7821986498465837
11.592103109200169 405.4850324296813 0.7805962254067111
11.597330664153585 404.7039078088213 0.7803180159819059
11.602558219107001 402.76136422907007 0.7781892062845578
11.607785774060417 406.15304053194217 0.7815515981617843
11.613013329013834 407.07736693795454 0.7832217780745592
11.61824088396725 404.2128822585045 0.7811328820308756
11.623468438920666 404.8413800521265 0.7823086947269139
11.628695993874082 403.1145384054477 0.7810339111460453
11.633923548827498 408.6304853383023 0.7872801103029663
11.639151103780915 412.0097711679574 0.7915924058137136
11.64437865873433 411.7412496408685 0.792676415276132
11.649606213687747 412.6233840419922 0.7943094823435151
11.654833768641163 408.02950435930984 0.7899142162385826
11.66006132359458 406.5940379392534 0.7882447423435367
11.665288878547996 407.36722640797177 0.7886960067533555
11.670516433501412 406.2730528035382 0.7872185350748838
11.675743988454828 409.0667915456541 0.7910949877515401
11.680971543408244 408.25058552488224 0.7904370936893134
11.68619909836166 407.28887810332003 0.7899425379551124
11.691426653315077 402.28365846250534 0.7861015058159635
11.696654208268493 401.4532126657948 0.7860315981391058
11.701881763221909 398.37632214044083 0.7833941134044017
11.707109318175325 400.3991622160466 0.785937944439803
11.712336873128741 403.2056898263038 0.7886761158768217
11.717564428082158 403.8774757272406 0.7900742966733106
11.722791983035574 405.34324356939925 0.7919571731388015
11.72801953798899 403.34370096570296 0.7897820159020309
11.733247092942406 402.7270537063731 0.7896232831637263
11.738474647895822 403.1143092852743 0.7899191114739311
11.743702202849239 402.48219288287214 0.789953383593067
11.748929757802655 402.1729571110075 0.7904882266011104
11.754157312756071 400.9036605027367 0.7895088675398703
11.759384867709487 399.0748673482556 0.787281169123454
11.764612422662903 400.5010978802856 0.7886229036538185
11.76983997761632 402.73514165308035 0.7903227838948843
11.775067532569736 406.12247118043973 0.7935318101150488
11.780295087523152 413.16954326731724 0.8007970041964849
11.785522642476568 416.0546354755481 0.8037811922520424
11.790750197429984 413.5384906874441 0.8019833893678224
11.7959777523834 412.5607829046608 0.8010312406053723
11.801205307336817 410.90400975247246 0.7996035510802734
11.806432862290233 411.9921855311782 0.8002761197095137
11.81166041724365 413.8838722885773 0.8024989345816614
11.816887972197065 414.038399804893 0.8022657260607128
11.822115527150482 413.47741742435517 0.8013418720949014
11.827343082103898 409.01385086114374 0.7971792043581762
11.832570637057314 407.1457076559283 0.7948417648339312
11.83779819201073 402.4539398419376 0.7908669586169222
11.843025746964146 393.784967318791 0.7824626332030655
11.848253301917563 390.71007901611733 0.7800508180738835
11.853480856870979 384.8957085006497 0.7739697032651094
11.858708411824395 381.4947805150739 0.7695283564201492
11.863935966777811 378.8805420434386 0.7674028955896136
11.869163521731227 375.76366003293606 0.7656016406063977
11.874391076684644 375.27184011238813 0.7664177715364529
11.87961863163806 374.75000152982824 0.7664564206974936
11.884846186591476 370.68195487355155 0.7626799322886292
11.890073741544892 368.18825850080617 0.7612614159235218
11.895301296498308 366.97016819899085 0.7607376385125241
11.900528851451725 362.39004221099077 0.7570368016611125
11.90575640640514 362.42306368715106 0.7567549451892026
11.910983961358557 358.3161607447743 0.752822257693724
11.916211516311973 359.9133633643595 0.754567863619586
11.92143907126539 361.455788851932 0.7571118783630213
11.926666626218806 360.1677413206865 0.7562425151959413
11.931894181172222 357.47698444643424 0.7526364446142784
11.937121736125638 357.2986001414386 0.7527412706447375
11.942349291079054 357.35278873920987 0.7534961367414048
11.94757684603247 358.0686384279489 0.7558924402724759
11.952804400985887 357.10733280119416 0.7565384092203962
11.958031955939303 353.7535268936946 0.7525953957429936
11.963259510892719 352.9758671661305 0.7508546956289208
11.968487065846135 353.62846357931346 0.7518954679926352
11.973714620799552 353.4180743577424 0.7513683783586984
11.978942175752968 356.0179605539289 0.7544260747326197
11.984169730706384 357.23391609406445 0.756068707387985
11.9893972856598 356.76609571649175 0.7549271821339514
11.994624840613216 356.540257487875 0.7540955337057594
11.999852395566633 355.29086886936426 0.7534380411072554
12.005079950520049 355.1510725195202 0.7529101884118654
12.010307505473465 355.48544647322154 0.7529741176601744
12.015535060426881 355.7236716142913 0.7542219381991477
12.020762615380297 356.0494672543843 0.7541420255374742
12.025990170333714 355.71611824287635 0.7546459874377989
12.03121772528713 354.00883642573416 0.7540177343568086
12.036445280240546 355.715107587193 0.755797367813482
12.041672835193962 357.0622948177505 0.7579606039731281
12.046900390147378 353.39753823385996 0.75445703890073
12.052127945100795 353.5187153837611 0.7546137535513865
12.05735550005421 356.5527597013291 0.7576657336763268
12.062583055007627 358.5514072068541 0.760298382768753
12.067810609961043 361.4398725907959 0.763882916254673
12.07303816491446 359.4758072961833 0.7615485506759976
12.078265719867876 361.1141281909511 0.7631173695050246
12.083493274821292 364.63969122694505 0.7661141428973437
12.088720829774708 368.93233689439325 0.7697864585898827
12.093948384728124 372.62683491146703 0.7733169420317824
12.09917593968154 373.88463048013875 0.7741051862490911
12.104403494634957 376.9971886180961 0.7779020869795463
12.109631049588373 382.60420472607836 0.7828916025826043
12.114858604541789 389.1067746707859 0.7893061447102167
12.120086159495205 398.8896442860305 0.799037144319873
12.125313714448621 406.5845700121795 0.8057455379634759
12.130541269402038 416.396382114905 0.8156362369946767
12.135768824355454 428.52966900238965 0.8271949944269138
12.14099637930887 438.93232655298453 0.836139443660357
12.146223934262286 456.3490434652799 0.852902340660372
12.151451489215702 468.62181869613113 0.8638059197304702
12.156679044169119 480.43180675075206 0.8745054645922243
12.161906599122535 489.23933227565885 0.8830220541787981
12.167134154075951 489.80939526141697 0.8832919549711243
12.172361709029367 491.4089741018924 0.8849123016768259
12.177589263982783 486.4038248992047 0.8809400709197863
12.1828168189362 483.6926247675773 0.8784211982653918
12.188044373889616 477.18758851363833 0.8735998950440089
12.193271928843032 474.79680298488233 0.8727488314885405
12.198499483796448 473.0115348866098 0.8716503115968347
12.203727038749864 466.96505877241566 0.8669996919508343
12.20895459370328 464.9882404186006 0.8643300913227684
12.214182148656697 456.22381712493547 0.8555179952670079
12.219409703610113 446.1572096458857 0.8460850226353149
12.22463725856353 437.95106959622103 0.8382980202446992
12.229864813516945 425.2703603373172 0.8266834214850951
12.235092368470362 419.7465210859854 0.821565118454853
12.240319923423778 410.9115291816835 0.8130685777280057
12.245547478377194 404.4915100160862 0.8071358988192991
12.25077503333061 400.87338892197096 0.8040415380971849
12.256002588284026 394.64226732810386 0.7980403232609874
12.261230143237443 394.098320006681 0.7991584901957641
12.266457698190859 390.86097017522576 0.7970078873347733
12.271685253144275 388.1647242141618 0.7949231329598639
12.276912808097691 385.4176669072492 0.7926821464361278
12.282140363051107 379.4754998405232 0.7869485477274435
12.287367918004524 375.29073801998385 0.7827180373343162
12.29259547295794 369.9242675489601 0.7773511393226054
12.297823027911356 367.67144803287783 0.7743330911464158
12.303050582864772 367.1084567593837 0.7738185131013245
12.308278137818188 367.185597715141 0.7740792901804284
12.313505692771605 368.1947028374378 0.7786471605495758
12.31873324772502 368.9445858259032 0.7878810279028787
12.323960802678437 365.20341181880576 0.7881916854936359
12.329188357631853 362.12005035876774 0.78808702500425
12.33441591258527 359.0953069691331 0.7880915816726495
12.339643467538686 356.8892983911834 0.7893300041629904
12.344871022492102 352.2204458660751 0.788286201250239
12.350098577445518 349.15241406329636 0.7872539218976073
12.355326132398934 349.34105479703226 0.7906904103604788
12.36055368735235 349.449850920997 0.7930902884839189
12.365781242305767 347.59434757924055 0.7932648721240935
12.371008797259183 345.2033673432175 0.7926766754840504
12.376236352212599 340.3141103176929 0.7895219455302845
12.381463907166015 338.14092585340535 0.7882558202988089
12.386691462119432 338.8679418563162 0.7910544287442435
12.391919017072848 334.95915074272733 0.7869989482484306
12.397146572026264 334.2977536739685 0.7870143224700418
12.40237412697968 334.92876814975466 0.7907197121484133
12.407601681933096 333.94832526519025 0.7918735282399385
12.412829236886513 334.3640316697118 0.7955840236159399
12.418056791839929 332.9008979510946 0.7956992031604139
12.423284346793345 330.2312160396988 0.7929428988862107
12.428511901746761 328.98610224938574 0.7925796813407182
12.433739456700177 330.11541403658964 0.794550030849593
12.438967011653594 335.1830752947858 0.8027252677703045
12.44419456660701 338.1527736977398 0.8080442874664182
12.449422121560426 338.83040602716403 0.8089664445771557
12.454649676513842 340.89691771440295 0.8124829681610705
12.459877231467258 337.78949206470526 0.8090083902765987
12.465104786420675 336.00526390077846 0.8084322447417491
12.47033234137409 333.5824042104565 0.8072871801641325
12.475559896327507 331.59101812883927 0.8061753777211439
12.480787451280923 330.03696340808483 0.8056021483105302
12.48601500623434 327.82695020470874 0.8035763076886377
12.491242561187756 328.17151308963145 0.8048863581138596
12.496470116141172 326.3972059400351 0.8040168270069092
12.501697671094588 330.2619822971208 0.810265201460018
12.506925226048004 333.5747826894679 0.815047246643446
12.51215278100142 331.2493508842134 0.8131823195867546
12.517380335954837 330.15062602420323 0.8145702692514081
12.522607890908253 327.38699928172673 0.8129539459007017
12.527835445861669 325.38113210952093 0.8118585136855321
12.533063000815085 327.88833979164514 0.8164593612342402
12.538290555768501 327.675971111317 0.8161034125920591
12.543518110721918 327.3198488801545 0.8158288580313382
12.548745665675334 326.28651948012117 0.8161892956279048
12.55397322062875 321.7993220983576 0.8113949509253537
12.559200775582166 319.8451545478781 0.8112243128922204
12.564428330535582 318.6188128763206 0.8065440332265283
12.569655885488999 314.1135516998799 0.7934056263073838
12.574883440442415 312.5751526155294 0.7875708205902836
12.580110995395831 314.5064255468531 0.7852734026477574
12.585338550349247 313.58712264787306 0.7819931145608957
12.590566105302663 315.30532396177944 0.7823735971424025
12.59579366025608 313.0235545279507 0.7778187643120742
12.601021215209496 316.0858840732282 0.7809098162499577
12.606248770162912 316.84367674430257 0.7788051625379065
12.611476325116328 316.7757417759212 0.7781551871599423
12.616703880069744 316.76150046144755 0.7760493283643496
12.62193143502316 317.5454247947859 0.7762742876176574
12.627158989976577 321.36938070718287 0.7801126233740557
12.632386544929993 320.94102638501454 0.7800777525764312
12.63761409988341 322.818524253199 0.7819030930765043
12.642841654836825 323.91323714804145 0.7820444504802446
12.648069209790242 324.40844515916456 0.7817490786739117
12.653296764743658 326.7649532450252 0.7817804163821654
12.658524319697074 329.6912657326633 0.7842523763574165
12.66375187465049 333.45470226220107 0.7890941509505631
12.668979429603906 336.2866816518673 0.7912965788926393
12.674206984557323 341.1880537152018 0.7964468322089762
12.679434539510739 345.60626224978995 0.8002761720309366
12.684662094464155 351.2875730115788 0.8039358254474536
12.689889649417571 353.16813689656203 0.8047294120556489
12.695117204370987 357.27949375007654 0.8082800495721266
12.700344759324404 366.63738200365424 0.8182091965544512
12.70557231427782 376.6109072060072 0.8287701747903993
12.710799869231236 388.2505151056753 0.8410800837197113
12.716027424184652 392.2694163570572 0.8443425246823624
12.721254979138068 398.18459435499204 0.8504446293344742
12.726482534091485 403.08698870759133 0.8548998263239828
12.7317100890449 406.6168674060004 0.8576615634165212
12.736937643998317 410.12450427686326 0.861256480014229
12.742165198951733 411.9594948669763 0.8626239551993048
12.74739275390515 417.5099542493846 0.8679736908644444
12.752620308858566 422.7390930542427 0.8729846617649091
12.757847863811982 422.57587218526777 0.8723172103281782
12.763075418765398 419.0070281229352 0.8693416138622383
12.768302973718814 410.9889338521134 0.8612411037078271
12.77353052867223 403.0699312079294 0.8528359918478968
12.778758083625647 394.74580031499073 0.8436277742006045
12.783985638579063 388.1103370810162 0.835055400269479
12.789213193532479 387.77616084810603 0.8354413914533716
12.794440748485895 385.3126009276142 0.8327592330424985
12.799668303439312 381.74431894676195 0.8283523550098214
12.804895858392728 379.865963110574 0.8269419321669301
12.810123413346144 371.9738700509881 0.8182770086124731
12.81535096829956 368.48657241804335 0.8141596794309977
12.820578523252976 367.1021488735202 0.8128739763494566
12.825806078206393 365.58492304111303 0.8109844173233064
12.831033633159809 364.30266157252765 0.8087311705898572
12.836261188113225 364.4765509212872 0.8082658927402299
12.841488743066641 366.28946358709965 0.8093996010752436
12.846716298020057 367.3729673185884 0.8099589134138848
12.851943852973474 370.111906851904 0.8132609023007963
12.85717140792689 369.3863207898864 0.8126824702897822
12.862398962880306 372.36371904855594 0.8160133781634338
12.867626517833722 373.4337295627637 0.817527176014293
12.872854072787138 375.36936058238814 0.8185804129746358
12.878081627740555 381.19702172384706 0.8233773942873515
12.88330918269397 385.7743046158712 0.8270211108377085
12.888536737647387 391.71343973800373 0.8332325333815965
12.893764292600803 395.7045490913591 0.838264582746539
12.89899184755422 394.9968967294492 0.8381325446867322
12.904219402507636 396.7726849839136 0.8406128515489064
12.909446957461052 392.43456125509266 0.8354652570958244
12.914674512414468 382.23104626026196 0.8238486736313567
12.919902067367884 373.8272909818806 0.8140992166610432
12.9251296223213 366.7796394085145 0.8051109643535279
12.930357177274717 364.21528888498034 0.8029561799556943
12.935584732228133 362.33334780891124 0.8007316135217972
12.940812287181549 356.13761741338465 0.7944197511751931
12.946039842134965 349.5924239304118 0.7877739617932722
12.951267397088381 341.12683617130614 0.7778739198641287
12.956494952041798 334.4157749007142 0.7703302282138015
12.961722506995214 331.7950500526694 0.7669848955916664
12.96695006194863 327.84642213766796 0.7625005641368808
12.972177616902046 326.48978585279457 0.7619022324397559
12.977405171855462 325.6920049409064 0.7608022292418605
12.982632726808879 326.0859683994663 0.7606255929209064
12.987860281762295 329.44448867218955 0.7636336050382415
12.993087836715711 332.03969556418946 0.7650007134790804
12.998315391669127 331.8742007228248 0.7647292266168091
13.003542946622543 327.86054149818943 0.7596973154732077
13.00877050157596 328.0506842417597 0.7609091420055988
13.013998056529376 330.86635201089064 0.7642319536719809
13.019225611482792 333.8642180653269 0.76747195562368
13.024453166436208 336.66705673346445 0.7706721082683178
13.029680721389624 337.3671608580588 0.7725098368445751
13.03490827634304 339.7522115895689 0.7767371246578102
13.040135831296457 343.68033155703876 0.7812130222293975
13.045363386249873 349.20293927537074 0.7873589475756109
13.05059094120329 348.86562307123995 0.7853828734483239
13.055818496156705 347.34687970857664 0.7823529507158432
13.061046051110122 349.71297265399886 0.7859681432112305
13.066273606063538 354.1227711380407 0.7915576518281378
13.071501161016954 355.40677836912096 0.792775373853515
13.07672871597037 354.0055907928121 0.7904697130811856
13.081956270923786 349.97071031410525 0.7863547766948799
13.087183825877203 344.8986612038308 0.7818016764081416
13.092411380830619 340.3211171141585 0.7764726355843369
13.097638935784035 337.76625742632166 0.7726664825930275
13.102866490737451 336.39124083027195 0.7717495035131081
13.108094045690867 331.9216148133136 0.7659073598673891
13.113321600644284 329.1088214112626 0.763290841049406
13.1185491555977 324.41410051451675 0.7583295013379167
13.123776710551116 324.9104948802951 0.7584535859321138
13.129004265504532 323.20087321769495 0.7577333123347412
13.134231820457948 324.38957150346255 0.7582346304678671
13.139459375411365 327.60202766441193 0.7627780436602444
13.14468693036478 331.1013261831874 0.7673778349155802
13.149914485318197 332.7378139623432 0.7703767508871529
13.155142040271613 334.10705227522044 0.7733002586130833
13.16036959522503 334.57224449231603 0.7737291128693979
13.165597150178446 335.6366839643904 0.7745439713785985
13.170824705131862 335.7755900958274 0.7741207924867469
13.176052260085278 336.63938563404395 0.7744967016520101
13.181279815038694 339.529762564686 0.7779246330041288
13.18650736999211 342.8508387161673 0.7807650671674229
13.191734924945527 342.146779760796 0.7801062106248782
13.196962479898943 344.9401242186333 0.7837463531720441
13.202190034852359 343.07074068580823 0.781687397893713
13.207417589805775 342.2085861569242 0.7805879125497484
13.212645144759191 340.35394309272033 0.7779267280962316
13.217872699712608 340.7843495629166 0.7780439821711099
13.223100254666024 340.5573678709549 0.7775917454731678
13.22832780961944 339.00725996087453 0.7756348726633545
13.233555364572856 337.65423857813755 0.774390481063235
13.238782919526273 336.3959004050671 0.7731810346733161
13.244010474479689 334.38468902321165 0.772063476701898
13.249238029433105 333.0041496706677 0.7707068464525187
13.254465584386521 331.5303992577815 0.7678127276179432
13.259693139339937 331.9380991125563 0.768338212122023
13.264920694293354 331.7287805945823 0.7684590415783055
13.27014824924677 331.6793724387632 0.768462158159918
13.275375804200186 332.617236405887 0.7706463500162913
13.280603359153602 329.7942813287134 0.7670809696010189
13.285830914107018 326.2617923842273 0.7635369800812137
13.291058469060435 322.8344027933059 0.7596123852267656
13.29628602401385 324.846931861635 0.7621617790977553
13.301513578967267 324.7604640645338 0.7615408867976919
13.306741133920683 324.61902712990013 0.7622539360628553
13.3119686888741 320.7413153124798 0.7579498299493183
13.317196243827516 315.74165042336836 0.7522142291138901
13.322423798780932 313.1991578611766 0.7497622698349442
13.327651353734348 313.4239764109956 0.7483527615835914
13.332878908687764 311.13778170397774 0.7453832959515306
13.33810646364118 310.6004866670791 0.7451939435014387
13.343334018594597 306.3175545659801 0.7400999123302543
13.348561573548013 306.49226683916777 0.7415596912795445
13.353789128501429 308.40415371134776 0.7440059956942114
13.359016683454845 308.15922993295146 0.7450695347742012
13.364244238408261 310.4559390644539 0.7469225981951982
13.369471793361678 315.5395438037151 0.7520367265496704
13.374699348315094 314.8200259492829 0.7514732295376051
13.37992690326851 313.46264079400396 0.7501738013896027
13.385154458221926 312.81206191568623 0.7502986720285877
13.390382013175342 309.9194404643462 0.7474815512734021
13.395609568128759 308.4308149096755 0.744426806599738
13.400837123082175 309.4023447997204 0.7447637704899572
13.406064678035591 310.20762755685166 0.7452896858641861
13.411292232989007 315.0129724324879 0.7517358920059668
13.416519787942423 319.36740072140924 0.756796835754684
13.42174734289584 319.01497312622166 0.7559990211850177
13.426974897849256 321.2323894098009 0.757434448911301
13.432202452802672 321.00228837363306 0.7570352195422162
13.437430007756088 323.5787093704697 0.7612296579823694
13.442657562709504 324.5928986210152 0.7624901016116372
13.44788511766292 327.185059183662 0.764910502085979
13.453112672616337 328.08828957948396 0.7668641882409776
13.458340227569753 329.6355802887179 0.7672030296559968
13.46356778252317 329.8860466411406 0.7680781217377792
13.468795337476585 328.07102567434134 0.765646886921812
13.474022892430002 330.15859356023407 0.7687748652596457
13.479250447383418 332.3024554736412 0.7704026235365781
13.484478002336834 337.81022709016446 0.7764173176419635
13.48970555729025 337.2591862444934 0.7743390922614996
13.494933112243666 332.26951931181753 0.7685330112770112
13.500160667197083 331.1186268886839 0.7677457097247585
13.505388222150499 327.1187254061295 0.7633589793048996
13.510615777103915 328.33450899601826 0.7651781046913378
13.515843332057331 328.55625358954086 0.7656791995574018
13.521070887010747 327.2934358734201 0.7649053767535223
13.526298441964164 324.8110153063037 0.762775014339194
13.53152599691758 320.07663580051036 0.7568375128528095
13.536753551870996 316.6199534328978 0.7522513434710547
13.541981106824412 312.841311546047 0.7485475268530092
13.547208661777828 308.85482551276243 0.7425672443146398
13.552436216731245 304.88549172081673 0.7387704676961696
13.55766377168466 301.0209594536157 0.7345531288951627
13.562891326638077 299.8539132760218 0.73472201072809
13.568118881591493 297.1017447640071 0.7334362582616777
13.57334643654491 293.79790837142 0.7294278044888469
13.578573991498326 290.5395431221018 0.723911009015085
13.583801546451742 284.8952154257512 0.7165063782186049
13.589029101405158 281.97014903327636 0.7142287473633602
13.594256656358574 280.8238714453287 0.7140121303424768
13.59948421131199 279.96674285431595 0.7141223695992426
13.604711766265407 277.417062773778 0.7097763249569129
13.609939321218823 272.6597487230569 0.702808159829367
13.615166876172239 270.3284702510377 0.7003758870113562
13.620394431125655 274.0920634934217 0.7062251198840553
13.625621986079071 277.6024333454896 0.7098315942069466
13.630849541032488 280.37740125076067 0.7134523419409475
13.636077095985904 280.68637028386036 0.7147880070425271
13.64130465093932 280.9604890697027 0.7150230940099613
13.646532205892736 278.67054096187786 0.7128324652774899
13.651759760846153 274.9538643973849 0.7079369052960544
13.656987315799569 271.04842464242284 0.7024509602370439
13.662214870752985 268.02616514808244 0.7006174520891546
13.667442425706401 267.29436932588294 0.7000489913044804
13.672669980659817 267.48897735251455 0.701122466768536
13.677897535613234 268.88666640844576 0.7024706162947778
13.68312509056665 269.0455552760641 0.7028557065592135
13.688352645520066 271.1537061374419 0.7055041664171942
13.693580200473482 272.227664435184 0.7077752612069206
13.698807755426898 271.4732178389545 0.7054279522761331
13.704035310380315 271.1327961311149 0.7056008339714228
13.70926286533373 268.09706534861397 0.7033988124290773
13.714490420287147 269.2134061658151 0.7043911559285476
13.719717975240563 269.47290012551554 0.7041544888955202
13.72494553019398 272.21275380203235 0.7062064678110787
13.730173085147396 269.13339698684774 0.7016292499687665
13.735400640100812 268.1178205205941 0.6998630330518291
13.740628195054228 268.78111022877573 0.701733585274569
13.745855750007644 273.17005301676176 0.7072983959757627
13.75108330496106 275.2007664907753 0.7089639053918311
13.756310859914477 274.9687522808862 0.7074743697814263
13.761538414867893 269.9947879326714 0.7032314947559913
13.766765969821309 268.91433020570474 0.7023297621615736
13.771993524774725 268.2751028628652 0.7032701100583326
13.777221079728141 266.8514315569571 0.7009992610149987
13.782448634681558 264.60245921556674 0.6971396529216223
13.787676189634974 261.58933036439674 0.6934891893243769
13.79290374458839 261.0655234538191 0.6927666221660581
13.798131299541806 268.5792046953187 0.7037108324490164
13.803358854495222 272.78444756574567 0.7111774929522234
13.808586409448639 273.64324505426225 0.7136185085227083
13.813813964402055 272.64222321766437 0.710449110697074
13.819041519355471 270.72124181128476 0.7071807157200911
13.824269074308887 269.05914795985586 0.7038553615597609
13.829496629262303 268.11849307340526 0.7013105558362589
13.83472418421572 265.2571338487569 0.6977596954509424
13.839951739169136 265.8140680644838 0.6973812070979093
13.845179294122552 267.0149929060434 0.6996704795698527
13.850406849075968 271.70827083895085 0.7072887177130046
13.855634404029384 274.74847712578185 0.7115203512983621
13.8608619589828 274.54480147301825 0.7111383765543426
13.866089513936217 273.58597043999606 0.7081031146815101
13.871317068889633 272.8812551186426 0.7060156170985602
13.87654462384305 273.1553325648621 0.7066697065360871
13.881772178796465 272.58309521714966 0.7061800563076305
13.886999733749882 276.0034998979782 0.7114940225649066
13.892227288703298 274.74169961921183 0.7097062434386807
13.897454843656714 275.7717620264884 0.7100817310911117
13.90268239861013 278.20990508198133 0.7110273140431486
13.907909953563546 278.50754742399783 0.7108389170542884
13.913137508516963 284.8183139057386 0.7188931206286286
13.918365063470379 285.7469655825718 0.7205207555514744
13.923592618423795 284.65900189531095 0.719583877336285
13.928820173377211 284.4333472577699 0.7197044673356722
13.934047728330627 284.68048315465643 0.7202523504410699
13.939275283284044 286.9860079887102 0.7215281419397942
13.94450283823746 288.9000313734012 0.7238016501074156
13.949730393190876 288.3694174845647 0.7235100930404506
13.954957948144292 288.09466349502543 0.7230612381568101
13.960185503097708 290.41539456300234 0.726290586754076
13.965413058051125 291.28764212797233 0.7267038979924937
13.97064061300454 292.78164459686616 0.7272515920769442
13.975868167957957 288.35005055703584 0.7220126515458037
13.981095722911373 282.8927123428257 0.7143321224530658
13.98632327786479 282.39274468071255 0.7154867082924514
13.991550832818206 282.2165762020879 0.7173099075246107
13.996778387771622 282.10346791299384 0.7177739151233562
14.002005942725038 282.23700966852846 0.7197873633399569
14.007233497678454 281.11767586320457 0.716963833042489
14.01246105263187 280.8821690908201 0.7161356417369645
14.017688607585287 282.55137482809687 0.7196700317296785
14.022916162538703 281.68876745170684 0.7183788301035635
14.028143717492119 281.0202014768723 0.7163642651607117
14.033371272445535 281.249834840293 0.7160212757264063
14.038598827398951 281.72926376952154 0.7159072641722
14.043826382352368 282.9986287364942 0.7170717695154963
14.049053937305784 283.79389973167093 0.7195336869365133
14.0542814922592 282.09213942909463 0.7182241537492093
14.059509047212616 280.96340103790214 0.7157283493357587
14.064736602166032 284.27071140986703 0.7187558716445575
14.069964157119449 284.1187960875835 0.7179461405426516
14.075191712072865 287.29530086099663 0.72109945989878
14.080419267026281 289.0524570583942 0.7240697250866818
14.085646821979697 294.6029976851711 0.7298016002856154
14.090874376933114 299.02951739509774 0.7361151769109355
14.09610193188653 304.38533200764255 0.7422082167767822
14.101329486839946 308.21532488320156 0.7461714622222431
14.106557041793362 310.1061259602828 0.7491089763570772
14.111784596746778 308.8919304948192 0.745737343290723
14.117012151700195 306.9174875623532 0.7428305204274628
14.12223970665361 307.0457304266452 0.7435655355605048
14.127467261607027 304.7844903370312 0.7416668659729139
14.132694816560443 302.7064102901263 0.7393032005147048
14.13792237151386 300.49283481740963 0.7368972658643632
14.143149926467276 299.37838838141147 0.7353813509390095
14.148377481420692 301.1812113576491 0.737817873868906
14.153605036374108 300.7239665469286 0.7389945266530448
14.158832591327524 300.48510087330897 0.7380349852762741
14.16406014628094 301.09568147964734 0.7398317622460531
14.169287701234357 298.90614611814664 0.7362692121389827
14.174515256187773 296.8868158299682 0.7332587370059555
14.179742811141189 293.00052975201834 0.7279073232801322
14.184970366094605 291.5448071581515 0.7252876064223873
14.190197921048021 293.1746382789983 0.7272805380483541
14.195425476001438 292.8962539549962 0.7274750103556422
14.200653030954854 294.0457576773712 0.7284569584860352
14.20588058590827 295.2922093662362 0.7303800753113168
14.211108140861686 297.64661996201426 0.7327439337124501
14.216335695815102 299.34168178561816 0.7347347258970696
14.221563250768519 298.6431114735766 0.7325855014289849
14.226790805721935 295.2726308030052 0.7274359039851321
14.232018360675351 293.05474249862294 0.7236032328666181
14.237245915628767 294.0834528969497 0.7243120567471268
14.242473470582183 294.27552708250215 0.7252279465087457
14.2477010255356 296.2090885687834 0.7289326965538215
14.252928580489016 296.67822913661564 0.730483084051284
14.258156135442432 296.46801147061853 0.7297702143091643
14.263383690395848 300.5506314980493 0.7337092874398236
14.268611245349264 303.0189854789064 0.735343944009409
14.27383880030268 303.18975087229126 0.7350736270978342
14.279066355256097 302.55794447044593 0.7344177518376294
14.284293910209513 300.15987357019145 0.7317669418274039
14.28952146516293 302.8398147269585 0.734713535234162
14.294749020116345 305.32962290629916 0.737884578652581
14.299976575069762 307.1115848153624 0.7399078288776233
14.305204130023178 308.9938021412288 0.7415363517626564
14.310431684976594 311.4186518159983 0.7444707739543966
14.31565923993001 311.6172386238159 0.7446288793208651
14.320886794883426 310.1942481542757 0.743148249676536
14.326114349836843 312.06309388600323 0.744769021907687
14.331341904790259 316.36300301627887 0.748948608271631
14.336569459743675 318.8161657728984 0.7515466092717769
14.341797014697091 318.32500534870957 0.7499031103676539
14.347024569650507 318.078430076483 0.7494531133249579
14.352252124603924 318.41300147271966 0.7500152404777886
14.35747967955734 320.43616922806876 0.7529178279925528
14.362707234510756 321.6415698042776 0.755614975522034
14.367934789464172 321.353775056358 0.7558529091109225
14.373162344417588 321.80992310848217 0.7563459607595205
14.378389899371005 321.2406598635986 0.7561677201273564
14.38361745432442 323.3359972036745 0.7582233632806993
14.388845009277837 323.20757556809787 0.7580574404739899
14.394072564231253 320.70044931950713 0.7548899371351352
14.39930011918467 319.86342115811584 0.7536536004496147
14.404527674138086 320.1377452441391 0.7535733332223433
14.409755229091502 324.6225175226547 0.7592432443969094
14.414982784044918 323.4133686548307 0.7573974942725499
14.420210338998334 322.66714561187234 0.7571164648102385
14.42543789395175 319.49767012110243 0.7539917351672147
14.430665448905167 319.4914803224608 0.7535958131659877
14.435893003858583 321.6256779766584 0.7555744987580955
14.441120558811999 324.94344651248167 0.759190859494625
14.446348113765415 323.5071274242504 0.7564932152100755
14.451575668718831 324.0086336416732 0.7575534001968889
14.456803223672248 324.11145023040694 0.7577947499371033
14.462030778625664 331.0924585739085 0.7658053960423533
14.46725833357908 335.16378511457265 0.7706020202840271
14.472485888532496 342.55926808843066 0.7785765047441602
14.477713443485912 345.4646787188493 0.7811912623394102
14.482940998439329 347.8204833017817 0.7832604652770151
14.488168553392745 351.5421057145786 0.7875282985066009
14.493396108346161 354.02884064285405 0.7899895827419705
14.498623663299577 357.25095539805676 0.7940916342980884
14.503851218252994 359.09560926546436 0.7966470136535725
14.50907877320641 365.11413426325714 0.8031792043615275
14.514306328159826 369.00638670388776 0.8071195657082944
14.519533883113242 372.2847723492884 0.8095391351197319
14.524761438066658 373.48002800399723 0.8106806502227686
14.529988993020075 369.10567234903596 0.8061806371709
14.53521654797349 365.5574854387066 0.8019837401011144
14.540444102926907 363.60578382004826 0.8005793442560593
14.545671657880323 357.0792815738845 0.793493431658339
14.55089921283374 346.3559565448459 0.7812101943724304
14.556126767787156 333.4584979230127 0.7670181550926812
14.561354322740572 324.73082078485794 0.757207850904461
14.566581877693988 319.18696805096556 0.7522894105346962
14.571809432647404 317.92477520261144 0.751085496601413
14.57703698760082 313.94673159241256 0.7457917519810727
14.582264542554237 312.51636788885645 0.7434587577797744
14.587492097507653 312.37413651440664 0.7424699850463234
14.592719652461069 315.5630390530636 0.7464241784160743
14.597947207414485 321.24572632660346 0.753085508011549
14.603174762367901 325.64563854470504 0.7587567803518411
14.608402317321318 332.95513350135377 0.7674194243337977
14.613629872274734 336.9268845686811 0.7719522077271943
14.61885742722815 339.3158868665539 0.7738095471137422
14.624084982181566 340.1616581316311 0.7737293665407022
14.629312537134982 342.7432884582525 0.775702212339586
14.634540092088399 352.8186244490873 0.7852830263709228
14.639767647041815 359.17568689752335 0.7914550872462153
14.644995201995231 361.03101079329224 0.7935494208405605
14.650222756948647 359.8840291541885 0.7917041175641785
14.655450311902063 357.8595429259266 0.790108392430372
14.66067786685548 356.0155039853093 0.7880004130696754
14.665905421808896 355.3675812269257 0.7870760557581756
14.671132976762312 356.61336642328035 0.7880809246354629
14.676360531715728 356.8839920164713 0.7882177814391498
14.681588086669144 356.98706730470207 0.7890733385272422
14.68681564162256 358.81862743058014 0.7917149621066099
14.692043196575977 358.8298251345688 0.7913835807380624
14.697270751529393 361.4004512237281 0.7933972794118483
14.70249830648281 364.2960658402616 0.796062758307183
14.707725861436225 366.17856768284787 0.7977133968807738
14.712953416389642 366.1395162761616 0.797740398920625
14.718180971343058 362.7501242757563 0.7943896153886645
14.723408526296474 361.664238593219 0.7933585805713802
14.72863608124989 361.4599160807121 0.7931139437062253
14.733863636203306 361.24013715888066 0.7928362786600197
14.739091191156723 363.33070759527146 0.7946386682767909
14.744318746110139 358.0379034077445 0.7896470202118165
14.749546301063555 354.29103935668945 0.7863956060495284
14.754773856016971 344.27773451381796 0.7761773551007931
14.760001410970387 336.7319971726409 0.7686902241415231
14.765228965923804 330.87414664731887 0.761942437166625
14.77045652087722 324.3807634734326 0.7546032276487664
14.775684075830636 317.67686071521604 0.7459217117606427
14.780911630784052 313.94077771136693 0.7409737757648368
14.786139185737468 315.922890789579 0.7437168704344345
14.791366740690885 319.6420869751125 0.7483000440248389
14.7965942956443 320.5367083268959 0.7502258430793355
14.801821850597717 321.969983776335 0.7510741362644436
14.807049405551133 321.5203389257898 0.7492666407169853
14.81227696050455 323.00747954579737 0.7508989828009147
14.817504515457966 329.0413712081674 0.7585631577535166
14.822732070411382 332.68521416903 0.76233948228995
14.827959625364798 339.22550682827017 0.7703930976290165
14.833187180318214 345.05681025758304 0.7761293091143004
14.83841473527163 350.65127369777656 0.7816436096504078
14.843642290225047 350.7052931866604 0.7817710874836569
14.848869845178463 347.1618501931392 0.7779056354152909
14.854097400131879 348.188141356143 0.7794486323864317
14.859324955085295 347.7856953247466 0.7798892153075575
14.864552510038711 348.84634079121037 0.7807318935731977
14.869780064992128 352.2720826632283 0.7849998530951601
14.875007619945544 354.9506421414202 0.7877832605646735
14.88023517489896 360.864846461397 0.7942740196942732
14.885462729852376 363.2161959190378 0.796620605641807
14.890690284805792 361.18859752905666 0.7940930885919381
14.895917839759209 359.28378406134703 0.7916472447437864
14.901145394712625 357.5444800248637 0.7897700040537591
14.906372949666041 358.98133250743325 0.7905655564617705
14.911600504619457 356.5490380406553 0.7881021004217482
14.916828059572873 355.09962522392703 0.7875368721270705
14.92205561452629 347.41888756696284 0.7789957793019014
14.927283169479706 339.08107696738114 0.7712848107891713
14.932510724433122 334.0469678919727 0.7662763055077433
14.937738279386538 329.6404096671408 0.7617965455764057
14.942965834339955 326.345447522013 0.7579825536925533
14.94819338929337 322.5062204120296 0.7530219981961749
14.953420944246787 315.9035902596137 0.7446144241914489
14.958648499200203 311.48904067290493 0.7396282423700163
14.96387605415362 309.7131575238586 0.7376280782710152
14.969103609107036 307.52686915133694 0.7354482132726188
14.974331164060452 307.73805844193623 0.7356489280537695
14.979558719013868 309.0107613283026 0.7377872375722951
14.984786273967284 308.6036604182761 0.7376598560302625
14.9900138289207 307.4420986993466 0.7368950831499604
14.995241383874117 310.9422039751528 0.7417180487074516
15.000468938827533 311.31345328777644 0.7418291073343168
15.005696493780949 311.49828819575157 0.7421720755374542
15.010924048734365 308.72548824681377 0.7391139930681198
15.016151603687781 306.7680708504266 0.7364823233318567
15.021379158641198 309.4084578937584 0.7401336667381957
15.026606713594614 310.042274723675 0.7405629691910591
15.03183426854803 312.45240782197766 0.7428227597705666
15.037061823501446 312.98496378596525 0.741956248930113
15.042289378454862 312.6308135669141 0.7415484127157153
15.047516933408279 312.85092559348885 0.7415015738964427
15.052744488361695 315.1672220138283 0.7437554569166053
15.057972043315111 319.9533940934365 0.7500477696470988
15.063199598268527 322.4585013116006 0.7521029280081969
15.068427153221943 324.8474329718456 0.7549946436184881
15.07365470817536 324.3382892814747 0.7535091152609916
15.078882263128776 323.2275016375213 0.7520051508638524
15.084109818082192 321.8419009367776 0.7512180819332778
15.089337373035608 321.172896812352 0.7504205084177531
15.094564927989024 320.8719667633121 0.7510434448434776
15.09979248294244 320.26367505052906 0.7512158967829032
15.105020037895857 319.9557020088319 0.7514566311483493
15.110247592849273 316.55388338949757 0.7480837033807163
15.11547514780269 312.52218124531635 0.7423690312218585
15.120702702756105 313.13159557079985 0.7433907555814956
15.125930257709522 314.66646331573173 0.7441098490941592
15.131157812662938 316.196144061514 0.7459281083662264
15.136385367616354 316.1656469459811 0.7464305287733842
15.14161292256977 309.47556939365535 0.7386164140448952
15.146840477523186 303.0833180300006 0.7323138670435001
15.152068032476603 303.28757063682343 0.7338565313788051
15.157295587430019 300.3967709480079 0.7308915894139308
15.162523142383435 301.1823736240813 0.7314280719905969
15.167750697336851 298.56085985462397 0.7282804669616028
15.172978252290267 294.9163875705609 0.7238281189821844
15.178205807243684 292.3088736772854 0.7211108580430949
15.1834333621971 289.84058433387384 0.7183643215453654
15.188660917150516 286.33381093115815 0.7138180943042732
15.193888472103932 284.5587706907851 0.7115511012461523
15.199116027057348 280.79051062457955 0.7070155568391004
15.204343582010765 281.180902142506 0.7071463078395904
15.20957113696418 281.6572417851871 0.7073766717516263
15.214798691917597 284.0705927525526 0.71170516631602
15.220026246871013 283.41202044936915 0.7116748000222477
15.22525380182443 281.52213701624726 0.709209284231023
15.230481356777846 279.84827668445166 0.7074495954672084
15.235708911731262 278.8335536670741 0.7055890431639643
15.240936466684678 279.18272386956977 0.704392159252532
15.246164021638094 280.0290886636264 0.7055576586107112
15.25139157659151 281.82355882923514 0.7075174859504654
15.256619131544927 281.99326215502373 0.7086210615385262
15.261846686498343 279.42849746397775 0.7068457181621695
15.267074241451759 276.02185779532783 0.7018268090153796
15.272301796405175 274.14690269566546 0.6995838527659805
15.277529351358591 274.8230455530504 0.7010402451598697
15.282756906312008 277.6536789903316 0.7034267526700309
15.287984461265424 282.2193446092252 0.7093782761697284
15.29321201621884 283.34232579007124 0.7111331670692776
15.298439571172256 285.53717859721064 0.7113866605115156
15.303667126125672 284.24734598725456 0.7092834018298462
15.308894681079089 287.26991134441045 0.7134757463351639
15.314122236032505 290.14906720791697 0.7173717022720018
15.319349790985921 291.7288104033337 0.7208659835541863
15.324577345939337 295.1830482286916 0.7242382341556047
15.329804900892753 294.05023599377023 0.7217047920694153
15.33503245584617 297.2596151541984 0.7263734208832505
15.340260010799586 296.0670614855355 0.7247333803037131
15.345487565753002 298.42603961816326 0.728026637129841
15.350715120706418 299.6413747387592 0.7289971135661243
15.355942675659835 302.85284252300204 0.7319271520507056
15.36117023061325 304.5271215975736 0.7344564796951523
15.366397785566667 304.6962246854905 0.7349613408976154
15.371625340520083 305.0492205589023 0.7350236208882822
15.3768528954735 303.2586769178998 0.7314505548799624
15.382080450426916 304.9728306084766 0.7321929627079374
15.387308005380332 305.46088794710624 0.7330025474381021
15.392535560333748 307.30460306333134 0.7356385767407092
15.397763115287164 308.31598366085 0.7469252991908947
15.40299067024058 307.82428835486775 0.7539024622539575
15.408218225193997 305.8269342964634 0.7571835313173985
15.413445780147413 300.6773804715996 0.7543756001338386
15.418673335100829 298.7486096614706 0.7550138586229516
15.423900890054245 300.60881625638166 0.7608401470696122
15.429128445007661 304.2754540986315 0.7681759148175838
15.434355999961078 306.367220970677 0.7744986773629556
15.439583554914494 306.5807537566927 0.7772725324050751
15.44481110986791 304.8914090525283 0.7781264030232926
15.450038664821326 304.6803797692434 0.779969879556998
15.455266219774742 301.87541006674974 0.7780624086576312
15.460493774728159 299.20507406837754 0.7775189125855665
15.465721329681575 302.0199742702676 0.7831903251412098
15.470948884634991 304.0442917951835 0.7878343081790634
15.476176439588407 303.70807445507637 0.7887625780337048
15.481403994541823 303.40470973725314 0.7901449426658689
15.48663154949524 302.40666851470075 0.7919632027541008
15.491859104448656 308.0886431574724 0.8019195261760999
15.497086659402072 310.2668714532459 0.8072123116944925
15.502314214355488 309.84977362644617 0.8081271008918891
15.507541769308904 305.76027203161703 0.8042070679925096
15.51276932426232 300.09938856956023 0.799233683637404
15.517996879215737 298.87264921725904 0.7992422774829567
15.523224434169153 298.60069825626465 0.8009695118969107
15.52845198912257 298.9056407294493 0.8020952215066819
15.533679544075985 297.35285214704106 0.8008095568086567
15.538907099029402 297.46098802350696 0.8021415621939852
15.544134653982818 297.97463811685907 0.8046344620263008
15.549362208936234 300.11630396967666 0.8098038212578144
15.55458976388965 300.931521801035 0.8133988536051522
15.559817318843066 299.46142526155626 0.8130890673836569
15.565044873796483 295.18759727085387 0.8094325580924667
15.570272428749899 292.0902252908985 0.8064564932613324
15.575499983703315 291.1166098372923 0.8076693155864311
15.580727538656731 289.5129528511282 0.8059813638043306
15.585955093610147 289.8910818552726 0.8078806304663065
15.591182648563564 288.6815752660001 0.8082374640543731
15.59641020351698 289.15931233777854 0.8105867086542954
15.601637758470396 288.4506199684622 0.8112525415456622
15.606865313423812 286.8503241976203 0.8100027836254844
15.612092868377228 282.6413192372834 0.8049002996405248
15.617320423330645 280.8927949464094 0.8040393883735734
15.62254797828406 280.37630873935115 0.8057199472848416
15.627775533237477 282.6472231169376 0.8127827202062767
15.633003088190893 280.21258594872205 0.8112948156920583
15.63823064314431 280.87069424870174 0.8105752858136591
15.643458198097726 277.1823293309748 0.7919615438391013
15.648685753051142 277.49941543115784 0.7855962452615569
15.653913308004558 278.71373580637066 0.7818723572425431
15.659140862957974 277.2738660216548 0.7765335970632546
15.66436841791139 279.8389936291646 0.7772062828700601
15.669595972864807 278.44444794243657 0.7734286706826207
15.674823527818223 276.18407059936095 0.769035141073519
15.680051082771639 275.39338668578074 0.7653329423946337
15.685278637725055 274.9123958029215 0.7622890265097865
15.690506192678471 273.4131538459842 0.7579115034406942
15.695733747631888 275.20515777994495 0.7586744899020291
15.700961302585304 272.42071845787416 0.7529891563655575
15.70618885753872 275.6287763493465 0.7567965613699305
15.711416412492136 274.5702503759432 0.7539699203319062
15.716643967445552 276.1815709917734 0.7555124099309949
15.721871522398969 275.9897151003676 0.7541757072739032
15.727099077352385 275.3054928141186 0.7507853662644748
15.732326632305801 275.06734508885893 0.7502619552227197
15.737554187259217 276.49967348342244 0.7523112810467887
15.742781742212633 279.7787410356359 0.7566437821445748
15.74800929716605 283.8407914572677 0.7608976301063114
15.753236852119466 283.4591355055811 0.7592528361234123
15.758464407072882 286.3719466552012 0.7610171017153895
15.763691962026298 285.6992078025071 0.760628962662603
15.768919516979715 286.7627300046155 0.7607475807711378
15.77414707193313 286.85671160990785 0.759548466364112
15.779374626886547 285.0857295931175 0.7560680920752142
15.784602181839963 287.103330683223 0.7590336690920172
15.78982973679338 289.36820807868475 0.7622335336239735
15.795057291746796 291.8988584393376 0.7656913133964259
15.800284846700212 292.5805324823907 0.7661080292524121
15.805512401653628 289.2977524571973 0.7611836292719134
15.810739956607044 290.9318072765176 0.7624645273083847
15.81596751156046 289.2230343620876 0.7597327783403651
15.821195066513877 289.8249728815635 0.7598512932923354
15.826422621467293 291.32509137435954 0.7606141467585453
15.831650176420709 291.07971652405223 0.758609502100708
15.836877731374125 291.80576794872854 0.7588336413220831
15.842105286327541 289.66742380595196 0.7569601592729485
15.847332841280958 291.3457232797203 0.7594428291939559
15.852560396234374 288.2735445194774 0.756339806620869
15.85778795118779 286.78370058811606 0.7537691335253229
15.863015506141206 288.61571418247087 0.7562305134047492
15.868243061094622 284.26671393360687 0.7493412235381648
15.873470616048039 280.388098768088 0.7426352631878783
15.878698171001455 274.9921858333438 0.7339256202323927
15.883925725954871 277.3474022280686 0.7368394085935687
15.889153280908287 281.80645986835157 0.7435036264265608
15.894380835861703 285.5716286681759 0.7484530353862275
15.89960839081512 285.18868703776815 0.7471042625296446
15.904835945768536 284.29821230844897 0.7454144638520654
15.910063500721952 284.3985621154942 0.7451316023627527
15.915291055675368 283.04193756253096 0.7443591272458142
15.920518610628784 283.80589495160433 0.7466833396533111
15.9257461655822 283.1526770972853 0.744494608347581
15.930973720535617 280.7962503008694 0.7393455344033033
15.936201275489033 279.02828410339754 0.7350631585273085
15.94142883044245 277.84531769676096 0.7332510593049284
15.946656385395865 280.2054133927464 0.7368146993819426
15.951883940349282 280.37756186526406 0.7375343581269708
15.957111495302698 283.6340710573747 0.7413524727631793
15.962339050256114 286.3702000511868 0.7446398014010608
15.96756660520953 286.9388767556107 0.7452251783356348
15.972794160162946 286.6147395800357 0.7437845127820228
15.978021715116363 286.47315010802674 0.7433842638013082
15.983249270069779 286.3123663943943 0.7422975858412981
15.988476825023195 287.0062983222259 0.7434498970477331
15.993704379976611 284.8484939220611 0.7419963898723012
15.998931934930027 282.0068250812504 0.7377959340528742
16.004159489883442 282.51572093548623 0.7390801700263343
16.009387044836856 285.22984382139623 0.7424680985047301
16.01461459979027 287.0135743739875 0.7448077276919924
16.019842154743685 290.8147414930894 0.7503191849594604
16.0250697096971 288.72284754112593 0.7465908252620421
16.030297264650514 289.2609510973355 0.7465532808452365
16.03552481960393 288.48283289013835 0.7453170336442566
16.040752374557343 289.59273648461954 0.7454198255666178
16.045979929510757 291.0758731167878 0.7471272026731837
16.05120748446417 295.34202784638177 0.7525016109815629
16.056435039417586 298.71100052000094 0.7565131581109
16.061662594371 301.0541056991746 0.7592009605091878
16.066890149324415 306.1056070289367 0.7649091756325765
16.07211770427783 309.88932939531827 0.7688531285756383
16.077345259231244 313.5732605003216 0.7732841670781487
16.08257281418466 314.306955668647 0.7733768186979403
16.087800369138073 317.15200806439594 0.7765147848072473
16.093027924091487 319.4040300258888 0.7795794674325531
16.0982554790449 322.6460192536439 0.7836288480790568
16.103483033998316 323.3875137379104 0.7859542151470297
16.10871058895173 324.86709751807905 0.7881655778549913
16.113938143905145 328.5624349292969 0.792956935952972
16.11916569885856 330.23211429708107 0.7940917885817214
16.124393253811974 332.2828730510268 0.7964518132825675
16.129620808765388 330.30954937659806 0.7939665829701523
16.134848363718802 328.49536182027964 0.79215977763091
16.140075918672217 326.308682835211 0.7892832622627746
16.14530347362563 326.82643789376203 0.7909738140846517
16.150531028579046 326.3176237115526 0.7898594300223778
16.15575858353246 325.5086548403978 0.7883955198194597
16.160986138485875 322.6872785784499 0.7842534275093659
16.16621369343929 318.5718813846208 0.778048582039687
16.171441248392703 316.84144846784244 0.7769321669514554
16.176668803346118 315.88765146049604 0.7768812732958827
16.181896358299532 314.4065889913478 0.7750598269402589
16.187123913252947 311.4834028416502 0.7718425260044192
16.19235146820636 304.36241185199276 0.762931771917966
16.197579023159776 297.7148249039437 0.7551335971089014
16.20280657811319 289.44846957306254 0.7448558033449703
16.208034133066604 285.8323546731642 0.7409447391230167
16.21326168802002 280.9734550746254 0.7350497827327004
16.218489242973433 279.29019105862625 0.7327744886112281
16.223716797926848 278.4880067488259 0.73165034302962
16.228944352880262 278.60547510835767 0.7317755272136746
16.234171907833677 276.4473267285091 0.7297284205655828
16.23939946278709 271.8526977699292 0.7231495684422885
16.244627017740505 266.48555785810714 0.716547603172324
16.24985457269392 263.44978313951276 0.7139566997969028
16.255082127647334 262.3835018872559 0.7140515593116096
16.26030968260075 258.63330823140313 0.7093678956719494
16.265537237554163 259.2534009176218 0.7104102354722848
16.270764792507578 258.09619808410343 0.7067194922964486
16.275992347460992 259.1037716545942 0.708024481006164
16.281219902414406 258.0506814180777 0.7063493723968736
16.28644745736782 254.58184427777184 0.7016142473256455
16.291675012321235 255.0111265595383 0.7041111514716195
16.29690256727465 255.03784866171898 0.7026073487268094
16.302130122228064 254.95145404379048 0.7018041199519183
16.30735767718148 256.94635424192074 0.7029402211489232
16.312585232134893 256.9665176842162 0.7018704307518188
16.317812787088307 259.33454963093845 0.7066080502660838
16.323040342041722 260.7467173913091 0.7091662168054252
16.328267896995136 258.38445283447226 0.7072844810628506
16.33349545194855 256.3145567805249 0.7040695663905896
16.338723006901965 256.00172506540576 0.7027874261921233
16.34395056185538 260.33417843380806 0.7057199724643716
16.349178116808794 262.39770490650955 0.7076042031776458
16.35440567176221 264.79790939566794 0.7105366405516271
16.359633226715623 268.67963695172205 0.7154031935519584
16.364860781669037 271.84598420192305 0.7205079406623258
16.37008833662245 277.08398407236393 0.7246847891652572
16.375315891575866 278.2564947508018 0.7267384189002479
16.38054344652928 280.0108787554468 0.7278151636202502
16.385771001482695 284.7619992238149 0.7336520721667598
16.39099855643611 290.3453982317273 0.7409065743676173
16.396226111389524 294.18149102948365 0.7445004518467728
16.401453666342938 294.9771319329475 0.7453454493781851
16.406681221296353 294.2870726901195 0.7438265887167638
16.411908776249767 291.7304674418626 0.7403761222343448
16.41713633120318 289.96768001033223 0.7379551790724489
16.422363886156596 285.7223145683507 0.7324481369707783
16.42759144111001 281.497218976604 0.7265185928839035
16.432818996063425 279.66188800078925 0.7246116706228938
16.43804655101684 279.01134220129217 0.723585026258522
16.443274105970254 277.49417239498433 0.7223609159283285
16.448501660923668 275.34445833458074 0.7190795306113844
16.453729215877082 276.2626759219661 0.7196097357464182
16.458956770830497 275.0402965911406 0.7178405136570363
16.46418432578391 273.4486431816697 0.7161609191350935
16.469411880737326 272.6872441207184 0.7157737040533076
16.47463943569074 273.87323342475645 0.7180704134586477
16.479866990644155 275.1191472165136 0.7193250090317327
16.48509454559757 278.3871909046302 0.7224234852519102
16.490322100550983 276.9403348219126 0.7203618268798698
16.495549655504398 277.51922474961145 0.7208207405326117
16.500777210457812 278.31993058767694 0.7226759336475184
16.506004765411227 282.9123342624195 0.7281319628961999
16.51123232036464 281.76185045589835 0.7255782362828908
16.516459875318056 278.3498643952389 0.720309511002681
16.52168743027147 273.75916187849094 0.7149091432970911
16.526914985224884 273.5759780705994 0.7152895368370039
16.5321425401783 275.8235147346165 0.7189993119733719
16.537370095131713 279.4369518877174 0.7232070327279885
16.542597650085128 279.61969856740114 0.7229845218454912
16.547825205038542 277.2029049906955 0.7202932479131564
16.553052759991957 274.09506725070986 0.7156571458024927
16.55828031494537 268.90401444315444 0.7099840214040016
16.563507869898785 267.89831453542257 0.7089488856545533
16.5687354248522 266.3866924117822 0.7068603608496865
16.573962979805614 262.7629846575517 0.7016578494131429
16.57919053475903 261.5160675088972 0.6997964234038615
16.584418089712443 260.8109423039069 0.6996203224740462
16.589645644665858 263.13407840619806 0.7032747743498587
16.594873199619272 264.49948925133134 0.7044372806921396
16.600100754572686 263.58457883167813 0.7042711859253431
16.6053283095261 261.4609576494206 0.7008840726130697
16.610555864479515 259.29939845477077 0.6969331786409503
16.61578341943293 258.4915800451943 0.6951998433703178
16.621010974386344 258.51955693143265 0.6940044917675122
16.62623852933976 261.35350525711607 0.6980083906667424
16.631466084293173 264.08624070820764 0.7031302557423746
16.636693639246587 263.8759668107535 0.7029245581171301
16.641921194200002 261.32719631434975 0.7000005037247826
16.647148749153416 259.1599778460177 0.6967546754527109
16.65237630410683 258.95142869302305 0.6963678414028863
16.657603859060245 260.4159934118403 0.6972082781632634
16.66283141401366 257.0148468002 0.6916779208601205
16.668058968967074 252.30441762708648 0.6849216976627653
16.67328652392049 248.62713966005998 0.6821562101631762
16.678514078873903 245.69438242975042 0.6786618413309278
16.683741633827317 248.73323573692494 0.6840689821268591
16.68896918878073 249.82558960677216 0.6862210806569976
16.694196743734146 249.08687523950084 0.6850466429235198
16.69942429868756 248.45699937748523 0.684329404308901
16.704651853640975 247.25476954923678 0.681742044645858
16.70987940859439 246.46794382557346 0.6806385260618709
16.715106963547804 245.14304077344258 0.6791790396214653
16.720334518501218 241.33951401842504 0.6733909280602418
16.725562073454633 241.174980489815 0.6733494566180638
16.730789628408047 242.92702053301588 0.6749178356601371
16.73601718336146 243.08344634424245 0.6744455837168325
16.741244738314876 241.01274421631328 0.6711196768983875
16.74647229326829 234.67830341904462 0.6625867268394557
16.751699848221705 234.25543400692194 0.6622117248373978
16.75692740317512 235.48966996767157 0.6647776142664397
16.762154958128534 237.65187054203295 0.6674275736032725
16.767382513081948 237.42909997220116 0.6676440205143149
16.772610068035362 233.44495727683523 0.6608847131660398
16.777837622988777 231.91256069225005 0.657779269188817
16.78306517794219 232.00628196659216 0.6570383423464236
16.788292732895606 232.28402399620654 0.6565075248823281
16.79352028784902 232.44545894912096 0.6572927104611275
16.798747842802435 228.88892728449176 0.6515006664682337
16.80397539775585 228.96796996522232 0.6531944624324664
16.809202952709263 227.30997740875563 0.6515308814231524
16.814430507662678 226.96665562550035 0.6518506359542611
16.819658062616092 227.84229921687285 0.6544939828021172
16.824885617569507 226.17332078365712 0.6516256300598816
16.83011317252292 224.7676501895474 0.6489355678828107
16.835340727476336 226.93856036095028 0.6517412051788976
16.84056828242975 226.19865656240526 0.6492209016722087
16.845795837383164 229.0973975848201 0.653816912682597
16.85102339233658 228.94763996158807 0.6541166516342385
16.856250947289993 229.57994801749462 0.6545658075576056
16.861478502243408 229.17075842579013 0.654325864743773
16.866706057196822 227.78549801547447 0.6529336791690667
16.871933612150237 228.91967229401607 0.6536705529423505
16.87716116710365 231.07319606522566 0.6570399274189346
16.882388722057065 229.07703388649574 0.6546108005887574
16.88761627701048 225.97975875774443 0.6514217447567722
16.892843831963894 221.89316890510884 0.646255797862476
16.89807138691731 221.26357011365403 0.6446588926136055
16.903298941870723 221.8468996068726 0.6452984887107999
16.908526496824138 225.77952280446496 0.6504107748960293
16.913754051777552 227.05078825866158 0.6519650352616759
16.918981606730966 225.8813226279789 0.6502314458482601
16.92420916168438 224.52366468776626 0.6478821823024329
16.929436716637795 224.65320669600462 0.6499160861445494
16.93466427159121 224.34802936836854 0.6488569994247809
16.939891826544624 224.10174352678595 0.648194367135906
16.94511938149804 224.9494301263763 0.6469596014584348
16.950346936451453 223.82416959137268 0.6443769501057512
16.955574491404867 223.5436816432637 0.6455778721327451
16.960802046358282 225.27197813363927 0.6500475108133419
16.966029601311696 228.9713773887255 0.6578083465232877
16.97125715626511 231.44108744570002 0.6618142497758722
16.976484711218525 230.8791192890041 0.6609467174246674
16.98171226617194 227.5174905223667 0.6552835190249561
16.986939821125354 225.86123748356465 0.6529829477933915
16.99216737607877 227.1208324535316 0.6540107260692792
16.997394931032183 227.4375623456742 0.6540146896212233
17.002622485985597 226.9070108972545 0.6508930164881337
17.00785004093901 228.5658085252761 0.6515307453363248
17.013077595892426 229.93718503989024 0.6530901194084563
17.01830515084584 228.79646427824974 0.650595504323675
17.023532705799255 228.18110217205455 0.6496944923160985
17.02876026075267 224.73137806428818 0.6470304960837625
17.033987815706084 225.1218436305605 0.6486778737654593
17.039215370659498 225.72315185318746 0.6526425752811775
17.044442925612913 226.3751757923228 0.6538576640791451
17.049670480566327 227.06973550586076 0.6552450334285548
17.05489803551974 224.72846978356264 0.6497965348195157
17.060125590473156 228.34824073300993 0.6537166649516208
17.06535314542657 226.7450402113041 0.6511581676394335
17.070580700379985 227.30573113407888 0.652289374388907
17.0758082553334 228.71416864046296 0.6550330150717738
17.081035810286814 227.55029245823775 0.6526862079674712
17.086263365240228 231.10138388846732 0.657053209244744
17.091490920193642 230.45990340220362 0.6559199369751033
17.096718475147057 228.64574414554005 0.6528976030232622
17.10194603010047 228.06361315354198 0.6515668357947266
17.107173585053886 227.4644563723834 0.6506449801878503
17.1124011400073 227.102305890752 0.6492704555274561
17.117628694960715 229.1994582602734 0.6522203379575462
17.12285624991413 229.45245789346484 0.6518729776483623
17.128083804867543 229.32341606651457 0.651235303167297
17.133311359820958 230.5515280393417 0.6535715387089543
17.138538914774372 229.44174457048175 0.6520339838829927
17.143766469727787 232.59895485771847 0.6559880889540299
17.1489940246812 235.52047154436593 0.660133180032106
17.154221579634616 237.27279082086667 0.6619996632063118
17.15944913458803 239.24492501833862 0.665116767214427
17.164676689541444 239.87368933214313 0.6647058374907899
17.16990424449486 242.62973202660737 0.6682581262622833
17.175131799448273 243.03760886527775 0.6678572499985642
17.180359354401688 243.0024284411982 0.6693379096588878
17.185586909355102 243.89555886854504 0.6711008614102708
17.190814464308517 245.91365989975066 0.6747536134007205
17.19604201926193 249.49413181384355 0.6791330050470533
17.201269574215345 251.85825728847107 0.6800139034643654
17.20649712916876 252.37396669867303 0.6806537010213406
17.211724684122174 250.10675390671489 0.677520088025201
17.21695223907559 251.61262133607008 0.6785447677783497
17.222179794029003 253.985751884381 0.6807652579160862
17.227407348982418 256.1033236324077 0.6817268370316114
17.232634903935832 254.59121931662708 0.6798951809720034
17.237862458889246 253.9557137530778 0.6798994798145208
17.24309001384266 250.8463591697131 0.6767336015073567
17.248317568796075 251.4869706251379 0.679226820284111
17.25354512374949 250.7881520172668 0.6777806769120343
17.258772678702904 250.23981590581022 0.6758980243496604
17.26400023365632 250.57631244547525 0.6757337167104597
17.269227788609733 248.90920137337412 0.6733939263140409
17.274455343563147 245.76635450474961 0.6701271525958966
17.279682898516562 241.8460682976085 0.6667592037790594
17.284910453469976 242.8276671684557 0.668672455847073
17.29013800842339 244.6123366354575 0.6708913081547893
17.295365563376805 246.71324486139645 0.6727545951278235
17.30059311833022 246.61627244209438 0.671740613977455
17.305820673283634 245.961734453911 0.6708557571151362
17.31104822823705 245.26749444190548 0.6709883473279372
17.316275783190463 246.5262514356187 0.6733334486037214
17.321503338143877 246.28196688254815 0.6738752746964517
17.32673089309729 246.34467757743556 0.6736839185737954
17.331958448050706 245.20567089094624 0.67266664298091
17.33718600300412 243.2824959539184 0.6694385240284216
17.342413557957535 243.07943158336064 0.6681662315635577
17.34764111291095 244.04227685018913 0.669389405989132
17.352868667864364 245.37711084863233 0.6707710309860677
17.358096222817778 246.56522346602782 0.6723002751727838
17.363323777771193 245.9133431008598 0.6708688867981055
17.368551332724607 246.0212448993973 0.6714147705054037
17.37377888767802 243.36201634195828 0.6683497789194396
17.379006442631436 243.28621018257627 0.6683797156814684
17.38423399758485 240.44519595463387 0.6642482360197166
17.389461552538265 238.8281495013335 0.6625042219906602
17.39468910749168 237.13531774734503 0.660451026194377
17.399916662445094 238.05776058886164 0.6603178624564264
17.405144217398508 240.46999749706276 0.662891712496382
17.410371772351922 241.40922239123776 0.6641996140313091
17.415599327305337 243.38636200389334 0.6679061748420273
17.42082688225875 243.10793322613375 0.66896086874139
17.426054437212166 242.70774608265063 0.6681654475702881
17.43128199216558 242.267382700313 0.667506056165059
17.436509547118995 242.8287876347976 0.6673753456421273
17.44173710207241 245.24148702739416 0.6693608538662545
17.446964657025823 246.93721156743294 0.6707617470645525
17.452192211979238 248.6264374079805 0.6722408079609492
17.457419766932652 246.78737068715125 0.6688429220127547
17.462647321886067 247.537684489766 0.6703225103514047
17.46787487683948 245.13951123866445 0.6674557921600713
17.473102431792896 242.55305016530235 0.6652332836865295
17.47832998674631 240.10849899041818 0.6622381150737562
17.483557541699724 241.50257657041936 0.6643281599897877
17.48878509665314 244.05267630733235 0.6683673228869851
17.494012651606553 245.90838931722718 0.6705439481966771
17.499240206559968 248.08759159038527 0.673112568613665
17.504467761513382 248.41818674857706 0.6733057493277583
17.509695316466797 250.23758130264437 0.6748671152565091
17.51492287142021 251.90411150463063 0.6775981517161738
17.520150426373625 251.09313148433034 0.6770749595948192
17.52537798132704 250.9973877390527 0.676052991790889
17.530605536280454 249.75793399362055 0.674613982202394
17.53583309123387 249.02906956244578 0.6734315860370361
17.541060646187283 248.55409195374995 0.6738280389482721
17.546288201140698 248.79994226911796 0.675984202845405
17.551515756094112 249.93489846129708 0.6776070771368835
17.556743311047526 249.55454017138777 0.6765106474454161
17.56197086600094 248.51730969464012 0.6734758182932241
17.567198420954355 249.18459565498955 0.6741492824081555
17.57242597590777 249.07868951693956 0.6731522086523049
17.577653530861184 250.01234294141017 0.6749285480484312
17.5828810858146 250.56027926146908 0.6750016998150659
17.588108640768013 249.47404546688475 0.6741275214042972
17.593336195721427 252.8913840122306 0.6794832810984172
17.598563750674842 255.36491670247236 0.6827107496337272
17.603791305628256 256.96573632676257 0.6851394901086
17.60901886058167 258.6452712189671 0.6855683184980215
17.614246415535085 258.8043423282713 0.6860815359293321
17.6194739704885 259.2252188906795 0.6860720007285127
17.624701525441914 257.7956956178079 0.6844354443898931
17.62992908039533 258.4303911801248 0.6852002125454169
17.635156635348743 263.087818826405 0.6913050989263626
17.640384190302157 267.31042362534504 0.6963499576252368
17.64561174525557 268.4933896789939 0.6978641438555022
17.650839300208986 267.34338984100197 0.6965193342874721
17.6560668551624 268.6151329876943 0.6969909078942339
17.661294410115815 269.6251916131565 0.6986013143465273
17.66652196506923 274.3082568421381 0.7047521991895936
17.671749520022644 278.03351854763395 0.7093685178803341
17.676977074976058 283.6099543748274 0.7157509087491496
17.682204629929473 289.3460052085648 0.7206581428615576
17.687432184882887 293.9696377322611 0.7254149365142001
17.6926597398363 297.17158831243836 0.7292751338287408
17.697887294789716 300.52543698728135 0.7340290073179441
17.70311484974313 302.61545362544433 0.7377514110419184
17.708342404696545 304.05317931180014 0.7391585721522801
17.71356995964996 304.9440938566352 0.7398129535096338
17.718797514603374 305.07934486664357 0.7387750559094146
17.724025069556788 308.63948653765004 0.7420000026996353
17.729252624510202 313.50229353164593 0.7476648415635024
17.734480179463617 317.040998189079 0.7518355896507559
17.73970773441703 317.22978972133546 0.7523944939450686
17.744935289370446 313.30375683304493 0.7483531740783109
17.75016284432386 313.40285406066886 0.7483799157773279
17.755390399277275 316.2898590788195 0.7525428646302923
17.76061795423069 321.2005492589685 0.7587432430533647
17.765845509184103 321.92432275428274 0.759539592984365
17.771073064137518 319.6865068149332 0.7564674769599374
17.776300619090932 317.39481525343643 0.7535305167500118
17.781528174044347 317.5583691651084 0.7538857945497212
17.78675572899776 314.26418722422903 0.7498531901420592
17.791983283951176 311.1423420721695 0.745459136704396
17.79721083890459 303.70114264312343 0.7364026229880967
17.802438393858004 298.9813411279935 0.73116534097799
17.80766594881142 295.05481472632255 0.7266436996843687
17.812893503764833 293.11313636928656 0.7253813319254978
17.818121058718248 290.3528782854398 0.7232551652751803
17.823348613671662 286.5925949914504 0.7181101392407139
17.828576168625077 283.3895704629756 0.7136921699037947
17.83380372357849 278.4112347174279 0.7064252602644279
17.839031278531905 275.9859146235252 0.7036513160463914
17.84425883348532 271.2737194663176 0.6985586628576764
17.849486388438734 270.33680894187086 0.696696162710595
17.85471394339215 270.09330597303466 0.6967851409375898
17.859941498345563 271.4667423971673 0.6991158189484046
17.865169053298978 273.35516477202697 0.7021739803543192
17.870396608252392 274.95071199374723 0.7045913330505672
17.875624163205806 275.1380776474442 0.7031216330696236
17.88085171815922 275.7911306645444 0.7038498428010939
17.886079273112635 277.4123503807113 0.7057018506142186
17.89130682806605 279.47956346665444 0.7083649362467658
17.896534383019464 284.86940589513404 0.7157115406342043
17.90176193797288 294.6814327310715 0.7280187667130976
17.906989492926293 303.7414725359399 0.7385688084373243
17.912217047879707 312.08554016072026 0.7483634149344942
17.917444602833122 313.0555473787542 0.7485388111067127
17.922672157786536 313.71361843066524 0.7488272399003487
17.92789971273995 314.97377706960015 0.7499185693491887
17.933127267693365 318.24832424079096 0.752408338359795
17.93835482264678 319.96990640205564 0.7546806300464126
17.943582377600194 319.15208627728066 0.7532487563900953
17.94880993255361 318.3564916751581 0.7525596933661409
17.954037487507023 314.51883840604086 0.7488998230594325
17.959265042460437 310.18080022907134 0.7441461184583483
17.96449259741385 306.3150350932585 0.7402645092821337
17.969720152367266 301.4702704411282 0.7350941863022582
17.97494770732068 295.86965116537357 0.7283873696965456
17.980175262274095 287.11934607420113 0.7180894250540191
17.98540281722751 278.89886612080994 0.7071571875296855
17.990630372180924 274.0173094203343 0.7009513490903183
17.995857927134338 273.3487362321037 0.7012406317433814
18.001085482087753 271.5352711334466 0.6994961913404296
18.006313037041167 270.43735245427894 0.6988607784736863
18.01154059199458 269.16238580010065 0.6969972230359409
18.016768146947996 268.90499151535005 0.6968656356663379
18.02199570190141 267.4386156631703 0.6948721491166808
18.027223256854825 265.5391736728399 0.6927195448141729
18.03245081180824 261.91234248575927 0.6878504574780693
18.037678366761654 257.96103429689634 0.6834487138146903
18.042905921715068 256.3237914947629 0.6807838486355251
18.048133476668482 252.7046941968825 0.6763104316102806
18.053361031621897 254.97872405396092 0.6791841776996205
18.05858858657531 256.1726457945919 0.6808646887110146
18.063816141528726 258.80490871864055 0.6847939816381277
18.06904369648214 258.28189262807246 0.6842960222394262
18.074271251435555 260.7065839265514 0.6859356746379707
18.07949880638897 260.71044498158994 0.6851034776832455
18.084726361342383 263.6825538511135 0.6878502586432309
18.089953916295798 262.82345036388705 0.687248367876251
18.095181471249212 260.78127613646166 0.6848691024345048
18.100409026202627 264.3902567346976 0.6907420838957559
18.10563658115604 268.19985748054575 0.6950449113552235
18.110864136109456 274.6537236951307 0.7021939043133171
18.11609169106287 279.63508129591906 0.7081685598718919
18.121319246016284 283.81966273651284 0.7134174990511902
18.1265468009697 287.15177137675914 0.7166438339397182
18.131774355923113 290.01188375229043 0.7202825487617366
18.137001910876528 290.91688244257176 0.720026589938129
18.142229465829942 295.0847966901655 0.7250861575661651
18.147457020783357 301.41928007871246 0.7329321725853957
18.15268457573677 310.8329349398605 0.7443819108575608
18.157912130690185 318.73404646569946 0.7538323627967087
18.1631396856436 324.5492597524816 0.760111145201471
18.168367240597014 334.89923213228815 0.7709366271762939
18.17359479555043 343.97554527928185 0.7812148769614536
18.178822350503843 356.02227058876133 0.7946973596260928
18.184049905457258 363.7988958504008 0.8030918070420665
18.189277460410672 367.84141641299414 0.8075635774429415
18.194505015364086 376.8501689881137 0.8169735375915751
18.1997325703175 377.6087925604942 0.8180028045318954
18.204960125270915 379.50745974160634 0.8198110442884445
18.21018768022433 378.0210497485353 0.8180993530985138
18.215415235177744 378.5646179402828 0.818996403908143
18.22064279013116 379.7123365640626 0.8201774353894079
18.225870345084573 380.25906509124627 0.8210614130551268
18.231097900037987 377.7431884902843 0.8182074244412041
18.236325454991402 379.6304225282604 0.8199481762504766
18.241553009944816 379.31442525118183 0.8194013303702711
18.24678056489823 382.06776059719584 0.8219661431761047
18.252008119851645 382.06956745344337 0.8222049143383778
18.25723567480506 383.24527527875864 0.8232502257454599
18.262463229758474 382.03926721817544 0.8223591102630614
18.26769078471189 378.51235383029353 0.8190950056727968
18.272918339665303 370.1146906409872 0.8100804091434188
18.278145894618717 359.4629321582189 0.7980155267404625
18.28337344957213 347.99510448781325 0.7847156984320505
18.288601004525546 341.61757074157106 0.7780938862757195
18.29382855947896 335.1685559022159 0.7717514926716436
18.299056114432375 330.6213725665991 0.7667516866892854
18.30428366938579 326.11038210986294 0.7617634884832705
18.309511224339204 320.0991742908931 0.754994376287436
18.314738779292618 312.67494951010957 0.74624808668749
18.319966334246033 305.39246467427915 0.73847622373144
18.325193889199447 297.62826536225856 0.7289267750323667
18.33042144415286 291.794216064113 0.7220224960625475
18.335648999106276 288.64951402453505 0.7181928396302487
18.34087655405969 285.58894609188894 0.7136544586336114
18.346104109013105 284.6168057297228 0.7126938688311614
18.35133166396652 284.78080168545296 0.7128643061933022
18.356559218919934 283.7207197418863 0.7117573713124695
18.361786773873348 283.814840826974 0.7121050493781336
18.367014328826762 283.58033107623737 0.7118402431231962
18.372241883780177 283.59447910126295 0.7123007571309775
18.37746943873359 286.9754537942908 0.7159222829710841
18.382696993687006 288.5665305131062 0.7172288725542167
18.38792454864042 293.0072547082449 0.7256542467537396
18.393152103593835 297.6364283227308 0.7428864058108056
18.39837965854725 302.50692028071927 0.7558288327304266
18.403607213500663 306.4281316543567 0.7652994539634276
18.408834768454078 312.9125868319749 0.7767771681447619
18.414062323407492 320.3413545751435 0.7896063048424499
18.419289878360907 329.5991847224307 0.8051843876596799
18.42451743331432 336.5441568919621 0.8177669318999378
18.429744988267736 335.7079542484172 0.8207193983386408
18.43497254322115 331.1871608670369 0.8179003940831181
18.440200098174564 323.70893151105463 0.811108210990284
18.44542765312798 318.8969109045098 0.8080906763943211
18.450655208081393 315.85053266477047 0.8065128395575574
18.455882763034808 311.6095393571458 0.8040025881336885
18.461110317988222 310.477657929725 0.8055214099223236
18.466337872941637 305.91424721752736 0.8023079057943343
18.47156542789505 307.05638822195897 0.8068733563046482
18.476792982848465 304.59868594747684 0.8063578922885263
18.48202053780188 302.5852664320184 0.8062110284557074
18.487248092755294 303.34838114464003 0.8109253753394734
18.49247564770871 303.178179446228 0.8133059758110434
18.497703202662123 300.53090702856883 0.8130964224972556
18.502930757615538 300.2517097328907 0.8138794339925497
18.508158312568952 298.75345952797556 0.8128407716663278
18.513385867522366 298.8812230014802 0.8155573883245743
18.51861342247578 301.761329817054 0.8216630083295707
18.523840977429195 299.1862186990266 0.8216484423569952
18.52906853238261 299.44261397214774 0.8245360469316898
18.534296087336024 297.14092098369963 0.822826949496537
18.53952364228944 296.48284444044776 0.8250946112974273
18.544751197242853 295.7674432145577 0.8255410684197896
18.549978752196267 297.04004830502515 0.8292709498369688
18.555206307149682 294.39149515603395 0.8275231004554622
18.560433862103096 291.6227502709574 0.824353354034716
18.56566141705651 290.8394325767507 0.8249326956916396
18.570888972009925 289.149376701892 0.8245499225430859
18.57611652696334 291.33548309407524 0.8297252921260488
18.581344081916754 293.0321069706222 0.835009753997408
18.58657163687017 294.7078828761136 0.8391265230829916
18.591799191823583 294.2973204486495 0.8405813279874715
18.597026746776997 296.6562548139238 0.8453909509588167
18.60225430173041 295.9451607514466 0.8454057279393928
18.607481856683826 297.1647724156779 0.8482240848552494
18.61270941163724 296.9008510943498 0.8485128040759036
18.617936966590655 299.1096728338316 0.8539830759652878
18.62316452154407 302.5908632649651 0.8588216651000666
18.628392076497484 307.2013141497141 0.8484590862900248
18.633619631450898 310.4118305588867 0.8434781941216704
18.638847186404313 313.30944084289393 0.8400315110756633
18.644074741357727 317.7589550480216 0.8403769829442777
18.64930229631114 318.93547865316015 0.8388062427003625
18.654529851264556 323.43852753393963 0.8403435411162248
18.65975740621797 329.54129733015867 0.8462203440394277
18.664984961171385 333.95714091412015 0.8480820416484014
18.6702125161248 336.48390328188555 0.8479530582382289
18.675440071078214 340.824778791342 0.8513494291717275
18.680667626031628 343.4685282888295 0.850976862530785
18.685895180985042 348.3062679495003 0.8546905392458636
18.691122735938457 350.6853799358029 0.8561225724951301
18.69635029089187 356.890526240205 0.8615853925027712
18.701577845845286 359.0903749877821 0.8630313944124878
18.7068054007987 364.0979867909238 0.8668908845162905
18.712032955752115 364.8449680980739 0.8659193234831386
18.71726051070553 366.9604847212653 0.8671476779029553
18.722488065658943 368.9979865043044 0.8674801259431478
18.727715620612358 369.6690449882227 0.8668007574981889
18.732943175565772 370.0750299941624 0.865609387747272
18.738170730519187 368.06259671858095 0.8618724989624218
18.7433982854726 369.4015441879136 0.8628004769171919
18.748625840426016 369.3692679219106 0.8614106988645265
18.75385339537943 365.9811489438928 0.8564694324471475
18.759080950332844 361.6915663650914 0.8505596527662677
18.76430850528626 358.79353303097724 0.8457602080625389
18.769536060239673 355.7245149060118 0.841411249259392
18.774763615193088 349.42556552953596 0.8325637617655236
18.779991170146502 341.54780693989903 0.8214258169576499
18.785218725099917 333.9371545921055 0.8113585506113377
18.79044628005333 333.1104708729478 0.8095826572865032
18.795673835006745 333.223990424857 0.8091008074013248
18.80090138996016 332.14597823098313 0.8074351022578701
18.806128944913574 329.21781530166044 0.8030839631458295
18.81135649986699 326.5114364510768 0.7989144689800455
18.816584054820403 326.34879854743536 0.7990507242128327
18.821811609773818 325.19395616589674 0.7963671965124663
18.827039164727232 328.31986712283106 0.8002372322698158
18.832266719680646 326.8868852040182 0.7978890851566351
18.83749427463406 326.49971514121336 0.7973489353631745
18.842721829587475 321.29819683247206 0.7909907590443107
18.84794938454089 315.4386137853482 0.7832392181427555
18.853176939494304 311.0216288898434 0.7791315403066527
18.85840449444772 307.8485307144866 0.7751367255367673
18.863632049401133 306.72483283804735 0.77383429843776
18.868859604354547 303.8888479118881 0.7689620819717955
18.87408715930796 301.0068864095683 0.7641329322822915
18.879314714261376 294.86124882294524 0.7553423381478427
18.88454226921479 291.6835997649397 0.7525703110740152
18.889769824168205 291.24251471109267 0.7513042165499806
18.89499737912162 291.39030150967386 0.7511920923664533
18.900224934075034 293.8235339261688 0.7545878654892979
18.90545248902845 290.48952576252617 0.7503591843497264
18.910680043981863 288.48843544170853 0.7478735189525703
18.915907598935277 287.87055374532537 0.7457935727513438
18.92113515388869 286.08469629660243 0.7428755125067491
18.926362708842106 283.90624108423515 0.7404661129219471
18.93159026379552 283.13261531143513 0.7390236801099223
18.936817818748935 280.09285188787027 0.7354796997374771
18.94204537370235 279.3644974555872 0.7341371767652517
18.947272928655764 277.9932632524989 0.730743221480737
18.952500483609178 279.1494360487153 0.7314965804690985
18.957728038562593 278.62917144122696 0.7304112943688217
18.962955593516007 278.8860439086407 0.7301446658141821
18.96818314846942 277.80994253969317 0.7284544346960827
18.973410703422836 278.0644030021629 0.7280501041016877
18.97863825837625 278.03786910110495 0.7284631159576881
18.983865813329665 279.6653895829283 0.7306329862749675
18.98909336828308 279.0920919993791 0.7304309644184239
18.994320923236494 278.5741442683307 0.7288416729207174
18.999548478189908 276.4147396924057 0.7257424217501106
19.004776033143322 273.7876622618456 0.7223309171074596
19.010003588096737 275.7957073641691 0.7249445638446248
19.01523114305015 276.5382138175452 0.7255056724848196
19.020458698003566 277.61725400408505 0.7268200952239635
19.02568625295698 278.14719946730736 0.7273324121980907
19.030913807910395 277.7577171332956 0.7263749931161048
19.03614136286381 280.08538437029927 0.7284590858696595
19.041368917817223 282.70998848044513 0.7305234027470485
19.046596472770638 287.96164332000126 0.7365372730447662
19.051824027724052 287.54478140305116 0.7363369859388111
19.057051582677467 287.30405865452906 0.7353769365000554
19.06227913763088 284.9588878878946 0.7324814000994047
19.067506692584296 286.2202751616285 0.7339761128972168
19.07273424753771 283.466856969747 0.7307301680079735
19.077961802491124 283.84136139459673 0.7313164564011351
19.08318935744454 281.94431153547123 0.7279897759167655
19.088416912397953 280.4760217148237 0.7251150238780762
19.093644467351368 280.76438573466254 0.7258491627079524
19.098872022304782 278.67379406568915 0.7229116858097272
19.104099577258197 277.91565331893696 0.7218294364563345
19.10932713221161 276.29309872295977 0.7190200149028618
19.114554687165025 276.9121452875447 0.7200723983314784
19.11978224211844 277.49844371426286 0.7215976041745424
19.125009797071854 280.7960287398851 0.7262510193696099
19.13023735202527 279.93192080841317 0.7242546123947203
19.135464906978683 278.54743699221734 0.7222265513923849
19.140692461932098 274.5005403838329 0.7168766945033809
19.145920016885512 271.94150558228966 0.7143866575796921
19.151147571838926 271.39901768052226 0.7142217043907932
19.15637512679234 271.8749981320925 0.7147978614138714
19.161602681745755 269.3093814221345 0.7108027800858497
19.16683023669917 266.48734336468004 0.7063802145063847
19.172057791652584 264.168990355217 0.7039901006122378
19.177285346606 265.18791508302104 0.7051052308946152
19.182512901559413 268.5957366445206 0.7103810863286094
19.187740456512827 269.3713540144539 0.7110850375217519
19.19296801146624 270.1697130533458 0.7113983566321036
19.198195566419656 266.52528619246436 0.7062338684798984
19.20342312137307 268.07400321912917 0.7086085544286238
19.208650676326485 268.2922284464884 0.7095879124286171
19.2138782312799 272.1936469503763 0.7151342240398715
19.219105786233314 272.7781581999782 0.7150939087356467
19.22433334118673 270.95302149807173 0.7115833017919592
19.229560896140143 271.98263188684206 0.7131201362857662
19.234788451093557 272.8841103894825 0.7148363197457699
19.24001600604697 270.68603822189806 0.7119625904776159
19.245243561000386 270.0562289338392 0.7109147660614632
19.2504711159538 271.3666731410565 0.7108445472423173
19.255698670907215 273.885151375112 0.7142587755953186
19.26092622586063 276.06475067723653 0.7177711109740106
19.266153780814044 278.2095251549062 0.7209673815824703
19.271381335767458 274.6500788347711 0.7177273721431716
19.276608890720873 277.851580009823 0.7206336046922371
19.281836445674287 279.8283510727457 0.722003857807603
19.2870640006277 282.9070394390309 0.7246326589728805
19.292291555581116 282.8961466777767 0.7242354193188479
19.29751911053453 279.3719054371546 0.7190289831214113
19.302746665487945 279.781710068999 0.7185777872318366
19.30797422044136 281.6818675418528 0.7215295826587954
19.313201775394774 286.16927749706554 0.7272444899378486
19.318429330348188 289.97223093653656 0.731845289857075
19.323656885301602 290.6778215560419 0.7333465280638539
19.328884440255017 292.53972672939267 0.7347271090458876
19.33411199520843 296.352237142416 0.7393676619354285
19.339339550161846 296.700217710845 0.7391912182416167
19.34456710511526 299.9344944835342 0.743492643046156
19.349794660068675 302.3172231913506 0.7464172703137504
19.35502221502209 306.99619324078367 0.752664731183406
19.360249769975503 309.4470069370099 0.7561455946418454
19.365477324928918 312.68527841688933 0.7605937842769442
19.370704879882332 317.88424299866193 0.7649753774835322
19.375932434835747 322.43383744947744 0.7690511434209022
19.38115998978916 323.41667072837123 0.7693911774910964
19.386387544742576 327.318697644121 0.7733663699585972
19.39161509969599 329.2489699211363 0.7759170657211117
19.396842654649404 330.3070399657035 0.7773811690130661
19.40207020960282 335.60923519376223 0.7829656615557902
19.407297764556233 336.76552863820314 0.7848746263018053
19.412525319509648 337.87576093658987 0.7856971479142902
19.417752874463062 337.90613861787745 0.7859265993219264
19.422980429416477 335.0290130116893 0.7820755137153035
19.42820798436989 332.23971802554706 0.7784046668582679
19.433435539323305 329.3930042676346 0.7754230297851799
19.43866309427672 328.77381396304486 0.7744528427055662
19.443890649230134 328.986291864291 0.7750646762549428
19.44911820418355 330.8653296962041 0.7772804646394209
19.454345759136963 332.1936394726197 0.7781970066241874
19.459573314090377 335.717150311358 0.7823785162869424
19.464800869043792 334.6246682940971 0.7809665196513121
19.470028423997206 335.61076133845046 0.7815447568282854
19.47525597895062 335.4511627274699 0.7818650700967378
19.480483533904035 333.8494026219727 0.779826870429273
19.48571108885745 334.7636660596143 0.7808886929712926
19.490938643810864 336.6375753920525 0.7826937020223748
19.49616619876428 339.2693740870502 0.7852074571703107
19.501393753717693 340.3245492235595 0.7862020875354903
19.506621308671107 340.205511533929 0.7855688570759065
19.51184886362452 342.6152899254167 0.788398047001766
19.517076418577936 343.1675958358737 0.7892047968714355
19.52230397353135 344.7019952047627 0.7906839809414681
19.527531528484765 345.13017089403587 0.7911693679665838
19.53275908343818 347.17788086605657 0.7934042969133193
19.537986638391594 349.09792773256066 0.7960362690532161
19.54321419334501 351.7126351448099 0.7992211919062435
19.548441748298423 355.61316103028867 0.8031546322694082
19.553669303251837 359.7398995413035 0.8073178687023861
19.55889685820525 365.2156743986196 0.8133072023496466
19.564124413158666 365.93673863746676 0.8139397112374566
19.56935196811208 369.2575667480301 0.8181030507733497
19.574579523065495 371.91318782162745 0.8205577866025813
19.57980707801891 376.3990836185748 0.8255261581706664
19.585034632972324 376.82519677002296 0.8257688776134421
19.590262187925738 378.6378618988137 0.8274616198986242
19.595489742879153 379.31662241650065 0.8283651833179544
19.600717297832567 380.6074485489691 0.8299506244966911
19.60594485278598 383.1452233871886 0.832560481480022
19.611172407739396 384.6661117930887 0.8338321786061387
19.61639996269281 386.6425676916131 0.8358363296874162
19.621627517646225 387.5338658384307 0.8372668201995263
19.62685507259964 384.91767774543047 0.8347963495792002
19.632082627553054 386.10130284020084 0.8356792651339758
19.637310182506468 385.9683866952961 0.8348583076449241
19.642537737459882 386.8433469592107 0.8355994520463723
19.647765292413297 388.40356936692257 0.8370585266634082
19.65299284736671 393.6957229492923 0.8429568891539694
19.658220402320126 396.79207932414386 0.8461487828535019
19.66344795727354 397.35052894573715 0.8470563635937814
19.668675512226955 396.53729042782464 0.8461149556056208
19.67390306718037 400.93003952314467 0.8504609303119269
19.679130622133783 403.93414962225154 0.853550253326459
19.684358177087198 403.62514108358516 0.8533671336408495
19.689585732040612 405.2392015679511 0.8548983240626513
19.694813286994027 408.91484147144524 0.8587028390964762
19.70004084194744 413.19232540727535 0.8625488454825898
19.705268396900856 410.68839329733646 0.8598970062825207
19.71049595185427 410.3565977392484 0.8599027904555415
19.715723506807684 405.9706970194344 0.8548262105626604
19.7209510617611 401.65212025694854 0.8506378538196494
19.726178616714513 394.9192557768278 0.8435259987144148
19.731406171667928 387.566707519707 0.8357711922567564
19.736633726621342 381.21762617435047 0.8299074924902015
19.741861281574757 377.9709464124045 0.8265029600433601
19.74708883652817 374.2155175813236 0.8224801803764836
19.752316391481585 371.6712812223886 0.8192532412674595
19.757543946435 366.1384698143487 0.8122151706478034
19.762771501388414 361.0912382957326 0.8065140816564599
19.76799905634183 354.97174731032067 0.7997104687954333
19.773226611295243 352.7413122777964 0.796950259418122
19.778454166248657 351.5574138482552 0.7958137311192353
19.783681721202072 347.3984568178765 0.7906979670910869
19.788909276155486 343.91666984177886 0.7875818122654042
19.7941368311089 338.39795777331716 0.7816726252996883
19.799364386062315 336.9641621412753 0.779895331189691
19.80459194101573 334.51235484698714 0.7765222501071594
19.809819495969144 334.142700250577 0.7755479283605533
19.81504705092256 331.15622749990115 0.7723568707292019
19.820274605875973 330.20293463522944 0.771493392115159
19.825502160829387 327.2098073419637 0.7675643284631785
19.8307297157828 325.42504612952 0.7652577828266426
19.835957270736216 322.0770593253773 0.7614201720578343
19.84118482568963 317.5777447703154 0.7560069182787924
19.846412380643045 315.2596774407035 0.753839497494382
19.85163993559646 316.93424000106273 0.7551135480936894
19.856867490549874 316.4905211457917 0.7554236399405796
19.86209504550329 315.3344160186386 0.7545643909133489
19.867322600456703 312.59649792247905 0.7512256116476491
19.872550155410117 313.85366164444133 0.7527030646669873
19.87777771036353 314.70845949569554 0.7531993771483123
19.883005265316946 317.92820072938594 0.7578160634405956
19.88823282027036 318.6188824824188 0.7593632442775554
19.893460375223775 316.21559878484493 0.7567948204988537
19.89868793017719 313.6240467720468 0.7527931623300135
19.903915485130604 311.8420678661623 0.7503679028587007
19.909143040084018 309.5782899332079 0.7473851194258184
19.914370595037433 309.17620786337085 0.7481902230308944
19.919598149990847 307.8311330779402 0.7457849036193758
19.92482570494426 306.5312408569854 0.7444045370651945
19.930053259897676 306.6639579412144 0.7442562609778939
19.93528081485109 306.3708902450933 0.744097987069992
19.940508369804505 303.11418565849766 0.7401996745164164
19.94573592475792 301.98322740527857 0.7383438988136815
19.950963479711334 300.27604751370836 0.7359737505671028
19.956191034664748 300.0962515869511 0.7356886789838987
19.961418589618162 299.82538842032056 0.734962200713571
19.966646144571577 301.6367491159656 0.7380383639018877
19.97187369952499 303.82698075067975 0.7409460033423919
19.977101254478406 304.6192780239569 0.7415467489904648
19.98232880943182 305.16666308294896 0.7418822679673248
19.987556364385235 305.28090390102267 0.7417196312338304
19.99278391933865 307.0450002997051 0.7446495591294554
19.998011474292063 306.09203476201697 0.7436201476757662
20.003239029245478 308.4193694624012 0.7458097256359772
20.008466584198892 308.8516969872737 0.7457707616077044
20.013694139152307 313.1438369267207 0.749951702826746
20.01892169410572 317.5919094605838 0.7548916940043566
20.024149249059136 323.00350193255474 0.7610054114378896
20.02937680401255 328.9314122436733 0.7678451977850835
20.034604358965964 331.8098316483964 0.7710298358298027
20.03983191391938 335.6369056031153 0.7754464727173065
20.045059468872793 337.36368392065197 0.7771269174105563
20.050287023826208 339.2976310636173 0.7797218170061475
20.055514578779622 338.7864970678957 0.7786956577466225
20.060742133733036 337.72803469471654 0.7783576588412723
20.06596968868645 333.5882749258147 0.7744261218671444
20.071197243639865 325.8882282239189 0.7653123509139692
20.07642479859328 320.70782579931875 0.7591364206299165
20.081652353546694 317.34418352641995 0.7548841960211683
20.08687990850011 315.18843977086846 0.7521533114102599
20.092107463453523 313.20965616704746 0.7501427961826704
20.097335018406937 311.7970335134435 0.7482719094120768
20.102562573360352 315.176085752394 0.752486337154816
20.107790128313766 314.4413359653968 0.75116204132077
20.11301768326718 312.7443015529065 0.7495254067670298
20.118245238220595 312.37688593414634 0.7501736292849757
20.12347279317401 313.909535064985 0.7522027562783687
20.128700348127424 315.20130490847816 0.7532694000895385
20.13392790308084 312.9788471442352 0.7498606640285568
20.139155458034253 311.9392403666214 0.7476651834222952
20.144383012987667 311.6201772205769 0.7471478188141248
20.14961056794108 313.14806778938436 0.7486559144392136
20.154838122894496 311.71363482353803 0.7472257009141707
20.16006567784791 311.20150598439506 0.7467777083512094
20.165293232801325 311.0909390000643 0.7462458357999296
20.17052078775474 307.56509015740335 0.7418434571065817
20.175748342708154 308.1490264862649 0.7421195429254734
20.18097589766157 311.28171450375487 0.7458792360296141
20.186203452614983 318.5542131647919 0.7549486879018219
20.191431007568397 321.506663126435 0.7582410417473695
20.19665856252181 320.10519783166666 0.7569543675220239
20.201886117475226 316.5015933984809 0.7525153837790556
20.20711367242864 314.12556357696764 0.7496922476753178
20.212341227382055 310.03771895007594 0.7450849561147792
20.21756878233547 305.80636335616975 0.73977912774976
20.222796337288884 299.74573487732977 0.732306241509903
20.228023892242298 297.7489454349287 0.7297390070435121
20.233251447195713 295.8406007187955 0.7273368798478302
20.238479002149127 295.8081524234348 0.7278241174425637
20.24370655710254 292.4991438716843 0.7235983776047343
20.248934112055956 292.9187258400643 0.7238254069821539
20.25416166700937 292.5549202092695 0.7231988333002651
20.259389221962785 295.85633092816227 0.7273799389596656
20.2646167769162 298.38531979498936 0.7317907715577374
20.269844331869614 298.4698307265583 0.7324532410744419
20.275071886823028 296.8275632994454 0.7302721511586152
20.280299441776442 290.5558953556216 0.7219528833638409
20.285526996729857 288.83288536126196 0.7196928854375038
20.29075455168327 290.15539017980154 0.72188071766648
20.295982106636686 296.12055230332635 0.7294704653202967
20.3012096615901 299.03001619737466 0.732453470769087
20.306437216543515 299.17730499398084 0.7334933360318364
20.31166477149693 298.2013369250413 0.7327345348117394
20.316892326450343 297.1399213457545 0.7312010738328905
20.322119881403758 292.1261344400786 0.7249058796209308
20.327347436357172 288.83882300682876 0.7194434888935876
20.332574991310587 286.5690381785579 0.7163599744956486
20.337802546264 288.9129347754627 0.7196765577290924
20.343030101217416 292.0080698102785 0.7239781575790264
20.34825765617083 292.5093822578833 0.7240078429525393
20.353485211124244 292.69393415523285 0.723816902926772
20.35871276607766 290.8491447813885 0.7211631346270133
20.363940321031073 292.03002629283264 0.7232800196445764
20.369167875984488 291.1153041371126 0.7218609114019103
20.374395430937902 290.9730690659827 0.7212985202545735
20.379622985891316 292.71906202809345 0.7234772996173677
20.38485054084473 290.43990345196755 0.7210008293441856
20.390078095798145 290.66555745483356 0.7217015555375917
20.39530565075156 288.5284977355917 0.7180939061191403
20.400533205704974 290.8033852746286 0.7215065161579499
20.40576076065839 293.01808767689204 0.7237627741335659
20.410988315611803 292.5178611822386 0.7232323225664918
20.416215870565217 292.7687382525159 0.7240728156991357
20.421443425518632 293.5541988388838 0.7255273467034572
20.426670980472046 292.2871751348255 0.7245915746596847
20.43189853542546 291.32019153880094 0.7230440790283021
20.437126090378875 289.83388273634785 0.7212564547410957
20.44235364533229 287.5742881868436 0.7182768096575238
20.447581200285704 286.1434597364547 0.7160476526851739
20.45280875523912 288.4749547044927 0.7179209167791092
20.458036310192533 291.5819089760228 0.7219914919493744
20.463263865145947 293.42204758357246 0.7233469457896586
20.46849142009936 291.9859219938183 0.7228424733986517
20.473718975052776 290.14841611653765 0.7207694335583985
20.47894653000619 287.2745462138597 0.7171585994550882
20.484174084959605 286.7427290646394 0.7166358315526462
20.48940163991302 290.59677255508325 0.7212849693134236
20.494629194866434 293.1124140126743 0.7243161466212298
20.49985674981985 294.8327644326669 0.7276951069904771
20.505084304773263 292.51599149540243 0.7240319870954666
20.510311859726677 293.4477408474838 0.7257919115846173
20.51553941468009 294.8676768822258 0.7267932878229009
20.520766969633506 297.5115150400047 0.729382962445393
20.52599452458692 295.5953745923371 0.726942934430452
20.531222079540335 294.8811481849407 0.7256786896998331
20.53644963449375 290.9110886503249 0.7205853161018144
20.541677189447164 288.0798314111381 0.7176581621446435
20.546904744400578 287.96557784925477 0.717521861788701
20.552132299353993 288.4580459009756 0.7186775578308321
20.557359854307407 290.7194135839362 0.7203764543410457
20.56258740926082 291.9312561816144 0.7217876270534995
20.567814964214236 293.544630138969 0.7243116807962394
20.57304251916765 290.428924351658 0.7206380643927799
20.578270074121065 289.8207823094345 0.720019804841465
20.58349762907448 288.0923270109844 0.7168117634627894
20.588725184027894 288.34770200862124 0.7176119921132942
20.593952738981308 290.80170913641257 0.7216811050498322
20.599180293934722 289.11436560690015 0.7205835189337828
20.604407848888137 287.7800707526625 0.7192032745331342
20.60963540384155 285.3578544414801 0.7144699250056857
20.614862958794966 282.7178446545707 0.7097907786375113
20.62009051374838 283.37928160805467 0.7111567086956262
20.625318068701795 287.43941912138484 0.7163016486159305
20.63054562365521 288.88740308204376 0.7188253344013398
20.635773178608623 287.3630045154573 0.7176284704243556
20.641000733562038 284.362027823441 0.7138406267639489
20.646228288515452 282.5792833146899 0.7119723448323805
20.651455843468867 285.21641504053156 0.7136123569443561
20.65668339842228 286.20645459316347 0.714234102777637
20.661910953375695 288.94822884772793 0.7174137977669571
20.66713850832911 288.0270057331985 0.715713108662407
20.672366063282524 288.14671830155385 0.7169108613761555
20.67759361823594 288.0424847277685 0.7160262712726619
20.682821173189353 289.908421819295 0.7191282968169171
20.688048728142768 292.81446682336195 0.7228439344546808
20.693276283096182 292.7388671054331 0.7223279768948304
20.698503838049596 290.98716132681176 0.7204160491044175
20.70373139300301 292.763397764636 0.7221039855330464
20.708958947956425 295.87321756120235 0.7259454651576477
20.71418650290984 296.589896523266 0.7262545060683073
20.719414057863254 294.09901979003723 0.7225484222971617
20.72464161281667 293.3136376469619 0.7220948427906282
20.729869167770083 292.8151447912443 0.7216508265408698
20.735096722723497 293.37222892251395 0.722756042037841
20.740324277676912 294.74222576260223 0.7242795413166349
20.745551832630326 293.6015714622972 0.7226827938939713
20.75077938758374 294.40833361329993 0.7244679037909211
20.756006942537155 295.3697085493369 0.7258356718594081
20.76123449749057 298.87568268686255 0.7298613561901443
20.766462052443984 300.01650232792076 0.7307579075542603
20.7716896073974 299.7361464829164 0.7298498385122745
20.776917162350813 300.1866455746322 0.730405343055064
20.782144717304227 301.4366061230893 0.7322866049521964
20.78737227225764 300.36735890155995 0.7300520832305954
20.792599827211056 296.4482969567644 0.7255044540228814
20.79782738216447 297.37405132949635 0.7261011385209457
20.803054937117885 299.30467861717284 0.7285183520385721
20.8082824920713 303.9726790081601 0.7342325526124845
20.813510047024714 304.7442887572741 0.7345294579517342
20.81873760197813 305.7189506153519 0.7362876806425452
20.823965156931543 304.3306782936479 0.7338960371890731
20.829192711884957 305.04145776478583 0.7346106887300764
20.83442026683837 304.02504814975646 0.7331000471537714
20.839647821791786 305.4658303109816 0.7344266620522506
20.8448753767452 306.0696451818745 0.7361037973175695
20.850102931698615 308.16110492876226 0.7389336727992604
20.85533048665203 306.0291027525767 0.7365324206021963
20.860558041605444 300.8695203785193 0.7305191738382654
20.865785596558858 299.6285829891771 0.7287782638864221
20.871013151512273 299.16166041751893 0.728591823625986
20.876240706465687 299.8283486023102 0.7290272372481259
20.8814682614191 297.55863742636575 0.7263502512175553
20.886695816372516 297.3761154000757 0.7264207859277119
20.89192337132593 298.7774311055496 0.7281169900377413
20.897150926279345 301.41139034167634 0.731347228576246
20.90237848123276 302.00736156846153 0.7319419996506394
20.907606036186174 298.8041661037135 0.728166376246862
20.912833591139588 299.0799667288391 0.728286648952528
20.918061146093002 297.96625687787633 0.7265869900362713
20.923288701046417 296.4013883937849 0.7251915804804917
20.92851625599983 296.375323840136 0.7261682322435757
20.933743810953246 297.03575696599006 0.7272818206224273
20.93897136590666 297.9755005608855 0.7279352158937767
20.944198920860075 294.4319095401227 0.7232414976269458
20.94942647581349 290.90086400202824 0.7177664747789545
20.954654030766903 288.71104375248973 0.7156774886779246
20.959881585720318 290.8032279650637 0.7187504670518572
20.965109140673732 289.59769916289997 0.7174595183261682
20.970336695627147 289.62321412968464 0.7174042558406108
20.97556425058056 287.6639850907242 0.7145629395448301
20.980791805533975 288.20734761157513 0.7151989101543709
20.98601936048739 286.54772209527545 0.712518991429427
20.991246915440804 284.05572626106544 0.7094043244497181
20.99647447039422 280.85560447138965 0.7058699819856776
21.001702025347633 280.93513378339617 0.7070954805804244
21.006929580301048 284.2848422629594 0.7119002081086363
21.012157135254462 285.5033532151005 0.7127825623954129
21.017384690207876 284.18353230916483 0.7110817568483933
21.02261224516129 281.678657367069 0.7068123434585917
21.027839800114705 281.07390987254405 0.7069609697691903
21.03306735506812 279.1228101504074 0.7045080456628579
21.038294910021534 277.86338552565104 0.7040071328612358
21.04352246497495 277.8025117134575 0.7040148635012151
21.048750019928363 279.7962041521385 0.7056734014269188
21.053977574881777 280.6655638778786 0.7064160941314309
21.059205129835192 281.41920554005475 0.7066803147281765
21.064432684788606 280.9476172020986 0.706150144010529
21.06966023974202 281.3997445471267 0.7059907955531566
21.074887794695435 279.07045515416934 0.7035168630711256
21.08011534964885 275.8626694640946 0.6995523044951977
21.085342904602264 275.8393219854742 0.6992870391573139
21.09057045955568 277.0243296104983 0.6998166752113245
21.095798014509093 278.82320426281325 0.7018087117205385
21.101025569462507 279.3217835853355 0.7020504497063144
21.10625312441592 279.5298372335189 0.702616096692702
21.111480679369336 279.4265241378901 0.7025173239590186
21.11670823432275 276.7751523272548 0.6987234227661645
21.121935789276165 271.1301363556964 0.6913158571562286
21.12716334422958 271.22117768798483 0.6914730329071781
21.132390899182994 273.89742857633837 0.6958426512581747
21.13761845413641 280.0584732378741 0.7037248734845672
21.142846009089823 280.19287130194306 0.7028215564811037
21.148073564043237 275.6945134746855 0.6956889179153964
21.15330111899665 274.51060238709005 0.6939376520693071
21.158528673950066 275.36478783755837 0.6951350101301246
21.16375622890348 278.2911554773687 0.7001251246862374
21.168983783856895 278.4857764819891 0.7005341455911757
21.17421133881031 277.24570906056834 0.6985214999438218
21.179438893763724 275.87356807701104 0.6957041229496738
21.184666448717138 276.59410164876095 0.6966361794725817
21.189894003670553 277.9443827275846 0.6973988476398035
21.195121558623967 277.7866874374106 0.6969519662871227
21.20034911357738 279.434476204925 0.6987715868982916
21.205576668530796 277.7752976563932 0.6966088175770669
21.21080422348421 276.6654234474606 0.6949454572905914
21.216031778437625 276.1754560961494 0.6938820145194605
21.22125933339104 275.6026802123646 0.6926966057283948
21.226486888344454 276.441024981229 0.6942516179890867
21.231714443297868 277.21858361347824 0.6940563874734692
21.236941998251282 279.18452889376573 0.6961330321290726
21.242169553204697 279.10761798130045 0.696341488810284
21.24739710815811 278.25398799871317 0.6947515566064236
21.252624663111526 277.0196325975432 0.6938345786306718
21.25785221806494 277.38764411383113 0.6928424168531512
21.263079773018355 275.3908451117361 0.6905347979918779
21.26830732797177 273.83831899636743 0.6890724699223408
21.273534882925183 275.23448294249783 0.6911562269776119
21.278762437878598 277.78122658076416 0.6948620223645502
21.283989992832012 278.48164018032645 0.7025761255678863
21.289217547785427 275.94540703715955 0.7086737833236906
21.29444510273884 271.33371847357955 0.7087019448771937
21.299672657692255 266.27245570906535 0.7074099785676785
21.30490021264567 268.58502268985444 0.716376456451854
21.310127767599084 271.05183674183286 0.7251473416322235
21.3153553225525 272.9600048560396 0.7317135993202375
21.320582877505913 271.86910631558396 0.7321769162788118
21.325810432459328 270.12558023601235 0.7315084869402002
21.331037987412742 269.4725479788314 0.7326747244398425
21.336265542366156 270.7898957272027 0.7378737075453072
21.34149309731957 271.8197293741861 0.7422291743807566
21.346720652272985 271.44421762904113 0.7434769867726763
21.3519482072264 268.3843150076302 0.7421308745350613
21.357175762179814 267.13890106868666 0.7437239629745475
21.36240331713323 263.98563240557877 0.7428761442948585
21.367630872086643 264.07492614765334 0.7455687784074596
21.372858427040057 263.6725637455762 0.7465542501002838
21.378085981993472 265.93254923650136 0.7519897156670865
21.383313536946886 268.1579242832268 0.7557504762133574
21.3885410919003 267.7016746559854 0.7568813459049415
21.393768646853715 266.78706641612393 0.7568401454150687
21.39899620180713 265.2120084464819 0.7573713528539019
21.404223756760544 265.0036819276352 0.7593651871055841
21.40945131171396 265.8260096141245 0.7627892826195197
21.414678866667373 267.14557814453855 0.7665222025193825
21.419906421620787 270.2121183391716 0.7726278377856745
21.4251339765742 268.42919036919074 0.7725922297812556
21.430361531527616 265.9770768590258 0.7698083998723368
21.43558908648103 265.81553034303334 0.7712920625539821
21.440816641434445 268.61530321542693 0.7763468544195183
21.44604419638786 271.42066423135947 0.7837054074525608
21.451271751341274 276.06422564853864 0.7926350486733871
21.45649930629469 277.39120959888567 0.7956326831877332
21.461726861248103 276.3293945236021 0.7946702617394041
21.466954416201517 275.46420596533164 0.7953214458403316
21.47218197115493 275.45099456011496 0.7971951158911323
21.477409526108346 275.9632972765822 0.8003251120783318
21.48263708106176 275.6114771303595 0.8012775730057023
21.487864636015175 276.82272272464024 0.8043090325411919
21.49309219096859 278.4977201790715 0.8093174563368642
21.498319745922004 278.65352550908136 0.8122056432499077
21.503547300875418 276.9955303597857 0.8124685834655725
21.508774855828833 277.2952937999997 0.8109271958640676
21.514002410782247 274.42975894018167 0.7884662555919537
21.51922996573566 276.2955079320162 0.7812585774798746
21.524457520689076 280.6451872693189 0.7796425863695357
21.52968507564249 283.3197198554915 0.7789112938682549
21.534912630595905 285.27214132452764 0.7773894519829506
21.54014018554932 282.8774205517596 0.771197748735663
21.545367740502734 285.9631036103694 0.7726419506520028
21.550595295456148 283.57838784309985 0.7671408525725961
21.555822850409562 283.04848398442505 0.7649029057894478
21.561050405362977 283.3816263027061 0.7645899467457256
21.56627796031639 283.0983726982013 0.762899499859404
21.571505515269806 287.5448996049367 0.7673211013174548
21.57673307022322 289.47861951917207 0.7681474171638838
21.581960625176634 289.32817007508646 0.7650871103001008
21.58718818013005 287.0308907189432 0.7605058418470496
21.592415735083463 288.72843663003556 0.7604081711268905
21.597643290036878 289.6239529940661 0.7607006802382251
21.602870844990292 287.65472199956764 0.7572081422606302
21.608098399943707 288.51866632263284 0.7564143914845736
21.61332595489712 290.51295610478246 0.7578365170413547
21.618553509850535 291.47954885194946 0.7579352164662961
21.62378106480395 291.94048537050634 0.7585612842731425
21.629008619757364 291.40040912455015 0.7573204428530879
21.63423617471078 289.33331543231327 0.7528410004557268
21.639463729664193 288.4472840370105 0.7503493348323071
21.644691284617608 288.2723757485396 0.7492224393485031
21.649918839571022 288.69855881835736 0.7489835834245349
21.655146394524436 288.23421078160806 0.7475700087378813
21.66037394947785 286.6456834698711 0.7450680358116473
21.665601504431265 288.71364790125176 0.7477208416028218
21.67082905938468 290.7767251943463 0.7493421813653043
21.676056614338094 295.7785601449587 0.7541361085027484
21.68128416929151 298.09035431685 0.756496390752012
21.686511724244923 297.83821207877924 0.7557424320878654
21.691739279198337 297.9533709700289 0.7560899295686588
21.696966834151752 298.5132986209991 0.7564374460183775
21.702194389105166 297.16220100874096 0.7545397165957916
21.70742194405858 293.18222357597443 0.749549615314132
21.712649499011995 291.97619780439874 0.7484413309406068
21.71787705396541 295.06744440197355 0.7517260301478857
21.723104608918824 297.2919181482716 0.7532513549434604
21.72833216387224 295.7591939232147 0.7496674148799717
21.733559718825653 290.25161581430507 0.7422139060065103
21.738787273779067 290.7716099185368 0.741938720994111
21.74401482873248 292.0827499456657 0.7431799227182816
21.749242383685896 299.3682903357911 0.7531173784940203
21.75446993863931 304.31806056492053 0.7600415402151062
21.759697493592725 305.4095605550534 0.7614963819741716
21.76492504854614 305.33034759149564 0.7593552834819358
21.770152603499554 303.8174786630698 0.7568466061401071
21.77538015845297 301.03499175784845 0.753128967099425
21.780607713406383 304.4938715699127 0.7571777087353055
21.785835268359797 310.61750123605947 0.7642876219554938
21.79106282331321 316.16453681695583 0.7702194015821415
21.796290378266626 319.242048139536 0.7734920103101713
21.80151793322004 319.50642433682754 0.7732495458809304
21.806745488173455 320.38098810640224 0.7740310510139254
21.81197304312687 319.7422186832634 0.7733668167468476
21.817200598080284 322.3475518330536 0.777225635744221
21.822428153033698 326.36721341680226 0.7820652728066653
21.827655707987113 328.84053206611287 0.7851358898881806
21.832883262940527 327.68014298103503 0.7832792194805611
21.83811081789394 326.4128777230449 0.7817519478784445
21.843338372847356 326.8326044248437 0.7817410657617371
21.84856592780077 327.68157299694406 0.7823762644248087
21.853793482754185 327.2815624757902 0.7814629527237519
21.8590210377076 326.10919712358265 0.7798901006252479
21.864248592661014 325.43074656226787 0.779352453073907
21.869476147614428 326.62631851134495 0.7806481832103171
21.874703702567842 325.63712133035443 0.7791837786720528
21.879931257521257 324.9238779397793 0.7776927283470787
21.88515881247467 322.40237669886864 0.774491866427704
21.890386367428086 317.9145825137827 0.7683136835083073
21.8956139223815 315.1451545255661 0.7651394178368283
21.900841477334914 315.1603337907283 0.7652681838538935
21.90606903228833 316.49313523283973 0.7669963980379264
21.911296587241743 314.16488057107665 0.7646898874087145
21.916524142195158 312.2249285796644 0.7620141899477005
21.921751697148572 309.2863221864532 0.7587475733761972
21.926979252101987 307.35724029858756 0.7554772395418573
21.9322068070554 310.155850604214 0.7592508157379815
21.937434362008815 313.73878636036943 0.762785536232703
21.94266191696223 316.03227020008717 0.7664787266532835
21.947889471915644 311.49473190765116 0.7610876427721588
21.95311702686906 307.53097177838345 0.755466727959885
21.958344581822473 306.4662745470008 0.7537537518263229
21.963572136775888 308.41910308412065 0.7547580500686646
21.968799691729302 311.32030833714924 0.7583466873328369
21.974027246682716 311.76040959332676 0.7580054570589005
21.97925480163613 310.4518720142688 0.7572262700873709
21.984482356589545 305.92387067252787 0.7516870239160613
21.98970991154296 304.29756663205774 0.7499563705037429
21.994937466496374 307.16767672859515 0.7525939380138292
22.00016502144979 310.7808695849176 0.7566827038606293
22.005392576403203 311.8133386244615 0.7568615229971576
22.010620131356617 310.83669881533683 0.7553580386780022
22.015847686310032 310.6257788062804 0.7546064655951359
22.021075241263446 311.4530501410229 0.7552318688672451
22.02630279621686 311.97877257650066 0.7565893307659116
22.031530351170275 314.6216275042461 0.7595900914953189
22.03675790612369 315.06934627132466 0.7611203172193921
22.041985461077104 314.3292308619127 0.7603938394734296
22.04721301603052 315.22588242658406 0.7608685945455773
22.052440570983933 316.4993550312002 0.7621381316302241
22.057668125937347 318.09111603640287 0.7632897898664713
22.06289568089076 322.9372847251124 0.7684565020822104
22.068123235844176 322.7266386270761 0.7678782641575912
22.07335079079759 322.14073761723154 0.7671497407103808
22.078578345751005 318.8652198669396 0.7640797583835015
22.08380590070442 319.0042676475213 0.7644115153721853
22.089033455657834 317.76551052742263 0.7628587571067259
22.09426101061125 318.66181046755923 0.7642249400864518
22.099488565564663 322.00380890067174 0.7672187058050667
22.104716120518077 325.70049580061135 0.771052010930227
22.10994367547149 325.4953718362777 0.7695895591760376
22.115171230424906 320.461647611194 0.7633395892490821
22.12039878537832 319.1377034475568 0.761921972564694
22.125626340331735 320.3200729298409 0.7631360171816672
22.13085389528515 321.59333782857425 0.7654641897418862
22.136081450238564 320.18098018248645 0.7635164946003583
22.141309005191978 318.01888468016995 0.7611171715670085
22.146536560145393 313.5653109834847 0.7557950081149625
22.151764115098807 314.41088240288923 0.7566230217996042
22.15699167005222 314.3980207125867 0.7563300930668697
22.162219225005636 317.156315580024 0.7596189654325363
22.16744677995905 316.3642663679756 0.7582808929406689
22.172674334912465 317.6479802114995 0.7602577923829131
22.17790188986588 321.22796108417094 0.7635311108029184
22.183129444819293 318.6376052396392 0.760666784787438
22.188356999772708 319.32381371820054 0.7606579930272035
22.193584554726122 317.5157914579495 0.7574683276426293
22.198812109679537 319.9418449818047 0.7602640313393515
22.20403966463295 321.81873786899683 0.7621301559672808
22.209267219586366 320.9987940328572 0.7613761720163634
22.21449477453978 318.7206043110688 0.7590532446930682
22.219722329493194 316.6749507545627 0.7566365984276933
22.22494988444661 315.75467023579364 0.7559821531367457
22.230177439400023 320.45075072185637 0.7608925787883678
22.235404994353438 323.79924910212327 0.7650074863900762
22.240632549306852 323.60215873141004 0.7643048212271595
22.245860104260267 321.0414578065795 0.7614702963776858
22.25108765921368 317.4793308596145 0.7574712384471304
22.256315214167095 316.2857347513523 0.7554640813005912
22.26154276912051 315.6860741931752 0.7552746320256923
22.266770324073924 317.6910625622211 0.7577505335117116
22.27199787902734 317.22670362127843 0.7576034762848393
22.277225433980753 318.8851693799655 0.7592994186888221
22.282452988934168 318.7303547052462 0.7589337870678231
22.287680543887582 314.2195744430232 0.7536809503497628
22.292908098840996 310.43638851616765 0.749426558613068
22.29813565379441 309.3791141871512 0.7478896488783133
22.303363208747825 308.4294554564979 0.7473594104789146
22.30859076370124 307.6359416293132 0.7461709329567504
22.313818318654654 305.58517963592067 0.7434679533459742
22.31904587360807 307.80524002019325 0.745080855346228
22.324273428561483 306.4399885579757 0.7424879165414955
22.329500983514897 308.5018487082832 0.7456690683658701
22.334728538468312 306.36175744209214 0.7426992205669697
22.339956093421726 303.1825245878062 0.7393484614926263
22.34518364837514 303.4419731788042 0.7388081436118631
22.350411203328555 300.0048361829345 0.7350956503945306
22.35563875828197 299.5253889165725 0.7347240162320696
22.360866313235384 295.2288331442392 0.7291435342810295
22.3660938681888 295.656491692053 0.7296137247191947
22.371321423142213 294.58949835828946 0.7273240044313902
22.376548978095627 294.37612211388426 0.726749910353819
22.38177653304904 294.2320730189041 0.7268711911806718
22.387004088002456 290.92420343976437 0.7235733017115223
22.39223164295587 291.2673684662941 0.7237399971639155
22.397459197909285 293.26174468114857 0.7265484181995353
22.4026867528627 294.5550853717331 0.727117052175561
22.407914307816114 293.0231064542461 0.7262642845178382
22.41314186276953 291.75370225443373 0.724824612459396
22.418369417722943 292.4603240562795 0.7257720551228617
22.423596972676357 292.90355948578537 0.7263382474617099
22.42882452762977 290.8378327694827 0.7230801093055662
22.434052082583186 287.53106858096294 0.7185418139978347
22.4392796375366 285.44944390776095 0.7155324566278863
22.444507192490015 284.733724570147 0.7152898774118153
22.44973474744343 282.95023815076735 0.713717480269269
22.454962302396844 282.2903163543551 0.7138414657221266
22.460189857350258 283.0119038623038 0.7159517073422441
22.465417412303673 282.8373052897059 0.7155543862587623
22.470644967257087 284.8673036194997 0.7169919769198727
22.4758725222105 284.380354346048 0.7155231099910119
22.481100077163916 285.244966014555 0.7168659912857793
22.48632763211733 285.4283500420115 0.716913965536815
22.491555187070745 285.2783595024593 0.7158326473114472
22.49678274202416 285.70288556759937 0.7151182993443487
22.502010296977573 285.1885897824215 0.7161650372151016
22.507237851930988 282.2346745552781 0.7132557850772195
22.512465406884402 279.2870471272086 0.7098918294815459
22.517692961837817 280.66729010178796 0.7107294567958392
22.52292051679123 280.64940422264215 0.7103921575195379
22.528148071744646 279.6485611108492 0.7094756100636923
22.53337562669806 274.78171934148145 0.7034921505902316
22.538603181651474 274.48082723807823 0.7028835127369466
22.54383073660489 278.21921818200013 0.7066977891565748
22.549058291558303 283.88168490593466 0.7129994987368309
22.554285846511718 286.52678699528747 0.7169543109866613
22.559513401465132 284.093882120877 0.7142347353742653
22.564740956418547 278.47636691028714 0.707782208458297
22.56996851137196 275.8275254478056 0.7038435895958437
22.575196066325375 278.6284732132306 0.7069273303525185
22.58042362127879 281.6859736050837 0.7107463540700077
22.585651176232204 279.7889860989342 0.7091826610237734
22.59087873118562 277.565378516747 0.7060406028294007
22.596106286139033 274.27136743377656 0.7015281865882331
22.601333841092448 273.12194942028964 0.6990230387391658
22.606561396045862 276.63743732392044 0.7038863761314917
22.611788950999276 277.3746770774111 0.7049671683240908
22.61701650595269 278.00077246303834 0.7058453171640783
22.622244060906105 275.8424595857464 0.7034886617207864
22.62747161585952 275.145445942504 0.7021934963999577
22.632699170812934 275.6026851800176 0.7028797783000741
22.63792672576635 274.1754386279438 0.7013096416235618
22.643154280719763 274.0753511949116 0.7013418271380033
22.648381835673177 274.8142945135747 0.7016983940256523
22.653609390626592 274.36019779170067 0.7006909245485374
22.658836945580006 275.05490876661634 0.7007843292374197
22.66406450053342 272.7692363043898 0.6983201620512051
22.669292055486835 274.2530664782944 0.7003770039957471
22.67451961044025 274.04335346485567 0.7009868441428448
22.679747165393664 276.2696737368341 0.7036041493490659
22.68497472034708 279.28651679844086 0.7072053384327919
22.690202275300493 279.4335634955356 0.7064049103503706
22.695429830253907 277.2418123981526 0.7028746288431328
22.70065738520732 274.7288518758557 0.6998809435620212
22.705884940160736 274.40289572582736 0.6998984653177716
22.71111249511415 276.72038371304944 0.7034599442724283
22.716340050067565 279.2302063851384 0.705700422122459
22.72156760502098 281.54267471655976 0.7082816163352762
22.726795159974394 281.6006159662342 0.708989059725059
22.73202271492781 281.51203449122403 0.7090048900175419
22.737250269881223 281.28238365279236 0.7082997015081993
22.742477824834637 282.97246152717514 0.7100514146608016
22.74770537978805 288.01053638197897 0.7161528052791999
22.752932934741466 292.49137279955863 0.7220281785158574
22.75816048969488 293.96350088975913 0.7239015613044472
22.763388044648295 290.44423280323355 0.7195082906238794
22.76861559960171 286.8276303148649 0.7151244119523594
22.773843154555124 288.1872312187024 0.7160954322459426
22.779070709508538 288.3670680630387 0.7168698019918524
22.784298264461952 287.25754799728145 0.7155475574799964
22.789525819415367 286.8418415591922 0.71491941289546
22.79475337436878 288.1148547045376 0.7156673041290941
22.799980929322196 292.61470943755216 0.7204979672998292
22.80520848427561 294.9708532050926 0.7233113432970046
22.810436039229025 296.19111993030833 0.7245768599052184
22.81566359418244 294.2632563255204 0.7223850377099752
22.820891149135853 297.21249743623855 0.7273552105143121
22.826118704089268 292.6019040992278 0.7218566993969959
22.831346259042682 292.3037153962345 0.7217776045881584
22.836573813996097 289.61008470032476 0.717431829435045
22.84180136894951 294.80283458578907 0.7237677165526203
22.847028923902926 298.6294932366416 0.7279689342691964
22.85225647885634 301.1182526447874 0.7314034091110302
22.857484033809754 302.4141967666181 0.7333765352758891
22.86271158876317 301.7179782046473 0.7320599912814282
22.867939143716583 299.90523648202446 0.7284800230737565
22.873166698669998 298.7260036724864 0.7260176544097791
22.878394253623412 297.7431151407851 0.7246168056628549
22.883621808576827 299.5010614468472 0.7274430048995685
22.88884936353024 298.2716315359471 0.7266979636564411
22.894076918483655 295.09151477311207 0.7233481354641714
22.89930447343707 292.3993291487649 0.7201433479471445
22.904532028390484 294.13253569266135 0.7211458884012282
22.9097595833439 296.20977762016014 0.7234417136965695
22.914987138297313 295.40152932860906 0.7223645489810064
22.920214693250728 294.23967558991166 0.7221243732305979
22.925442248204142 294.1693753836083 0.7219831329176758
22.930669803157556 295.2971824356016 0.7238012675554361
22.93589735811097 293.44111476245024 0.7208443281775587
22.941124913064385 292.90643212716265 0.7199836405265359
22.9463524680178 296.4382153099129 0.7246489362436461
22.951580022971214 296.4972865553276 0.724941034871668
22.95680757792463 291.54389976686167 0.7188219789983484
22.962035132878043 285.2214019832098 0.7103565515660807
22.967262687831457 287.25012601418376 0.7121957806069705
22.972490242784872 292.9800687921247 0.718750093183236
22.977717797738286 296.39445815209433 0.723362088227738
22.9829453526917 293.6180087644491 0.720473789595241
22.988172907645115 290.8518075530108 0.7181871578106303
22.99340046259853 289.2975787605657 0.71611576134512
22.998628017551944 288.96381779180894 0.7151927912401054
23.00385557250536 288.8830761729897 0.7140636276392562
23.009083127458773 290.8773148033953 0.7173441675813634
23.014310682412187 291.5928048295044 0.7186784479544183
23.0195382373656 290.8974428471784 0.7168449917230537
23.024765792319016 289.8424553709372 0.7144784773616766
23.02999334727243 292.33775677494066 0.7174205097769688
23.035220902225845 296.2190898653507 0.7217503878389726
23.04044845717926 295.89594907926295 0.7221414252805161
23.045676012132674 292.6399200437895 0.718815187466934
23.05090356708609 287.62831963581687 0.7142263860619886
23.056131122039503 288.40808270723306 0.7150704624109178
23.061358676992917 293.23263811812257 0.7203706302795319
23.06658623194633 292.9343918201857 0.7194804186722424
23.071813786899746 289.31470520852804 0.714126391191518
23.07704134185316 287.8579979126668 0.7119200335811349
23.082268896806575 288.5470715323262 0.7124542589509069
23.08749645175999 289.16270399632674 0.7134461778820481
23.092724006713404 289.2649547117379 0.714224993398598
23.097951561666818 293.0323870262704 0.7187654992684493
23.103179116620232 292.92139608489464 0.7189787202898128
23.108406671573647 292.5420479589853 0.7186348703665355
23.11363422652706 291.4353086901606 0.7172717343580214
23.118861781480476 292.2948158565059 0.7182052661850882
23.12408933643389 290.14438327225974 0.7157552847438549
23.129316891387305 289.9710678070668 0.71490168060443
23.13454444634072 287.8474580524587 0.7118862136113708
23.139772001294133 286.88001745042635 0.7098729340093105
23.144999556247548 287.47634327382104 0.7116623697601435
23.150227111200962 289.61516626271754 0.7137649476496271
23.155454666154377 290.49882942464615 0.7155693539919132
23.16068222110779 289.82475783962263 0.7141959051787958
23.165909776061206 290.670427086392 0.7147021211872067
23.17113733101462 291.0506186028779 0.715458598030584
23.176364885968034 291.8390257023648 0.7160626245788148
23.18159244092145 290.4649491670091 0.7156368840489609
23.186819995874863 286.8047557626613 0.7109754592207543
23.192047550828278 287.47682034424065 0.7121438237080199
23.197275105781692 287.5554794930111 0.7113113818353789
23.202502660735107 286.45119289619623 0.7098333758336749
23.20773021568852 287.6727772439798 0.7107519268760719
23.212957770641935 288.4949789006795 0.7122723042943548
23.21818532559535 290.3375333657212 0.7140518728238724
23.223412880548764 291.0357316962234 0.71546929700264
23.22864043550218 292.4058463073033 0.7167472853623514
23.233867990455593 292.1141671785248 0.7159004076797515
23.239095545409008 291.5558741336315 0.7146952697311082
23.244323100362422 289.28088018082633 0.7126808425552476
23.249550655315836 289.04782609893493 0.7127389003745346
23.25477821026925 290.87229760919513 0.7139076893495696
23.260005765222665 288.63477821690003 0.7117387236633699
23.26523332017608 288.49965575541813 0.7112886080246171
23.270460875129494 287.2655360249069 0.7099945844781523
23.27568843008291 291.2400827157679 0.7151996330246566
23.280915985036323 291.7448321897805 0.7160650195628482
23.286143539989737 289.03595140469326 0.7144291816455881
23.291371094943152 286.45892784096446 0.7105822082381719
23.296598649896566 285.6472030695645 0.7093428972972302
23.30182620484998 286.3631420626567 0.7089821257481329
23.307053759803395 285.995205046778 0.7070497491624099
23.31228131475681 287.62999070448683 0.709394309615852
23.317508869710224 291.3867912381874 0.7144095806443677
23.32273642466364 294.2423158105864 0.7184459996925037
23.327963979617053 293.02530865011323 0.7169940798639856
23.333191534570467 291.2607943544786 0.7147629808833239
23.33841908952388 290.14818282580404 0.7140212991015892
23.343646644477296 291.74511713508406 0.7159310013441194
23.34887419943071 290.6334402316168 0.7139302708120633
23.354101754384125 291.7899531754148 0.7155102016618891
23.35932930933754 293.7086446723336 0.7174901019859385
23.364556864290954 293.3052275812666 0.7178292521507841
23.369784419244368 293.6627970788201 0.7168763437620708
23.375011974197783 293.7380750394516 0.7160646636483964
23.380239529151197 294.5998991825921 0.716143046690651
23.38546708410461 293.98600945511447 0.7160710734602054
23.390694639058026 295.2891250188753 0.7178870119033092
23.39592219401144 295.3940030146649 0.7188700464426342
23.401149748964855 294.90977553129994 0.7195115295099415
23.40637730391827 292.8796546865086 0.7170096887418025
23.411604858871684 290.8841208497432 0.7129137506223636
23.416832413825098 289.4681516411018 0.7108570203507325
23.422059968778512 286.8250404643263 0.7085906336078176
23.427287523731927 288.4760664436431 0.7114854182393723
23.43251507868534 289.3866407777769 0.7117028005470473
23.437742633638756 294.388709035195 0.7174738814612852
23.44297018859217 294.35137567576834 0.7170474348814461
23.448197743545585 295.32665696153055 0.7183965443508343
23.453425298499 296.3992765467865 0.7184732337689334
23.458652853452413 297.5116040903391 0.7197489751172161
23.463880408405828 295.3810468389409 0.7163667164035917
23.469107963359242 291.8505274550555 0.7127040159683116
23.474335518312657 291.6609902629244 0.7114440399959466
23.47956307326607 294.8202651756563 0.7153736984837679
23.484790628219486 298.5216318052471 0.7197332423047446
23.4900181831729 302.7627466245522 0.725168019927715
23.495245738126314 302.6223048651627 0.7252268962900413
23.50047329307973 302.1069098885669 0.7243144718973353
23.505700848033143 296.6599498638466 0.7192092950421941
23.510928402986558 298.58778973751674 0.7220691659381713
23.516155957939972 299.33200554466794 0.7233242973627614
23.521383512893387 297.98930404412516 0.7210134259566132
23.5266110678468 294.51749281765484 0.7168552075090595
23.531838622800215 295.5604176964548 0.7180090241570187
23.53706617775363 298.50423928229173 0.7214923650670143
23.542293732707044 304.25847821421263 0.7267612667226884
23.54752128766046 305.27032280482666 0.726481474205618
23.552748842613873 306.69239641486047 0.7272936159465859
23.557976397567288 306.35815967127667 0.7273284585150853
23.563203952520702 307.29527451999877 0.7291685305458224
23.568431507474116 307.40054997739094 0.729003738544015
23.57365906242753 305.4241613813625 0.7263429484634788
23.578886617380945 301.039324045388 0.719935767206031
23.58411417233436 298.5205181280887 0.7170317257924416
23.589341727287774 298.50291952039044 0.7161198982392559
23.59456928224119 299.4011028840012 0.7180327408254188
23.599796837194603 299.7031971104924 0.7185774193351795
23.605024392148017 301.69039352607547 0.7201843863608332
23.610251947101432 302.61056942074407 0.7199203581275935
23.615479502054846 304.38030349919393 0.7215059426732193
23.62070705700826 301.5574973525376 0.7180484556308738
23.625934611961675 299.21351486904683 0.7152338805364211
23.63116216691509 298.68438240163476 0.7143982810504955
23.636389721868504 299.37261881277556 0.7150309108959008
23.64161727682192 300.95006173328284 0.7175885823012816
23.646844831775333 303.1915066037836 0.71921620603761
23.652072386728747 303.9165907452414 0.7192892251206009
23.65729994168216 303.09425354416106 0.7175224165996938
23.662527496635576 303.5205821382549 0.7191617943735339
23.66775505158899 304.17797310839956 0.7203546782933238
23.672982606542405 305.25886555140715 0.720989081400788
23.67821016149582 306.55820201815374 0.7219505195596274
23.683437716449234 303.799599184966 0.7175050619362561
23.688665271402648 299.33393410702297 0.7114534257829493
23.693892826356063 296.19108908752287 0.7071740779805383
23.699120381309477 295.74942448466174 0.7069902147259056
23.70434793626289 300.0049269764882 0.7119571575238917
23.709575491216306 303.11161364631846 0.714610498408838
23.71480304616972 307.16356596331804 0.7197704972269735
23.720030601123135 308.7762892667509 0.7222756697201527
23.72525815607655 310.4709815097374 0.7251790799483072
23.730485711029964 310.97290983595684 0.7258922398133721
23.735713265983378 308.7539320498848 0.7226740376655084
23.740940820936792 302.2775280400475 0.7154048097472515
23.746168375890207 302.4653466817837 0.7139294348711054
23.75139593084362 303.2452867769459 0.7139435587447625
23.756623485797036 304.03786181231584 0.7144855622573046
23.76185104075045 304.47825203352124 0.7152644538661455
23.767078595703865 300.7333176892435 0.7110763651767168
23.77230615065728 300.22832637162867 0.7098614906061466
23.777533705610693 299.88629129187 0.7090164966528691
23.782761260564108 306.9699169460551 0.7165646871156065
23.787988815517522 311.7402792653237 0.7210799471872843
23.793216370470937 310.9122144552753 0.7196895344758634
23.79844392542435 308.6532857492761 0.7167900389066933
23.803671480377766 307.0465625736627 0.7157970903015435
23.80889903533118 308.61760192125115 0.717462230972452
23.814126590284594 307.0641452304964 0.714548909854145
23.81935414523801 305.2765322684522 0.7118738221065783
23.824581700191423 306.3907987187669 0.7125881739365826
23.829809255144838 307.71821298232624 0.7148593940730268
23.835036810098252 307.7519062179518 0.7154211376575402
23.840264365051667 306.92222286138445 0.7149060925658414
23.84549192000508 307.1096788425048 0.714389369002868
23.850719474958495 310.23929594988016 0.7173302755826567
23.85594702991191 310.84421489412415 0.7181734310061181
23.861174584865324 311.62885386486914 0.7190313640935803
23.86640213981874 310.20617247385945 0.7158603002569898
23.871629694772153 309.46318428688664 0.7147730473596903
23.876857249725568 310.33767153211875 0.7145626741301785
23.882084804678982 309.70953238711934 0.7136243567731567
23.887312359632396 310.86927263440333 0.715270092083093
23.89253991458581 310.81782348275544 0.7154515436872594
23.897767469539225 311.88268790002724 0.7176335041319402
23.90299502449264 309.8864259022727 0.7146954699139326
23.908222579446054 307.16914714229586 0.7117334782838457
23.91345013439947 303.9362656204125 0.7078775603838591
23.918677689352883 303.2239177705427 0.7063844470164157
23.923905244306297 304.3757654965349 0.7084011130527085
23.929132799259712 307.9354608729673 0.7113940805062512
23.934360354213126 307.99939183319043 0.7113483195663992
23.93958790916654 310.69693434471566 0.7139708269123958
23.944815464119955 307.74823559667817 0.7110239333713183
23.95004301907337 304.7415726413599 0.7077627758276189
23.955270574026784 300.4310042159544 0.7026929687914328
23.9604981289802 297.41648852326574 0.6990693961265221
23.965725683933613 298.12655042867345 0.6997536603563611
23.970953238887027 299.88288787117887 0.7020363121178111
23.97618079384044 301.5561694208225 0.7041627084297685
23.981408348793856 300.0842322123544 0.7031998812831042
23.98663590374727 302.8079448965265 0.7075486587003988
23.991863458700685 305.24806170201566 0.7099479510300525
23.9970910136541 307.29898859997013 0.7116821524787054
24.002318568607514 303.01066118110236 0.7052933751805573
24.007546123560928 300.5351523445578 0.7020173931886577
24.012773678514343 297.7661131073108 0.6994269464813724
24.018001233467757 300.3525303586972 0.7020506369881244
24.02322878842117 299.51060139970264 0.7011018301120029
24.028456343374586 300.1287079887377 0.7013622308347086
24.033683898328 300.664956724488 0.7019813354643174
24.038911453281415 300.6812665689814 0.7028280051795869
24.04413900823483 302.03558685291205 0.7038444235042153
24.049366563188244 301.27542341217537 0.7044734777736874
24.054594118141658 305.5845104233157 0.7097644450271285
24.059821673095072 304.680762662286 0.708939733507651
24.065049228048487 303.3224708707612 0.7073314825817947
24.0702767830019 300.8908508503047 0.7168949735777886
24.075504337955316 303.9058922197521 0.7293296182955377
24.08073189290873 305.6221193014819 0.7373374818200735
24.085959447862145 306.5587615907745 0.7445234010135311
24.09118700281556 306.57169734496586 0.7498037533366235
24.096414557768973 306.13948413044756 0.7529555721125112
24.101642112722388 306.3743615564144 0.756638688240221
24.106869667675802 306.0950099524159 0.7612102782699179
24.112097222629217 306.14540886258635 0.7664093014914166
24.11732477758263 303.7975625181879 0.7675993211657465
24.122552332536046 303.74940148570494 0.7697464863378728
24.12777988748946 303.1794239174429 0.7706952742700021
24.133007442442874 301.8753227825456 0.7717200684493227
24.13823499739629 301.4622762372405 0.77436004684702
24.143462552349703 301.87871504704856 0.7789293060509309
24.148690107303118 304.50319613732717 0.7862166563018992
24.153917662256532 304.3782702519493 0.7892580767266184
24.159145217209947 302.89871918924894 0.7900324337318901
24.16437277216336 301.35167345370996 0.790465247344704
24.169600327116775 300.4079205481122 0.7930745415253165
24.17482788207019 302.71769115948996 0.7994266515051411
24.180055437023604 303.2430870956674 0.8022827401947938
24.18528299197702 304.390831953454 0.8050270474437003
24.190510546930433 305.2948313011598 0.8081809915727753
24.195738101883848 305.86126162221103 0.811553798851754
24.200965656837262 307.54165851382385 0.8175065816925008
24.206193211790676 307.38847486710023 0.8203789784019564
24.21142076674409 308.0507701010742 0.8248378173573054
24.216648321697505 306.2365298396155 0.8246711437644172
24.22187587665092 308.63225454893404 0.8305620586135675
24.227103431604334 306.4166179542756 0.8295262190987759
24.23233098655775 306.133346102629 0.8318267217746484
24.237558541511163 302.8212666223139 0.8283119229151855
24.242786096464577 300.719800009612 0.8270838582174317
24.248013651417992 303.71151847495753 0.8332695024847376
24.253241206371406 302.9996646157013 0.8357399368808102
24.25846876132482 300.8892776697956 0.8366614020489693
24.263696316278235 297.1051514860784 0.8339896334745585
24.26892387123165 296.1510062646148 0.8344237052742881
24.274151426185064 297.1919000395709 0.837031991023969
24.27937898113848 299.54376760281025 0.8415939705944794
24.284606536091893 302.4617560508852 0.8467970644051469
24.289834091045307 304.5179994271028 0.8530067683519479
24.29506164599872 301.7111777602591 0.8523840191848897
24.300289200952136 302.85720145550954 0.8564839955724459
24.30551675590555 302.03808405147794 0.8568711895026068
24.310744310858965 300.9373251914871 0.856166512235844
24.31597186581238 300.60343976260083 0.8587005536372869
24.321199420765794 299.3647824923378 0.8597753826523266
24.326426975719208 299.9885278570086 0.8628330151044358
24.331654530672623 300.087877593483 0.8633932705451919
24.336882085626037 300.46216909826086 0.8652851168094712
24.34210964057945 300.42559475389 0.8666040828417199
24.347337195532866 298.72161671601924 0.8677793936261058
24.35256475048628 298.25504978086485 0.8696645813654631
24.357792305439695 294.669839687322 0.8662421683446786
24.36301986039311 295.35969422945317 0.8700429812827967
24.368247415346524 295.60929362428516 0.8729150082198323
24.373474970299938 303.48697933336933 0.8869773178463204
24.378702525253352 302.0702642149417 0.885289553444213
24.383930080206767 302.31919337954366 0.8857290710338597
24.38915763516018 299.12245576500425 0.8828023705821126
24.394385190113596 304.28888630795484 0.8927611880076353
24.39961274506701 305.1660973174131 0.8970518418344103
24.404840300020425 306.1105487314765 0.9005855937406638
24.41006785497384 304.26866835373573 0.901490576977706
24.415295409927253 303.41062846564523 0.9025965963910263
24.420522964880668 300.13790112976733 0.9015188608772696
24.425750519834082 299.0741591482848 0.9017114692602406
24.430978074787497 301.68699418967105 0.9077421565716572
24.43620562974091 305.4789157418023 0.914279685628115
24.441433184694326 305.51039962411767 0.9150063316075897
24.44666073964774 306.1253085559431 0.9179238617516567
24.451888294601154 307.33852312428 0.9222256205933616
24.45711584955457 308.42436530214695 0.9269442813607488
24.462343404507983 306.595841216377 0.9279075364760885
24.467570959461398 302.47683374109494 0.9243399841973412
24.472798514414812 301.8686116755041 0.924755542645693
24.478026069368227 301.37335451343046 0.9257075015205816
24.48325362432164 302.182220041294 0.9294870725588731
24.488481179275055 302.18797579641887 0.9322332702535104
24.49370873422847 303.8059148656606 0.9383382238041784
24.498936289181884 305.8863676837276 0.9443502403270345
24.5041638441353 307.8027219919395 0.9488674966972844
24.509391399088713 309.43404278019517 0.9523323364357658
24.514618954042128 306.5517390865829 0.9487203850192857
24.519846508995542 306.07101897139603 0.9503526434389338
24.525074063948956 304.648633790988 0.9510313644598657
24.53030161890237 307.82332739065896 0.9579853534639537
24.535529173855785 304.5406570038646 0.9553938694543882
24.5407567288092 304.5281737098441 0.9572753835856184
24.545984283762614 302.6811100592718 0.9572046480069083
24.55121183871603 306.9429036774105 0.9673101638631384
24.556439393669443 311.7185327666706 0.9764587568672921
24.561666948622857 314.0626063642855 0.9815796578488263
24.566894503576272 317.7589248500937 0.9899717221473818
24.572122058529686 318.2959565560514 0.9951336736658113
24.5773496134831 319.2203999125633 1.0001403104142343
24.582577168436515 315.98766678589874 0.998531738997217
24.58780472338993 313.53108322911964 0.9966392618305558
24.593032278343344 312.7857332959601 0.9977107096821968
24.59825983329676 313.10180502482444 0.9985161676165668
24.603487388250173 311.31595921972456 0.9983125721588059
24.608714943203587 309.5215468066208 0.998695759879967
24.613942498157 308.8752059026197 1.0015665222003818
24.619170053110416 308.79651654392603 1.0019791927673551
24.62439760806383 307.28026461626496 1.0012767582322737
24.629625163017245 304.94004984376454 0.9982430862748499
24.63485271797066 306.9319175172589 1.0037508079839403
24.640080272924074 306.6954496153186 1.0062877486477986
24.645307827877488 311.5551457836937 1.0181809040004755
24.650535382830903 310.388516221336 1.0198092822641391
24.655762937784317 312.2867059408 1.0258188827169716
24.66099049273773 308.919953964468 1.0229704498031436
24.666218047691146 308.5107807211399 1.0249574478257377
24.67144560264456 304.23803352446936 1.0215008339401916
24.676673157597975 303.0769517535762 1.021214071336939
24.68190071255139 301.56828596413015 1.0207990344076112
24.687128267504804 301.29212408531555 1.0231653495092805
24.692355822458218 302.72255602510245 1.030276790902129
24.697583377411632 306.1747919692191 1.0389110483272803
24.702810932365047 306.60601989593107 1.041810227911254
24.70803848731846 305.5628442383937 1.0400399253774388
24.713266042271876 301.126699199927 1.0354915163080245
24.71849359722529 302.3801244737564 1.0398706870485983
24.723721152178705 301.9987834491276 1.042368933904011
24.72894870713212 309.21531774169927 1.0572520771398624
24.734176262085533 308.08799945443303 1.0567566329119111
24.739403817038948 311.3509410608326 1.0645829095037742
24.744631371992362 308.59270718141795 1.0631566069981997
24.749858926945777 308.9892811295299 1.0666517215158493
24.75508648189919 307.2828969211468 1.0662196495247513
24.760314036852606 304.45348734912625 1.0640563760316024
24.76554159180602 304.05052181574564 1.0667003335148
24.770769146759434 305.1318697771677 1.0731889845891331
24.77599670171285 304.3096734362432 1.0749355620099426
24.781224256666263 299.24188176639626 1.0692650631475165
24.786451811619678 300.37973326367376 1.0741155194935343
24.791679366573092 299.97098671571524 1.0764041809581604
24.796906921526507 302.4750339669515 1.083434936140793
24.80213447647992 301.9092263414378 1.086293236156267
24.807362031433335 299.6180781375249 1.0846892457904795
24.81258958638675 302.77425301302696 1.0917582814743618
24.817817141340164 300.99141415914255 1.0889762895546458
24.82304469629358 302.9932439450801 1.095216620127021
24.828272251246993 300.31789028867007 1.0932662372077753
24.833499806200408 301.9977066019655 1.0987312063110475
24.838727361153822 301.8217514383603 1.1012106215368536
24.843954916107236 302.1350673247928 1.1047490287759107
24.84918247106065 303.68157723674216 1.1113310195076906
24.854410026014065 305.0461773382509 1.1163782930585038
24.85963758096748 307.75152309471815 1.12267504820843
24.864865135920894 305.8029107608767 1.1209796158046044
24.87009269087431 305.437695609911 1.1220328176555692
24.875320245827723 305.2061472976451 1.1262808090400052
24.880547800781137 306.8365949022256 1.1343647862752926
24.885775355734552 308.1470441368568 1.1403972169865493
24.891002910687966 306.5094672545681 1.138746203537572
24.89623046564138 307.3980434332013 1.1426027926207367
24.901458020594795 303.59036467659564 1.1398291827862828
24.90668557554821 305.31944959180316 1.1478578597512026
24.911913130501624 305.3882265627133 1.1514791821246066
24.91714068545504 305.20642544287944 1.1545826559098522
24.922368240408453 304.8357069421042 1.1574818583820892
24.927595795361867 305.6060881066535 1.1622350290896795
24.93282335031528 307.1169707899911 1.168273894984917
24.938050905268696 308.10815884019894 1.1735294810876427
24.94327846022211 306.03660563065273 1.173306798181834
24.948506015175525 308.2440520812891 1.1818183389243209
24.95373357012894 312.28868067398116 1.192072513185196
24.958961125082354 311.97926227451705 1.191776221498034
24.964188680035768 312.1421734642439 1.193770684269999
24.969416234989183 307.31955821551867 1.1867539122166566
24.974643789942597 313.37867131811095 1.2032749033412435
24.97987134489601 315.13931164334554 1.2090175200132094
24.985098899849426 318.4193396690637 1.2223221263934454
24.99032645480284 316.748157010506 1.22262602892817
24.995554009756255 315.46076714591936 1.2244357605062908
25.00078156470967 315.17280842467045 1.225863182658118
25.006009119663084 315.398121956057 1.2298178444660166
25.011236674616498 317.11838371403917 1.2372997606478804
25.016464229569912 316.3643464151576 1.2373442187476036
25.021691784523327 315.1713261402468 1.2383868806467377
25.02691933947674 312.8138708150512 1.2386338143651732
25.032146894430156 310.21816521267715 1.2384894722402597
25.03737444938357 310.909923126656 1.2431124988853552
25.042602004336985 311.3382865196037 1.2459449605772392
25.0478295592904 316.5107947573995 1.2596569526824073
25.053057114243813 322.50106483584614 1.275084169167988
25.058284669197228 319.0716207656074 1.27263958240385
25.063512224150642 314.505115022994 1.2683857235842573
25.068739779104057 304.8002206749725 1.2546473411060617
25.07396733405747 305.4453626366249 1.2604498935291033
25.079194889010886 307.0420304320344 1.267441878506148
25.0844224439643 312.53049735959075 1.2806109432911732
25.089649998917714 313.06510651472104 1.2854892303712542
25.09487755387113 313.60888071551034 1.2881699413496128
25.100105108824543 316.9415160377745 1.2991284839985675
25.105332663777958 317.56373969635155 1.305807173124087
25.110560218731372 319.7744619648046 1.3169502153132753
25.115787773684787 315.14631512685025 1.3115868640310457
25.1210153286382 312.41523423681525 1.3100359485575779
25.126242883591615 310.8141945888701 1.3102974045833948
25.13147043854503 310.0949453750199 1.3138094019922646
25.136697993498444 314.27964608874083 1.3265299503813746
25.14192554845186 313.35557330291334 1.3275055241574993
25.147153103405273 313.4198830915643 1.3314805850599953
25.152380658358688 315.17099804927244 1.3401346389184916
25.157608213312102 320.8673360959159 1.3592554826141188
25.162835768265516 324.8562546764448 1.3715880262642544
25.16806332321893 325.9888324456084 1.3778062050909259
25.173290878172345 324.75932650149764 1.3793849340032744
25.17851843312576 324.9355352610715 1.3851564039083457
25.183745988079174 321.27154799497185 1.3820247163539798
25.18897354303259 317.77598520821596 1.3746033143806728
25.194201097986003 316.3424356256367 1.374828637656656
25.199428652939417 315.09959248064126 1.3766322315110373
25.204656207892832 310.7508034625316 1.3746729126890416
25.209883762846246 309.1738880014221 1.3770126942064453
25.21511131779966 308.0989166825248 1.3788043519419173
25.220338872753075 311.51105976501947 1.391295970900489
25.22556642770649 313.7530439987444 1.4028316129961058
25.230793982659904 316.41297927179323 1.415294003448087
25.23602153761332 323.0665126746443 1.4336757042887676
25.241249092566733 324.09803468717746 1.4396524294212572
25.246476647520147 325.4875635218318 1.4443752320728374
25.25170420247356 324.28262950746654 1.4470991940211317
25.256931757426976 322.31394182782054 1.4471888372980675
25.26215931238039 320.6946760510359 1.4516626701863629
25.267386867333805 324.1884103710999 1.4637954839336333
25.27261442228722 321.49004291334563 1.4627969764921667
25.277841977240634 325.09891369266256 1.4777794589426065
25.283069532194048 321.2984917361514 1.473352989637404
25.288297087147463 327.94296240282694 1.4963420265385068
25.293524642100877 335.7924506998303 1.5199459065522456
25.29875219705429 341.30477389998623 1.5386640105628526
25.303979752007706 338.19962605569737 1.5386052627110252
25.30920730696112 329.39124371323305 1.525095391921391
25.314434861914535 322.21929795927934 1.5137574912276546
25.31966241686795 320.96072428430455 1.5151199715322297
25.324889971821364 320.18056698128566 1.5157043735634366
25.330117526774778 320.6614927107892 1.5225894921355005
25.335345081728192 320.34105741481466 1.5261959463772103
25.340572636681607 321.6846125430546 1.5350645670937189
25.34580019163502 321.17575610874366 1.5392591832749278
25.351027746588436 322.2018142039947 1.548098973324668
25.35625530154185 324.52617413162085 1.561480867889077
25.361482856495265 325.13139470382606 1.5687635285168846
25.36671041144868 320.19011693015705 1.5668945992286831
25.371937966402093 316.3939356774808 1.5645889192712732
25.377165521355508 320.26739676146025 1.5823236557545732
25.382393076308922 318.88605397250865 1.5830972529530367
25.387620631262337 318.31038005013045 1.5864345452057784
25.39284818621575 309.91106653191724 1.5724796888206878
25.398075741169166 315.1494800060173 1.5902383127060178
25.40330329612258 318.757254923202 1.6106467856691495
25.408530851075994 324.8991510970586 1.633415272317677
25.41375840602941 322.9584964498325 1.6396854813736383
25.418985960982823 320.43653599326865 1.6371920144965766
25.424213515936238 318.3935822951078 1.639139242210573
25.429441070889652 318.79226723797603 1.6510776957897442
25.434668625843067 314.13041373007826 1.6477831703557924
25.43989618079648 310.45928382127386 1.6449271084674884
25.445123735749895 315.20173157042404 1.6580197280277398
25.45035129070331 324.2213621853893 1.6892421489306186
25.455578845656724 330.8886530207023 1.7146144116499389
25.46080640061014 324.43132058856384 1.7066725841095673
25.466033955563553 323.81038838230853 1.7146166205593827
25.471261510516968 321.9486971056142 1.7175005762375892
25.476489065470382 326.4708729914506 1.7372770518232985
25.481716620423796 325.4525880164838 1.7471604282559854
25.48694417537721 324.27545455183144 1.7560609167934513
25.492171730330625 325.64340413769133 1.7694715999557724
25.49739928528404 323.8565945068925 1.7719802485608949
25.502626840237454 324.2081324751146 1.7762616567011298
25.50785439519087 324.64991115219476 1.7870490306169473
25.513081950144283 329.77172838922405 1.8113573299535142
25.518309505097697 328.17153341905674 1.8181293248440453
25.523537060051112 321.46740288146435 1.8052726172468694
25.528764615004526 318.6055892131933 1.8041792895063622
25.53399216995794 317.7473593920667 1.8047086504040382
25.539219724911355 323.8962231438978 1.8348571734775383
25.54444727986477 322.9928407681649 1.8438504193548115
25.549674834818184 324.20155343252117 1.862516923403456
25.5549023897716 321.13768486625 1.865536743008943
25.560129944725013 318.76322989530956 1.8717614842922363
25.565357499678427 317.57865877425866 1.8752405179807303
25.57058505463184 321.85174857888825 1.8957583490801753
25.575812609585256 329.88014984145275 1.9248244823733192
25.58104016453867 331.26725358979627 1.942652057868855
25.586267719492085 332.4950408325705 1.9618294460656587
25.5914952744455 331.9949051369794 1.9694783003118168
25.596722829398914 335.6120909039397 1.99144327407671
25.601950384352328 333.1574085069501 1.99218178243408
25.607177939305743 336.4686722375644 2.0195701933688945
25.612405494259157 333.2508713408881 2.0190495149561936
25.61763304921257 336.92002037739775 2.044237753685204
25.622860604165986 328.47308616381866 2.0304305303394368
25.6280881591194 323.9161726153354 2.0307841010020713
25.633315714072815 324.9388034989069 2.0529351889650647
25.63854326902623 327.3190158054334 2.0725711599513437
25.643770823979644 334.115414218155 2.1086851148261987
25.648998378933058 331.43374861573363 2.106364841228894
25.654225933886472 329.7689590385511 2.1150524725692446
25.659453488839887 327.704639257166 2.1238166348532532
25.6646810437933 328.1028867485002 2.148945145472936
25.669908598746716 327.6885539381099 2.162864896045796
25.67513615370013 316.4274037412687 2.1514201793768
25.680363708653545 314.56657324201905 2.153740020339679
25.68559126360696 315.592710572262 2.1727890774934377
25.690818818560373 329.7035685239803 2.229442714506263
25.696046373513788 334.6909940477827 2.261675339759546
25.701273928467202 336.66546662267604 2.287323371562166
25.706501483420617 328.9019096964809 2.2760163570870553
25.71172903837403 322.2893314425507 2.2734220161380163
25.716956593327446 320.45611461925995 2.2848002681574853
25.72218414828086 324.58267480408074 2.3221053787092822
25.727411703234274 337.3652451338119 2.387287438453657
25.73263925818769 341.8042631149343 2.429702117684513
25.737866813141103 337.2945563812602 2.427861634023447
25.743094368094518 328.3018103409564 2.4185482579600377
25.748321923047932 318.4982538617031 2.4068650668708695
25.753549478001347 323.16999813263214 2.444693417284458
25.75877703295476 325.3862936402817 2.478531039557618
25.764004587908175 332.1385677234252 2.5165522204355883
25.76923214286159 324.85724165421834 2.5146946314062792
25.774459697815004 324.1576450218721 2.53324470916043
25.77968725276842 326.6116023380776 2.5726645491561753
25.784914807721833 332.7272284106378 2.6172052405516237
25.790142362675248 333.8396021710634 2.646601757263163
25.795369917628662 336.0881581897479 2.6796723962242748
25.800597472582076 345.40598979705464 2.7573846595463594
25.80582502753549 332.44069727779686 2.7331522248926587
25.811052582488905 336.2266894182547 2.787455877903093
25.81628013744232 331.6054874660912 2.8035387184027005
25.821507692395734 336.5497665834146 2.8649546829655446
25.82673524734915 331.89559696040396 2.8721856820612763
25.831962802302563 330.9498938080264 2.8889068034671577
25.837190357255977 340.40166620814927 2.9597197743055275
25.84241791220939 347.08069088971706 3.020852664196467
25.847645467162806 350.56543921509893 3.0955579809720724
25.85287302211622 347.14773036523167 3.1146216483835034
25.858100577069635 333.10309096438806 3.100789887352045
25.86332813202305 321.0545879825551 3.0774819203183448
25.868555686976464 315.0332286486717 3.1034983577206723
25.87378324192988 328.47009551828376 3.2109201975374546
25.879010796883293 341.0238823866699 3.3174049373904366
25.884238351836707 357.0681037956236 3.440721248919458
25.88946590679012 355.4347296432591 3.4882271292595584
25.894693461743536 354.42742839963034 3.558597779726328
25.89992101669695 333.1536706741866 3.5136064161824025
25.905148571650365 330.46891829742793 3.580665026193866
25.91037612660378 336.0059385227171 3.676878326398691
25.915603681557194 335.4493793778481 3.742279652929685
25.920831236510608 332.8504737921178 3.789249632308895
25.926058791464023 325.6145600807469 3.8169218208219555
25.931286346417437 323.709855251556 3.8787594383272403
25.93651390137085 336.91188321605546 4.092400105755967
25.941741456324266 341.75736382635444 4.215884565565874
25.94696901127768 339.87431355821235 4.324431432922673
25.952196566231095 333.8684912000487 4.404960599864256
25.95742412118451 335.0429100799538 4.524254691300026
25.962651676137924 340.15605412371286 4.666643328696119
25.967879231091338 337.9276531547375 4.6835249232056935
25.973106786044752 341.6892700953923 4.786129535660859
25.978334340998167 340.55089169594135 4.852576342382159
25.98356189595158 339.44322846519026 4.958252119046286
25.988789450904996 331.2176253254009 5.0056286363588605
25.99401700585841 316.90894671995534 5.009541590264647
25.999244560811825 304.99404587370117 4.967278067100466
26.00447211576524 310.9747184642418 5.097677058473436
26.009699670718653 308.9896875125949 5.153021124851299
26.014927225672068 319.685860687395 5.38115821169182
26.020154780625482 321.1693277271677 5.488855938687964
26.025382335578897 328.67338377927615 5.699522357354816
26.03060989053231 345.4632109392626 5.972287286627787
26.035837445485726 323.7433603357715 5.933083991020078
26.04106500043914 317.4303272103031 6.0362727030107015
26.046292555392554 286.98416464035404 5.888324735323176
26.05152011034597 295.5107946710373 6.17917386189626
26.056747665299383 292.0183892928349 6.299587151277495
26.061975220252798 302.2284897241942 6.682295021875526
26.067202775206212 304.90027486202695 6.880158658501644
26.072430330159627 291.95778997748397 7.095823856093727
26.07765788511304 296.66225858744093 7.362764836614191
26.082885440066455 290.4571387462219 7.71304371258367
26.08811299501987 321.21115798176965 8.444528613733755
26.093340549973284 308.54582690810764 8.818181686468925
26.0985681049267 305.0039654794053 9.285290332305316
26.103795659880113 292.71313929379437 9.788997803913155
26.109023214833528 291.0555948432012 10.63764732882096
26.114250769786942 282.36402046132395 11.479700600901293
26.119478324740356 250.01531269734576 12.47030148875009
26.12470587969377 242.89733686471993 14.042582952813177
26.129933434647185 261.06468154772057 20.124956936259178
26.1351609896006 256.50242324129186 28.218832908461664
