# Supplementary material for: Unraveling metal effects on CO2 uptake in pyrene-based metal-organic frameworks
Source: Nat Commun. 2025 Feb 11;16:1516. doi: 10.1038/s41467-025-56296-w (PMC11814143; doi:10.1038/s41467-025-56296-w)
Supplement: Supplementary file 3 — Source Data [file 41467_2025_56296_MOESM3_ESM.zip › SourceCode/SuppInf/FigureS5_Ga-TBAPy_InSitu_VariableT_PXRD/Data/GaTBAPy_0155p.dat]

0.002613777476707968 33.671141867789274 6.404488334346024
0.007841332430123905 31.153241021523872 5.5222712420920015
0.01306888738353984 28.908958622586372 4.752388471218844
0.018296442336955775 25.841634273353204 3.8890922222383555
0.02352399729037171 20.282142960337126 3.3513368342205685
0.028751552243787646 17.88836057302171 3.0701860028402588
0.03397910719720358 15.594333352272402 2.35308221166533
0.03920666215061952 12.178616842783756 1.97675365065673
0.04443421710403546 13.55183053548595 1.9858890663404662
0.0496617720574514 14.93127292075883 1.783906915829174
0.054889327010867336 16.13597616382486 1.9040792886075175
0.060116881964283275 18.903526489176375 1.9882092264792266
0.06534443691769921 20.34278573092833 1.9482273026648353
0.07057199187111515 21.42043771188972 1.9669755073209754
0.07579954682453109 20.613457740537683 1.8146126464003045
0.08102710177794703 18.164159332139356 1.5996385543483924
0.08625465673136297 16.906328000123196 1.5149585510009915
0.09148221168477891 18.576279360016944 1.4918168049666467
0.09670976663819485 21.605259315800726 1.5790719246033427
0.10193732159161079 22.201664307061513 1.605749478475984
0.10716487654502672 21.58071220133158 1.6126139870456573
0.11239243149844266 18.65954306244397 1.48413117447467
0.1176199864518586 15.785824033378999 1.2996326157767475
0.12284754140527454 16.380353401017732 1.2044310685091122
0.12807509635869047 16.9608119871336 1.1409397179525964
0.1333026513121064 18.98785040514943 1.2264599212688472
0.13853020626552232 18.72155290650159 1.1431966599621548
0.14375776121893824 17.914684538479328 1.1188725943566245
0.14898531617235417 17.49269600398261 1.1332588004588426
0.1542128711257701 18.03781037937435 1.1378636324683906
0.15944042607918602 18.012064985405534 1.1377627386927032
0.16466798103260194 18.065653292484225 1.1430868535204508
0.16989553598601786 19.09684140890627 1.1044782581801655
0.1751230909394338 17.96549880748505 1.026775748634414
0.18035064589284971 18.99902457520726 1.0314103818514035
0.18557820084626564 18.62755409883075 0.9773406028486482
0.19080575579968156 18.532175944669234 0.9585927829605341
0.1960333107530975 19.241804312751114 0.965257021366582
0.20126086570651341 19.384242137759923 0.9736914042732051
0.20648842065992934 19.745157464217222 1.0180307792106957
0.21171597561334526 18.36056155345459 0.9654618551073483
0.2169435305667612 17.973359546384614 0.9339615922683177
0.22217108552017711 19.016277926456684 0.9437255560913405
0.22739864047359304 20.56065023632997 0.983305470950562
0.23262619542700896 21.349689819176835 0.992719409259667
0.2378537503804249 20.69576487826553 0.9892238567158448
0.2430813053338408 18.85706021928127 0.9397203549558889
0.24830886028725674 18.201303061164005 0.889624854268097
0.25353641524067266 18.381950432716042 0.868023835292872
0.2587639701940886 17.478754840359652 0.8486558867987777
0.2639915251475045 18.159832602959337 0.8470022642786771
0.26921908010092044 17.417271833532762 0.8325798875223192
0.27444663505433636 17.512860031374288 0.845597015637155
0.2796741900077523 16.597816267867366 0.8149036218350387
0.2849017449611682 15.915233275884873 0.7921875326528179
0.29012929991458414 16.056816972153335 0.7678306835262182
0.29535685486800006 15.760321301439626 0.7589964672449943
0.300584409821416 16.688332957442864 0.7768642375173166
0.3058119647748319 16.043381558538346 0.7562284329365665
0.31103951972824784 16.698062800575947 0.7962643779364288
0.31626707468166376 17.479669931247322 0.7792438490403586
0.3214946296350797 18.61041582822051 0.8066092845661943
0.3267221845884956 19.803666315755162 0.8449393351082337
0.33194973954191154 19.703902187482694 0.8588958554336796
0.33717729449532746 20.614615701537296 0.9018111782679189
0.3424048494487434 19.784841718960113 0.8748439144833245
0.3476324044021593 19.227503619480444 0.859472896200975
0.35285995935557524 19.212324477615322 0.8406415508584966
0.35808751430899116 17.78679625833759 0.7832032605357873
0.3633150692624071 17.111530584060773 0.7792490086650992
0.368542624215823 17.3989175460856 0.7772388006288579
0.37377017916923894 17.037703430968456 0.7747391274898514
0.37899773412265486 16.577008431220474 0.7900257885026505
0.3842252890760708 16.636953457715656 0.8091743422751049
0.3894528440294867 16.740535590113 0.839275856675184
0.39468039898290264 17.293938542778946 0.8406263674833981
0.39990795393631856 18.247795442487977 0.8180999422803505
0.4051355088897345 18.10261754122152 0.7828512116551253
0.4103630638431504 18.89811829201563 0.7802266444714626
0.41559061879656634 19.88325187725223 0.8174710751213607
0.42081817374998226 19.806841997846103 0.8348947587444362
0.4260457287033982 20.524415569644127 0.8521838954379056
0.4312732836568141 20.6150398687968 0.8583197917938802
0.43650083861023004 20.196766867381037 0.842785246016231
0.44172839356364596 19.722888049456945 0.8206754346556712
0.4469559485170619 18.28014022849495 0.7754285345225821
0.4521835034704778 16.37448674488112 0.723106837365775
0.45741105842389373 16.050620319385775 0.7082324450075232
0.46263861337730966 16.277226970407398 0.702144118543564
0.4678661683307256 16.97555327869476 0.7242034686383495
0.4730937232841415 18.34142721333719 0.7553004332594436
0.47832127823755743 18.078844559792774 0.7559884609772313
0.48354883319097336 18.25565126028162 0.7408454953857024
0.4887763881443893 18.254389241490447 0.729960009274872
0.4940039430978052 19.089226463380736 0.7416777402420014
0.49923149805122113 21.083417414512578 0.7937996603610915
0.5044590530046371 20.161862602495642 0.805290639588876
0.5096866079580531 19.43320887626683 0.7900517618354524
0.5149141629114691 18.887621130004334 0.7697196133541484
0.5201417178648851 18.391448921971655 0.7455337925040743
0.525369272818301 18.777313109557937 0.7517810010271113
0.530596827771717 18.363861255019962 0.7490976614676307
0.535824382725133 19.388153443716572 0.7873634436445482
0.541051937678549 20.598765362627756 0.8130937814873272
0.546279492631965 21.120034492413094 0.8205647154655549
0.5515070475853809 20.621180080285285 0.803200107853831
0.5567346025387969 19.599577455611374 0.7725451475887142
0.5619621574922129 19.418728992110022 0.7590737324145393
0.5671897124456289 18.70540212221055 0.7384253587883427
0.5724172673990449 18.873028233999698 0.7264027843302078
0.5776448223524608 19.49187855799532 0.7215370505884692
0.5828723773058768 19.09431265668758 0.7123306306681008
0.5880999322592928 19.72335532227599 0.7328703670111296
0.5933274872127088 19.803740263720325 0.760857647967906
0.5985550421661248 18.974764605342656 0.75909003920204
0.6037825971195407 18.74548714531194 0.7529794065264707
0.6090101520729567 18.10051070587557 0.7284786034733499
0.6142377070263727 18.88121154789656 0.7370507974529003
0.6194652619797887 19.399384241304116 0.7321943693630156
0.6246928169332047 20.055932341786466 0.732300008533842
0.6299203718866206 20.366245725247914 0.736731379123098
0.6351479268400366 19.61962432114786 0.7130380916631265
0.6403754817934526 20.02960720496558 0.7166969598031341
0.6456030367468686 19.492477844365595 0.6952854157179285
0.6508305917002846 20.776791013484377 0.7136757453418081
0.6560581466537005 21.17606332538919 0.7208224712343375
0.6612857016071165 20.771223678750736 0.724745478030103
0.6665132565605325 19.927754189838872 0.7021882961959955
0.6717408115139485 19.394570597046492 0.6942633989501561
0.6769683664673645 18.790945433581296 0.6737959592069335
0.6821959214207804 19.627429365423083 0.6931397278588981
0.6874234763741964 21.157603072660415 0.7406916497316999
0.6926510313276124 22.271739610677507 0.7603819883486751
0.6978785862810284 21.493734837487423 0.7328805634193959
0.7031061412344444 21.19509790866453 0.7186302402810876
0.7083336961878604 21.59312469310851 0.7097466932055413
0.7135612511412763 20.956929586805924 0.6977247894597765
0.7187888060946923 22.02639153956335 0.716491991959274
0.7240163610481083 22.698057093753878 0.7313960841512411
0.7292439160015243 24.07538177897051 0.7621822369360057
0.7344714709549403 25.83558174199475 0.7817430863427544
0.7396990259083562 25.723421816753106 0.770697002986059
0.7449265808617722 25.338915605599567 0.7559072176659526
0.7501541358151882 24.975139223608537 0.7500412054500195
0.7553816907686042 25.50879124323049 0.7665473800283569
0.7606092457220202 27.921502455707408 0.7973311619394824
0.7658368006754361 30.11588304228891 0.8428436017637921
0.7710643556288521 31.103440499758957 0.8304380016544499
0.7762919105822681 30.55480796147452 0.8221970411166187
0.7815194655356841 30.056329856556875 0.8049754600410789
0.7867470204891001 30.861729966836474 0.8111241393033773
0.791974575442516 32.122322788931456 0.8499633723993159
0.797202130395932 33.728357010451475 0.8738063724592159
0.802429685349348 33.49943918284119 0.8693212903122185
0.807657240302764 32.61260063772406 0.8425952311364961
0.81288479525618 35.59621764132377 0.9018931494576127
0.8181123502095959 37.88908585416739 0.9368204444896912
0.8233399051630119 39.69903367567615 0.9713650305733591
0.8285674601164279 42.08482056565333 1.0161269468090128
0.8337950150698439 43.91726332984966 1.0227782193905686
0.8390225700232599 49.078818772114694 1.0789269886664523
0.8442501249766758 52.304683304711865 1.1082756298085175
0.8494776799300918 53.759318974872855 1.132980587919669
0.8547052348835078 54.688440348408086 1.1505993618336547
0.8599327898369238 59.03784782594047 1.213874053254134
0.8651603447903398 63.670464442736304 1.2508492257119925
0.8703878997437557 67.14259377700603 1.2703688767409942
0.8756154546971717 69.57561722982568 1.2763395824558812
0.8808430096505877 73.14430709628222 1.3062326659199797
0.8860705646040037 76.10499665355685 1.3448208037312537
0.8912981195574197 76.98519768007124 1.3566149137947503
0.8965256745108356 80.58047476900845 1.3948382701436723
0.9017532294642516 80.84355057414007 1.400269046442885
0.9069807844176676 80.49531237594096 1.4157198868816567
0.9122083393710836 79.90199656218064 1.398911394147501
0.9174358943244996 79.88311943982453 1.384581403155873
0.9226634492779155 82.5070709551242 1.3816105345020457
0.9278910042313315 85.66593925741051 1.4049375686408463
0.9331185591847475 86.97414070333402 1.4237146995845984
0.9383461141381635 85.36342698986309 1.3989020967245442
0.9435736690915795 87.8531703973918 1.4264740027150615
0.9488012240449955 89.27787355186665 1.4130123429989456
0.9540287789984114 95.94919747662797 1.4599492527864073
0.9592563339518274 99.02801605120095 1.4981884056238972
0.9644838889052434 100.49977018439516 1.4983881289319865
0.9697114438586594 102.22343093677348 1.5151967411072642
0.9749389988120754 106.58989144412456 1.53320226395908
0.9801665537654913 107.85830580994546 1.5329854701794954
0.9853941087189073 111.29200749433896 1.5609413959811482
0.9906216636723233 112.94439550111217 1.5533100656498924
0.9958492186257393 109.97571294401565 1.5204326672320885
1.0010767735791553 110.4843725203388 1.5176474694574922
1.0063043285325712 110.87240801350084 1.51400134496295
1.0115318834859872 111.18200683029991 1.526988964125794
1.0167594384394032 112.89928540301739 1.5442637916951794
1.0219869933928192 115.70371076174835 1.55678969296317
1.0272145483462352 111.65337041306937 1.5055165430935051
1.0324421032996511 114.84384997357395 1.5323840341718156
1.0376696582530671 116.04328366812253 1.5319894789601958
1.042897213206483 121.08394664764403 1.6028684343440387
1.048124768159899 128.04668710766427 1.6885342235099163
1.053352323113315 129.03584087288652 1.6939944843869337
1.058579878066731 132.93492358346808 1.6951327799319549
1.063807433020147 131.33294587290308 1.6548820808759914
1.069034987973563 129.65653252219047 1.6103212916058542
1.074262542926979 135.00306196512074 1.658356203452185
1.079490097880395 137.4983795779869 1.6830897327154606
1.084717652833811 139.87731365140817 1.7227111926511995
1.089945207787227 140.11327330914852 1.7686917557994826
1.095172762740643 138.2270815607773 1.7713052255677821
1.1004003176940589 137.88453483326458 1.7710032381321046
1.1056278726474749 141.49188443100823 1.7789686621171803
1.1108554276008908 138.37814472939553 1.721074535876451
1.1160829825543068 134.00540160984121 1.6643307162761671
1.1213105375077228 135.8360368602586 1.6559358837309675
1.1265380924611388 138.05136842110602 1.6760088952049021
1.1317656474145548 140.5969899912264 1.6999511232445639
1.1369932023679707 142.81971124156092 1.7137435866519244
1.1422207573213867 142.75645390626818 1.7062143204247573
1.1474483122748027 139.71710259356868 1.6733103525879596
1.1526758672282187 145.05657960624183 1.6912909322997043
1.1579034221816347 149.0043369941903 1.7293624795104285
1.1631309771350506 154.45221674856697 1.782670631173376
1.1683585320884666 157.07968898331353 1.7986027813476007
1.1735860870418826 152.25362658007984 1.7814698355961365
1.1788136419952986 146.92004371371104 1.7425841408171598
1.1840411969487146 135.51248438280498 1.6209204270944328
1.1892687519021305 131.6510692469215 1.5918541022933204
1.1944963068555465 134.99904611375365 1.6084714819068813
1.1997238618089625 138.6053233651418 1.6163446755133615
1.2049514167623785 143.44589027979902 1.6671710428532074
1.2101789717157945 140.89941162375786 1.648226691078732
1.2154065266692105 143.64918960829988 1.6691242885570887
1.2206340816226264 144.93106804828992 1.6903589052182764
1.2258616365760424 146.0708749432004 1.7007490755922103
1.2310891915294584 153.88906738198446 1.7338961453529116
1.2363167464828744 154.92649689709523 1.73874079217805
1.2415443014362904 152.10122817235816 1.7079843469021072
1.2467718563897063 142.4766899314366 1.627998328650916
1.2519994113431223 141.8229847366433 1.642507717341692
1.2572269662965383 142.0830339266229 1.6511718875074075
1.2624545212499543 149.71358410551554 1.6990724170935638
1.2676820762033703 156.4560766061021 1.75295967467058
1.2729096311567862 148.95333409985574 1.6912035792221403
1.2781371861102022 152.1104225042405 1.7312256078840047
1.2833647410636182 150.10558370227156 1.7266434653565292
1.2885922960170342 148.1384746676957 1.7184591511978617
1.2938198509704502 149.67028900880544 1.7087345838469712
1.2990474059238661 147.0901904014311 1.6982204098985143
1.3042749608772821 144.17572024588765 1.6673304138834437
1.309502515830698 145.26339313716466 1.6688869983848333
1.314730070784114 144.86440673235495 1.6683287296362088
1.31995762573753 151.14847472740425 1.713296929675883
1.325185180690946 153.22919704103683 1.7303646094141854
1.330412735644362 153.90998850567922 1.7381373582282214
1.335640290597778 152.33400376837636 1.7197732214188464
1.340867845551194 148.64471825831532 1.7038016613649727
1.34609540050461 146.664554556615 1.666995159715852
1.351322955458026 150.14719076055994 1.7028669056725312
1.356550510411442 147.15670842968234 1.6881228886044766
1.361778065364858 141.59125505129342 1.6465878652861536
1.3670056203182739 140.34376785176784 1.6658124757849906
1.3722331752716899 136.24233902746406 1.6508366511767312
1.3774607302251058 136.28537485979012 1.636708436023125
1.3826882851785218 135.10208999491078 1.6252816725897417
1.3879158401319378 137.9565600650807 1.6223524330873536
1.3931433950853538 144.03043131237132 1.6588325437007705
1.3983709500387698 146.53451895968556 1.6744240108390749
1.4035985049921857 145.9869728661328 1.6648336898054976
1.4088260599456017 143.0149209776648 1.6783670997901288
1.4140536148990177 143.62391964899325 1.702633793641315
1.4192811698524337 146.1897138179231 1.7231927029170497
1.4245087248058497 146.39446245724656 1.7003023358547253
1.4297362797592656 147.22617167553676 1.6892695252582275
1.4349638347126816 141.2166154266533 1.657400713067416
1.4401913896660976 135.87036327124838 1.6426666657166533
1.4454189446195136 135.92739377082717 1.6614154337712683
1.4506464995729296 132.94703540483027 1.647457557835735
1.4558740545263456 130.82319939574384 1.611223488596624
1.4611016094797615 130.2198373990616 1.5976833158318307
1.4663291644331775 126.48600300844288 1.563748485451729
1.4715567193865935 126.2879972170567 1.5588775732834839
1.4767842743400095 128.9684064728163 1.578365998421241
1.4820118292934255 126.13484372624679 1.5728590005717458
1.4872393842468414 133.2270637745868 1.625903412031309
1.4924669392002574 134.22511588412675 1.6570939005150875
1.4976944941536734 135.0741301189122 1.6814415295225722
1.5029220491070894 136.02456168469467 1.700761627574016
1.5081496040605054 132.77898732183237 1.6663325659508932
1.5133771590139213 128.81830975310388 1.6366989033852934
1.5186047139673373 128.55000638844635 1.6190258368165307
1.5238322689207533 130.36410120270946 1.6174855467677003
1.5290598238741693 138.13506093853766 1.6583369206066432
1.5342873788275853 141.79922197210254 1.6570380628089916
1.5395149337810012 137.69042682297055 1.637195702807395
1.5447424887344172 137.01217969323582 1.6479676170260216
1.5499700436878332 131.11803791381772 1.6283257968967946
1.5551975986412492 126.0783527869972 1.5944224575009807
1.5604251535946652 126.83293919465761 1.6028494160426219
1.5656527085480811 128.5796057366269 1.6174044126359701
1.5708802635014971 139.15882988655147 1.6646104418860093
1.576107818454913 144.4409619693205 1.6928223037087393
1.581335373408329 148.49655920307805 1.717342386285352
1.586562928361745 150.08974963758416 1.7402970022227067
1.591790483315161 143.77153057137113 1.7108299885151066
1.597018038268577 148.86772008545174 1.718434333284388
1.602245593221993 157.34417314685723 1.7520448592150821
1.607473148175409 160.64515774825477 1.751158762918426
1.612700703128825 160.43428882849562 1.7321043775921783
1.617928258082241 157.36442960224736 1.7351568957961738
1.623155813035657 157.83135236339038 1.7485679527012594
1.628383367989073 163.23608178317167 1.7764353932950994
1.6336109229424889 171.38530419373947 1.8160713536056448
1.6388384778959049 172.16969875707053 1.7937904873710024
1.6440660328493208 171.82619800419454 1.7861202844523631
1.6492935878027368 172.76131849698484 1.7962761594679986
1.6545211427561528 170.4881199247205 1.7837258384422547
1.6597486977095688 182.99014016633774 1.8503469153488652
1.6649762526629848 196.0135257622245 1.9174911649387447
1.6702038076164007 203.5934007420993 1.9409402787748469
1.6754313625698167 199.3736714427231 1.9026285686830537
1.6806589175232327 192.25794791943142 1.8719886392180392
1.6858864724766487 189.76432480772039 1.8502437512506271
1.6911140274300647 197.98947269869134 1.901896839056066
1.6963415823834807 204.39374116104167 1.9112015013600894
1.7015691373368966 198.20871394243954 1.8833117371439494
1.7067966922903126 199.12763713062975 1.8756079856321053
1.7120242472437286 196.84651655594584 1.8695741415844185
1.7172518021971446 193.38465231556188 1.8291756999626196
1.7224793571505606 198.42535056986893 1.8145989537427087
1.7277069121039765 203.58228332066724 1.8377127977717014
1.7329344670573925 212.14561989928973 1.8784758547907625
1.7381620220108085 214.55831987651686 1.8916069147372856
1.7433895769642245 216.72208172912028 1.9067138090050668
1.7486171319176405 219.00096446025498 1.8994981072746422
1.7538446868710564 232.4625849361575 1.9660876211592302
1.7590722418244724 239.88970853688986 2.0078551820482575
1.7642997967778884 247.79280777835683 2.0839735389888268
1.7695273517313044 246.2605991624315 2.0905299784981413
1.7747549066847204 234.19920786787142 2.005928324527815
1.7799824616381363 228.09179911438642 1.9642933425420026
1.7852100165915523 235.50547526871955 1.9662740459076538
1.7904375715449683 238.48140607283375 1.9727031041695031
1.7956651264983843 244.81572118793017 2.0135105520905223
1.8008926814518003 242.13123552136193 1.9567886397568204
1.8061202364052162 239.83925443421904 1.9316832445516512
1.8113477913586322 230.99581133542398 1.8633374904774191
1.8165753463120482 235.65463201028018 1.864346847157961
1.8218029012654642 241.33859493508814 1.904413838251293
1.8270304562188802 247.08286356629546 1.9345989533508336
1.8322580111722961 248.25243842395545 1.932452815976908
1.8374855661257121 245.74193788288503 1.9133393265721519
1.842713121079128 250.36868017687732 1.9239698998375174
1.847940676032544 248.07102099553188 1.8885306038261278
1.85316823098596 246.01174699611147 1.863312064180575
1.858395785939376 245.14049319343474 1.8578271306681373
1.863623340892792 246.40306415037247 1.8858366169658616
1.868850895846208 244.81511393227612 1.8784913990304382
1.874078450799624 240.5171117876349 1.858944115855349
1.87930600575304 244.88573517059712 1.8848953704185871
1.884533560706456 239.8531006437069 1.8491119374047904
1.889761115659872 240.91750956973024 1.8435823213756164
1.894988670613288 247.35697156280114 1.8348084864120078
1.9002162255667039 254.89002957604043 1.8454278994975943
1.9054437805201199 256.279082559858 1.8332151123460978
1.9106713354735358 257.70268971561194 1.8326149113023449
1.9158988904269518 260.09407883309666 1.8512029978721294
1.9211264453803678 258.9390947656911 1.8585884238177068
1.9263540003337838 256.90725957272423 1.8491939624949323
1.9315815552871998 253.56219421812142 1.84348125328434
1.9368091102406157 239.52252448990842 1.7785334873212366
1.9420366651940317 237.42983755496928 1.769775419910747
1.9472642201474477 228.16577497830409 1.7432973327470882
1.9524917751008637 228.3317157031449 1.722317825697294
1.9577193300542797 230.31800690646196 1.7302407863233635
1.9629468850076957 228.51276309303438 1.701260537543116
1.9681744399611116 230.6686466512881 1.6838845616570668
1.9734019949145276 232.64804571151802 1.6849848922005946
1.9786295498679436 231.5566809118704 1.6615870153902472
1.9838571048213596 230.3911407808519 1.640310148874921
1.9890846597747756 227.90061833990856 1.6301115981763152
1.9943122147281915 222.37995183442453 1.6174625998463619
1.9995397696816075 216.383810516035 1.6004187648235173
2.0047673246350235 210.19078902522273 1.5743976502902268
2.0099948795884393 210.1888479601585 1.5814940913736617
2.015222434541855 217.82531547235675 1.6152305274643766
2.0204499894952708 223.00928561808803 1.6337257526235869
2.0256775444486865 222.32263978646557 1.6439556790739183
2.0309050994021023 222.55702538218605 1.6396454256976865
2.036132654355518 226.35695126326942 1.6606939745228924
2.041360209308934 222.77583755909228 1.6388183787435655
2.0465877642623496 227.00810436099215 1.6512232972436174
2.0518153192157653 220.31937182465498 1.6170858191318243
2.057042874169181 212.11391503181554 1.5798031674376258
2.062270429122597 221.38185070193495 1.6271121922188307
2.0674979840760126 223.27049185479038 1.658084216233804
2.0727255390294284 224.7146263875164 1.6556315577961007
2.077953093982844 219.17685059169833 1.615961617333117
2.08318064893626 210.0654173150885 1.5816643864343387
2.0884082038896756 207.31786020724957 1.5680607428564837
2.0936357588430914 204.14322385999034 1.5443099603361945
2.098863313796507 209.05860958764802 1.5636620446623277
2.104090868749923 217.22586364770422 1.5963664208515578
2.1093184237033387 222.18739526226867 1.6220468859395045
2.1145459786567544 228.93005268073455 1.6636612741021237
2.11977353361017 221.16176762716273 1.6309070985720744
2.125001088563586 219.86167289568286 1.6120368123778521
2.1302286435170017 221.44546259259712 1.6136481948699994
2.1354561984704175 220.7629261129896 1.6088152631491466
2.140683753423833 220.7462785618567 1.622685320664238
2.145911308377249 224.49582152705125 1.6636751535933045
2.1511388633306647 213.81122358818712 1.6265096996639485
2.1563664182840805 220.61795136570197 1.6572335488813432
2.1615939732374962 217.81316449737864 1.636659228983729
2.166821528190912 214.1415355146841 1.6238392939519595
2.1720490831443278 228.40435355722244 1.6862457396104875
2.1772766380977435 216.72865231678674 1.6358297273004947
2.1825041930511593 222.5844785414197 1.6496147032726567
2.187731748004575 225.86113816245233 1.6488160900530457
2.192959302957991 226.52698033977723 1.6518614369824927
2.1981868579114066 225.65860940272267 1.6259784997014515
2.2034144128648223 226.17452837519312 1.629352680818485
2.208641967818238 224.24344832327586 1.6018645100450073
2.213869522771654 220.8112730902654 1.5931614200757198
2.2190970777250696 223.57411569794334 1.6432296448105606
2.2243246326784853 222.3569439730851 1.6497270034783327
2.229552187631901 226.61373119884442 1.6847934228258845
2.234779742585317 229.99346831726302 1.689070930285225
2.2400072975387326 224.31507445244875 1.6326047531265537
2.2452348524921484 215.30208185105937 1.5777392291496393
2.250462407445564 217.21836124471827 1.5998096961100627
2.25568996239898 213.74421380425497 1.5895092010931646
2.2609175173523957 214.5805397074649 1.5970753209947277
2.2661450723058114 213.49269213153235 1.5927984199224092
2.271372627259227 207.87983561333576 1.5720331976815476
2.276600182212643 212.3871306493951 1.606835132961526
2.2818277371660587 214.22903866458168 1.607191439532822
2.2870552921194744 217.71070766618317 1.614615718530353
2.29228284707289 219.8628398679198 1.6229065482746912
2.297510402026306 215.5162140836291 1.5797527146293349
2.3027379569797217 212.0684713127214 1.5443366713528166
2.3079655119331375 215.21439817407932 1.542533664482487
2.3131930668865532 211.86712319960193 1.5186025856121201
2.318420621839969 205.7261095410687 1.5169819700702396
2.3236481767933848 202.14867055783577 1.5108694554010047
2.3288757317468005 200.61320373846652 1.528143127730882
2.3341032867002163 200.33626361860192 1.5372867928069032
2.339330841653632 205.04379276670957 1.5579278924054234
2.344558396607048 207.7278486250128 1.5805918039523035
2.3497859515604635 213.9688522687822 1.5936942001941066
2.3550135065138793 219.56943332993072 1.6155682096263664
2.360241061467295 227.28837712365709 1.6615562707184237
2.365468616420711 232.87436229354455 1.6983170151034384
2.3706961713741266 230.6576273067639 1.6843925832141677
2.3759237263275423 219.72922664023272 1.6179164251708382
2.381151281280958 210.31285290284572 1.560021948566378
2.386378836234374 212.26630901898716 1.554509996788167
2.3916063911877896 214.0286353424788 1.5612573483511312
2.3968339461412054 212.04695496333443 1.554927631240852
2.402061501094621 210.31717404917194 1.5491455296914025
2.407289056048037 211.12909211151768 1.5551441443452578
2.4125166110014526 209.99451279165382 1.5469036671883447
2.4177441659548684 210.4103909848182 1.5318095854136073
2.422971720908284 207.4376858298738 1.490778596509746
2.4281992758617 213.4127303332438 1.4973990806173743
2.4334268308151157 216.8734946497471 1.486093072614358
2.4386543857685314 222.39367555814397 1.4969002659230721
2.443881940721947 225.63352258989323 1.5021148014975034
2.449109495675363 229.77996517082624 1.5092066472678138
2.4543370506287787 238.91539917689838 1.5213792849194143
2.4595646055821945 241.74820538028598 1.4690813601750887
2.4647921605356102 265.5910315521222 1.4794563608646527
2.470019715489026 301.0839569458059 1.4792995616034474
2.4752472704424417 390.3629997015731 1.5944253827252757
2.4804748253958575 559.4313953906143 1.839159724976918
2.4857023803492733 813.3333817764985 2.156148898181237
2.490929935302689 1144.9209309336982 2.531031823760636
2.496157490256105 1545.5004855403947 2.937101741987679
2.5013850452095205 1940.6307986297993 3.2926482402912565
2.5066126001629363 2252.232233199663 3.5411991325898717
2.511840155116352 2494.974690061736 3.728328528237298
2.517067710069768 2664.649393346211 3.838617718024997
2.5222952650231836 2849.768918280497 3.9626173628158594
2.5275228199765993 3125.8571791235463 4.145274673241754
2.532750374930015 3513.717868200377 4.3861191567184585
2.537977929883431 4124.439165113454 4.7611316324580955
2.5432054848368466 4895.732839727877 5.181553299170137
2.5484330397902624 5714.452610078397 5.580626630820468
2.553660594743678 6372.965218399494 5.882037742958714
2.558888149697094 6788.63580513478 6.076588527254342
2.5641157046505096 6802.744387962922 6.094805833411809
2.5693432596039254 6364.306223384641 5.879896778029715
2.574570814557341 5699.402178880217 5.552823792589012
2.579798369510757 4962.161801440877 5.174719072171839
2.5850259244641727 4343.481033064317 4.842839891759551
2.5902534794175884 3865.7740842531343 4.568691805556615
2.595481034371004 3502.35115895871 4.3394695745939345
2.60070858932442 3182.953564242021 4.13760248053541
2.6059361442778357 2847.750093910833 3.9205194424844785
2.6111636992312515 2442.7353431308156 3.6268549474568315
2.6163912541846672 2007.9464619081868 3.283463366823311
2.621618809138083 1553.3940869823962 2.8838282176155796
2.6268463640914987 1144.9881485007222 2.4651205360254598
2.6320739190449145 821.7128544130817 2.090921717100253
2.6373014739983303 601.0017139056839 1.810485874545033
2.642529028951746 464.44544846170754 1.6401202002548303
2.6477565839051618 365.32089223569864 1.5107381166635787
2.6529841388585775 313.5937907274381 1.4523193026370473
2.6582116938119933 284.9689404778907 1.44258233055731
2.663439248765409 264.3212863548187 1.4259142563294942
2.668666803718825 257.8385024534597 1.446778666245451
2.6738943586722406 244.9252473122487 1.4208037152667783
2.6791219136256563 242.42747024678178 1.4363795838275653
2.684349468579072 236.86108490048665 1.445263284793148
2.689577023532488 238.63567051673917 1.4840308234787432
2.6948045784859036 233.31950765445066 1.4869941300596208
2.7000321334393194 224.82418507239237 1.461640193802255
2.705259688392735 221.08462286192474 1.463438668246014
2.710487243346151 218.67625733253624 1.476624401344537
2.7157147982995666 220.05379534936944 1.5091848118514681
2.7209423532529824 221.71869012439527 1.5283449208490905
2.726169908206398 219.76215915513134 1.5346071344749284
2.731397463159814 214.10337330155988 1.5104848319712068
2.7366250181132297 211.73480877976235 1.509716009859694
2.7418525730666454 214.13578916157113 1.5340691396925115
2.747080128020061 213.7217191470795 1.5266117696426529
2.752307682973477 220.28654801001733 1.561519074580954
2.7575352379268927 222.78919787228892 1.5703331942723464
2.7627627928803085 216.63568507455693 1.5349614949850976
2.767990347833724 215.91576892793938 1.5351497292363538
2.77321790278714 215.93013779068792 1.538647679442696
2.7784454577405557 213.06506143861984 1.533665299324164
2.7836730126939715 210.77207430009875 1.5207347065810897
2.7889005676473873 204.6541472859332 1.4968719736109766
2.794128122600803 203.64581047597449 1.4820416915134789
2.7993556775542188 212.39519558395972 1.5052397627779701
2.8045832325076345 224.5694100501959 1.547317129066093
2.8098107874610503 234.69588111859437 1.59764478660987
2.815038342414466 237.77649426216584 1.628475460090545
2.820265897367882 233.83108220143285 1.6319332651532616
2.8254934523212976 224.02462352596163 1.5813306713978437
2.8307210072747133 228.3332046335569 1.6045894950238506
2.835948562228129 226.99294371877264 1.6058003239220684
2.841176117181545 223.59470348400637 1.6000237109316948
2.8464036721349606 228.6338360039533 1.6261011829432976
2.8516312270883764 221.01201468393248 1.5702846009146545
2.856858782041792 215.41944578051792 1.5344272410785507
2.862086336995208 219.91758776827854 1.559696148729966
2.8673138919486236 215.8031961897445 1.5462204105526838
2.8725414469020394 219.2105736833008 1.570052918963142
2.877769001855455 215.09959090098758 1.5415705559876949
2.882996556808871 211.85219956746462 1.5168281936391346
2.8882241117622867 206.3023593760692 1.499241585175824
2.8934516667157024 207.53070491821114 1.512432794239802
2.898679221669118 214.11783175296372 1.5383254621121882
2.903906776622534 212.32842792217795 1.5304594420870952
2.9091343315759497 220.1629916014824 1.560855952369044
2.9143618865293655 217.56641244381325 1.5477105927137051
2.919589441482781 215.7081625911016 1.563080730538398
2.924816996436197 214.99285214333085 1.5577851500192095
2.9300445513896127 213.55013423830627 1.5660089879049255
2.9352721063430285 218.35777260724092 1.5767833614759583
2.9404996612964442 215.25220414641666 1.5435341066262083
2.94572721624986 216.94306442086912 1.5326686487895025
2.9509547712032758 217.224569573863 1.5205912981747642
2.9561823261566915 216.22513209815187 1.5430744056314967
2.9614098811101073 216.01206031433642 1.5396466396242592
2.966637436063523 215.3878993530367 1.53578138208174
2.971864991016939 216.61765938739322 1.5352005949486431
2.9770925459703546 219.14974334677433 1.5227954181443693
2.9823201009237703 223.8117260685685 1.5447147766438427
2.987547655877186 224.9877110012599 1.557853562410165
2.992775210830602 221.26129694262758 1.535470239564813
2.9980027657840176 215.1055947877901 1.4959659195883594
3.0032303207374333 204.02621118886492 1.4337732852780778
3.008457875690849 203.11852852582172 1.423091343424252
3.013685430644265 202.07574083335817 1.4104056595201258
3.0189129855976806 204.07988657367184 1.4240656591366956
3.0241405405510964 203.72170393431043 1.4191129219348333
3.029368095504512 208.43785161028546 1.4381020080443123
3.034595650457928 211.9144812911807 1.447037337902844
3.0398232054113437 215.11311868482022 1.4670452253845294
3.0450507603647594 214.53545884929053 1.4735577454480928
3.050278315318175 213.3148452864657 1.475595648473521
3.055505870271591 214.0144040753346 1.459561613473318
3.0607334252250067 210.77946788159423 1.4429108494366398
3.0659609801784224 215.6351488848996 1.449716730958873
3.071188535131838 216.17790631440477 1.4405491990201538
3.076416090085254 215.11040096518633 1.4258475837355118
3.0816436450386697 217.83318413026726 1.417964749758526
3.0868711999920855 221.8512070269569 1.4292699628537258
3.0920987549455012 221.48515646801997 1.413424105175283
3.097326309898917 224.53491757947378 1.4160109168921873
3.1025538648523328 218.17479706577797 1.373422515631171
3.1077814198057485 217.165968674828 1.3544226895168128
3.1130089747591643 219.1075980233698 1.3555484300351386
3.11823652971258 219.01338971564837 1.3445463126056365
3.123464084665996 223.8393081403519 1.3609440394840349
3.1286916396194115 228.52665261009852 1.3617134245632914
3.1339191945728273 231.58783807543313 1.3519196266610336
3.139146749526243 237.13668535786917 1.3493635890160598
3.144374304479659 236.80080160014424 1.3205053633085204
3.1496018594330746 244.72174016565168 1.3345247605080806
3.1548294143864903 249.0286969942466 1.3327008046994802
3.160056969339906 254.02493603381023 1.334315125868044
3.165284524293322 255.7138733673562 1.3012167762324929
3.1705120792467376 258.82148068772494 1.274609282364812
3.1757396342001534 268.2509410601451 1.2686007597062157
3.180967189153569 281.36259431747857 1.2764789277732564
3.186194744106985 295.7561100799731 1.2954264557156965
3.1914222990604006 315.371902458916 1.3166853720506402
3.1966498540138164 336.4934277362204 1.3475133108552846
3.201877408967232 357.3768788998879 1.3774360888064936
3.207104963920648 383.62470353485287 1.411092060097313
3.2123325188740637 401.4662435451502 1.425824698492536
3.2175600738274794 429.75616339306157 1.467923512558559
3.222787628780895 460.5991748926298 1.5138711150055477
3.228015183734311 493.36279222739773 1.564544501518903
3.2332427386877267 529.5618248726955 1.6191077433972942
3.2384702936411425 564.1968792800869 1.6630037259027193
3.2436978485945582 595.4650213064109 1.7055190858687739
3.248925403547974 625.1827548760881 1.7472095449564904
3.2541529585013897 656.3091087789276 1.7904468810858363
3.2593805134548055 677.8208934056191 1.817632260735476
3.2646080684082213 698.3613233013083 1.8412482006954365
3.269835623361637 708.5473826286794 1.8481445377334869
3.275063178315053 712.7190591250416 1.8522582008362136
3.2802907332684685 712.8784561809217 1.8511559832942597
3.2855182882218843 705.5774661590258 1.8413607365297249
3.2907458431753 687.840000693023 1.8162557015997565
3.295973398128716 666.3649186475446 1.7810735074596336
3.3012009530821316 644.6970079608859 1.7528807418078023
3.3064285080355473 619.2099086259443 1.7196061752103307
3.311656062988963 598.2334115462565 1.6904844328268938
3.316883617942379 564.6722517913097 1.6353125853262618
3.3221111728957946 550.4028700682683 1.61237654342842
3.3273387278492104 539.1535902198559 1.5934502759910678
3.332566282802626 542.2346990376549 1.5983308581004885
3.337793837756042 548.7867960600829 1.6075743377532745
3.3430213927094576 550.336291407897 1.6069920317562796
3.3482489476628734 547.85218592319 1.6013456465037283
3.353476502616289 552.1895014101186 1.6087941117875926
3.358704057569705 549.8301650177666 1.6037541267956035
3.3639316125231207 533.4350768582898 1.575848957440397
3.3691591674765364 513.1330372129632 1.542675617867302
3.374386722429952 479.5053333857485 1.4960587364591045
3.379614277383368 444.59808196560243 1.4468981246216244
3.3848418323367837 413.41369530217537 1.4051666078468863
3.3900693872901995 381.9412780090473 1.3610736541933108
3.3952969422436152 357.12294191393823 1.3293757834066888
3.400524497197031 327.3883996117828 1.2863187031579035
3.4057520521504467 304.67791034461067 1.2606429841534277
3.4109796071038625 279.51691221059383 1.2325634211994554
3.4162071620572783 265.8804991925634 1.2159846893883361
3.421434717010694 254.52033423930757 1.2115356291692354
3.4266622719641098 245.68442024582802 1.2061724242879952
3.4318898269175255 237.99219336259435 1.1975745877483588
3.4371173818709413 226.823629000468 1.1890383263603879
3.442344936824357 224.02034115717464 1.194201103430568
3.447572491777773 222.56809249911376 1.1921968107616225
3.4528000467311886 220.12883416239697 1.1801894431469329
3.4580276016846043 220.20259317948899 1.1713082685366576
3.46325515663802 219.25601643807124 1.1616399147793708
3.468482711591436 217.6264938827921 1.150646931035749
3.4737102665448516 218.26454695031077 1.1534136315136263
3.4789378214982674 222.7806663096482 1.1647910868860842
3.484165376451683 222.31331497503297 1.1502008943683264
3.489392931405099 228.88463605824748 1.1655920756512217
3.4946204863585146 235.57672463555565 1.1656392145580488
3.4998480413119304 251.1988609375527 1.1843938915532406
3.505075596265346 264.82397505756074 1.1939074973490125
3.510303151218762 283.0782162402944 1.2115158292614012
3.5155307061721777 310.2954285901715 1.2445729941503314
3.5207582611255934 340.04707226019576 1.2851665614859464
3.525985816079009 383.3029797183088 1.343125396777494
3.531213371032425 437.31803775732953 1.4217825058967235
3.5364409259858407 507.1197779780882 1.5236045973516315
3.5416684809392565 594.6546176021599 1.6467330640132987
3.546896035892672 707.4908858132303 1.7965889549297662
3.552123590846088 842.0483031260667 1.961580110501092
3.5573511457995037 1021.1897574324033 2.1604520518526678
3.5625787007529195 1270.894784843696 2.410709326559964
3.5678062557063353 1622.0792012843654 2.72568787549744
3.573033810659751 2183.1465422370893 3.1614005873428406
3.5782613656131668 3074.227842163815 3.7535953133178848
3.5834889205665825 4483.73614177754 4.534566440304365
3.5887164755199983 6654.317838820868 5.523836852946405
3.593944030473414 9564.72007837974 6.57900003244751
3.59917158542683 12700.74053382689 7.54877009353763
3.6043991403802456 15637.034286057424 8.347611290754795
3.6096266953336613 17394.00106355848 8.789653158538943
3.614854250287077 17407.503371237923 8.780376069170075
3.620081805240493 15757.385286485634 8.352409615186923
3.6253093601939086 12878.189782322557 7.54350995732049
3.6305369151473244 9863.786603162644 6.5993770556580404
3.63576447010074 6947.992791920798 5.5278766569061215
3.640992025054156 4756.080712990454 4.563787319170293
3.6462195800075716 3089.305379647954 3.667299551478772
3.6514471349609874 2025.4696854401639 2.9625243500241223
3.656674689914403 1345.8327613151953 2.4093962361787575
3.661902244867819 960.2090346601976 2.03276430251142
3.6671297998212347 733.8496642509965 1.7749253645871064
3.6723573547746504 606.6697751984339 1.622962995329858
3.677584909728066 511.6135164001121 1.4942952910378244
3.682812464681482 450.6058994132759 1.4051448662683004
3.6880400196348977 405.67637977433276 1.3411199140017385
3.6932675745883135 374.2826560669185 1.2904469412947381
3.698495129541729 352.2700293118785 1.2615955085209427
3.703722684495145 334.4130590087481 1.2327080564218569
3.7089502394485607 319.01622941335194 1.2084707413465252
3.7141777944019765 308.6807737174609 1.19222116647251
3.7194053493553922 303.47724351385995 1.1908197570098629
3.724632904308808 295.53668932733063 1.183161536255419
3.7298604592622238 289.1767952092755 1.178080732593686
3.7350880142156395 280.8252912948643 1.16472932391763
3.7403155691690553 274.78541150272275 1.1551079844061347
3.745543124122471 267.74694363734864 1.1397628949133076
3.750770679075887 265.48924833877817 1.1379711551676106
3.7559982340293026 261.87070703272025 1.1285030370706544
3.7612257889827183 257.66289960171895 1.1210649630908522
3.766453343936134 251.12633808713957 1.105755205464978
3.77168089888955 251.58504934300964 1.1063805493677499
3.7769084538429656 250.94256574631595 1.1031986144807873
3.7821360087963813 249.5618086456457 1.0995215931062339
3.787363563749797 257.529766666876 1.1252164801649134
3.792591118703213 258.1979801040208 1.1263657712208766
3.7978186736566286 262.6351520190544 1.1354332321377325
3.8030462286100444 271.9223182000637 1.148687551740867
3.80827378356346 281.2804734183478 1.1582375864729768
3.813501338516876 293.5930211851424 1.1812143750530746
3.8187288934702917 301.3426304181312 1.1921841555636208
3.8239564484237074 304.1714619161821 1.1961294079737446
3.829184003377123 309.190075277678 1.1991149341930454
3.834411558330539 313.374280269634 1.203617317049893
3.8396391132839547 322.53443513563786 1.2108585638502802
3.8448666682373704 334.1489544883761 1.228084076727133
3.850094223190786 340.586393036459 1.2390203449554107
3.855321778144202 349.1606676923316 1.2464579504549302
3.8605493330976177 348.1243112591104 1.2384542047088924
3.8657768880510335 347.66840082003876 1.227094572902947
3.8710044430044492 337.9533781479443 1.1996885268985364
3.876231997957865 333.6345961855291 1.1896387342775765
3.8814595529112808 327.6417163349295 1.1761580249249843
3.8866871078646965 324.6779797223784 1.1736837163130012
3.8919146628181123 326.08338741217267 1.1771213529688627
3.897142217771528 318.3510287591242 1.1602762594252591
3.902369772724944 312.19537252539385 1.1491309201637068
3.9075973276783595 308.30663106504744 1.138053921290882
3.9128248826317753 306.61957806794635 1.135308388173238
3.918052437585191 306.2539084478412 1.133055907014531
3.923279992538607 306.81075305729667 1.1347241635777703
3.9285075474920226 306.84144241191905 1.1334066209181541
3.9337351024454383 305.912700206546 1.1302705553452042
3.938962657398854 310.2488386712171 1.1385786723888232
3.94419021235227 315.8549924975534 1.1479346309475924
3.9494177673056856 324.56762741968254 1.1632128090351903
3.9546453222591014 332.0435021334982 1.1739126276374021
3.959872877212517 337.69350276574204 1.1754870690512373
3.965100432165933 344.27103147673074 1.186329262600032
3.9703279871193486 351.16487819394825 1.192406743459177
3.9755555420727644 363.84922020132643 1.206403356722271
3.98078309702618 382.59924029749453 1.23192471263687
3.986010651979596 403.8840106146558 1.259709728459146
3.9912382069330117 423.3507334272763 1.2859490417020334
3.9964657618864274 443.69054310423337 1.3143415516032066
4.001693316839844 468.84333661977456 1.3485235765961208
4.00692087179326 501.5603763633394 1.3936021546267634
4.012148426746676 534.0038388523886 1.443390472776633
4.017375981700092 566.9846297395499 1.5031786573867203
4.0226035366535084 608.6093539106624 1.5668992214333035
4.027831091606925 661.4764224050185 1.6392008761528223
4.033058646560341 729.842092147268 1.7242576435258503
4.038286201513757 804.5362299098181 1.8098011111289452
4.043513756467173 884.5272255439181 1.9016620795514196
4.0487413114205895 982.9396991842593 2.0077590263193246
4.053968866374006 1092.2918048115657 2.1121372650701815
4.059196421327422 1217.531698402802 2.2323424323706416
4.064423976280838 1366.5944664637925 2.3655160435141283
4.069651531234254 1538.7178518649323 2.5063967095902067
4.0748790861876705 1731.5478125794168 2.6606216603326915
4.080106641141087 1957.0584519542754 2.829668957569238
4.085334196094503 2238.709052301549 3.0355130931101777
4.090561751047919 2535.2987517305496 3.2362908750996273
4.095789306001335 2865.4838751438356 3.4443145896994154
4.1010168609547515 3227.9838334967176 3.6550126524468993
4.106244415908168 3592.3351796920306 3.8602840688532325
4.111471970861584 3982.7964032521927 4.058186542157546
4.116699525815 4391.152293285962 4.256245007294535
4.121927080768416 4787.687473424935 4.394535366976474
4.1271546357218325 5187.745508201897 4.527828433983581
4.132382190675249 5554.552300966292 4.654934979408833
4.137609745628665 5939.982649675935 4.787530318692944
4.142837300582081 6337.585237318064 4.9342240200274485
4.148064855535497 6702.586761867514 5.085122679559471
4.1532924104889135 6996.48157711954 5.190812374837392
4.15851996544233 7171.098723503885 5.243298156479642
4.163747520395746 7190.065477004295 5.2338421769184755
4.168975075349162 7131.587120310513 5.201004084700634
4.174202630302578 6954.2838870898295 5.127870094880441
4.1794301852559945 6666.844154461056 5.021405901864958
4.184657740209411 6280.9214105568835 4.863880410953467
4.189885295162827 5789.20375470388 4.668633531888111
4.195112850116243 5284.351270002505 4.461242825382471
4.200340405069659 4724.20515601231 4.206906458635075
4.2055679600230755 4177.181335225882 3.9493884820815137
4.210795514976492 3696.1988345069517 3.7156218387328335
4.216023069929908 3242.7637214869997 3.481126088449267
4.221250624883324 2814.814658782456 3.2380319061433545
4.22647817983674 2462.7558228322664 3.028330211108385
4.2317057347901565 2138.4361869687773 2.81894153861741
4.236933289743573 1866.8532265104886 2.6287313504786933
4.242160844696989 1631.3030808123988 2.452022423003919
4.247388399650405 1430.0054572544016 2.2935304764330757
4.252615954603821 1256.178099055663 2.151967748117376
4.257843509557238 1121.9769680040993 2.0378041717494777
4.263071064510654 992.7949213554499 1.9154591068514164
4.26829861946407 881.2558526697478 1.8002496134817925
4.273526174417486 783.9073656620051 1.6930048816343006
4.278753729370902 704.1031628368736 1.6023593907950011
4.283981284324319 635.5086224603633 1.5238173337524712
4.289208839277735 580.2287023986665 1.4586790705649288
4.294436394231151 532.1415325214111 1.3983609586241763
4.299663949184567 486.8788177565636 1.3362378275039701
4.304891504137983 457.59779388844635 1.2957151266678968
4.3101190590914 432.2500166163137 1.2609411803246453
4.315346614044816 404.6730130663477 1.2250437773183238
4.320574168998232 378.6030676528926 1.1850209950284982
4.325801723951648 354.20060194377834 1.1515175673834404
4.331029278905064 334.5103343988242 1.1211153039104202
4.336256833858481 323.9534702838754 1.1089447746663172
4.341484388811897 315.19413219685094 1.0969122249969674
4.346711943765313 306.26090790339526 1.083995352423475
4.351939498718729 296.43749532995434 1.0700853283300018
4.357167053672145 285.5391955466996 1.0552573743648515
4.362394608625562 273.1287936052268 1.0401862256296046
4.367622163578978 267.9249258253999 1.038357947226072
4.372849718532394 263.2787580500683 1.034431880920762
4.37807727348581 257.8295868428565 1.0256546206653132
4.383304828439226 254.24413824806226 1.028751892603508
4.388532383392643 244.809161805619 1.0158820959258525
4.393759938346059 238.05048617990772 1.0141609200038926
4.398987493299475 227.39198419381677 0.992165248341517
4.404215048252891 218.79427123755215 0.980947881465828
4.409442603206307 214.77865951514 0.978331113875804
4.414670158159724 211.13041746497592 0.9798843375857207
4.41989771311314 209.0312710531506 0.9905452808349667
4.425125268066556 202.94243882584428 0.9883764483716817
4.430352823019972 199.48618354749104 0.9876888528140021
4.435580377973388 199.73702393450196 0.9971155048848447
4.440807932926805 195.3299088904417 0.985303807895092
4.446035487880221 189.1638342831052 0.974654681275187
4.451263042833637 181.56935683009456 0.9531916677933246
4.456490597787053 176.6996635243732 0.9465619386451848
4.4617181527404695 175.64755994172864 0.9600470253041239
4.466945707693886 176.2188633171367 0.9739083093030407
4.472173262647302 177.005739818891 0.9879585069408161
4.477400817600718 179.9545487869013 0.9998181979315305
4.482628372554134 174.4790304646878 0.9733698072172414
4.4878559275075505 172.95092832049747 0.9637491080967246
4.493083482460967 171.32013076204544 0.958913185636499
4.498311037414383 170.69050834279838 0.9612195571877498
4.503538592367799 176.71870799702359 0.9928395732412616
4.508766147321215 172.1649856665403 0.984967902644335
4.5139937022746315 165.46118237037626 0.9653255265691308
4.519221257228048 161.43284924474716 0.9518586946796521
4.524448812181464 162.22878566951937 0.9545865739524415
4.52967636713488 167.53239091707874 0.9868024010587275
4.534903922088296 174.46834793686983 1.0212349966221839
4.5401314770417125 174.54611765309429 1.023595039413279
4.545359031995129 166.32929747863832 0.9930320193373492
4.550586586948545 167.27423989405358 1.0004936634510844
4.555814141901961 163.1466509986409 0.9725183581678086
4.561041696855377 163.15958916767102 0.9807180838561959
4.5662692518087935 166.83819147190638 0.9925480469265007
4.57149680676221 159.80639349011145 0.9628191149001964
4.576724361715626 159.08552998376095 0.9714143714936232
4.581951916669042 158.57988033276982 0.9644134899973164
4.587179471622458 158.45978149792754 0.9598843487961577
4.5924070265758745 160.66540805995538 0.9683765279384134
4.597634581529291 161.3660305231229 0.9708292370198262
4.602862136482707 161.3841367416992 0.978414613557435
4.608089691436123 162.15401501523485 0.9966735695189256
4.613317246389539 158.33738806697087 0.9880621321071276
4.6185448013429555 157.33838880574856 0.9894435691391784
4.623772356296372 160.65264410375514 0.9976745923836752
4.628999911249788 162.77538176247174 1.0049916520247715
4.634227466203204 158.60660887169288 0.9925857380500154
4.63945502115662 157.979833761131 0.9849587896654461
4.6446825761100365 150.8263132703968 0.9600434667110674
4.649910131063453 156.25128704622372 0.9827727551174035
4.655137686016869 160.56051667309276 0.9898181773698824
4.660365240970285 156.22327383884334 0.9769855072626975
4.665592795923701 152.28812710717125 0.9579023855682337
4.6708203508771176 149.12221933932622 0.94774684047923
4.676047905830534 153.77449797162453 0.9706567811680017
4.68127546078395 158.16478907421106 0.9946547820156635
4.686503015737366 157.16898807220733 0.9969951933370874
4.691730570690782 155.7745897210906 0.9968921185132088
4.696958125644199 155.4583561635802 0.9964123147405307
4.702185680597615 155.64122326095602 0.9846198539847894
4.707413235551031 159.33882966229814 0.9992534766807047
4.712640790504447 159.99760061967 0.9877554716978857
4.717868345457863 160.5543505978957 0.9886094435650465
4.72309590041128 158.97413512908514 0.9980989997268381
4.728323455364696 156.21204583211525 1.0029001088460148
4.733551010318112 158.27211326602188 1.0224207676723098
4.738778565271528 158.05529008810106 1.0091341519349206
4.744006120224944 156.82246113479636 0.9854350691335668
4.749233675178361 153.80722649692007 0.9762239752317369
4.754461230131777 153.8158255580793 0.991118960690226
4.759688785085193 154.30388961585862 1.0039429248042218
4.764916340038609 153.66391598448038 1.0046173740080457
4.770143894992025 151.9704553942786 0.9821607454280294
4.775371449945442 152.55017211896475 0.9597363903614222
4.780599004898858 153.9275673642716 0.9570369386847796
4.785826559852274 153.90312744388703 0.9569939485275473
4.79105411480569 152.6701675719587 0.9484712828359747
4.796281669759106 148.66797722190282 0.9408852060993603
4.801509224712523 153.6562850527631 0.961511596677054
4.806736779665939 151.62778863129205 0.9619477228346301
4.811964334619355 148.39727835898884 0.9466828013244544
4.817191889572771 145.71337047642442 0.9352144921897387
4.822419444526187 143.09813070046152 0.9183233672429042
4.827646999479604 145.07852299662156 0.9206083272249038
4.83287455443302 148.5724365932793 0.9402578146187561
4.838102109386436 150.14333979545594 0.9540365153196564
4.843329664339852 147.59818199927057 0.9461781965205752
4.848557219293268 145.83952264858266 0.9394539290771444
4.853784774246685 140.67120453811185 0.9223101730582329
4.859012329200101 143.97434146538885 0.9322617230532578
4.864239884153517 145.40832196373754 0.9417714242357881
4.869467439106933 147.54325362360987 0.9512152778143312
4.8746949940603495 148.7269596970948 0.955439419120077
4.879922549013766 150.6068059436023 0.9519060531973143
4.885150103967182 152.12827980753758 0.9470601881761367
4.890377658920598 158.13774385103022 0.9537443275464795
4.895605213874014 158.5230960578613 0.9503048449250637
4.9008327688274305 157.7501382993465 0.9490313104906641
4.906060323780847 154.05246812410576 0.9352219813134438
4.911287878734263 148.65996189553087 0.9240912888803543
4.916515433687679 147.66562601986845 0.9295239279203843
4.921742988641095 145.52418453622556 0.9177917998021109
4.9269705435945115 148.5741619916414 0.9287255866853674
4.932198098547928 150.00636294662547 0.9372933278514674
4.937425653501344 152.7328111189397 0.9444711937101266
4.94265320845476 151.6620508837746 0.9494199379809747
4.947880763408176 150.61232191636114 0.9404541516039313
4.9531083183615925 151.86078575562135 0.9390817649048318
4.958335873315009 150.87660746642993 0.9333524757859414
4.963563428268425 152.76780715756436 0.9300695442360115
4.968790983221841 150.84954664785195 0.9167801563056839
4.974018538175257 148.00761968548483 0.888669673996049
4.9792460931286735 150.86635002068996 0.897017869478861
4.98447364808209 151.20234888461007 0.8925267405026652
4.989701203035506 152.3840305711562 0.8815679233403111
4.994928757988922 158.1479634605183 0.8850052327637737
5.000156312942338 159.21114879032154 0.8730401759032216
5.0053838678957545 165.6965539925826 0.8806860240027429
5.010611422849171 169.68506798512917 0.8807341984413367
5.015838977802587 173.28960943253526 0.8831556810371923
5.021066532756003 176.85727634620525 0.886083645070226
5.026294087709419 177.41200225336948 0.8900514911488725
5.0315216426628355 176.33965026621297 0.8957059090146725
5.036749197616252 174.99407994071387 0.9007891262072202
5.041976752569668 172.86554635018763 0.8999629809285825
5.047204307523084 166.44855660434098 0.8852148531684724
5.0524318624765 163.80317382314055 0.8808939722751279
5.0576594174299165 164.11715366715404 0.8727201995093827
5.062886972383333 165.99499864080744 0.8655725522710195
5.068114527336749 170.90108613123553 0.8729031876115858
5.073342082290165 181.36427562867746 0.8904678678360243
5.078569637243581 186.6636209977657 0.8837431920026816
5.0837971921969975 197.5417674387975 0.8843547555852951
5.089024747150414 209.0591587146884 0.8878937215021918
5.09425230210383 219.8291224523126 0.8932983562903867
5.099479857057246 240.74064430357575 0.9176905409962917
5.104707412010662 260.38740293968857 0.9378944582249032
5.109934966964079 283.25423685765435 0.9615860173066397
5.115162521917495 303.543559376988 0.9831650098036464
5.120390076870911 324.65197340958173 1.008351840221926
5.125617631824327 335.75463271927845 1.0165780512236386
5.130845186777743 339.5268116561117 1.0169442894893455
5.13607274173116 331.14410675927365 1.0055494362906652
5.141300296684576 314.0239958412835 0.9859426227490646
5.146527851637992 296.12435229401365 0.9728597835159898
5.151755406591408 272.22072369569094 0.9494602586878251
5.156982961544824 252.4017339511875 0.9392506588555606
5.162210516498241 235.09712138424996 0.9342904987820044
5.167438071451657 217.2238187382253 0.9202291313500238
5.172665626405073 199.6712538464353 0.9070311584170457
5.177893181358489 183.25991019985557 0.882456541790885
5.183120736311905 174.79806279931472 0.8819711611548529
5.188348291265322 168.5483210575437 0.8777851174092827
5.193575846218738 168.85767234609364 0.8886741030730534
5.198803401172154 165.91583202685487 0.8945618294097372
5.20403095612557 164.91268213430692 0.8943892561452557
5.209258511078986 161.62407810432862 0.894892866796188
5.214486066032403 159.12535435824773 0.8888388416286568
5.219713620985819 156.80808530631106 0.8801703200020319
5.224941175939235 154.87918241910933 0.8643859088249847
5.230168730892651 155.89440011260461 0.8643020128929237
5.235396285846067 155.87820388477053 0.8629656885136625
5.240623840799484 155.25064447877253 0.8621820366037066
5.2458513957529 149.20107331429463 0.8636463246921923
5.251078950706316 148.81109887441193 0.8702996983375755
5.256306505659732 152.04335809474205 0.8929022764516493
5.261534060613148 156.05163202696764 0.9098976754613375
5.266761615566565 157.59115654916133 0.9084098187194116
5.271989170519981 158.0913192778791 0.9059591723498017
5.277216725473397 160.60228125859962 0.9166248428929509
5.282444280426813 161.36086314679724 0.9311115153276394
5.2876718353802294 157.97898529885077 0.9238489864534308
5.292899390333646 152.36776091263908 0.9004898055956017
5.298126945287062 147.30910130286952 0.8768747559337032
5.303354500240478 149.23878009814604 0.8715965962405638
5.308582055193894 148.41515771434158 0.8650519067509739
5.3138096101473105 150.8171083757087 0.877244247375636
5.319037165100727 153.06197869736368 0.8841009701514599
5.324264720054143 150.50022296528465 0.8775264368262364
5.329492275007559 151.3129716265597 0.8815112954852763
5.334719829960975 152.09666921052647 0.890423371776865
5.3399473849143915 153.25309957325172 0.9096203860296419
5.345174939867808 151.2292979071481 0.9014541238389975
5.350402494821224 152.59368908955238 0.8932953434211758
5.35563004977464 152.88428363389284 0.8856123261474981
5.360857604728056 157.35993831274095 0.8806540890328465
5.3660851596814725 159.0187250800583 0.8821730882834097
5.371312714634889 158.5072746362261 0.8794979676831381
5.376540269588305 157.62146914227304 0.8772538282896694
5.381767824541721 153.8884533835019 0.8768949976729808
5.386995379495137 149.45530398351428 0.8630854298240135
5.3922229344485535 148.91925058870947 0.8594740752526592
5.39745048940197 145.0785291423781 0.8457850912580253
5.402678044355386 149.6131947718646 0.8514528225096248
5.407905599308802 154.17009427274206 0.8558129563947039
5.413133154262218 162.85433827620815 0.8689174864643371
5.4183607092156345 165.46825230388276 0.8588250221184687
5.423588264169051 167.96405764144563 0.8494288593991908
5.428815819122467 169.32012655103662 0.8352582693441052
5.434043374075883 170.47697038455968 0.820421188471687
5.439270929029299 173.01057052594336 0.8208489991855596
5.4444984839827155 174.37436378379147 0.8140493980072209
5.449726038936132 174.00883393355554 0.8134828294113702
5.454953593889548 175.84813103669183 0.821332260175765
5.460181148842964 177.2946457978987 0.830858336273295
5.46540870379638 176.15343084966344 0.8402014956899682
5.4706362587497965 173.07262304047174 0.8430721058817284
5.475863813703213 166.3980071305699 0.8372376620336552
5.481091368656629 167.53482146493056 0.8454263554730299
5.486318923610045 163.5393186599709 0.8393176445038075
5.491546478563461 164.87770400259316 0.8421111823399122
5.4967740335168775 161.53488809409504 0.8292677885429559
5.502001588470294 159.28297992427434 0.8202665281114832
5.50722914342371 156.50914156130915 0.8161864031643074
5.512456698377126 161.29664760215786 0.836234211111075
5.517684253330542 164.77949360148256 0.8507971292077854
5.522911808283959 163.49144124081545 0.8499903436038493
5.528139363237375 161.23270650633827 0.8434681460461235
5.533366918190791 160.2131437529412 0.8356402499843067
5.538594473144207 161.76726473097946 0.8447531196634113
5.543822028097623 161.80952390688392 0.8423616083598551
5.54904958305104 162.68263452336038 0.8454602800956107
5.554277138004456 163.6900762202069 0.8495716418156667
5.559504692957872 163.84858984837538 0.8480979698172253
5.564732247911288 164.3034175142 0.847341599076923
5.569959802864704 162.2723803724099 0.8321913995250696
5.575187357818121 159.3794972324496 0.8116135921315729
5.580414912771537 163.1276573123223 0.804167350120095
5.585642467724953 167.79486624862838 0.8088833298858542
5.590870022678369 174.5418793376803 0.8203215623256572
5.596097577631785 175.5994747742534 0.8228230627207778
5.601325132585202 176.73305249849957 0.8184129385891618
5.606552687538618 185.03256104970473 0.8282726341995081
5.611780242492034 192.79274189141842 0.8327825341133803
5.61700779744545 200.70767440297374 0.840451357344449
5.622235352398866 210.14317882452008 0.8383466190515175
5.627462907352283 231.1680116672557 0.8544269505187579
5.632690462305699 269.85715148823573 0.8966317096986796
5.637918017259115 321.2094141657835 0.9518740080971649
5.643145572212531 395.0526463599842 1.0423936827883546
5.648373127165947 477.6618995232843 1.1332561201206381
5.653600682119364 561.9260621644548 1.2249271213160686
5.65882823707278 639.2901717876512 1.3041069994146017
5.664055792026196 689.0295939279113 1.352327008379046
5.669283346979612 720.0839078158418 1.3795121332756792
5.674510901933028 736.3324612424182 1.392362127194107
5.679738456886445 733.310233492897 1.3857877317397524
5.684966011839861 734.370862417136 1.3869750650701158
5.690193566793277 730.3617925682386 1.3842706793116564
5.695421121746693 738.6303374031327 1.395783101287104
5.700648676700109 752.3592717813959 1.4083736636400048
5.705876231653526 757.7868366922461 1.4106852982367528
5.711103786606942 762.8305501386944 1.4113930279560472
5.716331341560358 764.6971909744516 1.4112002300757829
5.721558896513774 762.5346768929463 1.4091650230409596
5.7267864514671905 763.5119281280322 1.4100505883299808
5.732014006420607 764.2068556659361 1.4103205639015486
5.737241561374023 769.0257677587967 1.4172091573434749
5.742469116327439 773.6745930553084 1.4218070384192665
5.747696671280855 790.0054265925156 1.4366986341170522
5.7529242262342715 809.1514391618546 1.451570332046776
5.758151781187688 842.1462357219589 1.4792924262116047
5.763379336141104 885.1885724732978 1.5159838574282585
5.76860689109452 928.2998116941873 1.5491363696888383
5.773834446047936 973.65973922631 1.5859246618696723
5.7790620010013525 1013.0843131768421 1.617536485700913
5.784289555954769 1038.2018402312283 1.637055994354263
5.789517110908185 1041.596045450375 1.6370111625043477
5.794744665861601 1003.917717401394 1.6050207767214655
5.799972220815017 929.2018785923246 1.542204979924752
5.8051997757684335 827.5082717847176 1.455768526226606
5.81042733072185 706.0105265890779 1.3460184436395641
5.815654885675266 594.6492432542381 1.2403057865735916
5.820882440628682 492.5149446147265 1.136057511676288
5.826109995582098 411.0306919634246 1.0497565734288794
5.8313375505355145 346.25832856571543 0.9754218613756419
5.836565105488931 297.7120946582809 0.9177226163729213
5.841792660442347 261.37749274678816 0.8722877578552727
5.847020215395763 239.06326399072043 0.84238903772502
5.852247770349179 222.380357903445 0.8159610827823506
5.8574753253025955 211.96223776847046 0.8016780859014921
5.862702880256012 208.30375511836039 0.8068204151702852
5.867930435209428 208.06275396525015 0.8159427030780146
5.873157990162844 206.80523717844798 0.8221860022197054
5.87838554511626 201.18828732989863 0.8104409966233953
5.8836131000696765 193.54881023859474 0.7920237194381567
5.888840655023093 190.3503025915493 0.7811339978756535
5.894068209976509 189.7336440180817 0.7760769836545841
5.899295764929925 192.890877543981 0.779917204248203
5.904523319883341 194.81299928683086 0.7832272542954031
5.9097508748367575 195.35440720159363 0.7814270497912981
5.914978429790174 201.41698554797375 0.7953782530605538
5.92020598474359 200.42792720286613 0.7930989232037317
5.925433539697006 201.2496091835474 0.7919540089297868
5.930661094650422 202.39954585611906 0.7939587709134118
5.9358886496038386 205.01369128830984 0.7943285899554979
5.941116204557255 210.39459333899174 0.8018753535078923
5.946343759510671 216.65758975290186 0.8112001828733575
5.951571314464087 221.93850027395385 0.824788817609338
5.956798869417503 225.7704127073393 0.8298088770317092
5.96202642437092 229.71588689832686 0.8363247659607287
5.967253979324336 232.45705596983473 0.8417058153222228
5.972481534277752 239.06118082687163 0.8487333648869776
5.977709089231168 247.10572918313702 0.8585516309836866
5.982936644184584 258.5671613544278 0.8736012861389528
5.988164199138001 274.4076292981754 0.8923573438630233
5.993391754091417 292.3054307124315 0.9187895216362227
5.998619309044833 310.7477884342618 0.9416604582470279
6.003846863998249 333.9172829324173 0.9707612344168289
6.009074418951665 367.020449628339 1.0158914166387762
6.014301973905082 402.3021076478075 1.0621283664715369
6.019529528858498 447.7919098496999 1.118586780217158
6.024757083811914 495.52424793984994 1.1749944383295303
6.02998463876533 552.4783752063657 1.2395577141290532
6.035212193718746 626.2046751566461 1.3205103122383264
6.040439748672163 706.8753576648646 1.4046857616025612
6.045667303625579 807.4898103024715 1.4999037235201564
6.050894858578995 931.9734109422726 1.6129183688691977
6.056122413532411 1065.7743459490598 1.7259358805965013
6.061349968485827 1211.679281467906 1.8432370601180799
6.066577523439244 1352.0817786663556 1.9487690855990896
6.07180507839266 1470.2397681616708 2.0352323643911125
6.077032633346076 1548.5831196319862 2.091157574585122
6.082260188299492 1588.4409641633454 2.119302148289555
6.087487743252908 1590.0278324206581 2.121777039299993
6.092715298206325 1551.304183866574 2.0956998935875446
6.097942853159741 1488.557912286977 2.0551390964992313
6.103170408113157 1401.0839677842705 1.9963236444952508
6.108397963066573 1292.752585603878 1.9190568666631702
6.113625518019989 1174.6148192332535 1.8318384268876382
6.118853072973406 1064.222481495942 1.7471368368716387
6.124080627926822 954.4928888463669 1.6573222330041502
6.129308182880238 851.1830113256746 1.5667342558883097
6.134535737833654 755.5331225668804 1.4769214169303633
6.1397632927870704 667.4262041891226 1.3873818965663167
6.144990847740487 593.007461149877 1.309172573723611
6.150218402693903 532.9297642847932 1.2438212133923712
6.155445957647319 482.3082834493954 1.1853811854083396
6.160673512600735 441.18098447402446 1.1377600537877177
6.1659010675541515 406.50271411216397 1.098122150416383
6.171128622507568 380.22069237987415 1.06937143989901
6.176356177460984 356.92582185478597 1.040749936202021
6.1815837324144 334.4674658166901 1.013741388610518
6.186811287367816 312.9528678923833 0.9865790112963686
6.1920388423212325 297.8160710729915 0.9649855188945407
6.197266397274649 287.9528553294381 0.9553322771919199
6.202493952228065 281.2687243701524 0.9476847811226484
6.207721507181481 271.1519749325009 0.9260002701524971
6.212949062134897 264.55135792789036 0.9151161552082215
6.2181766170883135 255.12350808791103 0.9001506881006799
6.22340417204173 249.460087826278 0.8939408156260197
6.228631726995146 242.0516267027054 0.8809588377323485
6.233859281948562 237.02528989384606 0.8697386703857682
6.239086836901978 230.79064273838478 0.85702267755713
6.2443143918553945 231.0752047413105 0.8632141328069644
6.249541946808811 227.66305819374864 0.8593733019917174
6.254769501762227 226.7527799037622 0.8583298628619915
6.259997056715643 224.34237006475888 0.8522044986917475
6.265224611669059 217.94555253112716 0.834742678606901
6.2704521666224755 213.21604262933144 0.832183097985333
6.275679721575892 206.7368936962093 0.8214908252084056
6.280907276529308 203.10380193768395 0.8152795589523427
6.286134831482724 205.23235117694068 0.825232754938319
6.29136238643614 204.36995181954705 0.8234981914868048
6.2965899413895565 206.09086284346677 0.8273464995079082
6.301817496342973 207.88989500528476 0.8282550528679945
6.307045051296389 208.49931498931477 0.8246117389526239
6.312272606249805 206.92935175833424 0.8203497939299933
6.317500161203221 203.8676204280991 0.8128194265618786
6.3227277161566375 201.8286599211367 0.8100167921650313
6.327955271110054 199.41514657127914 0.8039950362314265
6.33318282606347 202.99690246115148 0.817682780580502
6.338410381016886 203.4749325225629 0.8231428584825164
6.343637935970302 205.25420267471563 0.8253321469877615
6.3488654909237185 201.0466689767724 0.8156721592062549
6.354093045877135 195.55333421586994 0.8036931283039183
6.359320600830551 195.47440372745874 0.7981970691415874
6.364548155783967 195.85879787275434 0.7978916070908227
6.369775710737383 197.49310245792344 0.8004383312523423
6.3750032656908 195.92875168892505 0.794089253944535
6.380230820644216 194.7432521707715 0.7925701908287721
6.385458375597632 196.16713659877357 0.791091771951319
6.390685930551048 198.02149133031153 0.7950845791377072
6.395913485504464 198.97850570025167 0.7966773143345994
6.401141040457881 196.95487863389752 0.7921521280029363
6.406368595411297 193.29981237649554 0.7814040080830409
6.411596150364713 194.4525221499988 0.7809993283635203
6.416823705318129 196.54069469649414 0.7820649916911739
6.422051260271545 199.94875065566927 0.7924538797148785
6.427278815224962 198.70835027770994 0.7923867823108959
6.432506370178378 198.80288353118434 0.7940162174188307
6.437733925131794 200.07444622244722 0.7971821742341875
6.44296148008521 206.35588740907812 0.802357656174032
6.448189035038626 211.59702381576034 0.8072485197604704
6.453416589992043 214.01901282030587 0.8057990136733878
6.458644144945459 214.49807156364358 0.8011754758228385
6.463871699898875 213.23721931146318 0.7989575170235164
6.469099254852291 213.50134147098453 0.8057856688544153
6.474326809805707 214.29496775978012 0.8102524411669938
6.479554364759124 218.37719262613265 0.8157459011899182
6.48478191971254 216.11109252099328 0.8099845580632552
6.490009474665956 219.25082015626023 0.8080371382647373
6.495237029619372 218.80067528108353 0.8022481102886027
6.500464584572788 219.01150274276424 0.7925562633336912
6.505692139526205 224.2519637888327 0.7967365344559901
6.510919694479621 230.79175399452635 0.8032112692843246
6.516147249433037 235.36318813928034 0.810063388477872
6.521374804386453 241.0043604449146 0.819680321316513
6.526602359339869 247.55260811211375 0.8240179584237664
6.531829914293286 262.58801175515566 0.84436017450012
6.537057469246702 276.64525147427975 0.8573291534677917
6.542285024200118 294.7713710653347 0.877562737657455
6.547512579153534 313.44924147374974 0.8953446899894895
6.55274013410695 333.9783071944755 0.9190464174585019
6.557967689060367 361.84561182161366 0.9521314011760063
6.563195244013783 381.2430884724273 0.9720891844867214
6.568422798967199 402.6167241325419 0.9961960578509688
6.573650353920615 416.4518573011895 1.0086705472668203
6.5788779088740315 424.98673071954335 1.0155776316948593
6.584105463827448 430.6027284108776 1.0204485979011193
6.589333018780864 427.9040531997264 1.017818810738744
6.59456057373428 422.14792836298585 1.0107969865587272
6.599788128687696 410.7031661798953 0.9990372092685332
6.6050156836411125 393.7118340071063 0.979264059251784
6.610243238594529 374.7801384563018 0.9598685551813692
6.615470793547945 354.7717605561926 0.9365672247847052
6.620698348501361 336.0833243150842 0.9122244975404376
6.625925903454777 321.163692570045 0.8945294801971209
6.6311534584081935 307.88503322428693 0.8778195153483968
6.63638101336161 299.71420336736213 0.8729717387455377
6.641608568315026 291.914047950084 0.8646299880044477
6.646836123268442 283.7604679843363 0.8540175858723966
6.652063678221858 273.95688240431235 0.8381812884101313
6.6572912331752745 263.218462454835 0.822933670698024
6.662518788128691 256.05833609258633 0.8155827659503861
6.667746343082107 250.87479936432229 0.8110764425169235
6.672973898035523 247.69347713225852 0.8108218004697306
6.678201452988939 244.35356762530188 0.810610993977251
6.6834290079423555 244.17930212012993 0.8137333703971309
6.688656562895772 247.78429031852315 0.8196897582603174
6.693884117849188 246.6118468450244 0.8192515399537108
6.699111672802604 241.63228140213764 0.8127446650746393
6.70433922775602 235.8000760706794 0.8051935507360708
6.7095667827094365 231.7612105489743 0.7998410888869869
6.714794337662853 232.48304898035158 0.8016393664616593
6.720021892616269 234.53927267690506 0.8028619773872538
6.725249447569685 233.4965937982519 0.8004497318265098
6.730477002523101 237.02146550685438 0.8023666095629057
6.7357045574765175 234.77201592504423 0.7929764295365581
6.740932112429934 230.51278840810195 0.7806930813350129
6.74615966738335 225.96632059954962 0.7682280302999426
6.751387222336766 224.3746658304523 0.7680348199202527
6.756614777290182 225.21788764561714 0.7710077018153594
6.7618423322435985 226.9567457825695 0.7769224625081942
6.767069887197015 231.01742581337007 0.7852278169513794
6.772297442150431 231.7318127670261 0.7904518896629604
6.777524997103847 232.43128444847866 0.7886163797903673
6.782752552057263 230.17887157991288 0.7850260110228249
6.7879801070106796 227.54160565695724 0.7816940151415747
6.793207661964096 224.21143938563722 0.7747531566197434
6.798435216917512 228.80384402872895 0.7857440177962898
6.803662771870928 232.4391223073601 0.792628435716576
6.808890326824344 236.40416020811702 0.7980210565989676
6.814117881777761 234.92367401963463 0.7915584762404215
6.819345436731177 231.99643871837407 0.7820890573829945
6.824572991684593 231.31927651817418 0.7795093812438226
6.829800546638009 228.61211140965833 0.7720497941094399
6.835028101591425 225.39697531216603 0.7669604066556264
6.840255656544842 224.38019397849163 0.7638585574781539
6.845483211498258 228.00640658627069 0.7713720524245974
6.850710766451674 232.84022277679568 0.7794290557198154
6.85593832140509 241.49404885163574 0.788627627550303
6.861165876358506 245.7956700500677 0.7967307165009856
6.866393431311923 249.74246582310855 0.803558606524219
6.871620986265339 252.87879049080124 0.8092784182226606
6.876848541218755 252.64547499215374 0.8067467771380564
6.882076096172171 254.09084652740412 0.8049335430745529
6.887303651125587 255.22378396051795 0.8014733153207473
6.892531206079004 257.71679064704387 0.7973804561574556
6.89775876103242 261.92023346010444 0.8027444860984724
6.902986315985836 264.92178096407076 0.8044580755580769
6.908213870939252 269.6122349595957 0.8118401177279491
6.913441425892668 275.20671597100034 0.8187515203972776
6.918668980846085 279.1655545288739 0.8228057360028633
6.923896535799501 281.7799344927783 0.8250760930591922
6.929124090752917 287.8633011858571 0.8324107895911758
6.934351645706333 290.9975455373312 0.8335463746871872
6.939579200659749 298.95263987212115 0.8392839870795286
6.944806755613166 303.6882610149014 0.8413055703642385
6.950034310566582 305.0635288573636 0.8393830707600075
6.955261865519998 313.13570184561763 0.8485376114127103
6.960489420473414 322.40923920588614 0.859572523610792
6.96571697542683 334.6937334261014 0.8732548946543083
6.970944530380247 348.1977797117173 0.8875206474600539
6.976172085333663 362.4294733990036 0.9025866773783602
6.981399640287079 379.0419909770588 0.9200501335866865
6.986627195240495 406.1129540931507 0.9497340044827448
6.9918547501939114 437.5496326163995 0.9844845203898933
6.997082305147328 485.7845760029424 1.0350157034490637
7.002309860100744 547.7577352732794 1.0987468257582418
7.00753741505416 640.1034266044007 1.186503056213819
7.012764970007576 767.6020828981128 1.297830661370541
7.0179925249609925 925.1933215436098 1.4243780745193533
7.023220079914409 1094.1743739508458 1.5484004784470995
7.028447634867825 1244.4390872227723 1.648374689682192
7.033675189821241 1356.156807979286 1.7178386862109367
7.038902744774657 1411.4024971488134 1.7491643604868496
7.0441302997280735 1398.568200185472 1.7392614272606453
7.04935785468149 1332.8834222161136 1.696312660500826
7.054585409634906 1236.2825959192453 1.6318725361408863
7.059812964588322 1118.8273682207034 1.5521199009294866
7.065040519541738 1007.6575499364993 1.4732034074381701
7.0702680744951545 901.4127850201963 1.3948648980595268
7.075495629448571 807.3783162769228 1.3202988270168747
7.080723184401987 732.4377749667647 1.258005625557286
7.085950739355403 673.4630078085851 1.2056000465514445
7.091178294308819 634.8521018443305 1.169986616668907
7.0964058492622355 608.3161944752422 1.143304245842843
7.101633404215652 585.9753798423652 1.121838943915048
7.106860959169068 572.4373924826874 1.109046557798756
7.112088514122484 555.5122742543554 1.0948865953090006
7.1173160690759 538.5836369610878 1.0785240231167588
7.1225436240293165 526.0917034439904 1.0657910168461318
7.127771178982733 509.93634701019306 1.047986786305655
7.132998733936149 504.15584271841334 1.0420261350614528
7.138226288889565 494.0763647866055 1.0325058606177906
7.143453843842981 484.46681992175627 1.023169247055461
7.1486813987963975 477.29229748927605 1.0154986996224842
7.153908953749814 472.6713271154765 1.009098287563272
7.15913650870323 469.24674612138557 1.003427751725869
7.164364063656646 471.2580957461127 1.0055511661981353
7.169591618610062 473.93979569933117 1.0071464638334977
7.1748191735634785 479.90823257348234 1.0128242732527715
7.180046728516895 501.90965626748573 1.0344236078440217
7.185274283470311 535.3532158868634 1.0680450623503432
7.190501838423727 588.9798494955032 1.1198584911638039
7.195729393377143 664.5378045639231 1.1888000737733389
7.2009569483305595 768.6220680050573 1.2773069677155546
7.206184503283976 907.4611697479645 1.3857865822323203
7.211412058237392 1079.5367586697917 1.5090650815763738
7.216639613190808 1282.274813270686 1.645039950595073
7.221867168144224 1520.9213342784165 1.7902007071818145
7.227094723097641 1779.0759370469007 1.9344060994111263
7.232322278051057 2025.0286158303966 2.061809888486533
7.237549833004473 2213.474331878152 2.152459231453685
7.242777387957889 2290.2112387813563 2.18794660212876
7.248004942911305 2232.1489905786607 2.1569871128328892
7.253232497864722 2053.7048702859092 2.06726089084192
7.258460052818138 1783.3547964464185 1.9275933313846172
7.263687607771554 1488.8291034219205 1.7617153952516615
7.26891516272497 1201.6780237683067 1.5825293926685422
7.274142717678386 956.4503513955125 1.4113601365864257
7.279370272631803 768.3352516696422 1.2668155344658787
7.284597827585219 621.0613057083183 1.1401783445703308
7.289825382538635 525.8242393352452 1.0506148944960567
7.295052937492051 464.3326286074733 0.9886307093786878
7.300280492445467 420.9262343724535 0.9438262099226103
7.305508047398884 389.0618579008005 0.9086744893830745
7.3107356023523 371.22057862734295 0.8882873428780256
7.315963157305716 355.9352447146191 0.870658861471664
7.321190712259132 343.46616337422995 0.8582023087164816
7.326418267212548 335.8092403607791 0.8521068521247716
7.331645822165965 329.07436908240226 0.8448867030200454
7.336873377119381 323.324174317872 0.8411632588800044
7.342100932072797 319.10018152204844 0.8348979080262992
7.347328487026213 319.68194263341076 0.8345569319903915
7.352556041979629 315.5646337129407 0.8285222925343344
7.357783596933046 312.109806526331 0.8232056050025773
7.363011151886462 311.60330746940974 0.8221151095030041
7.368238706839878 308.4010141438854 0.8175070129477369
7.373466261793294 313.5782996329847 0.825210697310196
7.37869381674671 314.58296219015267 0.8272957495855086
7.383921371700127 318.007753488669 0.8332452653132658
7.389148926653543 318.4507034841184 0.8346999097832736
7.394376481606959 316.51513742519455 0.8307551876820682
7.399604036560375 318.91608970767476 0.8338857894638542
7.4048315915137914 316.9673618215646 0.8279999863076241
7.410059146467208 316.4024751622603 0.8254389215967564
7.415286701420624 318.8686140147481 0.8282867248286024
7.42051425637404 317.00890473964614 0.8259892163436012
7.425741811327456 317.2439961872292 0.8267687770971209
7.4309693662808725 314.9727452850516 0.8236715757113158
7.436196921234289 315.06030011155326 0.8249434178261541
7.441424476187705 318.0293352135686 0.8283090727132887
7.446652031141121 323.46845308565844 0.8326856165496986
7.451879586094537 325.4837207429212 0.8334847823051262
7.4571071410479535 329.5990931383943 0.8376371731247049
7.46233469600137 331.6561993546849 0.8400657568976806
7.467562250954786 333.36996248634466 0.8412818805921317
7.472789805908202 338.38625942684206 0.8454334216462593
7.478017360861618 342.47776365850746 0.8484400864823408
7.4832449158150345 346.93138905867437 0.849347318847185
7.488472470768451 352.83980230476965 0.8537602396629677
7.493700025721867 362.87612899632376 0.866298621351765
7.498927580675283 376.3995675464868 0.8820606024421855
7.504155135628699 390.57224599249935 0.8992967566966905
7.5093826905821155 407.15094935128064 0.9172686944817816
7.514610245535532 418.5762073924241 0.9271644728166115
7.519837800488948 434.8573349311834 0.9420317046787522
7.525065355442364 447.90796750270687 0.954521250988064
7.53029291039578 460.81566004373616 0.9673871246524379
7.5355204653491965 468.89664014149326 0.9752693146547553
7.540748020302613 472.51174163460234 0.9786412457371334
7.545975575256029 473.7270412383237 0.9794237021087677
7.551203130209445 472.12010262963435 0.9771583969260994
7.556430685162861 467.90602928289314 0.9729979162042992
7.5616582401162775 464.1045660073249 0.9677298086682449
7.566885795069694 455.02709532604615 0.9575998355799415
7.57211335002311 446.42800214494156 0.9486258351992911
7.577340904976526 437.56475487215613 0.9389293714727276
7.582568459929942 424.2053748835735 0.9247641722483018
7.5877960148833585 420.28827147603715 0.9218009526603326
7.593023569836775 414.43299551939293 0.916295658085659
7.598251124790191 411.34607309168007 0.9138093362588063
7.603478679743607 409.0228644155776 0.9108261096536181
7.608706234697023 406.8626322817654 0.9071976173162709
7.6139337896504395 406.3846530662302 0.906126931386449
7.619161344603856 402.6918760687939 0.9014732651257692
7.624388899557272 401.14658010378275 0.899900137244874
7.629616454510688 401.3920339437422 0.9002807332089765
7.634844009464104 401.0345515456435 0.8995385746082983
7.6400715644175206 404.22789688895404 0.9019823203374364
7.645299119370937 412.9734310683479 0.9109704124913585
7.650526674324353 427.30957856372606 0.9258041720100079
7.655754229277769 440.0371038703212 0.9396223070932338
7.660981784231185 446.99264148356855 0.9459213305419983
7.666209339184602 458.9698400875024 0.9568764901023574
7.671436894138018 470.14826846703727 0.9660961668653499
7.676664449091434 485.1832445406786 0.9801195667405971
7.68189200404485 502.2581721726548 0.9969760994996202
7.687119558998266 516.1661613610546 1.010905445169086
7.692347113951683 525.6814087304908 1.0191419535095452
7.697574668905099 535.1044710357462 1.0265956649520354
7.702802223858515 545.7598242729622 1.0353510659013618
7.708029778811931 555.5647600490345 1.0438623792637642
7.713257333765347 559.8898812532392 1.046543166815973
7.718484888718764 553.7597755982699 1.0401229550085866
7.72371244367218 547.7334472481599 1.035001866784295
7.728939998625596 540.9159801297277 1.0270993449090597
7.734167553579012 534.9572455858325 1.0216456991627298
7.739395108532428 534.2921640374668 1.021303533277844
7.744622663485845 534.4627507185231 1.0219832556537538
7.749850218439261 536.3461350819791 1.0240752285951475
7.755077773392677 536.5284688430124 1.0242219646210347
7.760305328346093 534.4490940364265 1.0226690174880564
7.765532883299509 524.4067649110584 1.0130144321035546
7.770760438252926 514.5663306191707 1.002181712717803
7.775987993206342 506.5694071707288 0.9930668323925299
7.781215548159758 499.0188281804631 0.985376699145581
7.786443103113174 490.84771494052274 0.9773730931823886
7.79167065806659 483.33564289699297 0.9713047094884013
7.796898213020007 469.6375685417621 0.9566411693427683
7.802125767973423 460.0473092116144 0.9464288673525525
7.807353322926839 450.9959876047881 0.9362957409313176
7.812580877880255 445.57228992602523 0.9303748578558767
7.817808432833671 441.91237327822427 0.9262877073284135
7.823035987787088 439.8031834006636 0.9254581631403638
7.828263542740504 437.19563890696037 0.9233980052852757
7.83349109769392 434.7440442218503 0.919447667803186
7.838718652647336 435.2873431872289 0.9203014641335316
7.8439462076007525 436.5269062932848 0.9212289404187255
7.849173762554169 440.1506016335293 0.9239362616483783
7.854401317507585 444.94827404867186 0.9288430587889777
7.859628872461001 446.48595552489917 0.9297184091371197
7.864856427414417 452.05364066676293 0.9361879446805959
7.8700839823678335 457.7452295517716 0.9420577478857899
7.87531153732125 465.36724151882254 0.9497316004480524
7.880539092274666 475.6596279267887 0.9593379833587605
7.885766647228082 484.77408676394487 0.9672871037573385
7.890994202181498 493.3825380300069 0.974161568816823
7.8962217571349145 504.01278720808784 0.9828396552695228
7.901449312088331 514.7807448887172 0.9928601944428881
7.906676867041747 522.7984820282068 1.000602514270773
7.911904421995163 527.7855101904518 1.0045771988099021
7.917131976948579 536.1484017693122 1.011253160113655
7.9223595319019955 548.2645479401941 1.0213551254892694
7.927587086855412 561.0751677110557 1.0323158198215645
7.932814641808828 572.2294286870645 1.0410569092661028
7.938042196762244 589.6209569626992 1.0568076167208609
7.94326975171566 604.4195634957421 1.0702967509874612
7.9484973066690765 620.023586959437 1.0833597318672674
7.953724861622493 639.9603215364424 1.0995119414223085
7.958952416575909 657.970132933187 1.1136666812232496
7.964179971529325 676.2991649612218 1.1285159615706646
7.969407526482741 689.3628868305775 1.138835012984491
7.9746350814361575 698.24316113712 1.1444556795839353
7.979862636389574 707.8247309186481 1.1524248584159404
7.98509019134299 710.9467770520313 1.1543764637399228
7.990317746296406 719.8609779610612 1.1623642642566245
7.995545301249822 723.1058821261614 1.1654252945149541
8.000772856203238 720.2570142698619 1.1614861238294398
8.006000411156654 715.2644305703255 1.1572670320643126
8.01122796611007 705.2740588878154 1.1479134034005205
8.016455521063486 694.5001737693892 1.1385542768169992
8.021683076016902 680.8191128468046 1.1261783089574877
8.026910630970319 671.8778951561527 1.1187287427960464
8.032138185923735 663.4614426941063 1.1117254358984519
8.037365740877151 656.5968849500316 1.1071429613815769
8.042593295830567 648.0683197689491 1.099004720264209
8.047820850783983 638.8539507913491 1.091867247684837
8.0530484057374 628.8456137194808 1.0823889701589213
8.058275960690816 621.0064881523189 1.0748559712269095
8.063503515644232 610.916102232219 1.0650312393778834
8.068731070597648 604.7051521930363 1.0588839598766782
8.073958625551064 599.741783393538 1.05481426980536
8.07918618050448 593.4151118936459 1.050093464375147
8.084413735457897 589.2837784283962 1.0461541321320047
8.089641290411313 587.6033684500859 1.0450691834185208
8.09486884536473 587.5014794290176 1.0443221060653491
8.100096400318145 584.4309674071135 1.041781687373806
8.105323955271562 578.080666555393 1.0353165924880774
8.110551510224978 573.6044777705083 1.029888916183819
8.115779065178394 571.5146963055157 1.0276260292230943
8.12100662013181 569.4370873073013 1.0242001149554625
8.126234175085226 570.3545249858872 1.0244895502770144
8.131461730038643 571.0205440613154 1.0245127805561913
8.136689284992059 579.628324354374 1.0312128915551118
8.141916839945475 589.1843214651989 1.0396845497393525
8.147144394898891 606.4039784549535 1.0548244628633914
8.152371949852308 628.590187230651 1.073675752071074
8.157599504805724 654.124418200556 1.095357586920796
8.16282705975914 681.4317521624315 1.1168385806195646
8.168054614712556 703.6167943879047 1.1346355930755687
8.173282169665972 721.6049817675819 1.148413727644083
8.178509724619389 731.8953160079793 1.1564514655841234
8.183737279572805 744.0357787657296 1.1669541724053067
8.188964834526221 748.0662070634681 1.1688676822366169
8.194192389479637 748.6326205807459 1.1684215720043907
8.199419944433053 739.2174764076208 1.159437863359368
8.20464749938647 728.8824661154606 1.1506121713543693
8.209875054339886 720.6416509944198 1.1441327435878876
8.215102609293302 706.470300200151 1.132627229726281
8.220330164246718 698.2186140618107 1.125559791361421
8.225557719200134 693.6073543381636 1.1216488588206113
8.23078527415355 687.9227133355872 1.1162535521293693
8.236012829106967 690.8423708156263 1.1187787994426333
8.241240384060383 689.892043464771 1.1179218190649385
8.2464679390138 684.7654533275766 1.1137751135203102
8.251695493967215 677.9009975068334 1.1077891530795407
8.256923048920632 673.6374754564911 1.102785772405545
8.262150603874048 669.2280827227223 1.0987247906520654
8.267378158827464 668.4568647905116 1.0981417434015763
8.27260571378088 667.1540931475308 1.097596624915511
8.277833268734296 663.6978885530647 1.0948322654208504
8.283060823687713 656.1101155630923 1.0881382387363643
8.288288378641129 647.2208369020022 1.0795603982850894
8.293515933594545 643.2057600981507 1.076195655854198
8.298743488547961 641.0099847778001 1.0729746921500913
8.303971043501377 646.0302239197804 1.0778782638397961
8.309198598454794 645.2330344494527 1.0766707254065409
8.31442615340821 643.8759569221038 1.0753623546753972
8.319653708361626 644.590817408305 1.0752508336150326
8.324881263315042 648.1570585332851 1.0773616194540894
8.330108818268458 653.7305473844259 1.0815367977124817
8.335336373221875 663.5973723606604 1.0891733418348144
8.34056392817529 670.2899977630075 1.0929084068307406
8.345791483128707 677.9933729082969 1.0983832354709608
8.351019038082123 678.943654544798 1.0977226654459313
8.35624659303554 682.4731846879047 1.10109795973642
8.361474147988956 686.363681854735 1.1038336087002976
8.366701702942372 692.4149062140999 1.1081546312593447
8.371929257895788 702.9973684326372 1.1155724125982283
8.377156812849204 709.5119677005051 1.1212629617411702
8.38238436780262 712.0427310478954 1.1241143423961641
8.387611922756037 703.0842216486279 1.1171869192507167
8.392839477709453 692.1622581097083 1.106675524171639
8.398067032662869 681.9444803275028 1.0984548115898014
8.403294587616285 675.1782737038709 1.09292642834409
8.408522142569701 667.5798383699969 1.0876934821628448
8.413749697523118 656.0520258067224 1.077193530944293
8.418977252476534 646.2503629058873 1.0690626048263703
8.42420480742995 629.6788366490587 1.0542224621652811
8.429432362383366 616.2591258830549 1.0432749954586025
8.434659917336782 605.6666097284866 1.0340721138765505
8.439887472290199 596.3743393701965 1.0251390703600138
8.445115027243615 589.8513170281806 1.0196159130099152
8.450342582197031 583.8040203056279 1.0143163071009464
8.455570137150447 576.9911282461038 1.0081709056355923
8.460797692103863 570.5011226951826 1.0028638805303856
8.46602524705728 561.148361695466 0.9941761570897503
8.471252802010696 554.6544576473589 0.9884880397470234
8.476480356964112 547.0744371548103 0.9811537893660366
8.481707911917528 544.1280381054238 0.978230103537077
8.486935466870944 543.217284467157 0.9772452506055127
8.49216302182436 542.4841299267409 0.9770218395868566
8.497390576777777 539.9114513497292 0.9748019155986276
8.502618131731193 538.8705742288364 0.9730054479671734
8.50784568668461 540.1878839226097 0.9734043532383799
8.513073241638025 539.9561857685583 0.9721696255755669
8.518300796591442 534.6681046239773 0.9672674532748748
8.523528351544858 529.5121493063806 0.9626364501104275
8.528755906498274 525.875431551246 0.9585397265549984
8.53398346145169 522.2328044145374 0.9550164945364645
8.539211016405106 518.3021997452463 0.9510941792020897
8.544438571358523 519.1743735280105 0.9519930428902579
8.549666126311939 516.4557714056192 0.9493619178889594
8.554893681265355 520.3402058581436 0.9531466123269033
8.560121236218771 521.9207579593023 0.9544195424275727
8.565348791172188 522.8117456484109 0.9549322035238569
8.570576346125604 523.505023839943 0.9550507791195979
8.57580390107902 522.7299302109772 0.9530150577690569
8.581031456032436 524.8508355095771 0.9540685566618484
8.586259010985852 526.2289157306468 0.9549368751134553
8.591486565939269 530.8821898028491 0.9602277148961164
8.596714120892685 528.8976419240876 0.9580849214031404
8.601941675846101 527.4947621175045 0.9563308313331791
8.607169230799517 528.7042831624133 0.9566474241800013
8.612396785752933 529.7248752184139 0.9566497158080514
8.61762434070635 532.6619041112356 0.959235518199463
8.622851895659766 532.8854957263718 0.9592039848925341
8.628079450613182 535.9589382773911 0.9615440223392963
8.633307005566598 539.5996542498824 0.9648598693727156
8.638534560520014 544.17872620327 0.9689384387071939
8.64376211547343 552.8610790026227 0.9767090904688733
8.648989670426847 560.7807762089257 0.9829218398949942
8.654217225380263 563.6293198045284 0.9836773123975291
8.65944478033368 571.4161485355125 0.9892918420897752
8.664672335287095 577.3566625385124 0.993956963311079
8.669899890240512 588.2517053581399 1.0030843197235437
8.675127445193928 600.2734849148053 1.013824591183794
8.680355000147344 611.0055618695317 1.0209463971408173
8.68558255510076 620.0066737759308 1.0279152080338942
8.690810110054176 625.5614444921877 1.0320890377471879
8.696037665007593 638.6442837488673 1.0417796184870318
8.701265219961009 654.0918550448829 1.0541107624178718
8.706492774914425 676.8824217916956 1.0716827631420902
8.711720329867841 691.9933255951586 1.0839996464057893
8.716947884821257 700.3513796201308 1.088932749471761
8.722175439774674 704.8597246715464 1.0917462218594878
8.72740299472809 701.7054534938766 1.0889557938432335
8.732630549681506 702.3116266475442 1.0905767515136149
8.737858104634922 697.021138494325 1.087093524257626
8.743085659588338 694.0049675816016 1.0856982865750875
8.748313214541755 688.2824279935087 1.081727650289924
8.75354076949517 677.4667974860379 1.0734029354746657
8.758768324448587 666.1581263423034 1.0626235243281974
8.763995879402003 649.442830918764 1.0486971618990244
8.76922343435542 636.8663678820767 1.0376895353555127
8.774450989308836 623.2717573642985 1.0256718504207833
8.779678544262252 611.4683087674554 1.0141869368083287
8.784906099215668 602.5867977558457 1.0059894101967466
8.790133654169084 597.567038147799 1.0029768258539624
8.7953612091225 595.334782685706 1.0019891697151035
8.800588764075917 591.5555347479344 0.9990140965517479
8.805816319029333 590.8803127940757 0.9976675884659714
8.811043873982749 588.7523509508483 0.9965258692593039
8.816271428936165 583.3743751745036 0.9915744783001826
8.821498983889581 578.5407407227847 0.9873324769493491
8.826726538842998 576.6097930594789 0.9851215714099287
8.831954093796414 571.8833484829956 0.978908766456246
8.83718164874983 573.2023020442573 0.9796489726712819
8.842409203703246 569.6484542092292 0.9758745959915963
8.847636758656662 564.5492871262343 0.9708099829982042
8.852864313610079 560.2691348230557 0.966689543028331
8.858091868563495 562.5875380512573 0.9683511368585634
8.863319423516911 564.5294390777541 0.9710397078141736
8.868546978470327 566.3344709656388 0.9725816986160912
8.873774533423743 567.766061264783 0.9730918299885403
8.87900208837716 565.8162745520899 0.9709565686012964
8.884229643330576 568.9279477042669 0.9733163442429301
8.889457198283992 572.4921513522401 0.9773444211921424
8.894684753237408 573.9466123476858 0.9793885521201885
8.899912308190824 575.4278654580064 0.9812539794069948
8.90513986314424 575.0619966394435 0.9798456548129304
8.910367418097657 571.4927392957666 0.9757501972997722
8.915594973051073 574.7836772421497 0.9771718793768458
8.92082252800449 578.4691329520629 0.9790742688833757
8.926050082957905 578.0125725180717 0.9783414216123327
8.931277637911322 578.8625191265714 0.9784793950630503
8.936505192864738 578.5083408161629 0.9773068834416426
8.941732747818154 581.4157447642059 0.9807609104292494
8.94696030277157 583.9054041510207 0.9820417163271341
8.952187857724986 594.039768487112 0.9912257015605206
8.957415412678403 598.1090646767223 0.9938822309651439
8.962642967631819 606.4236060407546 0.999722837381733
8.967870522585235 609.4113709748975 1.0011109778493632
8.973098077538651 606.7044484876565 0.9981248123231432
8.978325632492067 610.1276836733632 1.0012951227447977
8.983553187445484 614.6117842332319 1.003947921112811
8.9887807423989 619.2308805145257 1.006616533245863
8.994008297352316 625.3610863270028 1.011509453600714
8.999235852305732 628.0263239371799 1.0146324200718244
9.004463407259149 629.8285983712809 1.0153612999605754
9.009690962212565 636.3231662908272 1.0201119152683278
9.014918517165981 643.726601551317 1.0257767340133455
9.020146072119397 656.2911631489857 1.0358031110986763
9.025373627072813 666.2823524971507 1.0437048365736359
9.03060118202623 676.7652642124926 1.0504608712405104
9.035828736979646 690.4971516563152 1.060658849838965
9.041056291933062 707.2907115556486 1.072568436059207
9.046283846886478 730.5566215392215 1.0906824975729144
9.051511401839894 749.3676791066503 1.1043440197670324
9.05673895679331 768.4912942550426 1.1173178771752985
9.061966511746727 793.8058591707724 1.1351584363458425
9.067194066700143 817.7838726251794 1.151681803296933
9.07242162165356 842.4956833874877 1.1677675476583915
9.077649176606975 857.1661073126133 1.1767103359805022
9.082876731560392 870.8914203664019 1.1859216359871998
9.088104286513808 883.8107403360569 1.1950165773165413
9.093331841467224 889.1022890232703 1.197652804791929
9.09855939642064 893.4003762752141 1.1999967481540237
9.103786951374056 888.9861627434689 1.195346752083368
9.109014506327473 882.2632537122477 1.1900539192344541
9.114242061280889 875.1124828138234 1.185445288891323
9.119469616234305 865.2840887744832 1.178966494220833
9.124697171187721 860.089024298088 1.17495551049665
9.129924726141137 854.9567161987211 1.1711041605067374
9.135152281094554 854.7038560026875 1.1716874125899457
9.14037983604797 857.7184501312375 1.1742132211194614
9.145607391001386 870.9953621471116 1.182221420293144
9.150834945954802 892.3614992135715 1.1956251404488616
9.156062500908218 917.7511350005886 1.2128984451794926
9.161290055861635 947.3840713043286 1.2430436614358387
9.16651761081505 972.9348853557723 1.2668004567623639
9.171745165768467 997.0839656255853 1.2872601488528146
9.176972720721883 1011.0113999057595 1.2987065744759538
9.1822002756753 1014.3706115473084 1.3023987947700855
9.187427830628716 1013.0098949051292 1.304710215582536
9.192655385582132 1001.4014335993116 1.299929742336925
9.197882940535548 994.3889800566794 1.2987071135245645
9.203110495488964 977.5503309331066 1.289792585094541
9.20833805044238 964.2111443548285 1.2834490377340402
9.213565605395797 955.509781175313 1.2791137863968898
9.218793160349213 943.7540722748242 1.2734254578455402
9.224020715302629 933.7788734935624 1.2677709617113175
9.229248270256045 924.073258474871 1.2632062619179227
9.234475825209461 913.2431502800448 1.25809728498519
9.239703380162878 903.5500942807713 1.2546636561266846
9.244930935116294 889.53278251468 1.245175509943173
9.25015849006971 879.4718905260595 1.2384238470242572
9.255386045023126 869.7721028832063 1.2316644003118369
9.260613599976542 867.3944041209692 1.231211344518391
9.265841154929959 869.3834020442654 1.2359677000052707
9.271068709883375 870.712057546841 1.237627008065025
9.276296264836791 884.0504823234207 1.2482543580768206
9.281523819790207 898.8535979870453 1.260819687434894
9.286751374743623 918.0434596314329 1.2760342480080942
9.29197892969704 938.9585558690748 1.292440278006776
9.297206484650456 956.4486652459278 1.3045614214438706
9.302434039603872 975.3818872972727 1.3176652044880786
9.307661594557288 985.2305421459886 1.3261274149732982
9.312889149510704 985.4252816692364 1.3277291368894522
9.31811670446412 975.8892700898479 1.3222375541838534
9.323344259417537 958.1340603178471 1.3121595654867009
9.328571814370953 931.8154206234663 1.2948244207794686
9.33379936932437 894.1173321085499 1.2683484662837246
9.339026924277785 851.5652305509313 1.2385361390178236
9.344254479231202 812.396778110243 1.2104860091427725
9.349482034184618 780.7954959909214 1.1877911237229062
9.354709589138034 754.6130864300624 1.1686931460422993
9.35993714409145 733.1711676171537 1.1536582198571206
9.365164699044866 716.230246269842 1.1412525136784293
9.370392253998283 700.7369574003359 1.1296074993468415
9.375619808951699 689.5891024981959 1.1203852673290726
9.380847363905115 680.0682664975768 1.1134111275467402
9.386074918858531 672.8591717043091 1.109182995294543
9.391302473811947 669.1254169373705 1.1071234957072225
9.396530028765364 668.4334138765674 1.1074347494813779
9.40175758371878 668.2316254509618 1.1086571141756782
9.406985138672196 668.58175241615 1.1111983543039157
9.412212693625612 670.6851745468368 1.1125410906523598
9.417440248579029 666.0582054538096 1.0970307178262049
9.422667803532445 661.0270305687228 1.085888421900004
9.427895358485861 658.5004290712826 1.0797850231354036
9.433122913439277 659.4686871217843 1.077765916306169
9.438350468392693 657.1593437089666 1.0740095388117485
9.44357802334611 653.5496670961163 1.068399906089555
9.448805578299526 651.059075713502 1.0633534697689613
9.454033133252942 651.2252014651915 1.0610021337255353
9.459260688206358 655.7663297712407 1.0630496777022238
9.464488243159774 658.9259385523609 1.0645596022525188
9.46971579811319 659.3375935532787 1.0630335770846675
9.474943353066607 657.2248192084278 1.0598442063376718
9.480170908020023 656.5005907288153 1.0572140404170698
9.48539846297344 655.5547801799936 1.0549454398064517
9.490626017926855 656.6573281013557 1.053774568559849
9.495853572880272 661.5922430396922 1.057330897823108
9.501081127833688 667.0318010762004 1.0605830417504871
9.506308682787104 668.6870486627882 1.0614006905761966
9.51153623774052 666.674093689475 1.05913400925668
9.516763792693936 661.741557302945 1.0544204811974451
9.521991347647353 662.8209197050087 1.0537143503126316
9.527218902600769 664.3162358981293 1.0534531268222993
9.532446457554185 666.1202952125298 1.0541005454201835
9.537674012507601 663.5731008445438 1.0507980510831374
9.542901567461017 660.0511197131069 1.0462089512260822
9.548129122414434 661.5445190973645 1.0469611594095283
9.55335667736785 665.9790011253245 1.0494768087138737
9.558584232321266 664.6347986284495 1.0474408518243201
9.563811787274682 665.1460956398723 1.0470112239751674
9.569039342228098 661.4422933466708 1.0439330876214314
9.574266897181515 655.512667160945 1.0390021566367773
9.57949445213493 653.8654834017634 1.0369070304489205
9.584722007088347 650.5455845993439 1.0327895162031606
9.589949562041763 652.3092375072191 1.0330971031449843
9.59517711699518 652.9556637588264 1.0325931765571081
9.600404671948596 657.4041217256959 1.036603812452382
9.605632226902012 658.4435591430863 1.037296398565797
9.610859781855428 661.1293775552416 1.0382400081030874
9.616087336808844 662.8198856294282 1.0387084551839303
9.62131489176226 666.8654440640012 1.0405955041530834
9.626542446715677 664.1271649246978 1.0383089636535185
9.631770001669093 667.3099307876524 1.0418325687668637
9.636997556622509 666.4886340663371 1.0405721584769179
9.642225111575925 666.2912891618936 1.0387730508658828
9.647452666529341 669.0851090107009 1.0397409558646311
9.652680221482758 669.1781484520387 1.0395606015756909
9.657907776436174 672.5099992954673 1.042384988738684
9.66313533138959 670.6230555199384 1.0395957064305212
9.668362886343006 677.8469401720566 1.0452010100572677
9.673590441296422 674.7870133438969 1.0423830488349135
9.678817996249839 679.2162991978557 1.0450039120711478
9.684045551203255 678.0511101046737 1.043786597894704
9.689273106156671 680.9927173699915 1.0459912794992987
9.694500661110087 686.2885960865741 1.0486993456729727
9.699728216063503 684.9342307594961 1.0469777213485456
9.70495577101692 685.0087952225606 1.0451568899874915
9.710183325970336 689.3961541284787 1.0482698834609698
9.715410880923752 691.8646408837129 1.049346334450763
9.720638435877168 695.2724853301861 1.051664624992307
9.725865990830584 697.4153919816689 1.0532057674686077
9.731093545784 697.3574091050377 1.052300987895499
9.736321100737417 700.5207542968656 1.0541495096552964
9.741548655690833 702.8565519103032 1.0556772738882494
9.74677621064425 699.8007366133567 1.0521285418911255
9.752003765597665 701.287861115876 1.053416897909891
9.757231320551082 703.0407936089857 1.0542229396328302
9.762458875504498 701.4789059974306 1.0519326723201416
9.767686430457914 705.4759042766308 1.0542775846224042
9.77291398541133 707.9229219892281 1.055455576918011
9.778141540364746 708.2870778751278 1.0532756202444709
9.783369095318163 708.5024732785561 1.052390302276352
9.788596650271579 705.5378340778354 1.0501963454637366
9.793824205224995 704.1950107657523 1.0510812369704081
9.799051760178411 701.4614444888663 1.0481063155332568
9.804279315131827 700.9241042785676 1.0467743581863833
9.809506870085244 702.3717627642287 1.0461467731682712
9.81473442503866 704.0858647745907 1.0468417731056037
9.819961979992076 708.9094994336507 1.0494187531896189
9.825189534945492 709.5522212424653 1.050138932809325
9.830417089898909 708.2697155558056 1.0489187507810906
9.835644644852325 700.3489856406262 1.042044222799469
9.840872199805741 698.9657563038471 1.0398699364771105
9.846099754759157 700.3484306126721 1.0409070033983359
9.851327309712573 702.3253881214207 1.0423022558872104
9.85655486466599 699.607263236124 1.0399483291848488
9.861782419619406 691.9586793796194 1.0342167880917759
9.867009974572822 689.8751358032529 1.0321969445715258
9.872237529526238 691.3537435890124 1.033310180191718
9.877465084479654 694.0676858506054 1.0352888863507836
9.88269263943307 699.0532509108754 1.0379499698379862
9.887920194386487 698.7479645051098 1.0368265007046835
9.893147749339903 697.448282222944 1.0358443182971473
9.89837530429332 698.2221860697236 1.0358356413234875
9.903602859246735 697.8386740892948 1.0350928644438757
9.908830414200152 700.7233156342128 1.0367792683161174
9.914057969153568 709.8970702854011 1.0431342919190947
9.919285524106984 716.1926602176716 1.0473052271535774
9.9245130790604 720.4119796148148 1.0494445001216377
9.929740634013816 729.6888417128802 1.055242378292042
9.934968188967233 733.8793410043361 1.0577146776383535
9.940195743920649 734.7791170353755 1.0576811677799203
9.945423298874065 741.3412438542634 1.0625746613671383
9.950650853827481 738.122788634353 1.060275327326477
9.955878408780897 740.8317033846217 1.0617505607530793
9.961105963734314 740.7502085651546 1.0610651121963397
9.96633351868773 738.7148956283966 1.059317230333165
9.971561073641146 734.2219762077016 1.0549628398393411
9.976788628594562 732.268768131545 1.0530663324513183
9.982016183547978 725.0096158344828 1.047355669480506
9.987243738501395 724.6373575387477 1.0466870307297385
9.99247129345481 720.2819973459423 1.042653710646921
9.997698848408227 719.4183668109682 1.0417916957554458
10.002926403361643 717.5658333455492 1.0389050523691286
10.00815395831506 714.8710509783015 1.0363567013721355
10.013381513268476 712.8862256207424 1.0345906271644814
10.018609068221892 712.3607218041872 1.0342536523514254
10.023836623175308 709.2523339554534 1.032015981738275
10.029064178128724 707.1186371977942 1.0301518500907343
10.03429173308214 709.3881307622479 1.0322196883249157
10.039519288035557 714.5018240409423 1.0356758922745564
10.044746842988973 722.4678590306254 1.0413418956848475
10.049974397942389 724.0335079669001 1.0418974844192255
10.055201952895805 720.231272846586 1.0388602799864877
10.060429507849221 715.4381849362134 1.034389056468457
10.065657062802638 707.5469258411802 1.0287670601884475
10.070884617756054 708.2997946932576 1.0291245906402267
10.07611217270947 710.331262352541 1.0303722373736715
10.081339727662886 712.9466450219157 1.0316818131093213
10.086567282616302 714.9053567218527 1.0330152005125435
10.091794837569719 712.812372012322 1.0302053627975354
10.097022392523135 712.8923506527547 1.0290929133151574
10.102249947476551 719.2357083544354 1.03390957535663
10.107477502429967 720.8888802131592 1.0357602969019775
10.112705057383383 717.8166964984676 1.0329649905910154
10.1179326123368 711.7625151739721 1.0286032048280238
10.123160167290216 706.2991896492618 1.0247517857360655
10.128387722243632 705.9727243277745 1.024349295732224
10.133615277197048 702.5104217647159 1.0208933204087014
10.138842832150464 705.5475678509155 1.0220768055301845
10.14407038710388 700.4852488381939 1.01828181930631
10.149297942057297 697.3504078029096 1.0162684869939234
10.154525497010713 694.5614477502123 1.0148513887476553
10.15975305196413 691.6232650493946 1.012751599361047
10.164980606917545 688.812688522096 1.0094352400740427
10.170208161870962 684.2980035909966 1.0051801125134567
10.175435716824378 678.7628814434668 1.0013990330708833
10.180663271777794 679.5801795217569 1.0016891914069705
10.18589082673121 677.5800768847458 0.9997209148163412
10.191118381684626 671.6379352963515 0.9953230730727527
10.196345936638043 669.5286808038358 0.9927495804103569
10.201573491591459 668.235764144513 0.99149529621681
10.206801046544875 665.8331270335287 0.9896138953372611
10.212028601498291 667.2030492817308 0.9898901502162324
10.217256156451707 664.0098665145039 0.9874181088757715
10.222483711405124 657.9343836278067 0.9827667093062691
10.22771126635854 656.8513890934018 0.9822129875620089
10.232938821311956 654.5523408552029 0.9803041448791318
10.238166376265372 654.1999562332569 0.9790914002860157
10.243393931218788 653.9728202297243 0.9789610788904458
10.248621486172205 651.2976401925445 0.977391367003048
10.253849041125621 654.8071335835409 0.9804859647552224
10.259076596079037 653.985622445316 0.9805475419563743
10.264304151032453 651.9125277796581 0.978682182802208
10.26953170598587 650.953934707799 0.9760106340155582
10.274759260939286 647.4571337886988 0.9725943292814583
10.279986815892702 648.3895111397198 0.9724958460650833
10.285214370846118 650.0384622797066 0.9742478255001047
10.290441925799534 649.8854809365552 0.9733999371933533
10.29566948075295 647.483893679588 0.9713835193363739
10.300897035706367 644.1073083223908 0.9688879763667256
10.306124590659783 641.6310463435253 0.966282659705127
10.3113521456132 634.0894619866407 0.9608220517206325
10.316579700566615 636.2309776805403 0.9624691042985416
10.321807255520032 629.7834949969314 0.957218066735911
10.327034810473448 629.2314864279401 0.9565752286896666
10.332262365426864 625.8668173186627 0.9527800430308403
10.33748992038028 624.4477663165085 0.9513515876190268
10.342717475333696 622.092140139855 0.9487318117141788
10.347945030287113 617.1012710896415 0.9438641026816216
10.353172585240529 620.2806132040172 0.9464659389937317
10.358400140193945 623.6339477193286 0.9490242256382972
10.363627695147361 628.4882713948432 0.9529004371454771
10.368855250100777 634.1628735449511 0.9571085203474055
10.374082805054194 639.5300781564667 0.9608664331990886
10.37931036000761 638.9402564327345 0.9595147276086989
10.384537914961026 637.322844639094 0.9581540458874837
10.389765469914442 635.907732239981 0.9556228697952189
10.394993024867858 635.8316766379537 0.9556230705598057
10.400220579821275 634.5939008024874 0.9550599331697534
10.40544813477469 631.7425160653258 0.9527547221089973
10.410675689728107 624.636187256443 0.9469945252530754
10.415903244681523 623.4896572413709 0.94584689244081
10.42113079963494 624.0461583698927 0.945588116806839
10.426358354588356 623.4760846516472 0.9449982911227046
10.431585909541772 617.2539357715148 0.9405423540304402
10.436813464495188 613.0990203152678 0.9379221914666102
10.442041019448604 606.5856730465174 0.9331968606046308
10.44726857440202 601.0555565311386 0.9272984146177148
10.452496129355437 600.8158797388281 0.926310493097061
10.457723684308853 595.9840953838711 0.9223284375305599
10.462951239262269 592.4322963545682 0.9193565887201335
10.468178794215685 590.9250453608379 0.9184716513540161
10.473406349169101 584.8544036533177 0.9133379055549687
10.478633904122518 584.104074018072 0.9125706165492931
10.483861459075934 583.6274018783317 0.9120679786982901
10.48908901402935 578.4897761718817 0.9076938113691009
10.494316568982766 572.4558105578234 0.9027014269294449
10.499544123936182 566.1612765081271 0.8975743995405815
10.504771678889599 563.6716262180166 0.8956395540209834
10.509999233843015 563.6074699534576 0.8952636583578337
10.515226788796431 564.1307080239368 0.8950586991739453
10.520454343749847 561.5695645986261 0.8926981236712802
10.525681898703263 555.5587941884085 0.8876974435007913
10.53090945365668 555.013563510473 0.8865455806004644
10.536137008610096 557.5064048012765 0.8880048346631805
10.541364563563512 555.6995630602406 0.8859485507308087
10.546592118516928 556.3116840515975 0.8863386141007272
10.551819673470344 554.5658244757168 0.8853840075712106
10.55704722842376 551.4885288865024 0.8838427802674798
10.562274783377177 549.2687174689147 0.8823196660059314
10.567502338330593 547.5670702432936 0.8816497724150282
10.57272989328401 543.9079257772794 0.8776215585432479
10.577957448237425 542.7118092800832 0.8762167759786987
10.583185003190842 541.4827970132758 0.8747001802937214
10.588412558144258 542.8068592656889 0.8756474525973261
10.593640113097674 547.3349018668672 0.8794534975938856
10.59886766805109 547.2956672161686 0.8784727516932879
10.604095223004506 542.3178178241708 0.8731960171530254
10.609322777957923 538.5132899465963 0.870018157763752
10.614550332911339 535.3675291315324 0.8673875306362298
10.619777887864755 534.5509676431317 0.8660971375703538
10.625005442818171 533.3169973977981 0.8654409933278338
10.630232997771587 528.5540300792559 0.8609344915293835
10.635460552725004 528.1780082173353 0.8601933048313654
10.64068810767842 529.9293477177329 0.8612907456577856
10.645915662631836 533.3046625668127 0.8635852946080322
10.651143217585252 535.2942963358583 0.8650105653318675
10.656370772538668 537.5188371752655 0.8662539443461426
10.661598327492085 534.7813909016753 0.8636870543981586
10.666825882445501 541.9725477050139 0.869769313017145
10.672053437398917 544.8135476739977 0.871056884685288
10.677280992352333 553.0422678763312 0.8775085369610856
10.68250854730575 556.0041946219998 0.8796145137462102
10.687736102259166 559.7535331833645 0.8826292198107948
10.692963657212582 563.6252906469321 0.8856322165992204
10.698191212165998 571.5008843447919 0.891566558319746
10.703418767119414 574.994105002841 0.8932093766760535
10.70864632207283 580.2817260411736 0.8967105932227011
10.713873877026247 587.4584389701971 0.901743591045774
10.719101431979663 595.7767285517285 0.9077993041950826
10.72432898693308 604.972156950958 0.9141140702735527
10.729556541886495 618.1819459001775 0.9234589797184637
10.734784096839912 627.4498709044748 0.9301575670021821
10.740011651793328 634.9373185267631 0.9354761062932829
10.745239206746744 635.9219815032351 0.9358066084177042
10.75046676170016 635.0598479927819 0.9351642146103322
10.755694316653576 631.6391923773753 0.9324327133329041
10.760921871606993 626.3026875746177 0.9281185608255544
10.766149426560409 629.5933474847449 0.9301549043849461
10.771376981513825 626.7671003542887 0.9276000668005382
10.776604536467241 624.399871068204 0.9257792454846445
10.781832091420657 616.5830945080108 0.9194768312158078
10.787059646374074 610.1699992457656 0.9146713069290985
10.79228720132749 607.8299114030843 0.9119274932767745
10.797514756280906 607.3501157074262 0.9111344412319725
10.802742311234322 609.587234911701 0.9126326480054473
10.807969866187738 609.0268991606357 0.9121492771161479
10.813197421141155 605.984313029703 0.9095900451596696
10.81842497609457 605.7677428782636 0.9099091717248388
10.823652531047987 607.3682141880678 0.9107952400500439
10.828880086001403 611.1701246238006 0.9134820416007453
10.83410764095482 614.7826711755781 0.915964361921637
10.839335195908236 622.0467888874398 0.9207173597630789
10.844562750861652 629.735455338042 0.9262725248672455
10.849790305815068 642.1830654760356 0.9345273720007767
10.855017860768484 658.5586044848907 0.9454491569327585
10.8602454157219 674.4836729523602 0.956864309968154
10.865472970675317 693.7151776972856 0.9692266099865628
10.870700525628733 710.706017673069 0.9802248039818773
10.875928080582149 725.3212223261717 0.9903932207050973
10.881155635535565 733.9292233391731 0.9961829485026961
10.886383190488981 736.1065375413028 0.9974967511345348
10.891610745442398 730.6974872298334 0.9939500931841215
10.896838300395814 721.5917267895314 0.9866788779355623
10.90206585534923 708.4737647743431 0.9775903389203526
10.907293410302646 695.5653989870597 0.9684844285040527
10.912520965256062 680.5054987137385 0.9579991151574968
10.917748520209479 667.4415421776478 0.9486061279124076
10.922976075162895 653.7612693939793 0.9387500362432256
10.928203630116311 640.0220506949445 0.9283450659338162
10.933431185069727 629.71953323593 0.9208330775524204
10.938658740023143 620.1916773430983 0.912970610380311
10.94388629497656 608.9979821978097 0.9039804099596747
10.949113849929976 597.8394209801073 0.895516338708089
10.954341404883392 589.3374242543921 0.8891103683778666
10.959568959836808 581.5555182294366 0.8834460099255138
10.964796514790224 576.5359477543278 0.8796225290589954
10.97002406974364 573.2528406377635 0.8787550378903144
10.975251624697057 570.3655406481523 0.8789103617420417
10.980479179650473 565.7287279633118 0.877204290682803
10.98570673460389 561.1297667938256 0.8747372624007
10.990934289557305 556.1874291404545 0.8716622860056578
10.996161844510722 553.6462371744256 0.8704309119555502
11.001389399464138 546.0888298811042 0.8649457629067281
11.006616954417554 544.1274439228558 0.8639869025740323
11.01184450937097 543.6932490502448 0.8648693317087118
11.017072064324386 541.9024861911312 0.8648601160994998
11.022299619277803 541.775738258312 0.8657038511624227
11.027527174231219 534.933509587896 0.8606152592767795
11.032754729184635 534.1880832069277 0.8600682999256277
11.037982284138051 531.691079024339 0.8582863943182548
11.043209839091467 528.6650919347088 0.856079139747436
11.048437394044884 527.1224396410215 0.8553387473499459
11.0536649489983 522.3412629139658 0.8517740054250735
11.058892503951716 518.1350959825369 0.8482277255362649
11.064120058905132 516.9275257271894 0.8470219205056284
11.069347613858548 516.1421185139147 0.8467904860343465
11.074575168811965 516.8694093509072 0.8481998346776064
11.079802723765381 513.1312715889625 0.845391937666947
11.085030278718797 508.6437949540185 0.8424620380106397
11.090257833672213 505.79561671455093 0.8401213524329665
11.09548538862563 506.15952137672735 0.8406356355816109
11.100712943579046 507.9559158138461 0.8425578783489672
11.105940498532462 509.91160109347015 0.8443190070475585
11.111168053485878 511.5548222347704 0.8452565591571006
11.116395608439294 505.9863402178041 0.8411243395974454
11.12162316339271 504.11435917013193 0.8396817439406541
11.126850718346127 504.1624349410555 0.8400578396974198
11.132078273299543 503.56856593188405 0.8393465644567659
11.13730582825296 504.6300525563092 0.8399634047946132
11.142533383206375 503.7721172083451 0.8393322365760547
11.147760938159792 501.2762452010002 0.83759769595971
11.152988493113208 501.8012151229196 0.838292982203269
11.158216048066624 499.57789536472546 0.8370693552515125
11.16344360302004 501.6584762188434 0.8400152981605556
11.168671157973456 504.1890626481764 0.8424216300448801
11.173898712926873 506.81819269157717 0.8445004567763684
11.179126267880289 506.18438898872836 0.8430940357310815
11.184353822833705 507.20766643182 0.8430817237932047
11.189581377787121 503.3676432418324 0.8402184802404724
11.194808932740537 500.4565197055194 0.8382367924501456
11.200036487693954 499.0964926033187 0.8380201129221562
11.20526404264737 498.1955991141012 0.8375226352290938
11.210491597600786 499.137340750841 0.8383050688141341
11.215719152554202 498.94793498797236 0.8383640953666585
11.220946707507618 501.65331263434496 0.8402793643018522
11.226174262461035 500.7097849272678 0.8397651077120932
11.23140181741445 499.98733444847744 0.8392791862853894
11.236629372367867 495.9241745689054 0.8353733559015815
11.241856927321283 493.3980242464536 0.8338222962193744
11.2470844822747 494.7088169893323 0.8350984700744292
11.252312037228116 494.757791107034 0.8352464124336316
11.257539592181532 490.5638579262528 0.8319291523768213
11.262767147134948 485.8179676753695 0.8281924885232749
11.267994702088364 484.7736891524044 0.827868434499498
11.27322225704178 485.01797953472715 0.8280350058378851
11.278449811995197 482.054964624241 0.8250124824136633
11.283677366948613 480.54214012810695 0.8229435522820935
11.288904921902029 479.7881923517349 0.8227646495666856
11.294132476855445 479.29760279715975 0.8224263144972649
11.299360031808861 473.17866718330265 0.8173585985001779
11.304587586762278 469.93810729058293 0.8134962907819746
11.309815141715694 467.60493829763504 0.8112386329568066
11.31504269666911 467.44304639973814 0.8107920929472208
11.320270251622526 473.5806329805935 0.8159063522947212
11.325497806575942 471.12969959528584 0.8141460042473276
11.330725361529359 465.3332511605065 0.8084620425611168
11.335952916482775 465.3494017439851 0.8082648718425645
11.341180471436191 462.4465555774776 0.8051089496268036
11.346408026389607 461.004307314038 0.8033652298284483
11.351635581343023 461.120069055051 0.8036395945067271
11.35686313629644 458.16735486220455 0.8012326849681177
11.362090691249856 458.8660721526012 0.8024076235260138
11.367318246203272 455.3469471276944 0.8000556830880475
11.372545801156688 454.58920630717415 0.7995899122195114
11.377773356110104 453.711709938103 0.798610306825205
11.38300091106352 452.4992103275046 0.7976686785256195
11.388228466016937 452.6903888771557 0.7980950130301058
11.393456020970353 449.36156310409314 0.7954298496905873
11.39868357592377 445.33268485271367 0.7921102891419055
11.403911130877185 441.51559379161296 0.7888856762743175
11.409138685830602 439.7276103495515 0.7877766593741851
11.414366240784018 440.1339629756271 0.7881025977480208
11.419593795737434 438.1884539748136 0.7864335519100951
11.42482135069085 436.1097878834795 0.7840684291725838
11.430048905644266 430.9266917394852 0.7786798340449868
11.435276460597683 427.82714743556977 0.7759665179318739
11.440504015551099 427.1299321969062 0.7755173365623108
11.445731570504515 426.75057252966604 0.7756011615812474
11.450959125457931 429.6527763386751 0.7781240155409197
11.456186680411347 429.82286438017064 0.7779546420759154
11.461414235364764 425.1778857682568 0.7732023731721434
11.46664179031818 418.50778052606125 0.7674048064201838
11.471869345271596 420.116571190228 0.7698762803132135
11.477096900225012 420.42922727725454 0.7716440138484961
11.482324455178428 421.9697917872212 0.7803509689185285
11.487552010131845 421.9750291372024 0.7819172897654678
11.49277956508526 416.71085377252047 0.7779069932868369
11.498007120038677 415.63924388483787 0.7782606029107169
11.503234674992093 413.9817671320637 0.7774941357108067
11.50846222994551 416.0047276004621 0.7809084829325389
11.513689784898926 416.98802185842004 0.7831514965687307
11.518917339852342 416.0661401223586 0.7839422890050167
11.524144894805758 411.4895756490011 0.7816341030215838
11.529372449759174 406.29069559467433 0.7767536733426644
11.53460000471259 405.83899609325226 0.7758663668264618
11.539827559666007 407.1994376776157 0.7776963155886151
11.545055114619423 409.3639909295196 0.7793834139798017
11.550282669572839 407.6684215500845 0.7786794888690413
11.555510224526255 406.32964129998084 0.7784382257046996
11.560737779479672 407.15159872958117 0.7795217335715174
11.565965334433088 408.33990714273375 0.7818275714431954
11.571192889386504 406.41158943691846 0.7809929426073007
11.57642044433992 404.7614534422604 0.7796808044742385
11.581647999293336 401.713763352824 0.7775808002758207
11.586875554246753 401.30451811415077 0.7778819503689093
11.592103109200169 404.129350723009 0.7808344787928961
11.597330664153585 405.78560532861036 0.7829310933340047
11.602558219107001 406.9168581466621 0.784162830860814
11.607785774060417 405.3642315888162 0.7820176916246696
11.613013329013834 406.57107685602165 0.7839076866474358
11.61824088396725 406.62970522279454 0.7847818271355134
11.623468438920666 405.71931503927345 0.7841293217352279
11.628695993874082 408.86373028454034 0.7878484654031184
11.633923548827498 409.3585366802025 0.7889920408336243
11.639151103780915 413.137945945347 0.7930158677058685
11.64437865873433 413.78388418098564 0.7944129336902576
11.649606213687747 410.92696615652267 0.7920719242118925
11.654833768641163 402.2577418769675 0.7832088255528002
11.66006132359458 398.43257375212954 0.7804084373823318
11.665288878547996 395.71576178502755 0.7777265751844666
11.670516433501412 396.9624217347785 0.7795303972928261
11.675743988454828 398.62878640220003 0.7820646627134784
11.680971543408244 403.2857903569419 0.7871854028041785
11.68619909836166 404.5128522578063 0.7894011621196964
11.691426653315077 402.31158210569436 0.7877670446797781
11.696654208268493 399.44237138639 0.7843793047098588
11.701881763221909 397.18065219274956 0.7814066169647612
11.707109318175325 396.6116276238103 0.7812515781841181
11.712336873128741 396.8416366954608 0.7816167536929052
11.717564428082158 396.84916088298576 0.7822114927023605
11.722791983035574 396.84945088997017 0.7820813920444779
11.72801953798899 398.9671722988771 0.7847811927853482
11.733247092942406 401.42407402168107 0.7880587985225329
11.738474647895822 403.914220009364 0.7913324156239437
11.743702202849239 402.86863558555234 0.7914215637200211
11.748929757802655 403.86875108315115 0.7930904898589325
11.754157312756071 402.93442786479744 0.7917250527281124
11.759384867709487 402.6396958478581 0.7910769332595571
11.764612422662903 406.69571091259655 0.7951235279121568
11.76983997761632 407.98070218334647 0.7962601219764844
11.775067532569736 412.2889443646305 0.8011134287438136
11.780295087523152 415.4864564283793 0.804359366578065
11.785522642476568 417.9907370536925 0.8057814434550298
11.790750197429984 415.83147338609444 0.8031847380277252
11.7959777523834 415.7362702337641 0.8023943131661259
11.801205307336817 414.5585507094941 0.8015352156066692
11.806432862290233 411.7930366927592 0.7998223625394092
11.81166041724365 411.4667808771159 0.79988793451632
11.816887972197065 408.7385417313863 0.7980758826168353
11.822115527150482 407.03190036330665 0.797215568368372
11.827343082103898 406.9097319069094 0.797760056047807
11.832570637057314 405.06285159722955 0.7954844502225921
11.83779819201073 403.1631668857141 0.793447428980249
11.843025746964146 397.52972029399893 0.7875016831905339
11.848253301917563 395.0174705745503 0.7850195477220266
11.853480856870979 392.800691514115 0.7836217541713242
11.858708411824395 393.69652451736516 0.7836050663205243
11.863935966777811 391.12188981757436 0.7823233247265714
11.869163521731227 387.26896052388724 0.7795573978141247
11.874391076684644 379.75348342257996 0.7722229044210557
11.87961863163806 376.7999082142997 0.769342448060539
11.884846186591476 372.3708546336092 0.7653483498724156
11.890073741544892 368.3784316465656 0.7615178040101528
11.895301296498308 369.46584792861455 0.7631037662510268
11.900528851451725 367.3849939200677 0.7611443607157199
11.90575640640514 368.1705598197859 0.7620031021219522
11.910983961358557 369.24184232898546 0.7627729524597315
11.916211516311973 366.39100304990103 0.7602448638346412
11.92143907126539 364.75129743165127 0.759126191900978
11.926666626218806 361.1007288890341 0.7562537415259223
11.931894181172222 356.4030880683508 0.7515875206607638
11.937121736125638 355.38696666006103 0.7510484893625219
11.942349291079054 356.8758180858925 0.7526673770538785
11.94757684603247 355.3382034795282 0.7513725198048475
11.952804400985887 357.78806713921824 0.7535009119624614
11.958031955939303 356.0143103996549 0.7520551762828607
11.963259510892719 354.8144069303038 0.7501309045918059
11.968487065846135 352.80666078620186 0.7478880014113882
11.973714620799552 352.58696983098474 0.7473779055999276
11.978942175752968 355.250527023125 0.7515726360698839
11.984169730706384 352.72244029428424 0.7491661606484845
11.9893972856598 351.19007091256844 0.7474506667545944
11.994624840613216 351.44054481225777 0.7479277431224336
11.999852395566633 350.25403595480833 0.7468056474212423
12.005079950520049 353.3724683983777 0.7509321361934076
12.010307505473465 354.17551645361414 0.7524148682251259
12.015535060426881 354.60650814613194 0.75330891032532
12.020762615380297 356.6879824468361 0.755773820659878
12.025990170333714 357.2677974048446 0.756596002399672
12.03121772528713 356.12399391891984 0.7563442012996106
12.036445280240546 356.4041903070837 0.7571532558911807
12.041672835193962 355.62356125781514 0.7570226206034772
12.046900390147378 353.01093808612427 0.7552643818095373
12.052127945100795 353.09380584983063 0.7550001118531615
12.05735550005421 357.04818300966093 0.7583538208286472
12.062583055007627 359.09323276439676 0.7596342766927647
12.067810609961043 362.1028467702934 0.7632765324296207
12.07303816491446 361.80256614549717 0.7625562109011883
12.078265719867876 360.997049337831 0.7620273906924273
12.083493274821292 365.3302822045304 0.767322118488472
12.088720829774708 369.81734806924777 0.7713340638422997
12.093948384728124 374.86089781417064 0.7766211371254663
12.09917593968154 377.0770776491649 0.7788738109589284
12.104403494634957 378.23828166738554 0.7795837314821131
12.109631049588373 379.20861878167943 0.779623751380222
12.114858604541789 383.81501631248284 0.7836564275468233
12.120086159495205 394.8041342415298 0.7948710465224288
12.125313714448621 402.94004164067627 0.8018232866441505
12.130541269402038 416.82933433162606 0.8155884443576367
12.135768824355454 430.12971741469073 0.8283187643362468
12.14099637930887 440.20544733391756 0.8373127309521706
12.146223934262286 456.8215319737992 0.8527486732546081
12.151451489215702 466.1454671021067 0.8613147885242352
12.156679044169119 478.7117252905629 0.8728912644037393
12.161906599122535 489.6904812479208 0.8832294098660699
12.167134154075951 492.7032356687288 0.8858383782251072
12.172361709029367 492.9779721578509 0.8862028011741757
12.177589263982783 488.5260787075422 0.8828418902573691
12.1828168189362 484.3461414997909 0.8791740709008584
12.188044373889616 480.2024486688806 0.8761626985844058
12.193271928843032 476.90105590756525 0.8734990020156849
12.198499483796448 472.0109438391056 0.8685351335774207
12.203727038749864 465.48214232315416 0.8630172654554611
12.20895459370328 459.63737916883537 0.857976917300921
12.214182148656697 450.46951621523095 0.850246390738865
12.219409703610113 442.5684253430177 0.8437275013232054
12.22463725856353 434.7211659196873 0.836561382392703
12.229864813516945 425.4134301691661 0.8280083500535734
12.235092368470362 421.83686464128147 0.8247316748523925
12.240319923423778 413.3417706500204 0.8157482822049701
12.245547478377194 404.9505165119456 0.8078997064890633
12.25077503333061 399.5572961948382 0.8025599498579399
12.256002588284026 392.60534873779625 0.7960085622743391
12.261230143237443 389.2648080958146 0.7935975895419249
12.266457698190859 384.1731052795664 0.7886612865583991
12.271685253144275 382.94287470538893 0.78803389801701
12.276912808097691 378.1528669747146 0.7841365347133844
12.282140363051107 375.05094604221847 0.7814484011382147
12.287367918004524 372.8564244533866 0.7800897091097986
12.29259547295794 367.5470949496888 0.7748096886076505
12.297823027911356 365.5184179937391 0.7726571272876581
12.303050582864772 362.2005775980645 0.7685522651353089
12.308278137818188 362.6041202826567 0.768736570918837
12.313505692771605 365.9000912748435 0.7750054600262454
12.31873324772502 366.43056663023106 0.7853376160458034
12.323960802678437 365.84987006774503 0.7895634798527672
12.329188357631853 365.5745746401284 0.7937014182474121
12.33441591258527 363.80918897722773 0.7945730508239988
12.339643467538686 361.0961601296743 0.7943389733575149
12.344871022492102 355.5021386021732 0.7909667154427102
12.350098577445518 350.29735565170927 0.7865115893636239
12.355326132398934 350.50238219819903 0.7892239638173539
12.36055368735235 348.58193805396047 0.7901003762809428
12.365781242305767 346.23510610510056 0.7908491971999723
12.371008797259183 346.75356841296593 0.7947319797283171
12.376236352212599 341.8218780675907 0.7909967804501467
12.381463907166015 340.33514655519735 0.7904210631867102
12.386691462119432 340.36866128266394 0.7909523806694633
12.391919017072848 335.52221937102433 0.7871387793497222
12.397146572026264 335.2007398688907 0.7898249938921228
12.40237412697968 333.40305750884926 0.7898964136755895
12.407601681933096 332.36265116635377 0.7907768662226606
12.412829236886513 334.82167587932764 0.7950951091758136
12.418056791839929 338.3414972637811 0.8002543380837878
12.423284346793345 339.3809774941446 0.8014546793950168
12.428511901746761 339.52514483506087 0.803179762457545
12.433739456700177 337.9216152274931 0.8032004711819252
12.438967011653594 337.51470332224085 0.805046499999921
12.44419456660701 338.5512398244629 0.8079156252118969
12.449422121560426 338.4094028362366 0.8087669656743344
12.454649676513842 337.6615652408465 0.8074123017896401
12.459877231467258 334.2887964774606 0.8038195986754125
12.465104786420675 331.0096361016493 0.8012326983421443
12.47033234137409 331.42276579790195 0.8033846876855447
12.475559896327507 332.08448216219546 0.8057041418942623
12.480787451280923 334.2041467624351 0.8105639114142105
12.48601500623434 333.79101563035545 0.8121868700088062
12.491242561187756 331.6206406828104 0.8097073916746671
12.496470116141172 329.28967686884357 0.8076484773216244
12.501697671094588 329.28500146421834 0.8090452238081819
12.506925226048004 331.35824220503616 0.8113771666195622
12.51215278100142 333.46905785913486 0.8153106997243246
12.517380335954837 330.4515789459237 0.8129614611564431
12.522607890908253 328.5442724827569 0.8118203859172802
12.527835445861669 323.43121574842894 0.8071740889893444
12.533063000815085 322.87457959311826 0.8076326515060132
12.538290555768501 323.1227450630591 0.8095850823610984
12.543518110721918 324.00339489806936 0.8116803115864875
12.548745665675334 323.19507499857247 0.8128987511098114
12.55397322062875 319.1203904174888 0.8096550199171889
12.559200775582166 318.2419484110095 0.8093369944159354
12.564428330535582 317.14205339451814 0.8036397748417892
12.569655885488999 316.1925615866533 0.7941237793849145
12.574883440442415 318.50057271415466 0.7931643403973103
12.580110995395831 320.5600526040047 0.7927887662958536
12.585338550349247 321.3529798696035 0.7925833371981046
12.590566105302663 319.24660293195655 0.7897665294858671
12.59579366025608 315.26807678005724 0.7830824017150215
12.601021215209496 313.67154121014767 0.7790467723741509
12.606248770162912 312.8392848590983 0.7754639467192462
12.611476325116328 314.78790998748644 0.7744044286938517
12.616703880069744 316.8938548191484 0.7768010315039144
12.62193143502316 317.82421707134114 0.777018655287929
12.627158989976577 322.2705597795898 0.7804413892384542
12.632386544929993 319.06667103282473 0.7761192723566088
12.63761409988341 323.53864152579536 0.7801807905497296
12.642841654836825 323.28529420895353 0.7795939576610487
12.648069209790242 324.4238566770977 0.7800310904523128
12.653296764743658 327.5630245718155 0.7821762340512386
12.658524319697074 328.52332801366924 0.7826707966705656
12.66375187465049 330.6712227612152 0.7845676423427359
12.668979429603906 334.4226201592643 0.7875013664290523
12.674206984557323 338.2694254729468 0.790915917879337
12.679434539510739 343.3046572065698 0.7961395379671506
12.684662094464155 349.4815513838792 0.8014383270462511
12.689889649417571 352.09848648859975 0.804146623283483
12.695117204370987 360.52856612166875 0.8122686524653343
12.700344759324404 369.5619170839766 0.8205609582771711
12.70557231427782 376.92457834330645 0.8280560365220613
12.710799869231236 384.45319913354393 0.8357683919242526
12.716027424184652 392.25027603714733 0.8444742830633274
12.721254979138068 398.4868084728626 0.8512927828232
12.726482534091485 401.88566556236407 0.8546571484152532
12.7317100890449 405.99793215152454 0.8584028979862198
12.736937643998317 409.18637907144836 0.8608902848570243
12.742165198951733 414.4875699895788 0.8648723716257127
12.74739275390515 418.9119800334139 0.8689647133985204
12.752620308858566 422.7883278685269 0.8732411611020873
12.757847863811982 424.8315166796963 0.87539612788585
12.763075418765398 419.7658138232398 0.8704283235445833
12.768302973718814 415.2099742866198 0.8655220916258469
12.77353052867223 408.1868995196295 0.85741745412061
12.778758083625647 401.072601891602 0.8497098519974103
12.783985638579063 395.5559595951137 0.8433960750576383
12.789213193532479 391.42861256457604 0.8382099915131251
12.794440748485895 384.9900492144191 0.8320072298084309
12.799668303439312 382.8603733403859 0.8300980090179695
12.804895858392728 377.4354490149932 0.8254339491954138
12.810123413346144 373.32904858072635 0.8216069891120498
12.81535096829956 366.46917367368144 0.8132483867173229
12.820578523252976 363.70767270856055 0.8089676643327317
12.825806078206393 365.0356409933683 0.8103375925055235
12.831033633159809 366.3237556075431 0.8113051105674705
12.836261188113225 368.17127032030726 0.8136444488645057
12.841488743066641 367.9057014638229 0.8135966037324646
12.846716298020057 366.55055712301686 0.8113651158884937
12.851943852973474 368.67226991144065 0.8146349664774745
12.85717140792689 368.990444712796 0.8157406756311204
12.862398962880306 373.5698708141435 0.820650826151296
12.867626517833722 373.3279640170068 0.8200061024626457
12.872854072787138 376.270290717795 0.8229465837592091
12.878081627740555 381.35615949798324 0.8278054998788611
12.88330918269397 384.23243373754184 0.8293469837375901
12.888536737647387 388.3575047862759 0.8312620598229925
12.893764292600803 390.6917283859799 0.8326017817283825
12.89899184755422 391.10620775846274 0.8324054898155882
12.904219402507636 390.540178551784 0.8313165194121874
12.909446957461052 387.85646800022886 0.8286977427868193
12.914674512414468 382.6892374871132 0.8230370932466129
12.919902067367884 375.203091812056 0.8146079645698757
12.9251296223213 368.22893263007273 0.8080240164317866
12.930357177274717 366.3385428364846 0.8071077927070839
12.935584732228133 361.09418043373626 0.8025133402871729
12.940812287181549 355.42838765082706 0.7957046006861577
12.946039842134965 348.0462323391132 0.7865407160035424
12.951267397088381 343.11777943615544 0.7802576704821313
12.956494952041798 338.9484045787461 0.7759504628504109
12.961722506995214 338.281332802118 0.7746636900461852
12.96695006194863 338.4098094882383 0.7759746265577121
12.972177616902046 332.8218106979826 0.7691004282491948
12.977405171855462 329.02610637182966 0.7644463549445552
12.982632726808879 324.9830044836163 0.759522973752253
12.987860281762295 326.2478849468759 0.7595110497712682
12.993087836715711 330.02752831596587 0.7635040137304151
12.998315391669127 330.22590855981514 0.7645829937803403
13.003542946622543 328.3786680907031 0.763702355387711
13.00877050157596 329.0739719193017 0.7655358993683575
13.013998056529376 335.36559617400206 0.7740354053809437
13.019225611482792 340.3616558813977 0.7790251208123316
13.024453166436208 340.8298472574666 0.7784191144534408
13.029680721389624 339.3330680890496 0.7755296085546115
13.03490827634304 337.34160510270567 0.772466584990508
13.040135831296457 338.4842098611207 0.7732722391450326
13.045363386249873 344.0116905228909 0.7802161850129709
13.05059094120329 346.1569221180362 0.7826823988221857
13.055818496156705 348.52088178834487 0.7851459389717507
13.061046051110122 349.51634969933315 0.7854772157014317
13.066273606063538 350.08488850924374 0.7865832319286337
13.071501161016954 352.8661881402109 0.7896293984958808
13.07672871597037 352.31125681383475 0.7891847468500148
13.081956270923786 350.9058792689612 0.7878879006548634
13.087183825877203 347.2419525917621 0.7830702197367311
13.092411380830619 341.5915023141761 0.7752835065784197
13.097638935784035 341.7895537521916 0.7759657988016225
13.102866490737451 337.1210433599927 0.7721478257983696
13.108094045690867 332.9018976513098 0.7688297291964576
13.113321600644284 330.6912355040834 0.766958796643878
13.1185491555977 325.45852608891636 0.7607398154922065
13.123776710551116 325.52397708175897 0.760393705870768
13.129004265504532 321.60953698429944 0.756793732526468
13.134231820457948 320.3716289480025 0.7555011636623418
13.139459375411365 323.2953935730448 0.7588537565858917
13.14468693036478 324.23015177546074 0.7594143765759618
13.149914485318197 328.16224743234085 0.7626292704463985
13.155142040271613 328.7207142849015 0.7629551518069323
13.16036959522503 330.54837499756627 0.7648056978306461
13.165597150178446 333.24217108078136 0.7686906260177672
13.170824705131862 335.0199509390192 0.7716558005690773
13.176052260085278 337.5819865317341 0.7760818840338597
13.181279815038694 341.73906147778087 0.7819525643680382
13.18650736999211 340.7240097514386 0.780271318815005
13.191734924945527 339.5254440638618 0.7787782081218535
13.196962479898943 338.1936736568739 0.7749769426654722
13.202190034852359 339.5560289192538 0.7764982093016635
13.207417589805775 343.7624026287152 0.7814237616776037
13.212645144759191 344.8390971019574 0.7827351185161477
13.217872699712608 341.75546977650157 0.7800769104089577
13.223100254666024 338.532378169903 0.7757075515286607
13.22832780961944 336.7131157317663 0.7736562143121255
13.233555364572856 334.7167423143844 0.7712404861099933
13.238782919526273 337.24761724164847 0.7742692265913004
13.244010474479689 333.6177164635621 0.7704371371853139
13.249238029433105 332.7862984361069 0.76945883979601
13.254465584386521 332.0171073207909 0.768408806926371
13.259693139339937 332.98225445055016 0.769973182724416
13.264920694293354 332.95904549281477 0.7699216267142023
13.27014824924677 329.425436907892 0.7657565429578002
13.275375804200186 328.57444410100004 0.7653208248048408
13.280603359153602 327.29208243399626 0.7649254721589136
13.285830914107018 324.7954625430291 0.762187127014262
13.291058469060435 320.64050374489784 0.7565544438527553
13.29628602401385 317.2928074145503 0.7509483929726711
13.301513578967267 316.068351492685 0.7502355389022148
13.306741133920683 315.62351073167565 0.7507909238556795
13.3119686888741 314.56254639071193 0.7502487480597495
13.317196243827516 314.4850405325792 0.7513958355422613
13.322423798780932 312.89354792153114 0.7493010203244307
13.327651353734348 313.21409308927264 0.7503126249637558
13.332878908687764 311.31789367294124 0.7486549409065478
13.33810646364118 309.09325279712255 0.7462978043792471
13.343334018594597 307.2597866197842 0.7449385801390827
13.348561573548013 306.6604726623749 0.7442244209781851
13.353789128501429 307.4105331813287 0.7446289618805174
13.359016683454845 304.51964544979757 0.7405727668289859
13.364244238408261 305.12101081234147 0.7424279942437015
13.369471793361678 307.3614513600379 0.7448227597560427
13.374699348315094 307.9731689756261 0.7442274007035111
13.37992690326851 308.53188893943053 0.7428981007241959
13.385154458221926 312.31383692643556 0.7463711371611417
13.390382013175342 315.41164038709394 0.7518460370883685
13.395609568128759 316.9904912062362 0.7545057290468881
13.400837123082175 318.4997574467142 0.7561427351321568
13.406064678035591 315.82451306529117 0.7521928966644333
13.411292232989007 313.45633620946694 0.7478737270178447
13.416519787942423 314.7031584078816 0.7503469993809239
13.42174734289584 315.47527808986734 0.751703379884183
13.426974897849256 319.4523346174023 0.7571309763172777
13.432202452802672 322.6602473589268 0.7606217709633473
13.437430007756088 326.94585104134666 0.7659030280683847
13.442657562709504 327.55651697630685 0.7665612461580699
13.44788511766292 328.9830605692268 0.7682599377239238
13.453112672616337 329.15579950779517 0.7681040704074306
13.458340227569753 330.7335459820315 0.7685703134145521
13.46356778252317 329.6384049605547 0.7670749966296269
13.468795337476585 328.58690833116566 0.764951584924107
13.474022892430002 329.2898385394948 0.7654498240283191
13.479250447383418 336.43865914330814 0.7744078712293582
13.484478002336834 340.28282370445794 0.7779910777709559
13.48970555729025 343.08057260709955 0.7813850006591037
13.494933112243666 337.2065996030017 0.7745506360113089
13.500160667197083 331.6801646700317 0.7683483096091697
13.505388222150499 327.934288821888 0.7639408000620546
13.510615777103915 327.9157842333465 0.764284619554297
13.515843332057331 328.95334833140765 0.7648490680279092
13.521070887010747 326.128980342189 0.7610006716959654
13.526298441964164 323.99646328288657 0.7590502620384777
13.53152599691758 319.76612260936605 0.7559638430075453
13.536753551870996 315.7797505851889 0.7528564684302361
13.541981106824412 310.1716962732575 0.7481674048104818
13.547208661777828 306.57164910357596 0.7430178270156815
13.552436216731245 304.6280812486578 0.7391690839141559
13.55766377168466 303.74425787065996 0.7376937608243525
13.562891326638077 302.0591312237702 0.7351765255075926
13.568118881591493 297.64603280612005 0.7316389943212125
13.57334643654491 292.6386706111416 0.7268835983445816
13.578573991498326 289.6830243237038 0.7257731215108404
13.583801546451742 287.2947505620186 0.7243884105153416
13.589029101405158 285.32835991079844 0.7213089656469246
13.594256656358574 284.8218305218913 0.7197518042150183
13.59948421131199 281.2719200906996 0.715288412863165
13.604711766265407 279.28610554375626 0.7114756721202622
13.609939321218823 274.55167034531775 0.7050273049853977
13.615166876172239 272.41284030766377 0.7020525880961147
13.620394431125655 272.5037039476986 0.7035472303796576
13.625621986079071 274.6018238866336 0.7073614620296371
13.630849541032488 278.4913233450066 0.7139251704734623
13.636077095985904 277.94813816247705 0.715142549181105
13.64130465093932 276.84083903320874 0.7137128124433271
13.646532205892736 275.45146871561593 0.7130652745526417
13.651759760846153 275.34140451634914 0.7119203382178875
13.656987315799569 277.34888947380176 0.7138276165360766
13.662214870752985 277.0281374255706 0.7127479433286786
13.667442425706401 274.7536635320414 0.70933639657907
13.672669980659817 271.1681955049801 0.7052564903858327
13.677897535613234 267.2985687132283 0.7008639211156829
13.68312509056665 265.8054795672927 0.6989806228364346
13.688352645520066 268.458981795777 0.704372149382676
13.693580200473482 270.55294139426775 0.7065772125413363
13.698807755426898 273.5147271217967 0.7111211810305212
13.704035310380315 274.697865777119 0.7111774495974278
13.70926286533373 271.78226224070187 0.7083990409278884
13.714490420287147 268.37324452588837 0.7046606304560543
13.719717975240563 265.9106822701845 0.7003161764378915
13.72494553019398 267.78335648874673 0.7008665570833669
13.730173085147396 270.3547673340173 0.7020074393040459
13.735400640100812 272.99558344713046 0.7038317368811027
13.740628195054228 272.81664181433615 0.7043548850085269
13.745855750007644 276.54959795966715 0.7099370269284887
13.75108330496106 276.6775202341277 0.7109336899163998
13.756310859914477 275.4772580319433 0.709760885219329
13.761538414867893 271.95528911809816 0.7071026911953487
13.766765969821309 269.5573767094805 0.703653785836485
13.771993524774725 268.86859084069766 0.7024006283081858
13.777221079728141 267.45203294644045 0.7008804992189127
13.782448634681558 268.2514701997686 0.7024672717681124
13.787676189634974 266.4665748249746 0.7008831183393671
13.79290374458839 266.6873736673287 0.699959162213597
13.798131299541806 266.92260323734456 0.69801840449575
13.803358854495222 265.53113539766184 0.6972760919847671
13.808586409448639 264.5362043942191 0.6966186839636347
13.813813964402055 264.92162884975767 0.6981734836239726
13.819041519355471 266.1018020466716 0.7002285704871952
13.824269074308887 267.22907689562777 0.7006500740076712
13.829496629262303 268.58873734347543 0.7044959608393152
13.83472418421572 266.15095334244006 0.7023052687613466
13.839951739169136 270.34732497414393 0.7060960777690469
13.845179294122552 272.0574638467331 0.7069231787486594
13.850406849075968 273.7589304510982 0.7071396729355117
13.855634404029384 275.9723077357437 0.7090429571503964
13.8608619589828 274.9488773716198 0.708883475270756
13.866089513936217 276.20246469372404 0.7104572148866982
13.871317068889633 277.35106006262714 0.7138862782849869
13.87654462384305 277.18706819902616 0.7142444485339293
13.881772178796465 277.1241793628137 0.7135985704285565
13.886999733749882 277.3089639493551 0.7104526733901757
13.892227288703298 277.58888539268787 0.7101004940850123
13.897454843656714 279.7987597523509 0.7127518491303362
13.90268239861013 281.3058117836217 0.7156437124264211
13.907909953563546 282.19899599725494 0.7174369400410334
13.913137508516963 285.6123499188733 0.7206598536621818
13.918365063470379 288.6397758738445 0.7250879488025989
13.923592618423795 291.03637448661107 0.726976410978131
13.928820173377211 291.3650872987703 0.7270520059288382
13.934047728330627 287.6487319491884 0.7221175512615112
13.939275283284044 286.69173217836635 0.7210653792532339
13.94450283823746 288.73475067994036 0.7231390461164886
13.949730393190876 289.4777328664118 0.7238741375984676
13.954957948144292 292.50822540056964 0.7268960890074927
13.960185503097708 292.3975737249835 0.7262491771578345
13.965413058051125 290.77217429825544 0.7243765702926231
13.97064061300454 288.63246079407253 0.7225033943939486
13.975868167957957 285.58634939183105 0.7210078326336659
13.981095722911373 282.0272897592532 0.7174503790269504
13.98632327786479 284.4021727621315 0.7204710078481187
13.991550832818206 282.4318336792803 0.7181271640200219
13.996778387771622 282.02495071890684 0.7172780739988249
14.002005942725038 281.3568136546775 0.7172377840734921
14.007233497678454 280.67358839744037 0.7162211050007947
14.01246105263187 278.4769368106936 0.7126411040781101
14.017688607585287 278.09073072289885 0.7104550627430609
14.022916162538703 278.99270552537746 0.7122777464035615
14.028143717492119 282.3851693357742 0.7190359384278889
14.033371272445535 283.8926294788842 0.7209478364065653
14.038598827398951 284.60605434456346 0.722696859483064
14.043826382352368 282.7161951745122 0.7186818972265917
14.049053937305784 281.1276206632819 0.7148437476658004
14.0542814922592 279.96617755788657 0.7125260952390247
14.059509047212616 282.4752979656644 0.7149480828413276
14.064736602166032 285.64557523408 0.7203806697775985
14.069964157119449 288.59341866195484 0.7244935408810542
14.075191712072865 291.95663528022936 0.7285826051244559
14.080419267026281 296.5344194519875 0.7348163433186823
14.085646821979697 302.0859258300438 0.7401640586675171
14.090874376933114 304.7859064573774 0.743412078521061
14.09610193188653 308.04276169189365 0.7467273678420586
14.101329486839946 310.2521198596385 0.7487786098507875
14.106557041793362 312.1791366960237 0.7499514856465591
14.111784596746778 313.4842987056881 0.7502307603093563
14.117012151700195 314.7317378901638 0.7514497402969015
14.12223970665361 313.26766811960533 0.7503840266880707
14.127467261607027 310.304252553503 0.7482188887236256
14.132694816560443 306.7541516298253 0.7451026628870205
14.13792237151386 302.0704013360039 0.7389517982047165
14.143149926467276 298.56532852460094 0.7341129952767804
14.148377481420692 298.1387693319734 0.732705800602811
14.153605036374108 297.2071978731558 0.7323618173656659
14.158832591327524 297.37267340201214 0.7338702258468844
14.16406014628094 297.94468244895626 0.7346344686920301
14.169287701234357 294.22975986713783 0.7290418526172839
14.174515256187773 292.59373500171665 0.7266440863944404
14.179742811141189 293.6017635667488 0.727355197469245
14.184970366094605 295.4989338219326 0.729977574638635
14.190197921048021 294.9286552647629 0.7291874992528448
14.195425476001438 291.88491424820927 0.7262428198348758
14.200653030954854 288.2700285962691 0.7210388975033131
14.20588058590827 289.44116566232856 0.7221337867354821
14.211108140861686 292.18905852775407 0.7250407702974784
14.216335695815102 294.46046380647897 0.7272482162711491
14.221563250768519 296.34395429650135 0.7310508294921406
14.226790805721935 297.23245347293255 0.7320596245461344
14.232018360675351 296.42098567762105 0.7305786108798978
14.237245915628767 297.055360464548 0.7312325018872848
14.242473470582183 294.3784314825727 0.7265121791014801
14.2477010255356 292.82253771453986 0.7252466801058772
14.252928580489016 293.3743399660955 0.7263426608472269
14.258156135442432 289.590711613657 0.7207543189107785
14.263383690395848 294.40042056816867 0.725739527171907
14.268611245349264 299.5402650550388 0.731019793795267
14.27383880030268 300.5655556243512 0.7310296595451059
14.279066355256097 299.03893194219694 0.7296790205722428
14.284293910209513 298.06635738863014 0.7285956042976884
14.28952146516293 301.28408003628937 0.7324407514783026
14.294749020116345 304.32313622191475 0.7370760027239269
14.299976575069762 306.5612635798028 0.7404171578355221
14.305204130023178 307.7826265147577 0.7410468170290996
14.310431684976594 306.65052506907375 0.7385314229222468
14.31565923993001 309.30672157398163 0.740065582150004
14.320886794883426 310.96580008988303 0.7415026653653816
14.326114349836843 315.58087698576173 0.7482440459661659
14.331341904790259 318.8740915838335 0.7518500144623111
14.336569459743675 316.6931549307084 0.7496606490795004
14.341797014697091 314.3757447600018 0.7456533205377919
14.347024569650507 314.0037666397677 0.7444677074277809
14.352252124603924 314.8202357622664 0.745613400770069
14.35747967955734 318.7649962051212 0.7503573289979968
14.362707234510756 318.302850521124 0.7510635997318508
14.367934789464172 319.0770812873595 0.7535825150105422
14.373162344417588 321.34026792795413 0.7561389193121358
14.378389899371005 321.2807632803351 0.7548587416079631
14.38361745432442 323.47685893403946 0.7556581929835947
14.388845009277837 319.9943355899196 0.7508427894920303
14.394072564231253 314.8471704856311 0.7457877675104945
14.39930011918467 312.76911849567773 0.744360908953304
14.404527674138086 313.0652313682195 0.7451687312274135
14.409755229091502 316.217505480646 0.7498232602636481
14.414982784044918 318.03611243155194 0.751693149449357
14.420210338998334 318.97246836122486 0.7522877628486878
14.42543789395175 320.21155831752736 0.7533037584467841
14.430665448905167 319.523471113752 0.7511359236345814
14.435893003858583 321.0347749848332 0.7534952449546607
14.441120558811999 321.4293571305224 0.754112869868821
14.446348113765415 322.2155020599266 0.7556667488860708
14.451575668718831 320.99497590078323 0.7541967521334862
14.456803223672248 322.3673522170939 0.7553716383470683
14.462030778625664 326.06186886908597 0.7590736011266841
14.46725833357908 327.6525955108017 0.7603214931199872
14.472485888532496 335.36910728479705 0.7689206014669313
14.477713443485912 336.63938027349116 0.7700703189611194
14.482940998439329 342.91128875736905 0.7777395030308645
14.488168553392745 347.39402691927364 0.7829417411917692
14.493396108346161 351.37896515505565 0.7873273772706192
14.498623663299577 356.7890511275603 0.7934789319613099
14.503851218252994 359.5461560603799 0.7953862053526476
14.50907877320641 361.98687177301395 0.7979821054430856
14.514306328159826 364.6565904552204 0.8005582520241592
14.519533883113242 366.9483587669547 0.8029637708647217
14.524761438066658 364.56112527216897 0.8009188156936494
14.529988993020075 362.60211765415625 0.7994164037288614
14.53521654797349 360.226532357355 0.7967983542110717
14.540444102926907 354.2541736412155 0.7905694487656852
14.545671657880323 347.8080340448183 0.7831698429323065
14.55089921283374 333.84170386265026 0.7677096603465031
14.556126767787156 326.49590674197736 0.7595009894823544
14.561354322740572 322.4199692937486 0.7552272528386631
14.566581877693988 317.4328572370522 0.7492731198382341
14.571809432647404 315.35894586679433 0.7461180173671605
14.57703698760082 311.3714280505084 0.7424210743386921
14.582264542554237 308.48511055447193 0.7395631732283188
14.587492097507653 310.5750026502234 0.7425462090726859
14.592719652461069 315.2490427503828 0.7480192006288952
14.597947207414485 319.9257952348061 0.7528807562218882
14.603174762367901 324.6850602043537 0.757072335152184
14.608402317321318 325.669028021898 0.7564274381766906
14.613629872274734 329.595965431745 0.7599846324142527
14.61885742722815 336.0651723463496 0.7670860787065876
14.624084982181566 344.9488430730509 0.7770823905384009
14.629312537134982 350.6651105534431 0.7835489887113625
14.634540092088399 357.7955415918092 0.790828915450697
14.639767647041815 360.4254798689809 0.793006078165004
14.644995201995231 359.0664316255864 0.7913884020097539
14.650222756948647 358.70774611212937 0.7897919303065388
14.655450311902063 355.0872054573604 0.7859488451260083
14.66067786685548 357.93422268974393 0.7897674093600686
14.665905421808896 357.55905880131075 0.7895806073702198
14.671132976762312 354.87879747126726 0.7870473442313094
14.676360531715728 353.5175995200298 0.7850225803982869
14.681588086669144 352.6484135512833 0.7834751267336618
14.68681564162256 353.61284420500726 0.7845759334595505
14.692043196575977 356.5235371479653 0.7870412061103756
14.697270751529393 355.34460243381204 0.7856319592772482
14.70249830648281 360.65909322773365 0.7919260644107606
14.707725861436225 366.19192080983146 0.7974301465414709
14.712953416389642 369.69391831477316 0.8021683916430141
14.718180971343058 371.29307996783746 0.8039589517078516
14.723408526296474 366.3230163127433 0.798075922631842
14.72863608124989 365.0828790571884 0.7967852906527501
14.733863636203306 362.8876916952709 0.7945024524564098
14.739091191156723 360.99362990558825 0.7925646231310063
14.744318746110139 355.3258013687744 0.7875283173509423
14.749546301063555 346.98940486568523 0.7778028082312888
14.754773856016971 339.695444708581 0.7698858469217297
14.760001410970387 331.1256255193382 0.7608138538114785
14.765228965923804 330.7366980584419 0.7606921630012389
14.77045652087722 329.10520164010364 0.7597218641541886
14.775684075830636 326.88544375160063 0.7577991534905107
14.780911630784052 323.74664002886965 0.754609928003551
14.786139185737468 320.6613885250483 0.7509742929455443
14.791366740690885 320.3697241352193 0.7504381664447375
14.7965942956443 319.1001460873755 0.7477921839550224
14.801821850597717 321.13358701291617 0.7507256410957469
14.807049405551133 323.6639969654456 0.7534455584416976
14.81227696050455 325.2570900881488 0.7545335658945671
14.817504515457966 327.6855880556688 0.7569301183513063
14.822732070411382 333.4483828302606 0.7629171649798713
14.827959625364798 337.1090620772437 0.7681626895142465
14.833187180318214 340.72293522419216 0.7722858314154033
14.83841473527163 343.55301156003435 0.7755657659097032
14.843642290225047 344.24777162110365 0.7763552104931398
14.848869845178463 346.46708928257857 0.7782875230879507
14.854097400131879 348.30755447064945 0.7795295183595817
14.859324955085295 347.9988638571266 0.7787650996168104
14.864552510038711 349.6049506649533 0.7800691570428059
14.869780064992128 350.8525121401105 0.7819748551871101
14.875007619945544 354.2624200034133 0.7869613757289201
14.88023517489896 356.4061251757041 0.7891773613833573
14.885462729852376 357.9238324259264 0.791317693476756
14.890690284805792 358.9651979764897 0.7923552755413837
14.895917839759209 360.28757934400454 0.7932324592805623
14.901145394712625 359.1474759761777 0.7923135875644377
14.906372949666041 360.31342008613876 0.7932270133150103
14.911600504619457 358.60650033743246 0.7913416685872885
14.916828059572873 358.5296437206801 0.7912332413290464
14.92205561452629 350.0190665779225 0.7813425122378848
14.927283169479706 339.7935244902054 0.7701128463038701
14.932510724433122 334.77465126139356 0.7651925985260672
14.937738279386538 334.83930523730237 0.7654896408658461
14.942965834339955 333.10915044713937 0.7643874562161629
14.94819338929337 329.1834608199175 0.7605732257183868
14.953420944246787 322.0002898422336 0.7528048665891626
14.958648499200203 317.30456229944633 0.7474173308831026
14.96387605415362 312.5094484089153 0.7412321224874447
14.969103609107036 309.11362000159875 0.7368728656717012
14.974331164060452 306.08591278130694 0.7336890019386382
14.979558719013868 304.9714293914148 0.7336301891425171
14.984786273967284 302.093774216707 0.7309450391095955
14.9900138289207 302.8481701708058 0.7317197504777191
14.995241383874117 306.30799685338627 0.7353613491472507
15.000468938827533 309.32127335541566 0.7391424357734979
15.005696493780949 312.7971951408279 0.7430221833560616
15.010924048734365 314.1239456095565 0.7455789474882227
15.016151603687781 313.5753193505591 0.744523722970998
15.021379158641198 313.6346198509627 0.7433352341107461
15.026606713594614 310.49270232032046 0.7384351226909062
15.03183426854803 312.60231353350116 0.7401505793978905
15.037061823501446 316.144082978315 0.7441991974345216
15.042289378454862 318.4655207738467 0.7461144343557232
15.047516933408279 319.11269926721445 0.7473085574020164
15.052744488361695 320.88108933274634 0.7500143303888479
15.057972043315111 322.5999848082885 0.753727096405487
15.063199598268527 323.31631997407993 0.7554210104899547
15.068427153221943 325.60864072790855 0.7576919519235153
15.07365470817536 326.7744205550835 0.7578846994170826
15.078882263128776 327.6809719432149 0.7584941516696483
15.084109818082192 324.75737588900773 0.7549072264890546
15.089337373035608 323.0109820125566 0.7530954243291563
15.094564927989024 322.1267869123419 0.7521259980874507
15.09979248294244 321.3109331561627 0.751857735283196
15.105020037895857 319.0267279270118 0.7497823062369227
15.110247592849273 316.09021621122065 0.7460551390770223
15.11547514780269 313.65276844596286 0.7434214446378473
15.120702702756105 313.81640933152676 0.7429149742445004
15.125930257709522 312.71663221612954 0.7411976872871733
15.131157812662938 310.0118208243135 0.7391348396507647
15.136385367616354 310.0802004424734 0.7389430329391355
15.14161292256977 304.09396067238424 0.7318244274144328
15.146840477523186 302.22823225451384 0.7301241628293869
15.152068032476603 300.55375073019275 0.7283222740650847
15.157295587430019 300.8634507730146 0.7286622205742795
15.162523142383435 298.0518708297118 0.7255229130380536
15.167750697336851 293.42206201747155 0.7189476719892498
15.172978252290267 292.406938306747 0.7186213999225012
15.178205807243684 289.9711960746734 0.7166722384904327
15.1834333621971 289.7052013963061 0.7171318262451614
15.188660917150516 286.07078081028095 0.7126413334408901
15.193888472103932 282.62323460647536 0.7090370805789555
15.199116027057348 283.5370618442527 0.7103458016358222
15.204343582010765 285.76331631851093 0.7133398365179645
15.20957113696418 287.64354986251067 0.7159696275809181
15.214798691917597 289.6603877718847 0.7186115243269638
15.220026246871013 289.75115679355343 0.7200992538847402
15.22525380182443 286.1644409966206 0.7137646948836684
15.230481356777846 283.16391524089397 0.7101070038160463
15.235708911731262 282.0450605391376 0.709229928290786
15.240936466684678 280.8643284404099 0.7075084109448786
15.246164021638094 283.7268847442364 0.7124257509557997
15.25139157659151 285.0934909374873 0.7128438239731804
15.256619131544927 285.0092226404391 0.7116005644828545
15.261846686498343 283.0817010844922 0.7083106655673201
15.267074241451759 281.4558643870172 0.7070246149594271
15.272301796405175 278.20962619531247 0.7024814867156991
15.277529351358591 278.04163233921895 0.7034761084885571
15.282756906312008 277.0657877538488 0.701303954634331
15.287984461265424 278.6803428454351 0.702752064118436
15.29321201621884 280.25513788757706 0.7055315856554358
15.298439571172256 282.8466902144284 0.7080019256418016
15.303667126125672 286.47750153660223 0.7142042420241679
15.308894681079089 289.05728467632304 0.7168026243378337
15.314122236032505 288.1438786038921 0.7162162531126539
15.319349790985921 286.8605495801644 0.7142453948545416
15.324577345939337 288.93962586326825 0.7159130978533351
15.329804900892753 292.6581843056065 0.7205040231961626
15.33503245584617 297.1277143740133 0.7266086121932386
15.340260010799586 296.4558992296653 0.7252272061026565
15.345487565753002 296.3108687484312 0.7241135748128277
15.350715120706418 294.69414586678175 0.7210514630030376
15.355942675659835 294.8875941592677 0.7205437942037461
15.36117023061325 297.5125318556708 0.7237348334908952
15.366397785566667 299.94243114285274 0.7265158910897586
15.371625340520083 304.7494323600602 0.7323676111155025
15.3768528954735 305.2785073528113 0.7334894624471022
15.382080450426916 305.3236408004659 0.7338463983411961
15.387308005380332 306.5015062413353 0.7353075669931929
15.392535560333748 304.8921214941929 0.7340562990102882
15.397763115287164 307.285423639596 0.7464957419849777
15.40299067024058 307.16171860372947 0.7546756229133672
15.408218225193997 302.88320291712324 0.7545022638294278
15.413445780147413 302.103928549374 0.7567581781153759
15.418673335100829 300.5947319843793 0.7574675994564605
15.423900890054245 302.44832704959697 0.7623796020702828
15.429128445007661 303.3431142983046 0.7663096822501743
15.434355999961078 302.70164427141185 0.7675714907600106
15.439583554914494 303.09492860741557 0.771234778823603
15.44481110986791 301.9623810756095 0.7730874185331368
15.450038664821326 303.2639152937011 0.7776033013444272
15.455266219774742 302.6076490380278 0.7793656459066645
15.460493774728159 300.9719643746338 0.7786268399552927
15.465721329681575 302.15457517124895 0.7825147183993886
15.470948884634991 302.4423195288959 0.7850852793856363
15.476176439588407 304.79288601628036 0.7903014886190652
15.481403994541823 305.9247493667137 0.7945925616799615
15.48663154949524 305.5924540768209 0.7964644804065717
15.491859104448656 305.258345763898 0.7970585176201116
15.497086659402072 303.70340056452017 0.7962539577324973
15.502314214355488 302.73543983293865 0.7960948759621337
15.507541769308904 303.84165931217694 0.8009126084236249
15.51276932426232 301.0195856086512 0.7992871341071993
15.517996879215737 299.8243999010437 0.7998100105149556
15.523224434169153 298.98812104396836 0.7998401754054868
15.52845198912257 300.54700967784646 0.8036327883329519
15.533679544075985 303.0977354438916 0.8090552800953069
15.538907099029402 304.3243397107134 0.8124887187035343
15.544134653982818 303.0002642379718 0.8131504473291798
15.549362208936234 301.17165460283104 0.8107494800252004
15.55458976388965 297.99385187809264 0.8082303678114512
15.559817318843066 298.21055941215513 0.8097892808910123
15.565044873796483 296.12008036961936 0.8090624569610356
15.570272428749899 296.1273662344772 0.8125419185844127
15.575499983703315 296.1219059076149 0.8142591122101743
15.580727538656731 296.99603114165717 0.8167497884613808
15.585955093610147 296.1815462032864 0.8166956088072281
15.591182648563564 294.464062470615 0.8134636583696804
15.59641020351698 290.8020419262944 0.8111691430614234
15.601637758470396 289.98936767895276 0.811659024637771
15.606865313423812 286.9863874969057 0.8104717103081748
15.612092868377228 285.6068580486913 0.8114306362511182
15.617320423330645 287.38094418878495 0.8145988018939552
15.62254797828406 286.96955001968365 0.8168675655990555
15.627775533237477 285.4910639152444 0.8172908569297919
15.633003088190893 284.80993413617495 0.8204653034642977
15.63823064314431 281.5318154939898 0.8125265964357674
15.643458198097726 276.1987797327006 0.7907696549118062
15.648685753051142 273.93627550989214 0.7791688491962481
15.653913308004558 271.66550244479055 0.7719829326510811
15.659140862957974 272.6245916650487 0.7714055693120767
15.66436841791139 274.21726800652135 0.7716051044570879
15.669595972864807 277.7997144819257 0.7746519545349524
15.674823527818223 276.8263117523065 0.7711149173968694
15.680051082771639 276.00348341346904 0.7673166668965957
15.685278637725055 277.18938864745064 0.7668906452171158
15.690506192678471 276.76001732299017 0.7643607503840947
15.695733747631888 277.82972518773795 0.7643533216336714
15.700961302585304 276.2761812941952 0.7604642492126213
15.70618885753872 276.2724414477638 0.7589382174676895
15.711416412492136 276.70678052163726 0.7585125892480071
15.716643967445552 277.0434056866647 0.7588542969769965
15.721871522398969 278.08127155828555 0.7589481133216672
15.727099077352385 277.19259768147555 0.7559838325042162
15.732326632305801 279.87321372343905 0.7587327594542971
15.737554187259217 281.290071080232 0.7603695203912624
15.742781742212633 284.2878667864117 0.763939917812261
15.74800929716605 286.6909823945869 0.7651907171448029
15.753236852119466 285.9629252133068 0.7619033472349236
15.758464407072882 288.25225700817634 0.7638258040432798
15.763691962026298 289.9720159343283 0.7653854051382427
15.768919516979715 293.02072701257487 0.7685886395341007
15.77414707193313 293.92613016671476 0.7701002307327905
15.779374626886547 290.7838622370273 0.7652471588009689
15.784602181839963 289.52596759904435 0.7619564412341852
15.78982973679338 289.8442529141879 0.7603471746682695
15.795057291746796 288.23598290379795 0.7574483547343093
15.800284846700212 287.32586687157766 0.755869557843895
15.805512401653628 286.7256733238608 0.7555863348781957
15.810739956607044 289.3968981615371 0.7586688684343733
15.81596751156046 289.63754230886724 0.7587331869764813
15.821195066513877 289.15239437903153 0.7582662943485996
15.826422621467293 289.48378991187565 0.757893347632307
15.831650176420709 288.29948766588245 0.7556793540706807
15.836877731374125 286.526003739517 0.7521349351260942
15.842105286327541 287.72312656211255 0.7534890495444678
15.847332841280958 290.7781166310644 0.757542274601173
15.852560396234374 291.51113126938617 0.7597796665299497
15.85778795118779 293.17944249832505 0.7623927680404573
15.863015506141206 290.2208422445548 0.7584505231869334
15.868243061094622 288.2509984964233 0.7550488833598307
15.873470616048039 285.1859163338648 0.7514596747472594
15.878698171001455 282.26159573947854 0.7468282680391017
15.883925725954871 280.01092966988557 0.7431628804831619
15.889153280908287 279.76425775981977 0.7435707153579627
15.894380835861703 280.7936974889171 0.7443619338577077
15.89960839081512 281.03183335721 0.74381421623217
15.904835945768536 284.3913586125138 0.7467375516599777
15.910063500721952 286.35568247336437 0.7472621973268018
15.915291055675368 286.0910219131637 0.7463458618151412
15.920518610628784 283.7418114827174 0.7439423883742624
15.9257461655822 283.0641206876491 0.7433048285876978
15.930973720535617 282.4498532631911 0.744016446378309
15.936201275489033 283.73301257902705 0.7465756917634302
15.94142883044245 283.54088183328935 0.7453409177001937
15.946656385395865 284.2946887835509 0.7460451587248574
15.951883940349282 283.81218672387087 0.744266655242978
15.957111495302698 284.5406854814877 0.7438838514778435
15.962339050256114 284.3469558028208 0.7432306254649841
15.96756660520953 281.55945221032977 0.7387270068150519
15.972794160162946 281.0093473478217 0.738571464217719
15.978021715116363 281.2277831701207 0.7378731655927305
15.983249270069779 287.5285259805822 0.7443665915915139
15.988476825023195 288.70560935636587 0.7444571054397302
15.993704379976611 289.3559033192545 0.7455755566037608
15.998931934930027 288.64293422335544 0.7456082781034112
16.004159489883442 286.1343427715141 0.7440923961805262
16.009387044836856 285.3445408922565 0.7432484027551176
16.01461459979027 284.8466631572225 0.7430604288119459
16.019842154743685 289.58353444386796 0.7495222416275203
16.0250697096971 289.05836916933646 0.7482987904544974
16.030297264650514 291.06087668881355 0.7511071979860067
16.03552481960393 291.3677948151965 0.7517446479979774
16.040752374557343 292.66006478848965 0.7527964903684902
16.045979929510757 293.07178286191237 0.7530165401497478
16.05120748446417 293.2269915762303 0.7509894123731328
16.056435039417586 297.0320331293372 0.7554488095428564
16.061662594371 299.193967962633 0.7575631075208381
16.066890149324415 306.15612388790504 0.766591107027616
16.07211770427783 309.82510573063195 0.7703893255050491
16.077345259231244 314.6800097021265 0.7764949577000699
16.08257281418466 318.3690473119113 0.7801437186017727
16.087800369138073 319.7268351470363 0.7815316296806131
16.093027924091487 321.1675134743714 0.7827092117940256
16.0982554790449 322.9458167064358 0.7847725575022905
16.103483033998316 321.54012461826204 0.7832680087046312
16.10871058895173 323.97724464301047 0.785766271621207
16.113938143905145 322.7360274543751 0.7850307896710312
16.11916569885856 321.2469194416614 0.7838979862161969
16.124393253811974 323.38268318748925 0.7876171049406359
16.129620808765388 322.59885804875086 0.7869969830972975
16.134848363718802 327.31979700834387 0.792795277240187
16.140075918672217 328.3366638150216 0.7930181988832254
16.14530347362563 328.7495519372636 0.7931221613743699
16.150531028579046 327.8124890559881 0.790926874012105
16.15575858353246 326.4250664869098 0.7891560482047433
16.160986138485875 325.88577608702803 0.7887232249478131
16.16621369343929 324.49014251721076 0.7869360788307835
16.171441248392703 322.0160287577894 0.7844550974416638
16.176668803346118 317.0012051572787 0.7787556784096684
16.181896358299532 313.87649035299614 0.7742975513602043
16.187123913252947 310.643120998281 0.7704101283165399
16.19235146820636 305.2223365172146 0.7643347235513394
16.197579023159776 300.2146012328271 0.7587674022036652
16.20280657811319 294.80427927060254 0.7532400905481148
16.208034133066604 289.79719797407245 0.7473930606314492
16.21326168802002 282.28259151018125 0.7376951592693961
16.218489242973433 276.71316970330946 0.7297898634132797
16.223716797926848 273.24517296389456 0.7244064483106422
16.228944352880262 273.36265095802037 0.7242728133685452
16.234171907833677 272.1734376973608 0.7239066916820494
16.23939946278709 271.48402880640344 0.7244880490317714
16.244627017740505 268.0370094364902 0.7200268647536552
16.24985457269392 265.6518854355972 0.7166591838842449
16.255082127647334 262.4049168280587 0.7115543570558684
16.26030968260075 259.5727503924842 0.7070808458421189
16.265537237554163 257.4757718282962 0.7050534892178214
16.270764792507578 255.95923151623086 0.7019136746346334
16.275992347460992 256.47327483690833 0.7031026726330578
16.281219902414406 256.0968287140978 0.7034643790888238
16.28644745736782 256.05143473059513 0.7034361930988902
16.291675012321235 257.02339543083417 0.7056970895920432
16.29690256727465 258.8229753554529 0.70684887486407
16.302130122228064 258.2294251453822 0.7076338984939344
16.30735767718148 259.86183936727406 0.7085211863285024
16.312585232134893 260.1252652817563 0.7083312695563605
16.317812787088307 262.05766386070246 0.7099156517710021
16.323040342041722 261.1928022008776 0.7091935134820356
16.328267896995136 260.2429041386318 0.7083002602915544
16.33349545194855 258.0301497637794 0.704636563585051
16.338723006901965 254.9435915625612 0.6988618372532229
16.34395056185538 255.8971432354239 0.6983846698395272
16.349178116808794 258.4687517344621 0.7020488867441355
16.35440567176221 262.99983124597657 0.7071028379622663
16.359633226715623 266.52606908009557 0.7108066150653374
16.364860781669037 269.70856179469786 0.7141515689931748
16.37008833662245 277.1397542926135 0.7228407192173328
16.375315891575866 280.59690641268577 0.727408356771452
16.38054344652928 284.48365041212946 0.7323675901582205
16.385771001482695 288.66413552549074 0.7365849995156534
16.39099855643611 290.18022845687784 0.7383324697535832
16.396226111389524 291.86001920979794 0.7390420669561214
16.401453666342938 290.81411575487283 0.7368303474550486
16.406681221296353 292.227773091662 0.7393130067536925
16.411908776249767 293.34742357316384 0.7406116817640783
16.41713633120318 290.6734725896009 0.7385182442510466
16.422363886156596 288.0666812537277 0.7361484584353346
16.42759144111001 283.4363041914743 0.7286734318178603
16.432818996063425 282.21147444761544 0.7273080890798314
16.43804655101684 283.3201282567364 0.7291002590772541
16.443274105970254 282.8471810965391 0.7290277577212407
16.448501660923668 281.244419226273 0.7271117780103468
16.453729215877082 281.13799762395644 0.7254035510629475
16.458956770830497 278.43814931188905 0.7225895970839883
16.46418432578391 275.0250093877606 0.7184798681642453
16.469411880737326 273.0884888764305 0.716650331574072
16.47463943569074 271.30892595774276 0.7140133358004219
16.479866990644155 270.2904896508851 0.7119227950304986
16.48509454559757 273.76907470919963 0.716768463502106
16.490322100550983 275.700227440301 0.7199131377458494
16.495549655504398 277.9259844979258 0.7226331688268793
16.500777210457812 279.1015591730318 0.7247949807969576
16.506004765411227 280.63534568006395 0.7254617848345902
16.51123232036464 279.8927876025639 0.7237566369240277
16.516459875318056 279.0092153818703 0.7225454535702613
16.52168743027147 279.71324783287685 0.72382604367828
16.526914985224884 280.59339774730216 0.7257820019069968
16.5321425401783 282.40382511807036 0.7285278968612515
16.537370095131713 279.8796066205047 0.724617871452024
16.542597650085128 274.87700212512516 0.7185213320302141
16.547825205038542 273.24596029823425 0.716032584165943
16.553052759991957 272.1134188223776 0.7139330138843587
16.55828031494537 272.20609982052275 0.7147662928472618
16.563507869898785 271.93949603419026 0.7133997750534683
16.5687354248522 270.4684754470656 0.7119366210375058
16.573962979805614 267.32014605861497 0.7079692695508709
16.57919053475903 265.08089140272574 0.7054293914166642
16.584418089712443 262.1828131388629 0.7036347919262208
16.589645644665858 260.7777105482757 0.7017987760744266
16.594873199619272 260.61233277330183 0.7000233593976841
16.600100754572686 259.2419695681393 0.6978746132124924
16.6053283095261 257.07781189866455 0.6952260511419868
16.610555864479515 255.41174453850388 0.6927488973785603
16.61578341943293 254.89610883113423 0.691387727998333
16.621010974386344 255.48718112332094 0.6912722924578419
16.62623852933976 255.790327935021 0.691665926383471
16.631466084293173 259.35600391702644 0.6978362767360168
16.636693639246587 262.4829428893851 0.7021126309754038
16.641921194200002 259.9827620624977 0.6989734180364076
16.647148749153416 260.2919075399648 0.6969768047439626
16.65237630410683 258.7857137746841 0.6929568684062924
16.657603859060245 259.2231398865823 0.6930019085768937
16.66283141401366 255.67371759163686 0.6881223839472949
16.668058968967074 251.5183327014282 0.6841892287205925
16.67328652392049 248.45535954872042 0.6808172853105733
16.678514078873903 248.50514479398956 0.681773039227746
16.683741633827317 249.6805464962748 0.6841823096593761
16.68896918878073 250.08698257102174 0.6837896696115225
16.694196743734146 248.19899472117785 0.6814362197831113
16.69942429868756 246.88185910536285 0.678297072624592
16.704651853640975 247.5576621493008 0.6799479900422324
16.70987940859439 249.5720545604147 0.6831256628214465
16.715106963547804 249.0453456583521 0.6840334260572823
16.720334518501218 248.01064280791988 0.6830403357503848
16.725562073454633 243.2346935970875 0.6750054644710903
16.730789628408047 241.1594302265162 0.6710671249220972
16.73601718336146 239.0719240630048 0.6664623086277701
16.741244738314876 240.1928733281402 0.6692035669775359
16.74647229326829 240.38667598324307 0.6686544816547486
16.751699848221705 239.35071244588488 0.668041427254711
16.75692740317512 236.3617693092227 0.6630479959768785
16.762154958128534 233.31258368834003 0.6593713458806192
16.767382513081948 230.69263486329098 0.6573958333756428
16.772610068035362 231.66201423724786 0.6586955103498326
16.777837622988777 232.44144914795015 0.6597831925719021
16.78306517794219 232.98404673489208 0.6602408104999908
16.788292732895606 235.52302607309664 0.6646211940810827
16.79352028784902 235.68898562582504 0.6652302697470727
16.798747842802435 235.59233164494862 0.6632221436828237
16.80397539775585 235.52681554261042 0.6632100540025332
16.809202952709263 234.06598061286368 0.6616509985066308
16.814430507662678 234.3236334617023 0.6646386042887195
16.819658062616092 232.51268947975797 0.6634499672867706
16.824885617569507 231.41192805770467 0.6615746142182117
16.83011317252292 229.56476692147356 0.6567766521119638
16.835340727476336 230.973068084631 0.6582034813640473
16.84056828242975 229.1781567244786 0.6557074258765252
16.845795837383164 229.50423012124855 0.6552252300545827
16.85102339233658 227.88554176475773 0.6519545684179083
16.856250947289993 231.18826654943325 0.6556406012805868
16.861478502243408 228.15458521380452 0.6516118055563432
16.866706057196822 226.2337087336588 0.6494071276415919
16.871933612150237 225.59501221632394 0.64940818018375
16.87716116710365 226.560586777087 0.6514704824826678
16.882388722057065 227.27128424207552 0.6539176077956914
16.88761627701048 227.5833037552072 0.6563658203703906
16.892843831963894 227.5672549831698 0.6563456220060866
16.89807138691731 226.67998755738765 0.6551475717128894
16.903298941870723 223.8792699836706 0.6507344267048903
16.908526496824138 224.25318573556504 0.6503545972412083
16.913754051777552 222.28424258901427 0.6489137297661012
16.918981606730966 224.2781187516613 0.6517316958218015
16.92420916168438 224.1176223007042 0.6502222641937412
16.929436716637795 225.1535342172621 0.651057812862789
16.93466427159121 225.15865984947413 0.6495841892005171
16.939891826544624 224.37496576608208 0.6484352682771402
16.94511938149804 224.43138285098345 0.6471970076910112
16.950346936451453 225.22517940907778 0.6486825760394835
16.955574491404867 225.66578069857698 0.6493093485958052
16.960802046358282 226.80504499841908 0.6515154617226605
16.966029601311696 226.0779601337452 0.6502343253762111
16.97125715626511 224.91451845986822 0.6480041402916358
16.976484711218525 225.13768715484665 0.6493518734594962
16.98171226617194 222.98477535426477 0.6478530519568337
16.986939821125354 221.32227886373025 0.6470248059667736
16.99216737607877 220.18602444593967 0.6432225057029853
16.997394931032183 221.72927694807925 0.6432820608401587
17.002622485985597 225.3344361832963 0.6493088596852518
17.00785004093901 227.41070171184634 0.6519243868142366
17.013077595892426 229.09306407630896 0.6558256950604633
17.01830515084584 228.09267632452298 0.6521341219754828
17.023532705799255 225.9202054457823 0.6482669450897622
17.02876026075267 227.8427054960523 0.652054041283175
17.033987815706084 230.00297837515527 0.6554916856425852
17.039215370659498 230.7893977207816 0.6577883894459094
17.044442925612913 230.35872608471496 0.655740268301649
17.049670480566327 228.05918169359998 0.6519945595571782
17.05489803551974 225.91698431042087 0.6478271390715303
17.060125590473156 227.7963944253266 0.6503995848034512
17.06535314542657 229.8694260237598 0.6545294995070594
17.070580700379985 234.06474623510132 0.6618325167766416
17.0758082553334 232.93982632362494 0.6592338100812534
17.081035810286814 230.23375779362857 0.6549820592809728
17.086263365240228 230.81334663896408 0.6553216139508417
17.091490920193642 229.5862158509619 0.6540350180058657
17.096718475147057 228.13001058631664 0.6526061189163664
17.10194603010047 226.03014301668784 0.6494348148196755
17.107173585053886 225.18149936512106 0.6480663984923644
17.1124011400073 227.70240513100256 0.6513900885830848
17.117628694960715 230.28946256432548 0.6534540272478262
17.12285624991413 232.82290014159824 0.6574226565420906
17.128083804867543 234.6906210056987 0.6595852939059919
17.133311359820958 234.58264252606543 0.6580994117403718
17.138538914774372 232.9687076694303 0.6582541475225477
17.143766469727787 230.84350740675774 0.6535771961656673
17.1489940246812 230.03566359473993 0.6514088259712991
17.154221579634616 232.36103863661418 0.6539899483108405
17.15944913458803 234.5264151602295 0.6565505924196577
17.164676689541444 237.49024889506396 0.6613922584867932
17.16990424449486 241.93335386997038 0.6677112779461782
17.175131799448273 246.19331274926247 0.6732767369280805
17.180359354401688 246.03432127496868 0.6722840650900156
17.185586909355102 248.138451103879 0.67397475199928
17.190814464308517 249.13126139871295 0.6748973559545082
17.19604201926193 252.80684595577625 0.6793507481121766
17.201269574215345 254.47691334976014 0.6809687548560285
17.20649712916876 251.4455888407632 0.6765841699298695
17.211724684122174 251.1009149213843 0.676605671505035
17.21695223907559 250.83993069885835 0.6771300352025869
17.222179794029003 253.2717323411578 0.6804983648833685
17.227407348982418 253.44575076705382 0.6813190795933711
17.232634903935832 253.26370360027775 0.6806860727927486
17.237862458889246 254.54010754184694 0.6817223718338329
17.24309001384266 254.6443790203356 0.6817964311270792
17.248317568796075 253.74657111917966 0.6808347331798845
17.25354512374949 253.1694751998861 0.6814273107620303
17.258772678702904 250.41623738224953 0.6779864989578066
17.26400023365632 247.87458181741545 0.6747213911000405
17.269227788609733 246.62610068798483 0.6732748586720607
17.274455343563147 245.44045294637576 0.6717909204800556
17.279682898516562 246.53309037707817 0.6720824223872911
17.284910453469976 245.1359793616871 0.6698912008305288
17.29013800842339 246.44672678682312 0.6712825456306112
17.295365563376805 248.45367039801727 0.6751775629901531
17.30059311833022 250.40501730588932 0.6784552726016376
17.305820673283634 249.6970395459478 0.6775371430216518
17.31104822823705 248.39811426140622 0.6746525530088348
17.316275783190463 248.47925885025765 0.6748125694659783
17.321503338143877 251.69705501925236 0.6797738711195331
17.32673089309729 251.5292988190838 0.6796722471637432
17.331958448050706 247.81910051625607 0.674827378722823
17.33718600300412 245.94925808480352 0.6724559085864459
17.342413557957535 248.3050445013032 0.675548585719233
17.34764111291095 248.77656427869215 0.6764712730503346
17.352868667864364 246.88718060163666 0.6754724276146108
17.358096222817778 244.899537645085 0.6707104765047505
17.363323777771193 244.68838624706748 0.6706463364852003
17.368551332724607 245.23613895645917 0.6698029193288753
17.37377888767802 244.75679333142628 0.6706296170739262
17.379006442631436 241.49321956949743 0.667449054377535
17.38423399758485 239.3100158142042 0.6638117188786911
17.389461552538265 238.20016258884004 0.6621317688322261
17.39468910749168 240.44405297996298 0.6641493692813392
17.399916662445094 243.03673566828806 0.6681584881413857
17.405144217398508 244.42166917610263 0.6696770915214145
17.410371772351922 243.27868795681127 0.6677767396769828
17.415599327305337 242.45035732427087 0.666658199300296
17.42082688225875 243.75939657178438 0.6685372437846142
17.426054437212166 240.67484294452896 0.6652498956062219
17.43128199216558 238.82969101103515 0.6630665217869461
17.436509547118995 236.69645592270214 0.6599376530522689
17.44173710207241 238.9722212546196 0.6624036000848024
17.446964657025823 241.58253515606992 0.6649161989747945
17.452192211979238 241.3218840403538 0.6648222283056847
17.457419766932652 242.33669080447055 0.6658434351566356
17.462647321886067 243.80831375535254 0.6677849152799865
17.46787487683948 241.55620592477052 0.6645421486445304
17.473102431792896 240.99512519373627 0.6644690234419453
17.47832998674631 240.88099342455757 0.6647830854623984
17.483557541699724 243.68569338615777 0.6684895719099996
17.48878509665314 245.280016074739 0.6703411124856846
17.494012651606553 245.57156362390654 0.6700488236595606
17.499240206559968 247.16717043821714 0.6713562198295902
17.504467761513382 249.3460465262198 0.6747062076805793
17.509695316466797 252.1017600271928 0.678694324362759
17.51492287142021 251.06315930394732 0.677452513229073
17.520150426373625 247.20195702340826 0.6719615981148378
17.52537798132704 245.31333271284254 0.6680870413790144
17.530605536280454 243.86130730431867 0.665216334393
17.53583309123387 243.47432527439898 0.6647958526160459
17.541060646187283 245.28995977705245 0.6672459679293665
17.546288201140698 248.39401118892084 0.6732010296443607
17.551515756094112 247.21086264808025 0.6723855893117284
17.556743311047526 248.23374593320753 0.673302346035632
17.56197086600094 247.66488801552816 0.67211322935778
17.567198420954355 249.19757506247936 0.674428581649202
17.57242597590777 252.01567667856148 0.6775809543824695
17.577653530861184 251.6183447711284 0.6779475807155988
17.5828810858146 251.9546782925965 0.6781710137393193
17.588108640768013 250.27012194772195 0.6764125080927268
17.593336195721427 249.8508573681388 0.675366601127338
17.598563750674842 252.90653252157574 0.6780441358509243
17.603791305628256 254.54019048617573 0.6801969569734525
17.60901886058167 256.65241762856436 0.6838023298830774
17.614246415535085 259.33028026487085 0.6869465798674773
17.6194739704885 259.64252618854306 0.6863410527229821
17.624701525441914 258.5877138173992 0.6842229746532893
17.62992908039533 262.246887949457 0.6888280267985162
17.635156635348743 264.45102452174 0.6916258913980275
17.640384190302157 267.30067381073627 0.6945629073302556
17.64561174525557 268.7913745413019 0.6965914738008101
17.650839300208986 269.3820677458769 0.6976092534599554
17.6560668551624 268.36416351190036 0.6967810211414261
17.661294410115815 268.88545669797213 0.6972102799589475
17.66652196506923 272.82881328121795 0.7015376792767091
17.671749520022644 279.2895436514149 0.7085457963190285
17.676977074976058 285.8350362423692 0.7167054017384566
17.682204629929473 288.03461353347666 0.7188073104642217
17.687432184882887 290.5619837112893 0.7216568981431254
17.6926597398363 294.83180593871106 0.7266130555818779
17.697887294789716 297.7063329361586 0.7301362900498481
17.70311484974313 300.64489887414004 0.7335450012509651
17.708342404696545 303.5291479669368 0.7374278906772223
17.71356995964996 307.5381128552832 0.7426814907589742
17.718797514603374 309.67552232571705 0.745320490010792
17.724025069556788 308.9192750790827 0.743926157796375
17.729252624510202 310.46727849113034 0.7455369965755055
17.734480179463617 313.1442274343538 0.7483724689373955
17.73970773441703 312.61811860141455 0.7471972104586003
17.744935289370446 312.1028523669733 0.7474325456516018
17.75016284432386 314.41346664425436 0.7495136287441686
17.755390399277275 319.006471153421 0.7545137376250668
17.76061795423069 325.17211916368217 0.7618663503428579
17.765845509184103 325.383321858378 0.7619726212744047
17.771073064137518 323.1163239109164 0.7592906218440811
17.776300619090932 319.1193596391272 0.7540435043596156
17.781528174044347 316.13838471477703 0.7505769048237841
17.78675572899776 312.3196193508648 0.7470976565436818
17.791983283951176 308.95544922430867 0.7440158856641018
17.79721083890459 302.4659103102351 0.7373194450413008
17.802438393858004 297.428570541834 0.7318074759875466
17.80766594881142 291.9912818782781 0.7244698083261731
17.812893503764833 287.8066268229535 0.718942176377289
17.818121058718248 286.66834795515547 0.7170660124512562
17.823348613671662 284.47246119570497 0.7134289003675959
17.828576168625077 282.9587877317967 0.7121112051405682
17.83380372357849 278.80168232822786 0.707229769030119
17.839031278531905 277.0139123013483 0.7060941827105353
17.84425883348532 273.5025200154269 0.7023809868997856
17.849486388438734 270.97059123978613 0.6988795030860817
17.85471394339215 269.15144566735415 0.6966703420823763
17.859941498345563 269.0448929102291 0.6968649209663306
17.865169053298978 270.388378839127 0.6982817007633007
17.870396608252392 273.31141921230284 0.7034025919219443
17.875624163205806 274.4683299855661 0.7039432432472069
17.88085171815922 275.76550681494905 0.7056057091756652
17.886079273112635 275.8745534030944 0.705117754629021
17.89130682806605 282.55175902836436 0.7127880484959247
17.896534383019464 287.94361510049936 0.7209402145013393
17.90176193797288 297.06071005225397 0.7325694777004799
17.906989492926293 303.5884116709311 0.7405084715404582
17.912217047879707 309.55775501645803 0.7473101755498653
17.917444602833122 313.6573631265548 0.7501645773428821
17.922672157786536 318.05413150394367 0.754826103284017
17.92789971273995 321.49486509975577 0.7582188236100861
17.933127267693365 324.1888412127854 0.7600664951207337
17.93835482264678 325.579170483249 0.7625727435342756
17.943582377600194 324.39006368581823 0.760701543886338
17.94880993255361 325.023500060281 0.7613725000696632
17.954037487507023 320.9839014293922 0.7566282618019372
17.959265042460437 313.59070084234975 0.7477067467314548
17.96449259741385 305.9655807568398 0.7401612644034407
17.969720152367266 301.10782915925705 0.7352971939890689
17.97494770732068 297.785714446451 0.7305904695634818
17.980175262274095 294.11027567309884 0.7262201490922287
17.98540281722751 288.8230217672146 0.719661637797425
17.990630372180924 282.03023050906046 0.7118588599149231
17.995857927134338 276.913086687999 0.7061043444527124
18.001085482087753 273.5614874621777 0.7009674212452616
18.006313037041167 270.47888274046386 0.6982134573901815
18.01154059199458 266.2195298329182 0.6933145802120836
18.016768146947996 264.3047105384464 0.6910017286424666
18.02199570190141 261.939945015421 0.6888579365338291
18.027223256854825 261.47751338501274 0.6877083671159061
18.03245081180824 261.4615262679788 0.6884365923289267
18.037678366761654 261.5998795108108 0.6883502072076183
18.042905921715068 260.8893498970724 0.6862742620959366
18.048133476668482 257.9856573736579 0.6834077214892644
18.053361031621897 257.45929067567084 0.6831121218598815
18.05858858657531 257.2713107301994 0.6829274332726382
18.063816141528726 259.4441031208626 0.6855057209958434
18.06904369648214 256.7157617264228 0.6813491401730671
18.074271251435555 257.8932551738302 0.6823879158036534
18.07949880638897 259.24526290993396 0.6837252675809999
18.084726361342383 262.8751783552601 0.6876647752974198
18.089953916295798 265.92451780364394 0.6928764167313398
18.095181471249212 266.55976343197557 0.6932432473849689
18.100409026202627 270.6013741151323 0.6981541541262932
18.10563658115604 270.03121563168173 0.6968232443104807
18.110864136109456 275.04669190127015 0.7019934766528907
18.11609169106287 279.95173488981055 0.7083568786440675
18.121319246016284 287.99885611228586 0.7182341212688522
18.1265468009697 291.0387135182561 0.7209864499932026
18.131774355923113 291.1627579939032 0.7206673896063306
18.137001910876528 291.49528117183223 0.7204494196399568
18.142229465829942 293.94247911533773 0.7235812838381117
18.147457020783357 300.2929318768742 0.7314608922358127
18.15268457573677 305.9738404953268 0.738000094575085
18.157912130690185 313.41524852825836 0.7467415952676753
18.1631396856436 321.3814970429941 0.7557286457156797
18.168367240597014 328.88500417766517 0.7640503384744829
18.17359479555043 340.439454975491 0.7780151606916609
18.178822350503843 350.97417942173195 0.789594458626043
18.184049905457258 358.2610138929686 0.7981716796840622
18.189277460410672 362.7061631225102 0.8024243419643667
18.194505015364086 366.98563116939704 0.8067898879896584
18.1997325703175 370.21822256029793 0.8104268874457997
18.204960125270915 373.82210444721466 0.8137629724043435
18.21018768022433 376.1701677108794 0.8162584606210685
18.215415235177744 375.7109302778162 0.8158564974470183
18.22064279013116 374.7440302876091 0.814381626245017
18.225870345084573 372.748980196404 0.8121689554385881
18.231097900037987 372.3416052032637 0.8118445385399379
18.236325454991402 377.5291581471657 0.8173407300492289
18.241553009944816 381.4567482988148 0.8217546488400111
18.24678056489823 386.20739969993497 0.8265257833022929
18.252008119851645 388.98633721089817 0.8299798591360833
18.25723567480506 386.9723876443317 0.8279378436470154
18.262463229758474 380.30200376041375 0.8206356820006618
18.26769078471189 373.5232017136431 0.8132605312468695
18.272918339665303 367.57734343408555 0.8066784043362876
18.278145894618717 359.09600854897445 0.7974147115743546
18.28337344957213 347.65629667567276 0.7848598502891677
18.288601004525546 340.97664551033756 0.7769639711277284
18.29382855947896 336.7318992672782 0.7721474141909592
18.299056114432375 331.8232045646419 0.766525021553835
18.30428366938579 323.5198054961109 0.7574823502350867
18.309511224339204 314.3734917044696 0.74812606918158
18.314738779292618 307.8674576703363 0.7404087897580984
18.319966334246033 301.6306664958278 0.7334635033201702
18.325193889199447 297.8676414722969 0.729151083277877
18.33042144415286 292.06010095124986 0.7232380277452719
18.335648999106276 288.47304768871874 0.7185706173847713
18.34087655405969 286.82532981564174 0.7162789475936328
18.346104109013105 285.91980985386306 0.7146096481527842
18.35133166396652 287.23745878334813 0.716842386170004
18.356559218919934 285.15203915461603 0.7138596663177539
18.361786773873348 283.1746086108394 0.7117645005975807
18.367014328826762 282.55368231697287 0.7110134601844212
18.372241883780177 282.44185430035265 0.7112048682615351
18.37746943873359 282.46034845057846 0.7105580736492321
18.382696993687006 282.0522731612088 0.7100329187771194
18.38792454864042 284.6792475023677 0.714842764068332
18.393152103593835 291.68382552736256 0.7347997191600352
18.39837965854725 300.4968277314639 0.7526365039056175
18.403607213500663 306.6057195455504 0.7660793451012562
18.408834768454078 314.08730926224183 0.7794523623415875
18.414062323407492 322.75182295662484 0.7942115129334447
18.419289878360907 329.80433149170415 0.805657249206449
18.42451743331432 332.61299999333585 0.8120222040970286
18.429744988267736 330.55534622488125 0.8133503875087245
18.43497254322115 326.93260409909624 0.811735028561625
18.440200098174564 321.080251513216 0.8074243483236109
18.44542765312798 315.48473070623845 0.804483798872736
18.450655208081393 312.3240537523426 0.8032490258017948
18.455882763034808 309.7765292808306 0.8037314603249384
18.461110317988222 307.7446973442824 0.8039967487938543
18.466337872941637 303.90728123625604 0.8017807880110428
18.47156542789505 303.2397809084921 0.8033778894362612
18.476792982848465 301.64056779122944 0.8032712070779159
18.48202053780188 300.78982855661087 0.8042085770927954
18.487248092755294 299.8014885889963 0.8052564655525697
18.49247564770871 299.82730402330805 0.8076487713515907
18.497703202662123 300.4239378158787 0.8113802767107274
18.502930757615538 302.3044554076602 0.8152456745442206
18.508158312568952 301.0375438282205 0.816196662862371
18.513385867522366 300.6869448370087 0.817559662248124
18.51861342247578 300.0490725706863 0.8192949352200353
18.523840977429195 300.1067629446412 0.8225140284330897
18.52906853238261 299.6368794786177 0.8239200390284299
18.534296087336024 298.3077094945773 0.8235540379645304
18.53952364228944 294.9638595837969 0.8209050880121698
18.544751197242853 290.82605888004036 0.8168529089869742
18.549978752196267 289.0335737093469 0.8163405863123672
18.555206307149682 288.65205652734403 0.8188145085514112
18.560433862103096 289.65184704680183 0.8211603863954159
18.56566141705651 290.6550430926559 0.8260064566289915
18.570888972009925 290.09788449046994 0.8263129686278968
18.57611652696334 289.9399578642536 0.8274923832243501
18.581344081916754 289.95070012212807 0.8294812949045777
18.58657163687017 289.12283219922136 0.8301378129801773
18.591799191823583 289.9825053795828 0.8334047772622049
18.597026746776997 291.0833169853062 0.8359382141018082
18.60225430173041 293.6694705101728 0.8407872550398203
18.607481856683826 294.95978907627494 0.8444569884783368
18.61270941163724 296.5441217256445 0.8486624540949276
18.617936966590655 295.24792515057266 0.8483634411343113
18.62316452154407 296.7088087680088 0.8493840955504579
18.628392076497484 302.68496841609664 0.8409258057663386
18.633619631450898 311.66124059357657 0.8458498358051879
18.638847186404313 318.3011228281681 0.8487116357600809
18.644074741357727 323.54467197254195 0.8517413091640276
18.64930229631114 321.8227344181982 0.8457108618730539
18.654529851264556 322.34473676754516 0.8406838602930196
18.65975740621797 326.8337925980958 0.842836123698077
18.664984961171385 329.2836024926724 0.8422117992772605
18.6702125161248 331.93349494570253 0.8426507558313467
18.675440071078214 336.35226028661407 0.8458037683435011
18.680667626031628 342.39150782295945 0.8498556239004584
18.685895180985042 348.9109285125485 0.8560584669423371
18.691122735938457 355.12990968793713 0.8619609070106677
18.69635029089187 356.8389576840345 0.8615022038070927
18.701577845845286 359.4458344722305 0.862560965444881
18.7068054007987 360.83489502558666 0.8620420227086361
18.712032955752115 360.9863740245544 0.8603842842191924
18.71726051070553 363.5981338807957 0.8624163878740808
18.722488065658943 366.6945659361756 0.8643415694231836
18.727715620612358 367.011603427573 0.8635566578135587
18.732943175565772 369.0272471924371 0.8648663784420506
18.738170730519187 368.094855472661 0.8627240758686149
18.7433982854726 369.34298664499863 0.8638814156067498
18.748625840426016 368.94141426137287 0.8619433919545951
18.75385339537943 366.405578769306 0.8579882581134114
18.759080950332844 364.7384809086151 0.854695662234142
18.76430850528626 362.3211633431491 0.8501019937251185
18.769536060239673 360.2426631867096 0.8469025149463429
18.774763615193088 357.83119380893083 0.84297145240665
18.779991170146502 352.25968059991027 0.8345798741589743
18.785218725099917 343.30856839372933 0.8228845274457298
18.79044628005333 339.2299593783624 0.8170453345452741
18.795673835006745 335.0635472140968 0.8112438830987713
18.80090138996016 330.1696250168084 0.805019690697013
18.806128944913574 328.2729253065434 0.8019061053201263
18.81135649986699 323.3428131560734 0.795206970341633
18.816584054820403 321.9256234944274 0.7939514682005452
18.821811609773818 321.71612028112105 0.7931307634911978
18.827039164727232 321.54238372578027 0.7926244446653021
18.832266719680646 318.92781653169504 0.7884106261046023
18.83749427463406 316.2058469393727 0.7845388202665865
18.842721829587475 314.3825363080907 0.7818529368976006
18.84794938454089 311.22580758782135 0.7780923457218701
18.853176939494304 308.931220576494 0.7750134722516465
18.85840449444772 307.4165368816783 0.7729559304057158
18.863632049401133 307.47432818025845 0.772493383466746
18.868859604354547 306.2866232422894 0.7696160728077528
18.87408715930796 304.7105096440489 0.767313321437073
18.879314714261376 298.67306555141914 0.7593827788592754
18.88454226921479 293.12852220861356 0.7534569278060123
18.889769824168205 288.1164617956697 0.746256615357768
18.89499737912162 286.7042292176252 0.7447344725783624
18.900224934075034 286.7991014495464 0.7440570901550806
18.90545248902845 285.44807340898524 0.74186438188361
18.910680043981863 284.61964411417887 0.7421156105853564
18.915907598935277 284.33855342010423 0.7418451496431423
18.92113515388869 284.3569114285405 0.7427331097586374
18.926362708842106 283.0722741306523 0.7407703743139299
18.93159026379552 284.27453613908017 0.7413634128471819
18.936817818748935 281.05030268838703 0.7371740897738774
18.94204537370235 280.74013925604476 0.7363972234250961
18.947272928655764 278.7030226751005 0.732958514479168
18.952500483609178 281.21006673256187 0.7351993744693508
18.957728038562593 279.4680886012822 0.7318880397615534
18.962955593516007 277.7144952172437 0.7295705254703406
18.96818314846942 273.70471200882844 0.7239779317594348
18.973410703422836 272.3064034511935 0.7216099026312339
18.97863825837625 274.3540813428114 0.7243932575711899
18.983865813329665 277.6272014878783 0.728375720987957
18.98909336828308 279.3633697004435 0.7305406926442755
18.994320923236494 279.6005260002042 0.7303163229210501
18.999548478189908 278.0743456863629 0.7279110378290334
19.004776033143322 276.15213501666346 0.7269157009688999
19.010003588096737 278.8625099371841 0.7303206070508793
19.01523114305015 279.42445440240107 0.731178838557926
19.020458698003566 279.10373954635867 0.7295279410204875
19.02568625295698 276.1980120068372 0.7248042325508999
19.030913807910395 275.6461587032423 0.7235264463349798
19.03614136286381 280.0245491208438 0.7284069009233017
19.041368917817223 284.1156463468951 0.7334439293805711
19.046596472770638 284.7517239203988 0.7341546753917462
19.051824027724052 281.1178321973001 0.7286110528077351
19.057051582677467 281.25913398236094 0.7284043650697553
19.06227913763088 282.2122407601415 0.7293004983725355
19.067506692584296 283.4556471414453 0.7309340005395513
19.07273424753771 284.7892797393371 0.7321573868366724
19.077961802491124 283.69475730995276 0.7309797692888502
19.08318935744454 284.2226636702945 0.7305037468847325
19.088416912397953 283.4371410811584 0.7291864879423532
19.093644467351368 283.25918094293235 0.7293684538608698
19.098872022304782 281.4821311243361 0.727143560008332
19.104099577258197 277.74245340812666 0.722481798271757
19.10932713221161 275.8691995467162 0.7195701415015092
19.114554687165025 275.8801575555872 0.7192415244791504
19.11978224211844 271.6837135351597 0.7138807717764692
19.125009797071854 271.665632520342 0.7131674581407126
19.13023735202527 272.10048159878517 0.7135460693976169
19.135464906978683 275.4577332370831 0.7183036041968369
19.140692461932098 278.8250709099471 0.7231216821609455
19.145920016885512 277.0929439106001 0.7208997576165841
19.151147571838926 274.83749073878636 0.7172976915131919
19.15637512679234 272.56013505209324 0.7140024363594155
19.161602681745755 269.70016000984174 0.7103815071153728
19.16683023669917 268.09585095461716 0.7084262205130452
19.172057791652584 267.5569348824848 0.7094023402136463
19.177285346606 268.4446020516718 0.7110031741623747
19.182512901559413 270.9444555381878 0.7141863416631993
19.187740456512827 271.2893391545708 0.7142911110090089
19.19296801146624 272.5798970317698 0.7149423910512743
19.198195566419656 272.04764653627416 0.713892560412061
19.20342312137307 269.9980748283776 0.7098058776640391
19.208650676326485 268.88890645427887 0.707535498948042
19.2138782312799 268.0881357123289 0.7067086966889977
19.219105786233314 269.5072793069446 0.709357832848887
19.22433334118673 271.06447836709845 0.7125722382855014
19.229560896140143 274.60014061266605 0.7189833055185628
19.234788451093557 273.93418276207 0.7179563315739906
19.24001600604697 272.5960183251272 0.7153064269150737
19.245243561000386 270.23763926791025 0.7113335022402719
19.2504711159538 272.4921689170192 0.7129735304497711
19.255698670907215 272.48993305228265 0.7132827980203431
19.26092622586063 273.4628082641996 0.7144289414691087
19.266153780814044 274.5163156180377 0.7158370817036772
19.271381335767458 275.23927974389653 0.7165836127855587
19.276608890720873 275.9566650115943 0.7160932254523144
19.281836445674287 276.7768068822758 0.7169159571991442
19.2870640006277 278.2370563155571 0.7183853077007529
19.292291555581116 280.0882330464062 0.7199505448006904
19.29751911053453 279.1774067891436 0.7189944508319682
19.302746665487945 279.9040669245562 0.7203886797193897
19.30797422044136 280.96347855409704 0.7222316492351858
19.313201775394774 285.6440611444528 0.7277269786854912
19.318429330348188 290.9550236627803 0.7327773387642481
19.323656885301602 294.8841210484182 0.7378418957099719
19.328884440255017 296.030652499775 0.7390480546652908
19.33411199520843 296.677420807624 0.7391140248844934
19.339339550161846 297.39736252242625 0.7394421473389261
19.34456710511526 299.61029835976296 0.7409893342070718
19.349794660068675 303.41049246727266 0.7457562615989376
19.35502221502209 308.76258306191977 0.7525177204362368
19.360249769975503 311.8252637916446 0.7559504132799812
19.365477324928918 316.83134685306055 0.7623894097316436
19.370704879882332 318.5907535562203 0.7644445681536776
19.375932434835747 321.6582545431318 0.7676386347750571
19.38115998978916 323.66093598491415 0.7700300137572634
19.386387544742576 322.43423113934045 0.7673530478369243
19.39161509969599 325.3449077983363 0.7709276839732383
19.396842654649404 325.8294980489265 0.771346486555622
19.40207020960282 331.09564160956774 0.7770278812664644
19.407297764556233 331.0394768082113 0.7777276857710534
19.412525319509648 333.3545599671512 0.7797984934762326
19.417752874463062 334.3603414867248 0.7813206489567278
19.422980429416477 336.6846089942441 0.7838260946897531
19.42820798436989 337.2585226165301 0.7848120304824037
19.433435539323305 335.89222572618036 0.7840757215588742
19.43866309427672 334.4476553757536 0.7819434184277916
19.443890649230134 332.18713246779174 0.779336516683094
19.44911820418355 331.4624830033281 0.7776683175414102
19.454345759136963 331.0811605906645 0.7767690283044972
19.459573314090377 335.51797317072607 0.7825735106753468
19.464800869043792 337.31981227041103 0.7844334906431789
19.470028423997206 341.22693351176446 0.7887640840147419
19.47525597895062 342.3567665126984 0.7899193766685327
19.480483533904035 340.35170627455506 0.7869380488013512
19.48571108885745 339.4687857385513 0.7861269279166391
19.490938643810864 340.5390317374775 0.7876104281867915
19.49616619876428 339.5281280010609 0.7864337157642233
19.501393753717693 337.75861754922244 0.7842199286588514
19.506621308671107 335.3533841410812 0.7804694937365388
19.51184886362452 337.8927651700354 0.7838952883087137
19.517076418577936 341.1865108790777 0.7878053400037092
19.52230397353135 344.98938063269964 0.7919054171504812
19.527531528484765 349.7561296305256 0.7966426833407144
19.53275908343818 352.33200137379356 0.7993713197411033
19.537986638391594 356.47697900226774 0.8040108201003615
19.54321419334501 356.5293302252667 0.8046801258945508
19.548441748298423 355.17092903159306 0.8030345286169988
19.553669303251837 356.61831483941364 0.8047478682268434
19.55889685820525 361.1466584342887 0.8094163585134626
19.564124413158666 366.6295973049132 0.8151568767037329
19.56935196811208 371.63251056580526 0.8210096062957357
19.574579523065495 373.7180840401755 0.8232088640728137
19.57980707801891 375.00866759868103 0.8243485735772726
19.585034632972324 377.7583790054354 0.8273294565588719
19.590262187925738 380.5195204534737 0.8298076476023233
19.595489742879153 385.06221388546606 0.8348894048880743
19.600717297832567 386.55694121038914 0.8360677406326269
19.60594485278598 388.78135273408776 0.8382329669239112
19.611172407739396 387.6737934306808 0.836908400440477
19.61639996269281 388.7922010005372 0.8382219415490741
19.621627517646225 390.0903448918789 0.8394481230777632
19.62685507259964 389.0147383576971 0.8384377374339838
19.632082627553054 390.8465324052425 0.8401144389315055
19.637310182506468 390.81551070364725 0.8397898010088419
19.642537737459882 390.2015027220354 0.8390023615486195
19.647765292413297 387.5997368027922 0.8358006212288079
19.65299284736671 390.4271962740618 0.8391309368605012
19.658220402320126 392.5740440279118 0.8413659062799236
19.66344795727354 398.7477084389523 0.8482039756633156
19.668675512226955 399.3143881472364 0.8487736315794764
19.67390306718037 400.9986894194426 0.8502996680233706
19.679130622133783 403.6422122775991 0.8528716256781034
19.684358177087198 405.5410761218535 0.8548784729469363
19.689585732040612 408.5956203463392 0.8579703356929304
19.694813286994027 409.7362715691709 0.8591288851320116
19.70004084194744 410.91764746024216 0.8602386614226385
19.705268396900856 409.17719610283484 0.858188637659562
19.71049595185427 405.58245928634966 0.854640188550489
19.715723506807684 399.6389079435513 0.847947422631648
19.7209510617611 394.55662990882183 0.8430495350708314
19.726178616714513 389.53308441803955 0.8379479570603358
19.731406171667928 386.7161993573573 0.8349990698545968
19.736633726621342 382.4380704122689 0.8308429846307354
19.741861281574757 377.02721174347045 0.8248933769026963
19.74708883652817 373.0660921162794 0.8206160970383392
19.752316391481585 367.25759820295264 0.8141449565043739
19.757543946435 362.19811048360236 0.8081335116043811
19.762771501388414 356.0517074062624 0.8011372930344505
19.76799905634183 352.2446417027413 0.7968099318147933
19.773226611295243 352.7612037685188 0.7972709434830879
19.778454166248657 350.4380464501545 0.794753004175111
19.783681721202072 348.3248481761633 0.7912835435829245
19.788909276155486 343.56502807615664 0.7864811685128025
19.7941368311089 341.49623464731 0.7845508763404053
19.799364386062315 337.3419456821011 0.7802139449162678
19.80459194101573 334.19239881896823 0.77700583490891
19.809819495969144 332.00843218952446 0.77374109797614
19.81504705092256 329.64573322851976 0.7716099344622499
19.820274605875973 329.2406118445409 0.7720988232773184
19.825502160829387 326.6945709761252 0.7696466904041683
19.8307297157828 324.82221504880573 0.767382973172065
19.835957270736216 321.8301382628375 0.7631731715555546
19.84118482568963 319.4966326187073 0.7592484182891617
19.846412380643045 318.90065752509713 0.7585148887990686
19.85163993559646 317.7203666878688 0.7561058721550165
19.856867490549874 316.30994827053473 0.7544720999430763
19.86209504550329 313.5855612947971 0.7508402302947195
19.867322600456703 312.40820996172874 0.7494264846774735
19.872550155410117 313.9895352556031 0.752318141091966
19.87777771036353 312.1254839760438 0.7503193851749431
19.883005265316946 314.51147474677794 0.7537966964356927
19.88823282027036 314.61393384187147 0.7536001752186998
19.893460375223775 312.25393252354917 0.750932399017738
19.89868793017719 310.34043641964297 0.7486287121992818
19.903915485130604 309.1757896553843 0.7467663274921382
19.909143040084018 309.6942823841194 0.7477338289397836
19.914370595037433 310.1781898989239 0.7483203681847488
19.919598149990847 310.22846774202463 0.7483110434974931
19.92482570494426 307.186641669886 0.7447677068259484
19.930053259897676 307.3543142295922 0.7441178986810288
19.93528081485109 306.7686806936239 0.7426138513989279
19.940508369804505 307.3829911963382 0.7436129727153398
19.94573592475792 305.79105808938965 0.7421735154289395
19.950963479711334 301.7481524384824 0.7382104859393687
19.956191034664748 300.6635834313608 0.7376434198310409
19.961418589618162 299.89551310845843 0.7358044031798404
19.966646144571577 296.70583965399834 0.7321092156640209
19.97187369952499 298.7781880080647 0.7345187217330028
19.977101254478406 302.1250394293239 0.7382148397221366
19.98232880943182 308.03175667207347 0.7449845445298688
19.987556364385235 310.09958894308585 0.747205328872241
19.99278391933865 311.0226460142355 0.7482795947326658
19.998011474292063 308.0737350763514 0.7449115924994033
20.003239029245478 306.16204971698875 0.742377894421436
20.008466584198892 305.0990820081556 0.7415510407861202
20.013694139152307 309.8172971038432 0.7467470031446338
20.01892169410572 315.1251082399317 0.7526516001833428
20.024149249059136 320.700827805093 0.7589956268760495
20.02937680401255 325.47037239379864 0.76399001360332
20.034604358965964 326.9370601246308 0.7658763227943848
20.03983191391938 332.3078096405918 0.7724091659595296
20.045059468872793 334.83292344862474 0.7752353453772919
20.050287023826208 336.24161866836147 0.7765875959630515
20.055514578779622 332.92297688866813 0.7722388719524339
20.060742133733036 331.3071364527712 0.7709529639194453
20.06596968868645 330.29464422124994 0.770418504027064
20.071197243639865 327.92200448805227 0.7683389088474324
20.07642479859328 323.67192507863666 0.7634283369818031
20.081652353546694 318.6934743873858 0.7570517505099714
20.08687990850011 315.61646511527516 0.7532358904457359
20.092107463453523 313.7043599887304 0.7506477177769272
20.097335018406937 314.0326151919154 0.7508836189541831
20.102562573360352 315.16846207862096 0.7535385524388474
20.107790128313766 314.44585215635357 0.7526027670299542
20.11301768326718 314.68857058118397 0.7525273604314158
20.118245238220595 313.4201118638227 0.7503386359553113
20.12347279317401 312.1620912144006 0.7483053859165365
20.128700348127424 308.6578366255574 0.7443779413181717
20.13392790308084 306.08773912653936 0.7408663735112242
20.139155458034253 305.94280631728 0.7405555133863639
20.144383012987667 308.4582338635859 0.7435483950771041
20.14961056794108 310.5309659921689 0.7458123638129676
20.154838122894496 312.6034336976102 0.7479152528628638
20.16006567784791 313.61859767655784 0.7491980880022273
20.165293232801325 313.254756658164 0.7493876991086124
20.17052078775474 313.4760386112777 0.7498841136917226
20.175748342708154 312.8757625467901 0.7502111246115308
20.18097589766157 312.74255654018185 0.7496045919614072
20.186203452614983 315.0073091289851 0.7523088606720925
20.191431007568397 317.44348541065983 0.7539770492906192
20.19665856252181 316.96736492769975 0.753664972505612
20.201886117475226 315.38361972809366 0.7520755746391785
20.20711367242864 313.37998593280963 0.7496793596426655
20.212341227382055 311.89043104477975 0.7474014713375171
20.21756878233547 309.7055522020287 0.7444543775754114
20.222796337288884 305.7878817097629 0.7397363528461797
20.228023892242298 300.07972160209056 0.7332130869433584
20.233251447195713 296.0017010856459 0.7287325507119919
20.238479002149127 292.7398780820384 0.7251676868595905
20.24370655710254 289.97589673165135 0.7217745882402116
20.248934112055956 289.3539172608269 0.7206281952376455
20.25416166700937 290.2001393908224 0.7207259552181801
20.259389221962785 292.85836917728005 0.7238235398381252
20.2646167769162 293.80980789187635 0.7253577959012539
20.269844331869614 294.91459171161813 0.7272285857636666
20.275071886823028 292.91654117048967 0.7241106639823529
20.280299441776442 290.1781981969906 0.7209479310423629
20.285526996729857 289.24139982590214 0.7196073048642522
20.29075455168327 290.9805883925376 0.7222506040848211
20.295982106636686 293.45429473763716 0.7254727289830448
20.3012096615901 296.5772252530603 0.7289124218483546
20.306437216543515 296.59415810450986 0.7290204743058214
20.31166477149693 299.76759904209405 0.73274371816351
20.316892326450343 298.77608392161284 0.73107771334922
20.322119881403758 295.8167849053029 0.7274819023424851
20.327347436357172 291.3654088773059 0.7217024528209068
20.332574991310587 288.3321756153604 0.718557990537236
20.337802546264 291.321989108656 0.7226486924941459
20.343030101217416 296.6567976000519 0.7288956040096186
20.34825765617083 298.5921837186422 0.73204697715169
20.353485211124244 295.7383466270616 0.7286520406338195
20.35871276607766 291.95584968994666 0.7235777651906978
20.363940321031073 290.1397326359885 0.7209567936196473
20.369167875984488 290.2140848569484 0.7200561740086335
20.374395430937902 291.1171894769188 0.7219087819943395
20.379622985891316 293.65362684043436 0.725067000185503
20.38485054084473 293.9125715769314 0.725159118451221
20.390078095798145 296.16480132312756 0.7282964748737462
20.39530565075156 297.524925531289 0.7291211103512603
20.400533205704974 298.596784235161 0.7301191610932365
20.40576076065839 297.10551279434225 0.7282876213876079
20.410988315611803 291.25740393214346 0.7212870551490882
20.416215870565217 286.42245195967155 0.7161267705819369
20.421443425518632 281.66496083871624 0.7100807573442389
20.426670980472046 281.20086728665405 0.7097361066428455
20.43189853542546 283.6707057406268 0.7137980012835495
20.437126090378875 286.58465385856397 0.7175253640393613
20.44235364533229 288.1812878849848 0.7190580355776574
20.447581200285704 289.5594755430197 0.720423677463985
20.45280875523912 288.22680219707723 0.7179602610184157
20.458036310192533 289.81895519457635 0.7204746375430651
20.463263865145947 290.1432618563564 0.720526829090173
20.46849142009936 291.083162443122 0.7226458432277595
20.473718975052776 290.8398368285798 0.7224519527414086
20.47894653000619 293.34103632230966 0.724826513462019
20.484174084959605 293.8824110740012 0.7266058847182778
20.48940163991302 294.41796118178183 0.7271388717977576
20.494629194866434 294.36907579426077 0.7274743833050158
20.49985674981985 294.20252965654487 0.7272518431494086
20.505084304773263 294.25964881172393 0.7268384914585708
20.510311859726677 292.0049011596105 0.724015127197729
20.51553941468009 291.74903267609585 0.7228524402312473
20.520766969633506 290.8709331573505 0.7203305308453377
20.52599452458692 291.11472588817185 0.7206417906539744
20.531222079540335 291.9190717952572 0.7205988334161254
20.53644963449375 292.11055479321914 0.7216944884291038
20.541677189447164 290.2991861126481 0.7204211662273218
20.546904744400578 288.66273007419113 0.7186667540328414
20.552132299353993 289.5944678993199 0.7208790349303377
20.557359854307407 294.0792261268046 0.7256368708433778
20.56258740926082 296.5542479807407 0.7286666128150402
20.567814964214236 294.26526886513807 0.7261418890862202
20.57304251916765 288.2444911082514 0.7182535731463295
20.578270074121065 287.2379928399372 0.7169756103657217
20.58349762907448 288.54713044555393 0.7183140471803999
20.588725184027894 287.82791110430287 0.7164814851252495
20.593952738981308 285.8792257596502 0.715234630228556
20.599180293934722 286.03084764556576 0.7142207785673899
20.604407848888137 287.457486575747 0.7172502673934948
20.60963540384155 286.6129596055023 0.7156213179931393
20.614862958794966 283.27322464174864 0.7110671946088086
20.62009051374838 283.01292955222146 0.7105095850295372
20.625318068701795 285.3032534267335 0.713062299031325
20.63054562365521 289.4305557908298 0.7194099435412653
20.635773178608623 289.2439609942775 0.7196734540646341
20.641000733562038 286.1430245762376 0.7158841987691661
20.646228288515452 285.41860456448256 0.7144299857798498
20.651455843468867 284.2008202021523 0.7113671914990802
20.65668339842228 282.89073951047527 0.7101290134582144
20.661910953375695 285.3683236283082 0.713234722184322
20.66713850832911 287.1574587409634 0.7168780425578364
20.672366063282524 287.3589452473313 0.7175262761989672
20.67759361823594 287.6991015872322 0.7183139203604646
20.682821173189353 287.97256460077625 0.7184875080546378
20.688048728142768 287.6139186252565 0.7187931711936896
20.693276283096182 287.14661021929993 0.716486348543609
20.698503838049596 284.97136116996694 0.7129305296320685
20.70373139300301 284.40193100816134 0.7110381874405857
20.708958947956425 286.17175964880084 0.7141414578833546
20.71418650290984 290.91574204078364 0.7204263599143369
20.719414057863254 298.754020192965 0.729081469379329
20.72464161281667 302.43530081777675 0.7327734749422355
20.729869167770083 302.50680323350076 0.7330594457915434
20.735096722723497 298.5589740922191 0.7283583298981402
20.740324277676912 295.0739605010592 0.7245125888199343
20.745551832630326 292.6960923627714 0.7206728235080079
20.75077938758374 291.4879225450019 0.7193524547224732
20.756006942537155 295.87787444477055 0.7244496969613123
20.76123449749057 299.8360197910931 0.729700354110834
20.766462052443984 299.2672590477354 0.7291598657807861
20.7716896073974 299.17050394657247 0.7286821704738146
20.776917162350813 299.3594026220861 0.7282231458206804
20.782144717304227 301.18481207349015 0.7312658655698396
20.78737227225764 300.7948004779479 0.7310440698382804
20.792599827211056 299.8550666631106 0.7304879769821594
20.79782738216447 302.2099728393087 0.733409337898642
20.803054937117885 305.9641563915409 0.737941034540054
20.8082824920713 307.1450196541746 0.73918815475932
20.813510047024714 305.23865053558427 0.735842543764158
20.81873760197813 304.5703661539651 0.7348042251604912
20.823965156931543 304.5052726699337 0.7349958205287094
20.829192711884957 304.98963245119955 0.7357867260044887
20.83442026683837 303.14016894622176 0.7336106393318561
20.839647821791786 301.43743635859227 0.7308298839468197
20.8448753767452 302.39794062609496 0.7328595230740824
20.850102931698615 303.7582665017257 0.73458331659772
20.85533048665203 304.5591863728855 0.7355417249340903
20.860558041605444 301.84297121403677 0.7315790913930694
20.865785596558858 300.31409183186827 0.7290496453521195
20.871013151512273 299.7708273050261 0.7286287984066
20.876240706465687 298.96646515055124 0.727934297003968
20.8814682614191 298.8262043456621 0.7275856761122504
20.886695816372516 297.5428547256598 0.72582336801964
20.89192337132593 297.9480192332511 0.7257554080332375
20.897150926279345 297.338264816873 0.7257309406697583
20.90237848123276 295.7529857157318 0.7241453232109575
20.907606036186174 293.9083055907568 0.7215320158445098
20.912833591139588 294.21491800795343 0.7216980319159195
20.918061146093002 293.0729037525541 0.7212603404315444
20.923288701046417 290.84452739112317 0.7195064521341006
20.92851625599983 290.0547765949512 0.7183509232105666
20.933743810953246 290.89818051441296 0.7187883728691385
20.93897136590666 292.04079246297556 0.7196635641979938
20.944198920860075 291.35765883110406 0.7186765913695287
20.94942647581349 292.09027843509017 0.7200956448050327
20.954654030766903 291.7031613420498 0.7206932515602809
20.959881585720318 291.14844034767106 0.7201020166245653
20.965109140673732 289.0786209423201 0.7165857747825122
20.970336695627147 289.29231555988326 0.7162286932583014
20.97556425058056 288.28966919185564 0.71407293415444
20.980791805533975 288.00058532612786 0.715187695511305
20.98601936048739 284.54452447715073 0.7120876904056833
20.991246915440804 284.29406558160053 0.7122013496945674
20.99647447039422 282.2989766244306 0.7091678729384845
21.001702025347633 283.2910098359569 0.7094444327167816
21.006929580301048 284.6624945402419 0.7110822513699017
21.012157135254462 286.2767315496185 0.7135491037818806
21.017384690207876 284.1834385719966 0.7112142500953456
21.02261224516129 283.0717891150293 0.7095797601858338
21.027839800114705 281.5703977961875 0.707602456659271
21.03306735506812 280.2652764720224 0.7053567566940271
21.038294910021534 279.43872517056315 0.7045876569776677
21.04352246497495 281.2030685161188 0.7071898625525894
21.048750019928363 280.26521363758286 0.705879111355581
21.053977574881777 278.21280207113796 0.7028237891354147
21.059205129835192 279.50047119683614 0.7031291801918602
21.064432684788606 283.5903763728673 0.7073499338004392
21.06966023974202 282.62605011281954 0.7059151460610558
21.074887794695435 278.31690686572057 0.7003790351778014
21.08011534964885 273.8773030643945 0.6954326491020346
21.085342904602264 271.5099926826789 0.6921996398931042
21.09057045955568 272.8067051013762 0.6951554895787706
21.095798014509093 276.06549047838826 0.699463776374232
21.101025569462507 277.5050725342837 0.7007966033338967
21.10625312441592 277.71928272011667 0.7007973242218138
21.111480679369336 275.24821132726936 0.6964260248016827
21.11670823432275 275.12878683564475 0.696683767667422
21.121935789276165 271.5361493681027 0.6920896390734139
21.12716334422958 271.0791360980202 0.6906855745743027
21.132390899182994 271.3943312712702 0.690956522794269
21.13761845413641 278.23947422853604 0.6994746869095807
21.142846009089823 280.72125041810875 0.7028731763515942
21.148073564043237 281.76870521985154 0.704774080940468
21.15330111899665 279.35787518490463 0.7005085583621813
21.158528673950066 279.84647689677024 0.7010290940235145
21.16375622890348 279.5636206311286 0.7006295277954537
21.168983783856895 276.71002080229226 0.6961240023658956
21.17421133881031 273.10127208430595 0.6915483132009411
21.179438893763724 272.6740492925615 0.6915293030550581
21.184666448717138 273.6230794183496 0.6934169845264978
21.189894003670553 274.572359527172 0.6935265502450237
21.195121558623967 276.04000263160475 0.694101766157793
21.20034911357738 279.18807293431496 0.6974435223183147
21.205576668530796 280.0583003385521 0.6985075399907354
21.21080422348421 277.67045973161925 0.6956815961088819
21.216031778437625 276.6637589585197 0.6941434742558261
21.22125933339104 275.3532156044202 0.6919268451256184
21.226486888344454 276.1736363872172 0.6931805769806056
21.231714443297868 278.8409772027618 0.6959359739244163
21.236941998251282 281.03587087383414 0.6990925038517478
21.242169553204697 279.17585438323096 0.6962681414935975
21.24739710815811 278.2707364692362 0.6943217253401988
21.252624663111526 277.01556056207033 0.6926632953928347
21.25785221806494 278.80078412949086 0.6943385113285901
21.263079773018355 278.38658287738554 0.69404337655136
21.26830732797177 278.71108321492727 0.6956890660446347
21.273534882925183 275.71837497018635 0.6909617617888621
21.278762437878598 275.4738783179001 0.6910307576906839
21.283989992832012 275.33378302837156 0.6982783319635868
21.289217547785427 275.2993850758563 0.709276448464334
21.29444510273884 272.77490357093933 0.7121337350401248
21.299672657692255 268.9791683725539 0.7114725459999539
21.30490021264567 270.3063282965878 0.7185900288289836
21.310127767599084 270.218833855237 0.7225345529201598
21.3153553225525 272.16830484364675 0.7297505977774229
21.320582877505913 268.7054991841964 0.7277777391154014
21.325810432459328 268.2080641996219 0.7295920063883745
21.331037987412742 268.53376974622734 0.7322670635667374
21.336265542366156 272.2113132712319 0.7395238384596243
21.34149309731957 271.3484929760538 0.741370747064483
21.346720652272985 266.51735933300273 0.7375967375691059
21.3519482072264 264.56375783478893 0.7373109716075664
21.357175762179814 264.9880063796705 0.7406781220939336
21.36240331713323 267.9449264699416 0.7481433299844449
21.367630872086643 269.98538843976206 0.7535643581421058
21.372858427040057 270.50396976117656 0.7575997848312699
21.378085981993472 268.53298564314014 0.7550281383515022
21.383313536946886 261.9214584334495 0.7473674412906746
21.3885410919003 259.86951219188416 0.7454530673366502
21.393768646853715 261.7461785227158 0.7504405469836779
21.39899620180713 264.3964115217882 0.7567060986667025
21.404223756760544 268.39913794103103 0.7639046331954836
21.40945131171396 269.220221237272 0.7670089729203018
21.414678866667373 270.1851595717692 0.770258336411821
21.419906421620787 270.42130590409465 0.772829010254995
21.4251339765742 268.3839852718151 0.7731755005139206
21.430361531527616 267.8015277435909 0.774171927067579
21.43558908648103 266.6973585245524 0.7748005967570166
21.440816641434445 265.801861708774 0.775023256569292
21.44604419638786 265.67977502987253 0.7750214150067805
21.451271751341274 266.8119184112406 0.7787774414201045
21.45649930629469 273.22604868995575 0.7910043134142857
21.461726861248103 276.6369310772271 0.7987242469130929
21.466954416201517 276.7060230281179 0.8004932237017558
21.47218197115493 274.7603212497096 0.7987453810846132
21.477409526108346 274.87362227567075 0.7997318542085079
21.48263708106176 275.9900077862897 0.8016324005011247
21.487864636015175 276.8737409501035 0.8043324462035317
21.49309219096859 275.31169480803555 0.8030337554123597
21.498319745922004 275.15209309509976 0.8056745514440973
21.503547300875418 273.56322357799723 0.8061413432799241
21.508774855828833 273.36922027083114 0.8049289164469516
21.514002410782247 272.0825834221353 0.7859402151170577
21.51922996573566 273.3684955588946 0.7784763197123061
21.524457520689076 277.86426119155794 0.7773313209685313
21.52968507564249 280.83794404568863 0.7765133367379281
21.534912630595905 283.0831610303643 0.7754964948227775
21.54014018554932 285.0476989322478 0.7747273112033425
21.545367740502734 289.04983552390064 0.7778569772920582
21.550595295456148 289.20344807027067 0.7746372765016526
21.555822850409562 287.2858411298391 0.769406131446193
21.561050405362977 285.34789436180296 0.7654457772459765
21.56627796031639 282.2370552672737 0.759071573877897
21.571505515269806 285.26935418132604 0.7626957819923696
21.57673307022322 289.1759446745884 0.7662456008887822
21.581960625176634 291.5786270330472 0.7679345746277626
21.58718818013005 287.9106806039937 0.7612977235802416
21.592415735083463 287.4773937484898 0.7594119482294188
21.597643290036878 287.67819319786156 0.7588762408515424
21.602870844990292 288.54859110312196 0.7576500476525309
21.608098399943707 289.73551911957475 0.7572885535356864
21.61332595489712 291.62006382171074 0.7577294902677216
21.618553509850535 292.3267010984052 0.7579979897337528
21.62378106480395 291.5487668018672 0.7564282889593003
21.629008619757364 290.5241965847387 0.7538308133922327
21.63423617471078 288.689062617341 0.7506578050098643
21.639463729664193 290.68761829716794 0.7530571821972408
21.644691284617608 290.3073027239367 0.7522823790143414
21.649918839571022 290.64810620099615 0.7523230975273794
21.655146394524436 292.182903954283 0.7533701118741185
21.66037394947785 291.48261097664516 0.751004333609668
21.665601504431265 291.4419665989961 0.7503598584807297
21.67082905938468 290.3787094773767 0.748074579658453
21.676056614338094 291.9716719143317 0.7502656554566877
21.68128416929151 291.3787245169812 0.748696633637245
21.686511724244923 294.13990982895996 0.7504976881998615
21.691739279198337 296.98963524784676 0.7536032721737436
21.696966834151752 298.2091899861074 0.7545687239723259
21.702194389105166 297.13269791216703 0.7536530367780243
21.70742194405858 295.621490991393 0.7511087553993876
21.712649499011995 295.54769236500164 0.7505888123042816
21.71787705396541 297.61309031847566 0.7524566798669381
21.723104608918824 296.29855094872596 0.7512883961578625
21.72833216387224 293.79940661395864 0.7471927482141192
21.733559718825653 294.29508258577073 0.7473112870350019
21.738787273779067 295.9552494669184 0.7483436800467682
21.74401482873248 297.4426882224231 0.7504370349963053
21.749242383685896 303.0393123741056 0.7580967536333677
21.75446993863931 305.49700708265385 0.762310423229088
21.759697493592725 309.1861757050018 0.7663268747084881
21.76492504854614 305.30489525177165 0.7600045177342265
21.770152603499554 301.8336291880363 0.7552828883493747
21.77538015845297 300.8624955233131 0.7541645317452313
21.780607713406383 305.80995175641357 0.7597369293001457
21.785835268359797 311.3063037606985 0.765499950938304
21.79106282331321 316.54120751850905 0.7702171018093776
21.796290378266626 317.30727816781325 0.7707818963818384
21.80151793322004 318.1439966048316 0.771468276244437
21.806745488173455 317.2293246202951 0.7706139657581161
21.81197304312687 319.1244763022408 0.7732733573539464
21.817200598080284 319.5506926893016 0.7742583996077329
21.822428153033698 320.1805273607634 0.7749415147603972
21.827655707987113 322.8899665407771 0.777948188643771
21.832883262940527 326.690665175166 0.7816271979151697
21.83811081789394 327.4332034879569 0.7825101959786637
21.843338372847356 328.1474483978988 0.783655601840671
21.84856592780077 325.06436996498275 0.7801301564178482
21.853793482754185 324.0745785208912 0.7795987015547565
21.8590210377076 324.0663280836842 0.7779394476117222
21.864248592661014 325.7588580700387 0.7793753498055143
21.869476147614428 326.20364566018355 0.7786848654068081
21.874703702567842 322.3860690711479 0.774628574978868
21.879931257521257 320.32464866590834 0.7723097333307637
21.88515881247467 321.10212883890375 0.7735840104024588
21.890386367428086 321.03638126151867 0.7724582280681688
21.8956139223815 317.9248429585168 0.7690363921924868
21.900841477334914 313.07612756511503 0.7633597447562296
21.90606903228833 310.46037638139177 0.7603598993494113
21.911296587241743 311.039552690538 0.7605232129909377
21.916524142195158 313.44044883588407 0.7628696652907226
21.921751697148572 309.42527729758075 0.7579301395386684
21.926979252101987 308.31095153003713 0.7554807349530596
21.9322068070554 304.92977213832614 0.7516791013715393
21.937434362008815 309.73042713396825 0.7571051970052175
21.94266191696223 313.7540596906922 0.7615992665175555
21.947889471915644 316.5081872588092 0.7654249996760006
21.95311702686906 315.52818293407825 0.7642608133626612
21.958344581822473 314.6250060173529 0.7629154101578617
21.963572136775888 311.89561276869694 0.7589596688964491
21.968799691729302 310.09561040091984 0.755898561238327
21.974027246682716 309.95954200711395 0.7566560487132903
21.97925480163613 310.8179566139337 0.7572007363070459
21.984482356589545 309.68831954728336 0.7564281703499479
21.98970991154296 310.12912683313425 0.7570341914031624
21.994937466496374 311.13313612155815 0.7580729670931183
22.00016502144979 315.0117978412558 0.7627186471340123
22.005392576403203 312.1154937465953 0.7589383361107762
22.010620131356617 312.0751968433696 0.7590513522479101
22.015847686310032 311.44108644956685 0.7578668426037724
22.021075241263446 312.5689071087675 0.757373051950665
22.02630279621686 313.779895079373 0.7587499165790828
22.031530351170275 316.0006057293389 0.7613648539218744
22.03675790612369 317.9729760370185 0.764003355696722
22.041985461077104 315.6160091815685 0.7609839067487285
22.04721301603052 314.78132296033067 0.7592026094196928
22.052440570983933 315.4316711073259 0.7604774967402134
22.057668125937347 315.4110693188055 0.7594840460177349
22.06289568089076 315.25283169762196 0.7593360466732839
22.068123235844176 314.44990763498305 0.758591864472452
22.07335079079759 314.1053395673169 0.7584757717542313
22.078578345751005 315.7019100020701 0.759827995050619
22.08380590070442 316.29976434905853 0.7597879174888178
22.089033455657834 318.44982310989553 0.7615169411794481
22.09426101061125 319.55692570955483 0.7633913094232309
22.099488565564663 321.2597593086361 0.7654944839245162
22.104716120518077 323.06279334039715 0.7679368921229447
22.10994367547149 323.00543846586646 0.7670844130039219
22.115171230424906 321.22286853266814 0.7644622840394228
22.12039878537832 321.0896935320705 0.7642996689706403
22.125626340331735 320.4213377194565 0.7632991533413499
22.13085389528515 318.1620862938575 0.7609413787422721
22.136081450238564 319.13353753585125 0.7630389256354253
22.141309005191978 318.7565137213298 0.7621409803443977
22.146536560145393 318.32557561917434 0.7615109727798222
22.151764115098807 316.90635072243197 0.758709353364886
22.15699167005222 316.7374711743763 0.7588547763206726
22.162219225005636 316.5871890382409 0.7582283019758247
22.16744677995905 316.60653890106545 0.7580742235443528
22.172674334912465 319.98886377529664 0.7624370606069557
22.17790188986588 320.8994250882517 0.7628387702771573
22.183129444819293 321.2242624288685 0.7638676222613567
22.188356999772708 318.4362125287726 0.7605747857906232
22.193584554726122 317.2705445446981 0.7598529807251685
22.198812109679537 317.90329621943147 0.7607235104660696
22.20403966463295 316.3047137204158 0.7577551794923737
22.209267219586366 319.5261573323434 0.7612165290198749
22.21449477453978 317.4252035655163 0.758355886726703
22.219722329493194 317.7642711856252 0.7589002653531038
22.22494988444661 315.52721272476936 0.756529169958022
22.230177439400023 319.4098242815672 0.7603680689435836
22.235404994353438 321.1784969218645 0.7621067158462862
22.240632549306852 321.27936193402826 0.7613114749035202
22.245860104260267 317.63955188345074 0.7564483579403556
22.25108765921368 312.24539254468095 0.7506149061419862
22.256315214167095 309.1658466095976 0.7466567057982474
22.26154276912051 309.3852769015335 0.7478545585087831
22.266770324073924 314.545570531738 0.7541645457190559
22.27199787902734 317.7106427433553 0.7573095556402021
22.277225433980753 320.41369186390455 0.7601985726711576
22.282452988934168 320.26106018280655 0.7591081801117489
22.287680543887582 316.02049899067345 0.7547735304304714
22.292908098840996 310.2150400080761 0.7475599742264887
22.29813565379441 308.56986382611467 0.7458258937195822
22.303363208747825 307.0149911630865 0.7440605017244047
22.30859076370124 307.64770346045475 0.7453940943385058
22.313818318654654 306.81027097711313 0.744395133124929
22.31904587360807 308.76100927767 0.7470747905977568
22.324273428561483 310.66915876217627 0.7491923787966325
22.329500983514897 308.52384557162736 0.7467738928164736
22.334728538468312 304.97619847462903 0.7413624621787847
22.339956093421726 300.17312417147207 0.7350797063829824
22.34518364837514 301.6132214819734 0.7362606791031819
22.350411203328555 305.13908775806794 0.7403593215147274
22.35563875828197 306.43812741053443 0.7428741803357797
22.360866313235384 305.96536269430203 0.7420263743165859
22.3660938681888 302.9947355867899 0.7389856079449133
22.371321423142213 302.9205003079047 0.7386521061925755
22.376548978095627 301.5589056132421 0.737789255977499
22.38177653304904 298.89121794644393 0.7350803859497451
22.387004088002456 295.0438474162302 0.7306157002486952
22.39223164295587 295.3497284038821 0.7312071633581018
22.397459197909285 294.3340615166446 0.72945260648473
22.4026867528627 294.2000591570421 0.7292786061978054
22.407914307816114 296.1688500210221 0.7313153360918878
22.41314186276953 295.4561111886965 0.7291693333601821
22.418369417722943 295.62419315887973 0.7284688242804502
22.423596972676357 290.27713361102167 0.7222853220827454
22.42882452762977 287.5735039058107 0.7198873014729464
22.434052082583186 285.05045491619904 0.7175007832277024
22.4392796375366 285.34113240737446 0.7165466912924685
22.444507192490015 283.7021631019095 0.7144218331127502
22.44973474744343 282.4824692216919 0.7130786919186284
22.454962302396844 280.8888196101285 0.7110378873719672
22.460189857350258 282.40901421077706 0.7124018307894633
22.465417412303673 283.19260441695167 0.7128962916052201
22.470644967257087 284.2172102783746 0.7146753950204278
22.4758725222105 283.5568060381651 0.7138354554221766
22.481100077163916 285.09192526318844 0.7161439625178012
22.48632763211733 287.01183946965983 0.718429633213494
22.491555187070745 283.5765729848493 0.7143195849907559
22.49678274202416 282.3836882453333 0.7125286576201121
22.502010296977573 280.6000127745018 0.7118718186416644
22.507237851930988 279.13726717669476 0.7105987753202402
22.512465406884402 279.78193936381854 0.7110245350640158
22.517692961837817 281.09317123490683 0.7112767536618656
22.52292051679123 283.30852652870897 0.713698944237191
22.528148071744646 284.44619972606114 0.7153943414102588
22.53337562669806 285.0451906949569 0.7170896786482912
22.538603181651474 282.139449549567 0.7147802450144803
22.54383073660489 278.43066763254507 0.7089441470705502
22.549058291558303 275.19135155704515 0.7036909115226482
22.554285846511718 275.2129955871322 0.7030519378096065
22.559513401465132 276.35522951320706 0.7040531864530335
22.564740956418547 275.2299994480888 0.7025580921538175
22.56996851137196 274.4983551950385 0.7005522399533521
22.575196066325375 274.4899951540143 0.7003295473906181
22.58042362127879 276.79560980982774 0.7039453028489415
22.585651176232204 274.3319052476034 0.7016625346056719
22.59087873118562 274.3112762164799 0.7023688540331585
22.596106286139033 272.86086008947785 0.7003614320260463
22.601333841092448 272.99796271358906 0.7002952169538956
22.606561396045862 277.2678646947595 0.7059533068342294
22.611788950999276 277.88375727855976 0.7073360128360828
22.61701650595269 281.37240882397293 0.7111804648742379
22.622244060906105 280.79985462927783 0.7092577403826987
22.62747161585952 278.96988008516445 0.7060171561288346
22.632699170812934 277.38419309194387 0.70500502351668
22.63792672576635 275.39062576241906 0.7033586788794967
22.643154280719763 273.54032631582743 0.7010181808786686
22.648381835673177 274.4959552911163 0.7015733959537375
22.653609390626592 273.13688241648987 0.6992112692016781
22.658836945580006 272.1945944519219 0.6977923780881053
22.66406450053342 270.51165945084256 0.6958290293393283
22.669292055486835 271.4059959946638 0.6966794998784681
22.67451961044025 271.0262817809644 0.6955942419514787
22.679747165393664 274.64897811394263 0.6992862548892248
22.68497472034708 276.19759779725086 0.7008809756248175
22.690202275300493 281.7702159200125 0.7086324789744014
22.695429830253907 282.6323109038046 0.711157225635274
22.70065738520732 281.32351439290505 0.7101770527010622
22.705884940160736 278.99265246688924 0.705995634925512
22.71111249511415 280.7023812574001 0.7081481425312807
22.716340050067565 281.8414807435486 0.7096395123215313
22.72156760502098 279.8245423558969 0.7071526931142388
22.726795159974394 276.9482530106851 0.7029623817252066
22.73202271492781 281.11504349840425 0.7080069185685329
22.737250269881223 282.9482036689704 0.7103450937303476
22.742477824834637 285.00227019171757 0.7134284045369822
22.74770537978805 285.1291574468522 0.7142619294333337
22.752932934741466 286.2804059061417 0.7156290956665028
22.75816048969488 283.83019948003675 0.7122715235026658
22.763388044648295 281.24036599225605 0.7085731636071634
22.76861559960171 283.41593750743 0.7109536805690959
22.773843154555124 287.0646179656936 0.7150154243957372
22.779070709508538 287.80988971694103 0.7158431043079445
22.784298264461952 285.7916223337006 0.7134102370792156
22.789525819415367 282.96444633694273 0.7091376111041935
22.79475337436878 284.2885422729238 0.7106516395646292
22.799980929322196 287.2530403370779 0.7129750146053792
22.80520848427561 292.18243536740744 0.7183741517804426
22.810436039229025 294.9232002831832 0.7208294828421445
22.81566359418244 295.8488898754543 0.7226096724349523
22.820891149135853 292.36374051733856 0.7197131925516346
22.826118704089268 290.5997603097296 0.7182641974713645
22.831346259042682 290.85445074019793 0.7186423333694056
22.836573813996097 294.6706280226081 0.7225164117749961
22.84180136894951 297.7547243587699 0.7260484129711826
22.847028923902926 297.5069209853119 0.7256646730799472
22.85225647885634 296.7339275137447 0.7243340203020842
22.857484033809754 296.4307205043159 0.7248269311821705
22.86271158876317 295.82344232433354 0.7237669850916939
22.867939143716583 298.2542976442333 0.7263133952294073
22.873166698669998 299.927329836726 0.7283743434704729
22.878394253623412 302.5686795835988 0.7314538649897985
22.883621808576827 300.19079040301983 0.7287926998936867
22.88884936353024 296.31110016434116 0.7235562488098968
22.894076918483655 295.21152692499953 0.721839514598505
22.89930447343707 297.95627491252384 0.7252826174330719
22.904532028390484 298.6138902291695 0.7263575366546053
22.9097595833439 297.3195572931595 0.7250001514760998
22.914987138297313 294.8232708445005 0.7213110999411533
22.920214693250728 298.18046245522265 0.7252247790717489
22.925442248204142 299.7673424574502 0.7269009703309157
22.930669803157556 298.8381925028727 0.7255441460846618
22.93589735811097 294.3099201773856 0.7210635791907977
22.941124913064385 294.52400623385466 0.7214403260985386
22.9463524680178 296.9124602241352 0.7246048067499729
22.951580022971214 297.41267825509226 0.7249843293876799
22.95680757792463 294.3830908952383 0.7223881523792445
22.962035132878043 294.91710872129437 0.7239013744348297
22.967262687831457 293.8595484326287 0.7220719636041686
22.972490242784872 297.1555133234285 0.7257514822806316
22.977717797738286 298.4700175340934 0.7267639208713076
22.9829453526917 300.4205713999093 0.7287210340814401
22.988172907645115 299.42125690142115 0.7281649370384848
22.99340046259853 295.72067085117544 0.7238997022477925
22.998628017551944 293.51040020156836 0.7224982026230851
23.00385557250536 291.05807451705346 0.7182345694730722
23.009083127458773 290.3296717740243 0.7156576243529619
23.014310682412187 289.5156210279358 0.7136737685940739
23.0195382373656 291.46206004414745 0.7162431374164435
23.024765792319016 290.810366947881 0.7164486557256445
23.02999334727243 292.6090466668625 0.7196422084692597
23.035220902225845 293.05446606651856 0.7199653946990727
23.04044845717926 293.6119502290398 0.7208584940627535
23.045676012132674 291.16166547693587 0.7168453618998533
23.05090356708609 288.66551763234787 0.7132132238979951
23.056131122039503 288.58060039595813 0.7129761137139918
23.061358676992917 290.28840491305834 0.7154797608256516
23.06658623194633 290.055805242068 0.7149339316100972
23.071813786899746 286.26996983633 0.7102147265616605
23.07704134185316 284.97512889393226 0.7086857243126776
23.082268896806575 284.8771040232322 0.7083369859330974
23.08749645175999 286.39132804179906 0.7096710583278324
23.092724006713404 285.0375965395086 0.7083366708997478
23.097951561666818 285.7938146034253 0.7091694178989096
23.103179116620232 285.50590978632215 0.7088390495845922
23.108406671573647 287.14639850304553 0.7107694073144964
23.11363422652706 288.3150328697621 0.7133916209135647
23.118861781480476 287.93472309353615 0.7142226147439944
23.12408933643389 285.10684954797097 0.7110661579009637
23.129316891387305 286.8993300648833 0.7122208497771256
23.13454444634072 289.8824397067345 0.7145147380781717
23.139772001294133 291.239408535576 0.7159738272201042
23.144999556247548 289.6069929838912 0.7143630851637087
23.150227111200962 288.8460597281465 0.7136266010463013
23.155454666154377 289.23643566203424 0.7148850555325523
23.16068222110779 289.3026693880895 0.7151947567121943
23.165909776061206 288.7650688282901 0.7127513830426901
23.17113733101462 286.2433554205453 0.7090456762018105
23.176364885968034 285.1362360573064 0.707550765723291
23.18159244092145 283.32410768631337 0.7061931548173225
23.186819995874863 285.4487887977524 0.7086205090510526
23.192047550828278 285.70944433722127 0.7091455090909683
23.197275105781692 284.93697687018766 0.7082579001697329
23.202502660735107 281.2164643534208 0.7042386159348392
23.20773021568852 280.87991952544286 0.7033502402169934
23.212957770641935 282.27616825216444 0.7045665225902421
23.21818532559535 285.2683542428017 0.7076062008016469
23.223412880548764 285.8636627981659 0.7076312269219441
23.22864043550218 285.7260429555442 0.7074060351949112
23.233867990455593 283.82688097533065 0.7057873601344735
23.239095545409008 286.53691055664393 0.7092348298613667
23.244323100362422 289.69626853238327 0.7124207682913598
23.249550655315836 290.73972000173165 0.7141355376357591
23.25477821026925 288.8603170776588 0.7123643058160538
23.260005765222665 285.4744630608036 0.7089040955317255
23.26523332017608 286.044068721555 0.7087516940622738
23.270460875129494 285.3833199740618 0.7086841719806167
23.27568843008291 285.6469846459552 0.7093859172974966
23.280915985036323 283.80093611893756 0.7072187494719855
23.286143539989737 285.11601290324495 0.7089845260780302
23.291371094943152 289.4966475707928 0.7136980089007428
23.296598649896566 292.14789220927076 0.7164133500325389
23.30182620484998 291.6181233201359 0.7141649344602419
23.307053759803395 290.66646311086856 0.7125243783840512
23.31228131475681 294.0286718940856 0.7179368082882207
23.317508869710224 294.3011337277249 0.7191883964619171
23.32273642466364 293.72030890452555 0.7184716618251211
23.327963979617053 290.79843622326285 0.7141763892766305
23.333191534570467 288.33895220087265 0.7100257591488498
23.33841908952388 286.99150071277944 0.7082163387135145
23.343646644477296 287.03515569319956 0.7082397864247985
23.34887419943071 285.858964700827 0.707237555730577
23.354101754384125 286.8871660037922 0.7095202565030155
23.35932930933754 288.16462718060274 0.7105581251900968
23.364556864290954 290.10212361054903 0.7124310135653338
23.369784419244368 289.69065206391605 0.7112406813804502
23.375011974197783 290.50814926092875 0.7130143521780296
23.380239529151197 290.5460020122423 0.7133575716988942
23.38546708410461 291.0349857374154 0.7142169218685764
23.390694639058026 293.39515582307627 0.7165347786439039
23.39592219401144 294.61012376026997 0.7175232409506848
23.401149748964855 293.9404204760624 0.7167887089190906
23.40637730391827 293.18558804364915 0.71632727190023
23.411604858871684 292.6894491633501 0.7157561226816547
23.416832413825098 292.5993245696454 0.7152677846164692
23.422059968778512 289.9127175160408 0.7115239498785433
23.427287523731927 287.2004879512413 0.708561243945625
23.43251507868534 289.5754090374264 0.7112987020410473
23.437742633638756 293.94998362481243 0.716720387845717
23.44297018859217 297.44312647569444 0.7206189038918086
23.448197743545585 297.34067729210733 0.7196451204089361
23.453425298499 296.4799546992566 0.7190476254119171
23.458652853452413 295.9012180976479 0.7185715191308201
23.463880408405828 297.93242535990754 0.7208356324545021
23.469107963359242 298.14321105042444 0.7210177591912014
23.474335518312657 298.28236141442824 0.7213128322645861
23.47956307326607 298.7230944404805 0.7228107800524534
23.484790628219486 296.8823869737926 0.7202343165751011
23.4900181831729 297.10779699553865 0.7206026682642972
23.495245738126314 300.3308495786613 0.7241637751271401
23.50047329307973 302.94263078297365 0.7261911916023526
23.505700848033143 302.1649047913006 0.7248391756415279
23.510928402986558 302.11535865232014 0.7242140220630493
23.516155957939972 302.15843518588684 0.7248801196402924
23.521383512893387 301.3296445058082 0.723669450399282
23.5266110678468 299.780019969882 0.7219266325819148
23.531838622800215 299.9159988286807 0.7210930304767957
23.53706617775363 300.35261877786536 0.7215219448925064
23.542293732707044 301.0616523190144 0.7224870466924291
23.54752128766046 300.8925132264217 0.7229293507799904
23.552748842613873 300.93245100022347 0.7224987525363504
23.557976397567288 300.48516822308864 0.7208578784878477
23.563203952520702 300.88956836032133 0.7201351102504377
23.568431507474116 302.54392454427716 0.7217325498541889
23.57365906242753 305.30952819529756 0.724969383170827
23.578886617380945 305.0486018415687 0.7242248958560471
23.58411417233436 304.28916079382583 0.7229183110783675
23.589341727287774 304.1474735291522 0.7225084900148385
23.59456928224119 305.5593227242502 0.7238896946241874
23.599796837194603 306.80033102782266 0.7260445242890184
23.605024392148017 304.74376633388806 0.7229264677353074
23.610251947101432 302.7054323006187 0.7201101166473368
23.615479502054846 301.12494035920207 0.717304318790527
23.62070705700826 301.8740809842419 0.7180047154162579
23.625934611961675 301.6807663767705 0.7176713497741184
23.63116216691509 301.1491545691938 0.7165096177680904
23.636389721868504 300.6166989728469 0.7158651396341787
23.64161727682192 300.0608917608174 0.7157248869570262
23.646844831775333 298.3795350978413 0.7138850301928346
23.652072386728747 296.3793201093263 0.7114425438993297
23.65729994168216 296.2730119778468 0.7108643277570837
23.662527496635576 297.53156407932255 0.7128458900460838
23.66775505158899 298.66719929423175 0.713852421457842
23.672982606542405 297.7079409026196 0.7114470175645493
23.67821016149582 298.64943764691554 0.7119411776911341
23.683437716449234 299.52643934542334 0.7134340565969824
23.688665271402648 299.3775095254115 0.7141468387938911
23.693892826356063 300.88420708287146 0.7151872516543675
23.699120381309477 300.6271276704658 0.7142303154657549
23.70434793626289 304.57996136575036 0.7184982467994662
23.709575491216306 306.8937336426265 0.7217959397864453
23.71480304616972 308.4712824638491 0.7231304041071095
23.720030601123135 307.5862127559554 0.7214951501858139
23.72525815607655 306.8778859958125 0.7198752199464127
23.730485711029964 309.76028475440876 0.7231170677042581
23.735713265983378 307.93862456073157 0.7202816059112912
23.740940820936792 305.88109521083857 0.7181715746035089
23.746168375890207 301.17166528614126 0.7124623821407085
23.75139593084362 300.2508032134218 0.7112307876737644
23.756623485797036 301.3137895990311 0.7121350555563318
23.76185104075045 307.2399401564476 0.7183706174957258
23.767078595703865 306.08406577918794 0.7168950654303137
23.77230615065728 305.77585349450135 0.716244769688496
23.777533705610693 302.9543951557942 0.7128581626458563
23.782761260564108 307.5785289797809 0.7176662829647977
23.787988815517522 309.3420518530767 0.71841440391215
23.793216370470937 309.20924602454005 0.7174930078021823
23.79844392542435 307.22769279281897 0.7155809974226262
23.803671480377766 308.2931484688689 0.7179727476516229
23.80889903533118 309.74949317800736 0.7202382278377337
23.814126590284594 307.68514164464915 0.7175082950259856
23.81935414523801 306.75544219560925 0.7156633158483926
23.824581700191423 305.00255553098765 0.712637370936819
23.829809255144838 306.5491094176931 0.7143113116299415
23.835036810098252 306.3474911109539 0.7135890413148887
23.840264365051667 307.72440969760163 0.7145721143100124
23.84549192000508 310.6201622260859 0.7172755400522789
23.850719474958495 314.31786091891144 0.7208271398188058
23.85594702991191 316.5743661367993 0.7242189636497073
23.861174584865324 316.29225295025105 0.7241712748238287
23.86640213981874 312.61085848293413 0.7189677509213138
23.871629694772153 309.0781036274974 0.7145804733159984
23.876857249725568 308.20688980136885 0.7129905312649879
23.882084804678982 308.6534706538033 0.7138451292784328
23.887312359632396 310.0751965451764 0.714710799215605
23.89253991458581 308.95139801333175 0.7129354472328218
23.897767469539225 306.89360651130187 0.710546084769413
23.90299502449264 304.8701928463467 0.7081631590254898
23.908222579446054 305.68736034332943 0.7092465123799548
23.91345013439947 305.51316399169383 0.7085534524348822
23.918677689352883 306.2596754319365 0.7088936747586929
23.923905244306297 304.4253579113898 0.706884302893551
23.929132799259712 309.39223347862236 0.7124329316036436
23.934360354213126 306.7666708777748 0.7099755249159392
23.93958790916654 307.0366442685253 0.7093358576846742
23.944815464119955 301.56035550346553 0.7030662638045293
23.95004301907337 298.8999361766951 0.6999903120019064
23.955270574026784 296.09559189342406 0.6965938655967766
23.9604981289802 298.00044821576694 0.6986817171883473
23.965725683933613 302.16930521318704 0.7037050452942245
23.970953238887027 302.71245718818363 0.7052535229405905
23.97618079384044 301.8534225700891 0.7048516440813744
23.981408348793856 300.2533791777459 0.7040038835953901
23.98663590374727 302.7929528775792 0.7072910334087176
23.991863458700685 307.4739992163112 0.7120761371180119
23.9970910136541 309.22516866054764 0.7140748148247086
24.002318568607514 306.9574653086296 0.7110944617060524
24.007546123560928 301.09414363380336 0.7037555379379056
24.012773678514343 300.6265461063511 0.7029176583345195
24.018001233467757 304.9024032718554 0.7080799622547382
24.02322878842117 308.5658333241956 0.7124649642636558
24.028456343374586 307.8015262523165 0.7105156855247519
24.033683898328 307.7944364496071 0.7099731310969967
24.038911453281415 308.2604563227243 0.7114292081238631
24.04413900823483 306.6811476981066 0.709243824943056
24.049366563188244 302.29465593800654 0.7046434337869147
24.054594118141658 303.9996935258389 0.7058493705614449
24.059821673095072 305.1348696131034 0.7073510973018345
24.065049228048487 305.90470649979216 0.707860551079371
24.0702767830019 302.90202474355885 0.7173270532096799
24.075504337955316 305.0131731741613 0.7299255382609848
24.08073189290873 305.02165032131785 0.7365492858981482
24.085959447862145 304.6441345832657 0.7416105693650215
24.09118700281556 304.04211218693587 0.7449872450717586
24.096414557768973 304.3987778867647 0.7508223082856875
24.101642112722388 305.6495621295362 0.7568036873031865
24.106869667675802 305.1726406196906 0.7599631034643036
24.112097222629217 303.35230478141364 0.7614613013419305
24.11732477758263 302.755414197716 0.7638159874785614
24.122552332536046 301.9523961259126 0.7666105960811068
24.12777988748946 302.51769079159976 0.7709276061270944
24.133007442442874 306.302205820332 0.7795581484415058
24.13823499739629 308.19398930785064 0.7851552462296372
24.143462552349703 307.6345114299904 0.7871316642831879
24.148690107303118 307.3141769581156 0.7898957526794529
24.153917662256532 306.67824863237087 0.7929214760210445
24.159145217209947 306.4888158484485 0.795938430928118
24.16437277216336 304.6383949100853 0.7957531576916956
24.169600327116775 303.25638819652033 0.7958071322884257
24.17482788207019 300.5042206497701 0.7945341415274922
24.180055437023604 300.88629140076665 0.7981407725396692
24.18528299197702 300.5820698915831 0.8004458299338741
24.190510546930433 302.56572061890864 0.8059491041765187
24.195738101883848 300.2592274485871 0.8049472352153302
24.200965656837262 302.14491270676103 0.8095577618119149
24.206193211790676 304.5849497567968 0.8155669351029164
24.21142076674409 308.8082074156953 0.8244715793807096
24.216648321697505 308.49627670098715 0.8266692253779251
24.22187587665092 305.566246313129 0.8247585214241071
24.227103431604334 302.92433321801514 0.8236607127892592
24.23233098655775 301.35018976976386 0.8250485765352592
24.237558541511163 302.6340868374143 0.8295935852838991
24.242786096464577 302.4141055184418 0.8318633331160845
24.248013651417992 302.6021632779612 0.8338348102648915
24.253241206371406 298.74122873733126 0.8305419483615625
24.25846876132482 295.8701904559518 0.8283887961862123
24.263696316278235 292.55238678498716 0.8255839594476306
24.26892387123165 291.8624695198461 0.8262357800077914
24.274151426185064 294.15040435776757 0.8314339664078464
24.27937898113848 300.2735966601655 0.8425419180234859
24.284606536091893 306.3988685839905 0.8523304646781549
24.289834091045307 308.5879862482486 0.8574320037740641
24.29506164599872 307.16655089359756 0.8574670485374141
24.300289200952136 306.3922046463305 0.8594363522804657
24.30551675590555 307.12156295550284 0.8651641393360777
24.310744310858965 305.3858991847477 0.8649171062816992
24.31597186581238 304.8868192262648 0.868196634687854
24.321199420765794 304.4100104485969 0.8698833226385432
24.326426975719208 304.41454956363407 0.8723332864405144
24.331654530672623 304.99790671589005 0.874065732705181
24.336882085626037 303.32241040308884 0.8704155223786569
24.34210964057945 305.7519117285852 0.874902704927507
24.347337195532866 303.54605894729946 0.8747144230694024
24.35256475048628 303.1465482591613 0.8766697202008306
24.357792305439695 301.8791477318845 0.8775082338979107
24.36301986039311 297.38482645946937 0.8729939657017816
24.368247415346524 295.94803261582746 0.8718876447509115
24.373474970299938 295.72521171905237 0.8727871215528764
24.378702525253352 298.543434774878 0.878561770165292
24.383930080206767 303.5107437085742 0.8879597224753526
24.38915763516018 301.7368958346438 0.8877009971277352
24.394385190113596 301.1978506175193 0.8885360601214445
24.39961274506701 299.1252821662915 0.8894049412717144
24.404840300020425 303.6272854639781 0.9000127810044326
24.41006785497384 307.5413103275928 0.9083949957084281
24.415295409927253 308.54670892125125 0.9115584132399234
24.420522964880668 304.475442598116 0.9072426099739457
24.425750519834082 303.0047781593034 0.9084486279715405
24.430978074787497 302.87765402356104 0.9115598485192573
24.43620562974091 303.91436731723843 0.9148569006445177
24.441433184694326 304.3975920124469 0.9179182575687609
24.44666073964774 304.835602558351 0.9219105492456889
24.451888294601154 306.92605229597933 0.9282963093055773
24.45711584955457 308.8483164483327 0.9331708349847576
24.462343404507983 308.153687166873 0.932374825284591
24.467570959461398 308.53264639218645 0.9349354971206117
24.472798514414812 306.4507202920189 0.9327618115838505
24.478026069368227 303.7395766494928 0.9314048909712097
24.48325362432164 298.09953205866805 0.9231081847779458
24.488481179275055 300.1085123191869 0.9291420988591668
24.49370873422847 304.3647360423069 0.9378722700430505
24.498936289181884 308.6033571576208 0.9476672606464074
24.5041638441353 309.90481680664215 0.9521784755306439
24.509391399088713 309.88498891853425 0.9538447102993703
24.514618954042128 306.700975745419 0.9514467906717305
24.519846508995542 306.3276611702542 0.9527141655136583
24.525074063948956 304.25937902527784 0.9515288838249245
24.53030161890237 307.85444626344184 0.9599177922203874
24.535529173855785 309.50598818678395 0.9649527722911754
24.5407567288092 312.0823689464846 0.973481244045556
24.545984283762614 311.2576634783613 0.9745028621700499
24.55121183871603 309.86715205576945 0.9750896523252927
24.556439393669443 311.90398826656474 0.9782989286451571
24.561666948622857 316.888678539087 0.9878349870650259
24.566894503576272 314.784233078335 0.9855684699310152
24.572122058529686 311.0761796444592 0.9812509870716828
24.5773496134831 306.7857848206849 0.9767682503146832
24.582577168436515 306.8725109500303 0.9806432300255378
24.58780472338993 310.80710801342155 0.9902669471713328
24.593032278343344 313.300747096998 0.9964449695579584
24.59825983329676 316.82436512589203 1.004126512494276
24.603487388250173 312.04216039829987 0.9990653169632645
24.608714943203587 314.5507884253064 1.0059580396570127
24.613942498157 316.45713391660126 1.01083558128711
24.619170053110416 314.120176166977 1.00838520620784
24.62439760806383 307.639909210775 1.0004923152903415
24.629625163017245 301.17954466496514 0.9928916226647244
24.63485271797066 305.1304978835701 1.002824793609169
24.640080272924074 306.23174723135764 1.0077669143835535
24.645307827877488 309.56614454324176 1.015121356017808
24.650535382830903 308.5026569449379 1.016945380065171
24.655762937784317 309.31031025619274 1.023367255959972
24.66099049273773 309.7181408970048 1.0282192148710176
24.666218047691146 307.8017011666385 1.0287371855612395
24.67144560264456 305.8991443136557 1.0252246007635326
24.676673157597975 306.2268580218499 1.0261559838794292
24.68190071255139 300.89209871861084 1.0174707417305426
24.687128267504804 299.04575968023664 1.0167856738623768
24.692355822458218 298.0120532275826 1.0182803242110163
24.697583377411632 300.10484557635516 1.0245041756836377
24.702810932365047 298.7997661679371 1.023973680319602
24.70803848731846 295.0281400871831 1.0197953130677835
24.713266042271876 293.3688422901699 1.0202064381985134
24.71849359722529 298.47306129204037 1.0321367246955244
24.723721152178705 302.5029335059859 1.041674557697319
24.72894870713212 305.7785123114472 1.0507761263255233
24.734176262085533 304.21652306053835 1.0510237310635937
24.739403817038948 302.13812711817525 1.0510063769212203
24.744631371992362 303.8318394766186 1.0574007082446981
24.749858926945777 302.5756058836137 1.0559692712478983
24.75508648189919 300.9628635742234 1.0541618566578954
24.760314036852606 295.38025275221133 1.0453692416877733
24.76554159180602 298.2675775488649 1.0545793207212761
24.770769146759434 303.60210338606214 1.069144172934764
24.77599670171285 307.3149601933833 1.0792837406437268
24.781224256666263 304.15087336699884 1.079388210770426
24.786451811619678 304.3646537721907 1.081771266980158
24.791679366573092 301.7082686577352 1.0796191355691118
24.796906921526507 302.68396480034323 1.0797786254492368
24.80213447647992 298.2292329107871 1.073935422055522
24.807362031433335 296.94844035182575 1.073338751523174
24.81258958638675 297.0620714677885 1.0778251277296451
24.817817141340164 300.96683767474167 1.0861821152108115
24.82304469629358 302.45189189651467 1.0928611098540526
24.828272251246993 305.08620772595464 1.1019912694834897
24.833499806200408 301.5872759474186 1.0989704053207134
24.838727361153822 300.6186809601973 1.1004811963412864
24.843954916107236 297.8914904534969 1.0962923314035942
24.84918247106065 300.4094691069157 1.1042556656006046
24.854410026014065 301.3287738369281 1.1088927576069891
24.85963758096748 302.19342484477386 1.1124926735475376
24.864865135920894 299.0721168435137 1.1087807955310898
24.87009269087431 300.8530052715355 1.1150015174200085
24.875320245827723 304.80171164578036 1.1263570382743506
24.880547800781137 307.8582794903491 1.1358904026487582
24.885775355734552 308.47011612836303 1.1417312038648466
24.891002910687966 306.8995940245698 1.1426826894122941
24.89623046564138 309.45697364291436 1.1499878547920606
24.901458020594795 310.7704864329193 1.1545710025088567
24.90668557554821 311.266602948263 1.1565979628936995
24.911913130501624 310.1837709106125 1.158124546346883
24.91714068545504 309.4413854151664 1.1585787746253309
24.922368240408453 309.66532352384553 1.1635826448757485
24.927595795361867 310.6353418207236 1.1697356861521797
24.93282335031528 308.99756140453803 1.16980953489786
24.938050905268696 311.03944011389575 1.1749075765953718
24.94327846022211 306.37069388159887 1.1690750697903107
24.948506015175525 305.74346335395614 1.172986592412308
24.95373357012894 304.65317732682166 1.174242757581856
24.958961125082354 306.810197206415 1.1805741833945738
24.964188680035768 307.3894516897687 1.183398480740226
24.969416234989183 307.1589587771854 1.1864163980516569
24.974643789942597 308.77345926000635 1.1924384533882326
24.97987134489601 309.3424516411485 1.1972686964012977
24.985098899849426 307.2857859057886 1.1983600589772658
24.99032645480284 304.94805364582265 1.1982180472460342
24.995554009756255 305.79953201663653 1.2043982407094922
25.00078156470967 309.21447657339337 1.214111162997485
25.006009119663084 312.53416524312905 1.2229917773772183
25.011236674616498 315.2617322111398 1.230282454563634
25.016464229569912 316.2148778473661 1.2350477716793005
25.021691784523327 316.1511405884866 1.2384892897241273
25.02691933947674 316.96757646823124 1.2442105689464347
25.032146894430156 316.34378028986055 1.2481967616386762
25.03737444938357 316.55783506854135 1.253707505944146
25.042602004336985 315.83027575910904 1.2557062087667046
25.0478295592904 314.0132984109412 1.2538782639305814
25.053057114243813 314.4797601006336 1.2575864688430245
25.058284669197228 308.1314195374626 1.2493839279511683
25.063512224150642 305.75432846741154 1.250511887785471
25.068739779104057 303.9605482504356 1.250745029274099
25.07396733405747 310.79720051980644 1.2677999986595716
25.079194889010886 313.80068516905163 1.2761908049349142
25.0844224439643 314.71133294972026 1.282830446387572
25.089649998917714 313.6044505351398 1.2857780244160297
25.09487755387113 314.0723948444387 1.2899801660809227
25.100105108824543 317.87718884102 1.300012584981919
25.105332663777958 317.1192491447066 1.3025270140103182
25.110560218731372 318.2241465444508 1.308272071287989
25.115787773684787 316.2780670107522 1.3096749439379491
25.1210153286382 316.5200261661147 1.313341710607758
25.126242883591615 315.88306181128615 1.3179276992057833
25.13147043854503 316.0141340108756 1.3227816016446328
25.136697993498444 314.13079411908353 1.3245057449396915
25.14192554845186 313.55139574003385 1.327005382628258
25.147153103405273 307.35641142847845 1.3171020680796013
25.152380658358688 307.12303209628965 1.3217344325075935
25.157608213312102 310.04593226759124 1.332888918940477
25.162835768265516 319.7814241193229 1.3578528469458284
25.16806332321893 326.75313972671546 1.3770428273971864
25.173290878172345 327.2000812048448 1.3818260852410738
25.17851843312576 324.84690581617247 1.383616969604939
25.183745988079174 320.5535461291131 1.3801795607424476
25.18897354303259 317.3842216374057 1.3785507855162609
25.194201097986003 316.6287250680309 1.3802587382584994
25.199428652939417 318.767158630712 1.3854657763213123
25.204656207892832 314.84961331889156 1.3817415477829738
25.209883762846246 318.40305109340727 1.3940656067344497
25.21511131779966 314.8438558216613 1.3933857220707462
25.220338872753075 317.42528198676763 1.4047744858677782
25.22556642770649 318.9823191409693 1.4129615528670225
25.230793982659904 319.99037718435096 1.4215883877961604
25.23602153761332 324.5228669872156 1.4361494211943038
25.241249092566733 323.2764354128998 1.4417752550409348
25.246476647520147 325.96063564103264 1.450022948255078
25.25170420247356 329.9944892829509 1.463849719385529
25.256931757426976 330.91115975912237 1.4685173758622836
25.26215931238039 327.1375414380227 1.4651742010951052
25.267386867333805 320.3942944139292 1.454433720044013
25.27261442228722 317.85057623613955 1.455601332541033
25.277841977240634 320.23525451930925 1.467769418568093
25.283069532194048 320.1385828649391 1.471805658441985
25.288297087147463 318.9887385179315 1.4736485795947627
25.293524642100877 318.2880992971201 1.4758880505072676
25.29875219705429 318.21684474350394 1.4829135579631136
25.303979752007706 321.2427257666106 1.494432789916691
25.30920730696112 317.5524933612548 1.493546867153778
25.314434861914535 313.7496684401366 1.4915228172729014
25.31966241686795 312.9129218618479 1.4979127737552078
25.324889971821364 316.99469948093656 1.5172715308857527
25.330117526774778 320.6603119210051 1.5322955549513415
25.335345081728192 323.8304693536646 1.5439647376676446
25.340572636681607 320.5648311296516 1.536097692326409
25.34580019163502 328.1335102244351 1.5580840410575119
25.351027746588436 323.59390837388105 1.552799650846731
25.35625530154185 325.4024442895374 1.5653559958393362
25.361482856495265 316.09941577517066 1.54787133020325
25.36671041144868 317.00098627640443 1.5589836781348434
25.371937966402093 317.80775240430495 1.56785732560224
25.377165521355508 321.41182015262626 1.5872482357792066
25.382393076308922 321.2913208181235 1.597075253719435
25.387620631262337 318.2568634412004 1.5956068070982776
25.39284818621575 315.31858756328467 1.5930589481620174
25.398075741169166 315.50888432731585 1.5951832538860484
25.40330329612258 315.6550108150816 1.600869014326939
25.408530851075994 321.54275772799866 1.6200204391711144
25.41375840602941 329.3320451213573 1.647487375275908
25.418985960982823 335.7845482669823 1.6697188634973905
25.424213515936238 329.69055538267526 1.6641402079645464
25.429441070889652 323.69953180996714 1.6612961750821533
25.434668625843067 321.2284226387103 1.6617011641287018
25.43989618079648 322.73919359679763 1.6734348137132968
25.445123735749895 318.155925491182 1.6666101599301792
25.45035129070331 317.40124162417305 1.6739586275498248
25.455578845656724 318.9303074100917 1.6881775630749842
25.46080640061014 326.33277937884924 1.7143408798166209
25.466033955563553 328.28506316544605 1.7256183414128266
25.471261510516968 326.55896950664413 1.7280146284097837
25.476489065470382 325.55728198997843 1.7300147334200067
25.481716620423796 321.39265493258654 1.7291105924833832
25.48694417537721 318.18983308768816 1.7253881005914307
25.492171730330625 322.57417757549473 1.7517332185749401
25.49739928528404 315.144549471072 1.7419037133721849
25.502626840237454 320.1242026513819 1.7673886438582687
25.50785439519087 323.54566531642354 1.7903798934499742
25.513081950144283 330.7372499430333 1.819231381267462
25.518309505097697 329.91466005799685 1.83101367819049
25.523537060051112 320.4674992255383 1.8042443723991193
25.528764615004526 324.5383045130838 1.8232860734748086
25.53399216995794 331.2416332844085 1.8461970224962025
25.539219724911355 334.85138306044536 1.8722077664925598
25.54444727986477 331.2029002334863 1.8739918226953267
25.549674834818184 324.47644409802797 1.8655467016957092
25.5549023897716 320.66931099503716 1.8618494318008476
25.560129944725013 321.14904648866246 1.874199859586447
25.565357499678427 326.9230987252774 1.899612153333006
25.57058505463184 331.90618159227773 1.9241833599064972
25.575812609585256 334.0479833185659 1.936167182626252
25.58104016453867 335.95721010776333 1.952802407064075
25.586267719492085 333.1190741535234 1.96004614425516
25.5914952744455 330.6897036658268 1.9622609751205047
25.596722829398914 325.3543574618816 1.9609518911738952
25.601950384352328 322.29027853327324 1.9609841710558271
25.607177939305743 324.40743676225037 1.983094965384335
25.612405494259157 327.27481204833487 2.0020674093188227
25.61763304921257 332.13969077561416 2.031262448597595
25.622860604165986 335.2897410505124 2.0529160112084597
25.6280881591194 333.36534209358354 2.0694305427285475
25.633315714072815 332.31001201009633 2.0816491585092622
25.63854326902623 330.5037519363634 2.0914592794530407
25.643770823979644 327.7514289225694 2.092145623426133
25.648998378933058 332.42922048289944 2.1127012542247803
25.654225933886472 332.0539603050077 2.126207820233752
25.659453488839887 336.6471534010656 2.1525993090792688
25.6646810437933 334.4007485125824 2.1663670605418366
25.669908598746716 333.2379266960901 2.1795056368426806
25.67513615370013 327.6434144456313 2.1866408452082116
25.680363708653545 325.7926366652939 2.1958584730915502
25.68559126360696 324.40967409883143 2.2096490827140616
25.690818818560373 327.60323026163206 2.2313051536944677
25.696046373513788 329.50592392573543 2.2496118905771736
25.701273928467202 330.6654449524914 2.2659006511704995
25.706501483420617 334.8855333182246 2.2964832976543885
25.71172903837403 343.6908102759133 2.3536086853330405
25.716956593327446 345.90177016663273 2.3812371067443476
25.72218414828086 345.2158509289056 2.4011208094491345
25.727411703234274 337.71058769359956 2.3894078471339695
25.73263925818769 334.0893926310717 2.397696520201314
25.737866813141103 333.9942757665431 2.4157882316014065
25.743094368094518 330.6818384899337 2.4227960531929433
25.748321923047932 322.56564514328124 2.4111423042076527
25.753549478001347 326.16720801697073 2.4422369148357084
25.75877703295476 336.4566959468438 2.501384368683744
25.764004587908175 345.039504573882 2.556598404325004
25.76923214286159 346.54451320657586 2.589310017938331
25.774459697815004 338.47500466210835 2.5798030735892623
25.77968725276842 339.6640224629568 2.619721277076039
25.784914807721833 342.08198527274635 2.6619998079081713
25.790142362675248 345.0315105027193 2.7166175309929597
25.795369917628662 340.32275920406005 2.717153338082068
25.800597472582076 326.789636982727 2.6850847609721398
25.80582502753549 313.63590161957137 2.6418387576379754
25.811052582488905 309.5864036748618 2.657830576579289
25.81628013744232 313.63326630852964 2.70352524898947
25.821507692395734 322.7184023949448 2.7756884194803884
25.82673524734915 334.15109757512033 2.859545013264069
25.831962802302563 344.4191789459056 2.934882851888848
25.837190357255977 345.57984518050415 2.9821463880098693
25.84241791220939 335.52921265204327 2.969516950546392
25.847645467162806 344.85995568121905 3.057029353576341
25.85287302211622 348.83266430108506 3.1084138977051428
25.858100577069635 354.7432218541603 3.1882602396299493
25.86332813202305 338.20051565247167 3.161307270099574
25.868555686976464 325.5227913255129 3.1547281822545825
25.87378324192988 314.6883359811359 3.1421567641088206
25.879010796883293 306.84944024152 3.139773172837622
25.884238351836707 313.3579062084005 3.223252211209126
25.88946590679012 317.45018666144364 3.2965724021158036
25.894693461743536 340.8281981915642 3.479559521297661
25.89992101669695 332.76507287275143 3.491021764171889
25.905148571650365 331.21147331901363 3.5558476918814725
25.91037612660378 323.1526688864221 3.568798533034504
25.915603681557194 317.4547166585475 3.6165566629666657
25.920831236510608 322.78037376000157 3.7106076665962444
25.926058791464023 319.1536202889049 3.778863843278895
25.931286346417437 338.940624997445 3.9689597765243345
25.93651390137085 350.92398912711633 4.144365177419814
25.941741456324266 359.8586271366928 4.29068661601641
25.94696901127768 338.6598366663932 4.271545929615256
25.952196566231095 314.7972088306334 4.2326054232863735
25.95742412118451 314.6811294728583 4.342761777894927
25.962651676137924 306.97002984635947 4.391435079235266
25.967879231091338 325.3541959998005 4.595567776640739
25.973106786044752 336.25793139649164 4.747938079742823
25.978334340998167 345.6623455043317 4.93677913978596
25.98356189595158 351.6287821578437 5.123973316563015
25.988789450904996 367.3933696103448 5.389110441261645
25.99401700585841 376.28201719211876 5.547956643005515
25.999244560811825 357.85001932996636 5.466184914500792
26.00447211576524 332.1902775385263 5.366769414649123
26.009699670718653 307.90861185500086 5.215621084178767
26.014927225672068 309.1764187741836 5.3402983908178
26.020154780625482 323.83755655454735 5.511609093888707
26.025382335578897 308.78776010289397 5.524414190846693
26.03060989053231 297.1506793355348 5.538959014913279
26.035837445485726 277.2121978956473 5.4901755252215825
26.04106500043914 281.3808291366444 5.683186340725946
26.046292555392554 300.9704899968721 6.030103185483527
26.05152011034597 308.91378181981946 6.31774921214492
26.056747665299383 293.333720368083 6.313758746879562
26.061975220252798 308.8556504920865 6.7551612572891235
26.067202775206212 310.37735794933576 6.9416795492590895
26.072430330159627 324.32756568165104 7.478848291225758
26.07765788511304 327.44200793329867 7.7352967194210915
26.082885440066455 326.9728115684995 8.183528252564047
26.08811299501987 357.78212725676934 8.912292284646323
26.093340549973284 328.445581601889 9.098104401931328
26.0985681049267 347.16053880909527 9.943543122125444
26.103795659880113 325.89898473968924 10.911409780380916
26.109023214833528 336.09606252645483 12.209218352480097
26.114250769786942 298.06418691730073 12.778914728767825
26.119478324740356 310.3081363045529 13.985900747982106
26.12470587969377 303.89455724375347 15.707138832151239
26.129933434647185 328.71554392235987 22.582448025196
26.1351609896006 205.42517085407883 25.25341642399112
