# Supplementary material for: Unraveling metal effects on CO2 uptake in pyrene-based metal-organic frameworks
Source: Nat Commun. 2025 Feb 11;16:1516. doi: 10.1038/s41467-025-56296-w (PMC11814143; doi:10.1038/s41467-025-56296-w)
Supplement: Supplementary file 3 — Source Data [file 41467_2025_56296_MOESM3_ESM.zip › SourceCode/SuppInf/FigureS5_Ga-TBAPy_InSitu_VariableT_PXRD/Data/GaTBAPy_0156p.dat]

0.002613777476707968 52.65005662777894 8.00856929942209
0.007841332430123905 44.8944971913658 6.629223677526185
0.01306888738353984 34.49052078546359 4.860924490417238
0.018296442336955775 24.8529240653604 3.3077915061757643
0.02352399729037171 17.593009106564853 2.722306405625016
0.028751552243787646 15.550700949517903 2.4036620459454467
0.03397910719720358 19.415675152084628 2.245468834059833
0.03920666215061952 19.890243776940604 2.174727798148657
0.04443421710403546 21.370508996225926 2.20493198397756
0.0496617720574514 22.511899975913945 2.144402332811163
0.054889327010867336 22.953750199111546 2.4907541556828257
0.060116881964283275 21.006205996144107 2.375273838395841
0.06534443691769921 18.82421021878473 2.1580983780788423
0.07057199187111515 14.241369015244286 1.927435123299392
0.07579954682453109 14.321371553923582 1.6092396980491188
0.08102710177794703 19.079500496291153 1.6571014969272495
0.08625465673136297 20.249609985120514 1.6778654642531712
0.09148221168477891 20.190701162518938 1.503861824747785
0.09670976663819485 20.806888040654073 1.5493774064821588
0.10193732159161079 17.320603240868486 1.383400502721008
0.10716487654502672 15.0712736343178 1.288859078383846
0.11239243149844266 17.39319372945102 1.3278626779069502
0.1176199864518586 18.43256506627865 1.3245716225139468
0.12284754140527454 21.18397344358633 1.3212474339627005
0.12807509635869047 22.714012788666547 1.2944851064940535
0.1333026513121064 23.265232387800047 1.2952467128010694
0.13853020626552232 22.35202081118552 1.2550602957067811
0.14375776121893824 21.688485672188005 1.270072969995115
0.14898531617235417 20.500073584282756 1.2497982400041072
0.1542128711257701 19.812571321664763 1.236494109441352
0.15944042607918602 18.62299998608509 1.1816203593595107
0.16466798103260194 17.890470175200424 1.1045120338358299
0.16989553598601786 18.705269300213324 1.0824618039229288
0.1751230909394338 18.850180397100154 1.0646932825708937
0.18035064589284971 19.634157422247544 1.100561364857929
0.18557820084626564 19.548770020439704 1.0742088194208936
0.19080575579968156 19.202803643734278 1.0612565735180721
0.1960333107530975 18.8596627920779 1.0153432363846848
0.20126086570651341 18.936510141524856 1.000630289851732
0.20648842065992934 19.14134001422627 0.9918069045091642
0.21171597561334526 18.561037628179346 0.9667609273364306
0.2169435305667612 17.319980777498426 0.9168863152775704
0.22217108552017711 18.06270715050445 0.9170053529932602
0.22739864047359304 17.43449337035905 0.9301946931271252
0.23262619542700896 18.414560364201435 0.9699459672406243
0.2378537503804249 19.608092289133456 1.0170371393517479
0.2430813053338408 19.42694716166768 1.0017289629499901
0.24830886028725674 18.749040645690705 0.9665695914341927
0.25353641524067266 18.710865156324576 0.91912039440871
0.2587639701940886 18.96755808715747 0.9179944000457217
0.2639915251475045 19.882042545680953 0.9328891498699254
0.26921908010092044 19.619444460274636 0.9067062843682078
0.27444663505433636 17.824092620466484 0.8421877021187625
0.2796741900077523 17.37351912652562 0.8184534405037298
0.2849017449611682 17.33158260269782 0.8349196375768194
0.29012929991458414 17.354661938410235 0.8275060758507823
0.29535685486800006 17.953243400693427 0.8453880914969022
0.300584409821416 17.63445089476787 0.8400680129471293
0.3058119647748319 18.261769655116403 0.8401136101273917
0.31103951972824784 18.374586771435016 0.8652826219125905
0.31626707468166376 19.242384548171973 0.8661214733886183
0.3214946296350797 20.00756978326842 0.8802733504051048
0.3267221845884956 20.612443131827437 0.8796824846178415
0.33194973954191154 20.174816898296303 0.8696391270164081
0.33717729449532746 18.889154720733618 0.8309596522563568
0.3424048494487434 17.834473012431836 0.8043711949941578
0.3476324044021593 16.78206467988665 0.7796638264098632
0.35285995935557524 16.91934814364616 0.7637722568928861
0.35808751430899116 17.068093010544267 0.7666141745880147
0.3633150692624071 18.081271352598524 0.8132858873952137
0.368542624215823 18.49869132887359 0.8343900577571236
0.37377017916923894 18.58601819093382 0.8349439224042743
0.37899773412265486 17.56634415103383 0.8126497459079114
0.3842252890760708 17.11266604207361 0.8105875191154255
0.3894528440294867 18.11034999996378 0.8279707797010772
0.39468039898290264 18.614822535463492 0.8437184007375355
0.39990795393631856 19.39717233917882 0.8234637425870471
0.4051355088897345 19.18783436007972 0.8097528392133392
0.4103630638431504 19.389004777238366 0.7947673498249792
0.41559061879656634 20.586069076427652 0.8188706324675737
0.42081817374998226 21.500713615690884 0.8466870588380307
0.4260457287033982 20.25331065832672 0.823595250840449
0.4312732836568141 21.014135416184892 0.8269015986605847
0.43650083861023004 20.516974425386625 0.8181909505408469
0.44172839356364596 19.899242271725313 0.7909671405522576
0.4469559485170619 19.684981847893663 0.7841357197438182
0.4521835034704778 18.732480373469375 0.7796870388519025
0.45741105842389373 18.624309854556106 0.7791129841397985
0.46263861337730966 18.042116166758017 0.754106914648807
0.4678661683307256 17.889940952339934 0.7418709899127975
0.4730937232841415 17.809536758793488 0.7267891963540225
0.47832127823755743 17.3363542080974 0.7173023513793881
0.48354883319097336 17.267115785120883 0.7184825525588395
0.4887763881443893 17.297865699877285 0.7050683022938222
0.4940039430978052 18.96017293736995 0.7360599327335112
0.49923149805122113 19.74459645574674 0.7563837378663232
0.5044590530046371 19.446046450688712 0.7721332139004248
0.5096866079580531 19.2097817725809 0.7891804711096052
0.5149141629114691 17.33884935637262 0.7530083210467264
0.5201417178648851 18.05437831220468 0.7544820164660422
0.525369272818301 18.525873338440935 0.764427738318754
0.530596827771717 19.279639789542358 0.7707089881634148
0.535824382725133 20.077368055245486 0.7799560752310493
0.541051937678549 19.255005819130027 0.7517604259022563
0.546279492631965 17.951221581532355 0.7157452732985569
0.5515070475853809 17.353958892976106 0.6941218670415524
0.5567346025387969 16.925302782642 0.6850880686569284
0.5619621574922129 17.62617377579508 0.7017087355467743
0.5671897124456289 17.212397360114274 0.7115017097959125
0.5724172673990449 18.023729547876204 0.722762428866483
0.5776448223524608 18.78067704151862 0.7268456631378123
0.5828723773058768 19.796926669503094 0.7408634730788829
0.5880999322592928 19.8947749971268 0.7390439069175493
0.5933274872127088 19.303982571516908 0.7372033751109497
0.5985550421661248 18.711788139266435 0.7397356863116658
0.6037825971195407 17.983382465945226 0.7210109238658432
0.6090101520729567 19.285094021952112 0.7383699862976082
0.6142377070263727 19.6497785030535 0.7282714216135932
0.6194652619797887 19.807186510527387 0.7207360731038248
0.6246928169332047 19.83509553094657 0.7251119901875315
0.6299203718866206 20.41109642987968 0.7380872633257967
0.6351479268400366 20.553638329538323 0.7451884588285782
0.6403754817934526 21.049555246352483 0.7470237757799164
0.6456030367468686 21.38339095058654 0.7390400318382357
0.6508305917002846 20.755485032818246 0.7260076380410093
0.6560581466537005 20.95465355118683 0.7217199070216147
0.6612857016071165 20.49302000598759 0.6959045105381589
0.6665132565605325 19.925945948659283 0.6717419600126745
0.6717408115139485 20.17441696586262 0.6673908720548171
0.6769683664673645 20.119536738775242 0.6663879166685813
0.6821959214207804 20.87716626125532 0.6849504637488216
0.6874234763741964 22.4650808755976 0.7319678355009311
0.6926510313276124 22.201062890776313 0.7258031142956387
0.6978785862810284 22.783737983087278 0.7430946968134964
0.7031061412344444 21.291283792258263 0.7169473402495907
0.7083336961878604 20.123996955011645 0.6858251027176844
0.7135612511412763 19.141921086182762 0.6656813409114949
0.7187888060946923 18.86224531526852 0.6653674091499883
0.7240163610481083 19.073436223946178 0.6770814794610993
0.7292439160015243 19.985784591264153 0.712351143698553
0.7344714709549403 20.931207932099838 0.7147721488257824
0.7396990259083562 22.595850116116598 0.7387294195056631
0.7449265808617722 24.525092140303514 0.7623921438457434
0.7501541358151882 26.465288117517627 0.7913162932929527
0.7553816907686042 28.29339554830274 0.8262493285433168
0.7606092457220202 28.324311942970443 0.7984186308094405
0.7658368006754361 28.073909093914132 0.7742767110554848
0.7710643556288521 27.092221556341833 0.7328963742465034
0.7762919105822681 26.92279610628825 0.7387756417036404
0.7815194655356841 27.910882922235064 0.7553825026090967
0.7867470204891001 28.247932252460007 0.7697248398882491
0.791974575442516 29.220132448718246 0.799735426290725
0.797202130395932 30.60332333527517 0.8105771292430038
0.802429685349348 31.900761440884985 0.8411097513607917
0.807657240302764 33.89878560699753 0.8846484517571941
0.81288479525618 36.96851022711259 0.9241509051028125
0.8181123502095959 38.033099894103486 0.9361794151291747
0.8233399051630119 39.33361134236916 0.9633966937240904
0.8285674601164279 43.01877615003257 1.0340860377597425
0.8337950150698439 46.13569498714461 1.104067981564577
0.8390225700232599 51.66145666416361 1.15331575496691
0.8442501249766758 57.78275557315119 1.2147935434338448
0.8494776799300918 60.33773865466642 1.2311737745465465
0.8547052348835078 63.930111238340494 1.282909366030894
0.8599327898369238 67.54445658906637 1.3411816587688332
0.8651603447903398 70.32407578163354 1.3844016428930377
0.8703878997437557 75.38940221331552 1.4073628665274898
0.8756154546971717 78.2669281389283 1.3782162867292433
0.8808430096505877 77.23264682235516 1.3401915930650168
0.8860705646040037 78.86537460178585 1.3382767602553702
0.8912981195574197 75.890683279694 1.312300205487072
0.8965256745108356 75.92559584681416 1.3366675922351712
0.9017532294642516 75.93430058180475 1.3542202655942832
0.9069807844176676 77.29456439895482 1.3991045225433223
0.9122083393710836 81.12545283460142 1.445480173692304
0.9174358943244996 82.57415793608803 1.4649903451962605
0.9226634492779155 82.37064134143048 1.4319960405670984
0.9278910042313315 82.44669201691156 1.4120737701250468
0.9331185591847475 83.51645854350167 1.4089003839561367
0.9383461141381635 85.76273109931276 1.409204112659146
0.9435736690915795 89.2533159175435 1.4299039441109942
0.9488012240449955 92.36692075553069 1.4292786330420146
0.9540287789984114 93.54159377792419 1.422057914032285
0.9592563339518274 98.53099823126203 1.4669138091026892
0.9644838889052434 100.43591415185352 1.4901362250688004
0.9697114438586594 100.70569088194594 1.504596002585669
0.9749389988120754 102.92252834314893 1.5237554444518575
0.9801665537654913 100.36980392909184 1.4860706224333275
0.9853941087189073 102.53657738323153 1.4984431702858587
0.9906216636723233 106.31312125908207 1.5127097490906594
0.9958492186257393 108.00618509597689 1.5148728379546197
1.0010767735791553 113.05142820743495 1.5470807215731501
1.0063043285325712 111.02164863173095 1.5296169568312181
1.0115318834859872 108.37935553241162 1.5137312708569979
1.0167594384394032 110.4725312726001 1.5196791373369243
1.0219869933928192 118.93090909435705 1.5906941719938217
1.0272145483462352 121.58136032337406 1.6043056793411805
1.0324421032996511 126.86522877455573 1.6393813260944416
1.0376696582530671 124.73576977424935 1.5999249928413006
1.042897213206483 122.61366018106484 1.571591488085627
1.048124768159899 125.52710487369103 1.5967639934104778
1.053352323113315 129.5680687206218 1.626536182715509
1.058579878066731 135.3254221286939 1.680929730521443
1.063807433020147 133.89496587696848 1.6722966604702962
1.069034987973563 134.4988935689373 1.6422809816055595
1.074262542926979 135.55194313816372 1.6615040609038236
1.079490097880395 134.49484026960513 1.6513226177532403
1.084717652833811 135.35329361982738 1.683837944438223
1.089945207787227 132.7390663996085 1.6931312245998602
1.095172762740643 129.21997843361572 1.6567159757301877
1.1004003176940589 130.9068124273465 1.6728263425211964
1.1056278726474749 139.5396247729382 1.7260052964234598
1.1108554276008908 140.63339839043937 1.7190001046004588
1.1160829825543068 137.98610597099565 1.6855103510485154
1.1213105375077228 134.42260643683164 1.6342222942200304
1.1265380924611388 133.69582419660583 1.6293473924204573
1.1317656474145548 131.78463789551571 1.6068014124459116
1.1369932023679707 136.26319686267408 1.6277681498811676
1.1422207573213867 139.23245460595652 1.6526406147524582
1.1474483122748027 138.2968150603357 1.6666737618045984
1.1526758672282187 141.96578893142004 1.6954168946776396
1.1579034221816347 143.81723624984912 1.7352297791671738
1.1631309771350506 143.98682914924714 1.733825236037717
1.1683585320884666 149.31611206890213 1.7564709070301658
1.1735860870418826 144.28437136769344 1.7327864639282815
1.1788136419952986 147.4011077204763 1.7467828034413695
1.1840411969487146 141.57865953025652 1.6741890975209621
1.1892687519021305 137.0038877853938 1.6473295187715393
1.1944963068555465 135.69267892260837 1.6061237710912764
1.1997238618089625 136.66300239790317 1.5829018776641537
1.2049514167623785 136.42139413035403 1.5927287742112692
1.2101789717157945 137.0348012237397 1.606775840679738
1.2154065266692105 140.50244206003663 1.6413458550350506
1.2206340816226264 140.37968664066295 1.6539630875855118
1.2258616365760424 143.03173457615844 1.6913463294070046
1.2310891915294584 152.1732275846775 1.741003869839785
1.2363167464828744 155.6989665198854 1.768616194318242
1.2415443014362904 150.6365753960513 1.7324769340355204
1.2467718563897063 147.95477931025331 1.7179392132814313
1.2519994113431223 142.59083290258877 1.6878145871690446
1.2572269662965383 139.19994885318715 1.6490883411599764
1.2624545212499543 143.40987924851026 1.6633231988285406
1.2676820762033703 146.2104992474785 1.6790739879123533
1.2729096311567862 144.70503010262365 1.6848570923360318
1.2781371861102022 145.51339292529343 1.6890881356815632
1.2833647410636182 145.95568348647603 1.6998522027743936
1.2885922960170342 140.5028802932036 1.6631129827400315
1.2938198509704502 139.21427593279094 1.6358270038999432
1.2990474059238661 136.76904424298533 1.6254151692365397
1.3042749608772821 141.86021740112218 1.6566265548940435
1.309502515830698 141.9538432254636 1.6613899863749075
1.314730070784114 147.0822949978604 1.7063904545261483
1.31995762573753 151.90667433195034 1.7315119887280852
1.325185180690946 150.30993932710146 1.700373641177192
1.330412735644362 152.1604412205681 1.7182772974778457
1.335640290597778 145.0598474219176 1.6631674986874172
1.340867845551194 144.03973035349318 1.6787065309339888
1.34609540050461 140.1281964163556 1.643823030480291
1.351322955458026 138.90742909161008 1.6420640373758024
1.356550510411442 134.6262910291788 1.618512361812742
1.361778065364858 130.974699806686 1.5780841618602903
1.3670056203182739 127.06963712053758 1.5513831741439126
1.3722331752716899 131.76480422173665 1.5937184304372418
1.3774607302251058 133.74340488573267 1.5884962082056948
1.3826882851785218 139.92703588921904 1.612881860568011
1.3879158401319378 142.3431102289624 1.606680288257905
1.3931433950853538 144.30519793707688 1.630454691590708
1.3983709500387698 145.08530760101007 1.6524607956077073
1.4035985049921857 142.8414972377726 1.668258089950841
1.4088260599456017 138.90128453504929 1.683254824998674
1.4140536148990177 137.91744368377564 1.7206928197105893
1.4192811698524337 137.4274953612254 1.7217708214912901
1.4245087248058497 136.5795826564132 1.6821382937546694
1.4297362797592656 134.7110736734528 1.6401608685121805
1.4349638347126816 132.1019385056743 1.6025579225322424
1.4401913896660976 128.09733240078384 1.559723724670357
1.4454189446195136 130.23306954077535 1.563777170618123
1.4506464995729296 130.81890260250478 1.5794048534994505
1.4558740545263456 132.55603409500316 1.5765824841588119
1.4611016094797615 130.9718338709813 1.6011393443972284
1.4663291644331775 121.80982647870827 1.5415711237401017
1.4715567193865935 120.18792224552956 1.5337040481909985
1.4767842743400095 121.87758411608209 1.556759349797593
1.4820118292934255 125.8543098326115 1.6005435592803179
1.4872393842468414 139.10430948993653 1.7076862360506788
1.4924669392002574 140.55678549508866 1.7019782781694117
1.4976944941536734 137.27489939336277 1.686456323135189
1.5029220491070894 134.57554285605548 1.670783228661665
1.5081496040605054 130.27067142012004 1.637444691581414
1.5133771590139213 130.08081033299985 1.6486800751609871
1.5186047139673373 131.1896669688019 1.6454111521733357
1.5238322689207533 126.17264129757034 1.579849166148347
1.5290598238741693 128.42673577728058 1.582602948146814
1.5342873788275853 133.23837620854147 1.6197113861343588
1.5395149337810012 134.4262982102545 1.6552678367399982
1.5447424887344172 134.98954999836948 1.6570408877964258
1.5499700436878332 133.91354670079664 1.6387276650000033
1.5551975986412492 138.14760303849758 1.6475888126093208
1.5604251535946652 136.2353989592517 1.6221676218772325
1.5656527085480811 135.89776452453253 1.6158350799043055
1.5708802635014971 136.08736733383793 1.6177638707194733
1.576107818454913 137.65437347275162 1.6306508781174975
1.581335373408329 141.68512584494002 1.6593457723231109
1.586562928361745 146.4223904732283 1.6796977210709323
1.591790483315161 146.7901229978185 1.7033838676723432
1.597018038268577 150.14931303251942 1.728066299159283
1.602245593221993 150.29490666211447 1.7200898236734268
1.607473148175409 152.68258531814624 1.73363783826453
1.612700703128825 154.1722819063668 1.708120927309986
1.617928258082241 149.818002959838 1.6639024826527138
1.623155813035657 150.45441007966232 1.6773760908648059
1.628383367989073 154.34444877171862 1.7064904271992671
1.6336109229424889 160.46747394190584 1.75385062126337
1.6388384778959049 170.72960990629986 1.8131762100340154
1.6440660328493208 174.0862215256487 1.8285639746739124
1.6492935878027368 174.56727855796825 1.8229477769405689
1.6545211427561528 174.24268602024017 1.806240693886159
1.6597486977095688 180.09590668130045 1.8282613523911666
1.6649762526629848 185.34925044321693 1.8279838448015104
1.6702038076164007 192.66898112418357 1.874526144079695
1.6754313625698167 197.26171512929486 1.8989750781414902
1.6806589175232327 199.4508094179067 1.9169584531922994
1.6858864724766487 198.78102869868513 1.9230423907596625
1.6911140274300647 200.4747572098937 1.9173459526282246
1.6963415823834807 198.10359229103597 1.8810151418126306
1.7015691373368966 192.77783872314177 1.8489160902096722
1.7067966922903126 193.80743491530916 1.859548095945746
1.7120242472437286 197.2220363198095 1.8830952855988912
1.7172518021971446 202.28564545212356 1.904278462017044
1.7224793571505606 211.15424246543455 1.9348216790995267
1.7277069121039765 217.49263150232147 1.9652827526226408
1.7329344670573925 219.5703804924914 1.954708675803701
1.7381620220108085 219.46006093687643 1.9369290564785753
1.7433895769642245 221.08362021394788 1.9448024432992457
1.7486171319176405 219.92748987032485 1.929631363844632
1.7538446868710564 227.96991783604744 1.9535690610978282
1.7590722418244724 233.42566323594045 1.9622628622047713
1.7642997967778884 237.28201049352856 1.9975255846656799
1.7695273517313044 232.8082962835541 1.9759936574267136
1.7747549066847204 225.51772436069504 1.9404893115012738
1.7799824616381363 218.87522658037926 1.8965421782265883
1.7852100165915523 224.67278599873057 1.8962785048618165
1.7904375715449683 235.97498666714836 1.9523425495733753
1.7956651264983843 238.22165603523803 1.9744154621611547
1.8008926814518003 238.1395281669829 1.9548439219248834
1.8061202364052162 233.692816992031 1.9312680717007642
1.8113477913586322 225.49665487286157 1.8678400998670208
1.8165753463120482 234.67042090365058 1.895171161914191
1.8218029012654642 240.74081341530342 1.9019687045123037
1.8270304562188802 247.1860442807811 1.9348989126747358
1.8322580111722961 252.24948358260443 1.943698871394391
1.8374855661257121 250.0731457543234 1.922618122319627
1.842713121079128 252.39838092764052 1.9210010228766774
1.847940676032544 250.8086097199843 1.8986899005384594
1.85316823098596 251.003848998738 1.8986655892956164
1.858395785939376 251.72898223899352 1.8976600325374624
1.863623340892792 251.1905931921233 1.9133597249223755
1.868850895846208 251.29295838689455 1.904744259587611
1.874078450799624 248.51882821600014 1.895000504073748
1.87930600575304 246.2466707177598 1.8787765559940677
1.884533560706456 244.44343254908185 1.8544547914838045
1.889761115659872 248.2903847643355 1.8611014004090305
1.894988670613288 247.32288524880764 1.8394779586641221
1.9002162255667039 251.20412638188168 1.8539429392298654
1.9054437805201199 242.34474761620817 1.7908912138134536
1.9106713354735358 234.06129685600405 1.7362802623150504
1.9158988904269518 238.46076254518096 1.7396864032993486
1.9211264453803678 233.4228643871635 1.7084623406995827
1.9263540003337838 235.65710405146777 1.719897887891037
1.9315815552871998 239.6334646830819 1.7616730322103826
1.9368091102406157 241.1915156238378 1.7769073438801666
1.9420366651940317 241.24517272850866 1.7628759482337049
1.9472642201474477 234.5713206591951 1.7314648014423573
1.9524917751008637 231.18743581820635 1.6931052713185688
1.9577193300542797 229.13117185620854 1.6905285053698957
1.9629468850076957 228.14671434018405 1.6981728026078275
1.9681744399611116 229.7555734047765 1.7040238299484194
1.9734019949145276 235.34757903595653 1.714904571055554
1.9786295498679436 234.21430063729755 1.7050842632119947
1.9838571048213596 232.78519496002556 1.6810596978038213
1.9890846597747756 227.4259193240617 1.6553553582804952
1.9943122147281915 223.73315005601532 1.651203597784772
1.9995397696816075 224.39548220891365 1.6310220056735318
2.0047673246350235 227.07052488421388 1.6260851855926375
2.0099948795884393 226.8889937299914 1.609030113033231
2.015222434541855 228.60346020757393 1.5886226630087894
2.0204499894952708 225.20747266877817 1.5749594009227126
2.0256775444486865 227.67550691130933 1.6012818330978837
2.0309050994021023 225.0657984772154 1.6049226339813787
2.036132654355518 224.53320059946904 1.616771636098677
2.041360209308934 219.48569153327995 1.617179298565367
2.0465877642623496 220.14671431603296 1.623381731018225
2.0518153192157653 214.2006601722476 1.5872174356010091
2.057042874169181 207.40525233417662 1.5568298757268089
2.062270429122597 212.59485549480084 1.570639485752382
2.0674979840760126 215.75754866447346 1.585789723847619
2.0727255390294284 222.67416660412522 1.621472786731372
2.077953093982844 229.59941458785113 1.6633721205591243
2.08318064893626 228.72235131241018 1.683979216826968
2.0884082038896756 227.54543661347208 1.689649036297222
2.0936357588430914 223.95895535161188 1.6568529983036262
2.098863313796507 215.0686329382175 1.5934347114556255
2.104090868749923 214.86275253034563 1.5913961408364075
2.1093184237033387 215.07741337727415 1.5953669727760793
2.1145459786567544 218.095452996317 1.6213907814963975
2.11977353361017 212.83545790991562 1.5883415234763636
2.125001088563586 216.34859194316013 1.5982243956494415
2.1302286435170017 209.7403503826159 1.558421299867495
2.1354561984704175 209.23853617152554 1.5578831234943427
2.140683753423833 207.59324297738058 1.5578724688616197
2.145911308377249 208.34150323537077 1.564647305187229
2.1511388633306647 209.40587687918762 1.5857260562663913
2.1563664182840805 214.2696668843466 1.5898763634731568
2.1615939732374962 212.90562805992457 1.576561721809319
2.166821528190912 209.74589822395234 1.5607866746302175
2.1720490831443278 214.475526797392 1.584055355616
2.1772766380977435 209.31583450301474 1.5681285733022285
2.1825041930511593 208.8614614982509 1.5544674429727392
2.187731748004575 210.0711036944075 1.5453509941363244
2.192959302957991 212.74521762485935 1.5645347809048105
2.1981868579114066 214.30025162935135 1.5832128992808447
2.2034144128648223 219.75217448793518 1.6284466728726286
2.208641967818238 215.67398047692217 1.624350956227362
2.213869522771654 221.48712370320638 1.6502023990206762
2.2190970777250696 223.38540062293004 1.6597415054011286
2.2243246326784853 223.81899316495276 1.6475862194448287
2.229552187631901 231.29660976938862 1.678194051658647
2.234779742585317 227.6742236882755 1.637735554210884
2.2400072975387326 220.45849476775984 1.5980734940124885
2.2452348524921484 218.75662196090664 1.5919822841125406
2.250462407445564 215.7818590544493 1.5792854395843627
2.25568996239898 216.4840162978269 1.5988010851866983
2.2609175173523957 217.31636204036909 1.6068699755412093
2.2661450723058114 217.90484926546273 1.6227682886901582
2.271372627259227 217.82699982186986 1.631434156168901
2.276600182212643 218.7565478665069 1.630839696330785
2.2818277371660587 221.11662053009553 1.6456741715076144
2.2870552921194744 224.13705985882243 1.6656100786131443
2.29228284707289 231.36348453849507 1.6994227942865583
2.297510402026306 237.78890544778088 1.7350402793154638
2.3027379569797217 232.11843756512937 1.6985516365927862
2.3079655119331375 230.08660150864372 1.67574486267167
2.3131930668865532 217.55392586324308 1.606875615175128
2.318420621839969 211.2390156759086 1.5669327540110336
2.3236481767933848 209.540739590166 1.5560273074773554
2.3288757317468005 212.23123047918392 1.5985655884007055
2.3341032867002163 212.43775340551827 1.6065864947465853
2.339330841653632 214.72969068596078 1.609208519367305
2.344558396607048 213.10783972822068 1.6098426382915405
2.3497859515604635 216.71338317783466 1.6138840263547882
2.3550135065138793 219.75396654073955 1.6094910149735637
2.360241061467295 218.56611016671354 1.595761058213855
2.365468616420711 218.82743976027925 1.6082935259234594
2.3706961713741266 214.34058323196297 1.585222482980526
2.3759237263275423 210.70228389947047 1.5673704302221962
2.381151281280958 201.40343986781062 1.504456736048501
2.386378836234374 198.91925423686496 1.4802926565505998
2.3916063911877896 197.63468131233736 1.4734000369138636
2.3968339461412054 201.23807573390556 1.4981205611411987
2.402061501094621 213.40060356483258 1.5541249138841664
2.407289056048037 215.94236138302264 1.5503020666901077
2.4125166110014526 220.88837062286674 1.5849539027490485
2.4177441659548684 220.70398399488187 1.5794211228631228
2.422971720908284 220.47571351307164 1.5699598460415662
2.4281992758617 221.12210204916525 1.5546990507291214
2.4334268308151157 219.69682332325687 1.5094654214878969
2.4386543857685314 214.28673064165986 1.4601943103777664
2.443881940721947 212.90837013447768 1.4335677917363663
2.449109495675363 215.28928644207366 1.4253798117247194
2.4543370506287787 226.06362492593738 1.4325144332988924
2.4595646055821945 240.21871006438207 1.4327910354700546
2.4647921605356102 269.97946445733584 1.458888150873923
2.470019715489026 308.27945761165915 1.4666546727858598
2.4752472704424417 395.9662555578515 1.588112989410872
2.4804748253958575 566.0014292090744 1.8337867868349207
2.4857023803492733 826.8231913230288 2.1709686707847826
2.490929935302689 1164.1787273853765 2.559981313024374
2.496157490256105 1569.901779606306 2.970865314674294
2.5013850452095205 1958.424857329479 3.3101808157785055
2.5066126001629363 2257.554990663047 3.5424314456258315
2.511840155116352 2494.481250918272 3.7236313626735407
2.517067710069768 2666.136767357728 3.8371662356937457
2.5222952650231836 2848.4299594426366 3.9558804348252377
2.5275228199765993 3129.2251712340258 4.140535904985943
2.532750374930015 3523.960349143327 4.387943711861
2.537977929883431 4141.303652887622 4.762979735808831
2.5432054848368466 4945.824087168955 5.22292491173762
2.5484330397902624 5768.739653370494 5.6253779611049595
2.553660594743678 6429.398531739981 5.930965182394499
2.558888149697094 6776.638210914726 6.067861252693265
2.5641157046505096 6718.356399148413 6.024492456638908
2.5693432596039254 6300.761094492802 5.820977999758534
2.574570814557341 5656.452976801453 5.513229468493498
2.579798369510757 4943.840123784112 5.160452649053416
2.5850259244641727 4315.599666185711 4.824195874330088
2.5902534794175884 3798.755522142852 4.51708502492573
2.595481034371004 3436.172551474991 4.292237853260328
2.60070858932442 3115.1812882640397 4.084282025226102
2.6059361442778357 2773.1272504169297 3.8558024213371676
2.6111636992312515 2382.630597850012 3.5683907842956777
2.6163912541846672 1964.071309921468 3.237019278159611
2.621618809138083 1519.8870381996883 2.8449255297891565
2.6268463640914987 1136.1427692569769 2.4656644575254822
2.6320739190449145 826.2413162134994 2.1160548751611774
2.6373014739983303 609.1557712665572 1.8459057348338608
2.642529028951746 461.33495875975854 1.6415937878160491
2.6477565839051618 366.0411770129431 1.5056443392720895
2.6529841388585775 312.1716122405051 1.4365231801166507
2.6582116938119933 285.4914942328438 1.4295811190133403
2.663439248765409 266.26859384260507 1.4221595269312761
2.668666803718825 253.77719835000397 1.4221011893095077
2.6738943586722406 248.14091135508522 1.4403446647621667
2.6791219136256563 240.72969782317458 1.4494565910428232
2.684349468579072 230.28567845175496 1.4456477844908322
2.689577023532488 227.4664612738515 1.4690491210374945
2.6948045784859036 222.04573786722972 1.4487103623565696
2.7000321334393194 220.40221220428003 1.4460108177638205
2.705259688392735 222.27493549705176 1.4694468870609225
2.710487243346151 223.47094228654828 1.4867280569942107
2.7157147982995666 224.6023751514879 1.5048592648534886
2.7209423532529824 224.1861748538182 1.5131170574283992
2.726169908206398 221.1384502290564 1.5139457595734265
2.731397463159814 221.68367672774178 1.515353865306281
2.7366250181132297 222.41491213947518 1.5372167302188398
2.7418525730666454 221.2183498394364 1.5576863661131697
2.747080128020061 223.31674225256148 1.5810714115190418
2.752307682973477 222.859256904613 1.58849381348658
2.7575352379268927 220.47544515286958 1.5841439389559104
2.7627627928803085 213.8817118414788 1.5481316892280401
2.767990347833724 209.11200046902613 1.5170678243231184
2.77321790278714 209.43395442095968 1.5205315747254573
2.7784454577405557 210.5226315152689 1.5205111449107542
2.7836730126939715 206.0471608471853 1.4978885492301286
2.7889005676473873 204.2217504695007 1.5051637242857883
2.794128122600803 207.79549296695976 1.5212031070702279
2.7993556775542188 211.44214966152578 1.5221096887984125
2.8045832325076345 218.98948763198584 1.5488283638199063
2.8098107874610503 221.29017275036023 1.5566460545566183
2.815038342414466 224.48471544110907 1.5883205244886645
2.820265897367882 226.66653618286978 1.6367777322985915
2.8254934523212976 218.71893159316775 1.5989440864062345
2.8307210072747133 216.29120389079955 1.5701277635867277
2.835948562228129 225.03274841163636 1.589642771030891
2.841176117181545 232.505254886335 1.6138567092258143
2.8464036721349606 250.17927102246114 1.667718438010218
2.8516312270883764 251.11471603897022 1.690355073692846
2.856858782041792 255.79292994901877 1.705716293098708
2.862086336995208 252.6050346677336 1.6867850781460065
2.8673138919486236 237.9565307730859 1.6622850640676716
2.8725414469020394 237.15685267464858 1.6589508600300396
2.877769001855455 223.42499603329688 1.5968621259558993
2.882996556808871 212.69072237496422 1.5384156095984336
2.8882241117622867 210.26385122204064 1.5227241615886857
2.8934516667157024 211.79969651660184 1.5278467816287842
2.898679221669118 217.02026009666767 1.5635779097897837
2.903906776622534 211.6263874552403 1.5235009408828226
2.9091343315759497 212.38983155842544 1.5287706222152426
2.9143618865293655 208.01052219023745 1.508332023906949
2.919589441482781 204.51559898527947 1.4963905289887502
2.924816996436197 206.86021081971802 1.5159211784624238
2.9300445513896127 213.15546562484082 1.5475770430011755
2.9352721063430285 218.11798988809232 1.5577977489754895
2.9404996612964442 218.03687274445065 1.5403051098196296
2.94572721624986 219.772806803742 1.5495448936789875
2.9509547712032758 218.33007715937515 1.5442230832735528
2.9561823261566915 213.72407476564348 1.516109832405968
2.9614098811101073 210.44465812881467 1.4798748596095384
2.966637436063523 212.46675516935383 1.479907631950689
2.971864991016939 217.74356540996305 1.5147950556876466
2.9770925459703546 214.9371209138993 1.5092084327351398
2.9823201009237703 214.75041784158822 1.5178586600684905
2.987547655877186 213.23219906952647 1.5047641800887352
2.992775210830602 216.59171998560316 1.520860862572496
2.9980027657840176 219.79935447658082 1.531547270381529
3.0032303207374333 215.76184950810602 1.5189080880122459
3.008457875690849 212.68521118077575 1.5094568079954842
3.013685430644265 214.94538292661517 1.5143062184298721
3.0189129855976806 212.88378690819093 1.497228152845329
3.0241405405510964 205.407955525954 1.4605826164649558
3.029368095504512 204.10996242938222 1.443249232217168
3.034595650457928 208.14481599978583 1.4487657776843075
3.0398232054113437 216.08992536525957 1.4826613322093616
3.0450507603647594 219.44708004792224 1.4983047788037578
3.050278315318175 217.77238741291188 1.4985458624035521
3.055505870271591 212.4756639051316 1.4698772257058346
3.0607334252250067 211.25279257407232 1.4703284177165423
3.0659609801784224 217.00216136441404 1.4931182769043247
3.071188535131838 215.95068669267232 1.483215520052657
3.076416090085254 218.7658394811699 1.4900964089486024
3.0816436450386697 211.9041005137117 1.428367640468422
3.0868711999920855 206.8492434727456 1.3733669214269626
3.0920987549455012 211.463549992153 1.3740583173495775
3.097326309898917 211.47540063223943 1.350059619146998
3.1025538648523328 219.1959587488637 1.3813656208485352
3.1077814198057485 223.38057495705843 1.3944837229532676
3.1130089747591643 229.37961744628726 1.415355834810109
3.11823652971258 230.6697096537551 1.4174506002669716
3.123464084665996 227.23940878865784 1.3820644601481844
3.1286916396194115 228.78902665622186 1.367514152983035
3.1339191945728273 230.37070496714654 1.3521870379916272
3.139146749526243 240.1072139848412 1.360498527841031
3.144374304479659 245.46366272452684 1.3620026927740732
3.1496018594330746 247.64902946733062 1.3524960514122628
3.1548294143864903 247.68964613423742 1.35348892195536
3.160056969339906 247.14842772907724 1.3404151815837897
3.165284524293322 249.52574422349255 1.3189320923062542
3.1705120792467376 259.9182078102855 1.3290407011756062
3.1757396342001534 269.02098828472435 1.308789910408841
3.180967189153569 278.17093553499717 1.2921698756020419
3.186194744106985 290.5334984947999 1.2839556426309038
3.1914222990604006 312.5935952915084 1.3071256996130753
3.1966498540138164 337.2855238304739 1.3471684824609569
3.201877408967232 360.9779953617234 1.381362184282854
3.207104963920648 386.05934115317245 1.4115809646418054
3.2123325188740637 407.5357764325056 1.4331320359029833
3.2175600738274794 435.6831186298793 1.474451676564653
3.222787628780895 465.47621772503487 1.521338869080307
3.228015183734311 494.3679270708221 1.5678191661100733
3.2332427386877267 529.9175100313596 1.618412175966482
3.2384702936411425 566.4932901955291 1.6654782358646534
3.2436978485945582 600.4964027517854 1.7105756517045312
3.248925403547974 631.033001876979 1.752722797913186
3.2541529585013897 661.4344479121767 1.79335333872436
3.2593805134548055 682.1156342587349 1.8219553239120554
3.2646080684082213 699.9337500048381 1.8438124049106641
3.269835623361637 710.4694630151124 1.856982527018436
3.275063178315053 718.0895085128784 1.87024208017017
3.2802907332684685 716.6419714931617 1.8666274040180781
3.2855182882218843 704.9737300017573 1.8468837238613127
3.2907458431753 691.0888281610813 1.8270866287065628
3.295973398128716 666.5406116749161 1.7881108868443276
3.3012009530821316 641.6814716309643 1.7512450389406666
3.3064285080355473 615.9729564715396 1.7119122115232577
3.311656062988963 590.5608048201349 1.673242101250701
3.316883617942379 566.8527314115647 1.6371639573174435
3.3221111728957946 553.1960028046552 1.616473304715961
3.3273387278492104 541.4956325732251 1.5983583133270596
3.332566282802626 535.9853119655695 1.5862465554565575
3.337793837756042 537.1745266716705 1.587307977129745
3.3430213927094576 535.3162131523308 1.5830388286419268
3.3482489476628734 533.7399225016795 1.5801348757623639
3.353476502616289 539.3404310520262 1.5873683182617908
3.358704057569705 537.0416777714609 1.5812527767491025
3.3639316125231207 525.9802813645296 1.5614224100548864
3.3691591674765364 511.10692991898196 1.5379521776259757
3.374386722429952 484.8231847200623 1.4988434179747812
3.379614277383368 452.38992184810553 1.4573680479861746
3.3848418323367837 419.37841488176525 1.4164398711428026
3.3900693872901995 381.1701655049037 1.3613929868198633
3.3952969422436152 348.67444000995476 1.3114549622512013
3.400524497197031 320.48280148600037 1.2681415052854499
3.4057520521504467 297.0437835239545 1.240058598882157
3.4109796071038625 278.84815994386133 1.2289926017654207
3.4162071620572783 264.920634498144 1.2108142166951765
3.421434717010694 260.5942314577878 1.2210168950074034
3.4266622719641098 255.66839019994555 1.22574643891828
3.4318898269175255 252.23107837161393 1.2287521935099788
3.4371173818709413 238.96925112810254 1.2100024631760025
3.442344936824357 237.80370865712325 1.223719736518826
3.447572491777773 231.84922311098822 1.2043893222461615
3.4528000467311886 227.95230141415954 1.1958812967266568
3.4580276016846043 221.94275624059566 1.1709619027376061
3.46325515663802 220.86733558551137 1.1628648982459726
3.468482711591436 219.68845198624163 1.1528101508766537
3.4737102665448516 219.6434840846634 1.152737166962651
3.4789378214982674 226.55861898105215 1.1689019595898607
3.484165376451683 233.5788661655856 1.1804080003120627
3.489392931405099 244.5042914291535 1.208442589748139
3.4946204863585146 254.62265338369818 1.2168397178746888
3.4998480413119304 260.2678802613155 1.1983189506429497
3.505075596265346 270.21476525167736 1.197083661052233
3.510303151218762 291.36932011063925 1.2197515392264708
3.5155307061721777 324.5452897979799 1.267119808703573
3.5207582611255934 363.7616567496017 1.324811010897679
3.525985816079009 420.7675813055587 1.4064022262972609
3.531213371032425 480.6310111236606 1.49051791416173
3.5364409259858407 554.5538610428144 1.5927232842053711
3.5416684809392565 650.1462703456787 1.7219754787712644
3.546896035892672 767.6260957377395 1.8713850936466783
3.552123590846088 915.9378546425196 2.0458347490757007
3.5573511457995037 1107.8050851623364 2.2502101758201576
3.5625787007529195 1367.5104317143032 2.500664180217264
3.5678062557063353 1735.104207121668 2.8190506303193272
3.573033810659751 2312.3125358173993 3.2535789698591153
3.5782613656131668 3209.878448792112 3.835515268140419
3.5834889205665825 4630.026207664904 4.607946949686894
3.5887164755199983 6783.021824024529 5.577000455477923
3.593944030473414 9639.69758965008 6.604493830925884
3.59917158542683 12690.95643339844 7.540387688118804
3.6043991403802456 15538.898098889005 8.315379791589992
3.6096266953336613 17178.807389994585 8.7195107228164
3.614854250287077 17181.7353439436 8.710952025036223
3.620081805240493 15521.153477268457 8.276922693802112
3.6253093601939086 12731.782923537347 7.50268220778458
3.6305369151473244 9802.372570113559 6.5953370694652325
3.63576447010074 6909.930111939612 5.525243868324638
3.640992025054156 4742.111128277996 4.571105036483723
3.6462195800075716 3077.4173641643474 3.6654876372965353
3.6514471349609874 2023.5986009351816 2.9638309215694707
3.656674689914403 1344.940039326286 2.408951847807206
3.661902244867819 960.6827443942195 2.033293752598981
3.6671297998212347 734.7459336549651 1.7785904870288598
3.6723573547746504 602.9013253028875 1.619333826105382
3.677584909728066 510.3623622991357 1.4932522049568486
3.682812464681482 447.1660107526186 1.404219900581097
3.6880400196348977 402.8696930580469 1.340875583464412
3.6932675745883135 370.8661435672294 1.2914690555602089
3.698495129541729 345.5454959499918 1.2521529097099267
3.703722684495145 329.0530251599698 1.229459492849947
3.7089502394485607 317.81096035754825 1.2126037570332227
3.7141777944019765 311.2408556037367 1.202155284099104
3.7194053493553922 305.9473759094424 1.202351956140353
3.724632904308808 302.3018428773352 1.2004680355318855
3.7298604592622238 292.3254232880631 1.1825881167783043
3.7350880142156395 280.442018330871 1.1582339161041417
3.7403155691690553 271.9879459713665 1.1411873209737244
3.745543124122471 266.40904462204696 1.1310651347523182
3.750770679075887 262.04281198654166 1.1269185271870823
3.7559982340293026 258.87793035494565 1.124145720495671
3.7612257889827183 257.37264926547306 1.1241029412008308
3.766453343936134 258.18395020770896 1.1254300210132533
3.77168089888955 264.2135426399608 1.1351162055500232
3.7769084538429656 262.2421918068497 1.1293003742514358
3.7821360087963813 257.1377298009643 1.1128627983206247
3.787363563749797 255.54512702247857 1.116102107062562
3.792591118703213 254.55640423190533 1.1108486089814946
3.7978186736566286 261.3684553549466 1.122515971977743
3.8030462286100444 274.79962368956 1.1433896689438838
3.80827378356346 288.2328479158015 1.1663424646435112
3.813501338516876 295.7426913454312 1.1806704126214644
3.8187288934702917 306.1685527430928 1.1984203849392774
3.8239564484237074 308.00831816500573 1.1946461004437445
3.829184003377123 316.91277233807597 1.2099665682305405
3.834411558330539 323.65120555853525 1.2173608834012182
3.8396391132839547 330.11923903844007 1.2217818844992132
3.8448666682373704 343.58944145622127 1.2357882969080483
3.850094223190786 349.07474518681306 1.2385073073404629
3.855321778144202 348.7203506876244 1.232545703282617
3.8605493330976177 343.71104112416765 1.2193180710557645
3.8657768880510335 336.2187269061049 1.1990095230001754
3.8710044430044492 328.3535544005984 1.1835147299587834
3.876231997957865 325.3338864057928 1.1737155967884816
3.8814595529112808 321.6039271261893 1.1650462741029615
3.8866871078646965 319.0781272168625 1.1598750038559555
3.8919146628181123 319.6825649078787 1.1608931225991674
3.897142217771528 318.13851356928694 1.1568622298127287
3.902369772724944 316.7107729252617 1.157156752478104
3.9075973276783595 319.5011326184567 1.1657443256821838
3.9128248826317753 319.0219114475182 1.1642170562709877
3.918052437585191 313.92101534981754 1.1582078568200975
3.923279992538607 308.4521572431234 1.1448855266869267
3.9285075474920226 308.6499645857328 1.1444626722320135
3.9337351024454383 306.5256101391447 1.140385322787735
3.938962657398854 307.1041769337017 1.1376333200146391
3.94419021235227 305.2394296158401 1.1246838545979307
3.9494177673056856 310.51353102713136 1.1285109273151184
3.9546453222591014 316.9973516214357 1.1365468744650915
3.959872877212517 325.8456101908261 1.1466325969971456
3.965100432165933 341.88678009837565 1.1741851852958545
3.9703279871193486 351.3043512447094 1.1865388471073257
3.9755555420727644 364.84620114924263 1.2041365124255239
3.98078309702618 379.63136298846996 1.2270657364752315
3.986010651979596 396.41158244183384 1.2504655177162527
3.9912382069330117 424.1018786312298 1.2915711285184217
3.9964657618864274 449.0484321392114 1.3270227823079452
4.001693316839844 475.57102497370465 1.3611274409454326
4.00692087179326 511.19725268143367 1.4049551714318296
4.012148426746676 538.9423996108399 1.4433099964510319
4.017375981700092 572.2723799275719 1.5053790157928812
4.0226035366535084 617.143195861322 1.5739582741463078
4.027831091606925 669.1330408467564 1.647585987635199
4.033058646560341 730.3708934953048 1.723410413855243
4.038286201513757 808.1218327206984 1.8137114383276158
4.043513756467173 891.2837594851876 1.9105795006161181
4.0487413114205895 991.7652524280032 2.020157860192248
4.053968866374006 1102.510028747582 2.127287769311871
4.059196421327422 1224.989583298457 2.2420803193076413
4.064423976280838 1362.6791559245619 2.362315765119424
4.069651531234254 1533.6792253818746 2.504910540721615
4.0748790861876705 1731.8773767567948 2.6703969417957767
4.080106641141087 1964.0227751823509 2.8458769057126623
4.085334196094503 2230.376355857128 3.03238813750844
4.090561751047919 2524.6441297559454 3.2308353306339734
4.095789306001335 2860.576423963049 3.438999738860905
4.1010168609547515 3231.6814446272233 3.658309868798212
4.106244415908168 3597.6552417384446 3.8602044529393664
4.111471970861584 4003.8810968714733 4.070552969764346
4.116699525815 4398.117875424557 4.255668651551182
4.121927080768416 4779.209957642627 4.379116769297716
4.1271546357218325 5177.48630596443 4.512880031392409
4.132382190675249 5571.668138598194 4.661929106942959
4.137609745628665 5986.410934195893 4.8176013069617065
4.142837300582081 6375.723970069585 4.957615387163276
4.148064855535497 6702.832308836647 5.084421327352181
4.1532924104889135 6950.020502909078 5.159589014237197
4.15851996544233 7118.993268395357 5.210946112421487
4.163747520395746 7148.494750236387 5.208071188907877
4.168975075349162 7118.127856427984 5.195844823052899
4.174202630302578 6950.702641937519 5.127222695581112
4.1794301852559945 6661.4495332429 5.02005545791973
4.184657740209411 6250.045453597732 4.846047182130693
4.189885295162827 5738.296418616201 4.633475190900516
4.195112850116243 5198.071892375713 4.396437447875141
4.200340405069659 4663.746663369767 4.159427319962579
4.2055679600230755 4128.387834970439 3.911486699214612
4.210795514976492 3668.156590132676 3.6992351778004418
4.216023069929908 3215.4641020686217 3.463886263724165
4.221250624883324 2791.435579515766 3.2235947534238996
4.22647817983674 2443.9905380443506 3.0153710889457157
4.2317057347901565 2120.5636400323006 2.8057910940021134
4.236933289743573 1851.1409870648386 2.6209481484449397
4.242160844696989 1625.306560684792 2.4583032747525024
4.247388399650405 1423.3990463779098 2.2974413996595073
4.252615954603821 1246.4733449913413 2.1457479449696892
4.257843509557238 1105.2169016014545 2.0158595579941463
4.263071064510654 977.3369936030444 1.8930472385822972
4.26829861946407 865.070968242706 1.7794415819050295
4.273526174417486 775.9111371051697 1.6827588631693466
4.278753729370902 700.8759275373451 1.598695949041817
4.283981284324319 633.0719890542296 1.5202759419599345
4.289208839277735 574.9547468283675 1.4483304371544408
4.294436394231151 525.3532359807498 1.3875560890181584
4.299663949184567 483.4994792391371 1.3329843488345008
4.304891504137983 446.9905580269024 1.2818045672951004
4.3101190590914 416.7176817119193 1.2370705440506258
4.315346614044816 388.57374686227274 1.1944762628565835
4.320574168998232 366.37517781449185 1.1606136117749577
4.325801723951648 349.02547042041476 1.1369080848747262
4.331029278905064 334.95224024455524 1.1199833145376878
4.336256833858481 323.55204908663933 1.1046395779553448
4.341484388811897 314.05392161013634 1.0961567619034889
4.346711943765313 306.47507331867 1.0866776929031186
4.351939498718729 293.1868394859837 1.0646297341781796
4.357167053672145 281.7590426606457 1.0452554228335016
4.362394608625562 272.5447212795379 1.0362420795413392
4.367622163578978 265.22446809213704 1.027832755341055
4.372849718532394 254.3967040043842 1.0120525877786075
4.37807727348581 252.153728079556 1.0161431021066245
4.383304828439226 246.4634784105131 1.0124162597947823
4.388532383392643 238.94406349164885 1.001755503700191
4.393759938346059 230.73190899264335 0.9928779637533253
4.398987493299475 219.17673432279352 0.9820092727540617
4.404215048252891 211.0609908947496 0.9684123978306708
4.409442603206307 207.3720144932305 0.9670496505178798
4.414670158159724 203.1364856327802 0.9620525140477453
4.41989771311314 202.2491919830823 0.9690761272899081
4.425125268066556 197.87627750163418 0.971944647387024
4.430352823019972 193.38947209348098 0.9687609824360875
4.435580377973388 190.8089553459148 0.963389318431448
4.440807932926805 188.3814068150235 0.9632945441303655
4.446035487880221 187.19476524204015 0.9723280075773413
4.451263042833637 185.07475750566647 0.9796901030816911
4.456490597787053 182.95481969932058 0.9807557393659265
4.4617181527404695 179.9862917966822 0.9839676608664397
4.466945707693886 176.56606227202928 0.9812030591467008
4.472173262647302 171.71468078786143 0.9614403229327791
4.477400817600718 168.99422480244704 0.9543641956360007
4.482628372554134 166.16581272518968 0.9394752536360155
4.4878559275075505 169.1261937616969 0.9612393156625337
4.493083482460967 173.5428362061393 0.9738787997806713
4.498311037414383 176.2060627716885 0.9931240262048513
4.503538592367799 177.7198155419662 1.0077728866584548
4.508766147321215 172.99034377102075 0.9934605711234986
4.5139937022746315 167.77877702612966 0.9831741792513624
4.519221257228048 166.51443987068188 0.977119691108895
4.524448812181464 165.2127265932281 0.9746071198572923
4.52967636713488 165.3153670352157 0.9840512699171287
4.534903922088296 165.09039669949965 0.9911025038837367
4.5401314770417125 166.3739649816294 0.999139676658945
4.545359031995129 164.12721728350328 0.9914162719038048
4.550586586948545 168.60536556292826 1.0049018259170293
4.555814141901961 164.63052953751367 0.9847686963312267
4.561041696855377 164.0759126148136 0.9792778438393832
4.5662692518087935 164.86869586208863 0.9846849131117148
4.57149680676221 163.0275581329562 0.9964564290294727
4.576724361715626 163.10969246874942 1.0053572319415995
4.581951916669042 161.8539978932941 0.990632183210511
4.587179471622458 157.7853052183346 0.9703914891884389
4.5924070265758745 157.29318658538327 0.9622121524527294
4.597634581529291 155.18729384289117 0.9563688244598695
4.602862136482707 156.77616219731362 0.9722285280279671
4.608089691436123 159.97191037327607 0.984178658975851
4.613317246389539 161.2453063987029 0.9866101191056368
4.6185448013429555 161.73336635613884 0.9864120743578764
4.623772356296372 161.51845215019472 0.9944812967342533
4.628999911249788 164.59302072580095 1.0173426204846003
4.634227466203204 158.68285262701932 1.0087513575844198
4.63945502115662 156.66382196428702 1.0003952165063386
4.6446825761100365 148.95129089441426 0.9612675147150787
4.649910131063453 148.34705198573258 0.9536431356947895
4.655137686016869 153.0738380827681 0.9672895020650317
4.660365240970285 152.95503540050646 0.9742291232714441
4.665592795923701 151.28424240181772 0.9790432546459511
4.6708203508771176 149.54747970321975 0.979651838588966
4.676047905830534 154.39096592930454 0.9969288505042063
4.68127546078395 158.60910358864373 1.008115613654874
4.686503015737366 160.56394799350164 1.0124117077381198
4.691730570690782 158.90322750295792 1.005568594410782
4.696958125644199 151.61572235125266 0.968948468785096
4.702185680597615 149.7274720614763 0.9601255631572202
4.707413235551031 155.0583276780546 0.9807826025349186
4.712640790504447 153.58059579306533 0.9772657279665927
4.717868345457863 155.85870285748297 0.9939831685578877
4.72309590041128 150.04763206847173 0.9736231831496733
4.728323455364696 147.33286917515358 0.9644904971491022
4.733551010318112 150.77586316970633 0.9787085580759137
4.738778565271528 153.399295190834 0.9793101818665728
4.744006120224944 155.22573090355897 0.9799376496407151
4.749233675178361 156.291847404465 0.9807333836384708
4.754461230131777 156.75170900483621 0.9802687034398484
4.759688785085193 156.9990920369307 0.9907272623975614
4.764916340038609 151.99879142685063 0.9862720521769671
4.770143894992025 149.17582515563723 0.9802787734217046
4.775371449945442 154.2540381897476 1.0006940888512328
4.780599004898858 157.6332165533525 1.0009442111645377
4.785826559852274 157.70230586075365 0.9866011278411324
4.79105411480569 154.74639717552864 0.967493241390265
4.796281669759106 150.84273719734273 0.9632956950780226
4.801509224712523 151.7652465967624 0.9649935371927726
4.806736779665939 151.85579963891462 0.9797124797360833
4.811964334619355 149.08902113245145 0.9699928618958116
4.817191889572771 147.55243523213173 0.9626646845520122
4.822419444526187 146.1127905173347 0.9621943328670034
4.827646999479604 149.7667636586072 0.9758035940294666
4.83287455443302 145.2339348982077 0.9588773197633274
4.838102109386436 147.94798596344464 0.9625142749482558
4.843329664339852 154.80757839914958 0.9888738628495811
4.848557219293268 153.756259382989 0.978404530415987
4.853784774246685 152.37192604382824 0.9756488572864377
4.859012329200101 147.9454178837194 0.9473496793166553
4.864239884153517 144.85878471087045 0.9332659375308555
4.869467439106933 143.24423405228745 0.9217141241300258
4.8746949940603495 146.1202108340077 0.9409117105537268
4.879922549013766 150.12950067614227 0.9695478295763555
4.885150103967182 154.89154138932076 0.9791840330939028
4.890377658920598 157.47665364073683 0.985117975759811
4.895605213874014 155.60196594247552 0.9763728350683908
4.9008327688274305 152.61085121074998 0.9563220623230728
4.906060323780847 151.28355826728728 0.9521319091824909
4.911287878734263 149.3288078942494 0.9348095354676745
4.916515433687679 150.17019220673382 0.9465784329371448
4.921742988641095 152.0997309064548 0.954988815775188
4.9269705435945115 152.36330182321814 0.9486390270104021
4.932198098547928 147.107584886933 0.9275826873147361
4.937425653501344 146.9598651937427 0.9201449923011498
4.94265320845476 144.05150723786738 0.9160060834920439
4.947880763408176 149.04940724990954 0.9343115352280134
4.9531083183615925 151.64864487631138 0.9529001525900502
4.958335873315009 154.66768030283734 0.9710256481710667
4.963563428268425 153.684075398788 0.9522753901677701
4.968790983221841 147.7309148842488 0.9167727643014502
4.974018538175257 149.45156655892205 0.9130468245022296
4.9792460931286735 152.93937287909262 0.9161543092220934
4.98447364808209 156.16468094283414 0.9223461587594289
4.989701203035506 161.09433217384543 0.9266183716738375
4.994928757988922 158.52299692807424 0.8989868584347328
5.000156312942338 161.55995316476017 0.888871288102489
5.0053838678957545 163.66950583859784 0.8717810380159234
5.010611422849171 169.58944046590474 0.8689711329638792
5.015838977802587 174.06064290774836 0.8660278806292003
5.021066532756003 174.35045750211648 0.8622337212769057
5.026294087709419 172.07852640871812 0.855159345228279
5.0315216426628355 170.72999007426128 0.8607429087390809
5.036749197616252 166.97036921523676 0.868664891372999
5.041976752569668 167.18625449652964 0.8870665260542224
5.047204307523084 162.92789342248872 0.8815051692207914
5.0524318624765 160.60930633901754 0.8756105226662294
5.0576594174299165 162.36035801100425 0.8695960209508964
5.062886972383333 164.19238102521925 0.865388307080208
5.068114527336749 167.33601104125444 0.8657517719181174
5.073342082290165 176.64241197546 0.8725775114474786
5.078569637243581 186.3086787725715 0.876593355374124
5.0837971921969975 194.5362328524757 0.8708282707359205
5.089024747150414 206.34950179760546 0.880420432116705
5.09425230210383 220.09535862160467 0.8970708067191882
5.099479857057246 236.84892830299887 0.9132263321821156
5.104707412010662 260.01168482227945 0.942584278989977
5.109934966964079 282.8459204016668 0.9624123699871873
5.115162521917495 301.5141376818167 0.9790576187148127
5.120390076870911 318.90863728903895 0.9989924918358085
5.125617631824327 329.7298837383449 1.0093386720054305
5.130845186777743 332.0980104896284 1.0123887713556836
5.13607274173116 325.5757939608463 1.0070233133111925
5.141300296684576 313.3362461871176 0.9981828809938964
5.146527851637992 292.35463382270297 0.9739618178779068
5.151755406591408 268.81896895779647 0.9487951434528885
5.156982961544824 249.70469377904578 0.9403755709659398
5.162210516498241 231.48090881525818 0.9362418897401823
5.167438071451657 215.5181411072458 0.9332580478762986
5.172665626405073 199.44032781441993 0.9224428245893255
5.177893181358489 186.63604050215272 0.9028945350549765
5.183120736311905 173.83337524314015 0.8778589673472542
5.188348291265322 167.65528421678383 0.8718012156246813
5.193575846218738 165.7992161284519 0.8782968240951895
5.198803401172154 162.35616075614178 0.8748857442709864
5.20403095612557 161.36324143175173 0.8792332759125713
5.209258511078986 156.1002249680035 0.8639326923261523
5.214486066032403 154.07371209407899 0.8535454195698237
5.219713620985819 156.07663524220294 0.8628913094631164
5.224941175939235 158.4351420811495 0.8685037820702964
5.230168730892651 158.47742262724967 0.8738427533553177
5.235396285846067 157.9415517453064 0.8717007213551438
5.240623840799484 157.2758473219762 0.8688670504977833
5.2458513957529 159.30550348783234 0.8833993973308181
5.251078950706316 159.10187487709908 0.8966633448014941
5.256306505659732 158.81528157216096 0.9077230991553652
5.261534060613148 160.0701653992774 0.9153650184179037
5.266761615566565 159.900599568075 0.904976896167929
5.271989170519981 158.37964934141195 0.8969101876254296
5.277216725473397 157.28660679470224 0.9019182340021344
5.282444280426813 153.38513208546598 0.8978980821984388
5.2876718353802294 152.98291797444065 0.9074031649623325
5.292899390333646 150.64086245674133 0.8982229028193249
5.298126945287062 148.46086231733906 0.883624876559277
5.303354500240478 153.19649113197912 0.9011060826589391
5.308582055193894 156.62086514994368 0.9183585102075343
5.3138096101473105 158.52394055744713 0.9135943713742902
5.319037165100727 162.44066659532388 0.9215371850201101
5.324264720054143 158.68562847132864 0.9066501813618685
5.329492275007559 153.18437643925125 0.8821932628136392
5.334719829960975 148.07661146776456 0.8775486189985663
5.3399473849143915 146.80693364447563 0.8876403082519937
5.345174939867808 148.17804141288806 0.8960465345918849
5.350402494821224 149.7508970744267 0.8881283429554732
5.35563004977464 149.57205812356972 0.87765371406699
5.360857604728056 150.37809201824598 0.86796289957711
5.3660851596814725 154.4153365406523 0.8756446609264964
5.371312714634889 156.0128688577215 0.8735695782437805
5.376540269588305 156.50544716286447 0.8669341246457014
5.381767824541721 155.1478366618871 0.8595165777070378
5.386995379495137 152.90984191051442 0.8537598201233937
5.3922229344485535 154.42517521483305 0.8575896929889293
5.39745048940197 152.41887267327638 0.8479625886159675
5.402678044355386 154.2535618013026 0.8471666130621145
5.407905599308802 155.6952794261541 0.8428173920323442
5.413133154262218 158.13643216111984 0.8407891807980175
5.4183607092156345 162.82495933485927 0.8446474070177291
5.423588264169051 164.84628046099306 0.8346253197534139
5.428815819122467 166.4550884259537 0.8229386759927744
5.434043374075883 166.54905455596466 0.8102800501041677
5.439270929029299 167.83855996973767 0.8061854587363616
5.4444984839827155 170.45922736414792 0.8140169012762776
5.449726038936132 172.65439323686257 0.8230937977502563
5.454953593889548 176.1156785286182 0.8421030831828225
5.460181148842964 176.09767597642468 0.8430492499875976
5.46540870379638 174.9627888003732 0.8430929488756398
5.4706362587497965 170.78203158416528 0.8348094160716231
5.475863813703213 168.98408499862592 0.8372966671075621
5.481091368656629 165.62490911670966 0.8272079045432481
5.486318923610045 161.96426794845792 0.8217927358414927
5.491546478563461 158.97780677160395 0.8147046319535725
5.4967740335168775 154.5202861992199 0.808363497587937
5.502001588470294 154.62813986884578 0.8242831679714093
5.50722914342371 156.4297163137529 0.8390284097959079
5.512456698377126 158.89907569155943 0.8461431426983326
5.517684253330542 158.34603960488076 0.8399049726840548
5.522911808283959 155.83671728500607 0.8268385975499578
5.528139363237375 156.06613272464654 0.8242951078068945
5.533366918190791 157.74248023873264 0.8278610836142887
5.538594473144207 156.04046852280555 0.8188877141630625
5.543822028097623 155.01665395459574 0.8122790557717454
5.54904958305104 156.13898519072296 0.8117133993958856
5.554277138004456 156.18328927376206 0.808983589274181
5.559504692957872 160.74319102071675 0.8262530862276222
5.564732247911288 164.07347747183135 0.8465368814659814
5.569959802864704 163.91567543462713 0.8422549225287269
5.575187357818121 162.3534131900458 0.8290650899268988
5.580414912771537 163.05142094392102 0.816944032787501
5.585642467724953 164.8617202952947 0.8092581745036387
5.590870022678369 168.84927677203024 0.8138606927785708
5.596097577631785 172.77679910464707 0.8199468150790468
5.601325132585202 175.22133141269737 0.8166403648139312
5.606552687538618 181.42583020308982 0.8173683091408829
5.611780242492034 187.02230539614234 0.8137385318419286
5.61700779744545 193.77801041337642 0.8180136400521463
5.622235352398866 209.32295637891295 0.8322951723573695
5.627462907352283 232.02499789127572 0.8532150021789447
5.632690462305699 268.9284876819991 0.8960391911281397
5.637918017259115 324.1500755118183 0.9617376297055229
5.643145572212531 398.96274721156 1.0498136236865017
5.648373127165947 482.7979348577446 1.1436396937147262
5.653600682119364 564.9927625667698 1.2291345845785502
5.65882823707278 632.8748225154266 1.2958706416312793
5.664055792026196 677.5886811200374 1.3388304778071296
5.669283346979612 706.3846077862696 1.365838387213493
5.674510901933028 719.4593740685434 1.3763044152518706
5.679738456886445 724.3992365708793 1.379831863323121
5.684966011839861 730.4377024631799 1.3850915820628156
5.690193566793277 733.3758276504994 1.3869350815553907
5.695421121746693 736.607643044138 1.3896321665915459
5.700648676700109 743.9034167697439 1.3961034865183939
5.705876231653526 751.746859784979 1.4046195682461422
5.711103786606942 756.0768469162006 1.4067985142650692
5.716331341560358 759.8872449744357 1.4092334522931693
5.721558896513774 758.0053420999058 1.4055463584839347
5.7267864514671905 762.4189155842715 1.4093538000302062
5.732014006420607 758.9340317428683 1.4060171776339077
5.737241561374023 757.2469571973719 1.404035042633803
5.742469116327439 762.0312880206606 1.4078183792074035
5.747696671280855 780.0265063521997 1.4237410599512086
5.7529242262342715 802.1569664068882 1.441357776712284
5.758151781187688 834.5461757542762 1.4697618057375934
5.763379336141104 870.1878035099437 1.5006191902412462
5.76860689109452 910.0047093836837 1.5353625163017084
5.773834446047936 953.0687898888225 1.5697184404625288
5.7790620010013525 991.8000558031697 1.6010567902905177
5.784289555954769 1012.3844898052921 1.615771986908442
5.789517110908185 1015.1359142161128 1.6164874936270137
5.794744665861601 974.5701416187086 1.581873175757548
5.799972220815017 903.2058438979244 1.5212054028133142
5.8051997757684335 805.3783444603049 1.4375705618148045
5.81042733072185 692.3349374224355 1.3345817816978065
5.815654885675266 583.7353027811322 1.2285052145608941
5.820882440628682 481.17378860200705 1.1209713275908153
5.826109995582098 402.66559023316586 1.0364456246972018
5.8313375505355145 342.34703724101763 0.971585681339312
5.836565105488931 298.25135865163645 0.9236579100501263
5.841792660442347 268.02375512469365 0.8849329913714107
5.847020215395763 247.0087402335689 0.8598893096563595
5.852247770349179 227.77049564962851 0.8316990288703408
5.8574753253025955 215.08375936946402 0.8115049730290568
5.862702880256012 205.09979133272364 0.8036528809088892
5.867930435209428 201.17369838153263 0.7994219257079509
5.873157990162844 197.63606262969674 0.7984514852133461
5.87838554511626 200.45211974549866 0.8092522061547712
5.8836131000696765 199.21622982601068 0.8073835139516424
5.888840655023093 198.6186324944339 0.804078755996845
5.894068209976509 200.2174956331625 0.8071370311446185
5.899295764929925 199.32140783484985 0.8003800343169495
5.904523319883341 198.7561690548595 0.7984285635485704
5.9097508748367575 201.34728380992914 0.8050262753064139
5.914978429790174 200.2572488202542 0.8044343903950395
5.92020598474359 199.96627285391068 0.7991807026713318
5.925433539697006 201.1400757553106 0.7977628196959498
5.930661094650422 202.88787966074696 0.7910198097645187
5.9358886496038386 203.09198826543278 0.7890097198603607
5.941116204557255 207.741847944634 0.7976106281120211
5.946343759510671 211.69747245645152 0.8033429584697295
5.951571314464087 217.7653977586903 0.8217444898318416
5.956798869417503 217.73594674340097 0.8179751079121061
5.96202642437092 223.2398689198414 0.8254715432636388
5.967253979324336 229.66504589007235 0.835735254933058
5.972481534277752 240.95397008199978 0.8497383831616883
5.977709089231168 250.4777052394291 0.8615165685529708
5.982936644184584 261.06598071133766 0.8787593085298745
5.988164199138001 278.2915275174038 0.9053825187366716
5.993391754091417 291.94558918187545 0.9226248542270628
5.998619309044833 308.7961850777886 0.9430735404236682
6.003846863998249 330.37258090278357 0.9682771172837996
6.009074418951665 356.10346944030783 1.000278996369254
6.014301973905082 389.64536913879186 1.0447298685223254
6.019529528858498 435.4045834667273 1.102145187421995
6.024757083811914 485.1687234127949 1.1642134178940584
6.02998463876533 541.0991018377541 1.227350475227773
6.035212193718746 612.7585434746223 1.3061048883104074
6.040439748672163 698.0802738450103 1.3953421841554834
6.045667303625579 801.0351965266639 1.4961333687515725
6.050894858578995 927.3988538138894 1.6120451188816765
6.056122413532411 1056.4621238397485 1.720082000601708
6.061349968485827 1190.3470505278372 1.8248266153897479
6.066577523439244 1324.2318007883496 1.9257326444304472
6.07180507839266 1446.8904963494983 2.0192349692886697
6.077032633346076 1530.2452877561468 2.0805711271740512
6.082260188299492 1567.0128319164096 2.107777776973884
6.087487743252908 1564.2104736368558 2.1059065894738174
6.092715298206325 1522.4037401385117 2.080227669936464
6.097942853159741 1458.3054603252647 2.0378702814700804
6.103170408113157 1374.895107653473 1.980614451717776
6.108397963066573 1270.4294700520595 1.9038520028395984
6.113625518019989 1160.063521290024 1.821387205740362
6.118853072973406 1055.2013047127064 1.7408943565730415
6.124080627926822 947.0252734790163 1.6505771257598167
6.129308182880238 842.5824398570747 1.558973351819953
6.134535737833654 740.5188674312341 1.4609107815547222
6.1397632927870704 650.9021624533954 1.3698003118617634
6.144990847740487 578.7963285127684 1.2956412292865322
6.150218402693903 523.868875332863 1.239671112397202
6.155445957647319 476.9620519935371 1.1848979669893704
6.160673512600735 439.85170897833586 1.1413728564109291
6.1659010675541515 402.54075834079134 1.094872149946683
6.171128622507568 378.12786766504337 1.0671145901295724
6.176356177460984 356.5921989786225 1.041174891760743
6.1815837324144 337.01911269581746 1.0186972034233548
6.186811287367816 320.73128868736757 0.9987967541193642
6.1920388423212325 304.36486812923516 0.9823472154635525
6.197266397274649 289.47818298762246 0.96394891623614
6.202493952228065 278.48671182089316 0.9461813764826246
6.207721507181481 263.6208336464542 0.9104130021551691
6.212949062134897 258.9661201525611 0.8984183744951071
6.2181766170883135 251.1942061510801 0.886075701331522
6.22340417204173 244.82775642355293 0.8756425545264793
6.228631726995146 240.0028682328781 0.8714797159436513
6.233859281948562 234.22050355068157 0.8604225427475337
6.239086836901978 233.4464618376969 0.8626048783976854
6.2443143918553945 228.61757790660877 0.8536814341341249
6.249541946808811 229.70547122057584 0.855782508695197
6.254769501762227 222.5287159716158 0.8413868544263887
6.259997056715643 221.63812184514526 0.84126219454689
6.265224611669059 219.6266606227823 0.8388793766426619
6.2704521666224755 213.4576363466732 0.8348721342415875
6.275679721575892 212.65732267435206 0.8360909943186527
6.280907276529308 210.81021185955325 0.8329182893450574
6.286134831482724 211.55841920366342 0.832492775611371
6.29136238643614 208.46110100197475 0.8219896190706503
6.2965899413895565 207.45352875464346 0.8181591564921904
6.301817496342973 205.02862387211124 0.8186644880583501
6.307045051296389 205.5620939295455 0.818937136161042
6.312272606249805 203.9894361913466 0.8180706200106621
6.317500161203221 201.51270221782391 0.8137924445290758
6.3227277161566375 200.11244130213692 0.8151668802989789
6.327955271110054 199.0960712899949 0.8176781582817871
6.33318282606347 201.48490309593737 0.8244736532508553
6.338410381016886 198.3590289202641 0.8174549043960009
6.343637935970302 199.3532990702392 0.8185677432028473
6.3488654909237185 196.75937440717206 0.8127123703423232
6.354093045877135 198.13680064951822 0.81188584339096
6.359320600830551 197.34191539635836 0.8012184776409808
6.364548155783967 197.7818157692621 0.7963015280348185
6.369775710737383 196.9454405756132 0.7894648523937147
6.3750032656908 195.75215598022902 0.7899919589800568
6.380230820644216 196.76883902703446 0.7985603204772016
6.385458375597632 197.36345168036203 0.8010304963177086
6.390685930551048 197.5952537583206 0.803692970086065
6.395913485504464 200.16973080124697 0.8031590388710768
6.401141040457881 197.65344233254643 0.7961919836866864
6.406368595411297 194.6432562874009 0.7879695742746733
6.411596150364713 197.9263558719599 0.7919219622842086
6.416823705318129 201.54473873061417 0.7984875337480275
6.422051260271545 204.2999236029479 0.8081873754402263
6.427278815224962 205.08005153282843 0.808316884294807
6.432506370178378 203.93801772551905 0.8038303734622969
6.437733925131794 202.4482868352185 0.7955046862293359
6.44296148008521 203.96694449905368 0.7923434172440266
6.448189035038626 205.25581355912817 0.7900992978788394
6.453416589992043 208.65185571797727 0.7947166840972204
6.458644144945459 210.39809968270637 0.8005660196105895
6.463871699898875 212.61204696154158 0.8051402476092978
6.469099254852291 212.76837151828613 0.8031365083798804
6.474326809805707 215.41131635503015 0.8049435248985058
6.479554364759124 217.05436878660356 0.8050036331869159
6.48478191971254 216.16828450022237 0.8064412614990744
6.490009474665956 216.46034668858775 0.8069861156488286
6.495237029619372 216.49962688146874 0.8071321240314236
6.500464584572788 221.60898978201737 0.8073528813132814
6.505692139526205 226.95874129594017 0.8070820472396216
6.510919694479621 229.61006041186462 0.8038476682952247
6.516147249433037 233.6445033553369 0.8028362095054441
6.521374804386453 239.0581101645825 0.8089508253427286
6.526602359339869 244.93119829164132 0.8147258586224848
6.531829914293286 254.92198183538613 0.8237369760144695
6.537057469246702 266.8967583105323 0.8374555055701022
6.542285024200118 283.48775212957094 0.8574218967164106
6.547512579153534 304.76369055866525 0.88282813957263
6.55274013410695 327.79714089729674 0.9104974731099997
6.557967689060367 351.46642618917826 0.9378484621060504
6.563195244013783 371.7688520714387 0.9609219090329721
6.568422798967199 393.0819150316893 0.9857715897405486
6.573650353920615 410.6290828404192 1.003889253106784
6.5788779088740315 422.32429549458897 1.0139371245493185
6.584105463827448 424.7216684064983 1.0148048795739306
6.589333018780864 421.0477012772471 1.0106765760936296
6.59456057373428 414.09681613100815 1.003044933263674
6.599788128687696 404.0557386289828 0.9930087015774698
6.6050156836411125 388.293367262238 0.9723183423791669
6.610243238594529 370.1334104028979 0.9495816451705359
6.615470793547945 351.3804453513272 0.9279328294325027
6.620698348501361 336.47674397785994 0.9113751143662585
6.625925903454777 322.14647109311494 0.8956254697300589
6.6311534584081935 308.8463450186028 0.8812651602245765
6.63638101336161 294.86758679095857 0.8649267959190872
6.641608568315026 286.53875174048994 0.8549516577349547
6.646836123268442 280.3163553700256 0.8472655812730181
6.652063678221858 272.7895250266741 0.8370657949791565
6.6572912331752745 267.2586632793996 0.832005262694135
6.662518788128691 259.5431878047481 0.8239003177685672
6.667746343082107 253.1433831372089 0.8219469811610008
6.672973898035523 250.41586752200513 0.82339461186098
6.678201452988939 244.16350663470897 0.8157168265880599
6.6834290079423555 237.07478716454239 0.8014719780771784
6.688656562895772 234.796124166901 0.7955729753072657
6.693884117849188 232.04472547230716 0.7876166143679603
6.699111672802604 233.22523648754307 0.7907069271617486
6.70433922775602 229.61712102099264 0.7839413837560455
6.7095667827094365 226.82757076781064 0.7809340557855887
6.714794337662853 227.81124132251628 0.785487887952548
6.720021892616269 229.74492774622044 0.7889238135381681
6.725249447569685 227.73478386955185 0.7870396000595178
6.730477002523101 226.86702717405717 0.7831767655385493
6.7357045574765175 230.14519253229597 0.7908161009847243
6.740932112429934 228.9619512168555 0.7855440863076308
6.74615966738335 231.17590276064425 0.7891640427335109
6.751387222336766 230.9264201064312 0.7900066825165465
6.756614777290182 231.32051812770834 0.7938098906490362
6.7618423322435985 232.28547441652492 0.7962286902207844
6.767069887197015 233.15323757214782 0.7966188446881617
6.772297442150431 235.2498633358945 0.7974416966629004
6.777524997103847 234.77716714390746 0.7926368196102468
6.782752552057263 231.90762971798827 0.7877753056767964
6.7879801070106796 228.57992556036467 0.7856700488856684
6.793207661964096 224.68299172230073 0.7803724709610598
6.798435216917512 226.08218528490866 0.7836593454403107
6.803662771870928 229.29697557467276 0.7870813400023702
6.808890326824344 231.32426060298917 0.7864424935607549
6.814117881777761 232.59126977909872 0.7872029739766255
6.819345436731177 232.83487821207305 0.7852879102116307
6.824572991684593 232.41839406940264 0.7810186100858091
6.829800546638009 233.86700659817689 0.7782563073429043
6.835028101591425 233.05405620634465 0.7737508232565107
6.840255656544842 236.32506782876226 0.781206751043978
6.845483211498258 238.27365456165398 0.7869769571260454
6.850710766451674 244.46963917768738 0.7972673766198441
6.85593832140509 247.60291127966832 0.7987784208632599
6.861165876358506 247.760171192855 0.7953590638890333
6.866393431311923 247.64456153738485 0.7924224612230969
6.871620986265339 249.22380508484576 0.7948600658333004
6.876848541218755 251.48281104609748 0.7998048039949361
6.882076096172171 255.51035479180203 0.8060681357650146
6.887303651125587 262.6722531438818 0.8156834186919768
6.892531206079004 265.49197997827764 0.8135499139621362
6.89775876103242 267.17484011576033 0.8088622425249588
6.902986315985836 268.8002454915733 0.8082276269489809
6.908213870939252 271.5307847846272 0.8111320807498146
6.913441425892668 272.9733887071996 0.8139324920614781
6.918668980846085 275.6977431159578 0.8173309584115113
6.923896535799501 274.94383431557225 0.8133345208118721
6.929124090752917 281.63674954427813 0.8184951017204944
6.934351645706333 286.70476296739525 0.8238514790574216
6.939579200659749 295.8108150734782 0.8365256259214582
6.944806755613166 302.39650317551303 0.8452442013658236
6.950034310566582 306.57940697790804 0.8486556415141557
6.955261865519998 312.0143123545183 0.8519345791544796
6.960489420473414 320.17269093534264 0.8579154596854347
6.96571697542683 331.38232136088754 0.8681139589876071
6.970944530380247 342.3342703020873 0.8794977947279919
6.976172085333663 355.44015221288123 0.8929447164577746
6.981399640287079 374.68077327716105 0.914497435072612
6.986627195240495 400.29295006612097 0.9425622751162934
6.9918547501939114 437.82638378408757 0.9851060587328371
6.997082305147328 485.19460768734325 1.0344052409148012
7.002309860100744 547.0207858224348 1.0978058701382662
7.00753741505416 639.9829163547597 1.1862293972149172
7.012764970007576 764.777089714 1.2959590131106706
7.0179925249609925 924.9216193647632 1.424233909460798
7.023220079914409 1092.2035893284635 1.5448192668633158
7.028447634867825 1241.2801608236866 1.6427474824438006
7.033675189821241 1349.8627643462835 1.7095219254970018
7.038902744774657 1404.082025985185 1.7405258422648076
7.0441302997280735 1392.8077305401505 1.7337058183431435
7.04935785468149 1330.4216485685768 1.6953588004137055
7.054585409634906 1229.871622428528 1.6293030976954166
7.059812964588322 1109.967993862024 1.54655108839752
7.065040519541738 996.2796003863411 1.463927223460975
7.0702680744951545 891.7961158236876 1.3853126063915826
7.075495629448571 799.1051799431976 1.3111817423393974
7.080723184401987 721.0540811161037 1.2455383305142271
7.085950739355403 663.8308255204144 1.1944994810978369
7.091178294308819 628.5846972810574 1.1626190753438705
7.0964058492622355 603.2945244770159 1.1385289024337324
7.101633404215652 582.0221649911003 1.1188296863981095
7.106860959169068 565.9683679206407 1.1035939093921492
7.112088514122484 554.5378205031412 1.0933750518219
7.1173160690759 542.1480174063435 1.081288810408254
7.1225436240293165 534.0470032694167 1.0738334349076768
7.127771178982733 519.4403962927931 1.0598769067768679
7.132998733936149 511.52937977339735 1.0531756802915841
7.138226288889565 499.4918304034611 1.0401116971780668
7.143453843842981 489.2289007442894 1.0288850574481108
7.1486813987963975 480.0527996115549 1.0176281148708357
7.153908953749814 474.0039741863689 1.0108801175904343
7.15913650870323 467.6175576396643 1.003687752464964
7.164364063656646 468.46920567527025 1.004592762652406
7.169591618610062 472.20610927986667 1.007564957130423
7.1748191735634785 481.4751606195957 1.016182057362577
7.180046728516895 503.07718598601406 1.037852169704086
7.185274283470311 533.4812095049597 1.0676519912748694
7.190501838423727 586.5962193690768 1.1186535658451564
7.195729393377143 662.5436048273759 1.18663451423716
7.2009569483305595 766.9346719056986 1.2752993110052893
7.206184503283976 905.3945389448721 1.3835283191320467
7.211412058237392 1081.4447067546932 1.5109011691634333
7.216639613190808 1282.3342512986897 1.6451085713671498
7.221867168144224 1516.3920107351125 1.7874221578056961
7.227094723097641 1765.8530238197648 1.9282260795283859
7.232322278051057 2004.3607383941112 2.0539374598918
7.237549833004473 2180.959716070643 2.138583893862429
7.242777387957889 2241.0650909107926 2.1643691153417386
7.248004942911305 2173.8779819352776 2.1280969492925323
7.253232497864722 2002.0803174186158 2.0425046093382098
7.258460052818138 1738.7234230559902 1.902703529986876
7.263687607771554 1458.0579812060919 1.7430587359242065
7.26891516272497 1179.2395207388515 1.5668867668783715
7.274142717678386 941.8979659376791 1.400739760570267
7.279370272631803 756.0852567624277 1.2542742028160951
7.284597827585219 613.6571020068378 1.1311063802521943
7.289825382538635 521.6122042736263 1.0442643061313461
7.295052937492051 460.90150987117096 0.9833388284588054
7.300280492445467 416.6457166552577 0.9379675209887911
7.305508047398884 385.04104448122376 0.9037180379720555
7.3107356023523 365.33010527795153 0.8816802162948469
7.315963157305716 352.44109760403217 0.8680627781390099
7.321190712259132 342.3975369118213 0.856291042585666
7.326418267212548 334.5435081924029 0.8476343807732235
7.331645822165965 326.4091025582229 0.8388825539773328
7.336873377119381 317.81454427145127 0.8293703503362384
7.342100932072797 314.23685259037484 0.8259230680359044
7.347328487026213 314.83449137849436 0.8277067921386065
7.352556041979629 312.5382031810079 0.8254924503691257
7.357783596933046 310.6191793467363 0.8214732272586706
7.363011151886462 310.6403481951597 0.820792548283586
7.368238706839878 306.6518502421617 0.8157314835331798
7.373466261793294 309.80367631804444 0.8191571247717023
7.37869381674671 305.7481577594017 0.8137433583843426
7.383921371700127 307.8559799516953 0.8161456305958448
7.389148926653543 307.36324552773266 0.8152884027703566
7.394376481606959 306.5893818265351 0.813494972938058
7.399604036560375 310.0786556993696 0.8186733263217522
7.4048315915137914 312.00306318607 0.8217848689729306
7.410059146467208 313.78957662745836 0.8252882443645321
7.415286701420624 315.72842090661726 0.8282392780070675
7.42051425637404 316.99914024022326 0.8311882504585293
7.425741811327456 315.09006580286996 0.8293047917588584
7.4309693662808725 315.02439148929875 0.8268554159555014
7.436196921234289 318.43128126079984 0.8304909059831164
7.441424476187705 324.6356651818389 0.8377132130459217
7.446652031141121 331.0091617774997 0.8447608799421744
7.451879586094537 330.72626369242585 0.8442243521703836
7.4571071410479535 332.33801022756046 0.843189700494613
7.46233469600137 331.37934572257876 0.8398410536937594
7.467562250954786 331.49341201083206 0.838044651343099
7.472789805908202 332.2314704113836 0.8371044623161162
7.478017360861618 339.4174887245237 0.8456719760501294
7.4832449158150345 348.8406628024242 0.8556871043798244
7.488472470768451 358.7245114025051 0.8661912171542505
7.493700025721867 365.30799971078625 0.8735517936877141
7.498927580675283 377.30041095403135 0.8858804541847614
7.504155135628699 388.1921134780156 0.8963481053974356
7.5093826905821155 403.4165847767776 0.9105890271314642
7.514610245535532 415.37348863744074 0.9204557638669175
7.519837800488948 429.46915957878764 0.9355570524543569
7.525065355442364 443.0532729234422 0.9490266653935099
7.53029291039578 454.26356465029994 0.9606161531193989
7.5355204653491965 459.08070784250725 0.9656922468731532
7.540748020302613 460.1857157223006 0.9658588356845053
7.545975575256029 459.25445779981953 0.9647468975975979
7.551203130209445 458.4036892952551 0.9630877564818743
7.556430685162861 457.27851494028624 0.963261395119862
7.5616582401162775 456.1093507408863 0.9611001372909643
7.566885795069694 450.270991615845 0.9556261894092613
7.57211335002311 443.7299687687491 0.9492124889098437
7.577340904976526 434.63934887808045 0.9382245674272477
7.582568459929942 421.71519228031866 0.9230691209549466
7.5877960148833585 417.2343163114894 0.9180066662434476
7.593023569836775 410.51566053526835 0.9118994591846235
7.598251124790191 408.1995002430364 0.9101528270398709
7.603478679743607 406.2153563124274 0.9083566493148901
7.608706234697023 404.56534115910057 0.906765076911635
7.6139337896504395 404.0714057382684 0.9051458835186108
7.619161344603856 400.4692395181559 0.9006033271150038
7.624388899557272 397.8604962052897 0.8965974647278543
7.629616454510688 399.55766449124184 0.8971212474059295
7.634844009464104 402.6853699909231 0.9011792402941696
7.6400715644175206 406.8499368333017 0.9055439397196391
7.645299119370937 415.2340020217483 0.9135467470570979
7.650526674324353 422.6945150732835 0.9203578461951855
7.655754229277769 432.3428761928628 0.929497888166476
7.660981784231185 438.33629459873 0.9358702523803724
7.666209339184602 449.6262792859513 0.9464345246998954
7.671436894138018 466.45122310594917 0.9640623431946415
7.676664449091434 483.81306154555654 0.979788165123485
7.68189200404485 499.4774358453142 0.9938759455126734
7.687119558998266 511.1294566679337 1.0034153091008788
7.692347113951683 520.897133900048 1.011989761733434
7.697574668905099 534.1410754397771 1.0246649938913868
7.702802223858515 552.2554243148804 1.041576703706153
7.708029778811931 560.7356158784112 1.0490131843674257
7.713257333765347 563.5487942824402 1.0504328203870104
7.718484888718764 557.1750354883884 1.044224230169312
7.72371244367218 548.3187952690613 1.037158112765904
7.728939998625596 542.4339818421354 1.031974949975492
7.734167553579012 537.3963792145042 1.0269101471430344
7.739395108532428 535.6240799314106 1.0243905049878121
7.744622663485845 534.8587863658356 1.0221781903219422
7.749850218439261 535.8513542054875 1.0243314586409022
7.755077773392677 534.7779415961652 1.022394671132484
7.760305328346093 531.8725101583738 1.019143125514216
7.765532883299509 524.0897470395196 1.0100681035436037
7.770760438252926 517.5178587990508 1.0030694130734588
7.775987993206342 508.51245685849733 0.9945801286206015
7.781215548159758 502.05804905023035 0.9885366465051921
7.786443103113174 494.3866770073474 0.9812657706302871
7.79167065806659 486.75405634465704 0.9732816605416409
7.796898213020007 475.9576539723349 0.9625097819517796
7.802125767973423 467.65858013427817 0.9544398703514696
7.807353322926839 458.2794328142533 0.9444437192033317
7.812580877880255 448.0668772335535 0.9334465838974318
7.817808432833671 440.84610832157995 0.9252873134465263
7.823035987787088 438.52496683184256 0.9236192547477458
7.828263542740504 435.0790924813595 0.9210274342015171
7.83349109769392 436.56835252308747 0.9235015723388043
7.838718652647336 440.18840057085396 0.9274165826191645
7.8439462076007525 439.728174655099 0.9259739521073009
7.849173762554169 446.2096153749922 0.931051300965392
7.854401317507585 448.18056671456384 0.9324594622447949
7.859628872461001 450.73172643513163 0.9345637815052409
7.864856427414417 455.18434777051584 0.9372926780189865
7.8700839823678335 457.3254724004624 0.9388054296039731
7.87531153732125 467.0461946860431 0.9488047490207887
7.880539092274666 472.78572826137537 0.9535476484889808
7.885766647228082 484.75725037148544 0.9654356405272231
7.890994202181498 491.14525273753196 0.9711380259278438
7.8962217571349145 501.70564285176 0.9826033032203959
7.901449312088331 509.1251791129359 0.9887247382559838
7.906676867041747 519.446260919426 0.9976840304268124
7.911904421995163 527.0683023606834 1.0027886461713287
7.917131976948579 538.8475677577997 1.013253565217315
7.9223595319019955 553.6558399396855 1.0267630782189658
7.927587086855412 567.9978592787622 1.0392444104958072
7.932814641808828 582.1796641539958 1.0513136642229424
7.938042196762244 594.4894286901182 1.061131694264613
7.94326975171566 606.0922727729602 1.0708467855311055
7.9484973066690765 617.7926293535251 1.0806812345155963
7.953724861622493 630.404957522513 1.091175267522531
7.958952416575909 647.2393288252028 1.1046465970600625
7.964179971529325 663.9872895049707 1.1186746109335586
7.969407526482741 674.6490617391706 1.126463752414757
7.9746350814361575 690.5578161162551 1.1392002314977165
7.979862636389574 702.3268710390699 1.1495399170194969
7.98509019134299 708.5706829731217 1.1543849329558213
7.990317746296406 712.8455565853044 1.1578653901674707
7.995545301249822 711.649420193909 1.1563961396729525
8.000772856203238 711.0980824545429 1.154632749712686
8.006000411156654 708.4196692186929 1.1526196230614771
8.01122796611007 704.1037457033459 1.1487184347026849
8.016455521063486 693.9723575183777 1.1390773614170697
8.021683076016902 681.6325125909715 1.127372010343315
8.026910630970319 667.5954757979072 1.1145277308928674
8.032138185923735 658.7026829320124 1.1073715814330192
8.037365740877151 651.2503891353813 1.1014882537793351
8.042593295830567 646.5997936479683 1.097148395297447
8.047820850783983 637.8606973221029 1.0899457716773342
8.0530484057374 632.9605204911738 1.0853102312946394
8.058275960690816 622.0035063213975 1.0753054120375203
8.063503515644232 612.2373511077116 1.0660922808345852
8.068731070597648 604.9965710183848 1.0595514163115487
8.073958625551064 598.0629097591205 1.0540443310564744
8.07918618050448 590.2821706732086 1.047157968534102
8.084413735457897 583.1686976978702 1.0397967861721926
8.089641290411313 575.8691674861662 1.0328455634208267
8.09486884536473 573.9881387021959 1.0311737214527354
8.100096400318145 576.0839097774858 1.0335893388396964
8.105323955271562 572.2945275954676 1.029021287702079
8.110551510224978 568.3157976793734 1.024864275563388
8.115779065178394 565.6431670544432 1.0223602496565019
8.12100662013181 562.3323469813513 1.0194989801658922
8.126234175085226 567.542103492147 1.0240962199293386
8.131461730038643 575.7653467845054 1.03149024031762
8.136689284992059 587.0912806351103 1.0401342649672978
8.141916839945475 594.731929658368 1.045978135976588
8.147144394898891 609.7748789289826 1.0582654469637294
8.152371949852308 628.9420529758625 1.073196661932854
8.157599504805724 651.3345215938247 1.092006257958155
8.16282705975914 680.5880306916966 1.1165241306903828
8.168054614712556 704.71062585731 1.136373806274902
8.173282169665972 724.226656961006 1.1517487115501226
8.178509724619389 735.1127311528393 1.1595215552856126
8.183737279572805 742.8649211090993 1.16452401497803
8.188964834526221 743.4133051974173 1.1632285443239827
8.194192389479637 738.858035259412 1.1586325968075561
8.199419944433053 734.8076410899301 1.1557899878183302
8.20464749938647 721.8129692171913 1.1448417645730709
8.209875054339886 712.315760733659 1.1375299110177637
8.215102609293302 701.3660734709554 1.1285460409787285
8.220330164246718 692.5275348360615 1.1211822100728177
8.225557719200134 689.2855338589757 1.118473615362557
8.23078527415355 686.180054984393 1.115715859336952
8.236012829106967 685.9654278743777 1.1161415705153328
8.241240384060383 682.5962717622909 1.112849625400794
8.2464679390138 677.2438421744157 1.1080999738393642
8.251695493967215 674.6859888735 1.1049882447433337
8.256923048920632 669.9871992361185 1.0993297450064365
8.262150603874048 671.2954147035418 1.09950544044502
8.267378158827464 669.0679578013584 1.0977568365779813
8.27260571378088 664.2480645039117 1.09261580136453
8.277833268734296 660.6026649938887 1.0888448376312156
8.283060823687713 652.7188675400603 1.0821323288239963
8.288288378641129 648.0852344473059 1.079150867318936
8.293515933594545 642.2531943359976 1.0752602210550997
8.298743488547961 636.8513328157798 1.0702622238250707
8.303971043501377 641.4731459959747 1.07474679410361
8.309198598454794 643.3925113591152 1.0747856294672296
8.31442615340821 649.6376300317131 1.0794385530153505
8.319653708361626 650.5534187069869 1.0785432200079126
8.324881263315042 649.3948973141519 1.0776959150683025
8.330108818268458 654.2078194794485 1.0811337713597327
8.335336373221875 658.6691899198537 1.0842057824073137
8.34056392817529 667.6919891718262 1.0906752863597513
8.345791483128707 675.219001350431 1.0964305079840377
8.351019038082123 677.229720207017 1.0978075544381063
8.35624659303554 677.3098740350955 1.0972281615115895
8.361474147988956 679.2603903529896 1.0982131845134195
8.366701702942372 684.4009741495461 1.1021383874073192
8.371929257895788 690.4956082492322 1.1062073080902892
8.377156812849204 697.9770219419851 1.111790003574091
8.38238436780262 701.9510452159501 1.114481625355485
8.387611922756037 699.5846108250248 1.1126935181225683
8.392839477709453 696.4854771261487 1.1099510149927345
8.398067032662869 687.4379730181047 1.1038790201517983
8.403294587616285 675.8123981096779 1.0951622313415907
8.408522142569701 667.0269545652575 1.0891606877371345
8.413749697523118 653.6830130065538 1.0763313694911385
8.418977252476534 641.0193789424612 1.064908357763357
8.42420480742995 626.9444612330942 1.0509269316370038
8.429432362383366 616.1549863010549 1.0431938426973677
8.434659917336782 600.8054401574002 1.0302746495943929
8.439887472290199 592.219446546761 1.0228926287938986
8.445115027243615 584.3526532645426 1.0150277651424977
8.450342582197031 575.4191124360498 1.0071128356845735
8.455570137150447 572.2101869215262 1.0041527925580838
8.460797692103863 566.2486569875699 0.9989733555022527
8.46602524705728 562.5835487255375 0.9950191943530348
8.471252802010696 557.5172610291708 0.9900406492127036
8.476480356964112 549.4103658792479 0.9830346352033968
8.481707911917528 541.9144385930873 0.976646647483353
8.486935466870944 533.3933662340481 0.9684775681235482
8.49216302182436 530.8951293671937 0.9655578595330634
8.497390576777777 528.2021168043734 0.9614234325313827
8.502618131731193 526.6963810958148 0.9602052764296433
8.50784568668461 529.7974776251259 0.9628750011911035
8.513073241638025 528.6123205692647 0.9618928957865522
8.518300796591442 526.1464326197465 0.958883336166902
8.523528351544858 524.736308372733 0.9581815679365784
8.528755906498274 522.1261684172401 0.9550923872848045
8.53398346145169 520.8733533375263 0.9540990033343345
8.539211016405106 516.6073929979534 0.9498855067271926
8.544438571358523 512.6614558595111 0.9466344480422858
8.549666126311939 511.0550991737972 0.9452083075134448
8.554893681265355 512.1551786044174 0.9463546562306661
8.560121236218771 515.0023838768044 0.9482082620844899
8.565348791172188 519.6222929867347 0.9524502750512637
8.570576346125604 521.0164566110285 0.9535965391122702
8.57580390107902 521.0535556798916 0.9524123664320929
8.581031456032436 519.5729224297907 0.9503052123053147
8.586259010985852 520.5520931650545 0.9502140144992485
8.591486565939269 523.4338856624302 0.9526178002971428
8.596714120892685 528.38372970576 0.957031516806389
8.601941675846101 528.7786897662068 0.9568170116817846
8.607169230799517 528.4966609210835 0.9560810386631314
8.612396785752933 527.7387422673539 0.9545938489972678
8.61762434070635 524.8568320305109 0.9508404890732511
8.622851895659766 526.6124140212712 0.9527735873669597
8.628079450613182 533.1161661048748 0.957399423406269
8.633307005566598 540.6286707162539 0.964327217844033
8.638534560520014 548.562780162528 0.9713452064683908
8.64376211547343 555.3911910223147 0.9778289956140838
8.648989670426847 562.487867286412 0.9835582529172611
8.654217225380263 568.7134587671121 0.9886534431863552
8.65944478033368 576.048789639952 0.9942349341371334
8.664672335287095 578.766468727117 0.9952151763757299
8.669899890240512 583.5387203542726 0.998784685616928
8.675127445193928 591.9629269369447 1.0061230469247588
8.680355000147344 606.0445161672994 1.018541187297044
8.68558255510076 616.4666325711879 1.0270268104148672
8.690810110054176 628.8636317232048 1.0365612730119564
8.696037665007593 637.9667956122521 1.041914918803646
8.701265219961009 651.2431657513849 1.0518928231780633
8.706492774914425 671.0753369821155 1.0670995361548825
8.711720329867841 682.7515010713275 1.0759177298256966
8.716947884821257 694.1807771810757 1.0840934409594831
8.722175439774674 698.7038844845282 1.0876554043792157
8.72740299472809 698.2930444349898 1.0871234302570223
8.732630549681506 699.1649565990721 1.088757192256092
8.737858104634922 694.2689681978159 1.0852354236687545
8.743085659588338 692.8063411949383 1.086131925047106
8.748313214541755 688.8458856453934 1.083258858556434
8.75354076949517 678.7905035120125 1.07502746749474
8.758768324448587 667.6389227470573 1.0643168991486573
8.763995879402003 654.052876968652 1.0525419742694222
8.76922343435542 636.407327996558 1.0372523981409245
8.774450989308836 623.51521677902 1.0261603989976849
8.779678544262252 612.0477673595573 1.0156901653967867
8.784906099215668 606.7985426415262 1.0116902650012622
8.790133654169084 601.6835403449828 1.0073934032155465
8.7953612091225 596.2968166104339 1.0024580149423132
8.800588764075917 589.8814057902346 0.996153644439914
8.805816319029333 586.2719301328536 0.9926905541855789
8.811043873982749 584.0553634067622 0.9909332112412663
8.816271428936165 577.2480266493787 0.9840913406388108
8.821498983889581 573.616045398828 0.981229896631193
8.826726538842998 571.6269846257325 0.9797523129585498
8.831954093796414 570.9154722070235 0.9793185516870825
8.83718164874983 567.3081447927493 0.9755959019342564
8.842409203703246 563.0471950030847 0.971030027177923
8.847636758656662 557.4348278091404 0.9658797385862038
8.852864313610079 554.8876840278931 0.9638572051095997
8.858091868563495 558.9118278074696 0.9669168654256194
8.863319423516911 560.7683859422516 0.9677620272139756
8.868546978470327 563.2362065509163 0.9696531728145681
8.873774533423743 562.9434234868683 0.9690332341120733
8.87900208837716 561.8315129808813 0.96821077498666
8.884229643330576 562.7846312913329 0.9687017045765532
8.889457198283992 566.7334603348099 0.9724862104833698
8.894684753237408 565.7100996134242 0.9713216065786681
8.899912308190824 567.2211255986083 0.9730840005713915
8.90513986314424 565.3465371899914 0.971094842627872
8.910367418097657 566.4842401787242 0.9708281293780189
8.915594973051073 572.1466594832272 0.9745664563763575
8.92082252800449 578.7891779254606 0.9788261701258043
8.926050082957905 587.1688893341346 0.9860776066689285
8.931277637911322 590.0837229702862 0.9879839242895337
8.936505192864738 589.1870583067581 0.9880307659017635
8.941732747818154 589.59876304176 0.9879998504298676
8.94696030277157 589.875755169167 0.9876427191580178
8.952187857724986 589.2419182471416 0.9865022944538577
8.957415412678403 591.9503052169796 0.9879233453904567
8.962642967631819 597.5094150061559 0.9918657698953516
8.967870522585235 598.0362053555892 0.9914540199193312
8.973098077538651 597.7997728707537 0.9905320022779766
8.978325632492067 600.1228181609913 0.992527832806784
8.983553187445484 603.6445908935314 0.9951262917569452
8.9887807423989 612.7244101814953 1.0016867836823486
8.994008297352316 618.0211290339123 1.005233699759861
8.999235852305732 620.512941997421 1.007769913382553
9.004463407259149 622.2799356276322 1.008900834232684
9.009690962212565 629.4669245060063 1.0152079790194954
9.014918517165981 639.413777905633 1.0227103199624947
9.020146072119397 655.3487427707638 1.0350243890227764
9.025373627072813 668.5175764090258 1.0442967807854286
9.03060118202623 678.3134295969752 1.0505452984942274
9.035828736979646 690.8531573873597 1.0602621023692316
9.041056291933062 706.9767925355543 1.0719183418702691
9.046283846886478 726.2679163820368 1.0876271272292448
9.051511401839894 742.0445432472777 1.0989191425811535
9.05673895679331 762.2923400819701 1.112912647416918
9.061966511746727 783.6517371343868 1.1274112142192403
9.067194066700143 810.1246969779172 1.1460060118398605
9.07242162165356 832.7940574857581 1.16081102348296
9.077649176606975 852.6956267299707 1.1731534684200993
9.082876731560392 870.494067175813 1.1850126441720008
9.088104286513808 886.6966421433807 1.1968594953774971
9.093331841467224 895.6180044465715 1.2026921780487676
9.09855939642064 896.6820048020842 1.2028611417902138
9.103786951374056 889.5638746614438 1.1973479806251917
9.109014506327473 880.9264741991752 1.1901336218237677
9.114242061280889 872.2825121257796 1.184359431339903
9.119469616234305 861.9151701403009 1.1767494717330125
9.124697171187721 854.4552035818999 1.1717336762483017
9.129924726141137 850.9368823156137 1.169532452252882
9.135152281094554 849.9163318252923 1.168697700281902
9.14037983604797 855.3025890591387 1.172577634051646
9.145607391001386 865.4141045165385 1.1784148625052633
9.150834945954802 884.9443415967835 1.1917235102780532
9.156062500908218 907.6991252496912 1.207559703058284
9.161290055861635 934.4867285484726 1.233527079004196
9.16651761081505 963.4373219523017 1.258831099945223
9.171745165768467 988.2980887518484 1.279844301248512
9.176972720721883 1005.1350776363823 1.2955974605371594
9.1822002756753 1007.2794418695183 1.299118992658668
9.187427830628716 999.8918138201267 1.297151386599892
9.192655385582132 986.8569289524281 1.2904748079066688
9.197882940535548 979.2740671719756 1.2876913874978686
9.203110495488964 970.4474161744841 1.2838704407030306
9.20833805044238 957.9151761830462 1.2785616206374943
9.213565605395797 946.3450126905745 1.2740496458150357
9.218793160349213 933.5898180161048 1.2677110897426145
9.224020715302629 921.9705072550196 1.2625811009311587
9.229248270256045 912.4376759130412 1.2566027811688574
9.234475825209461 901.0171849471704 1.250984212816709
9.239703380162878 889.3507882634173 1.2436080387526214
9.244930935116294 883.7245179090609 1.2403761105089497
9.25015849006971 881.3737751062337 1.2407737951723
9.255386045023126 878.3026039481341 1.2406986746785398
9.260613599976542 873.9330208783769 1.2388173620189527
9.265841154929959 870.686244440768 1.2382852428213778
9.271068709883375 872.0529287180541 1.2397819712300464
9.276296264836791 882.9232438186718 1.248840690468291
9.281523819790207 895.5934598296649 1.2589405590060696
9.286751374743623 907.2485385614033 1.2674799759294424
9.29197892969704 924.4382529053041 1.28079274401505
9.297206484650456 941.8068015314361 1.2933910059577198
9.302434039603872 959.7191390499013 1.3067002284861733
9.307661594557288 967.032299925692 1.313578794301612
9.312889149510704 967.2632077864091 1.3161702228875312
9.31811670446412 957.7921519552342 1.3103266591547313
9.323344259417537 942.5484322969102 1.3013660241384921
9.328571814370953 919.6637984796233 1.2860351515551316
9.33379936932437 884.7991592215627 1.2621264672571746
9.339026924277785 844.2563605653506 1.2344792471345107
9.344254479231202 806.7600918686203 1.2074415923856439
9.349482034184618 778.0724886961989 1.1863624428753847
9.354709589138034 752.9021291048235 1.1677640372020615
9.35993714409145 732.2403397791243 1.152475723336062
9.365164699044866 712.926023103199 1.1382542777045406
9.370392253998283 694.7032897931564 1.1241647088050206
9.375619808951699 685.4531239683727 1.1168609334197788
9.380847363905115 676.0261156750709 1.1099247445570344
9.386074918858531 667.970245407377 1.1045939748188782
9.391302473811947 666.1409313362317 1.1034391590601405
9.396530028765364 659.7312902247866 1.0991276848538818
9.40175758371878 659.0483755142109 1.0997091164392931
9.406985138672196 662.3039137551347 1.103558587733168
9.412212693625612 661.8847061794816 1.102092622265991
9.417440248579029 657.9299319330031 1.0883668917737277
9.422667803532445 651.4331707213689 1.077196719665603
9.427895358485861 649.4549577986204 1.0720110609106568
9.433122913439277 649.7257096192506 1.0693068728272115
9.438350468392693 649.2735588809866 1.0656941020226112
9.44357802334611 648.5368904091616 1.06301307775219
9.448805578299526 651.0352420179322 1.0642836321763471
9.454033133252942 653.1502402336891 1.0644548086083272
9.459260688206358 653.5311280148933 1.0629375198566933
9.464488243159774 655.0772860263297 1.062028925982934
9.46971579811319 649.7861849121505 1.0557399764753261
9.474943353066607 647.9122367730145 1.053029230542638
9.480170908020023 648.9575281069323 1.0521692059044192
9.48539846297344 648.2941980487685 1.049924604354324
9.490626017926855 650.8765277206938 1.0501206423515552
9.495853572880272 653.9240489177394 1.0525289355996783
9.501081127833688 657.0425486547679 1.0539921926522002
9.506308682787104 660.252176203266 1.0550669553099903
9.51153623774052 659.442079883838 1.053272595163358
9.516763792693936 657.7792331182959 1.0511920068930116
9.521991347647353 657.7097413130139 1.049832053605457
9.527218902600769 660.3334301758578 1.0502770386288227
9.532446457554185 663.185472666396 1.0516654867691089
9.537674012507601 658.1566676664347 1.0455511509137752
9.542901567461017 657.1841926687086 1.0434172245660094
9.548129122414434 655.7613097871649 1.0419781241793742
9.55335667736785 658.0795905360762 1.0443977931275694
9.558584232321266 660.2004718586119 1.0456097236818669
9.563811787274682 658.4543046147022 1.0435562960825162
9.569039342228098 662.7301496575598 1.046792276084343
9.574266897181515 661.7080661579545 1.0450975646053458
9.57949445213493 660.2448976519125 1.042555860240787
9.584722007088347 658.2576598982191 1.0393389292638855
9.589949562041763 655.8869626601005 1.037206510838623
9.59517711699518 652.5997777292353 1.034619468512486
9.600404671948596 654.1920257624768 1.035791479752454
9.605632226902012 654.4123237623852 1.0345978455954876
9.610859781855428 655.8761710888351 1.034331831125941
9.616087336808844 656.0432551997133 1.0337473458906457
9.62131489176226 656.8481483685829 1.0335406158097646
9.626542446715677 655.1619028159848 1.0316132982330262
9.631770001669093 659.6399243817095 1.035568691480921
9.636997556622509 661.6862275372156 1.03662449042349
9.642225111575925 666.8907613089291 1.0400593374791025
9.647452666529341 670.851345836637 1.0422483442312849
9.652680221482758 672.7683983913437 1.0436041391048527
9.657907776436174 669.4084062065608 1.039107467754183
9.66313533138959 666.9269079307385 1.0357249085542228
9.668362886343006 669.6026390598174 1.0378264719210577
9.673590441296422 669.2754491110761 1.0382883517068036
9.678817996249839 674.6849109344645 1.0412847351490468
9.684045551203255 672.8531337285086 1.0391656256487531
9.689273106156671 676.0689113592989 1.040763569202145
9.694500661110087 678.5289115440116 1.0417467624305572
9.699728216063503 683.3091316362986 1.0447341540835484
9.70495577101692 686.2883759222308 1.045544403877795
9.710183325970336 687.6593383411947 1.046699403227488
9.715410880923752 688.9657369425863 1.046890439162751
9.720638435877168 689.7646120141487 1.0468718770313474
9.725865990830584 694.3760385785586 1.0499626517759368
9.731093545784 695.4645503973117 1.0495942469998547
9.736321100737417 697.7512595045698 1.0511147409835884
9.741548655690833 700.167354234031 1.0528236944701408
9.74677621064425 699.7914631294644 1.0513252665745727
9.752003765597665 700.1183154247302 1.051662648115591
9.757231320551082 698.4707496032299 1.0504851943529814
9.762458875504498 704.4403010556684 1.0549350717281503
9.767686430457914 708.6958867965983 1.0579360477816926
9.77291398541133 712.8307663960481 1.0606162607501746
9.778141540364746 714.3115147231665 1.0600741515505212
9.783369095318163 711.3302381204718 1.0567252788056307
9.788596650271579 707.8389919368432 1.0533545830312039
9.793824205224995 707.5943538670235 1.0546000707809273
9.799051760178411 704.6583169221988 1.0515938398868396
9.804279315131827 700.7132545970187 1.0478969144619714
9.809506870085244 695.7262830249075 1.0416577310269317
9.81473442503866 697.9446970452348 1.0425248930365871
9.819961979992076 700.7403462000843 1.0442616498644084
9.825189534945492 705.1502992928109 1.048146037724038
9.830417089898909 707.7876131205054 1.049857041480081
9.835644644852325 704.9126643314705 1.0458769137259103
9.840872199805741 703.1992069275728 1.0438884856222836
9.846099754759157 700.2695625935062 1.0416600552873685
9.851327309712573 703.4044292303059 1.0435370555910106
9.85655486466599 699.9134532523024 1.0405355011273023
9.861782419619406 698.3961920298137 1.0389584955130093
9.867009974572822 695.793944166166 1.03576391888795
9.872237529526238 694.4354588189915 1.0337814971258719
9.877465084479654 696.0882030080362 1.0347219496440019
9.88269263943307 696.6316213024455 1.0344293666143471
9.887920194386487 696.3978767575062 1.0340099416816129
9.893147749339903 697.0240510790846 1.035669753172538
9.89837530429332 698.3395761326894 1.037367028272105
9.903602859246735 698.8077238373169 1.0372432782526355
9.908830414200152 702.5263556031786 1.0391031219886597
9.914057969153568 710.4046164943222 1.0436305135093735
9.919285524106984 711.9991456732354 1.044154876978494
9.9245130790604 713.2061489397427 1.0439418308318216
9.929740634013816 715.7512747949959 1.044666894896138
9.934968188967233 721.9565848019322 1.0489357749726622
9.940195743920649 725.5863514894035 1.0513808859708866
9.945423298874065 734.337494872261 1.0581295409543976
9.950650853827481 735.3101309306337 1.0586748233288592
9.955878408780897 741.125876882042 1.0622024455098833
9.961105963734314 740.7731461210125 1.0613673874845195
9.96633351868773 734.8920168994888 1.0568693503566016
9.971561073641146 728.9550736787223 1.051889871561556
9.976788628594562 725.9622659171478 1.0486406577389755
9.982016183547978 723.1591009507683 1.0459350456455014
9.987243738501395 719.7075518139377 1.0428774533550977
9.99247129345481 719.2103416068394 1.0420275259231202
9.997698848408227 720.0534189233508 1.0425086001378858
10.002926403361643 720.1342297374264 1.0414754115803728
10.00815395831506 720.1966086085479 1.0405607193569455
10.013381513268476 717.338564145492 1.0378457536427577
10.018609068221892 712.7979918649335 1.0341593707172534
10.023836623175308 712.9880048163748 1.0340990696542545
10.029064178128724 710.6217963825821 1.0327746761943275
10.03429173308214 714.3171857695405 1.0364181420683227
10.039519288035557 719.2537147301064 1.040275854526561
10.044746842988973 721.3100093980892 1.0401007494949603
10.049974397942389 724.0689892905227 1.0407655973960122
10.055201952895805 716.2026666001516 1.0347345457994117
10.060429507849221 711.9161162553336 1.0314092116428815
10.065657062802638 706.0280094184469 1.0273741495171558
10.070884617756054 703.9013669067721 1.0256609130272316
10.07611217270947 706.0441689951036 1.027093182376298
10.081339727662886 708.4668865888962 1.0282352197508104
10.086567282616302 709.8015264273699 1.0293913248211901
10.091794837569719 710.106961782505 1.029137599643295
10.097022392523135 708.1692866924806 1.0264575924299075
10.102249947476551 710.3153473395739 1.0277311345761726
10.107477502429967 713.1724484602524 1.0287283002678538
10.112705057383383 716.2159969899126 1.0308103855403672
10.1179326123368 711.0080320712078 1.0272411926157787
10.123160167290216 704.7704894688238 1.0229897820212637
10.128387722243632 698.5062647924799 1.0181242880834493
10.133615277197048 695.0229653801922 1.0141919140717068
10.138842832150464 696.5866918345504 1.014893794472786
10.14407038710388 695.527719201023 1.014044756445671
10.149297942057297 694.6494296233511 1.0131628057258124
10.154525497010713 688.7489532249559 1.0086732654055126
10.15975305196413 687.689519153715 1.0078622345457835
10.164980606917545 688.2129079393968 1.008280065221423
10.170208161870962 689.3733634909867 1.0084898496432313
10.175435716824378 689.0362133471998 1.0083363499271503
10.180663271777794 688.6973357623017 1.0077945964398822
10.18589082673121 684.8225071318246 1.004623879751876
10.191118381684626 678.2423674616924 0.9994441659385215
10.196345936638043 673.1068302689056 0.9949663948346299
10.201573491591459 665.7756711163809 0.9894259457947904
10.206801046544875 660.3237307329504 0.9854282809319586
10.212028601498291 658.841916528019 0.9835169894166507
10.217256156451707 657.6376542791846 0.9821797333022455
10.222483711405124 656.6871640803932 0.9818253784691977
10.22771126635854 656.3247067379612 0.9819817706877874
10.232938821311956 655.144993289125 0.9810296102297353
10.238166376265372 657.1442308013759 0.9826232603404386
10.243393931218788 659.3229503338807 0.9846146409189496
10.248621486172205 652.1958098803195 0.9793065395425293
10.253849041125621 649.5992508750098 0.9762907329005424
10.259076596079037 640.1431125391591 0.9681626295819522
10.264304151032453 639.870791877723 0.9675502290127767
10.26953170598587 640.5162724828496 0.9681072463436929
10.274759260939286 642.492180436446 0.9698265064658255
10.279986815892702 647.2799022669907 0.9733452856548782
10.285214370846118 644.0019614127408 0.9704766361310618
10.290441925799534 643.2264011989746 0.9692830745301749
10.29566948075295 641.9829134786767 0.9681806219795351
10.300897035706367 632.830780123894 0.9604199814009197
10.306124590659783 631.3377590405813 0.9582856053221634
10.3113521456132 626.6974785001725 0.9545912591005686
10.316579700566615 629.0308041847723 0.9568083665143612
10.321807255520032 627.4923404605389 0.955178967940075
10.327034810473448 628.3345533788781 0.9559235715141833
10.332262365426864 624.5490005745453 0.9516881569378192
10.33748992038028 624.0585538395188 0.950538094706533
10.342717475333696 618.9168708929092 0.9461200328381837
10.347945030287113 619.2029226281522 0.9455516552472883
10.353172585240529 619.4606308145162 0.9458439424082518
10.358400140193945 623.1158698832686 0.9497890135329886
10.363627695147361 624.7012178774895 0.9512093933051431
10.368855250100777 629.0392025807697 0.9547653227090017
10.374082805054194 629.4932623517362 0.9545260361368934
10.37931036000761 624.2576720629603 0.9493250149850135
10.384537914961026 620.2199024147436 0.9461606460145002
10.389765469914442 615.9065454589445 0.9420460322266946
10.394993024867858 622.5634354962431 0.9471273838691331
10.400220579821275 624.6964531842443 0.9483256482379865
10.40544813477469 624.8854472507378 0.947038340470359
10.410675689728107 618.054639691897 0.9408112382147321
10.415903244681523 614.2284735952493 0.9376115542190495
10.42113079963494 614.9509602886286 0.937512794493324
10.426358354588356 607.5271030034693 0.9317365166457708
10.431585909541772 605.7065896174353 0.930793387693548
10.436813464495188 601.6342323163146 0.9284236063886305
10.442041019448604 597.5095207365274 0.9251036998327584
10.44726857440202 597.4781967070138 0.9240505117256393
10.452496129355437 593.8945772306337 0.9207039285635266
10.457723684308853 593.2752438221431 0.9202362222150218
10.462951239262269 588.1249911964827 0.9164470110630636
10.468178794215685 584.0814595391729 0.9141779027674706
10.473406349169101 576.9179635530656 0.9082011837310973
10.478633904122518 574.1569986421644 0.9048564750166121
10.483861459075934 575.3053675286184 0.9049177191475954
10.48908901402935 571.7265502662281 0.9020007496733425
10.494316568982766 569.2167677923696 0.8994994030366507
10.499544123936182 564.3270169079968 0.8952965344973501
10.504771678889599 561.3953202057743 0.8931390996266515
10.509999233843015 561.2739581612303 0.8935141018947799
10.515226788796431 562.0366958112659 0.8937393234508502
10.520454343749847 556.8447568162637 0.8887498965067951
10.525681898703263 553.9383003309498 0.8862864042336873
10.53090945365668 550.8886030659974 0.8832567539910956
10.536137008610096 550.7406964575562 0.8832271344799416
10.541364563563512 552.0809627831359 0.8839491897956815
10.546592118516928 555.3459940177244 0.886506254003314
10.551819673470344 555.6398379830531 0.8866058048186791
10.55704722842376 555.325882893934 0.8864983720227316
10.562274783377177 549.742893618833 0.881863037046654
10.567502338330593 544.6575694336608 0.8771313563635456
10.57272989328401 540.3489530236678 0.8727055062766328
10.577957448237425 539.59698556058 0.8723561141555156
10.583185003190842 537.3788279142397 0.870231263263434
10.588412558144258 535.8481890933103 0.868686032240128
10.593640113097674 540.9400245911354 0.8730497536793878
10.59886766805109 545.5604932125921 0.8770803933313016
10.604095223004506 546.5700017277068 0.8770037769240587
10.609322777957923 542.6279972775835 0.8735269690479232
10.614550332911339 537.3671718093142 0.8677519758356669
10.619777887864755 533.2516023027426 0.8644875491000109
10.625005442818171 529.2980280510178 0.8617914011366739
10.630232997771587 531.3492094491743 0.8639052440492121
10.635460552725004 526.4916212601736 0.8597669753639899
10.64068810767842 525.8476767954674 0.8594118396876345
10.645915662631836 528.714591386523 0.8617353779788315
10.651143217585252 531.688449630302 0.8643451517507316
10.656370772538668 535.5489775725777 0.8666322843976414
10.661598327492085 537.1458242786805 0.8667309606170832
10.666825882445501 538.7965216245028 0.8681016673345024
10.672053437398917 542.2769575694186 0.8702322882353463
10.677280992352333 545.7257115061531 0.8725767490969661
10.68250854730575 548.8682039153009 0.8745354517737871
10.687736102259166 553.6282689508973 0.8774945353505869
10.692963657212582 560.8018760505739 0.8829148507442625
10.698191212165998 567.0657389849429 0.888126729188497
10.703418767119414 567.5677165164868 0.887564479398767
10.70864632207283 566.8642010094267 0.8863771392892791
10.713873877026247 574.7986101045332 0.891804844055221
10.719101431979663 582.8580962360467 0.8969062194746372
10.72432898693308 596.8173966991599 0.9071478964744294
10.729556541886495 608.5845759968269 0.9157858807664371
10.734784096839912 622.3061246057126 0.9268937936117148
10.740011651793328 627.8579252237436 0.9308025078573657
10.745239206746744 634.0999426375629 0.9350804478804082
10.75046676170016 632.598086844066 0.9335386402408856
10.755694316653576 630.034069504224 0.9312409579348312
10.760921871606993 626.5302046360242 0.927504445091693
10.766149426560409 624.51713353208 0.9256995572016432
10.771376981513825 620.9744761937391 0.9228669527697854
10.776604536467241 616.3973484648592 0.9197883654065386
10.781832091420657 616.0155477419148 0.9191671228279853
10.787059646374074 613.2474048379268 0.9166925968928801
10.79228720132749 608.0131702364024 0.911678900961672
10.797514756280906 601.7899779951144 0.9063586528280437
10.802742311234322 598.5310899343657 0.903913639218498
10.807969866187738 597.8409438886064 0.9038369652522346
10.813197421141155 597.5522833614993 0.9035214203685141
10.81842497609457 596.9446446650313 0.903241830217176
10.823652531047987 599.1439362517751 0.9048016451541286
10.828880086001403 603.8430878545227 0.9078079171973968
10.83410764095482 607.98217440872 0.9105083569964458
10.839335195908236 618.0195672217849 0.9177619347268405
10.844562750861652 623.6192529736816 0.9219796775723029
10.849790305815068 636.2930390853501 0.9303452608147206
10.855017860768484 651.5809643940519 0.9399267790165392
10.8602454157219 668.16926926893 0.9517784423398759
10.865472970675317 689.4412230406814 0.9662761642938607
10.870700525628733 704.5919923126681 0.9766145739690721
10.875928080582149 714.6489852511551 0.9836962275971902
10.881155635535565 721.7250298359379 0.988084764594123
10.886383190488981 721.7666401017051 0.987805698917817
10.891610745442398 719.6687919723861 0.98641633339492
10.896838300395814 712.4049495092419 0.9808158139841805
10.90206585534923 697.736699009259 0.9706088167503146
10.907293410302646 687.5457024778632 0.9628892525053561
10.912520965256062 670.9003612629438 0.9499288975908005
10.917748520209479 660.1334252237375 0.9420787347941763
10.922976075162895 649.8098615267676 0.9350272967610231
10.928203630116311 637.7536755278383 0.9275315465425733
10.933431185069727 624.4835626888895 0.9180635214465555
10.938658740023143 611.9710471473803 0.9086078244193724
10.94388629497656 601.7106086745139 0.9009146672496804
10.949113849929976 595.9872172994324 0.8963004981808602
10.954341404883392 589.6629505322204 0.8906970907307489
10.959568959836808 584.6357371781928 0.8863184980357529
10.964796514790224 581.7172495550419 0.8839365941310714
10.97002406974364 579.7704496806344 0.8840755195332601
10.975251624697057 576.7626297439124 0.884385305464913
10.980479179650473 570.1222945332074 0.880956784744745
10.98570673460389 561.9644853397839 0.8756931282884799
10.990934289557305 558.8301409404961 0.8735598406293242
10.996161844510722 553.4583663044509 0.8700778345154471
11.001389399464138 548.5280235812558 0.8670826478961884
11.006616954417554 543.7564177800347 0.8642773587495702
11.01184450937097 536.7783956435633 0.8597490606751264
11.017072064324386 532.381879092121 0.8568270890959103
11.022299619277803 529.8191412370268 0.854968832199509
11.027527174231219 526.5697552966067 0.8525980231394421
11.032754729184635 526.6997138216852 0.853306985351451
11.037982284138051 524.4475432051 0.8520989345954378
11.043209839091467 518.9953519685992 0.847672155425952
11.048437394044884 516.3249101322195 0.8463773993403007
11.0536649489983 513.6978775385858 0.8446789487678545
11.058892503951716 517.8283637541233 0.8481812355548677
11.064120058905132 521.9915525342701 0.8515656714381502
11.069347613858548 520.274418654295 0.850406396916805
11.074575168811965 514.0952027574849 0.8456316921622022
11.079802723765381 506.21474104738894 0.8396422924391238
11.085030278718797 504.8158313858775 0.8389146345445782
11.090257833672213 504.82393179046653 0.8389557522177132
11.09548538862563 509.37084153299867 0.8431385021486485
11.100712943579046 510.7796138567304 0.8447580661372859
11.105940498532462 509.5162852110172 0.8438931552785521
11.111168053485878 508.3549028262342 0.8429635661307057
11.116395608439294 503.2344999942424 0.8389479091984305
11.12162316339271 500.2060848222662 0.8363998452737338
11.126850718346127 501.38076946368267 0.8372744743343781
11.132078273299543 501.8707583359018 0.8381155845349902
11.13730582825296 500.95805285163385 0.8370317376401581
11.142533383206375 500.0533336484806 0.8366383906599743
11.147760938159792 499.6075620388989 0.8362799483089904
11.152988493113208 501.4709371684419 0.837441427725965
11.158216048066624 500.4382307003375 0.8372182946381543
11.16344360302004 501.5884479968322 0.8386825082281884
11.168671157973456 499.06840045163676 0.8369960403697074
11.173898712926873 500.1249800565869 0.8385092706590422
11.179126267880289 499.2454960778306 0.8381086546531191
11.184353822833705 501.4970042210332 0.8398647071762825
11.189581377787121 500.4691935641589 0.8392818781522877
11.194808932740537 497.01140651955563 0.8363125334243321
11.200036487693954 496.1615459842439 0.8354388865602806
11.20526404264737 493.50070506787154 0.8334872924731701
11.210491597600786 495.21885184109124 0.8343564382395039
11.215719152554202 496.6535452355725 0.835937751085814
11.220946707507618 501.3808320675396 0.840922702425179
11.226174262461035 502.40242242772615 0.842067265597665
11.23140181741445 499.54390776704423 0.8403661305417391
11.236629372367867 495.3191116827772 0.836250414775969
11.241856927321283 487.56004563536294 0.8288607851956973
11.2470844822747 486.3119870771252 0.828239102807083
11.252312037228116 489.66808307593874 0.8309478951529072
11.257539592181532 488.3181821795744 0.8297085161391143
11.262767147134948 488.10183897701006 0.8299875809759124
11.267994702088364 485.96081058451074 0.8277402244581724
11.27322225704178 484.25870123986255 0.8264996492356423
11.278449811995197 482.96784958093457 0.8257246509820093
11.283677366948613 479.3322124919022 0.8221744489428178
11.288904921902029 477.0376566674631 0.8203817067467213
11.294132476855445 472.9362579777063 0.8165575030424763
11.299360031808861 471.60674131401083 0.8158236837568326
11.304587586762278 469.7387270010887 0.8136433124778765
11.309815141715694 469.241539509062 0.8121873738053832
11.31504269666911 472.3097711371174 0.8148987950456458
11.320270251622526 473.45311842657753 0.8153925601095028
11.325497806575942 473.13554368383615 0.8152638336323241
11.330725361529359 471.2461259129406 0.8138252797458186
11.335952916482775 466.6929678767873 0.809666112601672
11.341180471436191 459.86969157249496 0.8043291769566677
11.346408026389607 457.86239392658285 0.8021708256275618
11.351635581343023 458.68078324206243 0.8027315606861323
11.35686313629644 458.83385370679133 0.803171792677492
11.362090691249856 458.76074060574314 0.8026925046710305
11.367318246203272 454.4198257129356 0.7993059186144916
11.372545801156688 450.48409191831644 0.7960888579173456
11.377773356110104 450.7642290964483 0.7961699106332243
11.38300091106352 451.32106629890285 0.7971984846883163
11.388228466016937 449.53419347908186 0.7947752867329698
11.393456020970353 446.29555750983604 0.7914373640948339
11.39868357592377 442.7175403758003 0.7884556593034728
11.403911130877185 437.9172001928619 0.7843127021644145
11.409138685830602 435.7023983428143 0.7833308238666316
11.414366240784018 435.27487606975257 0.7839565028394752
11.419593795737434 434.6536375026676 0.783472358830101
11.42482135069085 434.1338145057501 0.7828364977272803
11.430048905644266 431.2722875362912 0.7795907702435724
11.435276460597683 429.05690744084717 0.7768318018251025
11.440504015551099 429.02964668579426 0.77661095013391
11.445731570504515 425.5740496397027 0.7736750852240035
11.450959125457931 428.13784775529166 0.7753782445118127
11.456186680411347 430.5288163868469 0.7785375786453008
11.461414235364764 428.0880808445533 0.7768352273782856
11.46664179031818 424.0967412430959 0.7741072838318629
11.471869345271596 418.52678343243946 0.7698318601923003
11.477096900225012 415.93961747221977 0.7676910871549738
11.482324455178428 417.5638172687451 0.7755713838458017
11.487552010131845 418.54905539231953 0.7776215324317759
11.49277956508526 416.49024971379527 0.7766174884825369
11.498007120038677 413.29846955781085 0.7753677161182021
11.503234674992093 410.1162254376117 0.7729119303917128
11.50846222994551 408.79926914318924 0.7730435023254495
11.513689784898926 410.34749262260254 0.7757516160540795
11.518917339852342 408.15678610749393 0.7750130826028314
11.524144894805758 404.5576714550435 0.7738507775941268
11.529372449759174 401.8904793734063 0.7719754110106481
11.53460000471259 401.97027643781917 0.7719359886258332
11.539827559666007 406.31870068990463 0.7764842931941381
11.545055114619423 408.8968902042124 0.7786066106176195
11.550282669572839 408.60461209930247 0.7792042152603974
11.555510224526255 408.49562712021753 0.780360120655887
11.560737779479672 405.10743444593317 0.7788164663203319
11.565965334433088 405.91754299530817 0.7805822182601597
11.571192889386504 405.81330066733295 0.7806146982608743
11.57642044433992 404.07460427612 0.779784729136804
11.581647999293336 404.60690231340993 0.7810982677039892
11.586875554246753 403.1655938123584 0.7808680662088083
11.592103109200169 402.43128043873025 0.7797840687965272
11.597330664153585 402.9153673372015 0.7792741567003589
11.602558219107001 404.25573210317907 0.7806029689111267
11.607785774060417 404.9685030809666 0.7810179788430897
11.613013329013834 407.83333535163484 0.7844559273891489
11.61824088396725 407.429037923945 0.7854068863354775
11.623468438920666 406.9682464128814 0.785914724731564
11.628695993874082 406.88722208673335 0.7872601780673251
11.633923548827498 404.2220398196511 0.784835820562378
11.639151103780915 405.8225305503834 0.7860729079616486
11.64437865873433 404.8657245198854 0.7846069435955765
11.649606213687747 403.6326348392078 0.78365146739493
11.654833768641163 400.3443461719757 0.7813389615077704
11.66006132359458 401.7942870092451 0.784177505994684
11.665288878547996 402.75273060062295 0.7849782320275761
11.670516433501412 405.21927307147155 0.7871700493475665
11.675743988454828 403.33865450171646 0.7848778214812534
11.680971543408244 399.6770167346684 0.7806947878429625
11.68619909836166 402.20639683229496 0.784424207676473
11.691426653315077 403.9613724306403 0.787394191787334
11.696654208268493 404.6027693698913 0.7881489272365277
11.701881763221909 401.60231760649646 0.7860680273681221
11.707109318175325 397.33597958164717 0.781948103322299
11.712336873128741 394.75061807074803 0.7792942221286245
11.717564428082158 394.812517070561 0.7800411080453845
11.722791983035574 395.1187642568983 0.780569711006439
11.72801953798899 395.80024975953904 0.7823350733591169
11.733247092942406 394.9132158998645 0.7819707904915518
11.738474647895822 396.2442882566145 0.7833827666542936
11.743702202849239 399.36108212881516 0.7870773290471543
11.748929757802655 400.77842997274536 0.7886256987134026
11.754157312756071 401.8106203700899 0.7894395637777795
11.759384867709487 402.6035865793031 0.7909071645238243
11.764612422662903 403.63257304552985 0.7922349894237101
11.76983997761632 405.71045735625665 0.7948099665482888
11.775067532569736 405.76447075911807 0.7951787189712713
11.780295087523152 408.78562335464676 0.7980997902291038
11.785522642476568 410.4395764206898 0.7992126717234106
11.790750197429984 409.747459948059 0.7982727127983222
11.7959777523834 410.48544339116785 0.7984493823299273
11.801205307336817 409.92228425616116 0.7970565108988703
11.806432862290233 411.2383796983229 0.7983282609046777
11.81166041724365 412.16661852499357 0.7995343190856287
11.816887972197065 411.31883511434256 0.7995946790819084
11.822115527150482 408.11888427140883 0.7968644565546755
11.827343082103898 404.228153128661 0.7928654446935164
11.832570637057314 403.66089024582965 0.7925478740219851
11.83779819201073 401.89704621808465 0.7913148861016802
11.843025746964146 399.51142519003287 0.7902768340359104
11.848253301917563 397.4478613524912 0.787993027986003
11.853480856870979 395.3205143694403 0.785375808606698
11.858708411824395 389.3556620722238 0.7785906417281195
11.863935966777811 385.4642073912461 0.7755831216898553
11.869163521731227 381.75982073374377 0.7735462192563488
11.874391076684644 379.0822348642734 0.7715360055044909
11.87961863163806 375.9689174181408 0.7694578525748562
11.884846186591476 377.3078725460336 0.7709753886345239
11.890073741544892 374.610841186732 0.7687571817204444
11.895301296498308 373.00469966214234 0.7680758156331792
11.900528851451725 369.36351296109206 0.7639900039821743
11.90575640640514 365.7229005513163 0.7603957149194125
11.910983961358557 365.20955354334023 0.7598711647548845
11.916211516311973 364.07593459363017 0.7580922026917822
11.92143907126539 362.7798677292771 0.7564605841575367
11.926666626218806 361.923582475977 0.756260134140342
11.931894181172222 360.078931744992 0.7547277640302806
11.937121736125638 355.97329566562576 0.7505663249785268
11.942349291079054 352.4193566919362 0.7481590191954379
11.94757684603247 349.9481602030054 0.7453650461005538
11.952804400985887 350.8705358228397 0.7471871749156592
11.958031955939303 352.96230235420103 0.7502925783248433
11.963259510892719 353.87310839702957 0.7512501345890804
11.968487065846135 352.8573135199709 0.750427165505798
11.973714620799552 350.9427315574578 0.7486420374215096
11.978942175752968 351.6327084383055 0.7489998492371531
11.984169730706384 351.2624066083704 0.748281414103436
11.9893972856598 350.388595242158 0.7471528744247602
11.994624840613216 352.5004031263022 0.7495577592036112
11.999852395566633 352.8968298673668 0.7509206371495745
12.005079950520049 353.5663663235853 0.7508346697865438
12.010307505473465 355.9265281997934 0.7549311365503257
12.015535060426881 355.58967984890677 0.7553503419615928
12.020762615380297 354.66161695541297 0.7550139767926374
12.025990170333714 356.6771115039922 0.758762341866013
12.03121772528713 355.42901618930057 0.7556599199264956
12.036445280240546 354.9483693010576 0.7543278311103476
12.041672835193962 355.5094483011724 0.7561323922282792
12.046900390147378 349.6326315257106 0.749318694084407
12.052127945100795 348.3652376111811 0.748851924946198
12.05735550005421 350.8595325758223 0.751431709530911
12.062583055007627 352.3717757807743 0.7527033078545844
12.067810609961043 356.8820083384836 0.7573874878937297
12.07303816491446 357.00617605181776 0.7579187274420807
12.078265719867876 356.9702070782289 0.7577387871920516
12.083493274821292 361.13170568974306 0.7616546403010788
12.088720829774708 365.1887629892442 0.7664066929470541
12.093948384728124 367.21085138182116 0.7685967639850305
12.09917593968154 369.35148643302904 0.7706513630093483
12.104403494634957 370.994199199024 0.7730610898893339
12.109631049588373 373.5741958632368 0.775027969555616
12.114858604541789 383.47651810836953 0.7848929382391068
12.120086159495205 394.9711828966625 0.7953492248598041
12.125313714448621 403.32078784746966 0.80276431337618
12.130541269402038 415.06610911658663 0.8138532824998383
12.135768824355454 426.99893294340524 0.825295049848741
12.14099637930887 439.99497196329986 0.8373985785563035
12.146223934262286 457.2189772583929 0.8536420233379297
12.151451489215702 468.22118411815916 0.8636790625459151
12.156679044169119 476.2310012350635 0.8708464208693871
12.161906599122535 483.5319979088278 0.8782655531286437
12.167134154075951 483.2304710384772 0.8777046529080295
12.172361709029367 484.3186510146177 0.8789340367016293
12.177589263982783 485.693520896405 0.8806462720033794
12.1828168189362 482.20832562301956 0.8772099380812158
12.188044373889616 479.5617340677019 0.8756744526769684
12.193271928843032 472.329775250621 0.8697226572405504
12.198499483796448 462.587123161018 0.860205247352629
12.203727038749864 453.14291234209713 0.8520179487280007
12.20895459370328 447.90257446569143 0.8467341119527294
12.214182148656697 441.88819104137315 0.8417259347246128
12.219409703610113 439.1741143506734 0.8404681947444474
12.22463725856353 435.25959815753953 0.8369294197257349
12.229864813516945 426.50167878005647 0.8294417630027234
12.235092368470362 418.0271942656687 0.8213475931011239
12.240319923423778 412.08192112877265 0.8151203704815787
12.245547478377194 404.11425789148933 0.8077835441239023
12.25077503333061 400.2708371124552 0.8035358857018874
12.256002588284026 393.99997732633324 0.797883150272905
12.261230143237443 388.06114686746605 0.792348708890166
12.266457698190859 385.62323620928174 0.7900098909882164
12.271685253144275 384.1192687617214 0.7889900669999197
12.276912808097691 379.9353937527299 0.7855003131905397
12.282140363051107 374.68534747622107 0.7804077556317892
12.287367918004524 370.01932544402985 0.776458703103694
12.29259547295794 364.13461145789825 0.7711612069955148
12.297823027911356 361.004755684141 0.7680542915392367
12.303050582864772 359.16559696830217 0.7664171937147854
12.308278137818188 361.18229347163305 0.7683767329189538
12.313505692771605 362.2289735607606 0.772445576213459
12.31873324772502 363.98100535802996 0.7823664166833693
12.323960802678437 364.5070780333089 0.7873690465998981
12.329188357631853 364.76446671946417 0.7919462651483989
12.33441591258527 360.2662141536042 0.7908088295251059
12.339643467538686 357.50282541210373 0.790518191034194
12.344871022492102 353.4967671029565 0.7900413531658116
12.350098577445518 350.9162088368163 0.7888962885499735
12.355326132398934 352.9948461122463 0.7941911374136555
12.36055368735235 350.31563357677163 0.7936668050272309
12.365781242305767 347.0321889283261 0.7920193670946805
12.371008797259183 342.24104542736575 0.7888198229471376
12.376236352212599 339.01009592462094 0.7864715303169595
12.381463907166015 338.13819216494187 0.7866901425694157
12.386691462119432 339.2371961679074 0.7902919763986818
12.391919017072848 336.74225461565914 0.7892401435958603
12.397146572026264 332.4573610540927 0.7865983597003422
12.40237412697968 332.13101651933664 0.789020313054172
12.407601681933096 330.9104360470254 0.7892480295108701
12.412829236886513 334.04881011721716 0.7949239739751478
12.418056791839929 335.3409522114019 0.7972681171145071
12.423284346793345 333.3649784808778 0.7949408957185204
12.428511901746761 333.81399023703057 0.7966723865298525
12.433739456700177 335.29760358161985 0.7994578467677533
12.438967011653594 336.9281052025667 0.8020960621809432
12.44419456660701 334.8366321511953 0.8011257229516239
12.449422121560426 332.0533618165951 0.7992351687094215
12.454649676513842 329.47915346298646 0.7986641648255117
12.459877231467258 332.5682061672178 0.8048901536658774
12.465104786420675 334.97611376588753 0.8101812354785585
12.47033234137409 335.71302889787324 0.8122339493546841
12.475559896327507 333.390942844982 0.8095621559657309
12.480787451280923 332.5650337853093 0.8088273066797015
12.48601500623434 333.5918334810797 0.8116382715554901
12.491242561187756 336.11863214488574 0.8155281285936842
12.496470116141172 337.99404636201706 0.819928974126843
12.501697671094588 335.09693232878243 0.816575921726594
12.506925226048004 333.6417894454043 0.8145917959046017
12.51215278100142 329.14478624611235 0.8103371926841725
12.517380335954837 327.47263678002383 0.8094071253152433
12.522607890908253 324.04461604961915 0.806504650277724
12.527835445861669 323.14355041354486 0.807164610941095
12.533063000815085 323.77208799329236 0.8096991226858203
12.538290555768501 320.20758656781913 0.8057703728799852
12.543518110721918 320.47665699013425 0.806719232758357
12.548745665675334 319.5007139858553 0.8063478861911543
12.55397322062875 315.7962217614036 0.8031561994122258
12.559200775582166 316.4097012377124 0.8065664725339121
12.564428330535582 312.6640994445353 0.7984168222078495
12.569655885488999 309.3893344809253 0.786186305089062
12.574883440442415 313.2296957425406 0.787743432290501
12.580110995395831 314.5896614313087 0.7857264994175779
12.585338550349247 313.7127569840034 0.78233964713725
12.590566105302663 314.3525353617453 0.780829852135299
12.59579366025608 312.0344212297794 0.7759013848458516
12.601021215209496 311.8491818368983 0.774043575624526
12.606248770162912 315.15825417246964 0.7756875746712278
12.611476325116328 317.50163315836534 0.7780295146762711
12.616703880069744 320.78057648726383 0.7808494579254529
12.62193143502316 320.2741209012521 0.7783607243411883
12.627158989976577 322.1476491342414 0.7783029573031119
12.632386544929993 321.75157170510454 0.7776113760375329
12.63761409988341 323.94117822705886 0.7800355829486167
12.642841654836825 324.3180427788803 0.7793598504121336
12.648069209790242 326.121561237246 0.781675141280929
12.653296764743658 326.59599986957693 0.7804455687528609
12.658524319697074 330.2121176146814 0.7853232497106416
12.66375187465049 333.08697585508526 0.7894008286197193
12.668979429603906 333.9364037540792 0.7887750826381813
12.674206984557323 338.3454288079519 0.7920050903956974
12.679434539510739 340.3769541991318 0.7925030335223733
12.684662094464155 346.43621118963875 0.797904825833857
12.689889649417571 352.12667827173345 0.8045556428610516
12.695117204370987 358.90794459966435 0.8117599682578227
12.700344759324404 369.76581105971695 0.8239089289847579
12.70557231427782 376.53834384696177 0.8303267293866464
12.710799869231236 384.1576081143555 0.8371474636468285
12.716027424184652 391.9521432409759 0.8441846927659188
12.721254979138068 398.3766087180341 0.8504971402347778
12.726482534091485 403.61773353108157 0.855634607687136
12.7317100890449 409.2151234390387 0.8611635433726356
12.736937643998317 411.41132606016686 0.863982049278906
12.742165198951733 415.46532234999535 0.8674874106911733
12.74739275390515 419.0216573838895 0.8706107647713017
12.752620308858566 421.63825150559813 0.8726276145682166
12.757847863811982 422.28416462830165 0.8718542788032929
12.763075418765398 414.3828848617594 0.8634502073321334
12.768302973718814 406.76309279553686 0.8558968775679234
12.77353052867223 401.87391465940107 0.8508863878151821
12.778758083625647 393.5948065113042 0.8420288274293546
12.783985638579063 388.59377796116325 0.8358459247646335
12.789213193532479 385.9328264351884 0.8324384783835114
12.794440748485895 379.3420658450762 0.8249984369782825
12.799668303439312 377.51386352829195 0.8227160966444166
12.804895858392728 375.51328615660725 0.8213509123386984
12.810123413346144 369.29043082601873 0.815201151898233
12.81535096829956 364.7623015824839 0.8099471884344934
12.820578523252976 360.44059592566344 0.8056765173067442
12.825806078206393 359.79487422977184 0.8048113270634756
12.831033633159809 359.8549364844449 0.8051046461203683
12.836261188113225 358.5516028346623 0.8036898692144894
12.841488743066641 360.0852146344733 0.804967062024025
12.846716298020057 360.5229618053717 0.8047900703611708
12.851943852973474 363.81799345664905 0.8080102542886003
12.85717140792689 364.79958185206976 0.8092061573779197
12.862398962880306 366.98694831433806 0.8113417605283105
12.867626517833722 365.3223948120074 0.8085725892606541
12.872854072787138 366.6660589529498 0.8091543460197325
12.878081627740555 374.87736852940856 0.8173223488515341
12.88330918269397 380.2715650921062 0.8231684280377826
12.888536737647387 387.7410523887166 0.8304583675034559
12.893764292600803 389.38315780348466 0.8318569091516712
12.89899184755422 388.5598434441472 0.8302662227771782
12.904219402507636 389.33215791476846 0.829671296237513
12.909446957461052 384.92295312836467 0.8252553039430108
12.914674512414468 379.42891912856084 0.8197727896516502
12.919902067367884 371.2020739244905 0.8106906506591582
12.9251296223213 361.570698526309 0.7999034781079233
12.930357177274717 357.0449349318725 0.7944064694136813
12.935584732228133 353.5280181107511 0.7909423723434761
12.940812287181549 350.0485648907972 0.7875526541236341
12.946039842134965 343.68509111271334 0.7801071392124234
12.951267397088381 341.4219750588766 0.7777954495071973
12.956494952041798 337.23066750143875 0.7730954567452845
12.961722506995214 336.9876888822409 0.7726690313472263
12.96695006194863 335.86054642020343 0.7724067093873546
12.972177616902046 333.511150126021 0.7702084075720406
12.977405171855462 329.3132960485577 0.7653589134923225
12.982632726808879 326.50304492494774 0.7613245419110715
12.987860281762295 326.1146170115186 0.7594320876591757
12.993087836715711 327.21838473663416 0.7600281290217733
12.998315391669127 327.09227627861907 0.7605886255463373
13.003542946622543 325.57229721306305 0.7590060756139372
13.00877050157596 329.3402309972253 0.7634875044847488
13.013998056529376 332.62097215928037 0.7667877114143722
13.019225611482792 337.4973299281304 0.7722036307667801
13.024453166436208 339.87990006190984 0.7758100792218074
13.029680721389624 336.64461400472936 0.7726398640015781
13.03490827634304 337.9628667180747 0.7740071318101294
13.040135831296457 338.58209074945563 0.774869514330751
13.045363386249873 344.98763578775225 0.7824601297981129
13.05059094120329 349.74727107234355 0.7868775141816897
13.055818496156705 348.13077714509114 0.7854118567526446
13.061046051110122 349.0067341126154 0.7860776066615978
13.066273606063538 349.0659195022613 0.7863412519339201
13.071501161016954 350.15226880419095 0.7876758381704844
13.07672871597037 346.77804677555673 0.7834560312103399
13.081956270923786 344.2513254755017 0.7807430412708573
13.087183825877203 341.2707863105448 0.7773913627648086
13.092411380830619 339.04424804014144 0.7754465594181407
13.097638935784035 337.141413089163 0.7739428742977106
13.102866490737451 335.1514551628632 0.7736042901958272
13.108094045690867 330.737908259221 0.7674719241791027
13.113321600644284 330.3431749227014 0.7667987613267847
13.1185491555977 328.73985575638966 0.7644531728891262
13.123776710551116 325.8381104364375 0.7608849617973238
13.129004265504532 325.4841820638035 0.7621610073714423
13.134231820457948 324.87359850060966 0.7623424228726664
13.139459375411365 325.95169788085707 0.7634991959698638
13.14468693036478 327.6915004104998 0.7649775526525195
13.149914485318197 327.8962091791106 0.7649606627806672
13.155142040271613 328.8329040225122 0.765354153854443
13.16036959522503 330.7682131018064 0.7672616040579228
13.165597150178446 332.9756810287851 0.7701137048736553
13.170824705131862 333.81089251414494 0.7714507475187298
13.176052260085278 338.74551061491854 0.7780526813513066
13.181279815038694 339.86667279209456 0.7787160892863088
13.18650736999211 339.73289199801576 0.7776641111463064
13.191734924945527 336.33610289285025 0.7732144787040242
13.196962479898943 339.7520235728769 0.7779313288557065
13.202190034852359 339.8980430283694 0.7787073282376791
13.207417589805775 342.03742727755537 0.7814343421126263
13.212645144759191 339.65808203884995 0.7771935320452243
13.217872699712608 335.4858296873343 0.77197403623384
13.223100254666024 335.81219032404675 0.7727141114768018
13.22832780961944 337.17022753262194 0.7749997573567349
13.233555364572856 339.63690697917536 0.7779957218317904
13.238782919526273 338.14015978677105 0.7754187866982367
13.244010474479689 331.51201335964845 0.767069722288526
13.249238029433105 330.39326404855706 0.7656055152609791
13.254465584386521 331.5301066519413 0.7672953313257145
13.259693139339937 334.02456080819826 0.7723572190260373
13.264920694293354 333.58694392415777 0.773633499502627
13.27014824924677 329.8710732854654 0.7689618155572187
13.275375804200186 329.1497017648811 0.7672341612870834
13.280603359153602 326.26352943531697 0.762428584180034
13.285830914107018 326.96244615731683 0.7635738714009092
13.291058469060435 325.09021859970596 0.7628889559723457
13.29628602401385 323.5987962248445 0.7611043705464315
13.301513578967267 325.5775501198646 0.7637509810612404
13.306741133920683 323.4884837104607 0.7611959809744775
13.3119686888741 320.74059769913237 0.7579264687370411
13.317196243827516 315.72555788270546 0.7523565107099296
13.322423798780932 310.77452922749103 0.7460244855150175
13.327651353734348 309.82559563037813 0.744149600339633
13.332878908687764 308.1495797574718 0.7420216269439961
13.33810646364118 310.0807529916964 0.7442757651720547
13.343334018594597 311.68430352952646 0.7466050521118847
13.348561573548013 311.0109292271964 0.7458292476613853
13.353789128501429 310.7228969852057 0.7460736438158344
13.359016683454845 306.8385704102126 0.7412110927341801
13.364244238408261 306.7865360647578 0.7411581099230435
13.369471793361678 309.11224917775695 0.7453286853112979
13.374699348315094 312.61735052534215 0.7489847883656426
13.37992690326851 314.8823421243672 0.7526227760559611
13.385154458221926 314.7073606015543 0.7517751864140384
13.390382013175342 312.7897727380086 0.748769821513212
13.395609568128759 309.19670397610616 0.7448742003866035
13.400837123082175 309.60201872529706 0.7453562250798998
13.406064678035591 310.9447537426801 0.7485489917348723
13.411292232989007 313.1975001279537 0.7513159081374727
13.416519787942423 315.19300752265525 0.7524854640780095
13.42174734289584 315.2871897112446 0.7515445875295214
13.426974897849256 317.10132350887255 0.7524577905337759
13.432202452802672 318.8923262715556 0.7540062432701097
13.437430007756088 322.24080629710835 0.7590377572011848
13.442657562709504 327.9667277035507 0.7660033443678543
13.44788511766292 329.3876352919671 0.7672801667775014
13.453112672616337 329.778060934769 0.7675602205859116
13.458340227569753 327.95424141817597 0.7644320336235058
13.46356778252317 326.78343717693156 0.7632800883637891
13.468795337476585 328.09705328619845 0.7651153180021132
13.474022892430002 331.3514534696846 0.7688636824811528
13.479250447383418 336.1268718750025 0.7751100315552959
13.484478002336834 338.1840488264083 0.7764914331199183
13.48970555729025 339.7486619484929 0.7778010848369505
13.494933112243666 337.95211472206887 0.7761386543481252
13.500160667197083 336.11847211666554 0.7742938491648446
13.505388222150499 331.862093769759 0.7693077380624682
13.510615777103915 328.0198888779269 0.7650176705431158
13.515843332057331 325.2436695410097 0.7614396604276745
13.521070887010747 324.881493334667 0.7608307450663518
13.526298441964164 322.690305892077 0.7589419495358377
13.53152599691758 319.77588560090163 0.7564335351914806
13.536753551870996 316.8205178555724 0.7541381192186002
13.541981106824412 311.5423342851112 0.7494516838363752
13.547208661777828 307.4756074899985 0.7443505365937985
13.552436216731245 302.57552853354593 0.7376114361655451
13.55766377168466 298.8278948341297 0.7329308649418342
13.562891326638077 296.5970666608988 0.7297178863330065
13.568118881591493 292.0903722081429 0.7263730519133729
13.57334643654491 289.96877201113404 0.7248947842765664
13.578573991498326 288.3152538738876 0.7234068455789181
13.583801546451742 285.0869002694401 0.7196123056528096
13.589029101405158 283.93942792933086 0.7187761476101022
13.594256656358574 283.66105836726103 0.7181666613463968
13.59948421131199 283.70585053580254 0.7186165090799446
13.604711766265407 282.60679596182257 0.716828932896616
13.609939321218823 280.73423585523267 0.7160143662091754
13.615166876172239 277.2894757698753 0.7119766272431888
13.620394431125655 276.07166251263595 0.711214225776024
13.625621986079071 277.6738013784649 0.7136229986249206
13.630849541032488 277.6494012991042 0.7147441821873953
13.636077095985904 276.2801265733511 0.7126661082298151
13.64130465093932 271.8640532622051 0.7057549108304743
13.646532205892736 267.5920575440635 0.6992697719683137
13.651759760846153 265.52014963615085 0.6965254658593996
13.656987315799569 267.0759516805432 0.6995282437276169
13.662214870752985 268.8754964087004 0.7024303105947969
13.667442425706401 269.5599675006103 0.7024972395879867
13.672669980659817 269.86476257184773 0.7021220801541993
13.677897535613234 267.8580547379243 0.6986010077438612
13.68312509056665 269.4926447429174 0.7020701806071254
13.688352645520066 272.52535342636577 0.7079521881910071
13.693580200473482 272.9729317793739 0.7079031410343213
13.698807755426898 272.67418528537394 0.7069576537177986
13.704035310380315 271.3210782416255 0.7040577562744758
13.70926286533373 270.79508866347146 0.704258595337906
13.714490420287147 270.1509114311126 0.7053111122286203
13.719717975240563 270.1962226192217 0.7053619268674515
13.72494553019398 272.27873644222984 0.7084156384407656
13.730173085147396 272.2071811878249 0.7082201484391757
13.735400640100812 272.3306384260678 0.7068340253156538
13.740628195054228 270.7175747854485 0.7026796283273944
13.745855750007644 271.5677081221639 0.701469383349179
13.75108330496106 273.593548861839 0.7036333382995379
13.756310859914477 270.5574508229222 0.7007563038222768
13.761538414867893 268.6169377249759 0.7009617001020912
13.766765969821309 265.98955734744493 0.6996326734064868
13.771993524774725 266.15505811897117 0.7006000790364896
13.777221079728141 268.29604740279495 0.7020681440166954
13.782448634681558 265.5076612238636 0.6978650169020895
13.787676189634974 262.1706899712537 0.6944150101411541
13.79290374458839 260.1559450424814 0.692674299255943
13.798131299541806 261.523951046411 0.6950040201019144
13.803358854495222 264.61219601220375 0.6984971973107486
13.808586409448639 266.7716678896025 0.7013525747030288
13.813813964402055 267.37358218932934 0.7033080114049499
13.819041519355471 266.9552855002057 0.7025751969929453
13.824269074308887 266.2965893139292 0.7022804824692833
13.829496629262303 266.56531728476244 0.7020236547964466
13.83472418421572 266.6880575566881 0.7024202941772986
13.839951739169136 270.25406994912004 0.7041835205318685
13.845179294122552 270.8848215205582 0.7062069900865479
13.850406849075968 270.8943849353002 0.7064508600020275
13.855634404029384 271.47943270788284 0.7086566941478148
13.8608619589828 270.7012955371794 0.7082441683789698
13.866089513936217 270.99699228536224 0.7065849222556536
13.871317068889633 269.9494309857191 0.7034947967939353
13.87654462384305 270.564246236483 0.7035861542009084
13.881772178796465 269.5003982986796 0.7019535879567564
13.886999733749882 273.9950567879338 0.7075417119747702
13.892227288703298 275.0549337808739 0.7090576005067895
13.897454843656714 278.9483756205701 0.7129186306242904
13.90268239861013 279.58799587285085 0.7130405319312286
13.907909953563546 279.0467329945194 0.7109225498851788
13.913137508516963 282.1842184047314 0.7139660914816139
13.918365063470379 281.18110048063136 0.7139103148125603
13.923592618423795 282.4444896734519 0.7159106340590937
13.928820173377211 284.37854532339264 0.719262386114218
13.934047728330627 284.15944366104026 0.7179766945270395
13.939275283284044 286.06297478511846 0.7206706047114321
13.94450283823746 285.8792854593875 0.7202886095565587
13.949730393190876 287.810345484913 0.723732811639102
13.954957948144292 289.7396426547266 0.7272123213303633
13.960185503097708 290.09913207640903 0.7280308399606612
13.965413058051125 289.3610369125592 0.7268635740643005
13.97064061300454 287.62667999646965 0.7237370044877374
13.975868167957957 286.01713902875167 0.7213863860604995
13.981095722911373 283.2704852293895 0.7176378973355415
13.98632327786479 284.6945277517177 0.7207029970031196
13.991550832818206 282.76049157903606 0.7189711670808344
13.996778387771622 281.6776983960957 0.7181841681951793
14.002005942725038 280.0416360548638 0.715762682251034
14.007233497678454 278.71264172538275 0.7137257802364426
14.01246105263187 280.12667047282207 0.7145071323076101
14.017688607585287 280.6868615382883 0.7174614712210076
14.022916162538703 282.04581889581544 0.7190450572414954
14.028143717492119 283.22945356025286 0.7194408293921882
14.033371272445535 283.22115940018546 0.7185687505018014
14.038598827398951 281.71836595480744 0.7156850687322039
14.043826382352368 279.37172002322734 0.7119811346883776
14.049053937305784 281.35640260572455 0.7153345699964969
14.0542814922592 279.9603798213596 0.7133668703778502
14.059509047212616 281.83502268043753 0.7156766951387082
14.064736602166032 285.6933426191839 0.7216367214428863
14.069964157119449 285.1033871772844 0.7197364496548573
14.075191712072865 285.0367841175685 0.7188647586434032
14.080419267026281 287.14203867817906 0.7214094558497892
14.085646821979697 292.99373596503676 0.7266585618375834
14.090874376933114 297.60468943883 0.7314362199665243
14.09610193188653 302.3303006132394 0.7358417801880773
14.101329486839946 305.7028088106412 0.7392317860604315
14.106557041793362 308.92132848316305 0.7448693120418424
14.111784596746778 309.09003429799327 0.7450817701212135
14.117012151700195 307.76058389713194 0.7441944463995696
14.12223970665361 307.8370122036881 0.7448422869461001
14.127467261607027 306.8322619381501 0.7447753924103597
14.132694816560443 307.42955059902744 0.746839486573666
14.13792237151386 303.95515448663224 0.7418573956108048
14.143149926467276 301.6128750244267 0.7365094906250992
14.148377481420692 301.8097526138047 0.7354547570468764
14.153605036374108 302.5880680034489 0.7363441477666607
14.158832591327524 302.13040343498557 0.7369930905654526
14.16406014628094 302.28641553027654 0.7380183784150961
14.169287701234357 299.21373724805517 0.7339551648374043
14.174515256187773 297.25306878415415 0.7316281074183657
14.179742811141189 291.8901600561908 0.7246009447358456
14.184970366094605 288.5128322022699 0.7196431678913964
14.190197921048021 288.8240401051943 0.7202465016087637
14.195425476001438 288.1574487329822 0.7218466485827737
14.200653030954854 287.0719589558606 0.7214312342826728
14.20588058590827 287.2006672541188 0.7215777369632216
14.211108140861686 288.64774956550883 0.722904193415874
14.216335695815102 292.0817283847984 0.7250944432515901
14.221563250768519 294.0986077749706 0.7269978038460787
14.226790805721935 291.99304226848625 0.7239501144683618
14.232018360675351 289.2993743966366 0.7197674707590898
14.237245915628767 291.8909064998118 0.7229729255423208
14.242473470582183 291.64503767096767 0.7220320193176367
14.2477010255356 294.3665355037165 0.725032667630988
14.252928580489016 295.0498228088057 0.7273687017581484
14.258156135442432 295.37110581710556 0.7264720697064622
14.263383690395848 297.3792334902184 0.7283904707320824
14.268611245349264 297.1858180872724 0.726433793798948
14.27383880030268 294.79472286980996 0.7228909138961735
14.279066355256097 295.6301411107797 0.7253643361000903
14.284293910209513 296.6394585491292 0.7264270622298027
14.28952146516293 299.8251814709662 0.7312613327015083
14.294749020116345 303.07914688121747 0.7359089865391233
14.299976575069762 304.67360863150026 0.7379677767979093
14.305204130023178 305.7326899451677 0.7386346281946925
14.310431684976594 306.48718859123255 0.7391521002279126
14.31565923993001 307.6231374511486 0.7379790927132692
14.320886794883426 307.7527269802249 0.7390939430865912
14.326114349836843 312.33745565869674 0.7453173395876078
14.331341904790259 312.83215253955944 0.7459104224501995
14.336569459743675 314.02344640693923 0.7479859900047482
14.341797014697091 314.8367583292123 0.7479506844612895
14.347024569650507 316.9019372332507 0.7492377887412492
14.352252124603924 317.89611233511135 0.7512240265376927
14.35747967955734 317.25563893321714 0.7510399774155521
14.362707234510756 316.09895589753364 0.7490340329508702
14.367934789464172 316.13299859360967 0.7496707965920716
14.373162344417588 317.8833477804884 0.7509723370886454
14.378389899371005 316.8251548716409 0.7500857130535077
14.38361745432442 316.37297224815876 0.7500002369453518
14.388845009277837 314.05827702291947 0.7466371737976047
14.394072564231253 312.27620851032697 0.7446395199786445
14.39930011918467 316.3453807639429 0.7482605450318596
14.404527674138086 317.5839567123082 0.7492747234749255
14.409755229091502 317.6130535009087 0.7502970067276525
14.414982784044918 316.4430288100129 0.7505510119456988
14.420210338998334 316.730990117862 0.7510304783505246
14.42543789395175 320.18231157724944 0.7556350956697263
14.430665448905167 321.30318280782336 0.7574779804902683
14.435893003858583 320.4377115119679 0.7558049583262003
14.441120558811999 322.1301412142071 0.7583603214148465
14.446348113765415 322.3111732475377 0.7574145887312802
14.451575668718831 323.34894543890346 0.7589984578416906
14.456803223672248 323.51126551639436 0.7587349262839408
14.462030778625664 325.94492017541273 0.7609822119666046
14.46725833357908 325.8531532927873 0.7597097063369908
14.472485888532496 333.82838555922973 0.7672020480384164
14.477713443485912 337.80002293756723 0.7712555280950093
14.482940998439329 341.9218058593364 0.7761833958148417
14.488168553392745 345.3522687968651 0.7805504419952021
14.493396108346161 347.86988509395474 0.7834153607177067
14.498623663299577 354.0508900094211 0.790609638034623
14.503851218252994 358.15618704595164 0.7953709508884617
14.50907877320641 364.63163286187296 0.8029606836805927
14.514306328159826 367.9066039509548 0.805883520554912
14.519533883113242 370.0454952945213 0.8073040276070699
14.524761438066658 370.02125398528204 0.806423767788324
14.529988993020075 366.0038476555201 0.8019119493021749
14.53521654797349 360.3585882343865 0.7966771967501455
14.540444102926907 353.3399421458887 0.7899355292502455
14.545671657880323 346.01492503590055 0.7820725838778363
14.55089921283374 338.2123875843052 0.7744941869891708
14.556126767787156 331.60576919310546 0.7674064588594728
14.561354322740572 324.48991688680957 0.7591645179471782
14.566581877693988 317.58509499915937 0.7520874485774066
14.571809432647404 316.0290844316434 0.7502746268283597
14.57703698760082 314.3038055674688 0.7478460406907078
14.582264542554237 315.1474892995921 0.7478421898713395
14.587492097507653 316.2994791643223 0.7483054993806346
14.592719652461069 317.99848206847287 0.7485710378786055
14.597947207414485 320.9801160147161 0.7518985284240995
14.603174762367901 325.0352881521625 0.7566681232308485
14.608402317321318 328.3449164006256 0.7607269665021262
14.613629872274734 331.81798165244186 0.7646580889483265
14.61885742722815 337.0649418006524 0.7701155067697589
14.624084982181566 339.57256354980956 0.7725310614506402
14.629312537134982 344.4941581060055 0.7773143044815377
14.634540092088399 351.17074476145183 0.7845845787344653
14.639767647041815 356.0525823612314 0.7901563924505371
14.644995201995231 358.6771375777892 0.792812248288665
14.650222756948647 358.2208585447251 0.7910503709031178
14.655450311902063 360.4975752747049 0.7923069755299136
14.66067786685548 359.9461783003873 0.7911883406351263
14.665905421808896 362.91495152363876 0.7952868856676478
14.671132976762312 362.0438020006459 0.7950456603341705
14.676360531715728 358.6127681639252 0.7916658183219873
14.681588086669144 357.1621042874768 0.7896000309417518
14.68681564162256 356.0900142187186 0.7881916372152605
14.692043196575977 356.297266195363 0.7879529023694246
14.697270751529393 356.3441687438649 0.7879409436391578
14.70249830648281 360.88776102473054 0.7929385726495478
14.707725861436225 365.8714712520105 0.797902962814041
14.712953416389642 366.8761785865991 0.7987381074507497
14.718180971343058 366.09684715818906 0.7982705545470418
14.723408526296474 363.4247638815651 0.7952602306575517
14.72863608124989 363.3876908604289 0.7952362178198417
14.733863636203306 361.1200156957362 0.7930392790639743
14.739091191156723 360.6530856043813 0.7925766964483623
14.744318746110139 355.8985077408202 0.788472250897141
14.749546301063555 350.0159176028281 0.781761153573273
14.754773856016971 339.5580834331537 0.7705382170583495
14.760001410970387 332.68792542374644 0.7625850991176084
14.765228965923804 327.1215077658445 0.7554415935628415
14.77045652087722 324.0073253003286 0.7528146782842676
14.775684075830636 324.0022703239387 0.75286276693965
14.780911630784052 321.11856492052425 0.7496564854332315
14.786139185737468 320.2485118461697 0.7491829051132884
14.791366740690885 317.8067703254894 0.746393138914371
14.7965942956443 315.9673352708785 0.7454320754930027
14.801821850597717 317.85079229553116 0.7481225777336691
14.807049405551133 319.6038423910964 0.7490681355902217
14.81227696050455 322.89447719369855 0.7522832192215478
14.817504515457966 327.1021876405281 0.7567866629523248
14.822732070411382 328.91190821698405 0.7579422823049381
14.827959625364798 332.6949419785869 0.7636670414068137
14.833187180318214 335.0736381783646 0.7663043626093677
14.83841473527163 338.6471667587933 0.7707230335344846
14.843642290225047 338.62207869110915 0.7707394047108431
14.848869845178463 340.54166723488817 0.7718850704312017
14.854097400131879 344.6488128163824 0.7761131867043604
14.859324955085295 347.14505727883056 0.7789618478514561
14.864552510038711 351.8077508910331 0.7835802402617988
14.869780064992128 354.92876801826975 0.7873024168323954
14.875007619945544 355.7939192830624 0.7879780248136549
14.88023517489896 359.68530925345874 0.7918150336539422
14.885462729852376 357.14905511858933 0.7896491593026532
14.890690284805792 355.65280524986747 0.7876275260600009
14.895917839759209 355.12136026179627 0.7869285247323241
14.901145394712625 356.0116240605525 0.7875987356906958
14.906372949666041 359.8840120223601 0.7914376633193737
14.911600504619457 357.8657486353449 0.7898641010483104
14.916828059572873 356.96524500452364 0.7899214870262043
14.92205561452629 348.944163733301 0.7819797313410162
14.927283169479706 339.48342976096563 0.7720340318389014
14.932510724433122 334.8355732938232 0.7666191743615702
14.937738279386538 334.82527496818966 0.7662449277700849
14.942965834339955 331.4859597610973 0.7620577023422755
14.94819338929337 326.0437192291828 0.7567910807807486
14.953420944246787 318.7253735165466 0.7491519178294129
14.958648499200203 311.16209105801227 0.7396210830719119
14.96387605415362 307.8827303363616 0.7364543265685718
14.969103609107036 303.962271836924 0.7315446196600484
14.974331164060452 304.21944657195775 0.7332756145194472
14.979558719013868 306.6180730240834 0.7364283580437183
14.984786273967284 306.11820603807087 0.7353563934703042
14.9900138289207 304.07462315977756 0.7338827222361292
14.995241383874117 306.5959042612982 0.7357561207154995
15.000468938827533 306.8649690299191 0.7361293954081443
15.005696493780949 306.44724533553784 0.7354241774108071
15.010924048734365 304.1527029169776 0.7315126845754779
15.016151603687781 305.23601722443755 0.7333112446309807
15.021379158641198 309.9704695192944 0.7393693597076133
15.026606713594614 311.74739307671797 0.7414626572001283
15.03183426854803 315.3282065697463 0.7456880151401192
15.037061823501446 317.66385024781283 0.7482684336459616
15.042289378454862 319.2739889595241 0.7489083168638875
15.047516933408279 319.1795066195678 0.7486665966931608
15.052744488361695 318.7889444842133 0.7477653484775826
15.057972043315111 318.6463662471024 0.7471553960650703
15.063199598268527 318.2428028504438 0.7463747849601272
15.068427153221943 319.7370603744319 0.7476411299698797
15.07365470817536 322.19460812501933 0.7513057189243137
15.078882263128776 321.52502106680737 0.7511804104707412
15.084109818082192 318.90770064586985 0.748728705858431
15.089337373035608 318.20343594521046 0.7486338024864799
15.094564927989024 319.60537480392463 0.7507116796412663
15.09979248294244 317.67717168726773 0.7488880483705057
15.105020037895857 315.0390296295511 0.7448414017034212
15.110247592849273 309.8530871090813 0.7381776193795179
15.11547514780269 307.66955886980793 0.7351191867066256
15.120702702756105 309.8262554824299 0.7378754823296885
15.125930257709522 313.5584623517154 0.7421107065447536
15.131157812662938 314.3913602684488 0.7439567490120365
15.136385367616354 311.939638972266 0.7408464062988245
15.14161292256977 308.1987351355386 0.7359774472536907
15.146840477523186 303.8268079961754 0.7308364151938005
15.152068032476603 301.07689379423505 0.7281343268551422
15.157295587430019 298.2980557261626 0.7255877058750677
15.162523142383435 297.1530184143773 0.7249756038772193
15.167750697336851 297.1771086565692 0.7243619837294017
15.172978252290267 298.3059253591953 0.7269709310779494
15.178205807243684 294.6562196881846 0.7246197638935007
15.1834333621971 290.06812871868 0.7202880629417392
15.188660917150516 284.5305556281163 0.7152977898158841
15.193888472103932 280.8179832656665 0.7093129849308023
15.199116027057348 279.99116756577297 0.7059355257924799
15.204343582010765 280.13232267882046 0.7049023876448165
15.20957113696418 282.7074338560526 0.7072049672138626
15.214798691917597 283.1052277763432 0.7079972532123626
15.220026246871013 283.14905107869623 0.7096851831244231
15.22525380182443 282.7653163226478 0.7090001452763582
15.230481356777846 280.85629655759124 0.7066897126181599
15.235708911731262 278.44632543935865 0.7033871069488479
15.240936466684678 282.0103689870864 0.7075725859211367
15.246164021638094 281.5699720994119 0.7068764394804153
15.25139157659151 285.31764285711745 0.7113816039710941
15.256619131544927 287.25499975573666 0.7138960562843106
15.261846686498343 284.83463439207776 0.712226770424743
15.267074241451759 281.2708755786939 0.709481837234786
15.272301796405175 276.4088260243056 0.7041916761028323
15.277529351358591 278.0451214973025 0.7068126268754408
15.282756906312008 281.71136443302265 0.7105378852420944
15.287984461265424 283.6602332787206 0.7124312413691252
15.29321201621884 288.0173049558414 0.7176630211721786
15.298439571172256 288.6063521170221 0.7181878065400523
15.303667126125672 288.72234813051205 0.7182176003948627
15.308894681079089 286.9053545388664 0.7145843071495696
15.314122236032505 285.15405817877377 0.7111232553390582
15.319349790985921 287.8343559990193 0.7152218346798418
15.324577345939337 292.03597881914624 0.7203133655681364
15.329804900892753 295.69793030065676 0.7255129352907432
15.33503245584617 297.8426974501024 0.7283050219735588
15.340260010799586 294.33584644556635 0.7228277084056084
15.345487565753002 294.74798544872516 0.723615914292163
15.350715120706418 296.7342370471114 0.7266286830789825
15.355942675659835 301.63681103174804 0.7326665149519181
15.36117023061325 304.86656538553405 0.7352212902615326
15.366397785566667 305.7920380408813 0.7356192727826933
15.371625340520083 304.5038057988357 0.7320763289782528
15.3768528954735 301.5687010532657 0.7285444582655236
15.382080450426916 302.6416414901637 0.7296050205174873
15.387308005380332 303.2761444985314 0.7301717067182676
15.392535560333748 305.1887662728036 0.7332540282815122
15.397763115287164 308.33507831666464 0.7478707153292219
15.40299067024058 309.31779906207936 0.7564904045136365
15.408218225193997 308.4250004840247 0.7616965023718841
15.413445780147413 307.20740389801017 0.7640947786347372
15.418673335100829 306.793039121647 0.7669984088116114
15.423900890054245 305.50688434290595 0.768677416644669
15.429128445007661 305.2092562699741 0.7714499711148142
15.434355999961078 305.2001253084286 0.7742644741994034
15.439583554914494 304.3450342501374 0.7763341048937777
15.44481110986791 302.5440543270889 0.7767043081566589
15.450038664821326 302.40291982369337 0.7783691452326934
15.455266219774742 301.62248701861273 0.7795295530222435
15.460493774728159 302.143121736053 0.7824701217699142
15.465721329681575 305.8653580505843 0.7885572160675233
15.470948884634991 307.9460868155537 0.7937478685930187
15.476176439588407 306.45024209511865 0.7932213637247512
15.481403994541823 304.30028814124745 0.7917392129855537
15.48663154949524 303.04422061790746 0.7925625007785239
15.491859104448656 306.8160135328624 0.7986427171071987
15.497086659402072 306.8124051670312 0.8008267964012162
15.502314214355488 306.36266581725573 0.8016927230340334
15.507541769308904 304.128894280028 0.79992236445574
15.51276932426232 300.1678742550387 0.7975691486788
15.517996879215737 298.72026013263405 0.7964302672988718
15.523224434169153 297.9961891549026 0.7972216635715208
15.52845198912257 299.64893023833713 0.8009940809160159
15.533679544075985 300.2154052088455 0.8034145446444184
15.538907099029402 298.89279632280216 0.8035595703119677
15.544134653982818 295.82872393436304 0.8018049418799421
15.549362208936234 294.9145645237087 0.803358358897406
15.55458976388965 294.89142549516185 0.8055319036870943
15.559817318843066 295.62256477879225 0.8088164235587118
15.565044873796483 296.0999266824325 0.8107123175225222
15.570272428749899 297.6502644366065 0.8131813937235304
15.575499983703315 298.9838999902623 0.8160513085372465
15.580727538656731 296.8531661480671 0.8135229330597591
15.585955093610147 294.1163104216619 0.8119980438225782
15.591182648563564 291.44981299883324 0.8105475894026408
15.59641020351698 285.8606035136365 0.8048137513463415
15.601637758470396 283.5678232721504 0.8026751688945057
15.606865313423812 281.7620002206886 0.8019134957803004
15.612092868377228 280.8870533433566 0.8031161124047739
15.617320423330645 284.30650166324835 0.8102873245108492
15.62254797828406 283.0257259323357 0.8110887991677974
15.627775533237477 280.71965199208677 0.8093622239037344
15.633003088190893 277.0511456393741 0.805693134584667
15.63823064314431 275.8861493432192 0.8012125513593418
15.643458198097726 275.0943261752588 0.7877150150448491
15.648685753051142 276.24949960385004 0.783544257766477
15.653913308004558 275.857336233265 0.7788518185905774
15.659140862957974 274.94207963197914 0.7747342194835635
15.66436841791139 273.40149781606954 0.7696249855150754
15.669595972864807 273.77810369232907 0.7661360155913283
15.674823527818223 271.50853804610665 0.7610524059092673
15.680051082771639 270.5278749276101 0.7577930195067893
15.685278637725055 272.447017048618 0.7600282697706617
15.690506192678471 275.2228318881598 0.7637621408737182
15.695733747631888 276.9730471015253 0.7638415004245243
15.700961302585304 275.73865733487014 0.7607520309415257
15.70618885753872 272.90296384165225 0.7550311676760718
15.711416412492136 271.82452810961536 0.751178313991061
15.716643967445552 272.9528161518381 0.751495412487461
15.721871522398969 272.3432161264616 0.7489065094303001
15.727099077352385 273.8449416419462 0.7507061861549789
15.732326632305801 275.08257126126125 0.7525335403689216
15.737554187259217 277.2144817885169 0.7559676659649314
15.742781742212633 280.0976266903434 0.757956345998832
15.74800929716605 286.78228158764637 0.7658726498733107
15.753236852119466 285.8324083430535 0.7633177601669131
15.758464407072882 284.853036735878 0.7611643642769392
15.763691962026298 284.2983860787002 0.7595833867967806
15.768919516979715 283.9540797560794 0.7564499701639584
15.77414707193313 286.0058016670095 0.758388710313351
15.779374626886547 284.8511741701001 0.757135719866854
15.784602181839963 284.8335320251064 0.7574842960319881
15.78982973679338 282.66077367724193 0.7552789722678707
15.795057291746796 282.5843604785152 0.7543028174732751
15.800284846700212 285.32271735444533 0.7575051757107467
15.805512401653628 287.34469534442013 0.7587896971025472
15.810739956607044 291.7853401955775 0.7634410673836014
15.81596751156046 294.1226985306825 0.7652880771686188
15.821195066513877 290.4064465503771 0.7598475536254513
15.826422621467293 290.5579773813422 0.7592389213214467
15.831650176420709 287.30351436120566 0.7542623115296642
15.836877731374125 287.31421878891086 0.754149749159918
15.842105286327541 289.10968049202125 0.7554323674829857
15.847332841280958 288.33991747023975 0.7532906795716359
15.852560396234374 287.69826377466455 0.7526246298900482
15.85778795118779 284.5347296876082 0.7497116874408335
15.863015506141206 284.54710333736637 0.751255405351738
15.868243061094622 281.81505801683613 0.7467630660438856
15.873470616048039 279.0146286466168 0.7412092227341315
15.878698171001455 279.55453693300933 0.7414205906159674
15.883925725954871 278.95361896896736 0.7398781101090557
15.889153280908287 281.5786841375774 0.7430730985552734
15.894380835861703 282.3648451609193 0.7434969716101787
15.89960839081512 282.6383408658508 0.742797786664001
15.904835945768536 286.2416401701702 0.748108861699314
15.910063500721952 289.11064522872545 0.7521594715373381
15.915291055675368 287.1015348805826 0.7505218291899013
15.920518610628784 283.3508075447804 0.7436900231556998
15.9257461655822 278.5877023848372 0.7362616105881588
15.930973720535617 275.7353826051467 0.7321760008344714
15.936201275489033 275.21877026448175 0.7311922550584535
15.94142883044245 280.0007083525355 0.7375639848774526
15.946656385395865 282.3347013878271 0.7406234153610549
15.951883940349282 283.61540445480546 0.7424272103796727
15.957111495302698 284.96868830467304 0.7445890239949803
15.962339050256114 286.43626468153724 0.7471767116248815
15.96756660520953 289.01696971939674 0.7509929148156762
15.972794160162946 291.6563982488973 0.7537431003817359
15.978021715116363 292.4509785497073 0.7537390546302207
15.983249270069779 293.40975906796933 0.7534439481110745
15.988476825023195 292.47569936882445 0.7506661777892327
15.993704379976611 290.1643795109805 0.7485688318254848
15.998931934930027 286.1635706809878 0.7434642373451663
16.004159489883442 282.7982560953724 0.7395950277154836
16.009387044836856 286.1058397242718 0.7442628822887061
16.01461459979027 287.9505451849096 0.7465694172851723
16.019842154743685 290.26354253136907 0.7502563858436354
16.0250697096971 286.5050816238572 0.7444984147305982
16.030297264650514 285.5014982573268 0.7426235508875838
16.03552481960393 285.118977543208 0.7425685792793878
16.040752374557343 287.0050961254138 0.7443646449393051
16.045979929510757 292.6392335933948 0.7519981199408421
16.05120748446417 297.0080448520984 0.7569259481367154
16.056435039417586 300.3457076476082 0.7595016961404133
16.061662594371 302.18908418414406 0.7611530740374596
16.066890149324415 304.5334913093411 0.7630155028760839
16.07211770427783 309.6295461243841 0.7700392161850315
16.077345259231244 313.4625395732696 0.7743242481021723
16.08257281418466 316.38865184660625 0.7779462197790551
16.087800369138073 316.5239076793667 0.7774688356975257
16.093027924091487 316.2193022683329 0.7773740869730681
16.0982554790449 319.201694942549 0.7809678592128628
16.103483033998316 323.73230429454736 0.7874867287784265
16.10871058895173 327.4168653410393 0.7909244601409624
16.113938143905145 328.36946677607966 0.7922355183984325
16.11916569885856 325.4565411095773 0.7888127470168105
16.124393253811974 323.18252907463193 0.7867908895152734
16.129620808765388 323.51876368400525 0.7876398673726985
16.134848363718802 326.3349763073523 0.7910302665483094
16.140075918672217 327.75105682630647 0.7924508715171131
16.14530347362563 329.637157823928 0.7956260393541791
16.150531028579046 328.70471914939725 0.7940741529238687
16.15575858353246 328.38077938450397 0.7928939710525464
16.160986138485875 328.12067401274925 0.7911382781349393
16.16621369343929 324.37827261445887 0.7863596673521598
16.171441248392703 318.9080935913541 0.7801394605817468
16.176668803346118 312.46543227895785 0.7724903073929775
16.181896358299532 310.8298530839559 0.7717728022353738
16.187123913252947 306.27505229386895 0.7666563068723603
16.19235146820636 301.2113565830002 0.7613172655271593
16.197579023159776 296.05598266392644 0.7544368294593657
16.20280657811319 287.1013106771909 0.7423772708527353
16.208034133066604 283.96893789914895 0.7367597526897768
16.21326168802002 281.2638259693389 0.7336804214091293
16.218489242973433 278.68480348541215 0.73127220367892
16.223716797926848 275.1259433134965 0.7269230666443359
16.228944352880262 273.18835473850663 0.7249095261237452
16.234171907833677 272.367208685832 0.7232087267525995
16.23939946278709 270.7098541931054 0.7226514869820697
16.244627017740505 268.8272629591667 0.7201895690385559
16.24985457269392 266.6326865969399 0.7169487974214253
16.255082127647334 264.3060377604384 0.7135627863698143
16.26030968260075 258.2819746438445 0.7039211647490783
16.265537237554163 255.96887000047687 0.7013316685876708
16.270764792507578 253.1657075646053 0.6976865660893576
16.275992347460992 255.47384926030523 0.7016203390797601
16.281219902414406 256.1075504344256 0.7036599042206376
16.28644745736782 255.99142769032332 0.7042506483713685
16.291675012321235 254.89507513288007 0.7029738838032011
16.29690256727465 254.1309029106199 0.7015482273456718
16.302130122228064 250.78669286210874 0.6968520126569908
16.30735767718148 254.4225023244339 0.7015781111584488
16.312585232134893 256.87073817981303 0.7052087996224352
16.317812787088307 259.6450025519133 0.7085496214990584
16.323040342041722 259.5546226631595 0.7101741614568341
16.328267896995136 258.01183553161417 0.7070710020444719
16.33349545194855 254.49716850356126 0.7007682612259052
16.338723006901965 254.99609873087675 0.7006705066382273
16.34395056185538 259.31112812708045 0.7045879622666168
16.349178116808794 259.831127509702 0.7062636242274105
16.35440567176221 264.347134025438 0.7117241622457059
16.359633226715623 268.89462718275263 0.7173747898907845
16.364860781669037 272.6141449166106 0.7216895289642045
16.37008833662245 277.5775776433368 0.7262888743170575
16.375315891575866 278.52949249947574 0.7272217937595744
16.38054344652928 279.9545572726628 0.7280935423398229
16.385771001482695 284.904449849174 0.7333648560483361
16.39099855643611 288.82784505625125 0.737439573033286
16.396226111389524 290.90685622093406 0.7383580188236003
16.401453666342938 293.6215245940511 0.7414164768341802
16.406681221296353 293.81869190521525 0.7420090952766129
16.411908776249767 291.6825848874062 0.7393980900105975
16.41713633120318 288.8386769429421 0.7363426630819739
16.422363886156596 285.61608064872996 0.7315725614409564
16.42759144111001 283.77142133625296 0.7285301741639881
16.432818996063425 283.9854569429307 0.7290950974354399
16.43804655101684 283.5573332766651 0.7299439007102743
16.443274105970254 279.4595234103422 0.7252503934716953
16.448501660923668 276.5018615931946 0.7217014607926809
16.453729215877082 275.4228820715701 0.7188363022533636
16.458956770830497 273.51206333508355 0.716888194484886
16.46418432578391 273.08052515759846 0.7168767384839796
16.469411880737326 273.7519654973134 0.7180727295827429
16.47463943569074 272.9912412482386 0.7182399526295042
16.479866990644155 272.36831983507204 0.7167997759470417
16.48509454559757 270.0732983804355 0.7130337306364409
16.490322100550983 271.76218695440036 0.7150215359235468
16.495549655504398 274.3993412489026 0.7171847947444986
16.500777210457812 278.79374563381043 0.7233544842531217
16.506004765411227 282.8711177419154 0.7286353246648098
16.51123232036464 282.16555449268276 0.7273876656611554
16.516459875318056 280.37118702115873 0.7253924555799754
16.52168743027147 275.996479688707 0.7192873110498121
16.526914985224884 274.04734483893674 0.7165241337831323
16.5321425401783 276.3860059296507 0.7193176707858324
16.537370095131713 276.1388426869981 0.7191197308407157
16.542597650085128 276.21173822702 0.7200565521534106
16.547825205038542 273.9428891183391 0.7176636897697923
16.553052759991957 272.63018021206705 0.715322997224706
16.55828031494537 266.9552640325015 0.7072907235504103
16.563507869898785 262.948912234844 0.7007224703691785
16.5687354248522 260.313706625471 0.6969650661987655
16.573962979805614 259.4810665551543 0.6971250664030842
16.57919053475903 260.3460063678796 0.6987834054052904
16.584418089712443 258.4473956398448 0.6970939495536002
16.589645644665858 257.20554075545164 0.6957952405924177
16.594873199619272 256.0096275571048 0.693273854255171
16.600100754572686 252.57604597683942 0.688498717489464
16.6053283095261 254.25213791593978 0.6900014100868932
16.610555864479515 253.09522120947574 0.6883019100305967
16.61578341943293 252.40070760290337 0.6866666702563902
16.621010974386344 255.84634603900435 0.6913872938973591
16.62623852933976 259.85702668261325 0.697795095931184
16.631466084293173 263.50843423833544 0.7032227608456068
16.636693639246587 263.6742296658628 0.7031776601689601
16.641921194200002 261.421251468934 0.7000124733724661
16.647148749153416 260.5912284093126 0.6979324522133031
16.65237630410683 258.8377160652903 0.695168183427032
16.657603859060245 258.0068715278361 0.6940749362728587
16.66283141401366 253.56822787097596 0.6876468622388583
16.668058968967074 248.70815851922782 0.6809143223239104
16.67328652392049 246.61940260742432 0.678918101338618
16.678514078873903 247.04012690526946 0.6796429024612659
16.683741633827317 252.1064066849966 0.6881856153232493
16.68896918878073 253.3559662156977 0.6894474385129794
16.694196743734146 251.54221297771673 0.6876862360890061
16.69942429868756 246.82163267883726 0.6796717305349445
16.704651853640975 245.24877219621263 0.6756126554353966
16.70987940859439 244.67060584775896 0.6744986549905468
16.715106963547804 244.46923233422604 0.6749348913971174
16.720334518501218 244.12323232987634 0.6753680672880492
16.725562073454633 242.4088076562426 0.6737674996442597
16.730789628408047 242.38053249687997 0.6734349412065137
16.73601718336146 241.52118314213783 0.6715884859729943
16.741244738314876 241.8716088984337 0.6716147939265427
16.74647229326829 239.18759744199716 0.6684216367339462
16.751699848221705 236.74686873504362 0.6654090022422828
16.75692740317512 232.4517028901047 0.6602503624247827
16.762154958128534 232.01310290015158 0.6604823950301941
16.767382513081948 231.49956814087147 0.6599581554860623
16.772610068035362 232.0988126856841 0.6595683160986326
16.777837622988777 231.12679317851547 0.6569218144037183
16.78306517794219 231.56840662387287 0.6566165295177914
16.788292732895606 233.71993710301496 0.6612418445224346
16.79352028784902 234.48238686460235 0.6631502295293006
16.798747842802435 234.82624500466756 0.663497778532262
16.80397539775585 232.7032937491093 0.660115396013744
16.809202952709263 230.18536300335447 0.6567752287031109
16.814430507662678 229.61253375816494 0.657000634255137
16.819658062616092 229.74553921248975 0.6590408051757173
16.824885617569507 228.89524255081017 0.6580670430745182
16.83011317252292 228.40520618448386 0.6576129701250648
16.835340727476336 229.34113618502127 0.6586004835397385
16.84056828242975 227.48367537392053 0.6555839904761765
16.845795837383164 228.30249628563973 0.6554389450367828
16.85102339233658 229.09127282142398 0.655752976678792
16.856250947289993 230.2513319809071 0.6565358345518749
16.861478502243408 230.56531787277837 0.6573745529285883
16.866706057196822 230.30108622387417 0.6575285887577975
16.871933612150237 227.28825886332933 0.6528136708897752
16.87716116710365 226.49710705816523 0.6511054833639618
16.882388722057065 224.4789060718832 0.6483480395581408
16.88761627701048 222.47094363666628 0.6451012090011286
16.892843831963894 223.6572093117617 0.645876676610112
16.89807138691731 223.62124253692053 0.6466005281456632
16.903298941870723 225.14140213714631 0.6501577186029225
16.908526496824138 227.2276558286025 0.6538440218511313
16.913754051777552 224.47433421171152 0.6493949098090114
16.918981606730966 222.66418803092174 0.6455934875763703
16.92420916168438 221.26373978785648 0.6418295086403867
16.929436716637795 220.83417964262858 0.6412625116414122
16.93466427159121 222.2772049574295 0.642785243277082
16.939891826544624 221.313452385297 0.641673347401489
16.94511938149804 221.75387144676915 0.6420794295579818
16.950346936451453 222.48437956620245 0.6427594350494208
16.955574491404867 223.2776407403772 0.6447799922065965
16.960802046358282 224.67624560644484 0.6477164193518072
16.966029601311696 222.52027471844792 0.645676630514407
16.97125715626511 221.516943080441 0.6436323975977148
16.976484711218525 222.55463455910336 0.6457890044523187
16.98171226617194 222.15294278748303 0.6454110183040345
16.986939821125354 223.73541334132304 0.6487001117080662
16.99216737607877 223.0054449823242 0.6467710014743469
16.997394931032183 222.94335347447964 0.6459945652230893
17.002622485985597 225.26105529505702 0.6485566413232984
17.00785004093901 225.18338242567035 0.6480032055186071
17.013077595892426 228.23494914236724 0.6522398255273594
17.01830515084584 226.95807826232098 0.6501907500800747
17.023532705799255 225.26073197113556 0.6468346831696747
17.02876026075267 223.3881833107936 0.644113707219503
17.033987815706084 225.39968429299506 0.647108417168862
17.039215370659498 225.79517544800154 0.6483826825406024
17.044442925612913 225.17286125614726 0.6487593413341538
17.049670480566327 224.1556255444806 0.6463692683169483
17.05489803551974 223.2070758912685 0.6459990368138083
17.060125590473156 224.82051539167654 0.6476008167082504
17.06535314542657 225.06021553423554 0.6495356633252483
17.070580700379985 227.94636397191388 0.6526277909872755
17.0758082553334 229.45742645528404 0.6540392685024897
17.081035810286814 229.07051712983025 0.6531463171619528
17.086263365240228 227.9714773900322 0.6506613029689652
17.091490920193642 227.6295778426798 0.648919058403342
17.096718475147057 226.785991881675 0.6474648857840919
17.10194603010047 227.81733689612176 0.648376319897305
17.107173585053886 226.89846153890423 0.6482517575914976
17.1124011400073 228.57014583387235 0.6505507430979178
17.117628694960715 232.5205852684955 0.656761277965463
17.12285624991413 235.26054341477035 0.6611956930966632
17.128083804867543 237.22247833765047 0.6635025200849713
17.133311359820958 237.53713886366245 0.6632978983298106
17.138538914774372 235.03797063957575 0.6588986906256628
17.143766469727787 232.40489016897695 0.6545227217786754
17.1489940246812 232.59312392647453 0.6552053567811208
17.154221579634616 233.08182895531084 0.6558110330455994
17.15944913458803 236.0177936271945 0.6610854052426984
17.164676689541444 236.20413132543942 0.6607365207830427
17.16990424449486 239.4620406250889 0.6641730622759794
17.175131799448273 243.37078237260266 0.6698351849045394
17.180359354401688 243.9170604242209 0.6709017489582737
17.185586909355102 243.6000644751328 0.6693228263341902
17.190814464308517 241.78345181754915 0.6659368938458199
17.19604201926193 246.72792611917922 0.6720205477701233
17.201269574215345 250.13913246859116 0.6760681069060105
17.20649712916876 253.2743058863608 0.6803494381390147
17.211724684122174 250.65514852601845 0.6760616077087658
17.21695223907559 249.26683444030192 0.6734130670930861
17.222179794029003 251.52587584586942 0.6773595090655672
17.227407348982418 253.5342292581628 0.6798062459473673
17.232634903935832 256.6880112937079 0.6836859937015612
17.237862458889246 257.3412146093475 0.6853702480098253
17.24309001384266 256.3451793546894 0.6853122185288504
17.248317568796075 252.46256676659192 0.6802154724798015
17.25354512374949 249.79490513531502 0.6752371010702202
17.258772678702904 248.31093921975756 0.6725352431691672
17.26400023365632 247.25281982039388 0.6731920701343511
17.269227788609733 247.5241231902264 0.6750374322119443
17.274455343563147 242.6850140453827 0.6689935839002916
17.279682898516562 239.5617881392135 0.6632981584002167
17.284910453469976 239.5905781192337 0.6619489093293469
17.29013800842339 243.43419762221055 0.6669127985802047
17.295365563376805 247.37727215039453 0.6720334383042649
17.30059311833022 247.42876376631415 0.6725307801040451
17.305820673283634 246.76546566606635 0.6718665390921755
17.31104822823705 248.3591829831563 0.6745280743463113
17.316275783190463 248.91569007424349 0.6749954524787498
17.321503338143877 246.5253351496639 0.6722588371555965
17.32673089309729 245.0576130873681 0.6713058943410161
17.331958448050706 244.48215539643826 0.670590409851182
17.33718600300412 245.95957581629236 0.6722681309025411
17.342413557957535 246.27946453558428 0.6717538327201433
17.34764111291095 246.24239628328004 0.671088172478742
17.352868667864364 243.59996814216188 0.6685124997019205
17.358096222817778 242.76361742912746 0.6664104307128537
17.363323777771193 241.79638141148396 0.6655673133391731
17.368551332724607 242.30207325549188 0.6660447421894738
17.37377888767802 241.34152541398052 0.6651934855254003
17.379006442631436 242.3703423981149 0.6681784192559965
17.38423399758485 240.31124290147864 0.6648791368351886
17.389461552538265 234.79580027239967 0.6573628494160727
17.39468910749168 234.72228371481728 0.6573690809833012
17.399916662445094 236.3055712966536 0.6588802358131272
17.405144217398508 239.68461218261132 0.6627234676816747
17.410371772351922 238.8866780898377 0.6613101347513336
17.415599327305337 238.29370761995045 0.6612287473097495
17.42082688225875 236.07887528702756 0.6593191493158713
17.426054437212166 236.78015529366067 0.6610140879761486
17.43128199216558 236.9348943904527 0.6601309516252967
17.436509547118995 237.553281013333 0.6610934531001111
17.44173710207241 242.308927401702 0.6662445061328673
17.446964657025823 244.90701936308423 0.6696547946751717
17.452192211979238 243.7895305230883 0.6681661657861823
17.457419766932652 243.58768465068113 0.6686344696154874
17.462647321886067 242.08630404141047 0.6661679221348696
17.46787487683948 241.84543880899156 0.6645630596917904
17.473102431792896 242.05935270563975 0.664697069205438
17.47832998674631 242.10687747558475 0.6654787845996016
17.483557541699724 244.24879676720903 0.6681866301509604
17.48878509665314 245.55072286271897 0.6703773209396992
17.494012651606553 245.22592551275133 0.669719294494625
17.499240206559968 247.35856014481791 0.6725606505811055
17.504467761513382 247.96996576821564 0.6750554070868298
17.509695316466797 250.52661809761742 0.6775589190446916
17.51492287142021 249.74461804807774 0.6766573362784358
17.520150426373625 246.91330314883282 0.672613318206064
17.52537798132704 246.81578863530257 0.6722676479549639
17.530605536280454 245.68377877205867 0.6710389438240805
17.53583309123387 245.34768366732422 0.6705492932407987
17.541060646187283 245.83139493733682 0.6695608143778202
17.546288201140698 246.0764815546352 0.6705623429333999
17.551515756094112 247.8793596902742 0.6738895486202993
17.556743311047526 249.5411611336259 0.6765881154916383
17.56197086600094 249.51096993179502 0.676362985531642
17.567198420954355 249.10886577281562 0.6755716100932205
17.57242597590777 251.94121059218702 0.6785168784573089
17.577653530861184 250.4845865993422 0.6760043727307822
17.5828810858146 248.373826882364 0.6726632875160138
17.588108640768013 245.51128812873506 0.6693414997698042
17.593336195721427 246.38526060546843 0.6695038567897095
17.598563750674842 251.51809987550513 0.6762386275239722
17.603791305628256 254.88581680021326 0.6796254980183465
17.60901886058167 257.7540926950488 0.6829692705743114
17.614246415535085 258.9583303152865 0.6843741725269359
17.6194739704885 259.26941335579454 0.6837011013364336
17.624701525441914 257.73839744475146 0.682079016278124
17.62992908039533 258.5359234093422 0.6838534572118592
17.635156635348743 259.91542951044977 0.6869799219667361
17.640384190302157 263.1122428587601 0.6916356932307108
17.64561174525557 264.42261808968914 0.6926266384509477
17.650839300208986 265.62212977255723 0.6933945402108076
17.6560668551624 266.7907505966709 0.6936793643821785
17.661294410115815 269.22025577995845 0.696881469614994
17.66652196506923 272.16464348539205 0.7014423193809373
17.671749520022644 275.0136126153214 0.7052415319860785
17.676977074976058 278.92675329646937 0.7103742274772684
17.682204629929473 284.34897490414454 0.7170282025340302
17.687432184882887 288.3245734129545 0.720792596596942
17.6926597398363 295.7114700789825 0.7292653447692788
17.697887294789716 299.7531450322273 0.7333366691850999
17.70311484974313 302.35419546483973 0.7366690420332718
17.708342404696545 303.0708024802918 0.7370940392612815
17.71356995964996 305.29556809433956 0.7394396343057708
17.718797514603374 308.90149782560667 0.743099638213158
17.724025069556788 311.5263764025533 0.745787899273298
17.729252624510202 312.9635003159997 0.7484287454743508
17.734480179463617 315.5127822583285 0.7523774091420427
17.73970773441703 313.90868944563744 0.7505186878123833
17.744935289370446 312.89921993468005 0.7496055246708788
17.75016284432386 312.4408254200172 0.7477955983373771
17.755390399277275 315.15238199722467 0.7504416957964337
17.76061795423069 318.7229285370789 0.7547483231172051
17.765845509184103 321.86260392111285 0.7580251658639141
17.771073064137518 319.3729924335417 0.7551873030112948
17.776300619090932 316.1935381239038 0.7511926931293931
17.781528174044347 311.23296636024094 0.7451867691162879
17.78675572899776 309.7311180588279 0.7442928551615021
17.791983283951176 308.01528076203726 0.7421699980362302
17.79721083890459 305.189368794723 0.7394306484792896
17.802438393858004 301.6836709775855 0.7352785803179169
17.80766594881142 294.6287606640942 0.7267267833839652
17.812893503764833 288.35550520234744 0.7190451418840368
17.818121058718248 286.14642652309124 0.7164480557767158
17.823348613671662 283.66616553755756 0.7136585343149486
17.828576168625077 283.2531482505371 0.7148536264431284
17.83380372357849 278.35103301643113 0.7091449496534122
17.839031278531905 272.8796541964533 0.701268591639015
17.84425883348532 269.4487607718134 0.6960511373475347
17.849486388438734 267.67474971986894 0.6931729093675688
17.85471394339215 267.134409695092 0.6947475830321574
17.859941498345563 267.40426953664775 0.696026142359066
17.865169053298978 268.86455199239305 0.6976940132805095
17.870396608252392 271.3994398586424 0.7004171438479566
17.875624163205806 269.8517207336852 0.6964310466952349
17.88085171815922 271.02856430131317 0.6984214937913069
17.886079273112635 274.43679346765737 0.7024458961696965
17.89130682806605 279.5021493049047 0.7086794060300755
17.896534383019464 284.3389039494343 0.7141531868366836
17.90176193797288 292.2239782957939 0.7229933023092882
17.906989492926293 298.6987601281941 0.7300028563589317
17.912217047879707 305.6614855803907 0.7394607166737363
17.917444602833122 310.20510049705746 0.7445755026353684
17.922672157786536 315.2733229135949 0.7508293788948561
17.92789971273995 319.3125910412689 0.7549330722518985
17.933127267693365 322.9449090289424 0.7579016358719083
17.93835482264678 322.18683794920776 0.7572647395504772
17.943582377600194 320.53943775938706 0.7557102399540946
17.94880993255361 319.7687040385935 0.7555000959902383
17.954037487507023 318.0987228514972 0.753792890080944
17.959265042460437 312.33785768401606 0.7465002857029328
17.96449259741385 304.8723539060545 0.7384561643133677
17.969720152367266 296.2879951830467 0.7283571225381926
17.97494770732068 290.466235112126 0.7214016838181571
17.980175262274095 287.4973077989602 0.7182718318526019
17.98540281722751 282.77353390082766 0.7117937342058432
17.990630372180924 277.5085071192156 0.7058151070575212
17.995857927134338 271.9610570055928 0.6998682672659858
18.001085482087753 270.6530489423248 0.6979973552779567
18.006313037041167 265.84009207737137 0.692707893796904
18.01154059199458 264.32707910689714 0.6904945470075947
18.016768146947996 260.8441124873735 0.6861248074628002
18.02199570190141 259.49306396778167 0.6860572270651072
18.027223256854825 259.88155637175316 0.6865830695911509
18.03245081180824 257.77987392234076 0.6839079271672257
18.037678366761654 256.8084151042116 0.6833709247036599
18.042905921715068 254.08967292282097 0.6791953253153565
18.048133476668482 253.07506825275206 0.6778922018957384
18.053361031621897 253.48925152897513 0.6771423181926851
18.05858858657531 254.42542258084544 0.6780620767774972
18.063816141528726 255.22568002932215 0.6792828021991479
18.06904369648214 255.47530003229457 0.6803655957368355
18.074271251435555 261.0184989721052 0.6877262369410698
18.07949880638897 262.13033152809373 0.6894914196729782
18.084726361342383 262.1320133410085 0.6885668685488319
18.089953916295798 260.1807912272347 0.6862843997369543
18.095181471249212 258.27701396158704 0.6827256850881385
18.100409026202627 261.4530374018518 0.6857596723108367
18.10563658115604 267.4973590695658 0.6930947671980235
18.110864136109456 271.16712674629287 0.6972693220647215
18.11609169106287 275.90349814149954 0.7044518182150133
18.121319246016284 280.0585131439883 0.7093782927602063
18.1265468009697 285.28946267757016 0.7149346169661932
18.131774355923113 290.3077022209506 0.721965407745065
18.137001910876528 294.81569225902604 0.726889284237999
18.142229465829942 299.4310703160266 0.7316990022663932
18.147457020783357 302.41031291693827 0.7341834051183599
18.15268457573677 306.9174207346545 0.738332897492729
18.157912130690185 312.5669613068281 0.7450735126262221
18.1631396856436 319.62181986921837 0.7540137037734055
18.168367240597014 331.4066040830652 0.7672788871542667
18.17359479555043 340.1065521243314 0.7778178036292989
18.178822350503843 347.3980984918328 0.7851026817589071
18.184049905457258 353.0819648983863 0.7919554662719431
18.189277460410672 360.07079369385417 0.8002253529758784
18.194505015364086 365.8978375977755 0.806710903776308
18.1997325703175 370.57934887083286 0.8115801247240888
18.204960125270915 373.0123776970677 0.813226915184883
18.21018768022433 371.2942957288005 0.8107760319333638
18.215415235177744 372.64945965893924 0.8127281406303499
18.22064279013116 371.81026305026825 0.8116362735765381
18.225870345084573 374.3723394619218 0.8145256361198764
18.231097900037987 373.12621838215136 0.8131121509279066
18.236325454991402 374.9150874114219 0.8151010504964834
18.241553009944816 379.87661608427635 0.8205376513733729
18.24678056489823 384.5362815799823 0.8252667173100151
18.252008119851645 385.1715435315847 0.8259837854660275
18.25723567480506 384.2688296645333 0.8247499209753858
18.262463229758474 381.56711529403964 0.8222101531576935
18.26769078471189 378.4305447532519 0.8186391376424652
18.272918339665303 370.3055368863161 0.8100410256107159
18.278145894618717 359.8987118817483 0.798749802408719
18.28337344957213 348.7547433602342 0.786340696504434
18.288601004525546 342.2960235492799 0.7791441421744674
18.29382855947896 332.498745082492 0.7681058025435186
18.299056114432375 325.72124407375605 0.7608989522570517
18.30428366938579 318.99819761160666 0.7534021021327114
18.309511224339204 310.9712138698471 0.7443955804111267
18.314738779292618 303.2038533427724 0.734663011040791
18.319966334246033 295.6422630671564 0.7258016302897259
18.325193889199447 290.98968621617394 0.7194835240843765
18.33042144415286 287.3031612330254 0.7157526085041568
18.335648999106276 286.2992445186071 0.7152467871825818
18.34087655405969 283.30788696985223 0.7125954830003683
18.346104109013105 280.809432265301 0.7095290303008494
18.35133166396652 281.77849968633006 0.7107136096814879
18.356559218919934 283.7708483637969 0.7127445924296506
18.361786773873348 283.8114674188426 0.712689116559718
18.367014328826762 282.85278470024537 0.7116371818706451
18.372241883780177 283.5519018627429 0.7129791700757042
18.37746943873359 287.2363907456491 0.7168593668627196
18.382696993687006 288.9987976188944 0.7184266876044927
18.38792454864042 293.81735320509614 0.7256957852751437
18.393152103593835 298.24562133061124 0.7421766985789493
18.39837965854725 302.93474497315077 0.7546968002207325
18.403607213500663 305.43442441198084 0.7631648227754465
18.408834768454078 312.2467045353516 0.7762475484849032
18.414062323407492 320.6689913342797 0.7908918218414871
18.419289878360907 329.9978176571609 0.8062477684427016
18.42451743331432 331.6999382700192 0.8108505824071125
18.429744988267736 329.23341100213844 0.8122773065297174
18.43497254322115 322.3328287135574 0.8067142113089273
18.440200098174564 316.7661380301311 0.8031618423726551
18.44542765312798 314.46497508188 0.8036985076908413
18.450655208081393 311.42382868265196 0.8024089054224048
18.455882763034808 307.8292801470771 0.8007324622822437
18.461110317988222 307.1463606347162 0.8032953739836981
18.466337872941637 305.82945413772245 0.8038406300995203
18.47156542789505 306.29899207250594 0.8073240015826371
18.476792982848465 304.19604054291034 0.8060563573486842
18.48202053780188 299.64610481286815 0.8030173210894802
18.487248092755294 298.7104980528767 0.8041285412601202
18.49247564770871 298.1712520141826 0.8062533458942321
18.497703202662123 296.9257046638201 0.8072020464017742
18.502930757615538 298.94292178963855 0.811816051353608
18.508158312568952 295.81859699440724 0.8101246617108991
18.513385867522366 295.9757883159611 0.8123165009433233
18.51861342247578 296.0165423331404 0.8137350006154325
18.523840977429195 294.13466311843933 0.814354934539879
18.52906853238261 295.6905506468836 0.8186736306440384
18.534296087336024 293.1054535439267 0.8178377609170993
18.53952364228944 292.7279533836372 0.8205004387204943
18.544751197242853 291.0801663990249 0.8189784288205837
18.549978752196267 291.30674967587964 0.8208680748263175
18.555206307149682 289.35945043682915 0.8191334644712877
18.560433862103096 290.18908332867386 0.8208053248990859
18.56566141705651 293.15204135815355 0.8277859792697286
18.570888972009925 293.1704385851988 0.8290782692113551
18.57611652696334 292.45696380571167 0.8297734561489158
18.581344081916754 290.1525411331622 0.8285624531100927
18.58657163687017 289.09022153828306 0.8285426121282644
18.591799191823583 288.44572109802715 0.8302740484341492
18.597026746776997 291.92728265034805 0.837099893206225
18.60225430173041 292.8090965609072 0.8401976154629341
18.607481856683826 293.0034960359608 0.842872048157118
18.61270941163724 294.37677569055006 0.8462045908072597
18.617936966590655 296.7418799443071 0.8519948512902328
18.62316452154407 301.99983249217155 0.8590454571652505
18.628392076497484 306.6293158179095 0.8482472282978191
18.633619631450898 308.7948416867202 0.8431150417020338
18.638847186404313 310.83680240680025 0.8386320557298528
18.644074741357727 312.0512744861223 0.8349561051883639
18.64930229631114 313.62507425271576 0.8339655045274977
18.654529851264556 318.20996972359455 0.8347562622642648
18.65975740621797 325.23103544873453 0.84179776730984
18.664984961171385 332.1697112417855 0.8467569073984531
18.6702125161248 334.3436418106621 0.8462125058999462
18.675440071078214 337.51233586474 0.8472762790885698
18.680667626031628 340.20387021037436 0.8470510990373619
18.685895180985042 344.15405412213767 0.8497804587171688
18.691122735938457 348.2957078434671 0.8530326851384175
18.69635029089187 354.137846945358 0.8579117469626599
18.701577845845286 360.7971903231732 0.864314113518732
18.7068054007987 366.9301347822288 0.8697700641455103
18.712032955752115 367.3309982371765 0.8685535250360041
18.71726051070553 366.90489927892395 0.8664061834750181
18.722488065658943 365.60281527585505 0.8631829984273285
18.727715620612358 363.5936468087895 0.8597970328318096
18.732943175565772 365.63886188671773 0.8609198022063349
18.738170730519187 367.40458495428584 0.8617751787875165
18.7433982854726 369.33490508911564 0.8631643583784755
18.748625840426016 366.83988395249685 0.8587377029407438
18.75385339537943 362.6095045282183 0.8528217466618765
18.759080950332844 359.7097037312423 0.8490438460431965
18.76430850528626 357.1716905150373 0.8442096785455399
18.769536060239673 353.7755695738346 0.8392510817016531
18.774763615193088 348.30662592932873 0.8314851247491014
18.779991170146502 342.65066652553566 0.8234598440798995
18.785218725099917 337.99083359685875 0.816717013931801
18.79044628005333 336.8520526209949 0.8139716731981219
18.795673835006745 337.331358839297 0.8138193516785567
18.80090138996016 334.7458704116043 0.8104098104726603
18.806128944913574 333.67778988051793 0.8086384804656054
18.81135649986699 328.87576318403336 0.8017676572545486
18.816584054820403 326.9060276674075 0.7990999442595604
18.821811609773818 325.5775624271532 0.7967260705010243
18.827039164727232 324.42714358219894 0.7952279035895795
18.832266719680646 322.3450671104276 0.7918563935174436
18.83749427463406 316.6031481411137 0.7847632979897481
18.842721829587475 316.72409643024025 0.7851078847443944
18.84794938454089 315.36330736346787 0.7837755935637902
18.853176939494304 314.3716312280797 0.7836646304996309
18.85840449444772 311.5694634682037 0.7801668497781515
18.863632049401133 306.64869804704637 0.7729383435166941
18.868859604354547 305.4912851827599 0.7712954513128341
18.87408715930796 305.7296821439164 0.769891958273572
18.879314714261376 303.0962305733673 0.7667070391095888
18.88454226921479 297.8942354153284 0.7611882331256131
18.889769824168205 292.15398553740243 0.7526171978336104
18.89499737912162 288.011702983869 0.7470171090520683
18.900224934075034 286.7380790381871 0.7448544038709731
18.90545248902845 284.35214348977377 0.7411492394601545
18.910680043981863 285.18085454297653 0.7432232248308065
18.915907598935277 283.447803633459 0.7407012517103128
18.92113515388869 281.2606245138536 0.7374344790808839
18.926362708842106 278.58745851942825 0.7327202945834964
18.93159026379552 280.30407391021646 0.7355693558197525
18.936817818748935 278.34229257117846 0.7334763850504962
18.94204537370235 278.7768850221951 0.7353393430947629
18.947272928655764 279.7591670763684 0.7364679040893226
18.952500483609178 281.8317270293671 0.738068502858747
18.957728038562593 280.305456170858 0.7337133795219695
18.962955593516007 276.45328886229373 0.727331342277441
18.96818314846942 273.5035052974728 0.723282681483111
18.973410703422836 271.16780507032337 0.7211220801597564
18.97863825837625 272.1834255495751 0.7220993214883787
18.983865813329665 272.7585020333097 0.7221197120294635
18.98909336828308 275.49304989970807 0.7250896170099072
18.994320923236494 275.57980809990056 0.724685846707316
18.999548478189908 275.752070728022 0.7269354126394253
19.004776033143322 272.2080260623948 0.7223577866695879
19.010003588096737 273.9965181193477 0.725314065122137
19.01523114305015 274.9748939199743 0.725605475016762
19.020458698003566 274.6071578757836 0.724004682996452
19.02568625295698 277.3745060731774 0.7265369313503253
19.030913807910395 279.2143019063131 0.7287892789195664
19.03614136286381 283.6348057616687 0.7331297579264616
19.041368917817223 286.575185344059 0.7364239401893817
19.046596472770638 286.6028017059835 0.7354782251161266
19.051824027724052 284.04816540541935 0.7319895618852822
19.057051582677467 284.33055624389294 0.7316752786133207
19.06227913763088 284.8060239066726 0.7320056746016749
19.067506692584296 285.95577379694515 0.7339685284885025
19.07273424753771 286.40800390708034 0.7336012958705069
19.077961802491124 284.14075088701037 0.7302008478171547
19.08318935744454 283.4308720134468 0.7277734378598187
19.088416912397953 282.8212405579113 0.7269438979976309
19.093644467351368 283.4560632748344 0.729196804008521
19.098872022304782 281.71817942414407 0.7278623943844106
19.104099577258197 278.4442900978052 0.724816604685264
19.10932713221161 275.96644908539054 0.7212720812290924
19.114554687165025 275.3331095443733 0.7186080553211883
19.11978224211844 276.34731854164335 0.7195377555426767
19.125009797071854 275.3526904310453 0.7171773044177221
19.13023735202527 275.80827811014024 0.7191136346390016
19.135464906978683 272.7722052756945 0.7153708728436012
19.140692461932098 275.11630575640106 0.7182327788846051
19.145920016885512 273.80591045625255 0.7164861332197192
19.151147571838926 272.11755957155174 0.7137034866988018
19.15637512679234 270.6080527730311 0.7113498247252168
19.161602681745755 269.3430361231674 0.7096170003753083
19.16683023669917 269.858248502825 0.7093332687530624
19.172057791652584 269.60941958293193 0.7094812726728006
19.177285346606 268.8116463090042 0.7092705246236143
19.182512901559413 269.56747511002743 0.710388800401459
19.187740456512827 270.5618186760131 0.7119883133029032
19.19296801146624 267.3454215756242 0.7071515891052612
19.198195566419656 264.24379698130457 0.7029003015658445
19.20342312137307 262.78039366668736 0.6999296241622586
19.208650676326485 262.440419793761 0.6986840273286417
19.2138782312799 266.14966776306187 0.7035348569320973
19.219105786233314 268.4579433617555 0.7066779169630589
19.22433334118673 269.65692223035285 0.7089427341190073
19.229560896140143 268.6673145252282 0.7083286810639212
19.234788451093557 270.6176616799868 0.7111221755226637
19.24001600604697 269.1685792848539 0.7099081636589673
19.245243561000386 270.4208710897305 0.7104752317982294
19.2504711159538 269.4817238269061 0.7076771810373428
19.255698670907215 271.50667085850824 0.7100444076269994
19.26092622586063 271.4157490385238 0.7107387235933722
19.266153780814044 271.55599170735064 0.7118394395470734
19.271381335767458 270.98987330915656 0.7121418722492001
19.276608890720873 273.7066116692506 0.7144032606073564
19.281836445674287 277.19614846588024 0.7179195026520054
19.2870640006277 277.56834328599643 0.7172906657133644
19.292291555581116 279.5916810631204 0.719052713472619
19.29751911053453 279.94207250834717 0.7201090042747174
19.302746665487945 281.1549595837724 0.7223138492745652
19.30797422044136 284.69833029645986 0.7272478541369484
19.313201775394774 288.2345320775921 0.7308199335768643
19.318429330348188 290.79507981666535 0.7329471413746231
19.323656885301602 293.02439383048755 0.7351959425295916
19.328884440255017 294.2036412628412 0.7370058227962659
19.33411199520843 296.6056013411438 0.7397291636959882
19.339339550161846 298.61858612907247 0.7430965125683152
19.34456710511526 301.00751699790516 0.7446270726995368
19.349794660068675 303.2815297645702 0.7474152091607882
19.35502221502209 306.55403829630643 0.7504280783330979
19.360249769975503 308.4011310326683 0.7532379760382238
19.365477324928918 310.1973698581395 0.7554080105555198
19.370704879882332 311.92916216698217 0.7563845319200638
19.375932434835747 316.5391823297992 0.7613091506261153
19.38115998978916 321.88606090347577 0.7672046963896926
19.386387544742576 324.3783287006323 0.7699805252175714
19.39161509969599 326.8899645410231 0.773541484460573
19.396842654649404 328.5675727855612 0.7755916864166795
19.40207020960282 333.39649878477593 0.7813555645504611
19.407297764556233 333.1868890726736 0.78068380526281
19.412525319509648 333.77752757193963 0.7808258793121932
19.417752874463062 335.52708423325174 0.7831671946964096
19.422980429416477 337.83517374674096 0.7857481584658149
19.42820798436989 338.8288580242166 0.7862087670688597
19.433435539323305 336.3943312516609 0.7837360975934959
19.43866309427672 334.3979932662268 0.7804810294273662
19.443890649230134 332.853914095542 0.7789483464599813
19.44911820418355 333.85457371714443 0.7799924797986576
19.454345759136963 334.6712696297476 0.7805249711075192
19.459573314090377 335.81973237098043 0.7820654758831076
19.464800869043792 335.3150932664124 0.7810861729016576
19.470028423997206 335.6664703946368 0.7814398585561357
19.47525597895062 338.56872275393215 0.78540894606393
19.480483533904035 339.2692919253174 0.7860948450071021
19.48571108885745 340.9156684354572 0.7880242919615089
19.490938643810864 342.2636884363163 0.7901096363656875
19.49616619876428 342.0807261030717 0.7892792227861382
19.501393753717693 340.791203398434 0.7877958163412735
19.506621308671107 340.60182916430466 0.7867189621713248
19.51184886362452 341.75288917729705 0.7876028388728055
19.517076418577936 343.0277697151394 0.7892075357504713
19.52230397353135 344.49519718827037 0.7904493650417644
19.527531528484765 347.4988498026996 0.793905271668263
19.53275908343818 349.1100529860488 0.7952593039950506
19.537986638391594 349.98404788953655 0.7960117617407289
19.54321419334501 350.40427015563387 0.7967736129854907
19.548441748298423 353.18705712833975 0.7999033851728301
19.553669303251837 356.0509312569887 0.8031984835902571
19.55889685820525 360.205595740918 0.8076093217491155
19.564124413158666 362.32522267946547 0.809635347547333
19.56935196811208 365.37760039479156 0.8130436790887087
19.574579523065495 367.66936210215533 0.8153809588416596
19.57980707801891 370.9066744668522 0.8190565618250228
19.585034632972324 372.5533858416815 0.8211921463521994
19.590262187925738 376.2971914614789 0.8252769648635347
19.595489742879153 379.0452361501223 0.8288222522771371
19.600717297832567 383.2967473497423 0.8333895485685271
19.60594485278598 385.95685297517963 0.8362544943936834
19.611172407739396 385.7185877572129 0.8353897884237993
19.61639996269281 388.16356814985335 0.8372171985259051
19.621627517646225 389.03810708017267 0.8378591242272615
19.62685507259964 386.5667025609991 0.835441736994654
19.632082627553054 388.75687946529496 0.8381135179758452
19.637310182506468 389.29186557889744 0.8390780960908877
19.642537737459882 390.9373406685475 0.8410767206687808
19.647765292413297 392.1400920285572 0.841819514700622
19.65299284736671 394.2466743881628 0.8438723847063796
19.658220402320126 396.9930836018099 0.8463815169639309
19.66344795727354 399.61867815304737 0.8490469050261177
19.668675512226955 399.87516038453043 0.8491257324030301
19.67390306718037 400.01649619772155 0.8489614586191138
19.679130622133783 402.3338268914387 0.8512655903481364
19.684358177087198 402.1807459414686 0.8511128676954545
19.689585732040612 407.4807214272719 0.8565171720438248
19.694813286994027 408.6064532268248 0.8577267444295863
19.70004084194744 409.39241287122945 0.8584237286101448
19.705268396900856 405.87973515167306 0.8546471398565649
19.71049595185427 402.3899544798961 0.8514916051255671
19.715723506807684 397.8118779945107 0.8462270110598284
19.7209510617611 396.56057401982395 0.8452816938716238
19.726178616714513 392.3097159965515 0.8406290913436772
19.731406171667928 387.79872922781516 0.8356419961558226
19.736633726621342 381.5259185541507 0.8291031951390284
19.741861281574757 373.8733711633946 0.820398930762002
19.74708883652817 367.0477463928111 0.8131021107112807
19.752316391481585 363.46997293237706 0.809443199244987
19.757543946435 361.7564182206964 0.80748682533551
19.762771501388414 358.60934746188957 0.8041538145562344
19.76799905634183 353.73759218514886 0.7986897405406894
19.773226611295243 351.73557538979173 0.7960039613117943
19.778454166248657 348.825937807444 0.7925765469465559
19.783681721202072 346.1489824022049 0.7891980947292656
19.788909276155486 341.73902206118356 0.7845627806184758
19.7941368311089 339.0945862712276 0.7814738531421578
19.799364386062315 335.81633908735074 0.7775108000647397
19.80459194101573 331.96185978139556 0.7731733485995086
19.809819495969144 331.8530150969329 0.7724193120140265
19.81504705092256 328.59893475640786 0.7692877799165863
19.820274605875973 326.97465332888845 0.7674733568350663
19.825502160829387 323.75788157339935 0.7640250140101388
19.8307297157828 320.9851556136569 0.7611259774915359
19.835957270736216 319.0718986358446 0.759429706670521
19.84118482568963 317.79239472334416 0.7580154930727673
19.846412380643045 316.63780465317313 0.7569010562404093
19.85163993559646 316.06589160119483 0.7550232533223943
19.856867490549874 314.1392034941829 0.7525378630801246
19.86209504550329 311.1321239953327 0.7486159839751207
19.867322600456703 309.4009341179727 0.7466748613848242
19.872550155410117 307.9573591160576 0.7451714880059425
19.87777771036353 310.20670456501233 0.7475027384523789
19.883005265316946 314.6353817530237 0.7527708151059767
19.88823282027036 314.0360307149965 0.75247769763708
19.893460375223775 310.3608091153317 0.7482107085468547
19.89868793017719 307.2881963510077 0.7449088991782598
19.903915485130604 305.61563663540744 0.7421365412054927
19.909143040084018 305.64653087840145 0.7418183180285073
19.914370595037433 307.91797388410214 0.7448282948920247
19.919598149990847 308.34896130800735 0.7453723398746945
19.92482570494426 307.1869409469144 0.7447315199906532
19.930053259897676 304.84359312707096 0.7415899969137028
19.93528081485109 302.81668081428774 0.739349355796381
19.940508369804505 301.638348435394 0.7380703108497011
19.94573592475792 299.64311319577644 0.7359826662262604
19.950963479711334 298.61880260668966 0.7344169859571206
19.956191034664748 299.5984393467467 0.7359675278785671
19.961418589618162 302.5946685774566 0.739014483942329
19.966646144571577 302.7912930723406 0.7395459195339874
19.97187369952499 300.735331437846 0.7362914951412783
19.977101254478406 302.9633856023978 0.7381776730631361
19.98232880943182 305.2503616931564 0.7411166252046141
19.987556364385235 304.6556334947735 0.7399690682052888
19.99278391933865 306.03386659199 0.741957341146324
19.998011474292063 305.5701148403236 0.7412779826137271
20.003239029245478 306.988426691889 0.7429534074837931
20.008466584198892 305.56959215924655 0.7419698479753154
20.013694139152307 310.01579344953694 0.7469840606845581
20.01892169410572 313.5541072342764 0.7501001699239769
20.024149249059136 319.56003162669595 0.7567680597372911
20.02937680401255 322.6526590846509 0.7601510816935921
20.034604358965964 326.9767068693037 0.7659862131701622
20.03983191391938 331.2872256295518 0.7711895547757073
20.045059468872793 332.5392872900176 0.7722071399610712
20.050287023826208 336.4162788649389 0.7766427648892543
20.055514578779622 336.7129030490503 0.7769469139602
20.060742133733036 337.7691217678407 0.7786968061960673
20.06596968868645 332.2183027410452 0.7722257524944839
20.071197243639865 326.3946450243926 0.7648464688142921
20.07642479859328 323.5654352371909 0.7613641873906167
20.081652353546694 321.74607055305836 0.7593901992152132
20.08687990850011 321.5620573432819 0.7590940028207812
20.092107463453523 318.3519081518193 0.7551948619461241
20.097335018406937 315.77586646636166 0.7521715784501942
20.102562573360352 313.97300549355936 0.7506343391717599
20.107790128313766 315.6086029627045 0.7523287521505548
20.11301768326718 316.7988990329817 0.7537090378277556
20.118245238220595 314.883913659749 0.7519986730434781
20.12347279317401 311.5400229209495 0.7477760427439096
20.128700348127424 307.02442395125803 0.7425915630295042
20.13392790308084 307.3424035068914 0.7423086474872401
20.139155458034253 309.25382262100453 0.7440382733557668
20.144383012987667 312.2421787325131 0.7474974956898985
20.14961056794108 312.9505340036974 0.7481426029038148
20.154838122894496 311.6865745735274 0.7472083266880466
20.16006567784791 310.3199361005263 0.7458104672892067
20.165293232801325 310.88859578585357 0.7468390950118685
20.17052078775474 310.4785636920339 0.7459718338814472
20.175748342708154 312.40377056810604 0.7478862930620099
20.18097589766157 313.5695793764384 0.7489058787816077
20.186203452614983 317.6677667478619 0.7543199249923304
20.191431007568397 316.35968228350833 0.7530180836098151
20.19665856252181 312.29004282190186 0.7489008386161853
20.201886117475226 310.4033821208546 0.7462410386403078
20.20711367242864 309.471967483789 0.7442970651890319
20.212341227382055 306.1106156636884 0.7393572516138669
20.21756878233547 305.15817769332307 0.738453635823475
20.222796337288884 301.43666942853014 0.7342281402322935
20.228023892242298 301.45328043270405 0.734767951108431
20.233251447195713 299.5332588841193 0.7328214963546468
20.238479002149127 298.47140594745264 0.7319300855976911
20.24370655710254 294.31285962189 0.7272448279929596
20.248934112055956 293.78179314703203 0.7254562069284027
20.25416166700937 293.5385356667072 0.7245523567818152
20.259389221962785 294.10630833997016 0.7256434354145286
20.2646167769162 296.3495565378923 0.7290885736531888
20.269844331869614 295.6425821686712 0.7284730177103736
20.275071886823028 294.9044191045572 0.7271750315466275
20.280299441776442 291.6047557777486 0.7234017541230443
20.285526996729857 288.3472793506877 0.72035474145437
20.29075455168327 286.7706179155893 0.7178886674247158
20.295982106636686 287.1816322454178 0.7182730545603432
20.3012096615901 291.01724548729794 0.722790290254494
20.306437216543515 295.08592055413715 0.7284620498588552
20.31166477149693 301.2431489287856 0.7356147564955887
20.316892326450343 301.40219814327554 0.7346228556613623
20.322119881403758 298.91042065976126 0.7320725321670661
20.327347436357172 294.9134285768243 0.7269484739016313
20.332574991310587 291.0910656186839 0.7224475240155637
20.337802546264 291.36542378481204 0.722851306391985
20.343030101217416 292.61182858954083 0.7244725694120235
20.34825765617083 297.9236770745534 0.7313791677649565
20.353485211124244 299.2287909135363 0.7329238838550933
20.35871276607766 297.2557764443857 0.7303099336018944
20.363940321031073 296.02927346573347 0.7292486216103614
20.369167875984488 293.95234292478176 0.7266161956322168
20.374395430937902 294.9385740333546 0.7285672021422895
20.379622985891316 293.4473522935823 0.7264462074727065
20.38485054084473 291.4691920137346 0.7224023875883707
20.390078095798145 290.2179832465347 0.7212726677667963
20.39530565075156 289.11543413149275 0.7190254258034897
20.400533205704974 290.86442777847316 0.7219386237941284
20.40576076065839 291.2141844467682 0.7219059553891284
20.410988315611803 289.7771574789968 0.7200471176610339
20.416215870565217 288.99575506197857 0.719172900791954
20.421443425518632 289.43851192131626 0.7203988878709953
20.426670980472046 293.1164606328788 0.7251359101345911
20.43189853542546 293.08417331580705 0.7247409581555653
20.437126090378875 293.4046345811383 0.7243028641407978
20.44235364533229 293.1515717908688 0.724339478240985
20.447581200285704 293.79154015516036 0.7257397712554408
20.45280875523912 292.54657617004773 0.7250845665711269
20.458036310192533 291.6620839148386 0.7243736262302123
20.463263865145947 289.3802855705052 0.7205364052623223
20.46849142009936 287.6346801132825 0.7193343003210946
20.473718975052776 286.23655384934864 0.7173964775679106
20.47894653000619 286.9495748582894 0.7175862137272394
20.484174084959605 289.75287517185745 0.7198866168444664
20.48940163991302 293.23014590350107 0.7232021334706237
20.494629194866434 291.4986067414636 0.7209155148688806
20.49985674981985 291.3152518031529 0.7206607465336129
20.505084304773263 288.1816221338393 0.7171188711596197
20.510311859726677 288.35322856487267 0.7175891757087902
20.51553941468009 291.400496845409 0.7213392321654473
20.520766969633506 293.55090383468115 0.7238997575063248
20.52599452458692 293.42469972150815 0.7246324853946624
20.531222079540335 293.5038256181607 0.724422980167276
20.53644963449375 291.58124501392535 0.722563077797992
20.541677189447164 288.7929520023678 0.7192441380167246
20.546904744400578 289.16290195902195 0.7194794269754627
20.552132299353993 289.49273515397977 0.7202406507766629
20.557359854307407 293.93759286379253 0.7243578238521177
20.56258740926082 297.4643943199478 0.7281797994582253
20.567814964214236 296.9598377734846 0.727845221045483
20.57304251916765 291.3910110297034 0.7213555569779856
20.578270074121065 288.6515400080569 0.7192222561453229
20.58349762907448 287.0329114757601 0.7168055894818658
20.588725184027894 287.87232464669813 0.7176013637813707
20.593952738981308 287.43481887518135 0.716406953764069
20.599180293934722 287.4591332348959 0.7152417278440909
20.604407848888137 285.55233503931265 0.7139475897975346
20.60963540384155 286.43895957539365 0.7148412094164811
20.614862958794966 284.80109565789496 0.713707288616615
20.62009051374838 285.53155289435483 0.7151799696370835
20.625318068701795 287.5390830741205 0.7168829779267046
20.63054562365521 287.5868633083048 0.7165516472610919
20.635773178608623 288.4058707554692 0.7169193970666549
20.641000733562038 288.3313321062583 0.7161808570175932
20.646228288515452 287.1978362014393 0.7159748112706361
20.651455843468867 284.8294439769655 0.713239900372627
20.65668339842228 283.10929988480234 0.7121909111626484
20.661910953375695 286.43174387501256 0.7167020968383657
20.66713850832911 289.5506926953812 0.72014934060883
20.672366063282524 288.7801455864927 0.7196508626329287
20.67759361823594 289.6896142823098 0.7195773786803664
20.682821173189353 290.1683250442747 0.7194622558686573
20.688048728142768 291.81086771380893 0.720186726045488
20.693276283096182 291.79137850364 0.7203076733318978
20.698503838049596 288.849904888415 0.7169224978884895
20.70373139300301 289.84139446471596 0.7182853384023885
20.708958947956425 288.771068159679 0.7162687047011936
20.71418650290984 290.40361688647414 0.7184462830886307
20.719414057863254 292.3682551667909 0.7213537545011698
20.72464161281667 295.020532550506 0.7253911882379801
20.729869167770083 294.1951072032103 0.7233478566344207
20.735096722723497 294.95366334350086 0.7238775865582912
20.740324277676912 296.69745859614864 0.7266837697055682
20.745551832630326 297.9867015809534 0.7286437004371602
20.75077938758374 297.42595290756947 0.7282972989038928
20.756006942537155 295.67621351197437 0.7251668618738066
20.76123449749057 297.0044381215279 0.7262177442930619
20.766462052443984 297.7377506839678 0.7270344136353989
20.7716896073974 298.01840279448044 0.7272070258081831
20.776917162350813 300.0426477012696 0.7287210876755496
20.782144717304227 298.7968208359044 0.7270215547274115
20.78737227225764 296.45250111334127 0.7242363567354388
20.792599827211056 294.39702213537504 0.7233335885917737
20.79782738216447 297.9654079932254 0.7279055867049468
20.803054937117885 303.16067686003424 0.7336684565932748
20.8082824920713 307.27972629058615 0.737728923346356
20.813510047024714 307.43655859960035 0.7370966182175802
20.81873760197813 305.094669620739 0.7349812635310354
20.823965156931543 303.9652646540939 0.7346277807230642
20.829192711884957 306.53108526844704 0.7383539167533861
20.83442026683837 307.9069994513126 0.7401577549018968
20.839647821791786 309.35012198279594 0.7411056146525128
20.8448753767452 305.58995600684636 0.7361623502986928
20.850102931698615 304.2189800693645 0.7343445161016969
20.85533048665203 304.18834595500437 0.7354957324244047
20.860558041605444 300.6477114900285 0.7317736852636917
20.865785596558858 303.71816605240855 0.7351342748408323
20.871013151512273 301.75253153604336 0.7315156185906071
20.876240706465687 301.91520468445646 0.7314887183954176
20.8814682614191 302.47912988232315 0.7329270475855157
20.886695816372516 299.1743978116315 0.7305115814034169
20.89192337132593 299.6344808947747 0.7306507020651155
20.897150926279345 298.1508498015391 0.7282273641565223
20.90237848123276 301.33867939355395 0.7319345784155307
20.907606036186174 300.5173660533996 0.7312210853003466
20.912833591139588 299.02195640116565 0.7289609710407818
20.918061146093002 292.692198764767 0.7204309876350957
20.923288701046417 290.0089385967661 0.7172995636868043
20.92851625599983 287.2034424011907 0.7141843203445091
20.933743810953246 288.00925078564694 0.7157175360128033
20.93897136590666 290.55626094052434 0.7188126051456442
20.944198920860075 290.3654345446339 0.7187266345582762
20.94942647581349 291.9916080885812 0.720433351751978
20.954654030766903 291.54869453093335 0.7203339928447868
20.959881585720318 290.4376355632235 0.7190586923439789
20.965109140673732 288.5902762380402 0.7163538744031224
20.970336695627147 290.4356001498068 0.7186247857657311
20.97556425058056 290.6334817684086 0.7185977265437924
20.980791805533975 289.70846634699427 0.7177273935288504
20.98601936048739 288.1934219448084 0.7152906077352715
20.991246915440804 286.3950507904265 0.7130706225270881
20.99647447039422 285.3378456047462 0.7122040492083727
21.001702025347633 283.0612952804896 0.7093886553527529
21.006929580301048 283.81435749078577 0.7100087198447744
21.012157135254462 281.8434117407599 0.7077051789055036
21.017384690207876 279.0657569306697 0.7036011705076567
21.02261224516129 276.74737697714613 0.7008152035033219
21.027839800114705 277.1006486584491 0.7013618284535074
21.03306735506812 275.5290641257785 0.6992294690570688
21.038294910021534 276.8547191712275 0.7017408758175377
21.04352246497495 276.5809120812881 0.7018047449593007
21.048750019928363 277.7983226813747 0.7040733745509402
21.053977574881777 277.68735371677326 0.7043161627809986
21.059205129835192 281.28073743590727 0.7075984611839128
21.064432684788606 282.8769537555597 0.7090612556367082
21.06966023974202 281.93969153038887 0.7074183815825206
21.074887794695435 277.5929057601857 0.7015944110238059
21.08011534964885 274.38808032542465 0.6973511171639185
21.085342904602264 273.63013318788353 0.6960686298986167
21.09057045955568 274.46362839131814 0.6973727635269126
21.095798014509093 276.9439622625303 0.7004522546409588
21.101025569462507 278.36037903318686 0.700982183834926
21.10625312441592 278.6463501224634 0.7010891206272114
21.111480679369336 277.9534305927048 0.6991767296781478
21.11670823432275 274.8322209670125 0.6955461119944825
21.121935789276165 273.21927292511515 0.6942009462292905
21.12716334422958 273.3959802034636 0.6942651429859195
21.132390899182994 275.2302443832655 0.696761106312073
21.13761845413641 279.53207575360796 0.7009110096805934
21.142846009089823 281.96952130754806 0.704272725680975
21.148073564043237 284.16412028666616 0.7066614997449143
21.15330111899665 282.8515056064483 0.703870165395361
21.158528673950066 278.9471400794443 0.6985819693222004
21.16375622890348 275.43063930948125 0.6950820915663861
21.168983783856895 275.8537347560513 0.6958816701148214
21.17421133881031 275.75537541948506 0.6963947974263341
21.179438893763724 275.3042469797038 0.6952752747619827
21.184666448717138 273.76695454707 0.6933904140027851
21.189894003670553 274.9269180129122 0.6937417833673614
21.195121558623967 275.9730808581515 0.6940475682962056
21.20034911357738 278.02972669266427 0.6957108441721851
21.205576668530796 275.0492013751249 0.6918930737266421
21.21080422348421 273.80799481260124 0.690628684263094
21.216031778437625 272.37265590745386 0.6891126342254148
21.22125933339104 274.42215668013955 0.6916042167946017
21.226486888344454 276.1130963035811 0.69398355551518
21.231714443297868 276.7916975135013 0.6951506837806418
21.236941998251282 279.2305459919661 0.6979837287649625
21.242169553204697 279.0483974502132 0.698559426533393
21.24739710815811 278.17944035275315 0.6969194426190798
21.252624663111526 274.9306307404389 0.6931115820724203
21.25785221806494 276.894890746615 0.6936718423189505
21.263079773018355 276.8251881419761 0.6919174723321021
21.26830732797177 276.0697589542636 0.6904267838602169
21.273534882925183 272.89536591989315 0.68565897812818
21.278762437878598 271.7330291528073 0.6853464472958254
21.283989992832012 273.7747263379353 0.6954817500603683
21.289217547785427 271.9609609875919 0.7038976134894506
21.29444510273884 270.3723157319079 0.7100149094843284
21.299672657692255 267.35407866111564 0.7108137582670904
21.30490021264567 272.47947261967806 0.7221280434649572
21.310127767599084 274.33878161193996 0.7269815817392978
21.3153553225525 275.74319107561183 0.7333450584238422
21.320582877505913 274.43079082079703 0.7348357918609174
21.325810432459328 273.43502444369 0.7368323362207517
21.331037987412742 273.6877079537632 0.7397124544284659
21.336265542366156 272.4277175849715 0.7419541907123138
21.34149309731957 270.8525794075875 0.7427376456255953
21.346720652272985 267.381146727569 0.7411586992281377
21.3519482072264 264.3809247294569 0.7382892442355574
21.357175762179814 263.7406988571417 0.739851176822887
21.36240331713323 263.8561867101649 0.7417738766566666
21.367630872086643 268.2435036754541 0.7513985392502829
21.372858427040057 268.7506186233424 0.7549743425352329
21.378085981993472 269.4411694275594 0.7574962726682927
21.383313536946886 268.1817935583563 0.7573191054698546
21.3885410919003 268.4942550098454 0.7582205357675635
21.393768646853715 269.3348573009301 0.7610402705650361
21.39899620180713 269.2755418434803 0.7639683297254342
21.404223756760544 266.8439198612182 0.7628510696619812
21.40945131171396 266.1712049138196 0.7652581813579463
21.414678866667373 267.56030737626196 0.7689564073787694
21.419906421620787 267.4917657542853 0.7707608833867244
21.4251339765742 266.45521720582514 0.7715516934673105
21.430361531527616 266.002787966624 0.7718495313599831
21.43558908648103 268.35803633153375 0.7759672441539804
21.440816641434445 268.27730579725437 0.7766672274108348
21.44604419638786 269.7293848454092 0.7815058097312314
21.451271751341274 269.03992133486736 0.7825517479804857
21.45649930629469 272.16243565366955 0.789414062415951
21.461726861248103 274.794187295263 0.7946119296452938
21.466954416201517 277.50999375520337 0.801030755786912
21.47218197115493 276.2894224313759 0.8006859392663758
21.477409526108346 274.61279386540224 0.7994109977555932
21.48263708106176 269.7121758311361 0.7936255957933744
21.487864636015175 269.53770613333853 0.7949954786512009
21.49309219096859 270.53217747673267 0.7984556060137854
21.498319745922004 274.49905044637 0.8057956239275709
21.503547300875418 275.4268015865042 0.8081486920325878
21.508774855828833 275.8099497071508 0.8072215369299082
21.514002410782247 272.9241755484463 0.7864722671091682
21.51922996573566 273.7857032612502 0.7785152895605697
21.524457520689076 275.9551152503994 0.7747721409020479
21.52968507564249 278.1210221562925 0.7735506670183959
21.534912630595905 279.53008369700393 0.7718661023375624
21.54014018554932 280.20692036236846 0.770103955641131
21.545367740502734 284.4225555918049 0.7738837613684784
21.550595295456148 285.94166563116755 0.773341164104011
21.555822850409562 285.45317024096784 0.7705994601799718
21.561050405362977 285.17161715479756 0.7673023171784384
21.56627796031639 286.35796558507366 0.76639410765142
21.571505515269806 289.12118346257535 0.7678906483911285
21.57673307022322 290.3877678572307 0.7676922883268331
21.581960625176634 290.43931690631734 0.767390736583957
21.58718818013005 289.3021200691546 0.7643387916883165
21.592415735083463 289.41044557898243 0.7622856087281606
21.597643290036878 292.3838972279786 0.7639346014659034
21.602870844990292 288.6557834485135 0.7575811947309443
21.608098399943707 290.04629287998523 0.7578982614587225
21.61332595489712 289.4792767593076 0.7554798484060602
21.618553509850535 295.32796996958155 0.761601591165474
21.62378106480395 295.36056775605755 0.7609664166629828
21.629008619757364 295.6817913724388 0.7610626475478616
21.63423617471078 292.56333610831604 0.7564938422799551
21.639463729664193 294.27669207018 0.7587955908093438
21.644691284617608 295.5547016127792 0.7597019640814578
21.649918839571022 293.8282393740162 0.7562772544108658
21.655146394524436 288.38440929985177 0.7480095526587495
21.66037394947785 284.5140297501846 0.7422941976492159
21.665601504431265 285.12870681139486 0.7427304892653812
21.67082905938468 287.63801811999144 0.745287676290878
21.676056614338094 289.37460160522613 0.7464682727853988
21.68128416929151 291.58918425998684 0.7482213287035028
21.686511724244923 295.1417017033382 0.7525910862267764
21.691739279198337 296.2663923135919 0.7529755059260451
21.696966834151752 296.70082679167604 0.7524414250238692
21.702194389105166 295.12458556827426 0.7503227672725512
21.70742194405858 293.5289959906447 0.7491328372185356
21.712649499011995 291.5805698489371 0.7470764482298368
21.71787705396541 294.0560691834827 0.7497466903609337
21.723104608918824 295.1582854435388 0.7501920424634683
21.72833216387224 294.31003543247243 0.7479671150104049
21.733559718825653 291.7049784291804 0.7438246625087199
21.738787273779067 295.351110474916 0.7471672552205577
21.74401482873248 300.0789711481608 0.7540434624790834
21.749242383685896 301.36943450060085 0.7553775469971388
21.75446993863931 302.7226009331358 0.7572185551936307
21.759697493592725 303.11508179288893 0.7575281433038709
21.76492504854614 306.0842652680251 0.7615976073322257
21.770152603499554 306.5832777813927 0.7625172625774859
21.77538015845297 303.4662094336333 0.7579422092545742
21.780607713406383 307.53476868914726 0.7621807459266156
21.785835268359797 311.8826122257262 0.7666984833050964
21.79106282331321 313.9837999493135 0.7688284548220068
21.796290378266626 314.07706997705617 0.7688582878695714
21.80151793322004 313.7823418360724 0.7685120840302999
21.806745488173455 316.3090269252189 0.771235519934155
21.81197304312687 317.04039764677003 0.7710449342026582
21.817200598080284 317.12047374107425 0.7709996093010653
21.822428153033698 322.98624617875134 0.7782795831506075
21.827655707987113 325.9649014669832 0.7823665909280854
21.832883262940527 329.25184521921426 0.7851193377184487
21.83811081789394 327.58795203891833 0.7825767014193067
21.843338372847356 323.43583519362903 0.7768353687861286
21.84856592780077 321.80355044075264 0.774648084914776
21.853793482754185 322.56903874225947 0.7752098437129011
21.8590210377076 324.0944946365752 0.7763580842712479
21.864248592661014 326.92807176941125 0.7797628214298407
21.869476147614428 324.1683752465934 0.776921563998275
21.874703702567842 321.9665601722022 0.7747893283373114
21.879931257521257 319.3812781867751 0.7718633947520381
21.88515881247467 318.2915602633087 0.7704337019883599
21.890386367428086 315.8426768392319 0.76632299171284
21.8956139223815 315.9564394924915 0.7667977066591373
21.900841477334914 316.3199331006095 0.7667472027396194
21.90606903228833 314.868807143274 0.7651319477039107
21.911296587241743 310.60922164168215 0.7600829446910934
21.916524142195158 308.872436719579 0.7576554433193621
21.921751697148572 307.16324499504645 0.7559756098556953
21.926979252101987 308.86916892218295 0.7568818281629088
21.9322068070554 310.9598846258531 0.759371055902027
21.937434362008815 315.9550347032677 0.7652153988356177
21.94266191696223 317.4396873907783 0.7674023857973667
21.947889471915644 315.73407215298374 0.7653665475452036
21.95311702686906 310.79803323053727 0.7586397433854324
21.958344581822473 307.1803500956875 0.7542314757362215
21.963572136775888 308.7185422727673 0.756217508079339
21.968799691729302 308.89297052375196 0.7563157674591102
21.974027246682716 311.22276037179444 0.759372088958968
21.97925480163613 311.65052344885265 0.7590829803996824
21.984482356589545 311.42077011013964 0.7585033940375923
21.98970991154296 309.7703773627649 0.7562574932632131
21.994937466496374 306.61580991159514 0.7518133743704296
22.00016502144979 307.05976181240567 0.7524945037472323
22.005392576403203 308.87183817200196 0.7536838774574096
22.010620131356617 309.6297376119985 0.7548175789501835
22.015847686310032 310.42071763821104 0.7562387251402546
22.021075241263446 312.1029463387255 0.7579441827399045
22.02630279621686 312.5017654794575 0.7583466341679251
22.031530351170275 311.80318887007695 0.7565914014803593
22.03675790612369 308.84194229665616 0.7530390398975104
22.041985461077104 311.40702198921866 0.7559446274626859
22.04721301603052 315.9873618653975 0.7612243396977448
22.052440570983933 320.08292544621014 0.7660563898528466
22.057668125937347 319.99084438327424 0.7654404149037506
22.06289568089076 321.06714575859314 0.7662217515032764
22.068123235844176 321.58464725454803 0.7672730222704478
22.07335079079759 320.92195995294105 0.7675100009507132
22.078578345751005 319.574857732446 0.7666349604923381
22.08380590070442 317.70438916502263 0.7643455390429822
22.089033455657834 316.4581715562755 0.762361020133839
22.09426101061125 315.43435107917367 0.7606660086167787
22.099488565564663 317.56754145034364 0.7619238669068239
22.104716120518077 321.03956674215885 0.7656413245607111
22.10994367547149 326.21141360489725 0.7710917860029787
22.115171230424906 323.6580471225578 0.7683140005953194
22.12039878537832 321.1975056828809 0.7654022992170092
22.125626340331735 320.1451732805788 0.7639404298566531
22.13085389528515 314.59695050892145 0.7575021530725183
22.136081450238564 310.73899036368084 0.7522727427749456
22.141309005191978 306.2488013549501 0.746231534176686
22.146536560145393 304.2731384719152 0.7436258183539707
22.151764115098807 308.1970359386379 0.7478264678969492
22.15699167005222 314.0572957333984 0.7560803495989572
22.162219225005636 317.9168732412691 0.7605203773738597
22.16744677995905 316.1958927626308 0.7583831558139643
22.172674334912465 316.0043422101639 0.7583662994522841
22.17790188986588 318.96678368488534 0.7613210815162161
22.183129444819293 317.8667100255196 0.7594106139598668
22.188356999772708 315.5361850364359 0.7561562950767562
22.193584554726122 315.9579793470979 0.7566802660621259
22.198812109679537 317.1081002902558 0.7589887946247134
22.20403966463295 317.33363198438786 0.7585476549944636
22.209267219586366 315.72729303267084 0.7565317561514977
22.21449477453978 316.2620632565688 0.7564939640591073
22.219722329493194 317.51269626244715 0.7579451189664013
22.22494988444661 317.1519240073031 0.7586142939839265
22.230177439400023 317.6559346772968 0.7595568203949419
22.235404994353438 317.21190614410006 0.7593176626926195
22.240632549306852 316.6813437572175 0.7578071831939174
22.245860104260267 316.3519846221116 0.7571410722417384
22.25108765921368 314.51589139491136 0.7549226651529697
22.256315214167095 312.06214628483434 0.7514162691843301
22.26154276912051 310.35484618660644 0.749646716142098
22.266770324073924 312.68895551744225 0.7525718599391699
22.27199787902734 315.19471198848316 0.7550434963463041
22.277225433980753 318.7304446093158 0.7594532491061345
22.282452988934168 317.3615907032314 0.7565738076231474
22.287680543887582 313.7146802122844 0.7529429974924952
22.292908098840996 308.69059148846594 0.7464945514663884
22.29813565379441 309.25962965453886 0.7467707737247173
22.303363208747825 310.395506859251 0.7490478065749231
22.30859076370124 311.1337974878537 0.7502309115164887
22.313818318654654 310.99792728887496 0.750232580233015
22.31904587360807 310.9896441361433 0.7496225922790193
22.324273428561483 308.6883386078311 0.7464309404612735
22.329500983514897 308.5328235769785 0.7474168912769869
22.334728538468312 305.82633577648573 0.7436102425553683
22.339956093421726 302.41083360867157 0.739062749868402
22.34518364837514 299.958503989541 0.7355933804535393
22.350411203328555 298.7776175797859 0.7332936449368634
22.35563875828197 300.65951582358394 0.7353388017263217
22.360866313235384 300.64142158073963 0.7342908887625285
22.3660938681888 300.5279265857933 0.7346758962758937
22.371321423142213 300.84388491414177 0.7350579718469042
22.376548978095627 299.0380242345061 0.7335418037954083
22.38177653304904 297.1344305865171 0.7321651463510972
22.387004088002456 293.40069230851213 0.72729879719734
22.39223164295587 291.6600784216778 0.7250735767538876
22.397459197909285 286.3164847809572 0.7182494715512246
22.4026867528627 287.49197631504154 0.7208633720550172
22.407914307816114 291.8422181491809 0.7263356028166784
22.41314186276953 294.04281288739656 0.7289831946907996
22.418369417722943 294.68956949367436 0.7283146715078377
22.423596972676357 289.5498127089138 0.7217960230489882
22.42882452762977 285.45146772172785 0.7170954018865724
22.434052082583186 283.1623790753526 0.7148353442118315
22.4392796375366 285.7838409964106 0.717563782052854
22.444507192490015 285.57572158962057 0.7168150090935784
22.44973474744343 285.0318842245582 0.7172327968376154
22.454962302396844 281.17533362617684 0.7130373667066724
22.460189857350258 283.1306424725344 0.716148065901937
22.465417412303673 281.46699739570266 0.7128764956682724
22.470644967257087 282.08498207405916 0.7128194644695061
22.4758725222105 279.2792283024068 0.7093975230881922
22.481100077163916 281.7079414221278 0.7139465670548408
22.48632763211733 287.0187520711984 0.7206347716732123
22.491555187070745 287.68179352637765 0.7209480129335606
22.49678274202416 285.0713930582677 0.716123960952647
22.502010296977573 279.7849499265808 0.7095652291949472
22.507237851930988 277.52862566714134 0.7067241654435084
22.512465406884402 277.28054062178694 0.7061665115209196
22.517692961837817 278.6978794221292 0.7068694907917311
22.52292051679123 280.17071966368763 0.7088318104552056
22.528148071744646 281.3666429989551 0.711183517580828
22.53337562669806 282.2648062033422 0.7126162702796919
22.538603181651474 281.90864164884204 0.7125036129754313
22.54383073660489 281.8340236125849 0.7117342337851731
22.549058291558303 280.0161499685255 0.7092668566480895
22.554285846511718 277.0826230333437 0.7055200716518618
22.559513401465132 276.4923890369373 0.7044309810710041
22.564740956418547 274.5119414331359 0.7030342592318879
22.56996851137196 274.881802802745 0.7038363682814704
22.575196066325375 274.349099276442 0.7026712586092839
22.58042362127879 274.83378636588395 0.7023719818558116
22.585651176232204 273.4495571957449 0.6992814842624963
22.59087873118562 271.6659381207326 0.6971543394594926
22.596106286139033 273.7463323137888 0.6996696480213778
22.601333841092448 275.86757586604506 0.7030911050426781
22.606561396045862 280.5643501851037 0.7100675934516494
22.611788950999276 279.21279523301484 0.7085393839383024
22.61701650595269 278.7317888127957 0.7073932675340917
22.622244060906105 277.14197285788856 0.7052574279740688
22.62747161585952 276.5802067118875 0.705136617691947
22.632699170812934 276.0644880214179 0.7046828741813888
22.63792672576635 275.260620396338 0.7022676902820691
22.643154280719763 274.6279977303633 0.6994358349011909
22.648381835673177 279.8610037244222 0.7057424670690073
22.653609390626592 279.1512672729186 0.7055629659112177
22.658836945580006 274.42249941875167 0.7011165950242451
22.66406450053342 269.29088881312356 0.6949784867180965
22.669292055486835 272.54526858635876 0.6984888197065756
22.67451961044025 275.8046206024691 0.7017412768962118
22.679747165393664 277.1492078219767 0.70345459612074
22.68497472034708 276.5471648883357 0.7029508829523055
22.690202275300493 277.5174319184815 0.705039206684405
22.695429830253907 277.07530637093805 0.704702827303122
22.70065738520732 275.4593408857099 0.7021311045006842
22.705884940160736 276.4416236039473 0.7028805173707813
22.71111249511415 277.1471763679571 0.7029921282242273
22.716340050067565 278.92952733008934 0.7045814748677082
22.72156760502098 279.4714031852724 0.7043580708833203
22.726795159974394 279.29315800985546 0.7054143751222933
22.73202271492781 280.58358981042505 0.707402525889842
22.737250269881223 280.193253111536 0.7083441837083032
22.742477824834637 280.0129843144301 0.707531635318534
22.74770537978805 280.02223212393875 0.7071416279943469
22.752932934741466 281.42260769748856 0.7093056986555946
22.75816048969488 283.9116585693371 0.7124299514021598
22.763388044648295 284.9892809260212 0.7140475744085164
22.76861559960171 289.0291248664971 0.7186785597194504
22.773843154555124 290.51404750278465 0.7189096226007726
22.779070709508538 288.95758246302074 0.7171286052097826
22.784298264461952 287.04293709887963 0.7143593729196804
22.789525819415367 284.42388402482806 0.7115814549354702
22.79475337436878 286.25649984621737 0.7138534188060304
22.799980929322196 286.14941582765715 0.7131931097081262
22.80520848427561 289.2033559360209 0.7172603322488543
22.810436039229025 289.26194401047695 0.7157708135576606
22.81566359418244 287.2899963685592 0.7131569781975051
22.820891149135853 287.39579778367045 0.7126740048947068
22.826118704089268 288.8719455717745 0.7152404678113734
22.831346259042682 290.7972869870082 0.7183667026316758
22.836573813996097 292.3853413691864 0.7213188446698011
22.84180136894951 292.74095299389785 0.7213707195026057
22.847028923902926 292.676556483889 0.7204866745104002
22.85225647885634 291.7200715806509 0.7184491071469767
22.857484033809754 291.8749437719409 0.7182331730654282
22.86271158876317 293.05969102593826 0.7188185483467358
22.867939143716583 295.6520247333571 0.7216682660719704
22.873166698669998 297.7138700004329 0.7241955305311767
22.878394253623412 298.3034802013999 0.7245521176263854
22.883621808576827 297.36300578497446 0.7235706349139095
22.88884936353024 295.63252374281535 0.7214529363786276
22.894076918483655 295.97387277354807 0.7221986850840013
22.89930447343707 295.8162165164981 0.7227155510086404
22.904532028390484 296.5069299693551 0.723682306198815
22.9097595833439 294.3569112083937 0.7215193100102972
22.914987138297313 291.5740215553352 0.718088405594446
22.920214693250728 290.74763792605034 0.717540665003338
22.925442248204142 294.461112169037 0.7217433656242096
22.930669803157556 295.89453022873397 0.7220636000325151
22.93589735811097 296.102949169782 0.7224988165545023
22.941124913064385 295.17910809350377 0.7208768530026752
22.9463524680178 296.0002779661328 0.7228025586966226
22.951580022971214 294.90529705637476 0.7221666947414439
22.95680757792463 292.0710009086693 0.7189846218502713
22.962035132878043 286.54751012035257 0.7123557580098583
22.967262687831457 287.0438270921452 0.7119057884069785
22.972490242784872 290.9752446462425 0.7172681811612686
22.977717797738286 295.9426892823972 0.7234655630332301
22.9829453526917 295.15287045774676 0.7221657546594249
22.988172907645115 293.8470457685703 0.7203634272547125
22.99340046259853 288.3863986500746 0.7131070953052807
22.998628017551944 287.2739067603261 0.7126846280628947
23.00385557250536 287.0754004680457 0.712018463686545
23.009083127458773 288.2330505214494 0.7131036913548656
23.014310682412187 291.1336038689845 0.7163154274154543
23.0195382373656 291.3977778595719 0.7175068771405149
23.024765792319016 290.8971262068869 0.7176378178437839
23.02999334727243 289.59904780196746 0.7160510594761129
23.035220902225845 287.91590818964715 0.7124215707846233
23.04044845717926 286.467696539359 0.7102480603367974
23.045676012132674 288.64357464849746 0.7127443827101925
23.05090356708609 287.45315911142524 0.7111766657988655
23.056131122039503 286.38125325904156 0.7095029484311225
23.061358676992917 285.95100376953104 0.7087362201363663
23.06658623194633 286.7719793043784 0.7106082520437987
23.071813786899746 285.78142591142085 0.7103521508354106
23.07704134185316 286.19134251150297 0.712476896906517
23.082268896806575 286.58998178780774 0.7117833613114029
23.08749645175999 286.0696395073245 0.7098568307962265
23.092724006713404 285.8998848211102 0.7089083970819154
23.097951561666818 287.21731937742595 0.7113464496101372
23.103179116620232 288.945404256219 0.7141719010548649
23.108406671573647 289.0719370062806 0.7146991425275452
23.11363422652706 285.6994923557738 0.7097597611310349
23.118861781480476 281.6697471215264 0.7050004345704234
23.12408933643389 281.33203422159653 0.7052366687227745
23.129316891387305 287.0436635391225 0.712711546377809
23.13454444634072 292.1082399718857 0.7185300388700849
23.139772001294133 292.5998919294655 0.7186861921676964
23.144999556247548 292.5345908758882 0.7187078679745825
23.150227111200962 292.5638778527489 0.7184149178604725
23.155454666154377 290.21502358257237 0.7151554730338198
23.16068222110779 288.98201533456626 0.7132565311712015
23.165909776061206 289.61351372006544 0.7141874577718981
23.17113733101462 291.1866036546316 0.7168416957557028
23.176364885968034 289.55250550686065 0.7147019272567112
23.18159244092145 286.6899354480405 0.7112597127132613
23.186819995874863 282.7162292760613 0.7046384976922276
23.192047550828278 283.8837203686773 0.7063710553692228
23.197275105781692 284.9312006146951 0.7076479573151689
23.202502660735107 286.2099748329147 0.7108498948400884
23.20773021568852 290.08560547485246 0.7163642522589689
23.212957770641935 290.20741471996087 0.7165024962783856
23.21818532559535 291.2377545265433 0.7172556919232699
23.223412880548764 290.706140276322 0.7161660773033409
23.22864043550218 292.1018406924438 0.7167491510358169
23.233867990455593 290.8470026465173 0.714406880419173
23.239095545409008 288.7029992397061 0.7106191733387494
23.244323100362422 286.1282725703482 0.7085872004084041
23.249550655315836 287.2053540587418 0.7109949512981073
23.25477821026925 285.7283094698242 0.7098942889864249
23.260005765222665 284.33816719675934 0.7091166754346244
23.26523332017608 285.86838638892294 0.7106172941117757
23.270460875129494 288.9089637211955 0.7139849765542191
23.27568843008291 291.5796707155268 0.7149090968382478
23.280915985036323 289.77417765493607 0.7120630182927812
23.286143539989737 288.0397723298794 0.710405312896804
23.291371094943152 289.2390889089985 0.712468003792941
23.296598649896566 292.2432384193443 0.7166161053371529
23.30182620484998 295.2322828568287 0.7208438937496616
23.307053759803395 292.5649174087531 0.7177425388817212
23.31228131475681 290.66975855167357 0.7147767420508567
23.317508869710224 285.2584413003555 0.7066461656786587
23.32273642466364 284.8845045386761 0.7058977254391854
23.327963979617053 284.58444628796366 0.7056649356820639
23.333191534570467 286.06027314151663 0.7076497783102536
23.33841908952388 284.82905260326515 0.7060546606734168
23.343646644477296 283.50498386904735 0.7039575338770335
23.34887419943071 284.3918878525793 0.7049870450880886
23.354101754384125 287.2185263190197 0.7091861129208361
23.35932930933754 293.4588777228772 0.717550756462288
23.364556864290954 297.341630887291 0.7224998846427118
23.369784419244368 297.1208327233256 0.721834421495657
23.375011974197783 294.6318420812843 0.718641672246299
23.380239529151197 292.8020491873793 0.7165333153238383
23.38546708410461 289.99488250712676 0.7119550307959444
23.390694639058026 291.8786942148604 0.7136937382558219
23.39592219401144 291.6856302205209 0.7126479938435941
23.401149748964855 290.2165765272409 0.7120772070320442
23.40637730391827 286.26342638470067 0.7070706723789292
23.411604858871684 284.5777444750753 0.7048518279073303
23.416832413825098 285.61717922751626 0.7055052957802608
23.422059968778512 287.86170569068804 0.7099752524234204
23.427287523731927 291.7826139421859 0.7157099061864602
23.43251507868534 291.3009622627279 0.7148942072319184
23.437742633638756 291.61325621432303 0.713687095462923
23.44297018859217 289.74077880966195 0.7113081504101663
23.448197743545585 292.41180144427574 0.7141695959706946
23.453425298499 292.92320063182564 0.714929027880129
23.458652853452413 293.34308660925683 0.7159607903708355
23.463880408405828 293.3502739308386 0.7164345629524237
23.469107963359242 295.0805511797396 0.7183624945546503
23.474335518312657 296.37741257021275 0.7186367409596809
23.47956307326607 299.61966103566033 0.7220026655911862
23.484790628219486 299.7685134317097 0.7217851910483617
23.4900181831729 298.0141557688281 0.7197936765852266
23.495245738126314 295.1103506438878 0.7164186253375205
23.50047329307973 296.28529250152576 0.7173714531797312
23.505700848033143 298.00246928872167 0.7191687029233691
23.510928402986558 300.01898870708663 0.7215958887426406
23.516155957939972 300.45148386105996 0.7232779136061156
23.521383512893387 300.3380344415321 0.723529591274779
23.5266110678468 299.22625118913516 0.7224237496393288
23.531838622800215 299.373800702784 0.7214981807496426
23.53706617775363 301.12729364406334 0.7226715578258243
23.542293732707044 302.5612824305448 0.7234114457317596
23.54752128766046 302.9318198934817 0.7232176979945345
23.552748842613873 305.96307832908155 0.7270986566682534
23.557976397567288 309.0752876995061 0.7311045899108108
23.563203952520702 309.8286292600934 0.7323308796636187
23.568431507474116 312.2377872685607 0.734568281164689
23.57365906242753 309.9114680335086 0.7314476277584133
23.578886617380945 306.73150360526887 0.7272857754597484
23.58411417233436 301.53410865267887 0.7210943699903368
23.589341727287774 299.19174107008865 0.7181958887973405
23.59456928224119 298.7925789347885 0.7176967269770669
23.599796837194603 299.55660645941555 0.7188334013308658
23.605024392148017 302.07396559325014 0.7208594886061832
23.610251947101432 300.2077108535577 0.7169204364000625
23.615479502054846 298.4782305311204 0.7142121446604818
23.62070705700826 298.25534702170563 0.713944271571753
23.625934611961675 300.8189598873194 0.7173068430312133
23.63116216691509 299.61575776514957 0.7153499514221866
23.636389721868504 294.0628107096396 0.7086241695571841
23.64161727682192 290.21370533880616 0.7048062381314181
23.646844831775333 293.34729001428764 0.7087639270635707
23.652072386728747 295.8133841230654 0.7112006756645611
23.65729994168216 299.88424458628947 0.7152553920118568
23.662527496635576 301.2452793727077 0.7164733573316261
23.66775505158899 303.085292540771 0.7186882666895997
23.672982606542405 301.12108264959653 0.7158660804652018
23.67821016149582 301.75394612218304 0.7164310577150796
23.683437716449234 300.61404443315934 0.7142764065494791
23.688665271402648 299.5001623356713 0.7129726933207926
23.693892826356063 299.3056847398704 0.7116588958729168
23.699120381309477 300.44603556782204 0.7118326274414996
23.70434793626289 303.96857498301284 0.7156981683115231
23.709575491216306 305.4701413576436 0.717572037280444
23.71480304616972 305.4631698388822 0.717440394182022
23.720030601123135 303.6564749494363 0.7151439000826466
23.72525815607655 303.1784745024259 0.7140681604411596
23.730485711029964 303.8913698410502 0.7153116052109433
23.735713265983378 302.3533607342803 0.7134161156484445
23.740940820936792 299.94081516449006 0.7105952708760894
23.746168375890207 298.2692836084721 0.7077979356392151
23.75139593084362 300.63397699388844 0.7107015999849844
23.756623485797036 301.38697351290824 0.7118775701159631
23.76185104075045 303.7237025191774 0.7139745578807017
23.767078595703865 300.4794275236054 0.7092219182797351
23.77230615065728 301.7515804111856 0.7105636995652601
23.777533705610693 299.35369223985305 0.7081148446242345
23.782761260564108 302.06766269353443 0.7111992265375168
23.787988815517522 306.2481507325685 0.7148496196160004
23.793216370470937 308.2407634630118 0.7162077606005991
23.79844392542435 308.74674330382516 0.717266571580301
23.803671480377766 308.0570586162082 0.7165119206414502
23.80889903533118 310.23328527788397 0.719087811579539
23.814126590284594 308.74762606517095 0.7170651804240956
23.81935414523801 307.77943561676426 0.7162557520485598
23.824581700191423 307.11577652837883 0.71443822023816
23.829809255144838 305.1649801624159 0.7112413145872585
23.835036810098252 305.6834955307176 0.7113719644315433
23.840264365051667 305.3628969022112 0.7104165241159407
23.84549192000508 309.2327056384388 0.7146905059197324
23.850719474958495 310.5531030726001 0.7154890661510276
23.85594702991191 311.9493359588816 0.7175246728978953
23.861174584865324 313.0895488797493 0.7187657278178645
23.86640213981874 312.4092487020447 0.7179975453514188
23.871629694772153 309.97411049585514 0.7150440443652264
23.876857249725568 304.2166589444869 0.707972313585668
23.882084804678982 306.1259427734142 0.7108930620496287
23.887312359632396 307.0186169905217 0.7124083608539217
23.89253991458581 308.9765905798194 0.7149265813788069
23.897767469539225 304.6416486456611 0.7102035274696683
23.90299502449264 304.6979959628516 0.7095142550158632
23.908222579446054 306.0177845936967 0.7103347444367462
23.91345013439947 305.1028859741839 0.7081273622148089
23.918677689352883 302.84273085343483 0.7050846454151408
23.923905244306297 300.0488860388183 0.7020254654995273
23.929132799259712 303.5719198946219 0.7052307069890056
23.934360354213126 302.10069879009455 0.7035841839901972
23.93958790916654 304.01549697078684 0.7052481536133222
23.944815464119955 305.6750050854621 0.7074376784763158
23.95004301907337 306.68118668768227 0.7094527817429274
23.955270574026784 305.21870223000474 0.7081374977914847
23.9604981289802 300.97987144022784 0.7037081182043076
23.965725683933613 302.2819595242084 0.7043628320225244
23.970953238887027 301.67029462702175 0.7032247025659226
23.97618079384044 301.61626721432117 0.7033950183960103
23.981408348793856 302.3903793301832 0.7048546457702021
23.98663590374727 303.6359400977504 0.7072386456303572
23.991863458700685 306.75280070134886 0.711040109010196
23.9970910136541 305.0505059899447 0.708462660324404
24.002318568607514 301.69317401578604 0.7039546937130515
24.007546123560928 298.83627655887284 0.700114486314067
24.012773678514343 299.84076396565104 0.7010660534758641
24.018001233467757 299.0673289798627 0.699644823766483
24.02322878842117 297.784136814003 0.6978118416769172
24.028456343374586 298.3777414926435 0.6992681516293591
24.033683898328 302.20756658620024 0.7037859568694866
24.038911453281415 304.4041892344425 0.706449736028655
24.04413900823483 303.1675405518955 0.704427914099789
24.049366563188244 299.22691442547875 0.7000365382198709
24.054594118141658 300.9497586336065 0.7025678355801781
24.059821673095072 302.5499566561848 0.7041440869146761
24.065049228048487 304.32629129973435 0.7066546971692969
24.0702767830019 305.02978450626983 0.7199202624204134
24.075504337955316 307.7073070311624 0.7326133848633132
24.08073189290873 306.37712560188527 0.7376471297262035
24.085959447862145 304.24954436363373 0.7409423970125311
24.09118700281556 302.81822831272586 0.7443266075893078
24.096414557768973 306.0294342603944 0.7532732039249613
24.101642112722388 308.4631537256323 0.7597950571815233
24.106869667675802 306.25381182892545 0.7609792679992493
24.112097222629217 299.79960470081767 0.7560295125639578
24.11732477758263 295.5191481974315 0.7550360700847322
24.122552332536046 294.97103901915744 0.7579019790389889
24.12777988748946 297.1492569935922 0.763429768343355
24.133007442442874 298.2360233254533 0.7676784374866451
24.13823499739629 301.16560983534424 0.7741803229961649
24.143462552349703 302.5413780328699 0.7790296547972361
24.148690107303118 299.9441881505826 0.7783047533727563
24.153917662256532 297.9087441134263 0.7792776759256576
24.159145217209947 298.9579696308839 0.7840711330486275
24.16437277216336 301.1036785900593 0.7910977437752698
24.169600327116775 299.3322899739339 0.791502968231287
24.17482788207019 298.3574699394124 0.7929875369635915
24.180055437023604 298.57098142390174 0.7953796704439696
24.18528299197702 299.2806260403114 0.7991923417428362
24.190510546930433 299.9376432424797 0.8024578075584455
24.195738101883848 300.3303763915105 0.8058653515109186
24.200965656837262 302.650300329929 0.8123064176935437
24.206193211790676 306.22831543946967 0.8200877844614
24.21142076674409 309.7485567753671 0.8267689828435429
24.216648321697505 310.9467767687322 0.829867928117665
24.22187587665092 308.9269863220064 0.8288463244447978
24.227103431604334 304.0328587982528 0.8252383484312761
24.23233098655775 301.1624887892408 0.824901961657975
24.237558541511163 301.0494629736825 0.8290426651807923
24.242786096464577 302.1546665288455 0.8324671823129225
24.248013651417992 304.3388733833185 0.8361860080719741
24.253241206371406 296.8982059574926 0.8263415258661861
24.25846876132482 294.32281898203513 0.8254320637047208
24.263696316278235 293.47710230616497 0.8276068657487932
24.26892387123165 297.3625732811839 0.8355652342007619
24.274151426185064 303.72236106611587 0.8461459417953608
24.27937898113848 304.99304138276915 0.8498031815944117
24.284606536091893 305.34759323928296 0.8522198260573234
24.289834091045307 300.19466955674073 0.847879133425835
24.29506164599872 298.7106768588616 0.8495448091191055
24.300289200952136 301.1248130196043 0.8557816224332894
24.30551675590555 301.4100981459906 0.8579628222023515
24.310744310858965 299.3994691344755 0.8554281047286172
24.31597186581238 296.87854822021745 0.8529756620938475
24.321199420765794 296.43878780132303 0.8541278409925721
24.326426975719208 296.5861126606269 0.8571451439451031
24.331654530672623 296.97347246185336 0.8585746284020009
24.336882085626037 295.25030497310513 0.8573838029187036
24.34210964057945 296.07583658934726 0.8590068524065636
24.347337195532866 295.48252293532687 0.8606469335254481
24.35256475048628 295.99130361646706 0.8653241092721939
24.357792305439695 292.7606210208013 0.8639281608983568
24.36301986039311 290.8626767029236 0.8642712716476745
24.368247415346524 296.34051293049356 0.8734136007544703
24.373474970299938 301.0943381018739 0.8831907745155914
24.378702525253352 302.16664708784555 0.8872926652962362
24.383930080206767 301.67390489623347 0.8893511629265853
24.38915763516018 304.54068240213826 0.894649173142106
24.394385190113596 308.1709479912807 0.9003276744375662
24.39961274506701 307.6735022675434 0.9014904120894938
24.404840300020425 305.16678344622613 0.9004927381903995
24.41006785497384 306.929789919335 0.9071039174276171
24.415295409927253 304.85751099041033 0.9061020026750709
24.420522964880668 301.0117803101057 0.9025297298426204
24.425750519834082 297.9537645302041 0.9008863369314839
24.430978074787497 297.6959110715267 0.9022837026432721
24.43620562974091 302.7271489076504 0.9120990804036516
24.441433184694326 302.62864233033963 0.9135308354643435
24.44666073964774 301.45012120282786 0.914107504360135
24.451888294601154 301.99466674425935 0.9168776611448107
24.45711584955457 303.76251726314433 0.9195328722182831
24.462343404507983 304.69975359531537 0.9221617124366993
24.467570959461398 302.4524191613869 0.9217899071376738
24.472798514414812 301.93853094779126 0.9241003338197138
24.478026069368227 303.61243826809175 0.931549391746412
24.48325362432164 303.5485094209295 0.9333389562647917
24.488481179275055 302.492014141038 0.9334882530693746
24.49370873422847 304.0608163147679 0.9367664068018007
24.498936289181884 307.5458171354653 0.9435141636371356
24.5041638441353 305.204435374656 0.9424399395884256
24.509391399088713 305.1698766578339 0.9439849883985355
24.514618954042128 302.78831538044346 0.943417704516893
24.519846508995542 305.6949954633292 0.9494623373142961
24.525074063948956 304.7017768293087 0.9505071763294675
24.53030161890237 301.63843619614204 0.9476123348796706
24.535529173855785 298.24943551951986 0.9454920133483082
24.5407567288092 298.57062283458623 0.9491297343858649
24.545984283762614 299.6040636061722 0.9531686761315
24.55121183871603 301.2094505920676 0.9571933673427534
24.556439393669443 305.62502803493936 0.9661469599141952
24.561666948622857 312.4886171015549 0.9790194856941116
24.566894503576272 315.0948029420779 0.9851605607492901
24.572122058529686 313.2001942874067 0.984040947427824
24.5773496134831 308.81679072958696 0.9809215253815758
24.582577168436515 305.429574660671 0.9798454356030423
24.58780472338993 305.777927435822 0.9848089657644277
24.593032278343344 305.6716122366442 0.9870181182369048
24.59825983329676 306.27495073173094 0.9900343301667901
24.603487388250173 303.8225373585376 0.9875990449990629
24.608714943203587 303.49741032707635 0.9893716548443885
24.613942498157 304.6344876347857 0.9922234954861398
24.619170053110416 304.29749542261055 0.993745197267686
24.62439760806383 303.75353784735586 0.9948847883162147
24.629625163017245 300.0213469140288 0.991446934214213
24.63485271797066 301.0868950939572 0.9947767236579514
24.640080272924074 299.706855193401 0.9961542368085622
24.645307827877488 300.6695581746605 1.000959949267384
24.650535382830903 299.8489396335 1.0041735486798375
24.655762937784317 301.809089756694 1.0098975523792098
24.66099049273773 306.0811868674779 1.0189285046252738
24.666218047691146 309.1405681083652 1.0269978415446506
24.67144560264456 311.24467488348483 1.0333418580206366
24.676673157597975 309.386231062129 1.0337472922827657
24.68190071255139 307.7855580812977 1.032773784725047
24.687128267504804 304.23677886635744 1.0310321372677056
24.692355822458218 302.7381883197038 1.030861238710097
24.697583377411632 304.027570880215 1.0352861589777669
24.702810932365047 303.2689566545994 1.03358638586922
24.70803848731846 298.72024656034733 1.027237545403027
24.713266042271876 291.5061643348736 1.0179220691238857
24.71849359722529 290.69210239075454 1.0195604279214696
24.723721152178705 294.42492375583157 1.0284265170064073
24.72894870713212 302.1685262407911 1.043978535383239
24.734176262085533 303.76199944257314 1.049098043025811
24.739403817038948 307.3149565939765 1.0594313056044404
24.744631371992362 300.8687305427443 1.0511835261622284
24.749858926945777 299.7946472976662 1.0515359919490352
24.75508648189919 297.217284702862 1.050383142006302
24.760314036852606 304.294034309416 1.064766030889769
24.76554159180602 306.7976566792461 1.072654199595669
24.770769146759434 305.54740317163134 1.0727630430516555
24.77599670171285 304.53896202410294 1.0762251208873086
24.781224256666263 301.0677253343679 1.0737222339970334
24.786451811619678 305.61483381185604 1.0848816877969032
24.791679366573092 305.00728248495375 1.0854129602620077
24.796906921526507 307.94754321952854 1.0947638536057929
24.80213447647992 305.1242992234928 1.0918849750092177
24.807362031433335 300.26069426938847 1.085189054385701
24.81258958638675 299.37282412733947 1.0833783956526828
24.817817141340164 302.5082613943441 1.0894113628197855
24.82304469629358 306.04852095859536 1.0992513171051523
24.828272251246993 307.1869482583375 1.1041618537131002
24.833499806200408 302.106189827475 1.099272381317571
24.838727361153822 298.5765483499742 1.0952391676152435
24.843954916107236 298.5945467459267 1.0996548143911915
24.84918247106065 299.6814664289077 1.104750655885126
24.854410026014065 301.578969812007 1.1109687913967121
24.85963758096748 299.58169464376033 1.1083574518718178
24.864865135920894 300.32751695190535 1.111552136477179
24.87009269087431 302.02061937198863 1.1194753350993818
24.875320245827723 307.95859601607555 1.1344376030822618
24.880547800781137 313.69740190151634 1.1490140232136579
24.885775355734552 315.65754651687354 1.1535678475294773
24.891002910687966 312.3960426730688 1.1509611258608434
24.89623046564138 306.8056616505872 1.1449369152573856
24.901458020594795 303.76440352758254 1.1427632105465102
24.90668557554821 306.09929857696403 1.1501711979586293
24.911913130501624 306.6295705984273 1.1545676773290094
24.91714068545504 309.0659619220022 1.16248418260928
24.922368240408453 304.5580863636173 1.1554563150219106
24.927595795361867 302.8021038708649 1.153141889444988
24.93282335031528 302.6011525687755 1.1574869506872985
24.938050905268696 303.47596075358257 1.16290774577511
24.94327846022211 304.97735140451374 1.1711566655754293
24.948506015175525 304.1477925381951 1.1715546694035637
24.95373357012894 304.680057652372 1.1760450159653877
24.958961125082354 305.4002055648054 1.1817655040702755
24.964188680035768 308.8305280773813 1.1932313393060927
24.969416234989183 308.3751207987528 1.194002205615828
24.974643789942597 309.98822949735165 1.1980849194053436
24.97987134489601 303.62502297297135 1.185811423382271
24.985098899849426 303.07961553390294 1.1904390709391237
24.99032645480284 304.17788400276294 1.1980072560272683
24.995554009756255 306.63095489781466 1.2068505545236878
25.00078156470967 309.9499833637345 1.2171342612788112
25.006009119663084 306.19963043321354 1.2121003535683175
25.011236674616498 304.0646164864184 1.212903174950166
25.016464229569912 304.72592619680995 1.2186981478399956
25.021691784523327 306.5754170177858 1.224917037924783
25.02691933947674 310.4613206457295 1.23479595273022
25.032146894430156 309.97085496274036 1.2351822443572733
25.03737444938357 312.5696304593763 1.2447687149228444
25.042602004336985 313.3001098117215 1.2504980080984482
25.0478295592904 314.2744082017355 1.256303155110647
25.053057114243813 309.63221309807244 1.2488339349561504
25.058284669197228 305.205388549878 1.242246437694178
25.063512224150642 302.0163524387602 1.2397310442071945
25.068739779104057 306.2449515128773 1.2540067109785595
25.07396733405747 312.2864790201654 1.2713736643336258
25.079194889010886 316.1328366098509 1.2831206416417023
25.0844224439643 313.5339469285874 1.2815990170746954
25.089649998917714 313.19233690627 1.2857745955781417
25.09487755387113 316.14198515831663 1.2954223469566848
25.100105108824543 316.5135645708359 1.2992357293592012
25.105332663777958 310.6608330018537 1.2917758093217038
25.110560218731372 307.4952939925764 1.2890117648598034
25.115787773684787 307.7949084710968 1.2958425045093473
25.1210153286382 308.1461889512254 1.301968367685373
25.126242883591615 313.25319722124055 1.31593291187354
25.13147043854503 317.1087428062868 1.326366307318034
25.136697993498444 317.42892948566544 1.3276919044908335
25.14192554845186 315.31347471905303 1.3270578041733052
25.147153103405273 308.5788643006788 1.3189337419773635
25.152380658358688 311.3764399420835 1.3302434701435588
25.157608213312102 311.28231205081374 1.333999844955607
25.162835768265516 312.79366156979495 1.3417279207385426
25.16806332321893 318.2130067901687 1.3588232546356467
25.173290878172345 322.54705817674403 1.3730624428694018
25.17851843312576 321.68888314293764 1.375748142073831
25.183745988079174 317.91088263519293 1.3712161850835873
25.18897354303259 312.9717780060622 1.3663761846954952
25.194201097986003 313.9852107799391 1.3733198157026458
25.199428652939417 315.28162077463196 1.3807581106871163
25.204656207892832 314.8844963766676 1.383817350194473
25.209883762846246 318.26799672534474 1.3947620089125676
25.21511131779966 320.3488059417161 1.402626678692639
25.220338872753075 319.5321411452636 1.4055780670048306
25.22556642770649 319.93002158419546 1.4124859320590941
25.230793982659904 313.55299352596586 1.4042827588909028
25.23602153761332 314.6579763041666 1.4120143600153485
25.241249092566733 312.5547670351917 1.4127143867444432
25.246476647520147 315.4352285769491 1.422709531671334
25.25170420247356 318.9723398679614 1.4360465009908066
25.256931757426976 324.9967167120522 1.4568141617568355
25.26215931238039 323.4396697673552 1.4596865605427038
25.267386867333805 322.0028952082981 1.459844645080909
25.27261442228722 319.404246927517 1.4577269317438715
25.277841977240634 328.97886540946575 1.4864476723260724
25.283069532194048 328.0563393281787 1.489493860904681
25.288297087147463 335.45788408963693 1.5122970361813912
25.293524642100877 332.82773768358754 1.509075135079219
25.29875219705429 339.8561626297765 1.5332758601480079
25.303979752007706 329.3329276179481 1.513344426403578
25.30920730696112 328.91412587423554 1.5190510844760878
25.314434861914535 323.74565397748097 1.5110574653632354
25.31966241686795 328.21150096538173 1.528709535258308
25.324889971821364 325.69669675526256 1.5281916803871802
25.330117526774778 325.45591150855176 1.5341213814616754
25.335345081728192 323.9619615389957 1.5365773490836019
25.340572636681607 321.0673750964079 1.5351474698942136
25.34580019163502 323.2196601984946 1.5473360365416367
25.351027746588436 326.40729289321365 1.559974677230327
25.35625530154185 328.8212882896687 1.574198957080117
25.361482856495265 327.89504227214127 1.5769179519654375
25.36671041144868 329.1195585579054 1.5874259679477287
25.371937966402093 331.19453041652065 1.5980204320854288
25.377165521355508 329.6958519608603 1.603893241421519
25.382393076308922 324.2797490290722 1.600475372168216
25.387620631262337 323.1271581735139 1.6046605215417196
25.39284818621575 326.3231893307659 1.6190696320553601
25.398075741169166 333.3519409024675 1.6382887305782299
25.40330329612258 327.5584480409517 1.631339507857064
25.408530851075994 322.95830988137607 1.6238657391843447
25.41375840602941 319.67473374766524 1.6246896150300736
25.418985960982823 323.2812927864239 1.6423402029772136
25.424213515936238 326.66215399595444 1.6629304408371612
25.429441070889652 316.5814556272235 1.6470589601647156
25.434668625843067 312.09843151034994 1.645012124065336
25.43989618079648 307.94937715520535 1.6377681117431884
25.445123735749895 321.9004060853967 1.6767398766609871
25.45035129070331 326.0151634703768 1.690081244649138
25.455578845656724 328.1452000724664 1.704683053910301
25.46080640061014 324.7177589986166 1.7061359029019714
25.466033955563553 325.9210815710782 1.7173019062828092
25.471261510516968 325.2840114909034 1.7238713962424843
25.476489065470382 330.6472854506147 1.7426027950310883
25.481716620423796 323.1177097096339 1.7321440800166636
25.48694417537721 324.2204430746855 1.7412305448859258
25.492171730330625 319.4054676508336 1.738600310371018
25.49739928528404 323.0760976123777 1.7627624646260276
25.502626840237454 326.4098913649623 1.7827442391897674
25.50785439519087 325.8668310776477 1.792862050075736
25.513081950144283 322.92969022887115 1.7878825825316904
25.518309505097697 318.9154966340425 1.7851773716806212
25.523537060051112 319.11193391835644 1.7951793654356836
25.528764615004526 325.6710755200911 1.827331598834248
25.53399216995794 325.1288755809898 1.833803410779063
25.539219724911355 323.74657070928055 1.8393621031401723
25.54444727986477 320.3568219370719 1.8342352808869016
25.549674834818184 322.3148858547546 1.8531527084772383
25.5549023897716 328.37019846489545 1.879458020647645
25.560129944725013 333.3179428622979 1.9137121134384305
25.565357499678427 340.3394052134995 1.9415283952470366
25.57058505463184 342.30678407490905 1.9589153177889387
25.575812609585256 338.83564724698505 1.951032400029226
25.58104016453867 332.33244949221586 1.9422391006513333
25.586267719492085 329.3077950166411 1.949115719919664
25.5914952744455 331.19795707985725 1.9673889389819912
25.596722829398914 329.76528264355994 1.9799094240754174
25.601950384352328 329.2909293780071 1.9858612458818699
25.607177939305743 326.674746150703 1.9936064614562226
25.612405494259157 324.757017643409 1.99541647741446
25.61763304921257 323.6326806779548 2.0046842470308914
25.622860604165986 329.68515884329673 2.0349465043947412
25.6280881591194 333.80596589846357 2.061112444475586
25.633315714072815 332.67907983798943 2.0708184843606787
25.63854326902623 325.60045154969293 2.059449836934602
25.643770823979644 323.81374219349544 2.0695604492834523
25.648998378933058 326.0116542204391 2.0924253488588858
25.654225933886472 329.637340522262 2.123850570353698
25.659453488839887 318.98162943882755 2.098349299041218
25.6646810437933 318.3135523079427 2.1106785652888314
25.669908598746716 317.7444381582936 2.1172342665737194
25.67513615370013 324.69430815691965 2.164380264453399
25.680363708653545 322.63046761191373 2.170192614047178
25.68559126360696 317.2732668737842 2.1740858501214015
25.690818818560373 317.92944949921986 2.1873266135059257
25.696046373513788 318.3107941953321 2.205654115066823
25.701273928467202 317.3866750919125 2.216894876427836
25.706501483420617 321.06247020970466 2.2485825544409797
25.71172903837403 330.7651458977938 2.3050548329257063
25.716956593327446 335.140052456609 2.3401112860123163
25.72218414828086 332.8453724594993 2.350406589411186
25.727411703234274 334.9216301673271 2.3710417071321643
25.73263925818769 333.06681719499596 2.389372506181179
25.737866813141103 326.1523343907874 2.381538338673349
25.743094368094518 313.45185197168206 2.365485442819678
25.748321923047932 310.962526161199 2.374160497868076
25.753549478001347 326.09564482843 2.455062831545133
25.75877703295476 337.4176115821861 2.5133091486808175
25.764004587908175 340.4727262014167 2.5430345504379432
25.76923214286159 333.23131115265653 2.548359929233116
25.774459697815004 323.50417362939083 2.5380173175151137
25.77968725276842 328.0208981515815 2.5928289290168482
25.784914807721833 324.05636190122345 2.5923376469498
25.790142362675248 334.30659609216366 2.656133507210519
25.795369917628662 322.7858700722214 2.626111200657611
25.800597472582076 337.24232842773097 2.7212847101034012
25.80582502753549 335.1837944837046 2.7570025559343243
25.811052582488905 339.8643595661382 2.8155182648496995
25.81628013744232 328.37469038840425 2.8017298156571657
25.821507692395734 311.3637490440073 2.7424768640581343
25.82673524734915 303.21204577363073 2.7345973801527896
25.831962802302563 309.95649870164436 2.7959102420920225
25.837190357255977 323.69906098851965 2.9069110527540927
25.84241791220939 326.26154032312996 2.953042973242665
25.847645467162806 330.11777296205247 3.0104985158616295
25.85287302211622 326.743707660923 3.0270647034227816
25.858100577069635 340.11476533742706 3.1331575649523686
25.86332813202305 339.9955928038959 3.1696212803653907
25.868555686976464 333.3475263451949 3.178939655340809
25.87378324192988 320.45785086779335 3.1558557675592485
25.879010796883293 311.0398826966657 3.1611393901656424
25.884238351836707 321.8140540832169 3.2734556179635645
25.88946590679012 328.738385535617 3.373110224889444
25.894693461743536 347.08500075575193 3.53138559862615
25.89992101669695 343.6030035759704 3.5664888666461407
25.905148571650365 340.2377114930481 3.6258949411874952
25.91037612660378 330.4708481351435 3.631651557225879
25.915603681557194 321.9227694755298 3.665504486167826
25.920831236510608 334.9304711884327 3.779799886931647
25.926058791464023 327.9392685576568 3.83052294679914
25.931286346417437 334.9763576847284 3.9456809278896148
25.93651390137085 319.4729505030391 3.959199849392201
25.941741456324266 311.14184929641726 4.022463332563669
25.94696901127768 319.7003591652854 4.219166017048848
25.952196566231095 331.900172395309 4.426526119144855
25.95742412118451 341.2556502115817 4.566129082947627
25.962651676137924 324.7987017615498 4.528544975205875
25.967879231091338 324.0911586135464 4.586639018159489
25.973106786044752 328.6079861368188 4.693619018014074
25.978334340998167 319.25208731018057 4.698381073881662
25.98356189595158 300.1943966897509 4.643188699314871
25.988789450904996 287.2835397193871 4.606954305859644
25.99401700585841 309.9142584944575 4.892946468049705
25.999244560811825 337.9977092793199 5.211627687238997
26.00447211576524 354.1196751813091 5.513430792229497
26.009699670718653 334.43656408962806 5.435656333360534
26.014927225672068 310.1433847156741 5.348642907194179
26.020154780625482 315.24138933238146 5.437965118200534
26.025382335578897 313.97975520181484 5.570664673309673
26.03060989053231 350.7136604803598 6.0896168198258875
26.035837445485726 344.99277882543737 6.2333661438273005
26.04106500043914 337.09665155201253 6.337130298844284
26.046292555392554 318.64344387364724 6.256329343632162
26.05152011034597 308.56160754156383 6.31414693961012
26.056747665299383 327.1308653947552 6.717711699952061
26.061975220252798 339.97026937219425 7.259487007684103
26.067202775206212 344.8537314059494 7.504261000281595
26.072430330159627 325.176047876508 7.659539238392332
26.07765788511304 316.0103827216248 7.599070191634142
26.082885440066455 317.79208126748836 8.067821870817308
26.08811299501987 320.85122836646457 8.439796075979704
26.093340549973284 308.32197803228297 8.81498232670342
26.0985681049267 298.14390180433213 9.180275409208065
26.103795659880113 300.9883635252073 9.926404649089541
26.109023214833528 274.5335495524676 10.331308371243694
26.114250769786942 251.5193835640562 10.83456833242421
26.119478324740356 264.7621782757108 12.832805788935966
26.12470587969377 270.50150835088726 14.81905353619496
26.129933434647185 248.32789092971504 19.62789151274371
26.1351609896006 123.67662697770085 19.594632738691704
