# Supplementary material for: Unraveling metal effects on CO2 uptake in pyrene-based metal-organic frameworks
Source: Nat Commun. 2025 Feb 11;16:1516. doi: 10.1038/s41467-025-56296-w (PMC11814143; doi:10.1038/s41467-025-56296-w)
Supplement: Supplementary file 3 — Source Data [file 41467_2025_56296_MOESM3_ESM.zip › SourceCode/SuppInf/FigureS5_Ga-TBAPy_InSitu_VariableT_PXRD/Data/GaTBAPy_0157p.dat]

0.002613777476707968 9.742373061490024 3.4449894365642053
0.007841332430123905 11.87132537439035 3.3091048359455715
0.01306888738353984 11.227998104022008 2.7043094475813594
0.018296442336955775 14.425959842057361 2.710322807396551
0.02352399729037171 15.806318910338 2.7692570057667116
0.028751552243787646 16.28789918394484 2.752884436132654
0.03397910719720358 18.115185575631955 2.4491496765395713
0.03920666215061952 20.465768800106652 2.616058833977247
0.04443421710403546 20.48000415114932 2.4410121240661824
0.0496617720574514 21.191254016610152 2.2219898001428717
0.054889327010867336 20.116655594066284 2.1128860229517143
0.060116881964283275 18.67184172144491 2.025321610637541
0.06534443691769921 18.25947420294292 1.8964668883440852
0.07057199187111515 16.113534411580776 1.7960182991152975
0.07579954682453109 14.770088544332127 1.7026766970700333
0.08102710177794703 16.40113374550033 1.6361468624223428
0.08625465673136297 19.980822627775275 1.76613595251465
0.09148221168477891 20.54513963823697 1.6640891949743246
0.09670976663819485 20.93037164120675 1.558976883665985
0.10193732159161079 21.4753374039045 1.582691575614473
0.10716487654502672 17.922172692364622 1.4420747001444962
0.11239243149844266 17.0426354133738 1.3539085825713664
0.1176199864518586 16.50019108423129 1.3230979704119847
0.12284754140527454 17.837695299853696 1.29241069017612
0.12807509635869047 20.803323844864916 1.3641469357809635
0.1333026513121064 21.316768835905954 1.35228960114136
0.13853020626552232 20.921799547643282 1.3336072104579015
0.14375776121893824 19.967798864051666 1.302993906630853
0.14898531617235417 20.508961820624215 1.3565068077520261
0.1542128711257701 20.184900390877786 1.350323444899845
0.15944042607918602 17.742794767589118 1.2014837410360029
0.16466798103260194 17.17363797541242 1.1419251860184445
0.16989553598601786 16.111886480545287 1.0554898271308122
0.1751230909394338 16.71243266568819 1.0384556065910193
0.18035064589284971 17.982724558230625 1.0496347702156605
0.18557820084626564 19.952751827476007 1.0622743892384845
0.19080575579968156 22.1452052655544 1.1121606296644042
0.1960333107530975 22.63504851116596 1.1067824739544616
0.20126086570651341 20.684495068005038 1.0495863019838954
0.20648842065992934 18.077204658508972 0.9835371368862151
0.21171597561334526 16.03210344049791 0.8972381433576456
0.2169435305667612 15.772071764350443 0.8487478511043893
0.22217108552017711 16.45188614773205 0.8709231035535016
0.22739864047359304 15.925445621895319 0.8758566949873193
0.23262619542700896 15.444422731692464 0.8526638349474354
0.2378537503804249 15.685646995707094 0.8511789139790565
0.2430813053338408 17.478855152447 0.8820488435824785
0.24830886028725674 18.826695549496222 0.8749214654164928
0.25353641524067266 20.710636722113765 0.9107488174617508
0.2587639701940886 19.72214227335667 0.8842285249991597
0.2639915251475045 19.20130383781821 0.8780468307622354
0.26921908010092044 18.272720009053746 0.8665038726385736
0.27444663505433636 18.382856268683827 0.8559779971635729
0.2796741900077523 18.98445310858471 0.880351816424542
0.2849017449611682 17.868607565889345 0.8378939849674877
0.29012929991458414 17.45286252131717 0.8324292797453987
0.29535685486800006 16.098828371515182 0.8171744819188921
0.300584409821416 14.73826227094052 0.7619368971792043
0.3058119647748319 15.030820326975624 0.7583143631478523
0.31103951972824784 16.330808383153034 0.799610339125
0.31626707468166376 18.007378447709687 0.8230454862145427
0.3214946296350797 18.802184708954417 0.8503730695635501
0.3267221845884956 17.868452461186536 0.8244401340774247
0.33194973954191154 18.58566992370926 0.8290275338008588
0.33717729449532746 18.752403894144088 0.8240284553191483
0.3424048494487434 18.07185287482822 0.8087562232256377
0.3476324044021593 18.131425749407978 0.8202945859209629
0.35285995935557524 17.60604045804811 0.8099433791138796
0.35808751430899116 18.029623302099957 0.8330433337606297
0.3633150692624071 19.799125022337854 0.9095335459966046
0.368542624215823 19.325875411034616 0.8927449027497274
0.37377017916923894 19.11560993800114 0.8789928356142945
0.37899773412265486 17.717911176470366 0.8352599912173402
0.3842252890760708 15.987556476073895 0.7900944883101223
0.3894528440294867 16.109237645475954 0.7926808385147716
0.39468039898290264 15.588350146786734 0.7716710253282727
0.39990795393631856 16.990136172588464 0.7823328841028754
0.4051355088897345 18.53534178854861 0.7807759909090684
0.4103630638431504 19.30425845487871 0.7888358938352723
0.41559061879656634 20.313521912419695 0.812042026155177
0.42081817374998226 19.526664629873025 0.8187986886385483
0.4260457287033982 18.39264420903526 0.7853845578860872
0.4312732836568141 18.165369625897114 0.7661973031429263
0.43650083861023004 18.17368030710972 0.7621982841377329
0.44172839356364596 18.696893250927065 0.7730264149362676
0.4469559485170619 19.526699687604513 0.7877447400208514
0.4521835034704778 19.32876558274762 0.7960574298278237
0.45741105842389373 18.78702769752866 0.7812038234716543
0.46263861337730966 18.852093615873876 0.7735582139055812
0.4678661683307256 18.44848837522777 0.7773666371147318
0.4730937232841415 18.91934855153993 0.7877733114901602
0.47832127823755743 18.900489268098948 0.7896688067912596
0.48354883319097336 19.15881800747527 0.7917578039883734
0.4887763881443893 20.06629634104939 0.7940686238968278
0.4940039430978052 20.432801751866126 0.7968843460964774
0.49923149805122113 19.29366489414279 0.7575443037967164
0.5044590530046371 17.434293069919 0.7362638849648646
0.5096866079580531 16.60828377643623 0.7255347420773052
0.5149141629114691 16.885900633918553 0.7325243073101609
0.5201417178648851 17.089467906786204 0.7273492939857774
0.525369272818301 18.250161603652387 0.7383724422753463
0.530596827771717 18.40962535318599 0.7354156095908663
0.535824382725133 19.15074711271269 0.747777356769772
0.541051937678549 19.551559162200267 0.7537031233265938
0.546279492631965 18.74447521455396 0.733925450507248
0.5515070475853809 17.949296326831597 0.732268357119342
0.5567346025387969 17.985666706070955 0.7225269022430101
0.5619621574922129 18.699979462258998 0.7371386433736594
0.5671897124456289 19.10785645261006 0.7467887032882656
0.5724172673990449 19.594167243763096 0.7528240387901441
0.5776448223524608 20.021942593190165 0.741717228833229
0.5828723773058768 18.914878635621523 0.7254225554287594
0.5880999322592928 18.236888911142042 0.7220493292583675
0.5933274872127088 17.887145507941135 0.7211076156004569
0.5985550421661248 16.792278247664967 0.6977547284562082
0.6037825971195407 18.377940906535557 0.717702649537275
0.6090101520729567 20.093976554126588 0.7328032036471804
0.6142377070263727 20.6525335590314 0.7362253591003184
0.6194652619797887 21.774994048230475 0.756919776956854
0.6246928169332047 21.55436710024624 0.7550929358843386
0.6299203718866206 21.58502776004846 0.755045072003885
0.6351479268400366 21.78460665326585 0.7772749445954614
0.6403754817934526 21.76068476563404 0.7637837152678942
0.6456030367468686 21.15490490034271 0.7308249890475729
0.6508305917002846 20.341932122052018 0.6912195273559267
0.6560581466537005 21.066519709872626 0.688277606186879
0.6612857016071165 21.3031962042144 0.7072487576229888
0.6665132565605325 21.70690651928948 0.7257842051079232
0.6717408115139485 21.700674508915164 0.735802881374846
0.6769683664673645 21.622253628195846 0.7215615555291395
0.6821959214207804 20.564146870969555 0.6996202610937712
0.6874234763741964 20.151508090013667 0.689614031806627
0.6926510313276124 19.631324059936595 0.6783377393960279
0.6978785862810284 20.216015724805146 0.6893032527919113
0.7031061412344444 21.83521218712952 0.7110697593973621
0.7083336961878604 22.600953919692017 0.7280099520427943
0.7135612511412763 21.769527975536505 0.7228607066826273
0.7187888060946923 21.74607798435347 0.7338801961550704
0.7240163610481083 22.531377780807205 0.7578955128031173
0.7292439160015243 24.538671626979905 0.7893065844485172
0.7344714709549403 25.06770063389873 0.7710342806999392
0.7396990259083562 26.026930738528815 0.7796398494917407
0.7449265808617722 25.638567399796013 0.7714300715898186
0.7501541358151882 24.862868377956325 0.7631565633359099
0.7553816907686042 25.328403306183507 0.7765796185260946
0.7606092457220202 25.321625315853538 0.7750138563435305
0.7658368006754361 26.876772129830602 0.7864322266619147
0.7710643556288521 29.65322265005033 0.81127235654909
0.7762919105822681 30.22725358814098 0.79729566509961
0.7815194655356841 32.20915046536911 0.8295842002463815
0.7867470204891001 32.06821769956837 0.8483303755741016
0.791974575442516 31.940140634739613 0.8699632997477283
0.797202130395932 31.029738287074668 0.8612907725832197
0.802429685349348 31.015794770135273 0.844178999891097
0.807657240302764 34.20481966179288 0.8614886665709822
0.81288479525618 38.4430544679939 0.9219571729515208
0.8181123502095959 42.93622966280288 0.9766027413735187
0.8233399051630119 44.038086484193315 0.9917766015261
0.8285674601164279 43.48535316189165 0.9949360443355235
0.8337950150698439 43.38920599832535 1.0005329011773476
0.8390225700232599 47.56460195422805 1.063155893003673
0.8442501249766758 52.390404174800615 1.1418838853135296
0.8494776799300918 57.35591174399208 1.1952173095543495
0.8547052348835078 60.69497914056327 1.2399598895475408
0.8599327898369238 64.23943341875741 1.2727988650763555
0.8651603447903398 66.88294223440589 1.3020973132898679
0.8703878997437557 69.45790747281112 1.3234108568469494
0.8756154546971717 71.12667873197435 1.3079796543417475
0.8808430096505877 72.12187596407897 1.300736144493223
0.8860705646040037 73.90517584058516 1.3004318408786513
0.8912981195574197 73.77037807673213 1.2942897099973123
0.8965256745108356 75.64740328331808 1.3034690630752246
0.9017532294642516 78.68525977145946 1.3431001811908188
0.9069807844176676 79.50492534812149 1.3580364915445435
0.9122083393710836 82.36833171537843 1.409025312025804
0.9174358943244996 84.56847174645098 1.4414497083082076
0.9226634492779155 84.48506383854196 1.4259365516090001
0.9278910042313315 88.53107443566681 1.4525858638689904
0.9331185591847475 87.16522037432694 1.4304801575699333
0.9383461141381635 91.90373635362144 1.461845996112817
0.9435736690915795 91.25014104930399 1.4506391443721414
0.9488012240449955 95.13095930618331 1.48321728459182
0.9540287789984114 97.97368165002837 1.5014023755019954
0.9592563339518274 96.68369658982324 1.4779781535815402
0.9644838889052434 95.55595014285109 1.4646691840753114
0.9697114438586594 95.39190627936117 1.4465999913779493
0.9749389988120754 96.47798213122763 1.4542511438716468
0.9801665537654913 94.31462323879666 1.4436382811271975
0.9853941087189073 99.2920978834568 1.4784683809942012
0.9906216636723233 101.7617079307043 1.4888965870270134
0.9958492186257393 106.00434265371963 1.5087104340728903
1.0010767735791553 108.44466455679152 1.5016249869756026
1.0063043285325712 110.25740920367988 1.5245632404978942
1.0115318834859872 110.9810681206913 1.5390320559999486
1.0167594384394032 109.4507502848392 1.524527083587739
1.0219869933928192 120.14167198637092 1.6095059557652225
1.0272145483462352 120.506074769436 1.5874701866675593
1.0324421032996511 122.0784294607339 1.602575520122788
1.0376696582530671 126.62245882189595 1.6315202532383257
1.042897213206483 126.54908982745722 1.6306756364590524
1.048124768159899 129.7132822142284 1.6689037994520985
1.053352323113315 129.6595911176322 1.66353412869758
1.058579878066731 125.46157274478736 1.6201030058815113
1.063807433020147 124.64082211963661 1.6040913109179524
1.069034987973563 124.13865968065808 1.5874216699030608
1.074262542926979 129.88396501831448 1.63619527884434
1.079490097880395 132.5855600830841 1.6710850950780831
1.084717652833811 135.08208359334216 1.684679275622848
1.089945207787227 130.6393014933055 1.681232944406025
1.095172762740643 131.71688817077532 1.6732392918524392
1.1004003176940589 127.18178207978156 1.6379094476916887
1.1056278726474749 127.00681707157361 1.6320023031375663
1.1108554276008908 127.10066982558425 1.6171354300160923
1.1160829825543068 125.23247246107424 1.5891701138634353
1.1213105375077228 128.56382537373176 1.6072457501283657
1.1265380924611388 128.5912636243457 1.6032549855395464
1.1317656474145548 127.57774198267263 1.5954844893554014
1.1369932023679707 131.88938275281126 1.63839338049248
1.1422207573213867 130.2520177347664 1.642929724359891
1.1474483122748027 134.56739925076226 1.6718376902626508
1.1526758672282187 142.77517420727588 1.7268772768968046
1.1579034221816347 142.96556959271595 1.7342866848356384
1.1631309771350506 142.16203562355156 1.7077400023737552
1.1683585320884666 138.83500102003867 1.6668022417897654
1.1735860870418826 138.38116835996075 1.6720778409499018
1.1788136419952986 139.73956599439128 1.686347066920801
1.1840411969487146 136.12481175171234 1.6326351275008455
1.1892687519021305 137.5776285150824 1.650771270882039
1.1944963068555465 141.40956773463023 1.659258559493511
1.1997238618089625 146.43582391451812 1.6615548691830904
1.2049514167623785 150.22462263632755 1.706670302562191
1.2101789717157945 147.85466789588247 1.6939118810254858
1.2154065266692105 148.8347660428242 1.6927992710004438
1.2206340816226264 147.1398269893904 1.6818623973682103
1.2258616365760424 141.26273368066998 1.6316236513282607
1.2310891915294584 144.20724604362033 1.6407143210702813
1.2363167464828744 141.06458771120683 1.629719842643643
1.2415443014362904 137.04652507214607 1.6195464998396423
1.2467718563897063 136.06150491025952 1.6345637700420041
1.2519994113431223 131.87252863326 1.6177967178307116
1.2572269662965383 137.21852526608748 1.650811012462976
1.2624545212499543 142.03135151852877 1.667972022595598
1.2676820762033703 144.89064476732054 1.6832166053314666
1.2729096311567862 145.21322117748 1.7002098079576131
1.2781371861102022 144.1390533077779 1.69773500734957
1.2833647410636182 148.58893604317132 1.7365976656851876
1.2885922960170342 152.15458726592948 1.7554162811574747
1.2938198509704502 150.52797730461398 1.734791319708748
1.2990474059238661 148.46368297628524 1.7017083800949075
1.3042749608772821 146.04336955320395 1.6891096121306528
1.309502515830698 147.56009585838964 1.7012176443962819
1.314730070784114 147.79443793844672 1.7011298885113506
1.31995762573753 150.06666239777192 1.6966648067378858
1.325185180690946 147.04663915373928 1.6769404161126287
1.330412735644362 145.2284291691767 1.6674327207662432
1.335640290597778 143.1315081340958 1.6622373012948584
1.340867845551194 142.08471619225423 1.679271114254444
1.34609540050461 141.75834894527299 1.6623054758215337
1.351322955458026 144.44244838227647 1.6722141362376803
1.356550510411442 141.60843134636846 1.6527935001436376
1.361778065364858 134.69310862371464 1.6193752671426278
1.3670056203182739 131.0065099691079 1.5982220938426093
1.3722331752716899 131.98506132343647 1.6046094484766362
1.3774607302251058 131.41078930841482 1.6027390196186544
1.3826882851785218 138.97904290341168 1.6381937927819847
1.3879158401319378 143.01933086890577 1.6492552631132147
1.3931433950853538 146.19206831731125 1.6862440375028753
1.3983709500387698 149.50761906719424 1.7081766128638032
1.4035985049921857 146.0141358123316 1.6859448592611035
1.4088260599456017 139.0777007432936 1.652553643692858
1.4140536148990177 138.23114230478984 1.649760810158916
1.4192811698524337 140.18146906575566 1.6799286400977635
1.4245087248058497 139.8236299455819 1.6818008769224204
1.4297362797592656 136.80610820019126 1.6362421115731092
1.4349638347126816 135.7711827082232 1.6285025361446601
1.4401913896660976 131.73711968212731 1.6055443200497816
1.4454189446195136 134.30850826299428 1.6274572826190927
1.4506464995729296 130.94054387368453 1.6312163462777256
1.4558740545263456 126.33033180417662 1.581386382756279
1.4611016094797615 129.62508719149034 1.5996290312913137
1.4663291644331775 129.22133155869383 1.6271020444914654
1.4715567193865935 133.97282090437693 1.6417154969590317
1.4767842743400095 135.0728622915758 1.6492187123906603
1.4820118292934255 134.40663842354928 1.6629174595388023
1.4872393842468414 134.6665541715739 1.6585708796103091
1.4924669392002574 128.95922090076309 1.6477741613141226
1.4976944941536734 118.75599546591118 1.574727111763056
1.5029220491070894 114.43723551060052 1.525959827394224
1.5081496040605054 119.9026293476344 1.5291245337015278
1.5133771590139213 125.6957542286967 1.584429706450219
1.5186047139673373 134.40205736095595 1.6415604449565095
1.5238322689207533 134.07575518416414 1.643914950924567
1.5290598238741693 132.32924861468217 1.6230351534504128
1.5342873788275853 124.53870740906932 1.5557464736154092
1.5395149337810012 122.6092161001961 1.5752580395773854
1.5447424887344172 121.43703231222989 1.5751247505333503
1.5499700436878332 127.29814892209316 1.6153025945024078
1.5551975986412492 135.48170582344923 1.6606755790394316
1.5604251535946652 134.79180690760927 1.6526873959460924
1.5656527085480811 138.56488666946453 1.6772639837259624
1.5708802635014971 144.24415816439995 1.7048207755298384
1.576107818454913 147.4951631823475 1.7158332452537584
1.581335373408329 147.15106189611825 1.6981683337638882
1.586562928361745 145.18641677457975 1.6971128594058933
1.591790483315161 144.07264011209747 1.7059041474969867
1.597018038268577 144.91038544967242 1.7000599108037615
1.602245593221993 145.23942724191647 1.6959137619169478
1.607473148175409 149.72532773172307 1.691921803092558
1.612700703128825 157.06548479652753 1.7317672801284336
1.617928258082241 156.42314853802975 1.7245769031801719
1.623155813035657 154.11837891731514 1.7043022457565302
1.628383367989073 150.75769596273264 1.663789138231043
1.6336109229424889 151.93129716934297 1.6763446372685906
1.6388384778959049 155.0843907399021 1.6890331346111551
1.6440660328493208 162.00132129668123 1.7173949647898212
1.6492935878027368 174.52433749183925 1.7873178878913876
1.6545211427561528 178.9340461706303 1.8275788573053402
1.6597486977095688 181.3774254240043 1.8414993463095408
1.6649762526629848 179.47118381666172 1.825642993535253
1.6702038076164007 180.29429414403086 1.8228473401332395
1.6754313625698167 189.8167853921049 1.8598691970583088
1.6806589175232327 196.0563237498674 1.9050935826004483
1.6858864724766487 198.44741276304813 1.9250786531367388
1.6911140274300647 200.8472955529943 1.9470449136209955
1.6963415823834807 201.5571804624019 1.9431087560889668
1.7015691373368966 190.7988523085437 1.8721677148122169
1.7067966922903126 180.05157516211045 1.7869172666157311
1.7120242472437286 180.31565724917292 1.780830778472752
1.7172518021971446 185.11653289329897 1.781913832184768
1.7224793571505606 195.32419030016615 1.8055181497194102
1.7277069121039765 208.23053335083853 1.8746720099360343
1.7329344670573925 214.44303176961995 1.9262007910139447
1.7381620220108085 205.68847680980193 1.8801935599542874
1.7433895769642245 201.44484856710815 1.8816478415828346
1.7486171319176405 204.372720149368 1.8980285138833237
1.7538446868710564 219.87588788599305 1.9421401741988504
1.7590722418244724 234.1842047341335 1.9886750367718735
1.7642997967778884 237.3827759114695 1.9894800072902041
1.7695273517313044 236.5859288332175 1.9769380071231846
1.7747549066847204 232.3098480960778 1.9619873272510815
1.7799824616381363 224.1918715972793 1.9171200477751371
1.7852100165915523 229.39583115131757 1.9176652075793754
1.7904375715449683 236.6602524769877 1.9558431491171573
1.7956651264983843 241.15662516596 1.9774106860107357
1.8008926814518003 244.32837615328538 1.9646924685629037
1.8061202364052162 230.90968013125496 1.8884667134570097
1.8113477913586322 223.2347444507776 1.8314056337600415
1.8165753463120482 223.1113096869132 1.810766948423359
1.8218029012654642 226.76514668542453 1.8338576889799527
1.8270304562188802 229.76826382264844 1.8599110885762449
1.8322580111722961 229.58079501960427 1.8721495348179111
1.8374855661257121 223.52374684014072 1.8405325218201132
1.842713121079128 223.89500114987683 1.8379613420103136
1.847940676032544 223.51663941457213 1.8244787148344352
1.85316823098596 227.96385913278496 1.8351464522182963
1.858395785939376 234.72853454354976 1.8571627039344607
1.863623340892792 240.98250549539165 1.8706888028862099
1.868850895846208 244.5904338918708 1.8781930195536214
1.874078450799624 238.4177233301847 1.8478343698064972
1.87930600575304 239.8481881479117 1.8574550715921556
1.884533560706456 242.5013567873933 1.8661485722276299
1.889761115659872 241.83129664285863 1.8630357620922127
1.894988670613288 242.90455369350008 1.8569665877361616
1.9002162255667039 242.07129703305498 1.836078435926657
1.9054437805201199 235.11815079095956 1.7750993989087491
1.9106713354735358 235.41643609952612 1.7692575629500067
1.9158988904269518 242.2029231172287 1.798819860965159
1.9211264453803678 244.268398585132 1.7948882415147878
1.9263540003337838 249.50872839987596 1.8063849109136865
1.9315815552871998 247.86519477560662 1.795028360660571
1.9368091102406157 242.11163909574884 1.7760471406736267
1.9420366651940317 237.09385107330502 1.7555916584299534
1.9472642201474477 227.48452049320895 1.7130375295097806
1.9524917751008637 223.25394890136596 1.677265245281679
1.9577193300542797 214.61024160124947 1.6264708577076514
1.9629468850076957 217.10403201937288 1.6365956985689603
1.9681744399611116 223.17272505799014 1.6668219395605506
1.9734019949145276 230.59242079771482 1.7056849911142768
1.9786295498679436 230.04556683390993 1.6985444945782382
1.9838571048213596 223.42743746196172 1.6542378296400662
1.9890846597747756 219.36779073958292 1.6244908126812272
1.9943122147281915 222.1067966655549 1.637045601196137
1.9995397696816075 223.27517424182471 1.6385411754862265
2.0047673246350235 224.23884609095668 1.6658811649547476
2.0099948795884393 225.94916492479115 1.6869136019769928
2.015222434541855 226.82359678410674 1.6943753518383258
2.0204499894952708 225.44974185580816 1.6800625473020048
2.0256775444486865 225.26144908074892 1.6608063373474589
2.0309050994021023 218.571612326693 1.6192956107378327
2.036132654355518 225.06838374737603 1.643888050383448
2.041360209308934 221.29418010717703 1.626964704558698
2.0465877642623496 219.83910259589183 1.609294482903754
2.0518153192157653 215.22862974034652 1.588752123514123
2.057042874169181 215.36630323617095 1.602440808950627
2.062270429122597 220.74452521272988 1.6432594018144238
2.0674979840760126 219.50301918682598 1.6525508071691843
2.0727255390294284 218.3278209220465 1.6408694377549804
2.077953093982844 217.60143734783037 1.6312917283362498
2.08318064893626 218.7770848617733 1.6431620115566612
2.0884082038896756 215.77758781019628 1.6285997354802992
2.0936357588430914 212.15302326689692 1.6092832567391004
2.098863313796507 216.85188105173597 1.6291637858581196
2.104090868749923 219.07624758153878 1.6304158155529385
2.1093184237033387 221.38153941150307 1.6369533172768669
2.1145459786567544 221.6929692684367 1.635864332454122
2.11977353361017 215.69024764712577 1.625070732870234
2.125001088563586 211.38316260819863 1.6160073170753697
2.1302286435170017 209.76508575963058 1.6105121343638307
2.1354561984704175 210.35149684726966 1.6075329484774556
2.140683753423833 217.41409756082928 1.642356565559111
2.145911308377249 223.97344589859222 1.6777366962371385
2.1511388633306647 218.69729829825206 1.66402548768302
2.1563664182840805 223.83864581673217 1.6740040861135315
2.1615939732374962 213.63077066519563 1.6126217027203307
2.166821528190912 208.69403064834194 1.581204693668715
2.1720490831443278 214.9753382656497 1.602744480115048
2.1772766380977435 210.17599320128713 1.6013312887129114
2.1825041930511593 216.1974152764697 1.626161450921537
2.187731748004575 217.89329086838026 1.629598296469205
2.192959302957991 215.36411311810238 1.6190996139601432
2.1981868579114066 214.67600750689493 1.6050287946704371
2.2034144128648223 213.72284860291643 1.6165447255219398
2.208641967818238 214.8907432152228 1.6221945199606398
2.213869522771654 214.57712113990425 1.6415362864957068
2.2190970777250696 220.2391282198485 1.6707574381329455
2.2243246326784853 216.35391851036445 1.6382668596524184
2.229552187631901 216.10127831083605 1.633709447444409
2.234779742585317 214.21648099132628 1.5871946141193398
2.2400072975387326 214.36077518818266 1.5943645824900836
2.2452348524921484 211.0268479783833 1.578746103299525
2.250462407445564 219.1611190343581 1.629098526139812
2.25568996239898 210.79096308937713 1.5914852912075725
2.2609175173523957 204.31243511576278 1.5568856846219723
2.2661450723058114 202.68924817559832 1.5534506840847981
2.271372627259227 202.15683871164484 1.5575332558289436
2.276600182212643 209.3601835743259 1.601727726866987
2.2818277371660587 221.04372117391605 1.6736019900904684
2.2870552921194744 220.8416456148615 1.6745796042811059
2.29228284707289 221.16532243971548 1.6752463745950334
2.297510402026306 217.11457760767942 1.64714343077573
2.3027379569797217 213.49308929082363 1.605791398896509
2.3079655119331375 217.56556188420623 1.6116431345724982
2.3131930668865532 214.5461067828919 1.5987445120176798
2.318420621839969 211.7204903365523 1.600198374118289
2.3236481767933848 204.84341717432383 1.584942492508656
2.3288757317468005 197.001135480666 1.5596195808884767
2.3341032867002163 196.10245985973296 1.5437148168658963
2.339330841653632 206.98595356226727 1.5946652631429923
2.344558396607048 217.79586034123201 1.6521711821577334
2.3497859515604635 224.5765214937563 1.6615767953897171
2.3550135065138793 222.44688575629112 1.6256929668479125
2.360241061467295 218.68740991157293 1.602678813589008
2.365468616420711 210.49146439325398 1.5460323638617097
2.3706961713741266 210.35747675011282 1.5269156125388983
2.3759237263275423 207.25482932336635 1.5280806047989708
2.381151281280958 213.12665476020348 1.5601282948643151
2.386378836234374 218.5901912372377 1.5901722287164768
2.3916063911877896 221.5205524205128 1.622748246317401
2.3968339461412054 217.85029448755634 1.6099109780881988
2.402061501094621 221.16306978942956 1.6152714051817707
2.407289056048037 224.74783263835062 1.6339193126005527
2.4125166110014526 222.04424367737167 1.6080643980949416
2.4177441659548684 218.10785200348928 1.5719121067255084
2.422971720908284 213.08297110342787 1.5377870839164247
2.4281992758617 212.45274143744268 1.5364773328574943
2.4334268308151157 208.06545562831334 1.501838009596344
2.4386543857685314 215.75074165168107 1.5181405882710641
2.443881940721947 216.37132173587264 1.4932736475121922
2.449109495675363 222.49782401272492 1.476086937305739
2.4543370506287787 228.83898666246517 1.4454769516733168
2.4595646055821945 237.5119383385216 1.4181936634357237
2.4647921605356102 265.2560229393198 1.436326904257743
2.470019715489026 307.9174554314328 1.4729980279367718
2.4752472704424417 407.4752830209388 1.6239814679043871
2.4804748253958575 574.0845436463349 1.859730549373821
2.4857023803492733 839.1807332125564 2.1987075955718933
2.490929935302689 1180.5908322006358 2.582967141271227
2.496157490256105 1589.045411495477 2.9897349000625826
2.5013850452095205 1973.924019497911 3.3248514200456243
2.5066126001629363 2276.6938273114843 3.564175001361771
2.511840155116352 2515.7664711575126 3.750128350488007
2.517067710069768 2688.911421515434 3.8706231437640906
2.5222952650231836 2866.396694603516 3.98341169805955
2.5275228199765993 3128.119558589928 4.147875896693692
2.532750374930015 3489.055018201486 4.354956544569983
2.537977929883431 4096.353897341156 4.724538625253731
2.5432054848368466 4870.193563951552 5.153810301989122
2.5484330397902624 5718.650716526019 5.590298910510213
2.553660594743678 6389.502736587258 5.903326898797599
2.558888149697094 6777.493943581968 6.073806766396654
2.5641157046505096 6729.255242300205 6.03850990215962
2.5693432596039254 6340.833277481358 5.865262263080796
2.574570814557341 5682.613352816218 5.552172106161073
2.579798369510757 4925.073287234064 5.162108154914609
2.5850259244641727 4251.123383794118 4.776271820483992
2.5902534794175884 3733.369830578666 4.465862045910221
2.595481034371004 3372.114136610917 4.242644135539845
2.60070858932442 3075.928576430968 4.063143090853585
2.6059361442778357 2748.4744766872186 3.8500899762033574
2.6111636992312515 2368.6132337755726 3.573183035299823
2.6163912541846672 1936.1353755968023 3.221527582621871
2.621618809138083 1495.0783439411982 2.827938789597416
2.6268463640914987 1115.5632811351672 2.442979907379631
2.6320739190449145 810.8192828998492 2.089400779904873
2.6373014739983303 598.0333166099524 1.8206544534121272
2.642529028951746 457.10746283113724 1.6321423794320495
2.6477565839051618 358.2580010384209 1.4973130942987616
2.6529841388585775 300.5703037397012 1.420557185415428
2.6582116938119933 267.572045339184 1.3873307385824967
2.663439248765409 245.639383601128 1.3638319049895375
2.668666803718825 238.75647921636315 1.380917097490865
2.6738943586722406 236.49678422221615 1.4097283894440442
2.6791219136256563 231.71132859536527 1.4282251952052312
2.684349468579072 228.6389441498235 1.4427557623506404
2.689577023532488 228.10254925083274 1.4664349518191948
2.6948045784859036 221.74422750748738 1.4579001257041666
2.7000321334393194 214.90488809486396 1.446488464556611
2.705259688392735 214.24183955885877 1.4630302423175598
2.710487243346151 213.06064667174422 1.4777284410234997
2.7157147982995666 214.58984350501777 1.4867727934379158
2.7209423532529824 212.8869139806965 1.4827533410913922
2.726169908206398 207.41022846957836 1.4611261708149015
2.731397463159814 207.7490374718885 1.4618521993659537
2.7366250181132297 207.65793847093718 1.4674087546684853
2.7418525730666454 212.0309210193124 1.5025025549394637
2.747080128020061 213.6201504971709 1.523534747806654
2.752307682973477 212.19081669009648 1.5091257124796507
2.7575352379268927 211.805955865188 1.516638738853751
2.7627627928803085 201.80772728547282 1.4793642635139472
2.767990347833724 203.98968992950554 1.510999160016662
2.77321790278714 205.1468925204764 1.5289842267009208
2.7784454577405557 214.70154710117973 1.5781644910863704
2.7836730126939715 219.41095337347843 1.5899200698841673
2.7889005676473873 209.96379869616771 1.5315783897324535
2.794128122600803 202.12610707789767 1.489601334936101
2.7993556775542188 205.5672236094463 1.5025864724583464
2.8045832325076345 208.94041811424918 1.4992969004292325
2.8098107874610503 213.03754427841153 1.5160836931451669
2.815038342414466 220.73262566898396 1.5651222556036986
2.820265897367882 223.18180375855803 1.594137867638745
2.8254934523212976 225.3142329039652 1.6290773714449678
2.8307210072747133 224.4547083187513 1.6200754112838391
2.835948562228129 223.2524823022654 1.5884810928920254
2.841176117181545 222.55416922765778 1.5705746555382532
2.8464036721349606 234.5326279367016 1.6254228724397393
2.8516312270883764 242.24188171029041 1.660327962185947
2.856858782041792 255.7163406367232 1.7254962781547676
2.862086336995208 260.15732010182114 1.7491568686574985
2.8673138919486236 241.04560236270672 1.6740771361203677
2.8725414469020394 238.26373011472185 1.6578937525293926
2.877769001855455 216.07530281585977 1.5707903111959045
2.882996556808871 208.36248178648316 1.5313967759662936
2.8882241117622867 208.8241640636318 1.53051865197724
2.8934516667157024 214.4264676518841 1.5452074015888937
2.898679221669118 218.5153286974244 1.556364677580349
2.903906776622534 216.90781635638126 1.5417808610556507
2.9091343315759497 217.6215123694284 1.5360296089167942
2.9143618865293655 215.69582577763978 1.541384136358622
2.919589441482781 214.3986380514822 1.559776973414507
2.924816996436197 211.20248551821135 1.5584955719055225
2.9300445513896127 211.23104912360412 1.568885394179433
2.9352721063430285 209.42947381700176 1.5490339800799309
2.9404996612964442 207.63164228909537 1.5237740623748013
2.94572721624986 206.63577112399756 1.5064809837867728
2.9509547712032758 206.62279215485975 1.5009456711392009
2.9561823261566915 215.9501194144251 1.5391097384937582
2.9614098811101073 216.33238141693894 1.5322172659541144
2.966637436063523 214.75330341628924 1.5292246798484528
2.971864991016939 209.28115859741055 1.5115255117935564
2.9770925459703546 207.14470599989448 1.506767209924122
2.9823201009237703 204.03030479320208 1.5009088137879947
2.987547655877186 205.30493117903282 1.4981126356205836
2.992775210830602 207.67118925032025 1.5119793885912227
2.9980027657840176 205.6720311601811 1.4895197075112387
3.0032303207374333 208.0173350896112 1.482756677468846
3.008457875690849 208.4935278910521 1.4870399592712003
3.013685430644265 207.34662838647347 1.4553227418243018
3.0189129855976806 204.949985648895 1.4473425172530365
3.0241405405510964 197.7793678747969 1.4043587817789083
3.029368095504512 195.93357783719978 1.3860524414581197
3.034595650457928 197.77661506041574 1.3981923676536911
3.0398232054113437 199.78019134432174 1.3961952259698602
3.0450507603647594 204.3990205895574 1.4235250884142752
3.050278315318175 204.09377817217947 1.4158440472840688
3.055505870271591 204.77069474959484 1.4133072507434938
3.0607334252250067 202.5542742636919 1.405403941954626
3.0659609801784224 204.34517861719834 1.4151200455623618
3.071188535131838 205.72297420324787 1.4239917239926663
3.076416090085254 211.23414624236622 1.456365069000808
3.0816436450386697 212.41177633452793 1.4434752966914155
3.0868711999920855 213.99058441346074 1.4344976133340674
3.0920987549455012 215.18845025106543 1.415216198736506
3.097326309898917 216.73691856795963 1.404029198364894
3.1025538648523328 217.84712474935807 1.388510261240466
3.1077814198057485 217.0002435327757 1.3870806497712551
3.1130089747591643 220.87968037742945 1.400583246381965
3.11823652971258 219.44200770463854 1.3813708658586437
3.123464084665996 225.5828446621597 1.3998727702501463
3.1286916396194115 226.47966125281886 1.372823556776772
3.1339191945728273 228.3289133317402 1.3522698330139942
3.139146749526243 234.56499462068643 1.3486326219405305
3.144374304479659 236.5742569933493 1.3381446507605368
3.1496018594330746 234.89856258754045 1.3138945263801454
3.1548294143864903 238.2245573081813 1.3103899329419237
3.160056969339906 238.88256733842323 1.290773001063622
3.165284524293322 245.81819144992724 1.2863656859459929
3.1705120792467376 258.78137355869836 1.2903360646006459
3.1757396342001534 268.57592858507087 1.2859351267178187
3.180967189153569 282.01860523489125 1.2942013754654864
3.186194744106985 290.88169606834225 1.2896762757911064
3.1914222990604006 308.5730043816332 1.3117916580499376
3.1966498540138164 327.4540507983182 1.335480086481826
3.201877408967232 353.9425801916875 1.3747146174960256
3.207104963920648 388.7041838470631 1.4294671522657256
3.2123325188740637 414.6451684482681 1.4603778110979782
3.2175600738274794 445.0694908029941 1.5022608002897209
3.222787628780895 469.6851862177846 1.5305532443929815
3.228015183734311 494.0457758279089 1.5613697810062581
3.2332427386877267 518.5576473688329 1.590962894081144
3.2384702936411425 553.3173170139698 1.6406455562154016
3.2436978485945582 583.8251873474738 1.6860037839895758
3.248925403547974 615.4927226624299 1.7341166081635722
3.2541529585013897 648.9986950002332 1.7774269572498238
3.2593805134548055 670.7755483198648 1.8012824749995822
3.2646080684082213 689.9641429736139 1.8220685780237111
3.269835623361637 699.2738507312504 1.8305552328126828
3.275063178315053 710.6406670562749 1.8473813991600267
3.2802907332684685 712.9741493645975 1.8490770848181348
3.2855182882218843 704.0017125355616 1.8364619399641329
3.2907458431753 684.6650857447498 1.8097715052503385
3.295973398128716 660.3226924455768 1.7753979489652123
3.3012009530821316 639.8166053788711 1.7472632368351309
3.3064285080355473 612.3022522339462 1.7138827541543789
3.311656062988963 589.1353642319282 1.6804645394096203
3.316883617942379 562.0468167391327 1.6400498534194903
3.3221111728957946 539.6379398228945 1.603089168368425
3.3273387278492104 527.6294831073285 1.5811507018891353
3.332566282802626 523.0590810812645 1.5711970299420575
3.337793837756042 524.8057540662024 1.5736614272823537
3.3430213927094576 520.4130142948762 1.563774391556858
3.3482489476628734 523.6629694039035 1.5677079947020125
3.353476502616289 527.1642546946508 1.573502261603193
3.358704057569705 525.4231230127934 1.5683732721355852
3.3639316125231207 513.8439161931698 1.5526520132751784
3.3691591674765364 497.27695126670284 1.5281951094490616
3.374386722429952 473.47802827929127 1.4949920991292345
3.379614277383368 440.6286050838763 1.444947690885636
3.3848418323367837 408.8657213159428 1.3982347418734062
3.3900693872901995 376.05256156373156 1.3497716418151144
3.3952969422436152 349.01731734296266 1.3189117800153243
3.400524497197031 325.4773297229257 1.2904098914000137
3.4057520521504467 307.88701291732076 1.2725549897996582
3.4109796071038625 288.39740125936976 1.2528315141086352
3.4162071620572783 272.9093814061865 1.2298935618156437
3.421434717010694 259.61808750884796 1.2182665335308716
3.4266622719641098 252.68669117861728 1.2197802446901684
3.4318898269175255 248.41665022335164 1.221300468599733
3.4371173818709413 236.29619939643663 1.2018418192791165
3.442344936824357 231.30636125767276 1.1931073114905701
3.447572491777773 223.92810154166892 1.187363299732917
3.4528000467311886 225.2194584650146 1.1944341951453643
3.4580276016846043 223.61540231502778 1.1873569828555557
3.46325515663802 222.79576327687968 1.1671314292260653
3.468482711591436 224.06459017614137 1.1635582704986536
3.4737102665448516 227.4644586039629 1.1773817509613809
3.4789378214982674 230.25940759658542 1.1806595997107285
3.484165376451683 235.73497107550574 1.1957974662041817
3.489392931405099 242.5296848329327 1.204117915551278
3.4946204863585146 254.6374936109502 1.2144126925366312
3.4998480413119304 266.4087911657282 1.206498102088561
3.505075596265346 276.63179722666337 1.1952862218840816
3.510303151218762 297.48336109125654 1.2133665499380093
3.5155307061721777 329.16491149020965 1.2516404128446752
3.5207582611255934 365.42854954394585 1.3061529501145546
3.525985816079009 427.59377506861546 1.4029967556674754
3.531213371032425 502.6573769141364 1.515903697531572
3.5364409259858407 591.3747144140515 1.6434139971367372
3.5416684809392565 704.5503252425021 1.7917599789865823
3.546896035892672 835.8321340319691 1.9527553331283585
3.552123590846088 991.8621335367877 2.128938922365689
3.5573511457995037 1197.415953997076 2.33945085974575
3.5625787007529195 1469.651609464723 2.592371549800641
3.5678062557063353 1847.2332912605261 2.9087136431075185
3.573033810659751 2430.5684028293117 3.335738591248328
3.5782613656131668 3331.3118888755494 3.9073927810511346
3.5834889205665825 4745.6352947364 4.665121138923732
3.5887164755199983 6876.639762127319 5.615354902591089
3.593944030473414 9666.185502173483 6.604301199078602
3.59917158542683 12594.283513536217 7.49493326558161
3.6043991403802456 15332.205173113693 8.241672429432855
3.6096266953336613 16967.50239562582 8.66851662516534
3.614854250287077 16935.911032748598 8.664296613074248
3.620081805240493 15302.510349785212 8.238323043684446
3.6253093601939086 12466.048818237588 7.426988663050088
3.6305369151473244 9520.149223885204 6.4795272907359465
3.63576447010074 6708.524050572257 5.417621088661659
3.640992025054156 4575.144458718615 4.454742924821621
3.6462195800075716 2988.622209052349 3.590348751323156
3.6514471349609874 1978.4140977293678 2.917910401266564
3.656674689914403 1331.7637966696736 2.3971661206767916
3.661902244867819 959.1038788206341 2.034212809099596
3.6671297998212347 733.2129446785747 1.779034642204624
3.6723573547746504 603.815229154664 1.6190656819698273
3.677584909728066 513.132431528202 1.4963698846634237
3.682812464681482 449.59541103512316 1.4023887297511437
3.6880400196348977 401.2081665246117 1.3315707533978152
3.6932675745883135 366.35427428520575 1.2748339985999313
3.698495129541729 340.42129054323067 1.2354469426663692
3.703722684495145 325.28979293738035 1.2153843371122077
3.7089502394485607 314.48516543773746 1.1996578043761663
3.7141777944019765 308.75738081727144 1.1931767725885172
3.7194053493553922 302.7059223602536 1.1881786671419983
3.724632904308808 294.4992980869842 1.175623965208889
3.7298604592622238 285.19602038474454 1.1671483851086548
3.7350880142156395 276.24393901897895 1.1492577055756514
3.7403155691690553 272.9141529633621 1.1501847527823874
3.745543124122471 270.3016498309557 1.1497566855903225
3.750770679075887 269.0485817378318 1.1443601876323375
3.7559982340293026 265.75913796155646 1.132947698124991
3.7612257889827183 262.96641944503216 1.1247888399691808
3.766453343936134 261.5609960592713 1.1291942200703367
3.77168089888955 264.690015263901 1.138511266041246
3.7769084538429656 261.3127529755146 1.1347764494460015
3.7821360087963813 254.36518192768358 1.1150015336272763
3.787363563749797 253.11421809247926 1.110825294185133
3.792591118703213 251.85119860631025 1.1037394861688716
3.7978186736566286 257.2229654622439 1.114805184571789
3.8030462286100444 269.0694332138971 1.1332136313285037
3.80827378356346 277.1745678835054 1.1468152102299207
3.813501338516876 288.5437351237003 1.1702687244428531
3.8187288934702917 293.76221382451075 1.1764917513806343
3.8239564484237074 296.58304757306735 1.1828402904515485
3.829184003377123 305.8416717219671 1.1962414533936496
3.834411558330539 314.4704846028675 1.2070249634367727
3.8396391132839547 323.0120988241224 1.2121382749546137
3.8448666682373704 335.60204684882734 1.2246881984446194
3.850094223190786 348.6981644588135 1.247840471447151
3.855321778144202 355.59028073209663 1.2563206374710885
3.8605493330976177 355.3846305011106 1.2498657108123241
3.8657768880510335 352.58298387571836 1.242220285213685
3.8710044430044492 346.5399609132011 1.2269336621492037
3.876231997957865 339.4889464485465 1.2083098423282401
3.8814595529112808 329.4823837944361 1.189046749470345
3.8866871078646965 323.9084678898505 1.1774399375858078
3.8919146628181123 323.6477494800519 1.1771741631746766
3.897142217771528 317.7647850818649 1.161762584770125
3.902369772724944 313.2006234839191 1.157355750080707
3.9075973276783595 310.9094529101252 1.1495751875377453
3.9128248826317753 307.1845481248671 1.1431022300806992
3.918052437585191 304.21553876576246 1.1359449376124955
3.923279992538607 305.673786718581 1.1351600674724935
3.9285075474920226 306.29872753875895 1.1360671768873198
3.9337351024454383 305.9618141619348 1.140974765684301
3.938962657398854 307.80011834082603 1.1487617515681967
3.94419021235227 308.8266780953343 1.1455288765527125
3.9494177673056856 312.9362019916199 1.1430717331959495
3.9546453222591014 315.28707156699363 1.1375330023062644
3.959872877212517 324.80916623041855 1.147697086286273
3.965100432165933 335.07817951340246 1.1655500496151794
3.9703279871193486 347.94539751223186 1.1868109700801435
3.9755555420727644 365.1930633704263 1.2084894896382437
3.98078309702618 383.38335405995196 1.234267773103262
3.986010651979596 402.3319048095113 1.2605407302783025
3.9912382069330117 422.166460598968 1.2866927768062875
3.9964657618864274 443.00586245510186 1.3147810582811925
4.001693316839844 469.18539963123635 1.3496210178022945
4.00692087179326 504.05534166311503 1.3926467680340977
4.012148426746676 533.7304901980183 1.4394369914657672
4.017375981700092 566.7619339589943 1.5005432557822493
4.0226035366535084 609.6549424767529 1.5653438227318068
4.027831091606925 657.6356122631773 1.628992249063685
4.033058646560341 722.0851768982061 1.7124256487936647
4.038286201513757 793.4220685727304 1.7968966385841751
4.043513756467173 881.168785574109 1.9015559243290874
4.0487413114205895 979.8263995700029 2.006028543827146
4.053968866374006 1096.952094870406 2.1203616582868543
4.059196421327422 1223.7290168830796 2.2412313472733327
4.064423976280838 1372.1084292326266 2.373904826108757
4.069651531234254 1549.2756767839203 2.519776553129316
4.0748790861876705 1756.730535590824 2.689991329866588
4.080106641141087 1993.3035071117524 2.865383453386067
4.085334196094503 2251.6741368853636 3.042354757221596
4.090561751047919 2534.2674853830003 3.227198192765922
4.095789306001335 2867.849144497611 3.4334891754809878
4.1010168609547515 3249.5597215843254 3.6654987493347058
4.106244415908168 3627.3446613125066 3.8819477572226164
4.111471970861584 4027.6541015805306 4.088748909591997
4.116699525815 4442.220872887815 4.290746528486807
4.121927080768416 4834.491324521729 4.419113622800455
4.1271546357218325 5229.1658808828815 4.54440564026877
4.132382190675249 5622.614464844783 4.689576774666179
4.137609745628665 6039.9854671213825 4.848014248409664
4.142837300582081 6427.442321821432 4.987802358246675
4.148064855535497 6721.162767467379 5.092249714252115
4.1532924104889135 6952.378293117378 5.1595904949129325
4.15851996544233 7114.551524624445 5.209960062764882
4.163747520395746 7179.281996107228 5.233724191564192
4.168975075349162 7146.160586701704 5.221830736484232
4.174202630302578 6948.972870296069 5.140006005978539
4.1794301852559945 6624.139404470543 5.01190551835362
4.184657740209411 6185.925849577259 4.826439380139968
4.189885295162827 5679.261343865916 4.62164854787591
4.195112850116243 5165.421229735445 4.406505913542688
4.200340405069659 4622.510156498625 4.162879460770277
4.2055679600230755 4071.7669071207765 3.8976889466888816
4.210795514976492 3580.358072728311 3.652644122836587
4.216023069929908 3136.2701289652 3.416963120336373
4.221250624883324 2725.6365788068883 3.183063413997277
4.22647817983674 2383.173231292082 2.976731188965121
4.2317057347901565 2070.3097365481217 2.769087881013363
4.236933289743573 1801.3430321321246 2.5797275914893065
4.242160844696989 1576.1168464881018 2.4121373540127924
4.247388399650405 1377.723494163964 2.254700472756084
4.252615954603821 1201.4319469161928 2.102579015744043
4.257843509557238 1068.2542918439585 1.980808318253231
4.263071064510654 946.7887426791191 1.863140887479294
4.26829861946407 844.4486843796943 1.7578383197783762
4.273526174417486 757.2099274447606 1.6629446913867802
4.278753729370902 683.2383437199752 1.5796845406181654
4.283981284324319 619.8007125385773 1.5059667938374681
4.289208839277735 566.5269146043446 1.4410718487148
4.294436394231151 520.0455093748317 1.3804548564134997
4.299663949184567 478.9421394852602 1.321849851439226
4.304891504137983 445.95285980252584 1.276578580149599
4.3101190590914 416.59929844098576 1.234268050361723
4.315346614044816 390.62622668020884 1.199821348965957
4.320574168998232 366.9986105145362 1.166348498635967
4.325801723951648 349.41503687455673 1.1448928266203258
4.331029278905064 333.99737782433465 1.1258258901703933
4.336256833858481 322.6233033936576 1.1133672371082541
4.341484388811897 308.8617745302413 1.095623302771251
4.346711943765313 297.1916136868662 1.0742251857937501
4.351939498718729 286.013911851372 1.057221386910119
4.357167053672145 275.58651067848535 1.0408779700533637
4.362394608625562 273.39511677965476 1.0443553105443755
4.367622163578978 263.5772915777335 1.0297960812784281
4.372849718532394 254.8122585568302 1.0171205704415023
4.37807727348581 252.08548038035153 1.020202392407077
4.383304828439226 243.3250411274354 1.0095636161661847
4.388532383392643 234.9243755476961 0.9998093110507179
4.393759938346059 230.43232169371123 1.002378852584423
4.398987493299475 220.50537817088338 0.9861733127010289
4.404215048252891 216.19266960938148 0.9886964094719626
4.409442603206307 209.7597601460769 0.9815756369389825
4.414670158159724 203.76391901067498 0.9712687175053732
4.41989771311314 201.82972047388444 0.9880506550028157
4.425125268066556 197.815481821915 0.9876019802988094
4.430352823019972 195.99220107374532 0.9925290882812912
4.435580377973388 190.93700128715287 0.9837345360357128
4.440807932926805 185.72271022812473 0.9689484154772764
4.446035487880221 183.13730454697412 0.9765797288246829
4.451263042833637 174.4772729769852 0.9650139698810579
4.456490597787053 174.76720419714292 0.9712747575159155
4.4617181527404695 175.050446807553 0.9854529744139586
4.466945707693886 173.43573050052336 0.9709406987418909
4.472173262647302 173.97745552971284 0.9705217951364163
4.477400817600718 175.17962827375018 0.9718190150363127
4.482628372554134 170.9883907999687 0.9551116054051193
4.4878559275075505 171.22112359530223 0.9607619346279584
4.493083482460967 168.1857404557506 0.9459158808848577
4.498311037414383 165.05539578169657 0.9454573154406585
4.503538592367799 164.21204114818855 0.9481352770608269
4.508766147321215 164.6632809724081 0.9646728228053757
4.5139937022746315 161.25464511020306 0.9738944711740725
4.519221257228048 163.44106089471785 0.9872270945445036
4.524448812181464 163.5790605395552 0.998880095274477
4.52967636713488 164.33983165006327 1.0119288297312536
4.534903922088296 167.70743410190553 1.0279179050249543
4.5401314770417125 168.97836696913947 1.029281108634577
4.545359031995129 169.51119013108547 1.0282343749441876
4.550586586948545 162.94211283761877 0.9921709017118494
4.555814141901961 157.87043419316416 0.9712123092979147
4.561041696855377 156.4376622583834 0.9641115958869835
4.5662692518087935 159.7528261767739 0.9757644721587901
4.57149680676221 161.23035691726272 0.9875930378408192
4.576724361715626 159.44329776649687 0.9839597919932772
4.581951916669042 158.09985230800365 0.980493387848154
4.587179471622458 155.74868988825864 0.9782214278757871
4.5924070265758745 157.73841659179783 0.9942702099005424
4.597634581529291 160.4282179644544 1.0043314724949093
4.602862136482707 158.01364886153658 0.9952308317638797
4.608089691436123 160.36661715307935 1.009572335649089
4.613317246389539 158.57798935071406 1.004017249002582
4.6185448013429555 158.5643715915554 1.0192056880930704
4.623772356296372 158.578560930192 1.0287343897309846
4.628999911249788 159.47928670672908 1.0317313067316394
4.634227466203204 156.86473960450977 1.0170883553789185
4.63945502115662 156.2966929316643 1.0025288574723814
4.6446825761100365 152.97858804460225 0.9808374967607958
4.649910131063453 150.52501815830948 0.9681041316105501
4.655137686016869 154.72049643147844 0.9873155984532704
4.660365240970285 158.648179796331 1.0031380020653002
4.665592795923701 159.4163742018995 1.0187736956877096
4.6708203508771176 154.9754912150428 1.003735810729396
4.676047905830534 152.8477981903926 0.9920426135894514
4.68127546078395 152.96248228606507 0.9910568950313917
4.686503015737366 154.55591757734467 1.0023974049690891
4.691730570690782 154.42111772849813 0.99457314566321
4.696958125644199 155.39547545491803 0.9932361548781248
4.702185680597615 156.6212517816286 0.9914246725464028
4.707413235551031 157.76396030255037 0.9907116045866603
4.712640790504447 161.20675244968055 1.013878182916678
4.717868345457863 157.3304074865409 1.004527117651997
4.72309590041128 158.99415445619505 1.0081221070781827
4.728323455364696 157.59909017243257 1.0101629272994825
4.733551010318112 158.69896964874906 1.0198402160295676
4.738778565271528 155.3887718054992 1.017711693970403
4.744006120224944 155.44649347455382 1.0167430161077784
4.749233675178361 154.53041833448668 1.0106734882853916
4.754461230131777 156.48273188135235 1.0245918187971137
4.759688785085193 154.62085505625058 1.0101020738582354
4.764916340038609 146.1624989856813 0.9779111770319379
4.770143894992025 141.75540743601158 0.9552983146915363
4.775371449945442 141.42147857469115 0.9416256342365859
4.780599004898858 143.67625033788912 0.9449442153562647
4.785826559852274 146.92207932954392 0.9509841675474487
4.79105411480569 141.6218959919779 0.9301783406921954
4.796281669759106 137.2321353941178 0.9221185493894912
4.801509224712523 139.42768621704843 0.9372642706696164
4.806736779665939 141.47265208597938 0.9577446241376905
4.811964334619355 146.12527728002613 0.9713821946053587
4.817191889572771 145.60278263460566 0.970334993631271
4.822419444526187 145.31719775427158 0.9725607733992161
4.827646999479604 148.16875976471528 0.9743754184007904
4.83287455443302 147.60533081589483 0.9664713276091735
4.838102109386436 147.57832644972302 0.9635400007753614
4.843329664339852 148.63119351841766 0.9765795731150133
4.848557219293268 146.8265860166405 0.9799528436916294
4.853784774246685 146.4511333839748 0.9811238194946952
4.859012329200101 148.140196533381 0.9832482746637125
4.864239884153517 148.0236454050943 0.9659346661457713
4.869467439106933 146.8702599468512 0.9620065561364615
4.8746949940603495 146.16685935479387 0.9650881859352889
4.879922549013766 146.1279344087993 0.9578660819993283
4.885150103967182 148.92498888397506 0.9634554002376647
4.890377658920598 156.68219621067027 0.9758118119686922
4.895605213874014 151.7009380807592 0.940305453902029
4.9008327688274305 151.78346921894033 0.9360686361618219
4.906060323780847 151.6859735612331 0.9341666888663392
4.911287878734263 148.70174128576454 0.9191761819966869
4.916515433687679 147.44685269578306 0.9281456448864952
4.921742988641095 147.2969752896578 0.9242274258513322
4.9269705435945115 142.86466923835232 0.900059217990666
4.932198098547928 145.60818391262822 0.908156159932389
4.937425653501344 145.18965454137455 0.9089095817561659
4.94265320845476 144.02432945319802 0.9193090223287831
4.947880763408176 144.89135912453597 0.9326049314971854
4.9531083183615925 148.3520743047192 0.9516367794260532
4.958335873315009 150.00579351897997 0.9614447535706392
4.963563428268425 151.1061523418549 0.9570740557478523
4.968790983221841 150.08564610743878 0.9344002590444304
4.974018538175257 149.21229820705926 0.9181645722464753
4.9792460931286735 155.9180709121548 0.930367793551005
4.98447364808209 157.81409763473522 0.9258879371871354
4.989701203035506 155.68984838871185 0.9074754320189461
4.994928757988922 157.28693034672904 0.9019283850204565
5.000156312942338 158.14709516518337 0.8867287234418857
5.0053838678957545 158.7325697673773 0.867425385707512
5.010611422849171 164.56781142370934 0.8653399859740237
5.015838977802587 171.6228014844784 0.8758228838620065
5.021066532756003 172.8346894272867 0.8773797012810508
5.026294087709419 174.62715551316532 0.8872896583882821
5.0315216426628355 171.87269851156293 0.8840616038427567
5.036749197616252 168.1546565183386 0.8884831823186834
5.041976752569668 161.46400292992556 0.8812033787623665
5.047204307523084 161.47737494795211 0.8921212897164577
5.0524318624765 162.61530965996548 0.8971209720214708
5.0576594174299165 167.89427507262087 0.9035139424875388
5.062886972383333 173.2588335033647 0.8982195444994129
5.068114527336749 177.5290348103282 0.8952455526126107
5.073342082290165 183.95537050903138 0.8950743902357774
5.078569637243581 186.83981912390604 0.8803275821476992
5.0837971921969975 193.81733563129913 0.8732010068430271
5.089024747150414 206.9353010707427 0.8834577020826909
5.09425230210383 220.5853139821023 0.9000910825296504
5.099479857057246 238.07541700974903 0.9191195888746065
5.104707412010662 257.4846309588698 0.9400074358885051
5.109934966964079 278.0390140840917 0.9539036322745315
5.115162521917495 295.24463376705773 0.9665290202675014
5.120390076870911 315.98258774206204 0.9913810388683768
5.125617631824327 325.73112064200166 0.9988817566795475
5.130845186777743 331.17128021570085 1.0067178349404424
5.13607274173116 326.76449362278464 1.0005748056338837
5.141300296684576 312.4341385299219 0.9887447030131695
5.146527851637992 295.52939222100207 0.9765182151686257
5.151755406591408 272.4015868813836 0.9570843824061583
5.156982961544824 245.07277391608983 0.9325786865381751
5.162210516498241 223.73045191303962 0.9185675920114763
5.167438071451657 206.14548405464797 0.9122492748813413
5.172665626405073 191.9529755136956 0.9154186200832239
5.177893181358489 179.70404398919237 0.9030257733938225
5.183120736311905 175.08349596243085 0.9108661575850532
5.188348291265322 170.43562457167516 0.9050257399785022
5.193575846218738 166.40400484306315 0.9053468889920641
5.198803401172154 164.52093524269745 0.9075454796836546
5.20403095612557 161.57055857200464 0.8956412260042841
5.209258511078986 164.5547381403265 0.9158703322796872
5.214486066032403 161.43371784522 0.9037734775325796
5.219713620985819 159.62404352324492 0.8970154579830643
5.224941175939235 152.9920194910885 0.8792253012322101
5.230168730892651 147.1920053899518 0.8568515883281792
5.235396285846067 148.38053003652743 0.8533803420035216
5.240623840799484 149.07152093666207 0.8644271913869273
5.2458513957529 149.3278421956626 0.8720976888365919
5.251078950706316 147.13432171723173 0.8607824254359117
5.256306505659732 150.32001431035616 0.8790859325321965
5.261534060613148 151.50278152006004 0.8759627774504049
5.266761615566565 154.6336791838846 0.8889993175631209
5.271989170519981 153.50810921971592 0.8919354187603468
5.277216725473397 153.39813586043527 0.8961710843432759
5.282444280426813 153.82824141878098 0.9057693273325057
5.2876718353802294 155.81796329181276 0.9170953076385635
5.292899390333646 153.9523345054223 0.9128595985598406
5.298126945287062 148.7329130479777 0.8888444290142302
5.303354500240478 146.16939266673856 0.8819759679904147
5.308582055193894 142.9747232721304 0.862439383843077
5.3138096101473105 145.85165853140634 0.8690320632951468
5.319037165100727 150.20652906601052 0.8811747454563333
5.324264720054143 148.64812405470568 0.8798684650931874
5.329492275007559 151.2889012368247 0.8976632170675317
5.334719829960975 151.2402626051503 0.9115681357407492
5.3399473849143915 151.1153787871547 0.9113173745719833
5.345174939867808 146.4303995774959 0.886065892532249
5.350402494821224 144.56401067159317 0.8718226309525137
5.35563004977464 145.1515625763084 0.8733593406953997
5.360857604728056 148.32294299368363 0.8738359354752903
5.3660851596814725 151.76987075326906 0.885486499642319
5.371312714634889 153.13305855617583 0.8804918383993179
5.376540269588305 153.57428715998662 0.8743523394990452
5.381767824541721 154.23122136328908 0.875643132090529
5.386995379495137 152.706638536203 0.8691171287613317
5.3922229344485535 153.7381266804638 0.8779091303665333
5.39745048940197 150.77767486293158 0.8770268322245781
5.402678044355386 148.59364877868725 0.8607970910280813
5.407905599308802 150.1952665871465 0.8545981168657271
5.413133154262218 157.45769649327988 0.8638553219857293
5.4183607092156345 163.75563905860122 0.8611828844568397
5.423588264169051 164.03480436501616 0.8453769475096549
5.428815819122467 163.16634588761687 0.8270095285605183
5.434043374075883 166.8155969640905 0.8206496917856432
5.439270929029299 169.2846823426738 0.8228428313070442
5.4444984839827155 175.6293576939773 0.8365216379984961
5.449726038936132 176.82887868072294 0.8359413342661793
5.454953593889548 181.27690834929564 0.8526483319035626
5.460181148842964 180.358220193071 0.8559865115655135
5.46540870379638 174.89980610047851 0.8534968531036969
5.4706362587497965 170.41949421526311 0.8556286020548528
5.475863813703213 165.0845546011878 0.8540451823041932
5.481091368656629 168.79849321958406 0.8625281371369024
5.486318923610045 167.95701287412342 0.8609625765221648
5.491546478563461 167.59073866066 0.8551216327322554
5.4967740335168775 161.60873299631587 0.8361619404970067
5.502001588470294 158.55730039196683 0.8313679914978134
5.50722914342371 152.70988139636202 0.8200009877268187
5.512456698377126 153.68637353473983 0.8207110802447174
5.517684253330542 157.5206376173536 0.8322306982972476
5.522911808283959 160.36027959934555 0.8430462286810197
5.528139363237375 166.20018994868371 0.8637102345844091
5.533366918190791 162.10639925753057 0.8561238092614926
5.538594473144207 159.07344609633063 0.8503570213709699
5.543822028097623 156.81989993969688 0.8373919805341534
5.54904958305104 156.0595622546573 0.8307348389488862
5.554277138004456 159.0077652401728 0.8330976105236279
5.559504692957872 162.45598475766766 0.8369371770300202
5.564732247911288 161.91473820750443 0.8359532673085623
5.569959802864704 159.22571163686578 0.8220612756162184
5.575187357818121 156.58396288874246 0.8057919902072462
5.580414912771537 159.10887260835847 0.8017896726185928
5.585642467724953 163.88593976329747 0.8093650883299185
5.590870022678369 168.11788233199434 0.814247470295342
5.596097577631785 172.00533484499616 0.8203768043351242
5.601325132585202 174.05442882502655 0.8120554393168226
5.606552687538618 180.43258817612178 0.8135051247395719
5.611780242492034 184.01249654714357 0.8058133891169089
5.61700779744545 191.00780472598194 0.8066426711468248
5.622235352398866 205.2265760731712 0.8209454701814278
5.627462907352283 230.23702386334895 0.8483467143116683
5.632690462305699 268.5729696627692 0.8922524075057725
5.637918017259115 325.75945540471486 0.96425844472518
5.643145572212531 398.9707323887061 1.0493507985007358
5.648373127165947 480.4807767261658 1.1423154624577792
5.653600682119364 559.3416263718599 1.2266228192464297
5.65882823707278 625.9603251363986 1.2917840009075434
5.664055792026196 668.4783784045671 1.3317498410225848
5.669283346979612 700.644418855145 1.3620453222599898
5.674510901933028 714.8628429499707 1.3734314872007063
5.679738456886445 719.92077852736 1.3766261086828098
5.684966011839861 717.6452404926147 1.3735780092399854
5.690193566793277 716.9826709637748 1.3724130415845501
5.695421121746693 722.4189952988506 1.3780630245205006
5.700648676700109 732.3052398420378 1.3862236029554162
5.705876231653526 740.5076820280669 1.3923219181464177
5.711103786606942 742.392757855614 1.3932319417677839
5.716331341560358 744.5590017183334 1.3948952463910238
5.721558896513774 742.4822752417799 1.394334697969916
5.7267864514671905 740.9562430512987 1.3921743904939246
5.732014006420607 738.0963744616137 1.3884235844061772
5.737241561374023 736.7144309369033 1.3860950340764628
5.742469116327439 744.811744425712 1.3943731553434526
5.747696671280855 763.8745412893782 1.4118963379132707
5.7529242262342715 788.5208732796463 1.433112552431375
5.758151781187688 813.543507637388 1.4529955977431879
5.763379336141104 845.3392597818585 1.4804627015720047
5.76860689109452 883.0906498427693 1.5119741956251331
5.773834446047936 925.2091898601427 1.5472794010888806
5.7790620010013525 958.2635344237142 1.5742973128305215
5.784289555954769 976.8118900721757 1.5874839752795493
5.789517110908185 976.2115799292376 1.5847223243211823
5.794744665861601 944.1114006308812 1.556737879821343
5.799972220815017 878.7397216434545 1.5007873492658155
5.8051997757684335 787.4425781470097 1.4215572799680611
5.81042733072185 676.7991280902488 1.3199378126803356
5.815654885675266 571.4414690749438 1.2189561755162432
5.820882440628682 474.1446365650509 1.118604054998959
5.826109995582098 398.0399879432637 1.0362784255953783
5.8313375505355145 337.7788467568796 0.9665564231322268
5.836565105488931 291.9587175260725 0.9131992958933904
5.841792660442347 260.0549762436115 0.8761938934192823
5.847020215395763 238.15812564022715 0.849548232949828
5.852247770349179 224.397108966924 0.8329569764794922
5.8574753253025955 215.87055075373345 0.8236391186608006
5.862702880256012 207.4241289105173 0.8118591578837838
5.867930435209428 202.76491185008385 0.8054395189099023
5.873157990162844 198.4882445192726 0.7990277485255454
5.87838554511626 195.03776865556426 0.7965020011025938
5.8836131000696765 190.95357087514535 0.7954514341249346
5.888840655023093 188.99355770808515 0.7923139655881909
5.894068209976509 187.3556384989685 0.787470965272907
5.899295764929925 189.62961822698927 0.7889874924870657
5.904523319883341 190.04668336559934 0.7893439309806141
5.9097508748367575 192.53111202192048 0.799275252117055
5.914978429790174 196.6752444265947 0.8082288045809106
5.92020598474359 195.67452441567053 0.7991382238047268
5.925433539697006 197.59223328359164 0.7963900438594851
5.930661094650422 198.73007743788858 0.7913595312201904
5.9358886496038386 198.92871209103575 0.7888538603453494
5.941116204557255 200.63463670184842 0.7862120146855541
5.946343759510671 204.600944742916 0.7926117430535085
5.951571314464087 205.6150162022068 0.8011550678810053
5.956798869417503 208.50016945931898 0.8050943228879377
5.96202642437092 215.52662647564495 0.8173259376286839
5.967253979324336 222.5485489265954 0.8270146274211485
5.972481534277752 234.02417374954774 0.841177403240286
5.977709089231168 242.78693410109204 0.8558049322736593
5.982936644184584 255.71388134631383 0.8771544733324862
5.988164199138001 267.58063368329806 0.8903788927813009
5.993391754091417 282.07929021458494 0.909971308125582
5.998619309044833 299.2982504554503 0.9299429016568928
6.003846863998249 322.55394966877896 0.9607648976716398
6.009074418951665 352.6727873872886 1.0001656910502634
6.014301973905082 383.8959030068117 1.0377094104533682
6.019529528858498 425.32192575663754 1.0881650174660262
6.024757083811914 476.21824828203495 1.1504828753952383
6.02998463876533 530.1214744268647 1.2141221208774065
6.035212193718746 602.5872154904642 1.2951682209935917
6.040439748672163 695.7382698946504 1.3954349342158936
6.045667303625579 796.6330131524562 1.4939798780914582
6.050894858578995 924.4549351073088 1.611011470741187
6.056122413532411 1053.1211730960695 1.7199748944472675
6.061349968485827 1184.6976152928873 1.8239788103597512
6.066577523439244 1319.6298636377367 1.9272476552199493
6.07180507839266 1427.4414340242045 2.008502262868079
6.077032633346076 1507.9077364133316 2.067493934000913
6.082260188299492 1547.2397090045308 2.096087118854559
6.087487743252908 1544.1957464777593 2.09313058078234
6.092715298206325 1508.9924422398299 2.070697792539542
6.097942853159741 1443.315130085391 2.026425179761857
6.103170408113157 1361.4840786622428 1.972112698872389
6.108397963066573 1258.5504128191296 1.896838407727573
6.113625518019989 1144.3703064019091 1.8111007961775807
6.118853072973406 1030.2414243557273 1.7200182100394938
6.124080627926822 920.2208861990133 1.628238658992582
6.129308182880238 820.5387265539554 1.5396377355079505
6.134535737833654 720.4916825085444 1.4430650488861179
6.1397632927870704 635.652299733829 1.354994714427645
6.144990847740487 562.0014016944657 1.275863744962867
6.150218402693903 503.4356339618927 1.2107596316408527
6.155445957647319 456.6541282456784 1.1568065942083736
6.160673512600735 417.33506184106824 1.1111275255143545
6.1659010675541515 385.1903595573068 1.0737848932787613
6.171128622507568 365.76989021547 1.0513466158502114
6.176356177460984 347.4336627535293 1.0280299925220002
6.1815837324144 330.07583808979865 1.00642216534822
6.186811287367816 311.84505373976316 0.9839274524592801
6.1920388423212325 291.4363552358213 0.954651359439973
6.197266397274649 277.79375098437583 0.9372522562591283
6.202493952228065 269.0351803221931 0.9262699139844498
6.207721507181481 256.202545694514 0.8997560376966928
6.212949062134897 252.98525202880396 0.8945819223209511
6.2181766170883135 243.97083622599484 0.8811891031352443
6.22340417204173 238.34471867544835 0.8720920644964748
6.228631726995146 235.37597835003012 0.8655208023408703
6.233859281948562 231.1184759892888 0.8602801820020692
6.239086836901978 227.6490620584807 0.8543861315079228
6.2443143918553945 227.36519180330504 0.8552123783972917
6.249541946808811 224.41155852745953 0.8495910949385316
6.254769501762227 220.13560995986887 0.8400127232446771
6.259997056715643 216.2117444478701 0.830117437184405
6.265224611669059 208.5032116738179 0.8175970222031923
6.2704521666224755 203.51058565026372 0.8118579709461948
6.275679721575892 201.8887937850301 0.8129005769096075
6.280907276529308 204.36925724315952 0.8226951729611829
6.286134831482724 206.31446360560577 0.8280380414727065
6.29136238643614 209.41761800584678 0.8351334881680789
6.2965899413895565 208.51420197339937 0.8292479988896049
6.301817496342973 207.03402941462465 0.8283670601039976
6.307045051296389 206.8997809415319 0.8269245587217057
6.312272606249805 204.35557077110695 0.8207533392800699
6.317500161203221 201.82110631559934 0.8168997631320342
6.3227277161566375 196.79595375535484 0.805253524431748
6.327955271110054 194.29961425924068 0.7988623511163317
6.33318282606347 194.64725743142537 0.798511067434354
6.338410381016886 191.27614026594503 0.7950373271099391
6.343637935970302 196.0369196070206 0.8064075754886887
6.3488654909237185 195.8542357153821 0.8102301335619558
6.354093045877135 198.60822352874777 0.8188835406639765
6.359320600830551 200.33874554302307 0.8166674898074672
6.364548155783967 201.88663138770127 0.8182848840551972
6.369775710737383 204.55327871030983 0.8201929836188611
6.3750032656908 201.47967404727532 0.8155253005930468
6.380230820644216 200.73676890546324 0.8151569078800165
6.385458375597632 200.2475282114529 0.8135555709980151
6.390685930551048 199.54117390719196 0.8089580290867183
6.395913485504464 199.962630438311 0.8061608949258608
6.401141040457881 195.74695817082326 0.800074681618027
6.406368595411297 191.4913514186669 0.7935395577806335
6.411596150364713 195.66047664450306 0.8001595447923563
6.416823705318129 198.3037427159142 0.8048911365447915
6.422051260271545 201.04100629507198 0.8118692630331513
6.427278815224962 203.767885638507 0.8115558350206649
6.432506370178378 201.52060273228224 0.803475833656347
6.437733925131794 200.12484071746357 0.7923689740783707
6.44296148008521 201.63374512876683 0.7906384055105135
6.448189035038626 202.19376434053981 0.7954330552863564
6.453416589992043 200.46196946731553 0.7935012580007722
6.458644144945459 197.6574900809385 0.7836139105275829
6.463871699898875 199.83473681594853 0.7827756231363072
6.469099254852291 202.21546211393422 0.7850186724407965
6.474326809805707 206.5268965240181 0.7895628698575733
6.479554364759124 212.23643400356616 0.8004178561257099
6.48478191971254 212.6305668135477 0.8029765194694709
6.490009474665956 218.57759231202422 0.8122618564929299
6.495237029619372 220.87200456613976 0.8153415692532922
6.500464584572788 220.17764018298993 0.8059806819791712
6.505692139526205 219.88750230077454 0.7999063942842995
6.510919694479621 219.32880716269787 0.7919748245256955
6.516147249433037 218.9162521428946 0.78238293870343
6.521374804386453 227.78901462355535 0.7934889296137242
6.526602359339869 237.5011561610663 0.8076306324633217
6.531829914293286 252.85841810176115 0.8258553794034881
6.537057469246702 269.044236667958 0.8441857541781778
6.542285024200118 284.6441563867159 0.858172369701953
6.547512579153534 301.6562477285497 0.874147397191555
6.55274013410695 322.33103578950744 0.89973453802075
6.557967689060367 341.3484505689099 0.9211279580463557
6.563195244013783 363.4858634451648 0.9477879633262967
6.568422798967199 383.1252877136192 0.9698365841188291
6.573650353920615 399.7169137784682 0.9869362014461124
6.5788779088740315 414.1028732286247 1.002171048735701
6.584105463827448 416.53143120187445 1.0045180513521648
6.589333018780864 411.60857828651905 0.9998049499266434
6.59456057373428 403.084975730165 0.9900357084034689
6.599788128687696 389.31293712610875 0.9739754116517305
6.6050156836411125 374.95999376337073 0.9551558804914647
6.610243238594529 361.5636430402955 0.9410420223384167
6.615470793547945 345.2212627457626 0.9242660631075648
6.620698348501361 330.87296265173296 0.9088739702425056
6.625925903454777 316.83189358726344 0.8930916114829817
6.6311534584081935 303.50081628997754 0.8780181968696402
6.63638101336161 295.89047102167495 0.8703421013504443
6.641608568315026 284.8439907401851 0.855339491559608
6.646836123268442 281.98780707616464 0.8505403686118125
6.652063678221858 271.34316594588705 0.8371334922038131
6.6572912331752745 261.7673261831282 0.8263277754328299
6.662518788128691 255.55580609296595 0.8190404264870247
6.667746343082107 250.51409589470282 0.8150597806739553
6.672973898035523 248.27109218160535 0.8097629331555968
6.678201452988939 246.28649745930508 0.8066756230711527
6.6834290079423555 239.60243948053167 0.7998798445966064
6.688656562895772 237.4410116935258 0.800548356490096
6.693884117849188 231.5743004819009 0.7918751973290413
6.699111672802604 229.3987274616015 0.787783162016998
6.70433922775602 224.67630622946209 0.7785465340228239
6.7095667827094365 224.98751869085882 0.7792514723325598
6.714794337662853 225.41149404439497 0.7823307241936692
6.720021892616269 226.63698347797404 0.7864328901681608
6.725249447569685 227.72821644395503 0.7925975359394075
6.730477002523101 226.53789234582422 0.7862012278836409
6.7357045574765175 226.0242633807612 0.7836591348933627
6.740932112429934 224.9936065558922 0.7795100091534055
6.74615966738335 226.65318503774944 0.7825635900880911
6.751387222336766 225.62594017991333 0.7822977736482282
6.756614777290182 226.1656547152805 0.7837866797385196
6.7618423322435985 226.93526437782901 0.7876355145240234
6.767069887197015 228.18396345043215 0.7871411944310258
6.772297442150431 229.33219178389 0.7884178513985918
6.777524997103847 227.08401231820253 0.7846880236493566
6.782752552057263 226.77253475734963 0.7815990212812647
6.7879801070106796 227.5787002245194 0.7845004205437521
6.793207661964096 224.66836546396235 0.7772916179561198
6.798435216917512 222.49134313521458 0.7746858597650913
6.803662771870928 223.07811483852333 0.7769693556478722
6.808890326824344 227.27980867982424 0.7820402582559465
6.814117881777761 232.4375544536789 0.7897295659249419
6.819345436731177 234.55101213546175 0.7884482176150749
6.824572991684593 237.17494576633672 0.7918245430297729
6.829800546638009 233.8307568590132 0.7852864945437654
6.835028101591425 227.32723568394647 0.772301264521933
6.840255656544842 227.25016259416003 0.773110182957939
6.845483211498258 230.8375847424412 0.7796817813026872
6.850710766451674 238.76562496438356 0.7936578783231463
6.85593832140509 248.8501054663949 0.8077907444193446
6.861165876358506 250.12425827661735 0.8068145245999527
6.866393431311923 250.62316354319768 0.8032775296627397
6.871620986265339 250.61314855044532 0.8012856465745337
6.876848541218755 249.41420785613965 0.7953171836320744
6.882076096172171 251.78775740454532 0.8003235712062461
6.887303651125587 255.1659890976875 0.8038718094455173
6.892531206079004 257.6770417992639 0.80498027322855
6.89775876103242 261.5946541152201 0.807571365344392
6.902986315985836 264.32403114955184 0.8063406867534525
6.908213870939252 266.63179286297776 0.8075731654421312
6.913441425892668 269.57248876567127 0.8088656349524399
6.918668980846085 271.99313289175404 0.8111390049722391
6.923896535799501 273.04950360600446 0.8123984356192904
6.929124090752917 280.60472654736475 0.8216118293994114
6.934351645706333 283.4203754486816 0.8245628070235504
6.939579200659749 290.2129187880152 0.8309002985731168
6.944806755613166 294.37948671848534 0.8342665279928007
6.950034310566582 300.10685460005567 0.8405992598633695
6.955261865519998 308.7732418819413 0.8501387611656502
6.960489420473414 317.57056882045487 0.8588764802472699
6.96571697542683 329.9575142301424 0.8700948794365426
6.970944530380247 342.0902560640743 0.8819809201966435
6.976172085333663 358.25728634698623 0.8994124958751857
6.981399640287079 378.7236197717426 0.9228348491571939
6.986627195240495 402.41091862749107 0.9481302601188922
6.9918547501939114 431.2230536031683 0.9792827411323445
6.997082305147328 478.2590006314744 1.0304179219429528
7.002309860100744 542.2740289219963 1.0954024760158312
7.00753741505416 639.2152139134844 1.1861691436832185
7.012764970007576 765.6375880716575 1.2955490549194562
7.0179925249609925 922.9895043460418 1.419513544893789
7.023220079914409 1087.2407716309976 1.5401804482807935
7.028447634867825 1235.275416542926 1.6397579596449665
7.033675189821241 1345.4804950310718 1.7105944374107904
7.038902744774657 1397.0039981488758 1.7397460600653618
7.0441302997280735 1382.4983034726188 1.7290232682284463
7.04935785468149 1320.5899240342303 1.6885520682929378
7.054585409634906 1224.24894280219 1.6243781537818753
7.059812964588322 1109.875150631624 1.546457032598494
7.065040519541738 997.2274588228756 1.4655598562993148
7.0702680744951545 887.9522790913851 1.3840419293238508
7.075495629448571 790.922223168155 1.3048853977639454
7.080723184401987 715.6634988333738 1.2397768452160693
7.085950739355403 661.543806419872 1.1906686070933485
7.091178294308819 627.7997370405759 1.1609875795850193
7.0964058492622355 601.6060522952785 1.137188768038905
7.101633404215652 579.7460592810562 1.1171487617220242
7.106860959169068 566.3124579463223 1.1049405128444296
7.112088514122484 551.1977822257203 1.0916958418459544
7.1173160690759 536.8011169639059 1.0775362707461855
7.1225436240293165 526.4130799765163 1.066451524221134
7.127771178982733 509.08284294556114 1.0481358305515904
7.132998733936149 498.49053254424905 1.0368211707219708
7.138226288889565 484.6885952228198 1.0225700122246846
7.143453843842981 474.41100720345025 1.0124404983568005
7.1486813987963975 471.5961583200321 1.0096010159654862
7.153908953749814 470.37848965983324 1.0076193816774488
7.15913650870323 469.2153683702047 1.0047965781056942
7.164364063656646 469.7702630965734 1.0049450496334227
7.169591618610062 472.0602687863356 1.00626624364365
7.1748191735634785 480.78846368903197 1.0155234315219182
7.180046728516895 498.5156050940634 1.0328464055883835
7.185274283470311 529.3158583774292 1.063686056206318
7.190501838423727 582.7190412393596 1.114870989773559
7.195729393377143 658.7995232911165 1.1836985060575942
7.2009569483305595 766.2993445328584 1.274289203133371
7.206184503283976 906.8980443293121 1.385416041765458
7.211412058237392 1073.9499219968902 1.506116775727287
7.216639613190808 1269.3640969417581 1.6352583722609615
7.221867168144224 1497.325471388792 1.7737262525854616
7.227094723097641 1741.066041522001 1.9126840159984944
7.232322278051057 1978.790506417978 2.0409038406543223
7.237549833004473 2141.980623275079 2.1198274129511576
7.242777387957889 2197.5153800412795 2.1445424924883048
7.248004942911305 2128.492593392323 2.107805726809864
7.253232497864722 1953.1596392861413 2.018148815694578
7.258460052818138 1699.923023742283 1.8819876415063017
7.263687607771554 1423.0046762981185 1.7216668073645045
7.26891516272497 1154.9723336623763 1.550625357228126
7.274142717678386 925.0501555064683 1.3892399984183148
7.279370272631803 745.657398186822 1.2487337604484015
7.284597827585219 605.9419824658385 1.1282155089500083
7.289825382538635 511.2801781598499 1.0368771380144457
7.295052937492051 449.17000605080455 0.9723450607811979
7.300280492445467 407.11009377421396 0.927823205069003
7.305508047398884 378.81873903781496 0.8974892353327412
7.3107356023523 359.178484022317 0.8745432608378853
7.315963157305716 346.3905979151628 0.8612756523059213
7.321190712259132 338.40508667590854 0.8545184691190112
7.326418267212548 335.0309934227432 0.8524606272950721
7.331645822165965 334.5473006795198 0.8531426393205648
7.336873377119381 328.4539016679367 0.846880839080481
7.342100932072797 322.82964346636606 0.8392405048142629
7.347328487026213 319.4147072439505 0.8342748260616374
7.352556041979629 313.62177906101 0.8257908808174474
7.357783596933046 313.33425233362476 0.8253610448999277
7.363011151886462 310.1588536980604 0.8206367255330679
7.368238706839878 309.2897707846667 0.8233454288299924
7.373466261793294 312.0378166000909 0.8269837712288314
7.37869381674671 310.1604600366088 0.8247137839186521
7.383921371700127 308.4996933002693 0.8215991151980969
7.389148926653543 305.27011395399046 0.8162667304565893
7.394376481606959 301.30734757821426 0.8096025710929583
7.399604036560375 304.5491166201076 0.8126764038446711
7.4048315915137914 305.30725125242975 0.8128099059050634
7.410059146467208 305.084779882754 0.8135595060859312
7.415286701420624 305.8712470164088 0.816649848409326
7.42051425637404 306.7875932001383 0.8187202494717224
7.425741811327456 308.1014743579533 0.8205949718834515
7.4309693662808725 313.39231251041775 0.8259884590642828
7.436196921234289 316.07061340049773 0.8297023204079396
7.441424476187705 316.57524847303665 0.829158593115101
7.446652031141121 319.19071706981225 0.8288908821166114
7.451879586094537 321.357623564033 0.8311800678805554
7.4571071410479535 325.7004365568247 0.8354523462054919
7.46233469600137 325.54884483883063 0.8345864494601151
7.467562250954786 329.7306333129036 0.8401744541574104
7.472789805908202 332.02263447612285 0.8409352233264534
7.478017360861618 336.3163548423512 0.845357589495072
7.4832449158150345 343.56484153091236 0.8514019314928498
7.488472470768451 352.9674317217897 0.8624114746657146
7.493700025721867 358.25943786640306 0.8671693901461074
7.498927580675283 368.25042435247644 0.8752838289876903
7.504155135628699 376.02258898145834 0.8823372606050023
7.5093826905821155 388.7661540240128 0.8950097623290835
7.514610245535532 406.58212658233504 0.9132268684202299
7.519837800488948 422.79559898564605 0.9300782953538645
7.525065355442364 436.8474902415782 0.9439301493709477
7.53029291039578 446.6790211891686 0.9535078306023818
7.5355204653491965 454.5797182560204 0.9614394507467443
7.540748020302613 459.69561908781895 0.966014242549875
7.545975575256029 455.8812066363577 0.9604890636532223
7.551203130209445 455.31836778134544 0.9604174258157263
7.556430685162861 452.29015397058294 0.9574293960304978
7.5616582401162775 446.7243281926464 0.9506903905902524
7.566885795069694 441.11915078030694 0.9437442096110599
7.57211335002311 434.69177456690664 0.9367137141570208
7.577340904976526 429.22941826690635 0.9315994284895289
7.582568459929942 419.82800403098514 0.9212574747176686
7.5877960148833585 415.32287817115224 0.916820595735586
7.593023569836775 405.7865159455368 0.9069594203945432
7.598251124790191 403.16347879022965 0.9046018407857107
7.603478679743607 400.56602715881064 0.9013362871484683
7.608706234697023 396.738045762304 0.8958561355028457
7.6139337896504395 395.55435891914044 0.8939093371794619
7.619161344603856 396.22071867645474 0.895938926614047
7.624388899557272 399.92725628409084 0.900398231494287
7.629616454510688 400.7352046970136 0.9015621034389314
7.634844009464104 396.6373991533683 0.8958141729987611
7.6400715644175206 397.56818966560775 0.8964600146185184
7.645299119370937 400.43761827716 0.8985307653608453
7.650526674324353 413.31135114356016 0.9105701247157715
7.655754229277769 424.1807907677797 0.9203767344534196
7.660981784231185 434.2413437675796 0.9309533940505367
7.666209339184602 445.5734286396152 0.941706307322264
7.671436894138018 460.3523939077638 0.9565337135646114
7.676664449091434 476.19138269329665 0.9709087800378571
7.68189200404485 489.7916074034682 0.9836836423965364
7.687119558998266 501.6917918046509 0.9939929391120672
7.692347113951683 514.5455549059483 1.0054026548115627
7.697574668905099 523.6074172110502 1.0137718538837388
7.702802223858515 539.9830031015832 1.0286284124206606
7.708029778811931 548.0694782758485 1.036992907500074
7.713257333765347 550.4112271366257 1.03899046251552
7.718484888718764 544.6575396266005 1.0331540879996972
7.72371244367218 538.3535465971789 1.0280254642791227
7.728939998625596 531.7490707875097 1.0198054503492646
7.734167553579012 529.1474912617977 1.0174895920954719
7.739395108532428 531.8569800130495 1.0197788889072317
7.744622663485845 531.6654025099814 1.0188918483126348
7.749850218439261 532.171892818244 1.0190066755342067
7.755077773392677 531.7743845718633 1.0183218462008374
7.760305328346093 524.4324647974481 1.0116834530392127
7.765532883299509 517.114274683808 1.004781220781235
7.770760438252926 507.78627898041003 0.9956837226663865
7.775987993206342 504.15153628299794 0.9918359731605334
7.781215548159758 496.5081357013436 0.983728531742637
7.786443103113174 487.61518572676476 0.9741150067208726
7.79167065806659 478.3697227259548 0.9641910918886697
7.796898213020007 466.09380155622074 0.9520061497671043
7.802125767973423 454.046922834543 0.9403065955325831
7.807353322926839 447.0226273835764 0.9345799254313245
7.812580877880255 439.90580726070584 0.9274725988515604
7.817808432833671 435.6459507968853 0.9233826168528645
7.823035987787088 436.07095723425766 0.9246361000238376
7.828263542740504 432.15242766962075 0.9201002799766681
7.83349109769392 430.7340694778062 0.9183150940914312
7.838718652647336 428.03782627265565 0.9125420022021673
7.8439462076007525 428.60816678492637 0.912784879858158
7.849173762554169 434.8760956270342 0.9182899308334878
7.854401317507585 442.90105056469196 0.9261152675418222
7.859628872461001 445.9542195913112 0.9288003834540782
7.864856427414417 447.7388683289723 0.9289279007706578
7.8700839823678335 454.0199369172505 0.9356326402164149
7.87531153732125 459.5037404420459 0.9410559719007539
7.880539092274666 469.6272823099182 0.9514409555837652
7.885766647228082 479.4669877165225 0.9608756768623187
7.890994202181498 485.0289451699401 0.9644223660743978
7.8962217571349145 494.2769744843896 0.9729835902934737
7.901449312088331 504.02342860820954 0.9819139198042561
7.906676867041747 513.5018542224054 0.9905778870685779
7.911904421995163 523.86646489654 0.9994321796004867
7.917131976948579 533.0737546496957 1.0072480181080008
7.9223595319019955 551.031598289438 1.0241524949896883
7.927587086855412 564.1244947610721 1.0358947697654177
7.932814641808828 575.7494401984824 1.0453904055401568
7.938042196762244 591.0270843043252 1.0586352822126086
7.94326975171566 601.7878806389684 1.0690356810499209
7.9484973066690765 616.2918661567618 1.0820162661426878
7.953724861622493 633.9409042838 1.0965705448817193
7.958952416575909 647.7158100396668 1.1065923650131249
7.964179971529325 666.310296529044 1.1213468333871008
7.969407526482741 675.0477256502418 1.1265041688232595
7.9746350814361575 685.6889413634548 1.1332931481579591
7.979862636389574 698.1893875873552 1.1444879501666254
7.98509019134299 706.9050560729057 1.1520445811927977
7.990317746296406 712.7052124193327 1.1577563964161033
7.995545301249822 714.1579976161928 1.1582142584962192
8.000772856203238 709.1209625766037 1.1522001265183641
8.006000411156654 704.2556508519384 1.1486590563007897
8.01122796611007 697.3034168084727 1.1423522455748953
8.016455521063486 685.6907209751237 1.13340649218554
8.021683076016902 670.2026027094217 1.119570206690946
8.026910630970319 658.9989572517146 1.1093805450310892
8.032138185923735 646.9037792976645 1.0987919030369884
8.037365740877151 636.9077464696201 1.089838349207806
8.042593295830567 631.7804873951821 1.0853901387422615
8.047820850783983 623.7254703752197 1.0780470575643064
8.0530484057374 617.495413563925 1.0726116065172668
8.058275960690816 610.0487937423343 1.066159724462463
8.063503515644232 600.7553316853777 1.0574548455492145
8.068731070597648 593.7905526750952 1.0517274190267063
8.073958625551064 585.77222014072 1.0442262000739566
8.07918618050448 574.3415211977746 1.032335795734483
8.084413735457897 568.320896095995 1.026004787662234
8.089641290411313 568.3093576833847 1.025242242826077
8.09486884536473 569.8926092030383 1.0272478061103996
8.100096400318145 570.3451552569468 1.0277841336842006
8.105323955271562 565.5826006353634 1.0230484475124384
8.110551510224978 562.2210432896877 1.020207671571435
8.115779065178394 561.9723963809577 1.0190646038889946
8.12100662013181 559.5188949525101 1.015529835956543
8.126234175085226 558.5284102440636 1.0139171572403862
8.131461730038643 560.3117923478685 1.0154263174394227
8.136689284992059 570.8187151227876 1.0250762481188318
8.141916839945475 585.078525727212 1.0390240432650328
8.147144394898891 602.0039922312552 1.0535947500322114
8.152371949852308 621.0352646832579 1.0679320247560091
8.157599504805724 642.9732690176786 1.0850969263958739
8.16282705975914 674.9481162020967 1.1108626242034787
8.168054614712556 703.6008179377011 1.1350478013424556
8.173282169665972 726.8263735577829 1.153237855934846
8.178509724619389 736.294515950408 1.1600447966610947
8.183737279572805 741.6794907226671 1.1635210195475734
8.188964834526221 738.2551922214171 1.158233402063665
8.194192389479637 730.3779691204767 1.1510742373054306
8.199419944433053 720.178319289664 1.1427634826716626
8.20464749938647 711.0702790125431 1.1371542742908738
8.209875054339886 702.4666832023953 1.1306547907301812
8.215102609293302 689.8317860686079 1.1203779577495874
8.220330164246718 677.4237307659787 1.108708141725838
8.225557719200134 676.3369814903743 1.107659604166421
8.23078527415355 672.2993577434416 1.1036480503025041
8.236012829106967 674.8425641263212 1.1059986458352586
8.241240384060383 673.3873499608184 1.1039896148863784
8.2464679390138 667.0598113415582 1.097893098910294
8.251695493967215 666.013747376388 1.0961119357490918
8.256923048920632 660.722645465044 1.0903730261857447
8.262150603874048 656.9142710468941 1.086912434219652
8.267378158827464 655.7589116516141 1.0865028885212764
8.27260571378088 651.7054062873293 1.083616477651629
8.277833268734296 649.0483590555874 1.081946931841156
8.283060823687713 641.2409066697276 1.075154322416525
8.288288378641129 634.0528908847334 1.0683544558136062
8.293515933594545 625.8738212891566 1.0615847862816201
8.298743488547961 622.3042535993196 1.056998492055757
8.303971043501377 627.4484028952577 1.0615174462958883
8.309198598454794 634.4106084222241 1.066560270091282
8.31442615340821 640.3343100757726 1.0713117171643123
8.319653708361626 644.2134984721786 1.073390847715698
8.324881263315042 643.7150957232379 1.0728846196367874
8.330108818268458 646.09475178106 1.075171906602098
8.335336373221875 650.1296642331178 1.077719045775828
8.34056392817529 652.6438698419447 1.07836571801418
8.345791483128707 660.5842022421263 1.0846111158933476
8.351019038082123 669.4544254396582 1.0917745675355472
8.35624659303554 674.2837596040853 1.095702973338803
8.361474147988956 679.0998799263047 1.0988102890992422
8.366701702942372 681.0018594074879 1.0997190743908571
8.371929257895788 682.3238312611023 1.100026638756946
8.377156812849204 687.2447100310677 1.1039628052108499
8.38238436780262 692.966058880568 1.1080113907471427
8.387611922756037 693.4651531959959 1.108177042242273
8.392839477709453 690.4290906376756 1.1061243786464459
8.398067032662869 682.9371330257036 1.102020448025298
8.403294587616285 671.6254464094908 1.0928942259415568
8.408522142569701 661.8361790427991 1.08332255649779
8.413749697523118 646.7607332477652 1.0686107182479052
8.418977252476534 634.3442572900613 1.0582307326646174
8.42420480742995 618.1793873876147 1.043979820970653
8.429432362383366 606.6531486543302 1.0342332954522389
8.434659917336782 597.4314469229864 1.026016684654778
8.439887472290199 587.7819809293014 1.0170312214976247
8.445115027243615 578.0931103970954 1.0085692976720368
8.450342582197031 566.6086069639905 0.9986819000159218
8.455570137150447 558.1393306784124 0.9916228764644008
8.460797692103863 553.0614111480662 0.9880486734173362
8.46602524705728 550.7048894118682 0.9861542184572689
8.471252802010696 546.890249728264 0.9826344074501322
8.476480356964112 543.3180543769633 0.9786743572112695
8.481707911917528 539.8459106696221 0.9751460478618976
8.486935466870944 529.7854528184896 0.9666549426684633
8.49216302182436 524.8675248685397 0.9613263956900892
8.497390576777777 520.8427859759745 0.9565935101051182
8.502618131731193 519.4913879266489 0.9540060739182634
8.50784568668461 524.3199561000388 0.9578878823007292
8.513073241638025 527.37174563176 0.961138121065835
8.518300796591442 525.6175084634939 0.9588949857419274
8.523528351544858 519.2280604909967 0.9530218911387476
8.528755906498274 513.821643218595 0.9480379733222666
8.53398346145169 507.8019426663441 0.9425762982225604
8.539211016405106 506.5051040286179 0.9419831317298007
8.544438571358523 509.07791412328015 0.9431335432461617
8.549666126311939 505.6941486591984 0.9401238792022235
8.554893681265355 508.52759317648685 0.9426400973759668
8.560121236218771 509.0609581883941 0.9424119619727067
8.565348791172188 509.6352773990792 0.9416696354413391
8.570576346125604 513.7722293435695 0.9454610603858004
8.57580390107902 513.0900606535984 0.9449610777409008
8.581031456032436 510.2154841337042 0.9423458032003801
8.586259010985852 507.6239365508757 0.9396474981243635
8.591486565939269 508.34149974297753 0.9389845658274668
8.596714120892685 512.3157774057066 0.9425027713400126
8.601941675846101 518.9837826737315 0.9481103383120978
8.607169230799517 521.3816015950192 0.9503850609862056
8.612396785752933 525.5614696046913 0.9543842331642796
8.61762434070635 529.1506636271891 0.9573823788326749
8.622851895659766 531.1129141587884 0.9596745262800848
8.628079450613182 533.2255224846041 0.9605912419598939
8.633307005566598 532.8244255285258 0.959212034472963
8.638534560520014 537.4437333364991 0.9623106380952617
8.64376211547343 540.6252180861032 0.9646887186664901
8.648989670426847 546.2846530236903 0.9695126867911733
8.654217225380263 551.7330126839221 0.9745685780244895
8.65944478033368 558.9209182147413 0.9803709071807214
8.664672335287095 566.1882445905753 0.9855264856959248
8.669899890240512 574.4780589231906 0.9912904679302498
8.675127445193928 585.4113547486271 0.9997803891013273
8.680355000147344 598.4726145050342 1.0108608536986783
8.68558255510076 604.2781053267653 1.0153133048154186
8.690810110054176 614.4678983710172 1.0235169490737321
8.696037665007593 624.5460857905803 1.0311553449702873
8.701265219961009 644.5718167615985 1.0477906078582058
8.706492774914425 667.1026694583418 1.065350080785253
8.711720329867841 680.0162150580896 1.075106138042619
8.716947884821257 687.7013281261779 1.0787275937826288
8.722175439774674 691.1255504654163 1.0805139008944615
8.72740299472809 686.9126645760646 1.0759724283743068
8.732630549681506 685.0949647229339 1.0759276678365004
8.737858104634922 685.5328550287375 1.077669120080758
8.743085659588338 681.3522160518093 1.0759328771971919
8.748313214541755 676.0967786543517 1.0721554806147753
8.75354076949517 665.3370658861271 1.0630505143551978
8.758768324448587 655.9618444267928 1.054002429977923
8.763995879402003 642.7923944619132 1.0423250219141664
8.76922343435542 627.8103571775774 1.0300556022607075
8.774450989308836 615.520848841884 1.0206481995994596
8.779678544262252 601.0978025674171 1.0072714962477443
8.784906099215668 592.9190634895724 0.9996413400088631
8.790133654169084 590.2251773075735 0.9977672287435466
8.7953612091225 588.6921945896308 0.9980077378555524
8.800588764075917 584.2705157888123 0.9939841330438982
8.805816319029333 581.9835850939675 0.9912533958084259
8.811043873982749 580.4820583945899 0.9890633653762197
8.816271428936165 573.8444243104462 0.9824213883924964
8.821498983889581 575.0042606986433 0.9835788778854571
8.826726538842998 571.6272293290306 0.9812517483637089
8.831954093796414 567.0164706795283 0.9778522240541747
8.83718164874983 563.0199782725339 0.9725646261576354
8.842409203703246 556.5449637463208 0.9659509035719451
8.847636758656662 557.1296932465041 0.9660263255202258
8.852864313610079 556.8360849848991 0.9649951348748662
8.858091868563495 558.0106265810915 0.9647871692701064
8.863319423516911 557.1599769246995 0.9633055814292271
8.868546978470327 555.0592103279381 0.9620606824802492
8.873774533423743 554.026286146747 0.9615861842497242
8.87900208837716 548.6788446738947 0.956848103924599
8.884229643330576 547.2548328253422 0.9551428223885862
8.889457198283992 550.9587218010779 0.9585973996186177
8.894684753237408 554.8669930224639 0.9619075648271683
8.899912308190824 564.9861847045838 0.9709572936581496
8.90513986314424 566.37647841758 0.9702926517548497
8.910367418097657 566.1033683339232 0.9688237988966044
8.915594973051073 568.2005935751812 0.9694760443730409
8.92082252800449 565.6310430575047 0.9668383939762215
8.926050082957905 571.5551098099886 0.9729686159276058
8.931277637911322 575.5099350059219 0.9761113898543812
8.936505192864738 577.337087576509 0.9785219586210954
8.941732747818154 580.696917392891 0.9807948662165477
8.94696030277157 578.3108897915303 0.9776082548571263
8.952187857724986 578.3240517385265 0.9760784826355385
8.957415412678403 582.9263608622774 0.9793080002575562
8.962642967631819 588.166834922657 0.9832584049111277
8.967870522585235 596.1023215241752 0.9899919566713018
8.973098077538651 598.9134215466526 0.9921587448415778
8.978325632492067 602.7019396381734 0.9952472806784977
8.983553187445484 603.8346122592868 0.995615991878471
8.9887807423989 608.8804153162159 0.9990374821576213
8.994008297352316 612.353890760468 1.002078267099251
8.999235852305732 616.193241663563 1.006417197176962
9.004463407259149 620.6089703078077 1.0098586190798227
9.009690962212565 626.7345996712046 1.0146610987023348
9.014918517165981 633.3298248645046 1.0188145355689218
9.020146072119397 645.5662410883168 1.0281009554765006
9.025373627072813 654.594505270454 1.0343248579693571
9.03060118202623 670.4256873230495 1.0455224502305165
9.035828736979646 681.8451863660312 1.053569652045225
9.041056291933062 697.7166976530004 1.0649932648899716
9.046283846886478 716.1991257344187 1.0793043199947998
9.051511401839894 733.1992463916035 1.0923525538092806
9.05673895679331 754.8188684789465 1.1079147745809421
9.061966511746727 775.4698021390566 1.122470328428632
9.067194066700143 800.0100013990906 1.1394636599972827
9.07242162165356 823.5547889777139 1.1546722169556385
9.077649176606975 842.978718163498 1.167219333015526
9.082876731560392 862.7120766716979 1.1806626388047103
9.088104286513808 878.0226697024782 1.1923999723528271
9.093331841467224 893.2401563522986 1.2022428940120475
9.09855939642064 900.242083314525 1.2061060418145901
9.103786951374056 892.3879681074509 1.1992714931642234
9.109014506327473 879.5788309589116 1.1892501796537227
9.114242061280889 864.5716200308424 1.1790700342902225
9.119469616234305 850.5665207969856 1.1690937599538942
9.124697171187721 839.8250772498565 1.1613458295671522
9.129924726141137 829.4435482807969 1.1543631191138124
9.135152281094554 827.4150562981412 1.1536898653044938
9.14037983604797 834.8279731000844 1.1596253928248907
9.145607391001386 856.4252273413131 1.1742697238260738
9.150834945954802 880.6334641804054 1.190774697152017
9.156062500908218 908.5576385862722 1.209463461161843
9.161290055861635 934.4881012135634 1.235763568311648
9.16651761081505 961.7602897460872 1.2604262388025926
9.171745165768467 986.4706116173572 1.2815082682400338
9.176972720721883 997.0469942393945 1.29154737409596
9.1822002756753 995.9907649771512 1.2929129255461016
9.187427830628716 988.9724865753626 1.2911073061614151
9.192655385582132 978.5371192999204 1.2856291604539558
9.197882940535548 972.1343053161793 1.283341085639554
9.203110495488964 961.2782260642318 1.2784932676023086
9.20833805044238 950.0659103815397 1.273511314350455
9.213565605395797 937.5312805684869 1.2666553504908258
9.218793160349213 922.9884950217595 1.2589772818348257
9.224020715302629 909.913298324437 1.252341471891346
9.229248270256045 902.2702020752856 1.2482291720007521
9.234475825209461 887.6948525850979 1.2395445180983895
9.239703380162878 879.8218809224027 1.2358824962735036
9.244930935116294 875.2994924252893 1.2336890332499968
9.25015849006971 873.56426554619 1.2345334289477374
9.255386045023126 873.6505739711802 1.236055924888353
9.260613599976542 869.9884112052573 1.235625726595441
9.265841154929959 863.6374886870169 1.2331906122141618
9.271068709883375 865.1239271674258 1.2342065709494328
9.276296264836791 871.1063055901149 1.2390687594452732
9.281523819790207 881.9092258637536 1.247999411840845
9.286751374743623 899.2254505882298 1.2608068129606855
9.29197892969704 918.8696422809443 1.2761950111008946
9.297206484650456 939.1201859384032 1.291867449106918
9.302434039603872 953.4661413898816 1.302433464263647
9.307661594557288 960.8462017665806 1.3091803497239
9.312889149510704 961.4941267603112 1.3122031570367958
9.31811670446412 950.6153673600213 1.3065955900179043
9.323344259417537 930.5523274280147 1.2945278610085487
9.328571814370953 896.7287926631967 1.2703621439978252
9.33379936932437 866.2805914362974 1.248812008486388
9.339026924277785 832.4352993527311 1.225281392906778
9.344254479231202 794.5066674833911 1.198337604748253
9.349482034184618 764.1329749975351 1.1759809338058453
9.354709589138034 734.2310250154222 1.1538611339905123
9.35993714409145 715.2363985471181 1.1407154707492184
9.365164699044866 699.9720103359207 1.1292166827289776
9.370392253998283 683.3018060395309 1.116650841941281
9.375619808951699 672.7554168678446 1.1071365993347675
9.380847363905115 665.2468631747813 1.1015926730074326
9.386074918858531 660.2609018691983 1.099111063959868
9.391302473811947 660.0037453120477 1.1004470618969466
9.396530028765364 660.1847456111472 1.101490744708675
9.40175758371878 657.8889941492104 1.1003065523534663
9.406985138672196 654.0094768640821 1.0963998899760738
9.412212693625612 652.2284265576794 1.0935200462598462
9.417440248579029 647.0612951934294 1.077491825436159
9.422667803532445 647.9394266925487 1.0728271897219317
9.427895358485861 651.0495620411031 1.0720549260285404
9.433122913439277 652.5190991914498 1.0710487575642724
9.438350468392693 650.8473076167105 1.067603161645691
9.44357802334611 647.3534739347867 1.063535168262905
9.448805578299526 646.5704307427955 1.0601620407404648
9.454033133252942 644.6078580320475 1.055969909198489
9.459260688206358 642.5577518159589 1.051583831690743
9.464488243159774 642.3813313190514 1.0493614639604576
9.46971579811319 642.0939124540441 1.047455407588608
9.474943353066607 640.1864208999518 1.0446013137817816
9.480170908020023 644.3856015002044 1.0468849861815464
9.48539846297344 643.6267690455965 1.0451403142747353
9.490626017926855 646.1867436568617 1.045532620561127
9.495853572880272 651.3474482918494 1.0503029945803037
9.501081127833688 651.0777671021106 1.048956739439095
9.506308682787104 651.1498591376982 1.0479593034900136
9.51153623774052 646.2155764159749 1.0429873839446835
9.516763792693936 643.5519667085573 1.0402284754371889
9.521991347647353 645.3101381500126 1.0401001256306284
9.527218902600769 646.9413141531104 1.04056850043697
9.532446457554185 649.1520429447693 1.0413786750917626
9.537674012507601 645.0682583078762 1.036500859029343
9.542901567461017 645.8558596519968 1.0360048832908586
9.548129122414434 647.3102576003589 1.0365210910439262
9.55335667736785 651.3198259573788 1.0393083465652815
9.558584232321266 653.3360074979972 1.0402782312359315
9.563811787274682 653.3007353032921 1.0395358357639426
9.569039342228098 652.9157404152878 1.0388495849321915
9.574266897181515 646.3133647051279 1.0327407188829265
9.57949445213493 645.2864250915135 1.030237619012996
9.584722007088347 646.1910078314016 1.0291835074949833
9.589949562041763 644.4562319867338 1.0273245874410948
9.59517711699518 645.2838112209494 1.0275594213776633
9.600404671948596 646.4593024495274 1.0287575154231532
9.605632226902012 647.4217743529365 1.0281132023952255
9.610859781855428 650.0242684397081 1.0291043555498398
9.616087336808844 649.2239766205889 1.0276904790595174
9.62131489176226 649.1288156719027 1.0270409356977777
9.626542446715677 649.4937311181336 1.0275905259017433
9.631770001669093 652.781950632477 1.0303684774986515
9.636997556622509 654.1800326050969 1.0304339488463903
9.642225111575925 658.1651126463587 1.0321399566122087
9.647452666529341 658.2846835585948 1.031861262846772
9.652680221482758 660.4295144206845 1.0336234069018486
9.657907776436174 664.0321638002202 1.0351569958362214
9.66313533138959 663.827428452955 1.0341375561699573
9.668362886343006 669.0981838966026 1.0380775765037815
9.673590441296422 666.4762106336428 1.0356198240813184
9.678817996249839 667.1529495078717 1.0346645402417398
9.684045551203255 666.323305559971 1.0341894704318484
9.689273106156671 668.0588196288539 1.0360968359148817
9.694500661110087 669.269253070835 1.0358372451555191
9.699728216063503 673.0419373820091 1.0379063299368634
9.70495577101692 676.4898782208326 1.0384348856426093
9.710183325970336 680.5118911293342 1.0417088783326636
9.715410880923752 683.5085963651636 1.0434316627772424
9.720638435877168 685.376959733047 1.0441038778635081
9.725865990830584 686.0212343138593 1.0443131578125768
9.731093545784 682.983830100303 1.041329329627295
9.736321100737417 686.1450079316966 1.0433512250825459
9.741548655690833 693.2117103979522 1.0485024300595887
9.74677621064425 698.1719376811692 1.0509389412215409
9.752003765597665 700.6975297660488 1.0524096569650763
9.757231320551082 703.1674627802396 1.0541398791775802
9.762458875504498 701.7368895696593 1.0525697728792551
9.767686430457914 703.2884156025759 1.053224492263172
9.77291398541133 703.574138806102 1.0526549961755207
9.778141540364746 699.9547336721971 1.0474109726378695
9.783369095318163 696.0621622967432 1.0438399600268722
9.788596650271579 692.3835158480879 1.0406825054845619
9.793824205224995 692.0780172193529 1.0419573216393259
9.799051760178411 695.5662932017243 1.043989276747458
9.804279315131827 694.2233252497502 1.0422912088465082
9.809506870085244 693.9263110466586 1.0411361359790479
9.81473442503866 692.8853813721825 1.0394105247181786
9.819961979992076 689.5826851797816 1.035687075562107
9.825189534945492 690.3007146869162 1.0358550561212743
9.830417089898909 694.8536687012304 1.039102440066609
9.835644644852325 695.9160837309716 1.0386899360271498
9.840872199805741 696.1280549831176 1.0376651354065742
9.846099754759157 692.8144661543301 1.0350326581557268
9.851327309712573 691.3431480519187 1.0343877116758804
9.85655486466599 688.6201189511714 1.03265777854396
9.861782419619406 688.449169229883 1.0322738299201488
9.867009974572822 690.0045553830843 1.0325210842541162
9.872237529526238 689.6287876809333 1.031375741907777
9.877465084479654 688.6740601435305 1.03048947575733
9.88269263943307 690.9163759328304 1.031945644192389
9.887920194386487 692.168604571761 1.0325380593353852
9.893147749339903 693.3305129572275 1.0335644794259207
9.89837530429332 692.2706032735259 1.032363958475787
9.903602859246735 694.6704469670339 1.033373781836631
9.908830414200152 698.9227116614262 1.0360154765227263
9.914057969153568 707.7211513591187 1.041216808597177
9.919285524106984 713.7521032040975 1.045316232933711
9.9245130790604 718.492527823318 1.048238120624714
9.929740634013816 718.1342101501983 1.0470705247489698
9.934968188967233 716.3841738159583 1.0454604226710884
9.940195743920649 716.7774119549124 1.0447502834450688
9.945423298874065 722.9949143944119 1.04906365246667
9.950650853827481 725.2112372089264 1.0504457687696778
9.955878408780897 729.7094245827767 1.0545292220794582
9.961105963734314 725.8598639713492 1.0515877876541833
9.96633351868773 722.4985025308386 1.0488716752104041
9.971561073641146 721.7351777071826 1.0466371346388967
9.976788628594562 722.4180303225464 1.046153156450028
9.982016183547978 722.10864901241 1.045536704013596
9.987243738501395 717.7239620958659 1.0410932391007441
9.99247129345481 713.0852312499138 1.0369810363423781
9.997698848408227 708.9669248498915 1.0335789378745197
10.002926403361643 706.7037765445547 1.031924509187479
10.00815395831506 707.5416584885107 1.0319276711409853
10.013381513268476 702.7497500541283 1.0277942565317468
10.018609068221892 700.7885438071554 1.0249397935742013
10.023836623175308 699.1250202553974 1.0236062673056985
10.029064178128724 701.7113310444256 1.0255990125172567
10.03429173308214 706.829788987336 1.029987105368601
10.039519288035557 705.9294164248819 1.0292434962713677
10.044746842988973 704.8099783921614 1.0279280836823885
10.049974397942389 702.8196817062352 1.0262885381734281
10.055201952895805 700.5331812819853 1.0243383609081471
10.060429507849221 704.4468988821579 1.0273057598279516
10.065657062802638 706.1203962908249 1.0285472812799568
10.070884617756054 706.8092019265091 1.0285840201829597
10.07611217270947 704.4792437516026 1.0257695543577565
10.081339727662886 702.7552168380793 1.0242796856266516
10.086567282616302 699.3827251491658 1.0217786857071371
10.091794837569719 697.3729658538646 1.019725867414362
10.097022392523135 694.8809426323379 1.0169639941777389
10.102249947476551 697.6739219696587 1.018956061461765
10.107477502429967 701.9666682071796 1.0218508300793776
10.112705057383383 704.1046899809903 1.0225570798415686
10.1179326123368 698.9252500679517 1.0190457903468602
10.123160167290216 695.916978128771 1.0174564474889833
10.128387722243632 690.5716716962042 1.0130168713142806
10.133615277197048 686.2688140985284 1.0086813828446244
10.138842832150464 687.7435736495474 1.008404551408648
10.14407038710388 687.8420170399556 1.0084307631184444
10.149297942057297 685.3218940423395 1.0066781186072917
10.154525497010713 683.5314379920757 1.0057395823202868
10.15975305196413 681.1186646105122 1.0041936605907509
10.164980606917545 680.8159759389109 1.0031228495286717
10.170208161870962 680.8882803715047 1.002036340890285
10.175435716824378 676.4140766772118 0.9982798724654669
10.180663271777794 674.511021653679 0.99645414110996
10.18589082673121 672.4943929896955 0.9950360529935746
10.191118381684626 666.5716567419444 0.9907894358177736
10.196345936638043 660.8869481246976 0.9860888753939164
10.201573491591459 656.2479847180933 0.9821486826587907
10.206801046544875 654.0212751734149 0.9805351039256143
10.212028601498291 653.5161216025904 0.9797500738866934
10.217256156451707 652.1092784065163 0.9790404260579877
10.222483711405124 650.1737548994008 0.9775544403086591
10.22771126635854 651.5677741388682 0.9793249540879043
10.232938821311956 650.2258498071949 0.9786156933232648
10.238166376265372 650.7445214675929 0.9786657582978615
10.243393931218788 648.666988527733 0.9765963632347372
10.248621486172205 643.3073998646953 0.971769209552939
10.253849041125621 643.8120678535324 0.9707494308312659
10.259076596079037 642.5159313236569 0.9692228428474949
10.264304151032453 637.4351177659407 0.9653417657574572
10.26953170598587 637.470243879215 0.9657521518160399
10.274759260939286 637.8895131451725 0.966451395179004
10.279986815892702 637.420098315546 0.9658701424439072
10.285214370846118 635.3125640222072 0.9640154889478552
10.290441925799534 632.6106314034929 0.9612635365669144
10.29566948075295 631.0137081174065 0.9602604062715533
10.300897035706367 627.5160601576657 0.9560587297217822
10.306124590659783 628.0215779017996 0.956207082868314
10.3113521456132 622.4096016028554 0.9514189530022452
10.316579700566615 624.034420328729 0.952183597560543
10.321807255520032 619.2863663621831 0.9481484448099924
10.327034810473448 615.1822338875195 0.9454182073876195
10.332262365426864 614.2786024713503 0.9450105804178193
10.33748992038028 614.1633887453218 0.9447536649601393
10.342717475333696 614.3649920777369 0.9442612304060887
10.347945030287113 614.0523107454208 0.9426768560696532
10.353172585240529 616.4988467665743 0.9444005967211603
10.358400140193945 619.3427741816462 0.946707051183245
10.363627695147361 618.5563490783372 0.9452531708642931
10.368855250100777 618.8349351270634 0.9453929202801226
10.374082805054194 617.6967527636218 0.9441955748683505
10.37931036000761 617.684445940215 0.9435041919644697
10.384537914961026 620.1079078590138 0.9455678145646749
10.389765469914442 620.6130236064182 0.9457610432089797
10.394993024867858 624.8750140830189 0.9486007033757392
10.400220579821275 626.6635289849256 0.9495113472051728
10.40544813477469 621.3466330885904 0.9444464795573898
10.410675689728107 611.8881329006672 0.9371709841325064
10.415903244681523 607.7746686350108 0.934280097380836
10.42113079963494 606.5095113995609 0.9338794493923048
10.426358354588356 605.2384197465219 0.9326611765862107
10.431585909541772 599.9202260063294 0.9281757310754674
10.436813464495188 598.224368164127 0.9267674274600983
10.442041019448604 592.039940113192 0.9217047063120827
10.44726857440202 589.2667848017288 0.9186986900668271
10.452496129355437 587.6939352496995 0.9168832210567239
10.457723684308853 585.3884279029886 0.9150602606495299
10.462951239262269 583.9499367287457 0.9135789030496894
10.468178794215685 581.9349985392312 0.9122909478013267
10.473406349169101 576.1187802220221 0.9074135807411767
10.478633904122518 574.0750732132772 0.9053751665394877
10.483861459075934 571.2209684326657 0.9020248160800026
10.48908901402935 566.1065136994252 0.8975042608983141
10.494316568982766 561.2235471220448 0.892496464302692
10.499544123936182 555.4368009619259 0.8874825820648723
10.504771678889599 550.0345311179628 0.8835149474788796
10.509999233843015 550.1316254905164 0.884817861229561
10.515226788796431 553.192320825372 0.8872592200924896
10.520454343749847 551.1496157888437 0.88511271455966
10.525681898703263 549.2450449503408 0.8822351538625945
10.53090945365668 546.4428627524021 0.8797728756235275
10.536137008610096 545.3317322852644 0.8790688710121047
10.541364563563512 546.1475458129813 0.8792666837491996
10.546592118516928 547.2112744130103 0.8801099344295766
10.551819673470344 546.3262603708547 0.8790196121372649
10.55704722842376 543.8445288639817 0.8771314646178083
10.562274783377177 540.4055552758095 0.8747364776696496
10.567502338330593 536.0989742405601 0.8710801775923964
10.57272989328401 532.8273372319177 0.86794416856287
10.577957448237425 526.8023175196945 0.8628541437346636
10.583185003190842 522.9706060618679 0.8573748789313502
10.588412558144258 524.0204901878354 0.8578817408272662
10.593640113097674 526.058969544277 0.8594844629763574
10.59886766805109 532.1258128687017 0.8649096892867447
10.604095223004506 528.3620312535086 0.8615207158024794
10.609322777957923 523.8411264817481 0.8585500058025122
10.614550332911339 522.7678218970825 0.8576426111404268
10.619777887864755 522.4479242181251 0.8567249500283706
10.625005442818171 522.7004026219722 0.8571072359950094
10.630232997771587 522.2240281432368 0.8558397285981335
10.635460552725004 524.8114427251646 0.8577935708672336
10.64068810767842 526.344250678517 0.8588274426524585
10.645915662631836 527.573018221438 0.8591288705052497
10.651143217585252 529.0117954363242 0.8602237010507569
10.656370772538668 530.1841489588506 0.8615869395983302
10.661598327492085 528.3997455277868 0.8597888316240906
10.666825882445501 527.4951704611336 0.859096388672853
10.672053437398917 529.6910516813934 0.8594085496396918
10.677280992352333 536.2407864124499 0.8643913540380667
10.68250854730575 541.1402331866483 0.8684910671428848
10.687736102259166 552.0028283871419 0.8767352401786772
10.692963657212582 557.1864064471926 0.8802659593407195
10.698191212165998 564.5916375522962 0.8853226382372263
10.703418767119414 570.6309082577376 0.8887193821931599
10.70864632207283 572.1528735911577 0.8893473132548319
10.713873877026247 576.3769252018105 0.8923128570799355
10.719101431979663 583.5977601387655 0.8983315811852898
10.72432898693308 595.7274498040704 0.9074925222607441
10.729556541886495 608.7381498679132 0.9170068669617826
10.734784096839912 619.1709507224089 0.9247086995880257
10.740011651793328 623.7596305431708 0.9277948476414827
10.745239206746744 627.1930255718839 0.9296280764946259
10.75046676170016 628.856654256547 0.9300185170847639
10.755694316653576 627.6233073599137 0.9286604718802879
10.760921871606993 624.1453325367557 0.9261678843216724
10.766149426560409 622.5421059663208 0.9251324189547893
10.771376981513825 616.0146421282817 0.9199980704042815
10.776604536467241 611.5866099146793 0.9163806577106302
10.781832091420657 606.5395843748846 0.9118091534569918
10.787059646374074 599.992798915836 0.906981837620994
10.79228720132749 597.2376775135859 0.9043554316474598
10.797514756280906 594.484445458782 0.9019119286172321
10.802742311234322 594.943702863933 0.9024780714865688
10.807969866187738 595.250499265702 0.9026421267591304
10.813197421141155 594.0481999393029 0.9008338343874279
10.81842497609457 591.580472272693 0.8985763792866006
10.823652531047987 593.1506396412608 0.8997323115066098
10.828880086001403 599.8216032042662 0.9044067564827196
10.83410764095482 605.6394746236489 0.9092153839515698
10.839335195908236 611.6903504847377 0.9133295049926871
10.844562750861652 618.1529860206158 0.9180814572277638
10.849790305815068 625.4711260003724 0.9220879401263996
10.855017860768484 643.652233700783 0.9342457331163252
10.8602454157219 663.2185669857628 0.9484234991415541
10.865472970675317 685.4716041930263 0.9643171493564257
10.870700525628733 703.0399545951304 0.9762272016467342
10.875928080582149 712.7607850330401 0.982928066114284
10.881155635535565 715.3873676136077 0.9830972434191725
10.886383190488981 714.5093525900227 0.9823544262730255
10.891610745442398 706.1868521633629 0.9769230011317249
10.896838300395814 700.4489425095276 0.9719843530052195
10.90206585534923 689.9261368029737 0.9642653168802446
10.907293410302646 680.1219919572742 0.9571345258921008
10.912520965256062 668.0029065391344 0.9484451205945501
10.917748520209479 657.0224365794501 0.9406620661046177
10.922976075162895 643.542843804921 0.9308066338486817
10.928203630116311 630.1694752266706 0.9210049592967079
10.933431185069727 616.4826426894106 0.9109337148897915
10.938658740023143 603.5419763483246 0.9009815454276077
10.94388629497656 597.1121861442501 0.8964984326282311
10.949113849929976 590.4416762687113 0.8912795296446372
10.954341404883392 586.1772669601266 0.8873453356447563
10.959568959836808 582.7187871997644 0.8843254315729817
10.964796514790224 576.445619390457 0.8797633565148243
10.97002406974364 571.1666062490516 0.8777729547391011
10.975251624697057 563.6057821824688 0.8741989439577138
10.980479179650473 554.5492732184117 0.8684750797202524
10.98570673460389 549.5856058891297 0.8658137735784517
10.990934289557305 548.9169733629169 0.8664101143436236
10.996161844510722 544.9647171642647 0.8643791396685361
11.001389399464138 542.9138267464358 0.8636536604930025
11.006616954417554 536.7398708354069 0.8590484394493598
11.01184450937097 531.9601225545005 0.8557546453350707
11.017072064324386 531.6299813586631 0.856646057186209
11.022299619277803 531.1899432500132 0.8569204519353149
11.027527174231219 527.2817513996708 0.8539212069507777
11.032754729184635 527.0967998061736 0.8540113746796716
11.037982284138051 520.3891560367404 0.8488923725753902
11.043209839091467 515.6258212126083 0.8452354896322979
11.048437394044884 513.6661805703608 0.8434353160661381
11.0536649489983 512.8609400184527 0.8430028310593368
11.058892503951716 513.9359726675781 0.8438806365827287
11.064120058905132 514.2138910002359 0.8445802508469253
11.069347613858548 509.4751677564997 0.8415147023226421
11.074575168811965 506.5649525023804 0.8400285114312868
11.079802723765381 504.30403074253104 0.83869521291396
11.085030278718797 501.99910296980966 0.8372367313256729
11.090257833672213 500.12327077117186 0.8351887068814211
11.09548538862563 495.75348741895164 0.8314060873028638
11.100712943579046 495.3003880946833 0.8313972930637192
11.105940498532462 496.3633547825577 0.8327618220920571
11.111168053485878 499.9573675116451 0.8361614508815831
11.116395608439294 498.3599766207242 0.8352079325262078
11.12162316339271 495.59152146298595 0.832885050162287
11.126850718346127 495.6532893457517 0.8329972785009435
11.132078273299543 494.75988983820173 0.8324066394780645
11.13730582825296 498.3660076399437 0.8354453534802664
11.142533383206375 496.4792801411907 0.8339471553737845
11.147760938159792 498.72981312128576 0.8364618841263368
11.152988493113208 499.4205387654753 0.8370421332024004
11.158216048066624 497.53418065266345 0.8356007677010538
11.16344360302004 497.17125261969653 0.8349484501923793
11.168671157973456 496.62823948655506 0.8339792574921919
11.173898712926873 497.6133229495605 0.8348563350377596
11.179126267880289 495.3531800132169 0.8331534869294577
11.184353822833705 494.09796927677314 0.832091398086894
11.189581377787121 491.2426285230981 0.8296775178963375
11.194808932740537 491.7061810421667 0.829951521064922
11.200036487693954 490.5852560666878 0.8296408241392513
11.20526404264737 494.3552855251028 0.8333962844498081
11.210491597600786 493.740890171823 0.8330598002989416
11.215719152554202 490.9448471894069 0.8309364170496943
11.220946707507618 489.693476775238 0.8295957193614579
11.226174262461035 487.59090206718656 0.8279488413556142
11.23140181741445 483.73324462439723 0.8257455498723567
11.236629372367867 484.3442208868536 0.8268328316929398
11.241856927321283 482.5622346606385 0.8260790973122464
11.2470844822747 482.60960532090076 0.8270008094453458
11.252312037228116 484.0810975231549 0.8279282065675394
11.257539592181532 481.89933128456744 0.8253875437986388
11.262767147134948 481.82089911171585 0.8248510221068578
11.267994702088364 477.8009734858911 0.820648836970912
11.27322225704178 475.27744461734244 0.81910432375498
11.278449811995197 470.6577468421831 0.8152550967818543
11.283677366948613 469.85245702278735 0.8147756641938642
11.288904921902029 472.53534834570405 0.8171731562548509
11.294132476855445 470.18442878747874 0.8139803431411521
11.299360031808861 469.38786154063405 0.8133198380874015
11.304587586762278 466.2953970863212 0.8104152703523201
11.309815141715694 464.37672320216274 0.8086375877862332
11.31504269666911 462.7496338940663 0.8071554833711522
11.320270251622526 461.1364878745888 0.8052302314388637
11.325497806575942 459.03244319086957 0.8029286482772873
11.330725361529359 458.2000375672803 0.8018643172619355
11.335952916482775 459.3394212012691 0.8027660343764327
11.341180471436191 458.6024973910256 0.8019053921262742
11.346408026389607 455.2289196650437 0.7992530611408631
11.351635581343023 452.76043775923296 0.79703318299279
11.35686313629644 450.3350663072098 0.7961708859278893
11.362090691249856 448.2720401854797 0.7943756764393527
11.367318246203272 448.24558111120325 0.7943846729364253
11.372545801156688 447.7486278132375 0.7944783357078502
11.377773356110104 446.8174643450471 0.7937705754317667
11.38300091106352 447.6588656811953 0.7949599157166817
11.388228466016937 446.8482361193234 0.7941746522542392
11.393456020970353 442.1465025225971 0.789047173920319
11.39868357592377 434.9750896890969 0.782753012646158
11.403911130877185 427.1290225162972 0.7751296605434502
11.409138685830602 422.4565023894432 0.7705240231983189
11.414366240784018 422.9201407064543 0.7707066213036046
11.419593795737434 423.20730021552083 0.7708453140438251
11.42482135069085 423.1901523535494 0.7716781330634596
11.430048905644266 424.1478783347882 0.772835863485967
11.435276460597683 422.6038058661171 0.7720026753229963
11.440504015551099 423.8623110808766 0.7745219186978379
11.445731570504515 423.3842351390499 0.774204954203031
11.450959125457931 424.13166429423563 0.7749157299376717
11.456186680411347 425.57914742465294 0.7758751672451819
11.461414235364764 421.94745105273574 0.7717427531040925
11.46664179031818 415.58366712725376 0.7656003682392516
11.471869345271596 414.53064829802497 0.7647263397497559
11.477096900225012 413.556326688924 0.765153794522559
11.482324455178428 411.99658599971866 0.7706762419673072
11.487552010131845 411.3370804379235 0.7726550421327119
11.49277956508526 408.19522756062065 0.7706098840917591
11.498007120038677 407.1068188612664 0.7710696028042011
11.503234674992093 407.21627342660594 0.7717665461286987
11.50846222994551 405.90112196744633 0.7713260855089834
11.513689784898926 405.4743876520385 0.7726210519047386
11.518917339852342 403.2475193120234 0.7711141215422421
11.524144894805758 399.277151355921 0.7689371565841039
11.529372449759174 396.35349529652825 0.7673183028754644
11.53460000471259 399.01758358606 0.7701762970275319
11.539827559666007 402.6469313768443 0.774250299262441
11.545055114619423 402.1660905940307 0.7736482437798765
11.550282669572839 401.4881728884416 0.7732776602696981
11.555510224526255 397.9277947212629 0.7704208417623746
11.560737779479672 398.109361661157 0.7710891883694867
11.565965334433088 400.35012341545064 0.7738131243797765
11.571192889386504 400.76118764389315 0.7758121659350191
11.57642044433992 400.6950275316946 0.7767116594416589
11.581647999293336 398.58151288960755 0.7749387379592341
11.586875554246753 396.3694538994555 0.7729571464310476
11.592103109200169 394.9565330965448 0.7712259779054709
11.597330664153585 395.80838368445205 0.7739050946206093
11.602558219107001 399.5258713981156 0.7782732014164867
11.607785774060417 402.15697544638357 0.7813837164633956
11.613013329013834 403.78410552266615 0.7829118754751758
11.61824088396725 402.210330912335 0.7812907147634768
11.623468438920666 401.6312783876776 0.7815738980331104
11.628695993874082 401.4326724018572 0.7820935691088907
11.633923548827498 402.28387201911806 0.7832785545264371
11.639151103780915 405.2399508989149 0.786130720505672
11.64437865873433 403.85837598860604 0.7841462373080189
11.649606213687747 401.7587530564164 0.7822509071999996
11.654833768641163 395.378947914178 0.7767657728010393
11.66006132359458 390.27790696961125 0.7729730263182397
11.665288878547996 388.70376833206006 0.7717656063396806
11.670516433501412 391.03952024782416 0.7743645452948
11.675743988454828 393.72687331272186 0.7775741771731761
11.680971543408244 395.3920798338269 0.7784007921081557
11.68619909836166 398.72680302262074 0.7816969094482127
11.691426653315077 399.68404351205714 0.7835796501040319
11.696654208268493 399.3852068540615 0.7832162114767522
11.701881763221909 397.7212471703221 0.7829423845540219
11.707109318175325 396.0461479680999 0.781520512589963
11.712336873128741 394.7985461267085 0.7803157547846007
11.717564428082158 397.0642286748112 0.7829344265393866
11.722791983035574 398.4335441090981 0.7836708368394333
11.72801953798899 397.28210072084886 0.7829507289552294
11.733247092942406 397.87255111584705 0.7844907675377785
11.738474647895822 396.2402802927339 0.7837213818344385
11.743702202849239 396.4341918822632 0.7854036189989525
11.748929757802655 399.0773866442622 0.7889270533998676
11.754157312756071 397.0687024530037 0.7870489893828427
11.759384867709487 399.4894880486922 0.7897897935535996
11.764612422662903 400.7830391219558 0.7893274642007821
11.76983997761632 401.60915265715147 0.7898002100406474
11.775067532569736 404.10323743217583 0.7926180882366307
11.780295087523152 401.98936206821554 0.7903353329791019
11.785522642476568 399.321576545615 0.7876639619094891
11.790750197429984 396.6463395820352 0.7845987194932338
11.7959777523834 394.17445038868294 0.7822196466153957
11.801205307336817 397.3748677979862 0.7861957894704774
11.806432862290233 401.30405042642155 0.7905389938484123
11.81166041724365 404.4296505989336 0.7932568152509091
11.816887972197065 407.12197872187267 0.7955108878578646
11.822115527150482 404.7132373886968 0.7934337269232284
11.827343082103898 403.1533950060567 0.7925521360856256
11.832570637057314 400.05273407407117 0.7898103857282337
11.83779819201073 398.67572204894884 0.7890379177838559
11.843025746964146 392.6457378423601 0.7832663231814869
11.848253301917563 389.9557902142368 0.7805415028232793
11.853480856870979 386.71969085834957 0.7779924098367295
11.858708411824395 383.4856003534217 0.7746736755358619
11.863935966777811 381.32858279651276 0.7720568172075284
11.869163521731227 376.2194687764747 0.7677056175658037
11.874391076684644 371.3217448862514 0.7629126382548375
11.87961863163806 369.87567923485034 0.7632719142896109
11.884846186591476 366.44471957825533 0.7607148697284088
11.890073741544892 364.5155389095856 0.7592958012897898
11.895301296498308 365.0535794564729 0.7607313241002358
11.900528851451725 363.45355891214035 0.7604209175805543
11.90575640640514 361.8687174258099 0.7590944214580534
11.910983961358557 360.43886717735046 0.757846965770397
11.916211516311973 354.8920348050725 0.7508063544651172
11.92143907126539 351.7352049016334 0.7467096735909892
11.926666626218806 349.63532379724114 0.744942672824846
11.931894181172222 346.45833164300274 0.7418977493205846
11.937121736125638 348.21571335642716 0.7441654828453507
11.942349291079054 345.7758989865056 0.7426753021060755
11.94757684603247 343.50456540778674 0.7396122485898928
11.952804400985887 343.31213319757575 0.7392411382393441
11.958031955939303 344.36046768647594 0.7410206560017101
11.963259510892719 346.0572307104109 0.7430733198525334
11.968487065846135 346.5403014798809 0.7449450291538973
11.973714620799552 346.1084108934255 0.7453822634604949
11.978942175752968 348.8463926019318 0.7473150201809646
11.984169730706384 353.30316794717174 0.751554602012302
11.9893972856598 352.9671188387205 0.7511737408001529
11.994624840613216 350.6042299223347 0.7484266826760343
11.999852395566633 346.42277747918126 0.7444185892762537
12.005079950520049 346.37876612933684 0.7439013319416624
12.010307505473465 347.0500805457337 0.7447648472495736
12.015535060426881 348.4957946005125 0.7465639037625412
12.020762615380297 347.1007237009132 0.7453450068560942
12.025990170333714 349.40295878236 0.7477598587875741
12.03121772528713 349.9982650248576 0.7490243700926601
12.036445280240546 350.2665924504071 0.7490716964242472
12.041672835193962 350.1655490464769 0.7504262606625136
12.046900390147378 349.88453997701293 0.7507014422088744
12.052127945100795 351.8555630999473 0.7533436085226403
12.05735550005421 358.31049152404063 0.7604231828952708
12.062583055007627 358.9444159717148 0.7607498837491953
12.067810609961043 359.24773058805636 0.7610910539377874
12.07303816491446 356.73515413678746 0.757687328669533
12.078265719867876 355.4273637485522 0.7560000396334435
12.083493274821292 355.46931065342545 0.7553535564557625
12.088720829774708 355.9411297856099 0.755696927812078
12.093948384728124 360.1280765745742 0.7603461262806841
12.09917593968154 363.1036354142675 0.7622489892628165
12.104403494634957 365.9862747619972 0.7660190002632672
12.109631049588373 369.9053602427398 0.77043650824031
12.114858604541789 375.9482912456951 0.7775538954387425
12.120086159495205 386.45931986138976 0.7893157165073177
12.125313714448621 397.8559390165668 0.8004505530572766
12.130541269402038 408.315582724497 0.8099309528248846
12.135768824355454 419.2119675142716 0.8193151772992225
12.14099637930887 429.57559480335885 0.828098434794404
12.146223934262286 444.31540222803073 0.841298131996944
12.151451489215702 457.5664509502473 0.8535189302988792
12.156679044169119 468.1011651592672 0.8630979937426405
12.161906599122535 474.5738940471795 0.8692221356118751
12.167134154075951 477.0700241878866 0.8715000365087335
12.172361709029367 475.02810578123103 0.8698318025392943
12.177589263982783 475.0848206253385 0.8703203016660533
12.1828168189362 471.2058528722168 0.8667509761043881
12.188044373889616 468.5029989951968 0.8648246368586033
12.193271928843032 464.3151068610245 0.861630196484721
12.198499483796448 457.45916957730805 0.8554863317301775
12.203727038749864 448.2468335926796 0.8474599764094641
12.20895459370328 445.62655118807095 0.8452970752756691
12.214182148656697 441.32899739610014 0.8417926418838577
12.219409703610113 435.7535362114871 0.8384027626271506
12.22463725856353 430.3625330509643 0.8333435183481468
12.229864813516945 421.9388281816553 0.8248073838335729
12.235092368470362 413.7916727110067 0.8166697940689841
12.240319923423778 407.0569137620016 0.8101254246178717
12.245547478377194 398.3221567658468 0.8023715942168188
12.25077503333061 392.90355253416135 0.7976586018744498
12.256002588284026 386.7680581532434 0.7913906330423315
12.261230143237443 384.1213311074323 0.7881810982455684
12.266457698190859 380.8575462592242 0.7848257636883073
12.271685253144275 378.33264630637933 0.7826342073947649
12.276912808097691 375.33506072996653 0.780617045352123
12.282140363051107 372.12431986267285 0.7779101996995397
12.287367918004524 367.5541661650585 0.7735523984344811
12.29259547295794 360.09639125163557 0.7663728893307403
12.297823027911356 358.544001360622 0.7647989203628317
12.303050582864772 354.8582299642379 0.7608877186642067
12.308278137818188 356.0924595365597 0.7621173671896301
12.313505692771605 358.9747112101854 0.7680488972454931
12.31873324772502 361.54972188303634 0.7795744048911568
12.323960802678437 362.81081502437354 0.7853665818524368
12.329188357631853 361.0126911995544 0.7870454471165015
12.33441591258527 355.40573904293234 0.7849074631632529
12.339643467538686 353.0242222147895 0.7869656568281114
12.344871022492102 349.12309219255303 0.786682092061795
12.350098577445518 347.3302023381464 0.7871810972115167
12.355326132398934 343.9958243356756 0.7842233594224923
12.36055368735235 340.2753035601492 0.7812375619487717
12.365781242305767 337.6576829732876 0.7806935408218398
12.371008797259183 337.34733896958 0.7838548268550474
12.376236352212599 336.5990331081796 0.7855443759199634
12.381463907166015 335.4734490217743 0.7864643070627492
12.386691462119432 336.59796293950745 0.7900996215852636
12.391919017072848 333.55669460067367 0.7890974764732771
12.397146572026264 332.4910486563962 0.7898020270662353
12.40237412697968 330.58376438991354 0.7885471582498789
12.407601681933096 326.7307872294342 0.7841001103108785
12.412829236886513 328.1946627657825 0.7875200709684225
12.418056791839929 328.8976895075189 0.7892826486761714
12.423284346793345 329.2149053006386 0.7924996389538567
12.428511901746761 330.0078106490159 0.7956528012089163
12.433739456700177 332.7339757681985 0.7998952426298561
12.438967011653594 335.2474476051103 0.8027017953650736
12.44419456660701 335.8696907218924 0.80369998375353
12.449422121560426 333.2422301452831 0.8003835314739249
12.454649676513842 330.02646621911714 0.7974581293350103
12.459877231467258 330.8626015996535 0.8000704293660156
12.465104786420675 329.55539970390345 0.8002826971757779
12.47033234137409 332.0499090083796 0.8059052256841844
12.475559896327507 332.26890448877606 0.8074071396588117
12.480787451280923 332.64932469327533 0.8104873554921361
12.48601500623434 331.64185634006856 0.8108253144979284
12.491242561187756 332.0391529709249 0.8119377707880158
12.496470116141172 331.89300168757336 0.8143448187577896
12.501697671094588 331.21898742065684 0.8130657370460354
12.506925226048004 332.8691449285273 0.8148774365732804
12.51215278100142 330.8637468738488 0.8126018849734007
12.517380335954837 326.5623946908984 0.8085538717257287
12.522607890908253 322.44100242471285 0.8055051855065876
12.527835445861669 317.68164740947327 0.8021322961476038
12.533063000815085 317.6149221431673 0.8044711536019319
12.538290555768501 319.0510977696112 0.8073099313388905
12.543518110721918 319.83450287282363 0.8097735546849245
12.548745665675334 318.0760269445026 0.8081628195947542
12.55397322062875 313.5210507901314 0.8019373021286754
12.559200775582166 312.7353484788176 0.8013639376444393
12.564428330535582 313.49407541353395 0.7976408092642298
12.569655885488999 313.2790201097331 0.7900879132865479
12.574883440442415 317.3640975154402 0.7921347547482923
12.580110995395831 315.3223943005082 0.786464290730811
12.585338550349247 315.6061385423588 0.784613881635182
12.590566105302663 314.16342531704777 0.7801578881123108
12.59579366025608 312.53521800082854 0.7772296453345942
12.601021215209496 312.96950114149746 0.7763421338937717
12.606248770162912 311.72316671822176 0.7739009141447856
12.611476325116328 311.1707086522395 0.7714886076156787
12.616703880069744 310.4638984018903 0.7687737297126517
12.62193143502316 313.6912278597271 0.773406954587791
12.627158989976577 319.75997067395366 0.7795065208075516
12.632386544929993 322.9112579593919 0.7840723354129548
12.63761409988341 323.88002652342 0.7847423196839679
12.642841654836825 322.09203128346513 0.7800987053150831
12.648069209790242 320.18061970517573 0.7761048989735921
12.653296764743658 321.62347082617396 0.7766665614276711
12.658524319697074 322.80424491689394 0.7772060518227846
12.66375187465049 324.4175495049395 0.7796037671514991
12.668979429603906 328.5481799138835 0.7834346097030139
12.674206984557323 333.78327816188516 0.7893049238836929
12.679434539510739 343.31802838075765 0.7991088491372728
12.684662094464155 348.9652653165904 0.8031720670528399
12.689889649417571 348.42369876369673 0.8009180573666022
12.695117204370987 351.3763101307276 0.8018741500742743
12.700344759324404 359.36855341051347 0.8091794057740697
12.70557231427782 367.9533755170755 0.8181656614777391
12.710799869231236 377.9640127697249 0.8284153116186861
12.716027424184652 382.8150847660515 0.8335164975643078
12.721254979138068 389.64207452014847 0.8417849861016056
12.726482534091485 397.1895051207825 0.8490307542618251
12.7317100890449 401.79650791330863 0.8536841885139242
12.736937643998317 406.57280938816893 0.8582037072063174
12.742165198951733 408.301147850169 0.8591323971535987
12.74739275390515 410.3935899320009 0.8618947324111501
12.752620308858566 411.54428130429346 0.8620919994600087
12.757847863811982 408.8022314461648 0.8584226656635175
12.763075418765398 404.6491619861247 0.8540283207645823
12.768302973718814 399.42020529979715 0.8477394506305871
12.77353052867223 395.5208020495696 0.8434510463278211
12.778758083625647 390.2036029942712 0.8377127344076699
12.783985638579063 382.44322369008813 0.8290340787292306
12.789213193532479 379.8709366980215 0.8265718301874815
12.794440748485895 375.63754274185874 0.8224938933861987
12.799668303439312 373.16179760925303 0.8190259600824799
12.804895858392728 371.3362629681111 0.8175650639418236
12.810123413346144 366.14494826067323 0.8115668503844605
12.81535096829956 363.9380641234959 0.8098028612735294
12.820578523252976 362.28581204249116 0.8077428102323323
12.825806078206393 361.89496468414467 0.8073621634992524
12.831033633159809 359.60848013595734 0.8060001863395568
12.836261188113225 356.7719017010619 0.8029133872175593
12.841488743066641 357.72304608144964 0.804198829807701
12.846716298020057 359.4001020046639 0.806295073959453
12.851943852973474 360.04818154063116 0.806304407045799
12.85717140792689 360.99476926439894 0.8061548462252682
12.862398962880306 364.31753234141496 0.8084605762582049
12.867626517833722 364.13165325107394 0.8079315680487156
12.872854072787138 363.2072408758381 0.8068433046316109
12.878081627740555 369.8843103574725 0.8139847000576714
12.88330918269397 373.9762208262399 0.8174182698173317
12.888536737647387 380.0272631561877 0.8229824186068728
12.893764292600803 381.4493272104461 0.8238294828426385
12.89899184755422 381.34109176918173 0.8238143346959764
12.904219402507636 382.76657069610644 0.8252704367336233
12.909446957461052 381.86512330457015 0.8244487117554513
12.914674512414468 375.76561979386963 0.817064148173824
12.919902067367884 368.4653721473819 0.8090716932608942
12.9251296223213 359.6993608544275 0.798991410000674
12.930357177274717 354.6849942208656 0.793782413832614
12.935584732228133 347.8935375707332 0.785985499822815
12.940812287181549 345.1561597199182 0.7827629558234946
12.946039842134965 340.3404220871267 0.7769828455349903
12.951267397088381 342.08021048201095 0.7786390886698364
12.956494952041798 339.169002072189 0.7769380691635007
12.961722506995214 339.05461790746745 0.7769944813645563
12.96695006194863 338.90402215533106 0.7771779572599139
12.972177616902046 332.8952169132579 0.7705815256259347
12.977405171855462 329.6546607574871 0.7649237697599991
12.982632726808879 330.2078238579309 0.765659170668816
12.987860281762295 329.8889804331382 0.7646660985157862
12.993087836715711 326.85507154502864 0.761831964717482
12.998315391669127 325.719029013966 0.7613416766567429
13.003542946622543 326.1283647330715 0.7614645998477784
13.00877050157596 328.19830249947796 0.7633069709527168
13.013998056529376 331.5669318843036 0.7660862833019848
13.019225611482792 332.9477971529365 0.767923208090892
13.024453166436208 332.87785637975395 0.7680345506308883
13.029680721389624 333.93861317864406 0.7688742215656897
13.03490827634304 334.1444017906208 0.7686730289048351
13.040135831296457 335.48840149964025 0.7693810674059873
13.045363386249873 337.97149848161195 0.7722799482567128
13.05059094120329 342.86819399488354 0.7777930354782046
13.055818496156705 344.63736237310985 0.7808498886826002
13.061046051110122 344.0039069296536 0.7798940673018433
13.066273606063538 344.2105577806489 0.7804273006231134
13.071501161016954 342.50636081132075 0.7782976775340659
13.07672871597037 341.8075178694534 0.7760219725840556
13.081956270923786 344.47282411643573 0.7791291628788061
13.087183825877203 340.2964838866866 0.7746679812039565
13.092411380830619 338.7438697717629 0.7735895936801762
13.097638935784035 336.1479149930083 0.7713799745380302
13.102866490737451 331.69863624166067 0.7664096902227443
13.108094045690867 326.53287273732343 0.7609897538158445
13.113321600644284 324.4926854000507 0.7587542446272761
13.1185491555977 321.6603764970699 0.7566136327984694
13.123776710551116 322.22651406851 0.7578220980517323
13.129004265504532 320.6444340725769 0.7571852653935094
13.134231820457948 321.79821381170893 0.7580396247025231
13.139459375411365 322.8739154423741 0.7603803034454288
13.14468693036478 323.3081184615557 0.7596691874634689
13.149914485318197 324.64886143649227 0.7603872102914926
13.155142040271613 324.45745512779473 0.7605048781872245
13.16036959522503 328.1789528694189 0.765674193355159
13.165597150178446 332.5752421735863 0.772132110590611
13.170824705131862 333.17217437341696 0.7721996434897074
13.176052260085278 333.5244987416346 0.7721310016958736
13.181279815038694 331.0270591912385 0.7678064933371858
13.18650736999211 330.4584726494849 0.7657348762225779
13.191734924945527 329.70142164041516 0.7659660769423573
13.196962479898943 333.8712507424209 0.7708429205758645
13.202190034852359 335.3668281939476 0.77287371741298
13.207417589805775 335.5155267871149 0.7727828941933601
13.212645144759191 332.4582036145004 0.7686764672467622
13.217872699712608 331.19061107294743 0.7670765986586823
13.223100254666024 333.4962171303908 0.7696866055143716
13.22832780961944 335.1804926655577 0.7718803590681567
13.233555364572856 334.1568154085012 0.7718237250637107
13.238782919526273 333.10655068366594 0.7704221686121432
13.244010474479689 327.5706233967627 0.7646271442539994
13.249238029433105 326.0909075202405 0.7638767451229421
13.254465584386521 329.35480228314236 0.7674801878020132
13.259693139339937 333.2484184811435 0.7733714842842002
13.264920694293354 332.3602173112467 0.7727387068131351
13.27014824924677 327.7086837209239 0.7671649195970989
13.275375804200186 324.03258723123815 0.7609365386525256
13.280603359153602 320.83639581822206 0.7565455369949126
13.285830914107018 319.29345963409446 0.7535885489520592
13.291058469060435 317.36232278879834 0.7521488145310938
13.29628602401385 315.2314306256398 0.7506333110334924
13.301513578967267 315.0680903151163 0.75199890954152
13.306741133920683 315.97178005069156 0.7544772913805456
13.3119686888741 311.84336578520066 0.7483519369452121
13.317196243827516 310.73593605749204 0.7461675793418131
13.322423798780932 307.8747916365118 0.741163226739944
13.327651353734348 308.9614690530894 0.7425869375855079
13.332878908687764 308.66328875244943 0.7435720510565857
13.33810646364118 307.0158938544742 0.7426786002513315
13.343334018594597 305.32661915806284 0.7408087739692024
13.348561573548013 303.4808865647833 0.7387351591252659
13.353789128501429 303.11761202734544 0.7379898206075557
13.359016683454845 300.1035343209141 0.7335012902462481
13.364244238408261 301.2875476985589 0.7350919107108914
13.369471793361678 302.06579671672506 0.736065170358866
13.374699348315094 304.4468839588539 0.7408012100186994
13.37992690326851 306.84035787344163 0.7453365422771644
13.385154458221926 307.19716348403193 0.7448987385314754
13.390382013175342 309.94430453082884 0.7471680225092532
13.395609568128759 307.61239760575046 0.7430928037010616
13.400837123082175 310.3838343055958 0.7467430822939868
13.406064678035591 311.0057723953368 0.7489547007175805
13.411292232989007 311.5462912961477 0.7504618712458943
13.416519787942423 311.42365865032355 0.7500242533207955
13.42174734289584 311.2521320106752 0.749277901758697
13.426974897849256 315.9396637593454 0.7532902910505894
13.432202452802672 318.07466464569535 0.755423186428741
13.437430007756088 321.60899766636487 0.7608371434406895
13.442657562709504 320.5156648226777 0.7595190594320889
13.44788511766292 321.4271931659446 0.7598652844448514
13.453112672616337 321.84492111316933 0.7590078028498864
13.458340227569753 322.7390921183694 0.7576738200547741
13.46356778252317 322.5735111565926 0.7566596798168012
13.468795337476585 322.9320134991988 0.7574333313675305
13.474022892430002 323.9572886280147 0.7586904695088889
13.479250447383418 327.65400147404506 0.7631554872158032
13.484478002336834 329.4987016587686 0.7647343672706205
13.48970555729025 330.54893164735626 0.7662958685229891
13.494933112243666 328.95341690663776 0.7657720672258997
13.500160667197083 328.1502257454701 0.7656008761103555
13.505388222150499 324.6933343130297 0.7626016174001884
13.510615777103915 322.23498197474936 0.7587064865163452
13.515843332057331 321.9107059079432 0.757681266610531
13.521070887010747 321.37766277536247 0.7567772465454559
13.526298441964164 318.89472624900844 0.753883958942983
13.53152599691758 314.86238953561025 0.7496312877669906
13.536753551870996 312.56112090766015 0.7476960377255758
13.541981106824412 308.0176648181315 0.7445856718107916
13.547208661777828 305.9304254660506 0.7428724802995186
13.552436216731245 304.76785695041883 0.742047456152657
13.55766377168466 303.0689131696506 0.739633714195342
13.562891326638077 301.8634207594741 0.7382116865807159
13.568118881591493 296.81953979209993 0.7337255334164352
13.57334643654491 290.7123782694491 0.7259040877307655
13.578573991498326 288.4424728086063 0.7233109176773717
13.583801546451742 285.3977441511293 0.7208671775531713
13.589029101405158 284.49997335441134 0.7190787222559908
13.594256656358574 283.89648096090235 0.7192497194844057
13.59948421131199 282.48181890218046 0.7177721241878932
13.604711766265407 282.2588927769099 0.7189123427571479
13.609939321218823 281.2021836449113 0.7172993702900387
13.615166876172239 278.15990448247913 0.7129210280749323
13.620394431125655 276.65976308851884 0.7100388087176984
13.625621986079071 274.4223230639967 0.7065828105582033
13.630849541032488 271.78156565225237 0.704678531327795
13.636077095985904 271.8003670054734 0.7057406932845689
13.64130465093932 271.24862975684243 0.7043053539041136
13.646532205892736 270.61425960659517 0.7026354939655606
13.651759760846153 270.3929086618969 0.7023452825700457
13.656987315799569 268.0869836912271 0.6997781357055136
13.662214870752985 269.1629970048469 0.7027204620170792
13.667442425706401 268.7308199415328 0.7038651341239793
13.672669980659817 266.8733586903121 0.7017686088012413
13.677897535613234 262.4466550033559 0.695686679145736
13.68312509056665 261.8794752478892 0.6938982285217173
13.688352645520066 263.5191264765553 0.6953822427745618
13.693580200473482 266.1304827004323 0.6996284411459215
13.698807755426898 266.5868244861361 0.6998859095940757
13.704035310380315 267.20394136160206 0.7016039378324813
13.70926286533373 264.8303748966651 0.6988271900267101
13.714490420287147 264.43013179337856 0.6994039677153882
13.719717975240563 263.5286074443171 0.6971893088723494
13.72494553019398 263.9403967073242 0.6971310057698615
13.730173085147396 265.3386081357335 0.6987542327013228
13.735400640100812 266.7108472002897 0.6996811487362391
13.740628195054228 266.9755612675205 0.7014270438665192
13.745855750007644 270.7819288195291 0.7056816799836401
13.75108330496106 271.81338341737154 0.7058162871746287
13.756310859914477 271.2331897379837 0.7040861257823453
13.761538414867893 267.88105975349276 0.6992568951773548
13.766765969821309 269.28592201176747 0.7024872228800212
13.771993524774725 268.26823541205084 0.7019904174921079
13.777221079728141 267.37979278032645 0.702029489841061
13.782448634681558 265.1310584321557 0.6998913091920048
13.787676189634974 263.3047868708419 0.6972642093862192
13.79290374458839 263.0684573053149 0.6968076720304556
13.798131299541806 264.08778676968075 0.6972753738135885
13.803358854495222 261.274567674264 0.6950005316116359
13.808586409448639 260.0892077375674 0.6931957522094575
13.813813964402055 259.80077633835356 0.69202835449586
13.819041519355471 260.756689977397 0.6922281300004172
13.824269074308887 266.6576214614009 0.70104124407533
13.829496629262303 267.433770994762 0.7020204450698015
13.83472418421572 268.04406231701705 0.7035840047732302
13.839951739169136 271.95993272461175 0.7079161710966894
13.845179294122552 270.73079082401955 0.7070733522464053
13.850406849075968 273.4399462631291 0.7095115189899226
13.855634404029384 270.2518412421032 0.7030487684771346
13.8608619589828 265.15966555926366 0.6975139594852013
13.866089513936217 265.96233848514925 0.6973758078437374
13.871317068889633 266.8898352840913 0.7008936881339227
13.87654462384305 270.6828270133895 0.706234997296148
13.881772178796465 272.5249423560297 0.7076445161819898
13.886999733749882 276.4338556174581 0.7120376774342634
13.892227288703298 274.5203123489938 0.7092493811380626
13.897454843656714 274.58666862884525 0.7099180887549509
13.90268239861013 273.1756879824711 0.7087002407173713
13.907909953563546 271.4289410113122 0.7062218937811724
13.913137508516963 276.0048511593657 0.7101236451298354
13.918365063470379 276.9596628932103 0.7109648058368987
13.923592618423795 278.6092958540557 0.7131041425179158
13.928820173377211 281.5063001406744 0.7169144327013955
13.934047728330627 282.13769716481255 0.7189056814971002
13.939275283284044 283.794396571197 0.7201199435355877
13.94450283823746 283.9347141233676 0.7199675644825617
13.949730393190876 283.5104676303798 0.7198036026213053
13.954957948144292 283.8394068041243 0.7188512110502637
13.960185503097708 287.1144906675325 0.7222835600221563
13.965413058051125 287.90565845177497 0.7226009214335054
13.97064061300454 287.52850278357005 0.7218088228315254
13.975868167957957 284.0085858868506 0.7184988493406296
13.981095722911373 279.080294923434 0.7135590707200452
13.98632327786479 275.8053978245991 0.7090787799146546
13.991550832818206 275.70270620984195 0.7096646739503959
13.996778387771622 276.0500491091889 0.7109544477418753
14.002005942725038 276.9060022573698 0.711949225048485
14.007233497678454 276.87552945310813 0.7114752924595936
14.01246105263187 276.1729361757693 0.7097552159535789
14.017688607585287 276.01781244290385 0.7091701772784621
14.022916162538703 278.4002101049909 0.7121459344719567
14.028143717492119 277.671316142782 0.7106078920173846
14.033371272445535 277.21271883342956 0.7108479100057152
14.038598827398951 277.9567856866532 0.712777325925832
14.043826382352368 278.8496917325451 0.7142101088067303
14.049053937305784 283.4522188147257 0.7210186107450057
14.0542814922592 283.55499805871517 0.7182564412517369
14.059509047212616 284.15123335436135 0.7185523447334171
14.064736602166032 282.6422814712054 0.7174857238467366
14.069964157119449 282.9057554780189 0.7184449426447197
14.075191712072865 285.3378949755087 0.7210816545022711
14.080419267026281 289.6441711966425 0.7257874233152377
14.085646821979697 292.5929906258809 0.7285061553902494
14.090874376933114 294.9646701270019 0.7317733851260979
14.09610193188653 297.9922641390684 0.7355880959624141
14.101329486839946 297.0569333832999 0.7338892236635138
14.106557041793362 299.4071625348278 0.7367042187964241
14.111784596746778 303.5625864919773 0.7413647981449651
14.117012151700195 304.6178713067217 0.7423567028911117
14.12223970665361 302.79049494089844 0.7397155648497938
14.127467261607027 298.67305315820806 0.7347292218514807
14.132694816560443 295.7916712243111 0.7308795595982925
14.13792237151386 294.38548615370837 0.7279080655837094
14.143149926467276 294.6874912276622 0.7281442686363531
14.148377481420692 296.6956952292907 0.7305298453987611
14.153605036374108 296.8903417887505 0.7307668415318053
14.158832591327524 297.877826485754 0.7339211589363703
14.16406014628094 296.30771277043436 0.7315762821048359
14.169287701234357 292.825773883474 0.7285941299801263
14.174515256187773 293.8396019806148 0.7300747099885003
14.179742811141189 294.1672863495856 0.7315552037011092
14.184970366094605 295.76394153583294 0.7332836817253505
14.190197921048021 292.1042426905444 0.728642594382432
14.195425476001438 286.5336894143627 0.723234132302702
14.200653030954854 287.12183024813805 0.7236983977330301
14.20588058590827 287.35478798935526 0.7234597051558244
14.211108140861686 290.97520207582596 0.7279009872074572
14.216335695815102 291.56142221597213 0.7272274238574377
14.221563250768519 291.8566610418265 0.726846709490391
14.226790805721935 293.39210584174896 0.7277610358026649
14.232018360675351 291.96707026006993 0.72519678233498
14.237245915628767 291.115509805589 0.7247377733045705
14.242473470582183 288.18958776900115 0.722351598511452
14.2477010255356 289.78717316212453 0.7244616383711638
14.252928580489016 291.93337990908816 0.7261870247146271
14.258156135442432 293.21177089237796 0.726331315080244
14.263383690395848 296.3361263392411 0.7288100896714211
14.268611245349264 298.4303999525213 0.7305686353081708
14.27383880030268 296.76365172126253 0.7273910386898507
14.279066355256097 296.2933579489085 0.7268289270281568
14.284293910209513 294.83038838978433 0.7256702587406059
14.28952146516293 297.8659060692447 0.7294520500433146
14.294749020116345 299.4030679061097 0.7322878720557722
14.299976575069762 301.83461208446073 0.7347076734831345
14.305204130023178 301.10360632068836 0.7330577766917205
14.310431684976594 301.2137264085785 0.7327445977111129
14.31565923993001 303.63507815542056 0.7345653397075451
14.320886794883426 304.3454260237332 0.7346536678346396
14.326114349836843 308.8284563656137 0.7403005937312931
14.331341904790259 310.4935834452593 0.7433399801634012
14.336569459743675 309.2874190811107 0.7424683070270119
14.341797014697091 308.06128602978197 0.7411882029436502
14.347024569650507 307.2470987823052 0.739216587713808
14.352252124603924 310.3156324710726 0.7427533190694541
14.35747967955734 315.00233527158395 0.7485637319962197
14.362707234510756 316.29472586841877 0.7506584478837923
14.367934789464172 318.1914192151557 0.7536370403979717
14.373162344417588 316.9279967615915 0.7524656710209021
14.378389899371005 313.8769737874921 0.7483763247543761
14.38361745432442 314.0264812992102 0.7483117422548534
14.388845009277837 313.9981426379582 0.7466909545380634
14.394072564231253 311.7535156633892 0.7439205992990008
14.39930011918467 313.69206992489654 0.7455508307085579
14.404527674138086 313.9925125577029 0.7459239600737141
14.409755229091502 314.07647603497685 0.7467537899229388
14.414982784044918 314.2693761185163 0.7469680595431715
14.420210338998334 314.62317972068405 0.7476339393750696
14.42543789395175 314.40222118273994 0.7474286393922197
14.430665448905167 314.34734175062715 0.7460880110153332
14.435893003858583 315.7977575769427 0.7482073396170215
14.441120558811999 315.67676923894504 0.7481612830498319
14.446348113765415 318.45650244284207 0.7522046602460417
14.451575668718831 319.31056194066497 0.7537166184554246
14.456803223672248 318.000776631546 0.7516194371012023
14.462030778625664 318.80584221679976 0.7518687798353604
14.46725833357908 320.1909163002959 0.7529378281182114
14.472485888532496 324.01737304802043 0.7571364642175613
14.477713443485912 328.20770172740146 0.7609913291861973
14.482940998439329 333.0321313573111 0.7660901096617837
14.488168553392745 336.1540886311841 0.769209055642761
14.493396108346161 341.04139580284897 0.7747597899846921
14.498623663299577 346.92420267758956 0.7820889631720465
14.503851218252994 353.12289363331263 0.7885242819938495
14.50907877320641 357.27112522610815 0.7931113711436835
14.514306328159826 358.4529317593551 0.7943013795630047
14.519533883113242 358.9485158736666 0.7953915078545793
14.524761438066658 359.76387778429074 0.7963017800517621
14.529988993020075 356.4997909281663 0.7929854495685681
14.53521654797349 355.32414468824607 0.7917280507860122
14.540444102926907 349.87338359097714 0.7861261585048993
14.545671657880323 343.96625282438043 0.7797387037952987
14.55089921283374 336.708394775863 0.7715992817300663
14.556126767787156 325.76102233453196 0.7591673576898769
14.561354322740572 319.0014877713113 0.751074095281799
14.566581877693988 313.1996684018436 0.7436368201889879
14.571809432647404 311.87478902614714 0.7424753812962464
14.57703698760082 311.6678458169401 0.7415363283970582
14.582264542554237 310.27658772173316 0.7405198518667626
14.587492097507653 309.20651808736454 0.7402454329686458
14.592719652461069 314.19262595817935 0.7464247162608981
14.597947207414485 316.66111816810485 0.7488623505213013
14.603174762367901 322.08918726490424 0.7549767384453002
14.608402317321318 325.9187210191545 0.7592607895414698
14.613629872274734 326.65760371001136 0.7603681684023914
14.61885742722815 330.76028540771983 0.7644089133213745
14.624084982181566 334.2917539540255 0.767044968414473
14.629312537134982 338.6737455370803 0.7709712902146951
14.634540092088399 346.1223105957323 0.7787126534811528
14.639767647041815 349.82190975140514 0.7821745954055535
14.644995201995231 351.890922747597 0.7852501905379611
14.650222756948647 353.28299140393136 0.7866331989805184
14.655450311902063 352.57696620784685 0.7859505877007745
14.66067786685548 355.12889605465887 0.788144706270734
14.665905421808896 357.64290598895485 0.7899898031655542
14.671132976762312 357.08882865741987 0.7891403862153193
14.676360531715728 356.5025337126465 0.788682476259588
14.681588086669144 353.71551087677597 0.785509344946179
14.68681564162256 354.36142103066015 0.786568474254724
14.692043196575977 354.5947648415029 0.7859254473113259
14.697270751529393 352.9728792641755 0.7827455832589651
14.70249830648281 354.69265452550866 0.7845884291072676
14.707725861436225 358.90367776969623 0.7889894234505658
14.712953416389642 359.53803114215634 0.7904642176668092
14.718180971343058 361.20327742986416 0.7929977079272418
14.723408526296474 358.48652444874017 0.790045069777845
14.72863608124989 355.93828536651256 0.7879769015406581
14.733863636203306 353.27005953695965 0.7849403309516637
14.739091191156723 350.38746602023247 0.7816155390701969
14.744318746110139 344.81659511875114 0.7757699926407635
14.749546301063555 341.3795152321139 0.7721550739520298
14.754773856016971 332.77447288872014 0.7636076153438324
14.760001410970387 327.5650545152498 0.7580436258215771
14.765228965923804 323.2375286058671 0.7534720803911
14.77045652087722 319.14024177894 0.7493737102183197
14.775684075830636 320.95091387935247 0.7517658808909973
14.780911630784052 318.55175458184306 0.7492670798909764
14.786139185737468 318.8127997742266 0.7498649535683587
14.791366740690885 317.82047689868364 0.74795515905908
14.7965942956443 315.3773534151453 0.7442446558278073
14.801821850597717 316.78078937038197 0.7446641897988667
14.807049405551133 318.05924371345185 0.7452291113306979
14.81227696050455 317.93011563668165 0.7458208595262262
14.817504515457966 318.5327843894283 0.7471151346299602
14.822732070411382 321.6266083515092 0.750397323847586
14.827959625364798 327.18703768667615 0.7579420791322211
14.833187180318214 333.46980693361513 0.7649830439626654
14.83841473527163 338.64857880268687 0.7705491174697064
14.843642290225047 338.8928819792549 0.771240032705999
14.848869845178463 339.67796055907974 0.7723205884492527
14.854097400131879 341.77359773567304 0.7745906624240375
14.859324955085295 345.5930893865471 0.7796354060824643
14.864552510038711 349.3119930332288 0.7824381144371203
14.869780064992128 350.78020581427313 0.7838811062625253
14.875007619945544 351.73353498479435 0.7840736153556997
14.88023517489896 351.30236642052785 0.7828906693974257
14.885462729852376 354.92754871919317 0.7867429072689935
14.890690284805792 355.0848667707755 0.7866604886509803
14.895917839759209 355.9388445130058 0.787590923798569
14.901145394712625 357.89435650428584 0.79059287283386
14.906372949666041 357.06751118138493 0.7894349208434284
14.911600504619457 355.029792729778 0.7870542367426202
14.916828059572873 351.6018447021962 0.7829056836864771
14.92205561452629 344.8006407676115 0.7755539525505315
14.927283169479706 336.8678577102511 0.7677226901711778
14.932510724433122 330.81799933653144 0.7611387986016622
14.937738279386538 325.13536582629865 0.7546309818841036
14.942965834339955 320.5418134713097 0.7490729718715995
14.94819338929337 318.30566255011223 0.7466487403817429
14.953420944246787 312.1861566508792 0.7403762088349461
14.958648499200203 312.1437510667392 0.7411956094544792
14.96387605415362 309.37395332748997 0.7388882506093113
14.969103609107036 306.64476400054525 0.7365006266954974
14.974331164060452 306.0680196992177 0.7350092933934873
14.979558719013868 304.8348416261527 0.7340207145543318
14.984786273967284 302.30725807058457 0.730764314855846
14.9900138289207 297.812186098105 0.726202877208332
14.995241383874117 299.86572867150966 0.7288432918871661
15.000468938827533 301.3266013688101 0.7291707153465626
15.005696493780949 302.930324124103 0.730747380714555
15.010924048734365 303.0883113404067 0.7309018347470485
15.016151603687781 304.7137337865621 0.733307406612206
15.021379158641198 309.64569547827733 0.7393541004161756
15.026606713594614 309.6553544963577 0.7387907783701184
15.03183426854803 312.95821039140765 0.7423704186451213
15.037061823501446 314.2121030856539 0.7425154940893682
15.042289378454862 314.14913220588346 0.7434863662686119
15.047516933408279 314.488002702156 0.7451990420445156
15.052744488361695 315.6067791629264 0.745964154776853
15.057972043315111 318.68325912622134 0.7496422340446991
15.063199598268527 317.7207848691112 0.7479307533328325
15.068427153221943 316.9827584652418 0.7465801471903437
15.07365470817536 315.9098696575375 0.7460913535616547
15.078882263128776 315.8266550908342 0.746550200097367
15.084109818082192 314.68957024791916 0.7454188566946168
15.089337373035608 312.96610977981146 0.7433696396971556
15.094564927989024 313.73293763193067 0.7435519500233554
15.09979248294244 314.6559220971101 0.7444615818585572
15.105020037895857 313.6383858311161 0.7435325205365565
15.110247592849273 313.0236262593989 0.7423712403025047
15.11547514780269 310.86942784621596 0.74082367772534
15.120702702756105 311.1582340249519 0.7416798021840768
15.125930257709522 309.6021941102374 0.7399066472824126
15.131157812662938 305.68721936996525 0.7361257458920004
15.136385367616354 301.7903473117329 0.7316322440710822
15.14161292256977 297.43176687768636 0.7261636687251505
15.146840477523186 295.6465933295635 0.7230067835348525
15.152068032476603 298.8679618362954 0.7269554937196852
15.157295587430019 301.5365190529715 0.7299738764725677
15.162523142383435 299.9214432418094 0.7285847114833804
15.167750697336851 294.09122150065286 0.7224155604372486
15.172978252290267 289.9000214474042 0.7171099751976728
15.178205807243684 284.03616750217947 0.7120246466859388
15.1834333621971 282.3337296267574 0.7099272519375421
15.188660917150516 280.0964477994076 0.707650023421201
15.193888472103932 279.52899221219405 0.7059241746800096
15.199116027057348 275.32878597405903 0.69952915252574
15.204343582010765 275.7850502360009 0.6990129378607747
15.20957113696418 278.7556846392148 0.7024712837114908
15.214798691917597 282.58355135773195 0.7071032992099171
15.220026246871013 285.72179887697257 0.7123660278909291
15.22525380182443 283.4430459949031 0.7092849518416603
15.230481356777846 278.68490491708224 0.702682205416416
15.235708911731262 275.8921882605742 0.6993852167158456
15.240936466684678 276.45537278612574 0.700077752782724
15.246164021638094 278.713010296028 0.7042008356339731
15.25139157659151 281.1739934828758 0.7072118434848852
15.256619131544927 281.0728137392672 0.7065539353911349
15.261846686498343 280.2777112141026 0.706442379427152
15.267074241451759 277.1662760374064 0.7039961141305096
15.272301796405175 275.9724974733659 0.7032381812544723
15.277529351358591 277.20467934875734 0.7056074232486682
15.282756906312008 278.5015773157988 0.7056500483536847
15.287984461265424 279.51580844942845 0.7055978604589532
15.29321201621884 279.80503208872165 0.7057856419064614
15.298439571172256 279.17182492598266 0.7040294607645329
15.303667126125672 282.67425219385785 0.7099118270204198
15.308894681079089 284.86705973312456 0.7120731441936835
15.314122236032505 285.4256038808752 0.71281185051387
15.319349790985921 285.76495007672384 0.7127682673422442
15.324577345939337 288.6733099846965 0.7151726237346367
15.329804900892753 291.92977358632845 0.7189598338156538
15.33503245584617 296.78194715089694 0.7256200382653301
15.340260010799586 295.28022668418237 0.7245757556687769
15.345487565753002 295.3630551494524 0.7252346657852042
15.350715120706418 296.8654735190821 0.7269333952983712
15.355942675659835 298.7978723117452 0.7286417626417092
15.36117023061325 300.8594042977726 0.7303932152317582
15.366397785566667 299.99238573983985 0.728508108805947
15.371625340520083 302.69919907598546 0.7308736024072517
15.3768528954735 301.7822139944766 0.7295018667626342
15.382080450426916 302.96783504755916 0.7303249319936883
15.387308005380332 304.5127364417291 0.7329172640925222
15.392535560333748 304.6804886331626 0.7345626685972787
15.397763115287164 305.66999321998617 0.7451928533212616
15.40299067024058 303.29619516061666 0.7498036964795852
15.408218225193997 300.959854749293 0.7515643108236078
15.413445780147413 298.969411652345 0.7521257018009408
15.418673335100829 299.16496475264995 0.756010707960576
15.423900890054245 300.42504510799307 0.7600742194890109
15.429128445007661 302.62174810324103 0.7654780020959292
15.434355999961078 303.4983717131346 0.7704168799349193
15.439583554914494 302.5159118160016 0.7721903542351757
15.44481110986791 301.88133061574126 0.774316650680067
15.450038664821326 303.13778585242306 0.7776251204065178
15.455266219774742 301.6510629054297 0.7776481585448977
15.460493774728159 302.18534167516583 0.7810374837774294
15.465721329681575 302.22074314422605 0.7836526356335121
15.470948884634991 303.3983120940926 0.7867495032026253
15.476176439588407 303.14344317095555 0.7871234568357537
15.481403994541823 300.7007459574122 0.7855603362191361
15.48663154949524 297.0811756929291 0.7832020408005312
15.491859104448656 296.3493320432566 0.786138073304729
15.497086659402072 296.01673867659895 0.7883290621195566
15.502314214355488 296.93145820166063 0.7917848313687034
15.507541769308904 299.21171602820584 0.795691792084013
15.51276932426232 295.79058020750773 0.7922574869290007
15.517996879215737 296.4601987131168 0.7940895268161204
15.523224434169153 294.7577104603803 0.7930176919716055
15.52845198912257 296.72803520557335 0.7973728548972209
15.533679544075985 297.35292521512235 0.8006945120365865
15.538907099029402 298.1459212293914 0.8048873128543427
15.544134653982818 297.0220490483191 0.8064248592127915
15.549362208936234 294.18241061639253 0.804260966887246
15.55458976388965 289.27034667647507 0.7982326009723811
15.559817318843066 286.19881675753453 0.7942482708211079
15.565044873796483 283.85449035975165 0.792182408233354
15.570272428749899 285.33885987707373 0.79569843493492
15.575499983703315 289.7314631119968 0.8037040031401368
15.580727538656731 290.22715230983084 0.8056564619369301
15.585955093610147 289.9143325004245 0.8075037691018115
15.591182648563564 286.53213445299247 0.8047723536203413
15.59641020351698 282.5369865112384 0.8011140442446862
15.601637758470396 281.4671994567651 0.8012862165262459
15.606865313423812 279.53021088158823 0.7989627641335382
15.612092868377228 278.2408423529969 0.7981576389995391
15.617320423330645 282.1226083220618 0.8043314905921601
15.62254797828406 282.4595759203054 0.8063699259094796
15.627775533237477 281.1304400818225 0.8079048740343786
15.633003088190893 276.26853716017166 0.8035085712679886
15.63823064314431 272.09154111146506 0.7963070243112249
15.643458198097726 269.02188761360173 0.7802611028449261
15.648685753051142 270.24482445201136 0.7756610615260874
15.653913308004558 272.44682864123564 0.774361919015468
15.659140862957974 271.2422100677836 0.7684459899893454
15.66436841791139 270.1993360777235 0.7633446132261378
15.669595972864807 267.2162475288047 0.7565352351735808
15.674823527818223 265.78058563114325 0.7528479635606667
15.680051082771639 266.53698556602063 0.7528909851539889
15.685278637725055 268.99790736369397 0.7556655531569125
15.690506192678471 269.791581594699 0.7557772577683625
15.695733747631888 269.49627946226525 0.7541004899207806
15.700961302585304 269.8810301839688 0.7521345358958144
15.70618885753872 269.78613558148487 0.75067238783289
15.711416412492136 270.1614230828974 0.7491287722254145
15.716643967445552 270.1604930300347 0.7485162482792794
15.721871522398969 271.9972184558492 0.7512686899141652
15.727099077352385 273.50191854997945 0.7511172142055341
15.732326632305801 276.3232720125714 0.7540467344028341
15.737554187259217 277.50295296625256 0.7542985010299931
15.742781742212633 279.2695905378917 0.7552805939917766
15.74800929716605 282.33656973842903 0.7586929086334013
15.753236852119466 283.05550310112085 0.758172891917451
15.758464407072882 285.3559653190227 0.7602120441671014
15.763691962026298 286.33954986614896 0.76211750524544
15.768919516979715 289.39939209535294 0.7651407035865714
15.77414707193313 288.966207516065 0.7639419969843342
15.779374626886547 286.5059173773292 0.7598091182730118
15.784602181839963 285.2304289225459 0.7560101553288733
15.78982973679338 284.79486983264974 0.7548072973921287
15.795057291746796 286.28344405988304 0.7562503041581934
15.800284846700212 287.3127320904412 0.7577850452361289
15.805512401653628 287.5525351149945 0.7583185831788524
15.810739956607044 289.57016205752774 0.7596617813737656
15.81596751156046 290.25773378769685 0.761197194999472
15.821195066513877 288.5119894937672 0.7581744501946941
15.826422621467293 286.0108915151349 0.7540426065947655
15.831650176420709 282.11087941598527 0.7483497824519576
15.836877731374125 281.55788190411187 0.7485595749744186
15.842105286327541 281.41457850782365 0.7498196562071031
15.847332841280958 284.37411956884335 0.7543134819420011
15.852560396234374 282.16508511727193 0.7517843672847857
15.85778795118779 280.75846614680995 0.7481597015956402
15.863015506141206 283.16836821846385 0.7497288539089397
15.868243061094622 282.041974864331 0.7477202422414547
15.873470616048039 279.5212199875946 0.7448975523244644
15.878698171001455 275.2922723688507 0.7379278513750599
15.883925725954871 273.03230761664565 0.7332849084789826
15.889153280908287 275.6720357738573 0.7351399286885804
15.894380835861703 278.1161515154717 0.7384216016561589
15.89960839081512 278.61912747754286 0.7390028450046456
15.904835945768536 279.2163021078934 0.7394409956521552
15.910063500721952 278.48124341360176 0.7368964149666386
15.915291055675368 276.77736559691897 0.7340153925798173
15.920518610628784 275.72477048429073 0.7328490991565076
15.9257461655822 278.86757742230554 0.7374151146558933
15.930973720535617 281.2949077424293 0.7411117063441359
15.936201275489033 279.65322692152876 0.7397723626252424
15.94142883044245 279.13536653959466 0.7382000448185639
15.946656385395865 278.05628598178185 0.7376500547001147
15.951883940349282 279.4328153023592 0.7378578319154157
15.957111495302698 280.5090481297351 0.7386895861636463
15.962339050256114 280.36472108117204 0.7384378973986209
15.96756660520953 279.1403849142432 0.7363493114457825
15.972794160162946 280.10452635386105 0.7368023381159114
15.978021715116363 280.2244838020965 0.7355157174314801
15.983249270069779 282.0582377304344 0.7381051706811719
15.988476825023195 282.6047278468041 0.7399088068874808
15.993704379976611 285.6483508617845 0.7443692407544878
15.998931934930027 283.7482092732328 0.742359803543851
16.004159489883442 282.7181236969353 0.7410885913182822
16.009387044836856 282.2905405374351 0.7405676860405028
16.01461459979027 282.18938022036775 0.7415115844233132
16.019842154743685 283.1672013101013 0.7419637230260531
16.0250697096971 279.4099971408567 0.7364752147687255
16.030297264650514 278.91598801380644 0.7351688328908427
16.03552481960393 279.5780028575961 0.7354265236505234
16.040752374557343 283.0869097783247 0.7395319652046564
16.045979929510757 288.3198552914101 0.7455674922372361
16.05120748446417 290.3843122624431 0.7473864522136321
16.056435039417586 295.9014809363974 0.7541069052590291
16.061662594371 295.613405280628 0.7540766325195725
16.066890149324415 301.98066539240375 0.7619791220144603
16.07211770427783 303.8185458388466 0.7635901012351692
16.077345259231244 308.9535391853077 0.7693676281988253
16.08257281418466 313.6707401066766 0.7742086300853562
16.087800369138073 316.3542755298892 0.7769625564972049
16.093027924091487 317.390316768377 0.777760639847613
16.0982554790449 318.71690510529055 0.7792814053406677
16.103483033998316 321.1433801949172 0.7828208844368745
16.10871058895173 322.20392205451014 0.784057207696531
16.113938143905145 324.050252373605 0.7877788841439498
16.11916569885856 321.88223449694357 0.7855616784462377
16.124393253811974 320.80603563548226 0.7849229127019743
16.129620808765388 318.312425100402 0.7824691540105563
16.134848363718802 317.1454149471832 0.7805137172713066
16.140075918672217 318.33105212012464 0.7814017233841588
16.14530347362563 318.67645556050286 0.7813191804354223
16.150531028579046 321.19135317577576 0.7838906460271277
16.15575858353246 322.1777461370754 0.7849134772167506
16.160986138485875 322.28137166310523 0.7845682235034783
16.16621369343929 320.73465131519276 0.7818783707133456
16.171441248392703 316.0357056861481 0.7763189400019728
16.176668803346118 310.1313193697062 0.7696635456271053
16.181896358299532 304.344408088071 0.7631784531337811
16.187123913252947 299.35621675615033 0.757252465741407
16.19235146820636 295.2052892385595 0.7523014899446674
16.197579023159776 292.45737745567277 0.7506507439474491
16.20280657811319 290.10452304265345 0.7487229967215066
16.208034133066604 288.44686843337354 0.7479089211703401
16.21326168802002 283.4267248606079 0.7401018986140758
16.218489242973433 278.6041709257954 0.7321080111088137
16.223716797926848 274.13871268759624 0.7268763979296524
16.228944352880262 275.652217512066 0.7286118936703466
16.234171907833677 273.95382481424804 0.7274730181938847
16.23939946278709 270.1927277502213 0.7234054797652267
16.244627017740505 264.61037183642014 0.7154705179478468
16.24985457269392 260.77672641990733 0.7106658231429372
16.255082127647334 260.375123681534 0.7110740973227795
16.26030968260075 256.782918004628 0.7046393384352727
16.265537237554163 256.8186783136497 0.705784631741894
16.270764792507578 253.12818828460766 0.7010708884875752
16.275992347460992 250.88355935497765 0.6990942946387613
16.281219902414406 249.6311705848048 0.6961378555355622
16.28644745736782 248.0399846331173 0.6918329625466
16.291675012321235 251.72390062828916 0.6982219416614045
16.29690256727465 254.6308598736863 0.7037880647729873
16.302130122228064 254.61984998690716 0.702849150016969
16.30735767718148 257.033011295732 0.7047213868220472
16.312585232134893 255.98981052108502 0.701050617067616
16.317812787088307 257.4485009368658 0.702434442122414
16.323040342041722 255.86401364928778 0.6997290618945454
16.328267896995136 256.792432117258 0.7005013892344754
16.33349545194855 254.0671752950287 0.6967818039440238
16.338723006901965 251.00202183429732 0.6940309916765247
16.34395056185538 252.7748828892337 0.6965431247272948
16.349178116808794 254.86336572840364 0.7009442446706154
16.35440567176221 260.614961630812 0.7075394085369876
16.359633226715623 264.68695397959596 0.7113574069108324
16.364860781669037 266.4671241092495 0.7121243886653121
16.37008833662245 270.5303737648647 0.7160176056435928
16.375315891575866 271.84946914717676 0.7175075395592516
16.38054344652928 274.6556779252042 0.7208587142870712
16.385771001482695 277.7001312002614 0.7237018700566124
16.39099855643611 281.43221165514166 0.7274701652138252
16.396226111389524 286.4783655701266 0.7337065006326774
16.401453666342938 289.63912263331173 0.7375790933206814
16.406681221296353 291.09173039219763 0.7405887151433214
16.411908776249767 288.3784576654404 0.7359709917695227
16.41713633120318 285.8436354476847 0.7327139438369393
16.422363886156596 283.16643151915247 0.7292689230015169
16.42759144111001 279.522594238976 0.7235523433309484
16.432818996063425 278.3801827035505 0.723546694774395
16.43804655101684 279.57059962698895 0.7264276694605142
16.443274105970254 280.0636348605752 0.7276491473530349
16.448501660923668 275.59668208262883 0.7210252209630181
16.453729215877082 269.3155703867539 0.7100539569465905
16.458956770830497 265.27184489118986 0.7049415896738124
16.46418432578391 266.4946732428668 0.7067929456307754
16.469411880737326 268.82776218842525 0.7096841218690205
16.47463943569074 268.85412191275566 0.709951751060314
16.479866990644155 267.0280831834384 0.7075452503521766
16.48509454559757 267.90732598881254 0.7085073108701667
16.490322100550983 270.39127342477747 0.7113353738691732
16.495549655504398 273.4943570779196 0.715435674538046
16.500777210457812 274.4605205011458 0.7182275647776608
16.506004765411227 275.1565092234624 0.7190522751729166
16.51123232036464 274.28822860468495 0.7167657177215646
16.516459875318056 273.2428598665487 0.7146681522324972
16.52168743027147 268.5855165393459 0.7082452507766664
16.526914985224884 269.3358877570855 0.7087246305879846
16.5321425401783 270.46250165897953 0.7103767237113761
16.537370095131713 270.13910972754684 0.7092219958115394
16.542597650085128 270.2406225424242 0.7103630667186432
16.547825205038542 268.79819958830325 0.7080415480526684
16.553052759991957 268.4744832836407 0.7075238078801863
16.55828031494537 265.0618660573608 0.7039687423616804
16.563507869898785 264.80988430348725 0.7046843565363445
16.5687354248522 264.02440785220597 0.7055302677098935
16.573962979805614 263.22532596978493 0.7052787783546208
16.57919053475903 260.9456344539178 0.7017684721323519
16.584418089712443 258.61241562457445 0.6994703414217341
16.589645644665858 256.4273585385199 0.6961815056488503
16.594873199619272 254.9688155664252 0.6941297525978426
16.600100754572686 254.8830508152097 0.6944327423994054
16.6053283095261 255.43070634326835 0.6946019347636297
16.610555864479515 255.0601490777216 0.6940531066217542
16.61578341943293 254.4011860864695 0.6935986974486258
16.621010974386344 252.71881465620214 0.690513689198892
16.62623852933976 256.3024643789461 0.6956522823817441
16.631466084293173 258.03686606133715 0.6963728204777972
16.636693639246587 259.74626076904315 0.6974723306239592
16.641921194200002 257.44991534905427 0.6938903599121257
16.647148749153416 257.22335147364606 0.6936677895064282
16.65237630410683 256.5881632825868 0.6935679221084606
16.657603859060245 257.58194140930885 0.6942699862050145
16.66283141401366 254.56085921906035 0.6892576590484363
16.668058968967074 251.53122705607234 0.6841562525953278
16.67328652392049 246.7111485975496 0.6777747116589335
16.678514078873903 246.29594426639957 0.6773715842226355
16.683741633827317 248.93068547936386 0.6816308708956833
16.68896918878073 246.4315356496671 0.6774505543825219
16.694196743734146 242.9498182503739 0.6728364895061711
16.69942429868756 240.3290894800678 0.6691393063089485
16.704651853640975 238.20236899915557 0.6666882774039408
16.70987940859439 240.74333771332903 0.6710204905475545
16.715106963547804 240.53126210968728 0.670219463326348
16.720334518501218 236.8614664099603 0.6650781679525439
16.725562073454633 233.36615517217896 0.6588955431401166
16.730789628408047 233.87107470948402 0.6611365127102498
16.73601718336146 236.51023681043227 0.6652933317891386
16.741244738314876 238.3454677427516 0.6682577779704574
16.74647229326829 236.04894217195678 0.6644486177788688
16.751699848221705 234.8178791838719 0.6633555309917255
16.75692740317512 230.8857314339433 0.6585471936110636
16.762154958128534 230.84861800663026 0.6593537237541047
16.767382513081948 226.55725133455581 0.6525730462829099
16.772610068035362 226.71858087899744 0.6524795483834133
16.777837622988777 226.93117612585633 0.6522710169906326
16.78306517794219 229.50721050337765 0.6574345421641916
16.788292732895606 231.25980806672163 0.6602418443592101
16.79352028784902 231.90482443236158 0.6600984163944754
16.798747842802435 231.77289874190697 0.6581201058454463
16.80397539775585 230.95554547283444 0.6563084495434593
16.809202952709263 227.58470747740705 0.6517249241887764
16.814430507662678 226.06079338616067 0.6516487088748136
16.819658062616092 226.54939079517445 0.6529348616238194
16.824885617569507 228.58125063307574 0.6537592752002233
16.83011317252292 226.7765132964496 0.6494655962329727
16.835340727476336 225.73718275465683 0.6469745496014897
16.84056828242975 225.70527013524443 0.6484193648154282
16.845795837383164 226.3280119711782 0.6517026451225347
16.85102339233658 227.0349384219861 0.6548460135886418
16.856250947289993 227.98997386815762 0.6559003134547876
16.861478502243408 225.85606893879236 0.6529686887051417
16.866706057196822 226.2188335092827 0.6538237032345907
16.871933612150237 224.78283322363527 0.6512815527996735
16.87716116710365 226.13114394511024 0.6522388208429563
16.882388722057065 222.72951137307138 0.6472711052663185
16.88761627701048 220.0656941034958 0.6436167342879079
16.892843831963894 219.66399033557207 0.6430205228397268
16.89807138691731 221.7210140502481 0.6452698355062134
16.903298941870723 219.34583650975438 0.6395280673298891
16.908526496824138 220.3634334883089 0.6413931372017518
16.913754051777552 217.61168146847436 0.6381453285463551
16.918981606730966 220.15842079094168 0.6435664092605394
16.92420916168438 220.57750549702453 0.6435997048794941
16.929436716637795 220.78548314709568 0.6442454600608237
16.93466427159121 221.5887187791517 0.6455496295539845
16.939891826544624 223.48814489846635 0.6485370710017138
16.94511938149804 223.24721512657726 0.6490120888096303
16.950346936451453 221.21967821664398 0.646241185343134
16.955574491404867 215.9447600072529 0.6371601902316469
16.960802046358282 218.75055516099442 0.6425104799932562
16.966029601311696 219.44860194439048 0.6433293344346882
16.97125715626511 219.59030852543486 0.6437822291145214
16.976484711218525 220.46474624376955 0.6443675562797662
16.98171226617194 218.8272505068044 0.642161851102159
16.986939821125354 220.2499773946701 0.6456200721617369
16.99216737607877 221.72927669812347 0.6496238963863407
16.997394931032183 221.76759167984324 0.6494768205981178
17.002622485985597 222.45758542240355 0.6486833116110651
17.00785004093901 219.73989325164035 0.6418230047224404
17.013077595892426 219.70579024987507 0.6397827881797005
17.01830515084584 219.2776617623722 0.63783085155181
17.023532705799255 220.18069694960658 0.639018687327288
17.02876026075267 218.7814516509278 0.6386689082054772
17.033987815706084 221.57306975588867 0.6436210801340616
17.039215370659498 223.8542930709671 0.6480490594441564
17.044442925612913 225.6418709900183 0.649416827098796
17.049670480566327 228.29363839037694 0.6537952558411956
17.05489803551974 226.2359601008977 0.6502318023480027
17.060125590473156 228.48383364489027 0.6534166199329563
17.06535314542657 225.1856931359438 0.647841914102027
17.070580700379985 224.63111710811583 0.6459392911937164
17.0758082553334 224.01571389460136 0.6453304959015191
17.081035810286814 224.0656238865293 0.6464188536986908
17.086263365240228 225.41982503661592 0.6489465957167746
17.091490920193642 225.26963701011798 0.6488077418934356
17.096718475147057 225.88585113306644 0.6485853367539522
17.10194603010047 227.5056078295045 0.6499365103160519
17.107173585053886 230.48719189031567 0.6535096986400656
17.1124011400073 229.21797277659925 0.651125596754538
17.117628694960715 228.80878870488257 0.6502862384176018
17.12285624991413 230.52486492467094 0.6542795407237321
17.128083804867543 233.45807682240087 0.6594995743775801
17.133311359820958 236.0980394288353 0.6631459604750948
17.138538914774372 233.38016717668663 0.6582088512613581
17.143766469727787 231.96813262862173 0.6541209813433513
17.1489940246812 231.33387371148544 0.6543104688670484
17.154221579634616 232.61671659540517 0.6566004015790204
17.15944913458803 234.68006331776346 0.6592247949024616
17.164676689541444 237.4841513779128 0.6620658101371545
17.16990424449486 242.10997199968395 0.6669737257581739
17.175131799448273 245.40208803983418 0.6707824363623327
17.180359354401688 243.40670756363264 0.6680955181391692
17.185586909355102 241.45227451388234 0.6654318951845013
17.190814464308517 242.5674045914796 0.6672004926713759
17.19604201926193 247.85213174899977 0.6756044253648757
17.201269574215345 253.25472612693525 0.681854435825379
17.20649712916876 255.53758413058097 0.6852325790422515
17.211724684122174 254.42892824684844 0.682486636882656
17.21695223907559 251.09543286745543 0.6766602566977171
17.222179794029003 250.9706020085997 0.6751960950352913
17.227407348982418 251.2443837441375 0.6752663470791098
17.232634903935832 254.86708146541898 0.6803244039038662
17.237862458889246 254.81014652938245 0.6811267494511047
17.24309001384266 252.62366523095386 0.6783597694999316
17.248317568796075 249.39127258236627 0.6752793937433014
17.25354512374949 249.37426182441473 0.6752544939858791
17.258772678702904 248.17935368525949 0.674082973184045
17.26400023365632 245.01314096099617 0.6688989375701507
17.269227788609733 243.05903791563557 0.66644278592373
17.274455343563147 239.86362033443143 0.6622003310366069
17.279682898516562 240.97567453683874 0.6638717874414654
17.284910453469976 241.65871463175165 0.664045087663773
17.29013800842339 243.81688158682448 0.6681976352415286
17.295365563376805 244.5427580534311 0.669758314543791
17.30059311833022 243.48032018256657 0.6686546997432183
17.305820673283634 243.2273119004132 0.6671342699683643
17.31104822823705 243.28188435247975 0.6664540864968631
17.316275783190463 245.13770380013423 0.6680001075044787
17.321503338143877 245.49938345093307 0.6697816941221655
17.32673089309729 246.075967874505 0.6712551596599784
17.331958448050706 247.21784893830767 0.675083903740663
17.33718600300412 246.65236618076028 0.6754528139076399
17.342413557957535 247.1663017203856 0.6757086955917242
17.34764111291095 247.12619652044174 0.6732476101616075
17.352868667864364 245.22300274878722 0.6689872162569396
17.358096222817778 241.5366640654013 0.6632071445173742
17.363323777771193 240.3467663413351 0.6636482969822406
17.368551332724607 237.64005408404248 0.6613374469962
17.37377888767802 239.57562556332786 0.6648567379902798
17.379006442631436 240.92521868749793 0.6672509176791941
17.38423399758485 242.96761149656757 0.6709173151746146
17.389461552538265 243.5183916648091 0.6731710139308832
17.39468910749168 242.08511242465963 0.6701837788258688
17.399916662445094 241.12152759545648 0.6675300380599246
17.405144217398508 240.9876732799304 0.6664515844852938
17.410371772351922 238.62458965614033 0.6631150469394103
17.415599327305337 237.37024420572615 0.6610975060794713
17.42082688225875 236.56440708593365 0.6593179072714979
17.426054437212166 237.9444708430642 0.6620117826746861
17.43128199216558 238.1493343032008 0.6618274623343167
17.436509547118995 237.68189800670564 0.6614960283092257
17.44173710207241 238.7660806530631 0.6619947129675673
17.446964657025823 238.9811115967633 0.6618920935741017
17.452192211979238 239.5501214649882 0.6642818787562862
17.457419766932652 240.04024740485664 0.6648377991269758
17.462647321886067 241.46889735287206 0.6667130997030641
17.46787487683948 242.20995354721825 0.6664383425734695
17.473102431792896 241.68478176291597 0.666404115851589
17.47832998674631 241.7506913594387 0.667563989546782
17.483557541699724 244.74409459006034 0.6697361098331652
17.48878509665314 244.50351845077637 0.6683665248329862
17.494012651606553 245.52077870803532 0.6686273637624511
17.499240206559968 244.23969744345405 0.6666412470560187
17.504467761513382 243.39487576308744 0.665769598923503
17.509695316466797 244.9719794093498 0.6680161658984723
17.51492287142021 244.14279065949557 0.6672822524039531
17.520150426373625 243.92562176580836 0.6687006087858299
17.52537798132704 244.72019614342278 0.6690780566519143
17.530605536280454 245.71175200506738 0.6697591242885998
17.53583309123387 247.1722233836457 0.6717193625079795
17.541060646187283 246.4765138626167 0.6702063636672277
17.546288201140698 246.4176365818677 0.6709125553081984
17.551515756094112 244.3506332893552 0.6679846914406177
17.556743311047526 246.53827092299093 0.6717685670489001
17.56197086600094 249.90096276407138 0.6766403052143117
17.567198420954355 252.25650365537234 0.6803904888416359
17.57242597590777 250.79287301308892 0.677810277383457
17.577653530861184 247.76702089853435 0.6744155585141602
17.5828810858146 247.3856321661704 0.6730583483389356
17.588108640768013 248.38297895352272 0.674162525460518
17.593336195721427 249.96342252285825 0.6746910036858175
17.598563750674842 250.75515182077226 0.6749648130740323
17.603791305628256 250.84592916831843 0.6748227181556609
17.60901886058167 254.12094783043153 0.6793636224179286
17.614246415535085 256.88159255105376 0.6827456159897229
17.6194739704885 258.72231925376576 0.6867041621672241
17.624701525441914 260.3344487309294 0.6883705594088677
17.62992908039533 259.9338450465187 0.686649270819544
17.635156635348743 262.29085876302014 0.688562987162118
17.640384190302157 262.1709717044874 0.6876106327981384
17.64561174525557 261.3581772068016 0.6862800471280998
17.650839300208986 260.1475780063382 0.6841576506061183
17.6560668551624 261.9414657742628 0.6865834102990838
17.661294410115815 265.7835686284496 0.691993200873531
17.66652196506923 272.19826360122397 0.7002409550465932
17.671749520022644 277.1644235207129 0.7067108071457625
17.676977074976058 279.76147804686013 0.7099473743896735
17.682204629929473 282.9316956347143 0.714247348772335
17.687432184882887 286.9325822170573 0.7182140770985549
17.6926597398363 293.5551565631011 0.7258842075892302
17.697887294789716 298.82358555763545 0.732212872100105
17.70311484974313 300.20388993162646 0.7340614004816153
17.708342404696545 301.1154004087922 0.7347401697578435
17.71356995964996 301.2062024616348 0.7341056314029393
17.718797514603374 304.2258405998633 0.7376383239121778
17.724025069556788 307.82103463869174 0.7421279269377985
17.729252624510202 310.2211336248939 0.7451368987106075
17.734480179463617 312.81498452759047 0.7477360027800652
17.73970773441703 312.6420384713928 0.747264354477164
17.744935289370446 311.5713165766911 0.74601491131954
17.75016284432386 312.57444995897816 0.7471977940712585
17.755390399277275 313.86859945770954 0.7484122910678243
17.76061795423069 315.30300566557924 0.7499377311906086
17.765845509184103 317.02416164677356 0.7518279361718919
17.771073064137518 317.35452317630984 0.7521891672526635
17.776300619090932 316.3010620144576 0.7507016602988454
17.781528174044347 313.43379136646894 0.7479055598223324
17.78675572899776 309.7762532272751 0.7439692478036741
17.791983283951176 304.921664624985 0.7380782401624684
17.79721083890459 298.3680143437562 0.7298421016608462
17.802438393858004 292.4833162656686 0.7222689405115613
17.80766594881142 290.6439808213896 0.7203850619405918
17.812893503764833 288.626742885173 0.7192178151764586
17.818121058718248 284.68679107336476 0.7148222768829804
17.823348613671662 281.00933078187296 0.7104190082888139
17.828576168625077 277.4079493205883 0.7072608647428122
17.83380372357849 273.4641367547475 0.7013373859078644
17.839031278531905 269.2873889090074 0.6955532917037897
17.84425883348532 265.80575429498157 0.6913167486295365
17.849486388438734 266.8081594909699 0.6920794304220645
17.85471394339215 267.3747765171674 0.6937817015770116
17.859941498345563 266.27030773818336 0.692757037100271
17.865169053298978 266.72465512811254 0.6931116596618642
17.870396608252392 267.63219939073076 0.6957069889277855
17.875624163205806 270.9284457982621 0.6992644057589749
17.88085171815922 275.4961755496055 0.7052046107830613
17.886079273112635 278.6013443792933 0.7088359082591109
17.89130682806605 282.6318768515368 0.7126459970610312
17.896534383019464 282.60428464955334 0.7123133056721218
17.90176193797288 289.53859335544627 0.7207551127542331
17.906989492926293 298.2978853648102 0.7303078790488277
17.912217047879707 308.23033880467824 0.742615424056941
17.917444602833122 312.40758362712126 0.747133062600531
17.922672157786536 314.07907136111425 0.7492763220138908
17.92789971273995 316.6520511603627 0.7520636576835656
17.933127267693365 318.8264804798872 0.753957321519223
17.93835482264678 319.0585606112263 0.7549812710285038
17.943582377600194 317.6668739387955 0.753393495637581
17.94880993255361 313.8104321494081 0.7491020911674348
17.954037487507023 312.3561108738233 0.7470138360225541
17.959265042460437 308.3033845094467 0.7422154715562079
17.96449259741385 304.50377491517463 0.7377884383655798
17.969720152367266 298.2455658473542 0.7317691083477585
17.97494770732068 293.89424865832353 0.7272486467941331
17.980175262274095 288.11066073487444 0.7204645404257
17.98540281722751 282.6993965927197 0.7135776398265826
17.990630372180924 276.41967625925173 0.7053242718230726
17.995857927134338 272.14458591957674 0.6999729052470539
18.001085482087753 269.5753276699765 0.6962664825409574
18.006313037041167 268.36691094684386 0.6962489331721361
18.01154059199458 265.99032120683114 0.694001618739225
18.016768146947996 264.911563548109 0.6931083229673557
18.02199570190141 261.4442575123982 0.6891618047438748
18.027223256854825 258.800056149992 0.6853445071477751
18.03245081180824 256.7260309893143 0.6823958008852135
18.037678366761654 256.058982578635 0.68173868114803
18.042905921715068 256.92943866833923 0.6818439496444197
18.048133476668482 255.16365815028118 0.6808707426563564
18.053361031621897 253.68072292278683 0.6782038324805566
18.05858858657531 253.7839193394055 0.6781514199533836
18.063816141528726 253.44545890157366 0.6770926332915349
18.06904369648214 251.7121087864193 0.673988986838637
18.074271251435555 251.31916317854413 0.6736654312717341
18.07949880638897 251.34410324651887 0.6738227533472073
18.084726361342383 253.96430467744673 0.6770313583050022
18.089953916295798 258.13578978185217 0.6839263832318493
18.095181471249212 258.6508748374868 0.6841355895847926
18.100409026202627 261.3166795960068 0.6880980711473298
18.10563658115604 263.9439107604643 0.6914992993889438
18.110864136109456 267.5946027597343 0.6960057062420075
18.11609169106287 272.7641981745826 0.7018032272517407
18.121319246016284 278.4681926959251 0.7077876828744761
18.1265468009697 283.63607969873505 0.7131864514350362
18.131774355923113 288.8845605034346 0.7196695940230899
18.137001910876528 291.8116041735008 0.7223387365518222
18.142229465829942 295.9949231835828 0.7268203578843926
18.147457020783357 300.1067454894963 0.7311196674319497
18.15268457573677 304.269346670072 0.7352575976563249
18.157912130690185 307.2281774994441 0.7395776358363577
18.1631396856436 312.6509983804788 0.7458866095832314
18.168367240597014 321.8154784246184 0.756699296488409
18.17359479555043 332.833730641061 0.7695028972937834
18.178822350503843 342.77628860244005 0.7805236033699728
18.184049905457258 349.99203750728486 0.7884009698184159
18.189277460410672 354.79093615659997 0.7930614500019708
18.194505015364086 361.37297335749867 0.800411101122805
18.1997325703175 367.3291478928018 0.8071958658502325
18.204960125270915 369.6206588424922 0.8097792007322097
18.21018768022433 366.4040957324415 0.8060223584112781
18.215415235177744 365.01264527949576 0.804532968912543
18.22064279013116 369.80362653330417 0.8094600600812047
18.225870345084573 375.00778586365374 0.815340719088803
18.231097900037987 374.9018199953179 0.8150261178276275
18.236325454991402 372.5453879566517 0.8118748542241668
18.241553009944816 370.5357704389909 0.8096336206202492
18.24678056489823 375.4380122741612 0.814675257117231
18.252008119851645 378.7670678832273 0.8189005617277216
18.25723567480506 381.1332122144148 0.8213740253664291
18.262463229758474 380.17469157938285 0.8206836949488928
18.26769078471189 373.69115687926313 0.8135920290047476
18.272918339665303 365.66353909932354 0.8050305026620503
18.278145894618717 354.7932970944835 0.792965967963367
18.28337344957213 342.52771684397527 0.7789592473843362
18.288601004525546 337.4162272010029 0.7731099457518943
18.29382855947896 331.6028817487049 0.7663947191332887
18.299056114432375 325.50981187363993 0.7595288469929643
18.30428366938579 315.6527602837098 0.7484852455735446
18.309511224339204 307.2904596960398 0.7386700090954716
18.314738779292618 298.9859395739708 0.7292541234068934
18.319966334246033 293.3084639580813 0.7234644250356201
18.325193889199447 288.57884355519974 0.7173790251278472
18.33042144415286 286.66368791461736 0.7161709907347703
18.335648999106276 286.4590587791315 0.7151556565235713
18.34087655405969 288.4157319152464 0.7173776128721321
18.346104109013105 287.0371872606062 0.7161449606659316
18.35133166396652 284.3709518166158 0.7133847461461893
18.356559218919934 281.78390109981956 0.7102302544960232
18.361786773873348 280.04980148205004 0.7082653190032726
18.367014328826762 280.5659359833439 0.7078461619713219
18.372241883780177 279.4444302867674 0.7073228553634603
18.37746943873359 279.41395740090513 0.7071468026028774
18.382696993687006 280.1252706209152 0.7075550228781217
18.38792454864042 286.5908630169636 0.7173142695596663
18.393152103593835 292.8686788006943 0.7358166937471697
18.39837965854725 299.21082350353447 0.7503061975756741
18.403607213500663 303.89418873049095 0.7622414517935672
18.408834768454078 306.7261066289179 0.7699061211393281
18.414062323407492 314.75457723896295 0.7836171410986202
18.419289878360907 320.2563140882165 0.793386926448351
18.42451743331432 326.6516565390211 0.8039672738002157
18.429744988267736 326.5000207309028 0.8079143126765661
18.43497254322115 326.22707288865735 0.8109527141121012
18.440200098174564 322.44685161099517 0.809801611546649
18.44542765312798 320.2859404658633 0.8109805152956676
18.450655208081393 319.15850597585836 0.8125539324461386
18.455882763034808 313.1175013985009 0.808650106953639
18.461110317988222 309.7147881928588 0.8077484910417305
18.466337872941637 304.2271737549073 0.8038997553357734
18.47156542789505 303.3602712019931 0.8050881537500633
18.476792982848465 299.8889418940845 0.8023354056553151
18.48202053780188 297.8740289520398 0.8016937057396532
18.487248092755294 295.7248861502512 0.8001289695317129
18.49247564770871 296.3356868242169 0.8018680614267198
18.497703202662123 296.3881172897282 0.8039232531938829
18.502930757615538 297.86864749925434 0.8075080274830666
18.508158312568952 296.40712982106885 0.8080874090572011
18.513385867522366 293.5808548652765 0.8076976459061479
18.51861342247578 289.947253100716 0.8051961409760635
18.523840977429195 290.70746904665026 0.8102625438999147
18.52906853238261 289.6659448480634 0.8107709161515106
18.534296087336024 288.0047418845457 0.8104001827694642
18.53952364228944 286.0727348843281 0.8093190568400491
18.544751197242853 283.7846833660285 0.8064232819510042
18.549978752196267 286.0408962800753 0.8112289361470546
18.555206307149682 284.2316520438694 0.8102777245309081
18.560433862103096 284.1933624107812 0.8129323068915116
18.56566141705651 282.538591779222 0.8141008372150825
18.570888972009925 285.2900878534745 0.820407207291118
18.57611652696334 287.67249846838405 0.825703215649903
18.581344081916754 289.36118446952355 0.8301883401725787
18.58657163687017 290.6908829227429 0.8321473621715207
18.591799191823583 289.66093692543404 0.8338557751025807
18.597026746776997 290.71872425209904 0.8371424371344311
18.60225430173041 288.8169506041 0.83615338798155
18.607481856683826 291.004666918473 0.8412956770647784
18.61270941163724 292.1351376785631 0.8440714506802813
18.617936966590655 294.66844274939234 0.8487660726611591
18.62316452154407 298.0255319721523 0.8531888811726127
18.628392076497484 302.0740784230473 0.8408895790158339
18.633619631450898 306.6105518266753 0.8387874788799524
18.638847186404313 309.32723576926185 0.8358099801253017
18.644074741357727 311.72247934164477 0.8338479840604651
18.64930229631114 311.3691172582965 0.8300084055883322
18.654529851264556 312.87733635905295 0.8274181201245246
18.65975740621797 321.509302268478 0.8366136549508132
18.664984961171385 327.43037650528794 0.8408877158777448
18.6702125161248 334.25111758897384 0.8460137608675473
18.675440071078214 338.63748315662224 0.8493245762284272
18.680667626031628 339.51176706935416 0.8464675804286804
18.685895180985042 342.46235836472766 0.8477734959726277
18.691122735938457 346.59004663277915 0.8507729750133511
18.69635029089187 351.342013547942 0.8544061320987865
18.701577845845286 354.87358554894587 0.8571286316846027
18.7068054007987 358.93854855851293 0.8604298761076237
18.712032955752115 361.29804387516907 0.8624347496361584
18.71726051070553 363.1941257787033 0.8635967723951864
18.722488065658943 366.7137751884632 0.8658624363305821
18.727715620612358 366.59962278767864 0.8634775867264881
18.732943175565772 367.85629960355243 0.8631978507874084
18.738170730519187 367.9183940282911 0.862198055885418
18.7433982854726 367.7112945896248 0.8617177619954246
18.748625840426016 364.11693485046504 0.8565269563122152
18.75385339537943 359.05627737297567 0.8498105760543163
18.759080950332844 358.0534311745386 0.8479522202648432
18.76430850528626 358.4849439761584 0.8465400201668775
18.769536060239673 354.53206587533384 0.840529083430347
18.774763615193088 351.26105733530454 0.8344953906194542
18.779991170146502 344.55542637927397 0.8246905634449584
18.785218725099917 340.29282838355715 0.8188064331227469
18.79044628005333 338.63846711866967 0.8163748974534076
18.795673835006745 335.8394058207357 0.8121554241741171
18.80090138996016 332.96169447907965 0.8078764135771568
18.806128944913574 332.33614627657903 0.8053481843323916
18.81135649986699 328.53157636588645 0.8005025003018746
18.816584054820403 324.6711852313126 0.7956410798226127
18.821811609773818 321.9315610258545 0.7915104132084172
18.827039164727232 319.94832599135833 0.7886587948195561
18.832266719680646 319.1463993341784 0.7869914351854597
18.83749427463406 314.5931918743622 0.7817446793753065
18.842721829587475 312.53897746891624 0.7790386631439107
18.84794938454089 309.40135325159554 0.7747310000631088
18.853176939494304 307.58036914649847 0.7731006438406425
18.85840449444772 304.8322248956642 0.7697644782081549
18.863632049401133 300.7764316276858 0.7644674767025453
18.868859604354547 298.73739315267494 0.7609920396111345
18.87408715930796 299.92976825034015 0.7617392037142864
18.879314714261376 298.4182203717428 0.7597555800563701
18.88454226921479 294.9209984691114 0.7566879640424576
18.889769824168205 292.29732286126165 0.752481948439465
18.89499737912162 291.77537226851285 0.7529713790335063
18.900224934075034 290.8434070789536 0.7511180269341434
18.90545248902845 288.0522534214133 0.7472358605917933
18.910680043981863 284.2726140770575 0.7417931412624293
18.915907598935277 281.913604617396 0.7380336397844363
18.92113515388869 279.70833238317357 0.7353660273016471
18.926362708842106 275.29681336617745 0.7295737947701786
18.93159026379552 274.5938449862211 0.728585210672528
18.936817818748935 274.9092938689148 0.7289829434691635
18.94204537370235 276.95008106081576 0.731765506010639
18.947272928655764 278.20080504431144 0.7331864486946188
18.952500483609178 279.6989165346086 0.7343408216307237
18.957728038562593 276.9759522176608 0.7294585411360925
18.962955593516007 274.5778308799771 0.7260043226689092
18.96818314846942 270.45885412769843 0.7201137499883948
18.973410703422836 270.58724239212455 0.7197801746428003
18.97863825837625 272.2294461477236 0.7210256241997597
18.983865813329665 274.032371480113 0.7220217871233369
18.98909336828308 274.95654332570933 0.7229077422127006
18.994320923236494 272.97506807737295 0.7214718225117176
18.999548478189908 272.6548974485079 0.721709520102295
19.004776033143322 270.7997766985158 0.7190930394185149
19.010003588096737 274.04477235042094 0.7225917616945075
19.01523114305015 276.80771918728465 0.7269193588976985
19.020458698003566 276.0202740341537 0.7257411830825276
19.02568625295698 276.3569849430835 0.7263626420236995
19.030913807910395 275.248062259136 0.723360420129893
19.03614136286381 279.35553754101534 0.7280144338986839
19.041368917817223 283.4306891775312 0.7325296068512149
19.046596472770638 285.25669523848626 0.7340896101387111
19.051824027724052 285.2304259916168 0.7351519961546427
19.057051582677467 284.5866587735423 0.7333482767519985
19.06227913763088 283.66405966907166 0.731314026647691
19.067506692584296 284.95752960095365 0.7312945477528718
19.07273424753771 283.4493906636055 0.7284805567869174
19.077961802491124 282.88874682184024 0.7282138531434229
19.08318935744454 279.8501560283645 0.7238266289339068
19.088416912397953 278.9190241656247 0.7229419183438337
19.093644467351368 279.7633994773565 0.7256495617924389
19.098872022304782 281.43226024998876 0.7286233806842805
19.104099577258197 281.7728118595261 0.7283768963785063
19.10932713221161 278.75196414662395 0.7235115003981719
19.114554687165025 274.97827740789387 0.7181363232804179
19.11978224211844 271.30018981038194 0.7138469558003518
19.125009797071854 273.0668386011234 0.7164212957893199
19.13023735202527 272.01730489084144 0.7145564713890592
19.135464906978683 271.17851224212336 0.7128999321380624
19.140692461932098 269.7660644800357 0.710968439013723
19.145920016885512 272.58810820744145 0.7154950592905005
19.151147571838926 272.8395706863382 0.7164038124499655
19.15637512679234 273.5976057694663 0.7172466040873477
19.161602681745755 272.14370207163626 0.7156721007412592
19.16683023669917 269.09906124432143 0.7102002628455679
19.172057791652584 265.8950373400856 0.7048252077142759
19.177285346606 265.7845734877819 0.7053244031788239
19.182512901559413 264.8193804657372 0.7037065490125647
19.187740456512827 266.80540531703343 0.7069954457559409
19.19296801146624 263.1693359330277 0.7024704103005409
19.198195566419656 261.62123648609145 0.7003537986595799
19.20342312137307 260.90521674918534 0.6999390908859594
19.208650676326485 260.847001966973 0.6987790755741212
19.2138782312799 261.51275308765025 0.69980556731431
19.219105786233314 262.52521955575196 0.7009596455591526
19.22433334118673 263.0818928551562 0.7005408675325702
19.229560896140143 264.2786692379664 0.7025510342991199
19.234788451093557 266.26302546543684 0.7043260661636224
19.24001600604697 263.98639174771796 0.7022257745175792
19.245243561000386 264.386620192246 0.7026173538032661
19.2504711159538 263.89538496130683 0.7011662239182768
19.255698670907215 264.63833737337814 0.7025568635855187
19.26092622586063 266.9216958576422 0.704443588052372
19.266153780814044 269.9846783300292 0.7072850616211915
19.271381335767458 271.41383309589486 0.7093469067543189
19.276608890720873 273.0138698696901 0.7116319099433142
19.281836445674287 275.21965894065215 0.7153794431853837
19.2870640006277 279.03680710781776 0.7203757309057369
19.292291555581116 281.744432727306 0.7230866253460716
19.29751911053453 282.1505840869085 0.723946343452567
19.302746665487945 282.063815688109 0.7238819279156115
19.30797422044136 283.1919264705127 0.7254218847010467
19.313201775394774 287.71652391746215 0.7303817090755945
19.318429330348188 290.1183335784637 0.7332476908417938
19.323656885301602 291.627231787694 0.7352850794264014
19.328884440255017 294.2803205903609 0.7381145849800461
19.33411199520843 299.1806462935986 0.7445036487198221
19.339339550161846 301.6532315668911 0.7467042634053862
19.34456710511526 299.3247160760818 0.7432688569893182
19.349794660068675 300.1676123954772 0.744457007577861
19.35502221502209 303.3527222200713 0.7487271756310047
19.360249769975503 307.77995972926556 0.7538390773007516
19.365477324928918 311.1956357784378 0.7571758698605298
19.370704879882332 314.51581734189216 0.7597110131617855
19.375932434835747 317.1988971436735 0.7616089217792421
19.38115998978916 317.9231736615269 0.7620632798593566
19.386387544742576 321.3557771672387 0.7657548513888295
19.39161509969599 324.3063616081304 0.7695811938396756
19.396842654649404 328.240381640404 0.7745945446420995
19.40207020960282 332.06413051006064 0.7799482062221089
19.407297764556233 333.1753659048744 0.7817244193483527
19.412525319509648 332.3980468874106 0.7787497438352038
19.417752874463062 332.66647044930556 0.7790929235174086
19.422980429416477 331.17728715293555 0.7771323583085895
19.42820798436989 331.30825148830473 0.7776551151346842
19.433435539323305 330.8369893582103 0.7778076289122124
19.43866309427672 329.1169830759488 0.7756546561209862
19.443890649230134 329.51824540959853 0.776145212913448
19.44911820418355 328.30766735343616 0.7745140405513348
19.454345759136963 329.39099814641366 0.7750652125257522
19.459573314090377 330.9510094817749 0.7765978261991032
19.464800869043792 332.53427111362345 0.7780349720541458
19.470028423997206 334.05798962220143 0.7793655517873513
19.47525597895062 335.57127268596287 0.7812238128369936
19.480483533904035 333.3811661118713 0.7787405257328646
19.48571108885745 332.0974863381747 0.7773896844735364
19.490938643810864 334.9252198987992 0.7813354113987949
19.49616619876428 336.56533987621964 0.7837330400992627
19.501393753717693 339.9030389995479 0.7878538889235372
19.506621308671107 339.72997112282593 0.7870341432155523
19.51184886362452 342.00228919539506 0.7891741168468778
19.517076418577936 341.95209784945615 0.7893138134025814
19.52230397353135 342.11136653764464 0.7888481202422526
19.527531528484765 346.0737636363921 0.793064408638017
19.53275908343818 348.4299585321573 0.7948704488801746
19.537986638391594 356.02060396593123 0.8037476105596236
19.54321419334501 356.28241988349697 0.8040524393879099
19.548441748298423 356.34565733162617 0.8043279635055188
19.553669303251837 357.9261561008412 0.8066007901384368
19.55889685820525 361.2777375971301 0.8098412182091206
19.564124413158666 360.9942327794959 0.8092128953213569
19.56935196811208 361.0262334607413 0.8091011305112112
19.574579523065495 366.33929161344344 0.81455638171912
19.57980707801891 371.03074755586897 0.8197107259895815
19.585034632972324 373.061345631191 0.8219441154546221
19.590262187925738 375.85054030770715 0.8246281396053241
19.595489742879153 378.96898437668534 0.8277382176283847
19.600717297832567 382.3396560310405 0.8309291135703882
19.60594485278598 386.3714843497278 0.8351182509633617
19.611172407739396 385.1393235050488 0.8339270057214874
19.61639996269281 382.77743548899247 0.8315060561463828
19.621627517646225 380.7143420645652 0.8293840821219961
19.62685507259964 381.3601789747721 0.8307266576413167
19.632082627553054 381.7153491711283 0.8308483950282693
19.637310182506468 384.0747226564152 0.8333322540143531
19.642537737459882 386.29891340932016 0.8356322565959103
19.647765292413297 390.13324438315937 0.8395485871539279
19.65299284736671 394.06308953768325 0.8440721287208909
19.658220402320126 396.23218761224376 0.8458992293044331
19.66344795727354 394.7137456354172 0.8443152725604075
19.668675512226955 395.9244589056222 0.8452571422459697
19.67390306718037 396.166483427851 0.8451883562250055
19.679130622133783 399.430193647306 0.8484169624533072
19.684358177087198 399.3720699233658 0.8481528360106297
19.689585732040612 400.7915865945941 0.8494975437926034
19.694813286994027 403.5821948729443 0.8530278599537715
19.70004084194744 404.0392784967672 0.8535581038349997
19.705268396900856 404.77758510081486 0.8541502252536972
19.71049595185427 405.4727177754973 0.8547257150826159
19.715723506807684 403.4693217139833 0.8520013870417396
19.7209510617611 397.84440988760326 0.8464133026660107
19.726178616714513 390.19905890281825 0.8382578202666099
19.731406171667928 384.7277818221147 0.832282254072797
19.736633726621342 379.63783884111257 0.8270801734588994
19.741861281574757 371.8821469923571 0.8182105019082374
19.74708883652817 365.23299430531006 0.81107495844816
19.752316391481585 363.9187527938801 0.8097602693543554
19.757543946435 360.76010447396766 0.8061726040041858
19.762771501388414 355.3163986354102 0.800728544777329
19.76799905634183 348.59786654101976 0.7937447402532036
19.773226611295243 345.01192835174965 0.7894010797037977
19.778454166248657 342.2266169333184 0.7860163391185684
19.783681721202072 341.0665827854812 0.7834425760567043
19.788909276155486 336.35940402283046 0.7785693561839849
19.7941368311089 334.5207375342301 0.7766835719690075
19.799364386062315 330.9532578156764 0.7732546375083676
19.80459194101573 329.7875054841689 0.7720898536126187
19.809819495969144 329.4557210157278 0.7708509467322864
19.81504705092256 327.6661133909313 0.768671647499429
19.820274605875973 325.0441234997002 0.7658341732353817
19.825502160829387 322.0523229079128 0.7625716753130138
19.8307297157828 319.16132406924964 0.7593763072641666
19.835957270736216 317.29850622304497 0.7563401719034896
19.84118482568963 317.0176428357334 0.7558657526822135
19.846412380643045 317.02841315253204 0.7571918638015259
19.85163993559646 311.8667643396045 0.7507805201496621
19.856867490549874 309.68996834320103 0.7485131127361515
19.86209504550329 306.8690348222355 0.7444213918317618
19.867322600456703 306.42091452816896 0.743827972820444
19.872550155410117 306.70653983799184 0.7442727320777551
19.87777771036353 309.43637593649316 0.7466909044823744
19.883005265316946 314.2037852510268 0.7525816206235478
19.88823282027036 316.10269521936675 0.7547867574637457
19.893460375223775 313.405607180479 0.7521871272201484
19.89868793017719 310.4667998625352 0.7486374936757647
19.903915485130604 307.62674780460065 0.745725278367482
19.909143040084018 302.64592485670147 0.7395642706417253
19.914370595037433 302.9659472846024 0.7407535859939648
19.919598149990847 302.7436710054622 0.7395747983217598
19.92482570494426 304.2040370866219 0.7415362704679528
19.930053259897676 303.64412339348985 0.7409019003527056
19.93528081485109 302.07670028937986 0.7392904795738532
19.940508369804505 298.5202748209804 0.734418096978784
19.94573592475792 297.4835539978312 0.7333060645153664
19.950963479711334 296.9100680773248 0.7324394211535471
19.956191034664748 296.16848656164 0.7314177919674285
19.961418589618162 297.7283105212129 0.7329963623265271
19.966646144571577 297.52971281681357 0.7330207447749618
19.97187369952499 297.3646049613754 0.7326527654182864
19.977101254478406 296.7231269518546 0.7312924172034554
19.98232880943182 300.897400177258 0.7362758487804177
19.987556364385235 301.1782939796232 0.7376330214565526
19.99278391933865 303.3298445543272 0.7406153520248006
19.998011474292063 302.3346754252234 0.7393070428777946
20.003239029245478 302.3051452907406 0.7380285821676469
20.008466584198892 302.2920517342046 0.7385002724260958
20.013694139152307 304.98832542800125 0.7415342154330928
20.01892169410572 308.14871103082316 0.7453179065840768
20.024149249059136 314.89589941065964 0.7533191960665497
20.02937680401255 319.54751876958875 0.7580385835507716
20.034604358965964 324.1084661216297 0.7628070217856938
20.03983191391938 327.0824430024161 0.7653584586503609
20.045059468872793 326.5252625421982 0.7646449412931686
20.050287023826208 326.1354387774394 0.7642322262092656
20.055514578779622 325.86936658470887 0.7638974628966102
20.060742133733036 328.9759321807331 0.7684881829902489
20.06596968868645 328.3516254461924 0.7684749656417399
20.071197243639865 326.2630647401973 0.7660567404631038
20.07642479859328 318.8999996049 0.7569351175239288
20.081652353546694 315.93870000920606 0.753205055746572
20.08687990850011 313.23283050224575 0.7493120983411765
20.092107463453523 311.8895013820339 0.7478507639640983
20.097335018406937 310.29653378002365 0.7458279238385137
20.102562573360352 310.0360807065548 0.7463233271262599
20.107790128313766 311.5984973571621 0.748344387549454
20.11301768326718 310.3468546592107 0.7468574004675952
20.118245238220595 308.0993347406255 0.743723271175685
20.12347279317401 305.94014208106853 0.7408613463909989
20.128700348127424 304.6033748474763 0.738992487899894
20.13392790308084 307.4342463836244 0.742777612040706
20.139155458034253 309.51410473844936 0.7452601472617402
20.144383012987667 310.6516101425485 0.7470403281979219
20.14961056794108 309.0891896727025 0.7451181227773483
20.154838122894496 309.19707697509716 0.7448422713826169
20.16006567784791 308.63455764289785 0.7441543914353331
20.165293232801325 307.64168940455505 0.7432421302487571
20.17052078775474 307.4415243208383 0.743684942846134
20.175748342708154 309.33811971636726 0.7459433824573083
20.18097589766157 310.00295780482946 0.74636903650202
20.186203452614983 311.23418845121836 0.747022455378338
20.191431007568397 310.8259714501881 0.7460440729793361
20.19665856252181 310.88128787264895 0.746766762654819
20.201886117475226 310.97533959635933 0.7478809650134993
20.20711367242864 308.5720612756188 0.7444998021405395
20.212341227382055 306.04386852226816 0.741577111371888
20.21756878233547 301.2549561544567 0.7351058787254247
20.222796337288884 297.98251122018326 0.7313357623999124
20.228023892242298 295.79797475155465 0.7286092331996858
20.233251447195713 293.85512583699153 0.7246531111770844
20.238479002149127 289.6567801419481 0.7192821803870388
20.24370655710254 288.46745682819744 0.7174119376509617
20.248934112055956 288.55075492895844 0.7174212746088284
20.25416166700937 292.26497294065194 0.7230734523921549
20.259389221962785 294.38467548267084 0.7264217892907631
20.2646167769162 294.5339794534053 0.7272048506114802
20.269844331869614 292.64758504944587 0.7253768832974298
20.275071886823028 289.71562398839706 0.7206395960232632
20.280299441776442 286.5223994014566 0.7165445138724
20.285526996729857 283.5863751700855 0.7134851450289911
20.29075455168327 283.78960683798493 0.7148833695539635
20.295982106636686 286.9988319391836 0.7197883623941266
20.3012096615901 291.8512969250311 0.7254319878789094
20.306437216543515 294.84324314568516 0.7281563842530863
20.31166477149693 295.71623827412924 0.7283294248636912
20.316892326450343 295.4056764575451 0.7271277208624665
20.322119881403758 290.50436112268716 0.7215768057682932
20.327347436357172 287.5375620285397 0.7178037959420245
20.332574991310587 283.70015835889427 0.7127543716175417
20.337802546264 286.00189695915213 0.7153436622315009
20.343030101217416 288.32235458833895 0.7177382739016419
20.34825765617083 292.0918133949297 0.7225353438421768
20.353485211124244 293.0614441307328 0.7241202983260381
20.35871276607766 293.09497807272925 0.7245552590107053
20.363940321031073 291.49027268078083 0.7240541774474821
20.369167875984488 288.81096278845513 0.7200021733727369
20.374395430937902 289.7082006446808 0.7204974043966859
20.379622985891316 291.7982737150348 0.7221783485942315
20.38485054084473 291.41779797266133 0.7216491111187934
20.390078095798145 290.86404619015565 0.7222103528755683
20.39530565075156 288.7714024171963 0.7196556852469271
20.400533205704974 286.8140284709034 0.7175878759654015
20.40576076065839 286.89802633105114 0.7167018633831604
20.410988315611803 286.1670475041615 0.7150289946261518
20.416215870565217 287.8568795732289 0.7176881060232561
20.421443425518632 287.2907342500819 0.717282252288765
20.426670980472046 289.08145264283394 0.721215380706831
20.43189853542546 287.60013966472764 0.7194249451564457
20.437126090378875 288.06499640306055 0.7189251215454919
20.44235364533229 285.10722650259964 0.7141655982959425
20.447581200285704 286.1730111169399 0.7152724830054703
20.45280875523912 285.7920781883174 0.7152340660521666
20.458036310192533 286.1910394290261 0.7169779112688508
20.463263865145947 284.49527816244307 0.7144968253455055
20.46849142009936 285.86979844879534 0.7163430537855715
20.473718975052776 284.7023140896914 0.7141863479495169
20.47894653000619 285.3302226668928 0.7145133718686807
20.484174084959605 287.1010632961058 0.717407866096914
20.48940163991302 292.05419591454967 0.7236928007052078
20.494629194866434 293.2075195774371 0.7253176841476001
20.49985674981985 291.5527831904083 0.7235998513024232
20.505084304773263 288.84798183708455 0.718784766101138
20.510311859726677 288.842549257711 0.7189285687758765
20.51553941468009 288.2448255406003 0.7169810042270849
20.520766969633506 287.5955953014093 0.7160262133387718
20.52599452458692 285.93967086037753 0.7145934972038196
20.531222079540335 285.5725367270137 0.7142137942102397
20.53644963449375 287.14079091787966 0.7165393876023307
20.541677189447164 288.5724162486297 0.7184348529922482
20.546904744400578 290.4821343890691 0.7201764257476075
20.552132299353993 291.6631959507298 0.72190979068928
20.557359854307407 293.79829675541527 0.7237454765811108
20.56258740926082 295.48049053204784 0.7257787648786792
20.567814964214236 292.5727576987619 0.722279472026113
20.57304251916765 290.66331579061404 0.7209650774194404
20.578270074121065 289.13622539321744 0.7192751487556892
20.58349762907448 286.8540715378394 0.7158714244857347
20.588725184027894 284.23750434865707 0.7121343116902653
20.593952738981308 284.9150877173044 0.7135830690407517
20.599180293934722 284.9830207609108 0.7132767921229056
20.604407848888137 283.1669838615029 0.7112359278853192
20.60963540384155 285.5767390407057 0.7140098478388439
20.614862958794966 283.3883052796572 0.7118403500222282
20.62009051374838 283.6046570205285 0.7122293639004234
20.625318068701795 281.99609553304373 0.7100470172862723
20.63054562365521 281.35009154692335 0.7092169333420311
20.635773178608623 281.9060566367025 0.7097377335408933
20.641000733562038 282.8619599009185 0.7102354102753926
20.646228288515452 283.3060528140188 0.7104623834565642
20.651455843468867 281.0848428608664 0.7070713346190896
20.65668339842228 277.7089204427264 0.7037250100068901
20.661910953375695 278.448310897425 0.7060597078180905
20.66713850832911 278.2229370894713 0.7062616298374492
20.672366063282524 282.06450204224444 0.711885221265365
20.67759361823594 284.26867344626555 0.7139086168113342
20.682821173189353 283.61034509550177 0.7129136745244753
20.688048728142768 284.09183858205586 0.7131136591478122
20.693276283096182 284.53072030984663 0.7128875737115604
20.698503838049596 283.9972720069107 0.7124425309197471
20.70373139300301 286.2625928579454 0.7148953597538753
20.708958947956425 288.86957244692536 0.7189292675662765
20.71418650290984 290.3376431040346 0.7208179444026029
20.719414057863254 290.72184538360307 0.7202471569438254
20.72464161281667 290.7637227798894 0.7197856930096815
20.729869167770083 292.4824301377207 0.7208606204611868
20.735096722723497 291.3481309176759 0.7195244579223358
20.740324277676912 290.7338124986505 0.7186434795357944
20.745551832630326 290.3872609909591 0.7184413599810959
20.75077938758374 292.3922850028576 0.7208227115245731
20.756006942537155 295.43524573854165 0.7242196865411076
20.76123449749057 296.00943725006476 0.7252618824010605
20.766462052443984 296.29584521869987 0.7259723911964164
20.7716896073974 295.636899932559 0.7250679383786525
20.776917162350813 299.37717729003884 0.7302764920895017
20.782144717304227 301.44096121116155 0.7331837978609773
20.78737227225764 300.48700314261384 0.7319308290062423
20.792599827211056 294.9289922976912 0.7248545601035473
20.79782738216447 295.3337744120702 0.724221170443697
20.803054937117885 296.4325632614493 0.7257515580457473
20.8082824920713 301.7104087631466 0.7323690470308456
20.813510047024714 302.15325162937165 0.7324573114833561
20.81873760197813 305.0727649995858 0.7356079174538905
20.823965156931543 306.30521462103127 0.7367200248568476
20.829192711884957 305.05045102120283 0.7345030278211566
20.83442026683837 303.86146646451897 0.7330497536387328
20.839647821791786 301.5780908694356 0.7305694318731226
20.8448753767452 302.3574682381825 0.7322054268349077
20.850102931698615 303.2811025179705 0.733506475266708
20.85533048665203 301.26222644818944 0.7312778583017406
20.860558041605444 298.43532825553024 0.7294173791796349
20.865785596558858 298.5782151490195 0.7294884176954582
20.871013151512273 297.1696699232453 0.7271145859867983
20.876240706465687 295.27443492654714 0.7236720124127084
20.8814682614191 293.1962392346074 0.7200585893680378
20.886695816372516 290.62057215403564 0.7171435448620748
20.89192337132593 291.84883867049905 0.718289429372942
20.897150926279345 293.2558594151413 0.7197048841812212
20.90237848123276 294.1835029925001 0.7205555850101827
20.907606036186174 290.6110183912387 0.7166565815689122
20.912833591139588 288.7720746463048 0.7150850335343252
20.918061146093002 287.98927303465996 0.7142281462329207
20.923288701046417 287.3188538065638 0.7134527585782441
20.92851625599983 284.6771564044357 0.7099132894988908
20.933743810953246 284.7500001883837 0.7102526097456824
20.93897136590666 285.5032117562255 0.7108077424554061
20.944198920860075 285.6928706895971 0.7112990495761241
20.94942647581349 286.19596668047404 0.7118681678280376
20.954654030766903 286.4165867099795 0.7125779455524535
20.959881585720318 289.71262599349905 0.7178384165648649
20.965109140673732 288.51165000984923 0.7160514659119408
20.970336695627147 288.7548976767895 0.716604799059305
20.97556425058056 287.0292482704017 0.7144834359566071
20.980791805533975 286.30033176184986 0.7142335194504817
20.98601936048739 282.9701835114319 0.7108396623143829
20.991246915440804 281.50967178451634 0.7087461644208805
20.99647447039422 278.8385992487686 0.7047004106592735
21.001702025347633 278.5589279734129 0.704044798987382
21.006929580301048 279.98905709707117 0.7053446840412587
21.012157135254462 280.15931896714227 0.7060611156252388
21.017384690207876 278.96349077936884 0.7045631349113274
21.02261224516129 279.49858886189196 0.7055235764773798
21.027839800114705 281.0831648937685 0.7074029773536514
21.03306735506812 282.6676407124232 0.7088056873136905
21.038294910021534 279.640155909747 0.7049635981315647
21.04352246497495 275.85116151099356 0.6994587642627087
21.048750019928363 274.388159182767 0.6979468813803303
21.053977574881777 275.21901986839197 0.6997931771913773
21.059205129835192 275.8387290707639 0.7000600333843185
21.064432684788606 277.8375986242923 0.7031459930695528
21.06966023974202 278.19611614841386 0.7028146219270406
21.074887794695435 278.12833706574673 0.7022055918277704
21.08011534964885 272.82698272635236 0.6955095070978484
21.085342904602264 270.9610864449322 0.6933078071550397
21.09057045955568 270.15839127240383 0.6932935265600582
21.095798014509093 271.50427474980387 0.6939541158234338
21.101025569462507 270.6454495191399 0.6912003995535072
21.10625312441592 270.1486428588617 0.6903725961048668
21.111480679369336 272.2704076595011 0.6923458870895518
21.11670823432275 270.8035770400768 0.6900736929778101
21.121935789276165 268.2380789201197 0.6873973410380257
21.12716334422958 266.36272724552015 0.6853444554797765
21.132390899182994 267.3065560980727 0.6875874480460739
21.13761845413641 270.1026101322154 0.6906806002768736
21.142846009089823 271.104794330069 0.6905299970407771
21.148073564043237 270.3642533233411 0.6890639931896315
21.15330111899665 270.6851457843651 0.6886879097672729
21.158528673950066 271.867978382166 0.6906711697178018
21.16375622890348 272.2764529141097 0.690794239190486
21.168983783856895 273.2417305282187 0.6916456188177539
21.17421133881031 270.60053060730206 0.6887837546866055
21.179438893763724 270.51478364622966 0.6887553177534289
21.184666448717138 272.5521812391973 0.6910325446236352
21.189894003670553 276.0206842837818 0.694578163066002
21.195121558623967 276.3872143572503 0.6937546121464898
21.20034911357738 275.00920466745475 0.6920529692864925
21.205576668530796 272.01058071524346 0.6885098579658573
21.21080422348421 272.5277300078094 0.6900843742863999
21.216031778437625 272.6415599959124 0.6899067048517445
21.22125933339104 273.08802443294184 0.6899193600803698
21.226486888344454 272.4390081872431 0.6887085092723977
21.231714443297868 273.35746591166975 0.6894569113473077
21.236941998251282 274.3891963954994 0.6896013196503374
21.242169553204697 272.43775189056043 0.6870755755934883
21.24739710815811 271.7623341723179 0.6862214762840791
21.252624663111526 270.82572716713196 0.6857836797810253
21.25785221806494 275.11274346315633 0.690498359001889
21.263079773018355 276.49312816742463 0.6928715214821598
21.26830732797177 274.79673450497063 0.6910241549469636
21.273534882925183 269.6943731932671 0.6841785114150902
21.278762437878598 268.4045292696171 0.6823112896192194
21.283989992832012 268.0043748582346 0.68881140697706
21.289217547785427 269.20887871760164 0.7015804537404635
21.29444510273884 267.78516930905107 0.7056987480469117
21.299672657692255 266.07672857698185 0.70841324655507
21.30490021264567 265.98110116994997 0.7120481801570195
21.310127767599084 268.38268358935903 0.7203838899745307
21.3153553225525 267.90945049861784 0.723907650434168
21.320582877505913 270.7880905486711 0.7307510703320218
21.325810432459328 270.0225655868429 0.7323625302599678
21.331037987412742 272.49976388688515 0.7380843231324319
21.336265542366156 271.41332839438115 0.7407579433153826
21.34149309731957 270.36463950177006 0.7420720305451577
21.346720652272985 266.621834972657 0.739118655784651
21.3519482072264 266.0987456164554 0.7393572349216208
21.357175762179814 266.0241812596766 0.7425505272143458
21.36240331713323 265.1350922290119 0.7440921139946367
21.367630872086643 264.76940186558375 0.7456507174754579
21.372858427040057 263.63378645147816 0.7448891954451068
21.378085981993472 265.3955773256246 0.748664928126775
21.383313536946886 265.1429811147596 0.7511648630714421
21.3885410919003 266.25773497721093 0.7558991669551502
21.393768646853715 267.60550487731695 0.7602611576643582
21.39899620180713 266.3992099356854 0.7618628323435119
21.404223756760544 269.54234872461967 0.7670290434432215
21.40945131171396 269.25095192029494 0.7695441966344254
21.414678866667373 268.58235713862143 0.7689971498057566
21.419906421620787 267.28872884717225 0.7691144775344976
21.4251339765742 263.46635194194835 0.7640922277340436
21.430361531527616 262.9060471681207 0.7644537553248684
21.43558908648103 263.37365291921543 0.7668790052590989
21.440816641434445 265.20043283621544 0.7720489549925426
21.44604419638786 268.72117785917555 0.7795260123041231
21.451271751341274 272.463044460066 0.7876305161840745
21.45649930629469 275.28345553417967 0.7930082246481921
21.461726861248103 273.8409546572011 0.7923919119064345
21.466954416201517 271.92576361294664 0.7904733480880138
21.47218197115493 267.79111739367664 0.7852186388696482
21.477409526108346 265.3781545315987 0.7834944878682153
21.48263708106176 264.14448242318093 0.7849322988515114
21.487864636015175 267.47100977459365 0.7930787166587026
21.49309219096859 269.90817002140693 0.7994017119375609
21.498319745922004 273.4993304485211 0.805375599508918
21.503547300875418 271.1500051271981 0.8024263010244881
21.508774855828833 271.6946424660866 0.8015126924289774
21.514002410782247 269.94159855326177 0.781937059072058
21.51922996573566 271.2500237985769 0.775418378231479
21.524457520689076 272.062664792348 0.77000671478024
21.52968507564249 274.3142570660244 0.768833885704232
21.534912630595905 277.45709132476696 0.7690966922215374
21.54014018554932 280.24229694984825 0.7694156836591998
21.545367740502734 281.4599435606731 0.7688853756983409
21.550595295456148 280.60392662744664 0.7643438802693123
21.555822850409562 281.2047687112179 0.7632856990783368
21.561050405362977 282.0403264145094 0.7628557911338989
21.56627796031639 283.99558286737084 0.7637955603717536
21.571505515269806 286.1203788927516 0.7656460793104064
21.57673307022322 288.1415374280006 0.7667606214986803
21.581960625176634 287.3503729006918 0.7642893447408897
21.58718818013005 284.386450694109 0.7582299301894228
21.592415735083463 282.5798808405415 0.7529803243551207
21.597643290036878 284.4999363876837 0.7539498921432528
21.602870844990292 281.2262538794505 0.7485192443523857
21.608098399943707 282.7906596318748 0.7485812758920113
21.61332595489712 283.5484550981504 0.7481925158512585
21.618553509850535 287.02961497339425 0.7515889848281273
21.62378106480395 288.8521851883856 0.7541431377123742
21.629008619757364 291.49838818967845 0.7574732296503741
21.63423617471078 290.0398735993605 0.7554841717096734
21.639463729664193 288.3996674565235 0.7521921260143393
21.644691284617608 286.3556916857168 0.7477402453878043
21.649918839571022 286.6453121962244 0.746198833419507
21.655146394524436 289.64705006428017 0.7502081038294837
21.66037394947785 289.1688504927354 0.7483134307919592
21.665601504431265 288.6114483013593 0.7473352190090226
21.67082905938468 285.8463631216444 0.7421412218313316
21.676056614338094 288.47448160352815 0.7443628846041876
21.68128416929151 288.75283983164024 0.7449070875482607
21.686511724244923 292.3656056903688 0.7482732464141991
21.691739279198337 290.3953766124989 0.7455336862954368
21.696966834151752 290.28555761228074 0.7443923198759075
21.702194389105166 287.6601634561058 0.7405393880127994
21.70742194405858 288.31223030056975 0.7410824119153977
21.712649499011995 290.61029605305777 0.7437753372175994
21.71787705396541 290.26507355783093 0.7423190892411085
21.723104608918824 288.020914892587 0.7398668728755494
21.72833216387224 289.54297547891537 0.7423264758450621
21.733559718825653 288.5324236837783 0.7415777146107532
21.738787273779067 289.8381798752939 0.7423906800141645
21.74401482873248 291.73079357495067 0.7440920425262126
21.749242383685896 295.4147403500342 0.7491848894293347
21.75446993863931 298.2127657269143 0.7525956205879278
21.759697493592725 300.8483643770432 0.7544408221118725
21.76492504854614 302.51082442430527 0.7549951063412775
21.770152603499554 304.3858629806625 0.7568882083198958
21.77538015845297 303.9692508031386 0.7566405176474428
21.780607713406383 305.2112286713492 0.7585674003061187
21.785835268359797 308.56622754223804 0.7625053710764937
21.79106282331321 311.6237863925808 0.7648462758696714
21.796290378266626 312.062650841849 0.7642822709543039
21.80151793322004 313.8035824038331 0.7664124099775563
21.806745488173455 317.10908904120186 0.7707230901260733
21.81197304312687 316.6973576855631 0.770399828878632
21.817200598080284 316.17112501193117 0.7695662656929421
21.822428153033698 315.89106278054743 0.7685754225228505
21.827655707987113 318.8313026737746 0.7724436454010192
21.832883262940527 319.41336738752057 0.7736654605142246
21.83811081789394 321.37389292104035 0.7757132414854692
21.843338372847356 321.47260126857503 0.7751682478834461
21.84856592780077 320.19550019947343 0.7731666534346294
21.853793482754185 323.15656239496474 0.7771544997425447
21.8590210377076 325.4561386642099 0.7794990787931388
21.864248592661014 326.8540632182676 0.7810445249502124
21.869476147614428 325.617655041641 0.7787534655164202
21.874703702567842 324.6045573221457 0.777215246078239
21.879931257521257 322.06111535576514 0.7746187007855299
21.88515881247467 322.6905730229736 0.7761167692612919
21.890386367428086 320.6390907695822 0.774431000055073
21.8956139223815 317.5323813102739 0.7709831194935278
21.900841477334914 314.72555883316903 0.766140211721894
21.90606903228833 312.162515630243 0.7624160188922074
21.911296587241743 309.97861014382187 0.7585349907355158
21.916524142195158 309.711197815591 0.7584479676097335
21.921751697148572 310.4562599834911 0.7594187601280712
21.926979252101987 313.13249113831046 0.7623506101765638
21.9322068070554 312.50082438416155 0.7615116863097487
21.937434362008815 315.0017366300284 0.7650647728897296
21.94266191696223 312.5113654335124 0.7618091968928671
21.947889471915644 309.8195504225304 0.7582076951364942
21.95311702686906 307.8446205515084 0.7549790363160639
21.958344581822473 309.85030549912597 0.757283289929005
21.963572136775888 312.0831620292161 0.7600816643289764
21.968799691729302 310.0111662688552 0.7565987695229647
21.974027246682716 308.94734697998985 0.7547963176877494
21.97925480163613 308.6945035982035 0.753675257688345
21.984482356589545 307.88576824822053 0.7532236980336765
21.98970991154296 307.1340745411043 0.7520008632306816
21.994937466496374 307.39712788960816 0.7517269526071095
22.00016502144979 308.9414172581729 0.7539712072945197
22.005392576403203 306.84409721928165 0.751889622280935
22.010620131356617 305.3168026049726 0.7502796039470138
22.015847686310032 308.056173914678 0.7532131735474744
22.021075241263446 312.3502192591716 0.7575957459713365
22.02630279621686 313.7827051035273 0.7599302461669735
22.031530351170275 312.2878282960308 0.7581268785684272
22.03675790612369 310.9649577804649 0.7572830597493648
22.041985461077104 309.7507408184638 0.7559005000264054
22.04721301603052 312.03385717678066 0.7572357919282067
22.052440570983933 315.66864174053717 0.7608887675997281
22.057668125937347 317.72838838245644 0.7628897305285458
22.06289568089076 320.12195139086447 0.7646249056380233
22.068123235844176 320.5524280653853 0.7650701134771005
22.07335079079759 316.86195653691385 0.7605498936101919
22.078578345751005 312.3250921671202 0.755427985242918
22.08380590070442 308.81656295372824 0.7513013212910165
22.089033455657834 308.6707767766844 0.7512205091372967
22.09426101061125 310.722548369641 0.7540299401016815
22.099488565564663 312.5132782710767 0.7555303290835704
22.104716120518077 314.30907514439053 0.7572633190705803
22.10994367547149 316.2118107577983 0.7594093624627101
22.115171230424906 316.1215750935021 0.758983626211039
22.12039878537832 316.9181152397357 0.7601747451899212
22.125626340331735 318.9101750162215 0.7621973244601423
22.13085389528515 318.365447618515 0.7617368747724148
22.136081450238564 317.1880155225514 0.759499119297036
22.141309005191978 314.90864855509864 0.7562013375763851
22.146536560145393 310.02830055427944 0.7512549505727029
22.151764115098807 311.3110013057832 0.752875900667189
22.15699167005222 313.24247425929366 0.7552672790121381
22.162219225005636 316.2605181070488 0.75801841032471
22.16744677995905 313.18167886939096 0.7535240644650744
22.172674334912465 313.5157028282568 0.7542426035603512
22.17790188986588 315.0064759968125 0.7557531473798905
22.183129444819293 314.4765995711261 0.7553300947395467
22.188356999772708 313.8066810872769 0.7545380833630009
22.193584554726122 311.75338440189284 0.7513691752297907
22.198812109679537 314.40450810425824 0.7554704676750067
22.20403966463295 318.5207175116123 0.7596065956224598
22.209267219586366 320.9925165268526 0.7628412974616903
22.21449477453978 318.9047738959218 0.7602989347070696
22.219722329493194 316.4011735882254 0.756753306160055
22.22494988444661 312.92021620454375 0.7530974386108549
22.230177439400023 312.69684243106457 0.7521146299443918
22.235404994353438 313.8601482730609 0.7537371835215385
22.240632549306852 316.311055340894 0.7566074853403805
22.245860104260267 319.74477413126385 0.760894240074266
22.25108765921368 317.86503380784114 0.7590763650180905
22.256315214167095 315.94825906784513 0.755877512344034
22.26154276912051 311.5759015502597 0.7509613466076857
22.266770324073924 314.98432736349923 0.7548612934156839
22.27199787902734 318.46703776526886 0.758841315027136
22.277225433980753 318.87437218827097 0.7594803865609356
22.282452988934168 313.9404683390221 0.7529743419870137
22.287680543887582 309.70275986141456 0.7478259993678293
22.292908098840996 307.6778494189551 0.7453292228309463
22.29813565379441 305.49385547381115 0.7421856677294956
22.303363208747825 302.94989851032506 0.7390861581964813
22.30859076370124 305.05548597341516 0.7420940628804433
22.313818318654654 305.73974143862864 0.7436726216371391
22.31904587360807 306.3040182453565 0.744016100002134
22.324273428561483 304.9623958061984 0.7417339281588986
22.329500983514897 303.276107291539 0.7397138113791689
22.334728538468312 301.8095346689487 0.7377214748880859
22.339956093421726 299.3335391837604 0.7347268649684564
22.34518364837514 296.062004741043 0.7308682299002648
22.350411203328555 294.5844748122107 0.7296456412107061
22.35563875828197 292.8287287061933 0.7281901862880035
22.360866313235384 293.6450691301077 0.7281854692186375
22.3660938681888 294.56070517656036 0.7283914966352738
22.371321423142213 297.1641577863459 0.7312186441273328
22.376548978095627 296.7868736989842 0.7311128160090383
22.38177653304904 295.2914927508812 0.7294713533921523
22.387004088002456 290.90291636962957 0.7238634954339926
22.39223164295587 290.4328252304362 0.7230675270580257
22.397459197909285 291.2478293765054 0.7246593938423197
22.4026867528627 290.1429453806198 0.7241564915203711
22.407914307816114 287.9633754371135 0.7227583525652794
22.41314186276953 284.5854577111065 0.7189804426447862
22.418369417722943 287.35725502094016 0.7211393279443853
22.423596972676357 286.7694081628177 0.7203414538498669
22.42882452762977 282.84856737783196 0.7141145889560031
22.434052082583186 281.4539448654499 0.7120416447835887
22.4392796375366 282.95884907581336 0.7133972387425493
22.444507192490015 284.7336670737126 0.7158132229984948
22.44973474744343 282.33602662375125 0.712964967813748
22.454962302396844 279.679941145526 0.7103037734333674
22.460189857350258 277.51030779796605 0.7082478244498801
22.465417412303673 276.79851150068066 0.7071379303381398
22.470644967257087 277.3416417092681 0.7077877889303461
22.4758725222105 277.791725565685 0.7087664841516472
22.481100077163916 280.9235686397719 0.7135718214970068
22.48632763211733 282.88245629823336 0.7147501188574112
22.491555187070745 282.06761435025186 0.712754735610145
22.49678274202416 279.3963771638136 0.7082612608227106
22.502010296977573 276.72469685841753 0.7056613341659128
22.507237851930988 276.001887609802 0.7043901452198613
22.512465406884402 276.41624391012925 0.7050943392957583
22.517692961837817 277.7643947537667 0.7062462990991819
22.52292051679123 276.2034589615071 0.7045778153265592
22.528148071744646 274.98799198678125 0.7036933779641502
22.53337562669806 275.23089576911843 0.7035249701063844
22.538603181651474 275.3810704777728 0.7032244595068616
22.54383073660489 275.65924310440266 0.7030080340331929
22.549058291558303 273.5230137517588 0.7008636282836364
22.554285846511718 274.0769380416034 0.7018274698300513
22.559513401465132 274.40284188167027 0.7011467746937471
22.564740956418547 270.5608809391318 0.6951403358639165
22.56996851137196 271.46673118050654 0.6973407658523534
22.575196066325375 273.63623597969513 0.7010578589477706
22.58042362127879 277.7523373263441 0.7072322534947477
22.585651176232204 276.2681999179837 0.7046965915344494
22.59087873118562 274.6979256221142 0.7030835102424874
22.596106286139033 272.0752637255625 0.6987255853483636
22.601333841092448 269.4352782395446 0.6943511980597575
22.606561396045862 269.8373599806879 0.6946047334158924
22.611788950999276 270.289057532747 0.6959578797100465
22.61701650595269 274.78663761234617 0.702957842899439
22.622244060906105 275.5554309752255 0.7039015206074392
22.62747161585952 276.220273753613 0.7043451615971903
22.632699170812934 274.3135236315914 0.7010429441074929
22.63792672576635 272.36016900595797 0.697450537087985
22.643154280719763 274.02225826177545 0.6991221653664909
22.648381835673177 275.9764699270123 0.7019326467186245
22.653609390626592 277.7629357812382 0.7046728317533314
22.658836945580006 274.4253270553469 0.7010044622845952
22.66406450053342 271.7923158289668 0.6973754259792573
22.669292055486835 272.4051914611806 0.6987336733201482
22.67451961044025 274.3525698375809 0.7019575801105641
22.679747165393664 274.0213239268957 0.7012835188873076
22.68497472034708 272.37110881141075 0.698950005630303
22.690202275300493 273.3423386261143 0.6999935399560598
22.695429830253907 275.44650742746774 0.7035301927872868
22.70065738520732 277.61112841651885 0.7069396987660423
22.705884940160736 275.93740493410047 0.7041749093416902
22.71111249511415 275.7173159691169 0.7029735731855387
22.716340050067565 275.5761734413142 0.7028863586019355
22.72156760502098 278.5003554257965 0.7064760916263163
22.726795159974394 277.3301512607205 0.7056256864961892
22.73202271492781 280.7208642484625 0.7088463351308742
22.737250269881223 279.41354071775123 0.7062280083007761
22.742477824834637 278.5204853780803 0.7046829608591157
22.74770537978805 278.0669688910348 0.7042130418189492
22.752932934741466 281.34943555771605 0.7079587038785982
22.75816048969488 285.3467029090526 0.7125854802614439
22.763388044648295 286.7388107859873 0.7147438534822815
22.76861559960171 287.0556181151837 0.7152316658824828
22.773843154555124 287.1549212979864 0.7161344356543482
22.779070709508538 285.65124630292723 0.7139090441926533
22.784298264461952 285.1472666146333 0.7124840192494317
22.789525819415367 282.0765002246694 0.7083514283122834
22.79475337436878 282.56053987376254 0.7087214563009521
22.799980929322196 286.5910084692048 0.7137950709136005
22.80520848427561 291.64521337777427 0.7201832258392723
22.810436039229025 296.534808649172 0.7255891339591579
22.81566359418244 292.7962300771148 0.7202989427448369
22.820891149135853 291.9573093053746 0.7193965329580619
22.826118704089268 289.770371045132 0.7171898221673942
22.831346259042682 291.70679567726427 0.7200814131407195
22.836573813996097 290.7348495150047 0.7178479501539717
22.84180136894951 290.8716367049431 0.7177843970583675
22.847028923902926 291.8143614069804 0.7189485575352609
22.85225647885634 292.69515169188765 0.7198119599472725
22.857484033809754 296.9408560231667 0.7255057319473521
22.86271158876317 297.20866422090234 0.7264551711861914
22.867939143716583 296.3527582043111 0.726067934853665
22.873166698669998 294.50910492580323 0.7229366955788304
22.878394253623412 296.6136417306669 0.724512025483864
22.883621808576827 296.52967386837804 0.7240436936640618
22.88884936353024 294.78713545299735 0.7215758928165867
22.894076918483655 289.54401026292805 0.716056363304077
22.89930447343707 288.57509512756315 0.7155619857851632
22.904532028390484 289.8166019136727 0.7163674775433314
22.9097595833439 292.1627399401089 0.7187124933468797
22.914987138297313 291.811587895536 0.7177097005957396
22.920214693250728 290.45247016092645 0.716546046217437
22.925442248204142 289.4822505601736 0.7156580877401723
22.930669803157556 291.28886635656835 0.7179954937276782
22.93589735811097 293.05240957258155 0.721333046159925
22.941124913064385 293.62325721148 0.7216214146969427
22.9463524680178 293.2432223498138 0.7218626860056366
22.951580022971214 291.0307557761893 0.7177875912152573
22.95680757792463 290.177532961043 0.7156890988510114
22.962035132878043 288.2390550603786 0.7123270722538508
22.967262687831457 286.96541836001103 0.7113148054295017
22.972490242784872 291.4175313766539 0.7178572644237214
22.977717797738286 295.1186195100613 0.7232614476050929
22.9829453526917 295.0831179317784 0.7225215832844724
22.988172907645115 295.37994895515664 0.722796292619006
22.99340046259853 292.4094836510937 0.7179011699995081
22.998628017551944 288.2929956067803 0.7130149222607141
23.00385557250536 284.46316618862505 0.7082581886194595
23.009083127458773 284.86315547797375 0.7090931262139879
23.014310682412187 289.9965984214462 0.7168332565369342
23.0195382373656 291.35273616310997 0.7184550492534196
23.024765792319016 290.239916965342 0.7164098122136079
23.02999334727243 286.46956324478276 0.7110277296438147
23.035220902225845 286.53246500532555 0.7111185718969255
23.04044845717926 290.3187944828425 0.7161284861619641
23.045676012132674 290.2406111184184 0.715408368183008
23.05090356708609 289.01696140668025 0.7135922429148981
23.056131122039503 286.27072216406236 0.7096831560957285
23.061358676992917 287.32212779357627 0.7114329043928423
23.06658623194633 286.4840399234567 0.7107677445743775
23.071813786899746 282.9234900377522 0.7065169833334043
23.07704134185316 283.29889771203585 0.7075716303840378
23.082268896806575 282.38960411443816 0.7068025845688033
23.08749645175999 283.9612504474928 0.7084831892290978
23.092724006713404 280.0412836609827 0.7032981116423924
23.097951561666818 281.6833884668497 0.7044094122682372
23.103179116620232 283.59457850444045 0.7074126413107478
23.108406671573647 289.02175598619823 0.714430878950131
23.11363422652706 289.2343316947861 0.715072402707789
23.118861781480476 285.7404222769295 0.7114557232913443
23.12408933643389 283.5134569716669 0.7078345839246619
23.129316891387305 284.2700398192934 0.7082501373493747
23.13454444634072 287.62959120612146 0.7111502178847695
23.139772001294133 285.8258216645162 0.70807543618113
23.144999556247548 283.64531800822624 0.7063666563773907
23.150227111200962 283.760505738042 0.7071977613557772
23.155454666154377 283.8675187606861 0.7093454068503376
23.16068222110779 284.60189325247757 0.7095312343341883
23.165909776061206 285.023702514866 0.7093555947161617
23.17113733101462 289.90077926531177 0.7152985352004496
23.176364885968034 291.910830909065 0.7171784129748214
23.18159244092145 289.8248545389553 0.7144245297308507
23.186819995874863 285.79125630693085 0.7091970092797147
23.192047550828278 285.25190473047485 0.710005915082151
23.197275105781692 286.9140958345024 0.7120118583066494
23.202502660735107 286.4160317100946 0.7111930570225079
23.20773021568852 287.93959952635066 0.7126748923489331
23.212957770641935 286.3857908948936 0.7107911147361725
23.21818532559535 287.5471859646972 0.7129582429072289
23.223412880548764 287.30895099445644 0.7126522921239822
23.22864043550218 286.2913704351523 0.7107912596399576
23.233867990455593 284.7030364332504 0.7077708389137302
23.239095545409008 283.3749936347048 0.7046078249856885
23.244323100362422 283.09988407534144 0.7042633560343114
23.249550655315836 286.89586524008917 0.710057495648241
23.25477821026925 287.2046293527739 0.7101990972050579
23.260005765222665 287.06865899798123 0.7103717700789709
23.26523332017608 283.32533273065815 0.7047422524023901
23.270460875129494 283.4436911776546 0.7048647829633103
23.27568843008291 284.89728402824767 0.7060506156461401
23.280915985036323 284.62809992413804 0.7060490319521237
23.286143539989737 285.06371020711015 0.7084138872010891
23.291371094943152 286.26315124294797 0.709530176487692
23.296598649896566 289.59361595297617 0.7136373969629927
23.30182620484998 287.7005390874927 0.7104688388611948
23.307053759803395 283.01518117733804 0.7052973979412405
23.31228131475681 280.4652910690032 0.7023808997587007
23.317508869710224 282.2697267165101 0.7041699170938623
23.32273642466364 285.30811690203313 0.7072338727609264
23.327963979617053 285.5677683241864 0.7075056948371072
23.333191534570467 284.20508638349435 0.7056219622783901
23.33841908952388 284.6779538271296 0.7066678633843221
23.343646644477296 284.8159618274038 0.707699214046784
23.34887419943071 285.14664317694803 0.7074240476074647
23.354101754384125 286.518611579983 0.7092978527725032
23.35932930933754 286.89606599646805 0.7084906976483456
23.364556864290954 289.274339236004 0.7110979451806702
23.369784419244368 290.14815539030093 0.710930697054447
23.375011974197783 289.72096675332506 0.7110772853293935
23.380239529151197 287.93855216365 0.7094843211257243
23.38546708410461 287.72360652944093 0.7102087770761867
23.390694639058026 292.07196690256785 0.7154802975314587
23.39592219401144 293.3320434828128 0.7160098073433342
23.401149748964855 291.6668707445266 0.7143297130889449
23.40637730391827 290.1143797713554 0.7140003477100113
23.411604858871684 287.9807375784599 0.7124872881845031
23.416832413825098 288.6285686452089 0.7125371945282892
23.422059968778512 286.11910575025973 0.7084251136263783
23.427287523731927 285.83055381099115 0.7084226134856652
23.43251507868534 284.80040752350476 0.7066237121793794
23.437742633638756 286.36521238907005 0.7081984085545572
23.44297018859217 290.635096805128 0.7135789396064219
23.448197743545585 290.71607166637995 0.7125425664803645
23.453425298499 291.89820858870587 0.7133053186017312
23.458652853452413 291.7809771937493 0.7135840732292251
23.463880408405828 296.416737554331 0.7193961297571638
23.469107963359242 297.0682307955976 0.720295249378533
23.474335518312657 294.03942510434064 0.7149338028595931
23.47956307326607 293.3240836906161 0.7138379774421404
23.484790628219486 293.03234627088375 0.7137658226426237
23.4900181831729 295.70687516869987 0.7175977615711926
23.495245738126314 296.6519165398352 0.7184682767140802
23.50047329307973 296.51990411680407 0.7178625419630508
23.505700848033143 297.4169258527838 0.7185237671778798
23.510928402986558 299.3751979236868 0.7210788005464603
23.516155957939972 300.70728935771393 0.7229296583910533
23.521383512893387 297.3958022685463 0.7191361625123891
23.5266110678468 296.19170953763836 0.7173728825992561
23.531838622800215 297.8455167071368 0.7185615285946717
23.53706617775363 298.7990082227577 0.719758109015736
23.542293732707044 301.149506612787 0.7224068545818849
23.54752128766046 302.848418941681 0.7254168950850852
23.552748842613873 304.1251417395275 0.7264492856350266
23.557976397567288 304.0265981968742 0.7261137081144005
23.563203952520702 302.11220378505635 0.722966563504048
23.568431507474116 300.74367379566667 0.7200273257479683
23.57365906242753 298.44801292986614 0.7166670435819219
23.578886617380945 298.05590052547126 0.7149869650218458
23.58411417233436 299.4509070666096 0.7169354574109646
23.589341727287774 299.6733285367452 0.7172753948000605
23.59456928224119 297.0687380435996 0.7148103405925547
23.599796837194603 294.9282703087791 0.7121528402220738
23.605024392148017 294.3131647751742 0.7110636744394526
23.610251947101432 296.7197246018165 0.7145100619821794
23.615479502054846 298.40770588167237 0.7166317942206957
23.62070705700826 300.61813629506423 0.7189527007079629
23.625934611961675 299.8789964902496 0.7173826748072322
23.63116216691509 299.9062369136916 0.7163444066735025
23.636389721868504 297.203910821497 0.7132269085470636
23.64161727682192 295.66220143377984 0.7111383509640797
23.646844831775333 292.6862472522919 0.7070500351375674
23.652072386728747 289.43969843758333 0.7022033600823386
23.65729994168216 290.37675476801485 0.7031139289977785
23.662527496635576 292.14374148222896 0.7051444615051442
23.66775505158899 294.15809208804956 0.7072363950746743
23.672982606542405 295.7463918567388 0.7090044606052978
23.67821016149582 298.58022587391633 0.7122907377280198
23.683437716449234 298.2488009433756 0.711676973257749
23.688665271402648 296.839014867304 0.7098427115220621
23.693892826356063 295.749316842573 0.7070727695975657
23.699120381309477 293.2544356928227 0.7036445175536217
23.70434793626289 294.33425738191517 0.7041362884661089
23.709575491216306 296.75039126546517 0.7069838975410053
23.71480304616972 299.345506828491 0.7102579475227142
23.720030601123135 301.9959419381988 0.7136016950515248
23.72525815607655 305.9266836090371 0.7189771509017807
23.730485711029964 308.6246483154993 0.7218363076015052
23.735713265983378 307.2826822738126 0.7192565456163464
23.740940820936792 303.69167703049885 0.7150384533915699
23.746168375890207 305.12619419916416 0.7162622870434516
23.75139593084362 306.16781100504284 0.7175249845852004
23.756623485797036 303.7175795864482 0.7146185003778748
23.76185104075045 303.50323242346946 0.7143292187419173
23.767078595703865 300.32193540430563 0.7107177298755722
23.77230615065728 299.5912771464377 0.7096533953451254
23.777533705610693 296.88253974355996 0.7061577095896315
23.782761260564108 300.6460612054479 0.7100821724584542
23.787988815517522 305.7449740097915 0.7151351702327295
23.793216370470937 308.02146374567576 0.7179775541401276
23.79844392542435 305.9817171102571 0.7155499450796885
23.803671480377766 303.8247830374402 0.7135273311025199
23.80889903533118 303.6554293511531 0.7130110960998282
23.814126590284594 304.0949071800455 0.7136020175755382
23.81935414523801 306.37472676096206 0.716144526228527
23.824581700191423 305.5665639884843 0.7137363694370893
23.829809255144838 303.84900985616514 0.7115096309748293
23.835036810098252 302.20407129223094 0.7088247178849454
23.840264365051667 301.3880039077385 0.7069805141059673
23.84549192000508 302.34842382204346 0.7073273893356619
23.850719474958495 304.93687861291613 0.709285046253799
23.85594702991191 306.2238488943762 0.711295615206813
23.861174584865324 309.8146183384161 0.7161871966656812
23.86640213981874 312.0678937668883 0.7192152098808475
23.871629694772153 313.0894359550584 0.720280048628348
23.876857249725568 310.2583534893329 0.7164262510853107
23.882084804678982 306.2026553990348 0.7108334130676218
23.887312359632396 300.76643580053036 0.7043050338973678
23.89253991458581 303.09452757182476 0.7067129487212647
23.897767469539225 305.0841880533953 0.7093525935235755
23.90299502449264 308.2668617294109 0.712415998917529
23.908222579446054 307.6508562396083 0.7117336361139752
23.91345013439947 305.62044013934405 0.7089910288374875
23.918677689352883 300.541692935868 0.7030807725275771
23.923905244306297 298.36971838904594 0.700591415637922
23.929132799259712 303.2835788762361 0.7059714420651119
23.934360354213126 305.92629865003653 0.7089382802497285
23.93958790916654 305.8568796349484 0.7084679714995578
23.944815464119955 304.20541529712574 0.7068952232264073
23.95004301907337 301.1531483883481 0.7031734784083014
23.955270574026784 299.785603524034 0.7017901507035071
23.9604981289802 297.5972407491125 0.6999710287734364
23.965725683933613 300.54875020324147 0.7031587042433749
23.970953238887027 301.5192166860611 0.70435720263251
23.97618079384044 299.8292467793894 0.7024580973647542
23.981408348793856 297.8253173182117 0.7006493346467363
23.98663590374727 300.73729803343974 0.7042815516934808
23.991863458700685 301.795681854473 0.7048480264176231
23.9970910136541 303.389758489714 0.7061268821091153
24.002318568607514 300.8928515237457 0.7031174727718414
24.007546123560928 299.4490527759084 0.7009356140835924
24.012773678514343 299.89763378933236 0.7021267997891668
24.018001233467757 299.0205389013628 0.7007847515660711
24.02322878842117 300.7056944717807 0.7026898380235953
24.028456343374586 298.88004696474155 0.7003441280261661
24.033683898328 302.02750400317 0.7038155201721759
24.038911453281415 302.00741269396656 0.7048920796234962
24.04413900823483 302.6518504139998 0.7051635612095528
24.049366563188244 299.6885051218195 0.7028645582255635
24.054594118141658 298.72236155934985 0.7015705556921813
24.059821673095072 299.7214578423751 0.7023039469054367
24.065049228048487 299.64641473313384 0.7010346859772452
24.0702767830019 299.5750054641648 0.7137715122530023
24.075504337955316 301.9973987315597 0.7260008789438419
24.08073189290873 304.17017349797953 0.7350806359129817
24.085959447862145 303.23673206490037 0.7390500180207491
24.09118700281556 302.4419523375869 0.7433699005055381
24.096414557768973 303.8305348914986 0.7502930459239083
24.101642112722388 301.9888213227775 0.7521537896486504
24.106869667675802 298.0943032669266 0.7513857310266562
24.112097222629217 294.38075972026127 0.7498244271287147
24.11732477758263 295.2671676578135 0.7544134690417832
24.122552332536046 293.13271236361805 0.7545733155473319
24.12777988748946 293.9208278399147 0.758400306433505
24.133007442442874 295.8689103560178 0.7650284590953325
24.13823499739629 300.1993268699531 0.7737594812183305
24.143462552349703 301.7966353078162 0.7798873757920801
24.148690107303118 300.3678374589312 0.7803056266845231
24.153917662256532 300.2350107458808 0.7837654627028846
24.159145217209947 299.3026673141851 0.7858377088523996
24.16437277216336 298.45826860080587 0.7873185929445917
24.169600327116775 298.2859849183605 0.7901309696175758
24.17482788207019 299.09275572435524 0.7946143124526128
24.180055437023604 300.6650960126356 0.7993410589708589
24.18528299197702 297.5771515054532 0.7972141252802242
24.190510546930433 299.1892537085372 0.8008563765745582
24.195738101883848 301.61351895528054 0.8073648772388167
24.200965656837262 306.67716781271423 0.8168828311074747
24.206193211790676 307.71210183369305 0.8210045817129352
24.21142076674409 305.6966775442137 0.8206010955770147
24.216648321697505 300.2674324800876 0.8151357216878676
24.22187587665092 298.7612026424044 0.815264330068614
24.227103431604334 297.3578769265894 0.8164692600842071
24.23233098655775 299.18090814864746 0.8229288009610485
24.237558541511163 298.89224526550737 0.8258099107687462
24.242786096464577 300.3734847680929 0.8296168967364577
24.248013651417992 299.52990605173454 0.8297173498430157
24.253241206371406 299.36160464322865 0.832074390466785
24.25846876132482 298.98022993835934 0.8347646535821474
24.263696316278235 299.3535154035775 0.837982244792568
24.26892387123165 297.80153052530017 0.8375649330096406
24.274151426185064 300.38608488438877 0.8408104732156885
24.27937898113848 302.1969217385951 0.8447199148777582
24.284606536091893 300.5625509003196 0.843301083141064
24.289834091045307 299.78622848597087 0.8445309348931963
24.29506164599872 297.038503437756 0.8434463993063775
24.300289200952136 299.16975319965997 0.8486739070524774
24.30551675590555 297.66766465197963 0.8497875439065017
24.310744310858965 295.5776715504204 0.8495562984392258
24.31597186581238 295.0918065176516 0.8526890986824065
24.321199420765794 295.5422233908277 0.8561039378034091
24.326426975719208 296.5678970923088 0.8598661955803889
24.331654530672623 296.69280312906113 0.8614396080488104
24.336882085626037 301.82444365065953 0.8690533856261973
24.34210964057945 300.86492847618837 0.8677877081005769
24.347337195532866 300.51686006892106 0.8693767562235241
24.35256475048628 295.190555682581 0.8638433501935446
24.357792305439695 294.18664037950913 0.8641476983997496
24.36301986039311 291.9278839369957 0.862686302565534
24.368247415346524 291.44766621270077 0.8635887736434285
24.373474970299938 295.69161871759917 0.8726098006619645
24.378702525253352 294.7267176953722 0.8726659761913518
24.383930080206767 297.78081408648313 0.8796662268665684
24.38915763516018 292.99638156248943 0.8752036309903177
24.394385190113596 295.35984738895723 0.8807185914296438
24.39961274506701 292.8432231353135 0.8802434563739432
24.404840300020425 298.91473448370397 0.8904064135955884
24.41006785497384 301.9102866997374 0.8968582500161755
24.415295409927253 303.28326231653233 0.9004155459607668
24.420522964880668 302.39282697339326 0.9021876303898098
24.425750519834082 304.86061893191 0.910128328891758
24.430978074787497 306.1021109014052 0.9156213463107599
24.43620562974091 304.0232427497262 0.9151293631484981
24.441433184694326 298.680213329102 0.9081387375621274
24.44666073964774 295.53567292635455 0.9049263367130692
24.451888294601154 298.5043150785591 0.9120260360695024
24.45711584955457 300.695875526431 0.918954193502912
24.462343404507983 305.92850103148106 0.9285449945629823
24.467570959461398 303.5377701891449 0.9267321239204419
24.472798514414812 304.10561551359996 0.9286882484231286
24.478026069368227 300.8014531471636 0.9263141383757173
24.48325362432164 299.199097003575 0.9249867626679498
24.488481179275055 298.11707793704386 0.9258887822182408
24.49370873422847 300.0708325297338 0.931701874025682
24.498936289181884 303.95821948707453 0.9411181027180169
24.5041638441353 302.786252400574 0.9412546133630912
24.509391399088713 304.71199689613434 0.9457605025221919
24.514618954042128 303.46971972935717 0.947370176728404
24.519846508995542 305.8149950069839 0.9528707719324373
24.525074063948956 304.8172326372883 0.9539787996140805
24.53030161890237 302.8799528238049 0.9519886945017676
24.535529173855785 301.64741845229804 0.9525274788891981
24.5407567288092 300.3742373345867 0.9517736398657192
24.545984283762614 302.2244505479517 0.9571477297825962
24.55121183871603 301.67877444818794 0.9576874568194121
24.556439393669443 301.9505500843424 0.9613384468630418
24.561666948622857 303.46516417120785 0.9670188293757924
24.566894503576272 304.59865663886376 0.9718689677538499
24.572122058529686 305.24752449614346 0.9751553598631097
24.5773496134831 307.0376480046955 0.9801539825842861
24.582577168436515 306.46716306153525 0.9809122170038693
24.58780472338993 309.23446314436677 0.9875650129375225
24.593032278343344 309.5977558244053 0.9888964930711457
24.59825983329676 309.6547805817637 0.9918991325671639
24.603487388250173 306.54963627880255 0.9906645706415125
24.608714943203587 301.7305186912891 0.9867077019335712
24.613942498157 305.5926186774936 0.9951544812613934
24.619170053110416 308.4581861326887 1.0009688532887149
24.62439760806383 309.8147588083991 1.0056241380685225
24.629625163017245 302.87517747667266 0.998921792626937
24.63485271797066 301.96632770803103 1.0000434775123495
24.640080272924074 301.4242333961711 1.0007401079922114
24.645307827877488 307.325128740158 1.01244694104524
24.650535382830903 308.56806146214456 1.0173582526961498
24.655762937784317 309.9652655455964 1.023345789169508
24.66099049273773 307.8762417304845 1.0204023167415364
24.666218047691146 303.6048419994213 1.0164694463529045
24.67144560264456 297.9357743583556 1.0110975845508354
24.676673157597975 295.6093196955055 1.010541476783809
24.68190071255139 295.8448651377569 1.0139526247095325
24.687128267504804 298.36593992580595 1.0191035726101876
24.692355822458218 296.49027819205514 1.018877689332955
24.697583377411632 296.2719168136581 1.0215667816400562
24.702810932365047 295.9665193295027 1.0223648793945057
24.70803848731846 298.14903732687833 1.027590905440137
24.713266042271876 297.7626539940451 1.0278407295089065
24.71849359722529 300.4726715629486 1.0357540841697994
24.723721152178705 298.3273010011798 1.035230220233418
24.72894870713212 299.76923383107646 1.0408890742839376
24.734176262085533 296.90145420187935 1.0382893164263323
24.739403817038948 301.84497514106937 1.0488786878718275
24.744631371992362 300.7043788359986 1.0504317525444118
24.749858926945777 303.85851383745296 1.0594861356113492
24.75508648189919 299.3368545255005 1.0535594876074754
24.760314036852606 299.7909301086926 1.0556750298029591
24.76554159180602 300.1419152032435 1.057349498797598
24.770769146759434 298.5732638630705 1.057396651069339
24.77599670171285 299.6687647518412 1.063141217152428
24.781224256666263 298.69027976981045 1.0658685021383427
24.786451811619678 303.88144515784563 1.078879611424128
24.791679366573092 301.9732136171581 1.0795740816282093
24.796906921526507 300.7315451776889 1.0794515033464864
24.80213447647992 298.3542682535223 1.0778442449257666
24.807362031433335 299.18009749735813 1.0806869381671909
24.81258958638675 299.48209109965467 1.0834719612621837
24.817817141340164 299.80465484512433 1.0854249787361867
24.82304469629358 302.6261072536278 1.0932828154759286
24.828272251246993 306.4578682397183 1.1050526427420373
24.833499806200408 305.6598242899265 1.1076338589659165
24.838727361153822 299.7233452538593 1.1001891405320459
24.843954916107236 293.7069128803038 1.0893526478532314
24.84918247106065 294.589523713222 1.0947771256815888
24.854410026014065 296.76860623069234 1.1050711595646097
24.85963758096748 302.0283290315585 1.1194686574538126
24.864865135920894 300.5409374551453 1.11936482100724
24.87009269087431 302.1170192647434 1.1231511045000298
24.875320245827723 303.73014309233776 1.1264354062927566
24.880547800781137 307.7943087096869 1.1395248662342836
24.885775355734552 311.9001268794716 1.151069359525787
24.891002910687966 308.4337288714275 1.1477325807649417
24.89623046564138 311.3995696715909 1.153936138048268
24.901458020594795 308.0269890193534 1.148077603912777
24.90668557554821 307.5944623041318 1.151969166104799
24.911913130501624 301.4212033907979 1.1447736421368062
24.91714068545504 303.23571129589936 1.1535764043142784
24.922368240408453 307.0205720040895 1.1645963905260273
24.927595795361867 312.97246520657467 1.1792085093920044
24.93282335031528 310.7554987425617 1.1754445601462202
24.938050905268696 306.2483035667645 1.1674860361530188
24.94327846022211 302.6497253300941 1.1634745696566797
24.948506015175525 301.66634454511654 1.1654560030818149
24.95373357012894 305.1092892858254 1.1757055525925701
24.958961125082354 306.21288751683363 1.1782500477715296
24.964188680035768 307.28716969719653 1.183101908759823
24.969416234989183 304.88730276573745 1.1819521803490276
24.974643789942597 303.4626580379467 1.1840608352004303
24.97987134489601 309.958591594795 1.201636523719251
24.985098899849426 312.04841810013994 1.2094616233623496
24.99032645480284 311.2506026076997 1.2100185041401947
24.995554009756255 306.1395197957815 1.2019652549253845
25.00078156470967 306.4516959837575 1.2052968637897938
25.006009119663084 308.99599028537386 1.2143762032732741
25.011236674616498 304.4623487541299 1.2083853977533474
25.016464229569912 303.92660230884854 1.2106768008114854
25.021691784523327 302.45123443217335 1.2114486315466584
25.02691933947674 306.6155363995939 1.2229378370343575
25.032146894430156 306.53467054731595 1.2267304007223847
25.03737444938357 308.2000310330387 1.2350886305206974
25.042602004336985 309.1400283240741 1.2420345112489728
25.0478295592904 310.7878783775946 1.2518345214654092
25.053057114243813 315.2931619380229 1.2646481940772927
25.058284669197228 310.67595383048643 1.259012470855143
25.063512224150642 309.6692529559231 1.258344498366842
25.068739779104057 304.60375065191096 1.2493254708792787
25.07396733405747 307.10760528616527 1.2588866542251615
25.079194889010886 310.85096792749613 1.2732416608669703
25.0844224439643 311.4655851344667 1.2805234280894287
25.089649998917714 312.88137347649524 1.287694478770882
25.09487755387113 314.80986413801793 1.2929052751528127
25.100105108824543 315.25940090416145 1.2978155482825535
25.105332663777958 313.06076182326734 1.2994106289694545
25.110560218731372 313.9869692344118 1.3063152520031975
25.115787773684787 317.51366217956223 1.31643687203309
25.1210153286382 317.34688916964615 1.3182311101074684
25.126242883591615 315.46534388672745 1.3188658194229659
25.13147043854503 307.18319216179844 1.3073856158091028
25.136697993498444 302.2232470885056 1.30032952167535
25.14192554845186 300.9477297971694 1.3016210426848809
25.147153103405273 303.9650238290284 1.3109678311868636
25.152380658358688 310.9306716524611 1.329310060056515
25.157608213312102 313.75238934823756 1.3402074622308389
25.162835768265516 313.6602653361666 1.3452007410258675
25.16806332321893 314.2617613043954 1.3522764985238989
25.173290878172345 319.32043149805924 1.3674756562860575
25.17851843312576 323.8829812073765 1.379695997278579
25.183745988079174 325.7863384239101 1.3869356892477798
25.18897354303259 319.7052436276035 1.381742098524554
25.194201097986003 313.74356182559524 1.3769919828301385
25.199428652939417 308.73631973113265 1.3703017152714054
25.204656207892832 305.00863936412685 1.3644354085402126
25.209883762846246 310.3879823227076 1.380153643535347
25.21511131779966 312.2774676527722 1.3897279281075663
25.220338872753075 312.98290931866484 1.3970344153628622
25.22556642770649 312.27116635891696 1.397643062172664
25.230793982659904 312.6249070610228 1.4027860642071883
25.23602153761332 317.56672566357247 1.4167936670820829
25.241249092566733 317.0795908664157 1.4242837003673847
25.246476647520147 314.8433773965038 1.424298812654799
25.25170420247356 316.5822485824865 1.4325497166556411
25.256931757426976 320.68917707721783 1.4457932208655748
25.26215931238039 321.9046675535902 1.453617594312238
25.267386867333805 318.9850909337172 1.4520693868820744
25.27261442228722 313.80382654013664 1.4439246349421762
25.277841977240634 315.0755035513538 1.4515049161131581
25.283069532194048 320.9309720875762 1.4693204712047123
25.288297087147463 326.66686640827237 1.4885899356471237
25.293524642100877 333.0525843050147 1.5078617852196943
25.29875219705429 331.3762263528732 1.5118879622910133
25.303979752007706 324.56138465893656 1.5016481468577099
25.30920730696112 318.0268226228752 1.4947902482572495
25.314434861914535 314.4278342264264 1.4923255143635556
25.31966241686795 315.051437198948 1.500957658078875
25.324889971821364 319.0781762276029 1.5134887288561274
25.330117526774778 320.4336627085554 1.5199291655903615
25.335345081728192 322.85990393678287 1.5307821893313844
25.340572636681607 317.56942238236036 1.5240750176218714
25.34580019163502 318.2317464929425 1.533639890307118
25.351027746588436 316.8033049193601 1.5361047840791837
25.35625530154185 317.5559482710945 1.5484194307680164
25.361482856495265 314.5955266541731 1.546716256951617
25.36671041144868 315.2979365268119 1.5580933067947635
25.371937966402093 321.4259997620359 1.5757785744316732
25.377165521355508 324.9528972703456 1.5900573789936028
25.382393076308922 325.4663849645882 1.5963287504986556
25.387620631262337 320.2831246845064 1.5906174496799872
25.39284818621575 313.5566953220619 1.5817706205658333
25.398075741169166 316.4995295573177 1.5954748539220742
25.40330329612258 313.3388953396466 1.5986736693500043
25.408530851075994 315.235963253357 1.613540414810849
25.41375840602941 315.5409989880471 1.6282932916868709
25.418985960982823 319.4597542690162 1.6439950237025185
25.424213515936238 324.1930937352477 1.6651789110557962
25.429441070889652 324.9448549310157 1.674166952493887
25.434668625843067 325.922892636432 1.6851270932417537
25.43989618079648 321.42393177612115 1.6768362443259648
25.445123735749895 321.9094988151069 1.6805224715183809
25.45035129070331 320.69006337934906 1.6810055468139478
25.455578845656724 324.5352709292786 1.6998944763958586
25.46080640061014 323.60333923968875 1.7046164444570173
25.466033955563553 325.5097844939545 1.7157602472645899
25.471261510516968 329.4989011950103 1.733267478194349
25.476489065470382 327.9193773476014 1.7383080386006289
25.481716620423796 326.41768885366673 1.7561058048580374
25.48694417537721 321.95205421546365 1.753499631482041
25.492171730330625 322.30992667820425 1.7616130753725314
25.49739928528404 317.93140241172813 1.7475328942096715
25.502626840237454 315.2823866888571 1.7466696725622848
25.50785439519087 313.8051134301887 1.7567049044445109
25.513081950144283 313.22815200492676 1.7668683392412847
25.518309505097697 320.9287519969526 1.8038265791535883
25.523537060051112 324.27475656808116 1.819994923335568
25.528764615004526 326.014249017147 1.8328804753237893
25.53399216995794 315.57709386070684 1.806162714791288
25.539219724911355 316.8146478374933 1.8176889099552802
25.54444727986477 321.0643456908521 1.839868220327697
25.549674834818184 330.58865614497563 1.8814186584889951
25.5549023897716 328.608147529769 1.888452756977271
25.560129944725013 325.5935677020653 1.8935981253611502
25.565357499678427 327.67055329855395 1.9075855831411779
25.57058505463184 333.0043955946009 1.9303325517632657
25.575812609585256 337.91440774692694 1.9506092749180683
25.58104016453867 336.73551734300287 1.954329322651267
25.586267719492085 331.41497546639914 1.9544702827091767
25.5914952744455 326.58489699525336 1.9540619127013452
25.596722829398914 320.1510686272231 1.9526503782203664
25.601950384352328 321.69892404008175 1.9668387985206826
25.607177939305743 316.77016415412754 1.9640545307037767
25.612405494259157 320.50746318976474 1.9801096835124166
25.61763304921257 318.12799329351776 1.985263275514357
25.622860604165986 325.4752043707316 2.021190183112376
25.6280881591194 326.62693837274884 2.0388906795635964
25.633315714072815 327.5975798177576 2.057134923238944
25.63854326902623 326.4901802813688 2.0684760220988143
25.643770823979644 329.82059887339034 2.095111519763101
25.648998378933058 330.7792351618691 2.108613800815819
25.654225933886472 336.043413119278 2.1375547952344456
25.659453488839887 330.9717621399903 2.129953160608923
25.6646810437933 336.6127018871692 2.167102219942697
25.669908598746716 330.8246376611398 2.160456241013854
25.67513615370013 325.8339078679735 2.168162919758205
25.680363708653545 313.34971058749267 2.138738853052246
25.68559126360696 322.0180464967014 2.186230764679069
25.690818818560373 331.1310526529738 2.2269401999371
25.696046373513788 340.5154925966539 2.2757487663291385
25.701273928467202 338.24100990520645 2.286027507083653
25.706501483420617 338.3740512491586 2.3026169045278455
25.71172903837403 339.501262692661 2.327370704498189
25.716956593327446 341.27400831251566 2.3492276818330247
25.72218414828086 341.2212583296173 2.373275957453431
25.727411703234274 340.5120300557072 2.3855497283712084
25.73263925818769 333.5526464300731 2.3911145050148996
25.737866813141103 326.8246117520366 2.383743932415167
25.743094368094518 327.233071612076 2.410127628954101
25.748321923047932 321.5466296412539 2.4073310274564133
25.753549478001347 324.63760092637665 2.444626361243158
25.75877703295476 329.6394023077719 2.490720195471078
25.764004587908175 346.51327482746166 2.578427767725799
25.76923214286159 349.1112092053852 2.6212818196909007
25.774459697815004 342.8760855812746 2.6128708340852973
25.77968725276842 332.3050681608578 2.6036511943440126
25.784914807721833 327.15108320749584 2.596967545746443
25.790142362675248 334.6568371572739 2.6574205869303813
25.795369917628662 333.52047648983836 2.6760533344354656
25.800597472582076 337.2332811861539 2.7297107258447935
25.80582502753549 325.5316494733653 2.7106797155925246
25.811052582488905 325.4924275366041 2.741647833291511
25.81628013744232 330.29588444051484 2.7806490932921064
25.821507692395734 326.5165400998926 2.7919744585232635
25.82673524734915 322.24008820861815 2.8081174949611944
25.831962802302563 322.1628275747726 2.838473351984517
25.837190357255977 332.73699702252827 2.926208731431957
25.84241791220939 350.9563136926493 3.0370166274919552
25.847645467162806 352.45060770718044 3.0930841446999437
25.85287302211622 342.02099987327375 3.105216833896251
25.858100577069635 324.26385746323524 3.073357752989805
25.86332813202305 305.9566961681812 3.0209441282291944
25.868555686976464 300.127672244088 3.016533482680668
25.87378324192988 307.351329051679 3.0906458008722253
25.879010796883293 324.33538635360145 3.2279944103193197
25.884238351836707 334.3477925705216 3.329455318831142
25.88946590679012 329.69447725113577 3.35954653620161
25.894693461743536 320.4444994056116 3.3739055537877984
25.89992101669695 318.7069072825559 3.4164842752823277
25.905148571650365 312.9160267363701 3.456243785782187
25.91037612660378 317.69720620667 3.538546084436135
25.915603681557194 321.53387122949107 3.6397180843391825
25.920831236510608 333.23019831251895 3.7701936121780038
25.926058791464023 335.7064071773274 3.875619849664432
25.931286346417437 341.82761016841346 3.985827084496294
25.93651390137085 340.45015631180837 4.082049399730825
25.941741456324266 335.3566434249363 4.142040044787829
25.94696901127768 327.02524678294685 4.197530632566626
25.952196566231095 310.20210106025996 4.201600103369197
25.95742412118451 309.54098056534036 4.3071473914604
25.962651676137924 290.7845620103475 4.2740948074817595
25.967879231091338 314.3188088316606 4.516959062316071
25.973106786044752 329.3939117640455 4.6992284867884555
25.978334340998167 343.01332374459435 4.870088581054541
25.98356189595158 318.0024357116727 4.778925565368374
25.988789450904996 325.0930812269707 4.900748283470104
25.99401700585841 339.87614111680716 5.18499473168779
25.999244560811825 352.3780659915267 5.353884401838618
26.00447211576524 345.3740551844248 5.4448582968431305
26.009699670718653 321.3407668775612 5.269295490296531
26.014927225672068 339.3068765240167 5.543836039478696
26.020154780625482 341.30386989666357 5.658292672032188
26.025382335578897 340.8022793051179 5.803733192047424
26.03060989053231 321.4841055164722 5.761287405520143
26.035837445485726 304.45628052239454 5.753637946679912
26.04106500043914 292.80814895153384 5.797439470790833
26.046292555392554 281.75712350926204 5.834454246959942
26.05152011034597 286.94162029751715 6.088923438330431
26.056747665299383 269.7258736033074 6.054360711692194
26.061975220252798 282.98438789104335 6.4660518595970755
26.067202775206212 294.65380059424336 7.005057381525991
26.072430330159627 331.574885495304 8.012745031788498
26.07765788511304 340.8350519685365 8.393130669306906
26.082885440066455 317.7648143013592 8.32316091061042
26.08811299501987 295.27243774829793 8.16969206388985
26.093340549973284 266.2742174094961 8.540472399142795
26.0985681049267 315.48559580973614 9.897792610035136
26.103795659880113 323.1136074523487 10.800846695990366
26.109023214833528 341.9427082444908 11.530132167546848
26.114250769786942 291.2451560206543 11.658837211927493
26.119478324740356 283.6341410003147 13.282288274290112
26.12470587969377 250.51862626157126 14.261185607435708
26.129933434647185 211.31959219902012 18.10634456720148
26.1351609896006 148.31042695089528 21.45750163885626
