# Supplementary material for: Unraveling metal effects on CO2 uptake in pyrene-based metal-organic frameworks
Source: Nat Commun. 2025 Feb 11;16:1516. doi: 10.1038/s41467-025-56296-w (PMC11814143; doi:10.1038/s41467-025-56296-w)
Supplement: Supplementary file 3 — Source Data [file 41467_2025_56296_MOESM3_ESM.zip › SourceCode/SuppInf/FigureS5_Ga-TBAPy_InSitu_VariableT_PXRD/Data/GaTBAPy_0158p.dat]

0.002613777476707968 15.257467878454005 4.625836387655892
0.007841332430123905 17.47379704585563 5.722980550513656
0.01306888738353984 17.777336411648854 4.737923366526704
0.018296442336955775 17.31904682252666 3.6526521990184406
0.02352399729037171 14.859182502729817 3.0052940926930267
0.028751552243787646 15.124669809162357 2.5155983747992896
0.03397910719720358 14.37301944031628 1.989761393179055
0.03920666215061952 17.257492658054264 2.094193996398504
0.04443421710403546 15.842574774655512 1.9101691994214385
0.0496617720574514 21.08932173334344 2.102125195557495
0.054889327010867336 23.214873658295684 2.2306498258982406
0.060116881964283275 20.840096357733568 1.9740558160142745
0.06534443691769921 18.843309196911665 1.8082931575508243
0.07057199187111515 15.52931500822578 1.5046889124537217
0.07579954682453109 14.984219754497438 1.4775459391274641
0.08102710177794703 16.54242164320039 1.4947425161175605
0.08625465673136297 17.53866113964663 1.6112872089664938
0.09148221168477891 16.69287409431918 1.4627833856466117
0.09670976663819485 15.446172928473704 1.2555168770240075
0.10193732159161079 16.467815037197877 1.2659143389198708
0.10716487654502672 16.54280843607621 1.2556248205015632
0.11239243149844266 18.493925690782344 1.325958711998296
0.1176199864518586 20.425750717510248 1.414058853947252
0.12284754140527454 20.76844683679077 1.3566722993023455
0.12807509635869047 19.049190651835467 1.2493994415925207
0.1333026513121064 17.659568560508124 1.1641955128564816
0.13853020626552232 17.820603475666402 1.1538309882250295
0.14375776121893824 17.40209640558387 1.1295627594422226
0.14898531617235417 18.07757252836385 1.1819508680417987
0.1542128711257701 18.318460609892053 1.2121201431895503
0.15944042607918602 17.666828733182342 1.152487616472511
0.16466798103260194 19.019533127639825 1.1981123228604613
0.16989553598601786 18.233339059237238 1.1336184483539917
0.1751230909394338 17.049253246732885 1.07147285438559
0.18035064589284971 17.720407878189967 1.0673012792260808
0.18557820084626564 16.778092400465816 0.9797378565452183
0.19080575579968156 16.696571295075977 0.957773730595003
0.1960333107530975 16.806132640217793 0.9397425942899583
0.20126086570651341 17.13738341512871 0.9373720151022427
0.20648842065992934 17.949644710199305 0.9724760252306892
0.21171597561334526 18.400789270971917 0.9684390159087019
0.2169435305667612 20.042780900141093 0.9784646854677818
0.22217108552017711 19.80211490424647 0.9583930854164784
0.22739864047359304 20.82612189320346 0.9987906772744969
0.23262619542700896 19.809039380200208 0.9591264579206634
0.2378537503804249 18.048153701931355 0.9325437531062934
0.2430813053338408 18.03092729195753 0.9212949493313866
0.24830886028725674 18.82961613329091 0.9281840808654543
0.25353641524067266 18.650805189693248 0.9063746190785364
0.2587639701940886 19.170954893326535 0.9145598094970383
0.2639915251475045 19.07409062748996 0.9072976863432584
0.26921908010092044 19.93112818807174 0.9198931612226107
0.27444663505433636 20.449912566728077 0.9164525828299122
0.2796741900077523 19.95313948323664 0.8830051126701671
0.2849017449611682 19.867297292360103 0.8613235097012027
0.29012929991458414 20.55357635410671 0.8630944414582786
0.29535685486800006 19.602186579717635 0.8540742682285276
0.300584409821416 19.286925762447275 0.835155147406611
0.3058119647748319 19.597152559623105 0.8282378009426498
0.31103951972824784 19.467744552218463 0.8359586549371838
0.31626707468166376 19.508703548219 0.8493289282001542
0.3214946296350797 19.15254153997061 0.8372511288702043
0.3267221845884956 18.872835279159794 0.8505516681598453
0.33194973954191154 19.13384568804271 0.8609697058286696
0.33717729449532746 20.41977205572368 0.8647008364131308
0.3424048494487434 21.26300321791491 0.9060717904431387
0.3476324044021593 20.882076930795613 0.8906348281491916
0.35285995935557524 21.371232306289603 0.9102471235794215
0.35808751430899116 20.061797295985542 0.9016564179021692
0.3633150692624071 18.687044225562854 0.8499266348508973
0.368542624215823 18.37825066630792 0.8317873590370438
0.37377017916923894 18.644655590158983 0.8013988613831113
0.37899773412265486 18.045691628287102 0.7914853559172244
0.3842252890760708 18.552987126209178 0.8270645304052427
0.3894528440294867 18.11086837295654 0.8455440498902189
0.39468039898290264 16.770045420598144 0.8078422103839298
0.39990795393631856 18.21506882854873 0.8173034590192345
0.4051355088897345 18.93546559575698 0.7854215800321632
0.4103630638431504 18.236057468381915 0.750683464361004
0.41559061879656634 18.01761479831994 0.7585079183313742
0.42081817374998226 18.208959554099746 0.7858188554080957
0.4260457287033982 18.060566532557637 0.7959855861269026
0.4312732836568141 17.841544952218882 0.7936090062556123
0.43650083861023004 16.59212915880656 0.7472389971359802
0.44172839356364596 16.742278400670934 0.76371507968798
0.4469559485170619 18.577410317195305 0.8132869025618532
0.4521835034704778 20.805531174171186 0.8879229093678724
0.45741105842389373 21.28796179196521 0.9224165730359972
0.46263861337730966 20.422620628405397 0.8704011721586099
0.4678661683307256 19.29906578696789 0.8213076413119371
0.4730937232841415 19.504342243043105 0.7831442253356489
0.47832127823755743 19.479317578208086 0.7777408463547842
0.48354883319097336 19.36916192545699 0.7666421775216525
0.4887763881443893 18.339375208042064 0.7414095206792599
0.4940039430978052 17.540961882478197 0.7303220493632858
0.49923149805122113 18.875725320072426 0.754105973149943
0.5044590530046371 19.797088163754903 0.7870035625505428
0.5096866079580531 20.30574810383676 0.8146461844505986
0.5149141629114691 21.769693624324976 0.8404620522695849
0.5201417178648851 19.502506352484957 0.7787993166086495
0.525369272818301 19.91828059096886 0.7893016423946563
0.530596827771717 19.496488274805063 0.7647298190227474
0.535824382725133 18.6333162141294 0.7586716359511686
0.541051937678549 18.385645901101242 0.7719468478855173
0.546279492631965 16.975473325723094 0.7342524399776386
0.5515070475853809 16.117980537828036 0.7097032973535533
0.5567346025387969 16.941899801574777 0.7193267582134875
0.5619621574922129 17.71646659011435 0.7126011793824467
0.5671897124456289 18.810481244928333 0.7318476556758794
0.5724172673990449 20.01785957251739 0.735524694053456
0.5776448223524608 19.441728163491234 0.7273704448623909
0.5828723773058768 19.531537096287064 0.7323979311724833
0.5880999322592928 18.908829548736726 0.734831009486385
0.5933274872127088 19.235133009627415 0.7833687031731048
0.5985550421661248 20.353707502184637 0.7997969568669676
0.6037825971195407 20.841221023010092 0.8029972076769817
0.6090101520729567 19.182556921349498 0.7425483427842575
0.6142377070263727 19.044520835941277 0.717560677308904
0.6194652619797887 18.686345568851372 0.7148976270513844
0.6246928169332047 18.607651752142395 0.7113522828208899
0.6299203718866206 19.615565804510265 0.730283431506103
0.6351479268400366 19.137288475674165 0.7365368096153502
0.6403754817934526 20.1826040912191 0.7537923747460332
0.6456030367468686 20.686436939074895 0.7662221382896727
0.6508305917002846 20.755997631526213 0.7388544300141499
0.6560581466537005 22.12938175120868 0.7307845210293605
0.6612857016071165 22.715530870597032 0.7425926709562335
0.6665132565605325 23.011577687383564 0.7460848595090345
0.6717408115139485 21.891329854800478 0.7382663274118636
0.6769683664673645 20.511015228297236 0.7113964416053261
0.6821959214207804 18.803302913815514 0.6733392171949373
0.6874234763741964 19.087904243470685 0.6673179966958698
0.6926510313276124 19.397518892663243 0.6636511378292316
0.6978785862810284 19.3342628175605 0.6591622262113116
0.7031061412344444 19.74118264919384 0.6756507236321255
0.7083336961878604 19.961760526420267 0.6833824736702119
0.7135612511412763 21.520525847916545 0.7039627426480123
0.7187888060946923 22.374896523320025 0.7327259079928903
0.7240163610481083 23.313688937129996 0.7424095894407184
0.7292439160015243 23.67809101753091 0.761915451738254
0.7344714709549403 23.94760014403122 0.757238316791377
0.7396990259083562 25.333824516084526 0.7723259353633125
0.7449265808617722 24.709543412885036 0.7588503425671898
0.7501541358151882 25.94619446950657 0.7872216400836799
0.7553816907686042 26.48249291759956 0.7997934004117976
0.7606092457220202 28.086048375816063 0.8266615932329129
0.7658368006754361 28.27474699911614 0.8170998034704142
0.7710643556288521 28.3546732494569 0.8028685078568112
0.7762919105822681 27.970687445083424 0.7740478120907988
0.7815194655356841 29.467962883684045 0.7940672087666256
0.7867470204891001 32.376863052172524 0.8532328345683957
0.791974575442516 31.72595154512642 0.8608856516800669
0.797202130395932 30.909241640833432 0.8480970121302265
0.802429685349348 31.255020977188476 0.8434292739967972
0.807657240302764 32.079081318497515 0.8381988565201453
0.81288479525618 36.93720953835441 0.9132535273326929
0.8181123502095959 40.33228488881606 0.9530835141019571
0.8233399051630119 42.44657555306625 0.9854184076998107
0.8285674601164279 44.5653709983003 1.026647877470596
0.8337950150698439 47.24830244778728 1.0691473676403798
0.8390225700232599 51.8935616650135 1.1270249364678262
0.8442501249766758 52.96446545134016 1.1297920384361588
0.8494776799300918 56.47370931943774 1.1590863765683177
0.8547052348835078 59.289171036273274 1.201666182226933
0.8599327898369238 64.69255423222494 1.2814421249403416
0.8651603447903398 67.0684805698796 1.3055086756927672
0.8703878997437557 69.01139070673734 1.307004267625465
0.8756154546971717 72.75385083753902 1.3121020064667008
0.8808430096505877 74.8863456003351 1.3210007229248713
0.8860705646040037 75.39720551999604 1.3145583076823137
0.8912981195574197 75.58738677897502 1.3264171118340597
0.8965256745108356 75.77938647378139 1.3479002577856734
0.9017532294642516 80.29745157305948 1.4083474139802274
0.9069807844176676 83.87708729409975 1.4525905228607943
0.9122083393710836 86.76333351463953 1.4862660255008142
0.9174358943244996 88.78558190703626 1.4795290009252864
0.9226634492779155 88.81706632719707 1.4652811657615978
0.9278910042313315 91.05773190078052 1.4814531775709003
0.9331185591847475 90.77481575765516 1.4819938688988337
0.9383461141381635 97.2151779502995 1.5307153167064196
0.9435736690915795 100.25288956101734 1.5487023898961259
0.9488012240449955 100.79036340843442 1.5150254387507378
0.9540287789984114 103.58183160988445 1.517273819291076
0.9592563339518274 100.02603771540214 1.4795126205754838
0.9644838889052434 99.07183232663284 1.4823234452383478
0.9697114438586594 101.66154827606476 1.4909565877162605
0.9749389988120754 101.82990350710965 1.4812548878893663
0.9801665537654913 101.49082353726946 1.4846119228484669
0.9853941087189073 109.63548677865525 1.5523598332250867
0.9906216636723233 110.83715082770667 1.5659695770719748
0.9958492186257393 110.78671764240836 1.5624608636171144
1.0010767735791553 112.18945010682766 1.5564473603006974
1.0063043285325712 109.48679524958928 1.521135684517762
1.0115318834859872 108.24926586176711 1.5076567860633028
1.0167594384394032 109.64301913224628 1.499482261287668
1.0219869933928192 113.64940432477104 1.5439518244946804
1.0272145483462352 119.0881570300495 1.588824437636582
1.0324421032996511 122.95699261899196 1.6388963332781101
1.0376696582530671 122.36977838659489 1.6209725559651895
1.042897213206483 122.54678097842411 1.5993100090694066
1.048124768159899 119.64210031688276 1.589667344751507
1.053352323113315 120.01051347517267 1.5955406707697002
1.058579878066731 123.4300709052238 1.6358710307779463
1.063807433020147 124.97199312810255 1.6372243274769314
1.069034987973563 130.45300278189575 1.6530780633911244
1.074262542926979 133.23938889996168 1.6664130522023248
1.079490097880395 134.42690040952624 1.6737679222555344
1.084717652833811 132.45831109435045 1.6639006909991456
1.089945207787227 125.84017164769482 1.6235571972863792
1.095172762740643 125.00544055977326 1.6114201082820823
1.1004003176940589 122.24880515253163 1.576411585035403
1.1056278726474749 125.32781799941617 1.5843133569161418
1.1108554276008908 129.08741489791254 1.609012629869793
1.1160829825543068 127.13209207508204 1.6023983399713637
1.1213105375077228 131.48770169055038 1.6360093322097717
1.1265380924611388 129.21718859504261 1.6455505303887041
1.1317656474145548 128.8409654296965 1.6370193074417843
1.1369932023679707 131.17998797074873 1.644090278815561
1.1422207573213867 133.2647380684309 1.664500980114626
1.1474483122748027 135.81803858432826 1.6750813553956534
1.1526758672282187 141.54308779243573 1.6987455011582002
1.1579034221816347 140.07803726733425 1.6929360137254748
1.1631309771350506 138.16577086120432 1.670074925011693
1.1683585320884666 141.04455803022873 1.6751706536304487
1.1735860870418826 141.64463081485658 1.6949877232931299
1.1788136419952986 139.45019975562244 1.6746635295817869
1.1840411969487146 133.1118795588414 1.609904948660938
1.1892687519021305 129.745803272862 1.5868912548413012
1.1944963068555465 135.0413838575127 1.6117123828496853
1.1997238618089625 139.87811290018578 1.6392256464327182
1.2049514167623785 142.2238313232614 1.6585891052979462
1.2101789717157945 141.8253710837291 1.6687025344122979
1.2154065266692105 140.74576774549226 1.6493516387641973
1.2206340816226264 140.41802811424748 1.642957730836477
1.2258616365760424 137.85119493702695 1.6304866599792935
1.2310891915294584 141.79810197355908 1.6653193106823776
1.2363167464828744 145.94666862912814 1.7227450848195909
1.2415443014362904 143.6173151250967 1.7044678986249564
1.2467718563897063 139.64503101099578 1.6705535831529634
1.2519994113431223 139.61936754948627 1.6599806688141732
1.2572269662965383 138.71338133568685 1.6320621268183384
1.2624545212499543 140.01593103884505 1.6192265207123813
1.2676820762033703 143.7977136197365 1.6494932603299162
1.2729096311567862 140.4204623199591 1.6301751607891153
1.2781371861102022 135.4765436454877 1.6080049104476724
1.2833647410636182 137.97190235332772 1.6318388339826508
1.2885922960170342 135.19516990471936 1.6067112759955033
1.2938198509704502 141.30646309683178 1.655231645911891
1.2990474059238661 140.00443441222257 1.6531394014361698
1.3042749608772821 139.457263206205 1.6483293553522702
1.309502515830698 143.9434400564806 1.660988608480301
1.314730070784114 144.73791850656508 1.6659750825932884
1.31995762573753 146.18469114928968 1.6564466067853334
1.325185180690946 141.51791739135965 1.648771331539335
1.330412735644362 139.352295056907 1.6409407930989692
1.335640290597778 136.1496037134012 1.6138677217085058
1.340867845551194 140.91304064136688 1.6443294397430839
1.34609540050461 143.65521551487356 1.6693214078195064
1.351322955458026 146.98654729290246 1.6960118070406505
1.356550510411442 137.4923392850235 1.636656272728367
1.361778065364858 134.08773390368373 1.6098499978187792
1.3670056203182739 133.44450129480916 1.6023285426975866
1.3722331752716899 132.47365876359788 1.622047615106551
1.3774607302251058 136.87868720741446 1.641791254302566
1.3826882851785218 139.28132087060735 1.6465570740121735
1.3879158401319378 142.7015312899701 1.6589358836975454
1.3931433950853538 142.7625008043924 1.638751646805654
1.3983709500387698 138.76771891959086 1.6089938965262123
1.4035985049921857 137.61650278319223 1.600843712723262
1.4088260599456017 135.1597910953453 1.6187478807702032
1.4140536148990177 138.54875063800915 1.677040888051695
1.4192811698524337 142.59889896093898 1.7322913471955863
1.4245087248058497 135.43027277176208 1.6702103430815698
1.4297362797592656 134.5442488691163 1.6285284790342787
1.4349638347126816 130.6397114798013 1.596884689189178
1.4401913896660976 131.12922789028002 1.607695795008969
1.4454189446195136 135.28749993009922 1.6570356912099404
1.4506464995729296 139.76017881219988 1.704035607250053
1.4558740545263456 136.44880683070198 1.636914735419197
1.4611016094797615 133.53327309740848 1.6184560047224497
1.4663291644331775 126.77136509078873 1.5792609790357852
1.4715567193865935 120.95195376910819 1.536121424877794
1.4767842743400095 124.10532491368863 1.5742516685659182
1.4820118292934255 122.75398501801209 1.5784102025745117
1.4872393842468414 129.0527919154981 1.6464573002164071
1.4924669392002574 131.87694302098961 1.6815037616156592
1.4976944941536734 130.85950897357426 1.6743933333934782
1.5029220491070894 127.59419695933161 1.6579238552079092
1.5081496040605054 122.44448428873235 1.6047480138534036
1.5133771590139213 122.65554752311918 1.6085846217527302
1.5186047139673373 124.5456063075514 1.6033153657303272
1.5238322689207533 128.35764338115135 1.6215650285038272
1.5290598238741693 132.37320213244504 1.6375461768410111
1.5342873788275853 132.56597788486104 1.6350723889836731
1.5395149337810012 132.4398882538594 1.6365233188965547
1.5447424887344172 138.44596339036343 1.6771415097400475
1.5499700436878332 136.66965518793722 1.671712974234677
1.5551975986412492 134.65718440473378 1.642883717833921
1.5604251535946652 132.05882559079856 1.633094181200641
1.5656527085480811 131.57490503092743 1.633792123607985
1.5708802635014971 130.4418476559346 1.6301647824829206
1.576107818454913 130.1769320440023 1.630671158982659
1.581335373408329 129.99088421787923 1.615534577471437
1.586562928361745 135.95820040517424 1.643963553883945
1.591790483315161 132.1092493683751 1.6128621132458556
1.597018038268577 139.33026401801666 1.6600079136492218
1.602245593221993 144.85546584108675 1.6823796291275772
1.607473148175409 150.79138956370753 1.7023865268893308
1.612700703128825 153.92290674741736 1.7189869186504367
1.617928258082241 153.88626434058224 1.7130742607066851
1.623155813035657 155.96957332270225 1.7494766816202505
1.628383367989073 157.90670370625165 1.7561297438513754
1.6336109229424889 165.48467773416138 1.8077296365954671
1.6388384778959049 171.4374844811549 1.832542354577524
1.6440660328493208 172.14757832190435 1.8192660865521804
1.6492935878027368 173.1071748653378 1.8195746634035797
1.6545211427561528 175.03057152012204 1.8335784245269715
1.6597486977095688 178.579485145992 1.83670022690428
1.6649762526629848 186.90366595377418 1.869195732914017
1.6702038076164007 184.7635589641673 1.8311169128628413
1.6754313625698167 184.90739722621825 1.8351192518282562
1.6806589175232327 187.3830619690088 1.8672461722273226
1.6858864724766487 190.16117269087442 1.870683360279111
1.6911140274300647 191.2308495246696 1.8718455530864562
1.6963415823834807 192.60817158309024 1.8651351720563656
1.7015691373368966 186.68626423166168 1.8225091941629201
1.7067966922903126 185.4633892058437 1.8160170029289255
1.7120242472437286 188.23267693462878 1.8360811758275695
1.7172518021971446 186.8217566442905 1.81596018100752
1.7224793571505606 192.0215407315946 1.826897277171183
1.7277069121039765 199.27853163926986 1.8623814149976328
1.7329344670573925 206.01894021415808 1.8830027121631672
1.7381620220108085 203.55981067805672 1.845636405300761
1.7433895769642245 203.70374328836775 1.8438125443473108
1.7486171319176405 205.72219027854766 1.8514132033779096
1.7538446868710564 220.57336814534554 1.9410657071255026
1.7590722418244724 227.59866482920432 1.9865648341018924
1.7642997967778884 230.63188357061267 2.0194965942993104
1.7695273517313044 226.08723053985995 1.9719185268921642
1.7747549066847204 222.15310003865147 1.9270769081262258
1.7799824616381363 224.65840743863902 1.9285973363668112
1.7852100165915523 230.05208363993563 1.9477946912234174
1.7904375715449683 239.73989824038037 1.9962079803465236
1.7956651264983843 233.24419824119792 1.9617357805200482
1.8008926814518003 227.95157643021827 1.9075753451372761
1.8061202364052162 224.0781770569048 1.8620664621893719
1.8113477913586322 225.348294927274 1.8627900536012318
1.8165753463120482 233.55367796526969 1.8896650041693093
1.8218029012654642 224.76898789323656 1.8536940473548533
1.8270304562188802 225.33864968667075 1.855161681112029
1.8322580111722961 224.22812403197787 1.8346808362323583
1.8374855661257121 229.913059230706 1.8557763248973362
1.842713121079128 234.44742553569478 1.8583138349857025
1.847940676032544 231.92098549989208 1.822549940732535
1.85316823098596 233.42408085114138 1.8203525057150127
1.858395785939376 229.76702961981036 1.7841575533052658
1.863623340892792 233.1433446484012 1.8033206187906836
1.868850895846208 233.62118985726332 1.8004053104021494
1.874078450799624 232.18662103386166 1.8102338494968482
1.87930600575304 238.28023794618233 1.830007624039891
1.884533560706456 238.2841832333404 1.8341372312389743
1.889761115659872 238.16835298439648 1.830114990074017
1.894988670613288 241.58632893090646 1.818585542903866
1.9002162255667039 240.41311508099292 1.7942561098434104
1.9054437805201199 237.19385686117226 1.7694544071675298
1.9106713354735358 237.73071606249786 1.7661146523445448
1.9158988904269518 236.39877875438629 1.7631915486000505
1.9211264453803678 233.45525831477016 1.7439368545608966
1.9263540003337838 231.00264043562643 1.7151057409104427
1.9315815552871998 228.69836251793132 1.718051800526321
1.9368091102406157 226.45711684437646 1.7027290081576048
1.9420366651940317 226.6399809953717 1.6980589106544446
1.9472642201474477 232.9639672847861 1.7454151846364572
1.9524917751008637 230.9588483232138 1.7051350422194624
1.9577193300542797 230.6327981217412 1.7065885374371734
1.9629468850076957 229.5853515487312 1.7090465072883447
1.9681744399611116 231.76957935314832 1.7076804567804138
1.9734019949145276 234.70415594530004 1.7231154248274714
1.9786295498679436 233.6419544533026 1.720663855151574
1.9838571048213596 235.0056797444625 1.7146602881984012
1.9890846597747756 232.67703476950928 1.7094307435411187
1.9943122147281915 231.0465959646449 1.707431931677559
1.9995397696816075 223.57725186241504 1.6684245703667524
2.0047673246350235 215.73337361695516 1.6458914909572313
2.0099948795884393 212.39326856230153 1.6241457511926967
2.015222434541855 216.46491446934863 1.6346827621135425
2.0204499894952708 222.82687417568923 1.6645712950254423
2.0256775444486865 220.6481283026954 1.6327590453006495
2.0309050994021023 217.21532304219437 1.611731786328523
2.036132654355518 215.9947330403875 1.6237455090669677
2.041360209308934 213.68844340306782 1.6124164987014815
2.0465877642623496 215.57968618714762 1.6097263313589523
2.0518153192157653 215.62886295791012 1.6288832505053696
2.057042874169181 211.50688079997906 1.6061094461516197
2.062270429122597 222.24518490866825 1.6737364873272418
2.0674979840760126 223.9382307420518 1.692356558805292
2.0727255390294284 219.86330079098548 1.6550486343505435
2.077953093982844 216.70115161169505 1.631589022374844
2.08318064893626 214.87273348482265 1.6206067241036675
2.0884082038896756 219.11368650574806 1.6531202552306117
2.0936357588430914 223.04433088588019 1.667716482044619
2.098863313796507 228.81151421253776 1.7151682326505628
2.104090868749923 220.19512164455995 1.6624291430946059
2.1093184237033387 216.47732964054612 1.6329916828147775
2.1145459786567544 214.87674177648424 1.6185309597120525
2.11977353361017 205.65385585470568 1.5549515660999857
2.125001088563586 203.76052466448067 1.5431958775596641
2.1302286435170017 202.4610734484386 1.5381349337713568
2.1354561984704175 202.75325346760735 1.547529484697285
2.140683753423833 200.3078146785436 1.5409472914470466
2.145911308377249 202.83183547089058 1.555664499944953
2.1511388633306647 203.03302040246322 1.5558695285104192
2.1563664182840805 210.88275724400916 1.5836010939510794
2.1615939732374962 207.95846401631988 1.5668433445577854
2.166821528190912 211.60483094995809 1.5905474872005068
2.1720490831443278 220.61577788675538 1.6369921179077278
2.1772766380977435 213.7036700756646 1.6321052307145352
2.1825041930511593 218.563804479697 1.6429998881236723
2.187731748004575 221.0154661629718 1.6457710333358941
2.192959302957991 222.37118560669822 1.6600042191880864
2.1981868579114066 220.30537342218915 1.646640833682555
2.2034144128648223 219.49996112328105 1.6658498129187578
2.208641967818238 213.75111473924122 1.646996056902417
2.213869522771654 207.40116752082838 1.6068825701005542
2.2190970777250696 203.2180582421869 1.5874421466880797
2.2243246326784853 200.98589099511497 1.5642552467454756
2.229552187631901 205.2049833591524 1.5861923288772826
2.234779742585317 207.80352675989434 1.594654809497839
2.2400072975387326 202.25349815091104 1.5688370848906839
2.2452348524921484 201.74845750187458 1.5841581418510684
2.250462407445564 206.55254363604453 1.617029750764146
2.25568996239898 197.88298349175855 1.5653435436662464
2.2609175173523957 202.40440864997694 1.5749991406336115
2.2661450723058114 198.35686373403396 1.5399638056080782
2.271372627259227 195.388467346393 1.5198476691779612
2.276600182212643 199.61988034526817 1.555071070307512
2.2818277371660587 204.6384262759244 1.581751086308768
2.2870552921194744 207.4698394009534 1.5923448034096253
2.29228284707289 204.46731082875365 1.588068532639503
2.297510402026306 202.3304321445924 1.5788262871842529
2.3027379569797217 197.87386152727137 1.551343614174512
2.3079655119331375 206.3680050360794 1.5939485557476059
2.3131930668865532 209.63058623398274 1.5961360705994403
2.318420621839969 208.05568957736412 1.5791016186624598
2.3236481767933848 207.15394273442266 1.5687874552679435
2.3288757317468005 205.79546598781556 1.5759306002879085
2.3341032867002163 208.34701579322515 1.5837931460786463
2.339330841653632 217.15941341170677 1.6173252290395697
2.344558396607048 213.99264632584513 1.5985194178142803
2.3497859515604635 216.34845111711672 1.608984225735123
2.3550135065138793 219.67286487398295 1.638891596193212
2.360241061467295 222.6102029079487 1.6681403033318238
2.365468616420711 219.98145280918334 1.6437843207238882
2.3706961713741266 218.97658111060372 1.6191661801552466
2.3759237263275423 213.3914231990589 1.5715174886437262
2.381151281280958 211.08046431425177 1.5472432685391015
2.386378836234374 211.90128942471813 1.5571787410910582
2.3916063911877896 209.61919173022184 1.5563516431353466
2.3968339461412054 210.73731380128066 1.585941110925353
2.402061501094621 214.55317703545512 1.5928254917727434
2.407289056048037 217.35754304129088 1.5915095507253094
2.4125166110014526 212.06680539727998 1.5535949369648236
2.4177441659548684 206.68557076717426 1.528725777958563
2.422971720908284 202.87151081559455 1.495117886471436
2.4281992758617 200.14379102497645 1.4795221366163196
2.4334268308151157 205.55100623817725 1.4704057347744797
2.4386543857685314 207.22591009679195 1.442562776980228
2.443881940721947 210.8186434913983 1.4297465565598722
2.449109495675363 218.47566489850047 1.4316645328308661
2.4543370506287787 229.8491675192492 1.450528799742812
2.4595646055821945 244.9559297668911 1.4562041672182675
2.4647921605356102 279.4283298294406 1.5017776676364822
2.470019715489026 320.60454684324355 1.5251333234303903
2.4752472704424417 415.27937466675036 1.6547151273352956
2.4804748253958575 586.1595803663517 1.893523386987966
2.4857023803492733 848.9969113879328 2.2187682103709743
2.490929935302689 1169.856652782686 2.5612210692658457
2.496157490256105 1562.3730268033983 2.943763872598494
2.5013850452095205 1930.262348414839 3.256545736494072
2.5066126001629363 2238.0957448935774 3.505866159014684
2.511840155116352 2475.546524753717 3.6903127450696136
2.517067710069768 2660.6998245012724 3.829824734814591
2.5222952650231836 2861.333923242156 3.977995585107035
2.5275228199765993 3139.1638825489613 4.1669373564544525
2.532750374930015 3504.911083031728 4.383126989906184
2.537977929883431 4094.944474086903 4.732173350406805
2.5432054848368466 4853.44504107048 5.1495837076963
2.5484330397902624 5709.405158676536 5.591342111529394
2.553660594743678 6404.935290661078 5.927360785977943
2.558888149697094 6758.735926788064 6.069478303089573
2.5641157046505096 6720.493445722241 6.0385845666660884
2.5693432596039254 6268.041871134835 5.81325320810122
2.574570814557341 5590.630547408598 5.482380108786415
2.579798369510757 4862.672212032906 5.120135833307123
2.5850259244641727 4223.792160536597 4.783241591688495
2.5902534794175884 3715.8973975637173 4.489537371323256
2.595481034371004 3348.777154200567 4.265337871811377
2.60070858932442 2997.0376295146284 4.0227725197722375
2.6059361442778357 2652.2532413440626 3.7835664130726054
2.6111636992312515 2258.5056765045447 3.4768346776623127
2.6163912541846672 1851.498692414044 3.1444743553100754
2.621618809138083 1429.2123574397115 2.7605434691157833
2.6268463640914987 1074.7899637386638 2.398114776326953
2.6320739190449145 782.5448411947823 2.056112944721418
2.6373014739983303 581.1365269430819 1.7979739855488184
2.642529028951746 443.3411936058984 1.6033189049337797
2.6477565839051618 354.9740811101121 1.498561100784252
2.6529841388585775 307.11259310180907 1.4542286300480716
2.6582116938119933 278.6670570821712 1.4415895045563867
2.663439248765409 255.4471665331667 1.4090040488519424
2.668666803718825 235.68604412242647 1.3747146102859804
2.6738943586722406 225.64907048463326 1.3750581930513586
2.6791219136256563 217.96967546285592 1.378224244127853
2.684349468579072 217.34556044089013 1.4128852202262534
2.689577023532488 222.26080658888142 1.4713864631942397
2.6948045784859036 222.4284219230543 1.4981860557277589
2.7000321334393194 223.048457994037 1.5219593487402023
2.705259688392735 220.56238283965976 1.5217059235846928
2.710487243346151 219.28069724274073 1.5127825907450123
2.7157147982995666 220.91245580037088 1.5292827568800471
2.7209423532529824 214.61326429283275 1.501419013982784
2.726169908206398 210.88619104941074 1.5035570656918325
2.731397463159814 208.9713619510483 1.5099552581346336
2.7366250181132297 212.19311073127804 1.5546010986874153
2.7418525730666454 214.08033695312426 1.5767880900617224
2.747080128020061 214.08226456270708 1.581257058447066
2.752307682973477 218.52654618555601 1.5977016843714857
2.7575352379268927 218.42617029573154 1.5884998003114292
2.7627627928803085 210.6283368827116 1.545829751585691
2.767990347833724 205.6207070652975 1.5312811300001241
2.77321790278714 203.3817352710235 1.520368702231111
2.7784454577405557 207.746766375956 1.5325874140156885
2.7836730126939715 210.69363780780262 1.5322771755601179
2.7889005676473873 205.96071717362798 1.5159958651351901
2.794128122600803 201.13586658922435 1.4956304714735635
2.7993556775542188 197.3108146935131 1.4830035239498705
2.8045832325076345 195.181598358224 1.4607810144141122
2.8098107874610503 205.86087673507282 1.508929943222951
2.815038342414466 217.25251455674265 1.565487974997955
2.820265897367882 224.0986675768519 1.6067045855332858
2.8254934523212976 228.65780516066664 1.6419406855870162
2.8307210072747133 219.50482115738043 1.59686528569334
2.835948562228129 222.73568969611213 1.6123973811699608
2.841176117181545 219.5744571387338 1.6053682972144858
2.8464036721349606 229.1007350969117 1.652921951193059
2.8516312270883764 249.41031988667953 1.741609322802352
2.856858782041792 251.0691409238613 1.759016260087637
2.862086336995208 256.9587809556015 1.7693029741744892
2.8673138919486236 244.9191966039545 1.7338895359144921
2.8725414469020394 221.71825346074587 1.6219991867863441
2.877769001855455 215.57247678264423 1.5894191098955723
2.882996556808871 202.5169111960256 1.5315519888249043
2.8882241117622867 201.7551024572458 1.5238756797023765
2.8934516667157024 204.63016902958526 1.5403489115122613
2.898679221669118 215.0784619186899 1.5929016201979782
2.903906776622534 214.8063161144039 1.586884253509695
2.9091343315759497 215.48068694330155 1.592881606228479
2.9143618865293655 217.53759302605044 1.5894947808740831
2.919589441482781 215.0236043505516 1.5687939637473274
2.924816996436197 213.8274192980138 1.5638675853114952
2.9300445513896127 211.83273475055745 1.554238367231281
2.9352721063430285 207.38149394874395 1.5267736148175115
2.9404996612964442 210.257373859682 1.5302784354496384
2.94572721624986 212.8902991999379 1.530791947674748
2.9509547712032758 211.4224118150778 1.523296353427626
2.9561823261566915 206.92891876077684 1.5081684216793152
2.9614098811101073 199.36521059319426 1.4702474994496977
2.966637436063523 200.1434974759943 1.4890442465671159
2.971864991016939 205.79560657760996 1.5150874305944613
2.9770925459703546 207.59133295420645 1.5295178813048569
2.9823201009237703 211.2760058816448 1.5438452506792588
2.987547655877186 214.23500087310828 1.5604027793875197
2.992775210830602 211.4730470753978 1.5567457041358763
2.9980027657840176 209.81895227691695 1.5387175179760157
3.0032303207374333 203.5656931287617 1.5012377656796374
3.008457875690849 204.88428993514773 1.4986871674296567
3.013685430644265 207.93545193829962 1.4972250394215758
3.0189129855976806 203.11860263962367 1.478409867936411
3.0241405405510964 200.4112214808766 1.4710228972910637
3.029368095504512 194.8864771867452 1.4283907097691075
3.034595650457928 198.79062321629917 1.4433395861579077
3.0398232054113437 208.21455233075312 1.4798130943544525
3.0450507603647594 213.48455653981364 1.4962021692981202
3.050278315318175 215.3329687846423 1.5092401753666334
3.055505870271591 218.48047704512092 1.5326080831807676
3.0607334252250067 217.04427331283628 1.5314250541030465
3.0659609801784224 214.62376151515076 1.5057263932411613
3.071188535131838 206.13157797518744 1.460349320054758
3.076416090085254 202.2917286326427 1.421133430049519
3.0816436450386697 197.65972567097384 1.3750761090187968
3.0868711999920855 202.44152271175128 1.3816474641233674
3.0920987549455012 208.65823215549352 1.3908861848866092
3.097326309898917 212.94758346899332 1.3886684619902459
3.1025538648523328 217.74868747599328 1.4073500422853698
3.1077814198057485 223.2569714991746 1.4205090503148892
3.1130089747591643 227.85352202627445 1.422575952155859
3.11823652971258 228.98561726170263 1.4312451318732435
3.123464084665996 224.30215169529922 1.3852040788463265
3.1286916396194115 228.44248219663942 1.3865048448042494
3.1339191945728273 231.78724937762166 1.3812587773457954
3.139146749526243 235.96616152877198 1.3768481973184425
3.144374304479659 244.748491341255 1.3963205245960613
3.1496018594330746 243.08600286741668 1.3595832451406697
3.1548294143864903 248.56173208448243 1.3699939978211655
3.160056969339906 252.37120731975324 1.3613852364144494
3.165284524293322 249.61402627969122 1.3229342597600475
3.1705120792467376 259.36056990384526 1.3233498037200169
3.1757396342001534 264.90627368357895 1.2895858833383078
3.180967189153569 275.0753960769482 1.2851397883507576
3.186194744106985 290.59911334588094 1.2918929274294546
3.1914222990604006 309.58284675179436 1.302720303964047
3.1966498540138164 327.1303885341991 1.321989003776653
3.201877408967232 348.49090924707434 1.350157644820344
3.207104963920648 372.46581521136545 1.387052927989107
3.2123325188740637 395.75027958276524 1.4179503258246262
3.2175600738274794 428.8578014198037 1.4659632018583013
3.222787628780895 457.4808897048582 1.5077844333646486
3.228015183734311 487.9275791294761 1.5551065255451242
3.2332427386877267 522.0429150978476 1.6061817399351654
3.2384702936411425 562.9737725349303 1.6644911735841166
3.2436978485945582 596.9957538717723 1.7124633604378021
3.248925403547974 629.37279641491 1.7559506787945143
3.2541529585013897 653.8465087228118 1.7851777311988766
3.2593805134548055 665.9443842378226 1.7964412352293975
3.2646080684082213 676.1872356918067 1.8062680922920602
3.269835623361637 685.2949331253554 1.8183313400466419
3.275063178315053 692.7382895357571 1.827748812169404
3.2802907332684685 692.0223025267231 1.8220322385094854
3.2855182882218843 680.8500221165057 1.8044197661481751
3.2907458431753 658.6224899332364 1.7712907782590077
3.295973398128716 636.7095237196369 1.7406297031059879
3.3012009530821316 614.6816967670154 1.7064238704226202
3.3064285080355473 593.1094442162693 1.6788856960474274
3.311656062988963 567.5163334259317 1.6424314668814897
3.316883617942379 540.0914654030181 1.6023264456965725
3.3221111728957946 520.3752240352009 1.573083244170445
3.3273387278492104 504.3756280327968 1.5454232695126837
3.332566282802626 496.2206894349591 1.5281475924220829
3.337793837756042 497.2341396729069 1.528381648415141
3.3430213927094576 498.9087929658887 1.5292666485286495
3.3482489476628734 501.7617199193645 1.534386808914797
3.353476502616289 507.8494509231579 1.5428200131696608
3.358704057569705 505.2606605486813 1.5346717706833157
3.3639316125231207 493.6526326190545 1.5132142835077638
3.3691591674765364 484.198167803552 1.5004130085654326
3.374386722429952 467.2849347955245 1.4852275689755337
3.379614277383368 437.1342505824103 1.4464799026592279
3.3848418323367837 407.5749287075884 1.4047794793365111
3.3900693872901995 377.4339713837339 1.3637550167669403
3.3952969422436152 345.714597859745 1.3144094797163217
3.400524497197031 320.7510859605081 1.2782959481477194
3.4057520521504467 296.4416589278744 1.244542574000904
3.4109796071038625 273.2337536393819 1.2121343407017768
3.4162071620572783 261.55074168555427 1.2033828315104456
3.421434717010694 251.64219179947239 1.1970569003750036
3.4266622719641098 243.26678449437856 1.1855793314523941
3.4318898269175255 239.06838823353993 1.1932141309106548
3.4371173818709413 231.55431643272232 1.1892926950397182
3.442344936824357 223.34770666463092 1.1748464792013495
3.447572491777773 221.82510538496945 1.1796799321429774
3.4528000467311886 216.99492324899913 1.1646802824852671
3.4580276016846043 215.75077704793756 1.1546361476552116
3.46325515663802 212.60767593795828 1.1372488748650065
3.468482711591436 214.3844429389416 1.1263341601027528
3.4737102665448516 219.50090700686866 1.1437465477882374
3.4789378214982674 222.49437359619557 1.148526396725484
3.484165376451683 233.51201750939796 1.1719918528595958
3.489392931405099 240.5755309465714 1.1874199879823213
3.4946204863585146 253.95006841438186 1.198304495591483
3.4998480413119304 269.7940262837577 1.2014284291787594
3.505075596265346 288.14729132401715 1.2125300798381893
3.510303151218762 314.00374694617 1.2453880902002155
3.5155307061721777 354.932892817731 1.3053672913582544
3.5207582611255934 395.8851358779475 1.3643475353510783
3.525985816079009 464.4887464938853 1.4649673607810099
3.531213371032425 547.6054589769498 1.5836791572679643
3.5364409259858407 649.0118567253504 1.7219536721726287
3.5416684809392565 773.494184471406 1.8784119914743909
3.546896035892672 919.8070892888477 2.048503342501449
3.552123590846088 1092.370288661752 2.2342022582543
3.5573511457995037 1308.1004094791974 2.445186266729054
3.5625787007529195 1592.2887746003257 2.698366683439463
3.5678062557063353 1971.5395511437664 3.0049886876654868
3.573033810659751 2566.7451215049764 3.4279103716926014
3.5782613656131668 3476.7932123411692 3.9918007276225382
3.5834889205665825 4877.962479106665 4.729715016049963
3.5887164755199983 6983.4719847436145 5.658805544646247
3.593944030473414 9697.829312593942 6.619555693073503
3.59917158542683 12549.026659055951 7.486997681659329
3.6043991403802456 15191.596174249233 8.209830926201956
3.6096266953336613 16765.037249469362 8.631983446377905
3.614854250287077 16726.54495817081 8.630802593344471
3.620081805240493 15065.882289578312 8.190724531753782
3.6253093601939086 12249.637905921143 7.37302553496494
3.6305369151473244 9348.660254754059 6.428166439378074
3.63576447010074 6596.577239075331 5.387076198378755
3.640992025054156 4546.598695785589 4.474064654180283
3.6462195800075716 2982.5355912226696 3.615952899331241
3.6514471349609874 1966.3403949772223 2.9294746642710843
3.656674689914403 1308.3827948028731 2.3756871255406637
3.661902244867819 943.977298875743 2.015401949824398
3.6671297998212347 723.3565485466358 1.766000215417693
3.6723573547746504 596.9533890401856 1.6152311290859602
3.677584909728066 501.9943077907186 1.4864437787793532
3.682812464681482 436.5248865657178 1.3858737140267536
3.6880400196348977 392.90230703402955 1.3204218309573708
3.6932675745883135 362.7025836514791 1.2719570684818875
3.698495129541729 339.46387538314895 1.2391927662423723
3.703722684495145 320.2010666090283 1.2080101326849613
3.7089502394485607 304.0467841988191 1.1783133452875716
3.7141777944019765 293.467017781521 1.155578943305473
3.7194053493553922 289.0306057604794 1.1525729533948075
3.724632904308808 287.4150329527977 1.1615666985353974
3.7298604592622238 283.7450422311115 1.172561263028314
3.7350880142156395 275.31446778025685 1.1585056643704819
3.7403155691690553 268.64522956881956 1.1544719568359783
3.745543124122471 263.01941770772106 1.1476920959685009
3.750770679075887 258.71231393789606 1.139651696213271
3.7559982340293026 254.63575537507884 1.131944126980187
3.7612257889827183 251.78513331836862 1.1224914829297559
3.766453343936134 250.36736944962144 1.1175584627109132
3.77168089888955 253.8908192789718 1.120910541309747
3.7769084538429656 251.00353822814753 1.1080989765160607
3.7821360087963813 249.08862880176576 1.1014363892542076
3.787363563749797 252.3004142722136 1.1142382050592936
3.792591118703213 256.30657581626355 1.130397335470557
3.7978186736566286 264.14798014183134 1.141817660640727
3.8030462286100444 276.5049926874334 1.1610051296113018
3.80827378356346 290.4025172986594 1.1810294805105246
3.813501338516876 304.8723591934454 1.2046147591771978
3.8187288934702917 317.1557117905711 1.225878665737908
3.8239564484237074 323.9068245644458 1.2374351377734116
3.829184003377123 329.43065553320287 1.2407389427087325
3.834411558330539 329.43465974509235 1.2335050080224834
3.8396391132839547 333.82313092253503 1.2324960058153207
3.8448666682373704 346.2109810780725 1.2446213771182808
3.850094223190786 353.5822131937393 1.257204021309191
3.855321778144202 354.6551701020986 1.25320292366575
3.8605493330976177 347.3244128072409 1.2355931438020376
3.8657768880510335 337.4521433586361 1.2136126626988228
3.8710044430044492 327.4264447520263 1.1850059249939446
3.876231997957865 324.0893355604813 1.1725670640030417
3.8814595529112808 318.1021618907374 1.1544567261500915
3.8866871078646965 316.677683308915 1.1505396062612996
3.8919146628181123 316.29892385007486 1.151665363596419
3.897142217771528 313.688049947458 1.1536783069113836
3.902369772724944 307.8890255204082 1.1460285712127245
3.9075973276783595 303.2415516792812 1.1380488188055211
3.9128248826317753 302.9629465740895 1.1368631740633786
3.918052437585191 303.538233371224 1.1406607746862212
3.923279992538607 302.6570136677314 1.137311931548643
3.9285075474920226 304.4533863845267 1.138559134972389
3.9337351024454383 303.87665152600675 1.1302645622177088
3.938962657398854 297.43446418808884 1.1127033115181402
3.94419021235227 297.0465537601663 1.1088712275515875
3.9494177673056856 304.81882256873376 1.123790951981065
3.9546453222591014 315.8655614640413 1.1431967686873645
3.959872877212517 328.0069984978545 1.1584492144152352
3.965100432165933 337.09354315598586 1.1701160662330883
3.9703279871193486 344.3674521043048 1.1772506775545917
3.9755555420727644 360.3755061605613 1.1993098024269064
3.98078309702618 378.5673763201335 1.2292815152837684
3.986010651979596 397.0712902185872 1.253280291447755
3.9912382069330117 419.308665921155 1.2819069779791288
3.9964657618864274 436.66383429597363 1.30140342319305
4.001693316839844 463.1424954743193 1.338801341955481
4.00692087179326 497.8764758609699 1.3866653770560098
4.012148426746676 532.8067729784627 1.4393286342557394
4.017375981700092 571.5256566087454 1.5093608119413882
4.0226035366535084 614.0256642910589 1.5695689861385569
4.027831091606925 662.591623873917 1.6347003372331137
4.033058646560341 721.8642829775662 1.7087258758378943
4.038286201513757 798.7330383569689 1.8045486115659313
4.043513756467173 884.3685720335347 1.9076558326354953
4.0487413114205895 979.6653594142166 2.0095964902287
4.053968866374006 1085.166849288528 2.1063299104675144
4.059196421327422 1218.6018755374478 2.232762267960578
4.064423976280838 1368.3568020127134 2.3661852044086205
4.069651531234254 1555.813517015916 2.520804243395573
4.0748790861876705 1762.0613004084723 2.689458143039294
4.080106641141087 1994.8728790902992 2.8602685152436633
4.085334196094503 2263.903817097338 3.0461370941999575
4.090561751047919 2549.972637884137 3.234278545301588
4.095789306001335 2899.801018148436 3.4544403025383046
4.1010168609547515 3298.9837001280894 3.7006894538698005
4.106244415908168 3673.6791163459657 3.909384756077435
4.111471970861584 4077.019776207787 4.111401632490788
4.116699525815 4469.857922714984 4.289937400038324
4.121927080768416 4866.169200426744 4.421977939207888
4.1271546357218325 5270.786348333743 4.557494155057469
4.132382190675249 5681.786031837696 4.716666695075581
4.137609745628665 6094.554039796543 4.870346209636879
4.142837300582081 6476.1243003921245 5.005339033905
4.148064855535497 6784.2704358551655 5.119731663698005
4.1532924104889135 7002.903464051634 5.182718420449835
4.15851996544233 7145.506176801295 5.225997540823648
4.163747520395746 7157.378659358893 5.221660656602009
4.168975075349162 7074.580418184901 5.182215579805393
4.174202630302578 6858.07340965095 5.093028630737917
4.1794301852559945 6517.395042164649 4.963193420082854
4.184657740209411 6106.782128017091 4.800365976498767
4.189885295162827 5598.115480295576 4.59510017756678
4.195112850116243 5079.1946150862195 4.374462762512165
4.200340405069659 4530.415998092167 4.122518523910305
4.2055679600230755 3983.2038274690235 3.856576999722644
4.210795514976492 3509.1558700591586 3.621350009680975
4.216023069929908 3067.778597101873 3.3855213894930194
4.221250624883324 2658.782556453574 3.1456498502454946
4.22647817983674 2312.0067324745182 2.926361509416265
4.2317057347901565 2000.9048594625917 2.715605953646462
4.236933289743573 1741.509280774245 2.5308629006786467
4.242160844696989 1521.3148818086297 2.3649883979969935
4.247388399650405 1324.2347220688998 2.2054234676278788
4.252615954603821 1160.9969470688895 2.0660829025731324
4.257843509557238 1036.065270717151 1.955371044133584
4.263071064510654 921.9464308219453 1.8418230279102374
4.26829861946407 817.6430261828549 1.729551697633218
4.273526174417486 732.2301097393088 1.6337615249659776
4.278753729370902 661.380437524732 1.5539296754909921
4.283981284324319 598.5106074799928 1.4801852684651988
4.289208839277735 543.6566016935728 1.4119476934406958
4.294436394231151 494.3312151695529 1.3485849866745951
4.299663949184567 453.09067460977985 1.2919192305623761
4.304891504137983 420.90800500087437 1.24671901134271
4.3101190590914 395.35113839492067 1.210287573352143
4.315346614044816 373.8281339175952 1.1801928638610575
4.320574168998232 355.09858808289647 1.1516896108012824
4.325801723951648 338.8204624270422 1.1268985922854216
4.331029278905064 316.85117495497394 1.0909590695227993
4.336256833858481 306.55230982552405 1.0786653605883239
4.341484388811897 299.01569554143794 1.0738188422097141
4.346711943765313 289.4410005993047 1.0667528989899773
4.351939498718729 282.57833354584074 1.0637702710171426
4.357167053672145 271.53188885082125 1.048163757322594
4.362394608625562 263.67417830119854 1.0392847005759396
4.367622163578978 257.17717512966783 1.0242047279717248
4.372849718532394 249.4235905341649 1.012629552627239
4.37807727348581 240.3535828505592 0.9972302096082951
4.383304828439226 238.65313674835238 1.0070826386370544
4.388532383392643 236.17038355534237 1.0127707647697148
4.393759938346059 231.35318709382403 1.014052116960509
4.398987493299475 223.66247568041194 1.010490343253229
4.404215048252891 213.3562701822122 0.9975998747655822
4.409442603206307 205.95415613033308 0.986402290425901
4.414670158159724 202.44909838526982 0.9869931890907708
4.41989771311314 198.4428896246313 0.9929379444468718
4.425125268066556 193.98656432677453 0.9935781015346506
4.430352823019972 189.3642191927272 0.9873168458890568
4.435580377973388 184.58023422204798 0.9745598591424927
4.440807932926805 181.92240055390488 0.9634656318886292
4.446035487880221 179.43149141505384 0.9700683847791346
4.451263042833637 174.45381755321702 0.9667680396087424
4.456490597787053 175.25082857948175 0.97931034292141
4.4617181527404695 172.6840078171683 0.9887858215841109
4.466945707693886 173.11223425638386 0.9973082982984385
4.472173262647302 170.7917231439249 0.9929989306770155
4.477400817600718 171.1055724347976 0.9902793822866922
4.482628372554134 166.00831996881402 0.9727995304201158
4.4878559275075505 166.43797811418133 0.9793816792014015
4.493083482460967 166.06100206188557 0.9853617844564863
4.498311037414383 163.6819859818941 0.9855332948219798
4.503538592367799 166.3053615580156 0.9871978774704404
4.508766147321215 164.24965004953822 0.9801538561475776
4.5139937022746315 164.30968613179903 0.9929973658885671
4.519221257228048 167.6145067914034 1.0221246060814433
4.524448812181464 165.5289096683369 1.0167994516581194
4.52967636713488 167.8122956080417 1.0452309780401094
4.534903922088296 163.27445197541715 1.0194626143242418
4.5401314770417125 161.1549127539793 1.0051863873299778
4.545359031995129 161.18518844837595 1.0049937789078796
4.550586586948545 160.955592912859 1.0010889140680872
4.555814141901961 159.47140956787314 0.9984630793409104
4.561041696855377 157.31411344829388 0.9873802329861847
4.5662692518087935 150.92914916918912 0.9619623719532091
4.57149680676221 149.08895446988345 0.9500844876552135
4.576724361715626 150.07836464140178 0.9663847174129919
4.581951916669042 152.7685007797203 0.9835661780931579
4.587179471622458 153.52465281925106 0.9959383133155957
4.5924070265758745 154.13469973455625 1.0083611867960123
4.597634581529291 159.81826553002202 1.0318262010380053
4.602862136482707 158.5664288224384 1.0244022337525696
4.608089691436123 161.12174362260075 1.0278333430381201
4.613317246389539 156.22207624129823 1.0057357881535427
4.6185448013429555 154.73232708837946 0.9984563987565291
4.623772356296372 156.01081561337432 1.0000780530479623
4.628999911249788 158.17631614945608 1.0083795366732984
4.634227466203204 154.3931359285499 0.9865544405122219
4.63945502115662 155.00638352211362 0.9866050919060214
4.6446825761100365 150.42421406548024 0.9754586643370836
4.649910131063453 146.14563972241257 0.9623618840480794
4.655137686016869 148.0887709290775 0.9760697964181962
4.660365240970285 148.32018756252629 0.9854471868508607
4.665592795923701 148.78320171976375 0.9960846440815582
4.6708203508771176 151.3839940820432 1.0158634312177695
4.676047905830534 156.47987230317065 1.04037175048927
4.68127546078395 157.45793834373922 1.0361410211445283
4.686503015737366 156.0392911707389 1.0281141602803021
4.691730570690782 151.95304031844591 1.0058752044973291
4.696958125644199 151.10338661813964 1.0025889060710143
4.702185680597615 148.10519283490362 0.9905542830019002
4.707413235551031 148.3731868784883 0.984788510721196
4.712640790504447 147.7648627480192 0.9874206690991763
4.717868345457863 148.9450617848637 0.9961197608572867
4.72309590041128 144.9835581194806 0.9836064769700855
4.728323455364696 143.79019238014092 0.9845846245751941
4.733551010318112 144.38740798312787 0.9892079807918341
4.738778565271528 146.9679769444786 1.0000421865259832
4.744006120224944 153.77988106789488 1.0266516767083997
4.749233675178361 159.76962662689112 1.0478807781866744
4.754461230131777 161.9168992588018 1.0542455553616743
4.759688785085193 157.04000911034197 1.0208474874434224
4.764916340038609 147.68688225735576 0.9739269195438006
4.770143894992025 141.51458493183085 0.9402268103891271
4.775371449945442 143.30020379063737 0.9408498006364205
4.780599004898858 145.25486825596005 0.9468742067497398
4.785826559852274 147.68437205122365 0.9663328345210449
4.79105411480569 143.75918276331373 0.9533534591105716
4.796281669759106 138.03352164285752 0.9299752607651812
4.801509224712523 140.7572656998839 0.9370657252390312
4.806736779665939 145.10343561025934 0.956022075336996
4.811964334619355 147.01338533479873 0.9754014052116279
4.817191889572771 146.95940886347728 0.990042878517395
4.822419444526187 142.45698192561696 0.9789894916435892
4.827646999479604 142.0173444048307 0.9662194601843314
4.83287455443302 137.56461359233205 0.9385150471938938
4.838102109386436 141.24719118500005 0.9462070374007187
4.843329664339852 147.49051653798867 0.9792322383543393
4.848557219293268 151.2371334099409 1.0045050717175013
4.853784774246685 152.94207245039357 1.012883680248617
4.859012329200101 156.28403699750532 1.0148812853077016
4.864239884153517 156.0463594525795 0.9987056063471808
4.869467439106933 152.17228632823984 0.9688198388150496
4.8746949940603495 146.79732680460663 0.9564427741310768
4.879922549013766 141.22573931406737 0.9333877698937829
4.885150103967182 140.88566194677406 0.9368617625473004
4.890377658920598 149.76578498343588 0.9695896038320878
4.895605213874014 151.83093094495163 0.9794674957716542
4.9008327688274305 154.34243357029396 0.9935124628960108
4.906060323780847 155.51499464040296 1.001212563870628
4.911287878734263 152.3592544699039 0.9809377154050649
4.916515433687679 148.57882795767497 0.9649751795444839
4.921742988641095 142.81213507861943 0.9312964590521488
4.9269705435945115 144.9933034791152 0.9345676006373607
4.932198098547928 150.036338873501 0.950775413992075
4.937425653501344 155.50179823619226 0.9791648484701367
4.94265320845476 155.51527188699885 0.987830852770135
4.947880763408176 152.70278613765973 0.9786934473358188
4.9531083183615925 148.4056540942511 0.9618763217637311
4.958335873315009 146.95148296457478 0.941487917562369
4.963563428268425 148.76686772035004 0.9430493788618018
4.968790983221841 143.03850787485158 0.9140854481647903
4.974018538175257 140.80661193294537 0.9060040649196321
4.9792460931286735 142.27106455676733 0.9017298116211719
4.98447364808209 147.12541574052312 0.9110780879469602
4.989701203035506 154.05771806532567 0.9204462377750696
4.994928757988922 155.6482096816157 0.9043785904939594
5.000156312942338 158.3760607487033 0.8977289130374412
5.0053838678957545 162.2693034416562 0.8923599423442184
5.010611422849171 169.95704907764585 0.9059179587335021
5.015838977802587 176.80097818652618 0.9174094663278897
5.021066532756003 180.4671896140077 0.931725155530713
5.026294087709419 176.85225877661443 0.9221807900389601
5.0315216426628355 167.25763892814027 0.8943003443895128
5.036749197616252 160.12583194437025 0.8784390496722985
5.041976752569668 159.21824836112202 0.8780018327435078
5.047204307523084 157.8360493611972 0.8753815993195306
5.0524318624765 159.69489953265133 0.8821520101035536
5.0576594174299165 158.71752360259336 0.8713586244891814
5.062886972383333 158.13617825785272 0.8615024220831101
5.068114527336749 164.14393637407682 0.8653647138857579
5.073342082290165 172.33029276758216 0.8714665237429646
5.078569637243581 175.06807889891974 0.8558967673647337
5.0837971921969975 182.51663365874205 0.8554441744505669
5.089024747150414 193.11191464742996 0.858249546488725
5.09425230210383 207.08462999834978 0.8790111622035901
5.099479857057246 230.11093954176954 0.9091579004439713
5.104707412010662 250.6231764141205 0.9299352597127841
5.109934966964079 271.40450300706914 0.9499654057838042
5.115162521917495 287.39989227218575 0.962145138671844
5.120390076870911 302.77308027738195 0.9775650458254317
5.125617631824327 313.8876373222572 0.985277915446704
5.130845186777743 320.95922280639417 0.9932599532261027
5.13607274173116 321.5674869357514 0.9983055103477357
5.141300296684576 308.17148273996037 0.9853371916441771
5.146527851637992 287.0450530030225 0.961810983981907
5.151755406591408 262.69640157072706 0.9368576564161719
5.156982961544824 239.53654539960755 0.918116454532794
5.162210516498241 223.98277054580416 0.9165205633582767
5.167438071451657 205.45922746634324 0.9074043088635059
5.172665626405073 188.95264904542046 0.8935502664985302
5.177893181358489 177.37604952649738 0.8771254538916877
5.183120736311905 171.68238789826188 0.8850328780773112
5.188348291265322 170.12593865604816 0.9005736845962281
5.193575846218738 166.6809459697254 0.9080304353652808
5.198803401172154 162.30919193170467 0.9065134667117223
5.20403095612557 156.85515413677092 0.89305265423123
5.209258511078986 153.15050134685748 0.8859367235402766
5.214486066032403 151.8708676040732 0.8762372505156817
5.219713620985819 152.50783881526843 0.8863691927484788
5.224941175939235 152.6964405103831 0.8908392803368292
5.230168730892651 149.59645920260402 0.8845402963632772
5.235396285846067 148.63728645914242 0.8863454562095817
5.240623840799484 147.21152396040398 0.8732846631902188
5.2458513957529 147.88155580293477 0.8802274146077359
5.251078950706316 147.90801627600695 0.8836810345705711
5.256306505659732 150.49781587017978 0.8862125759505977
5.261534060613148 152.6360728823367 0.8973351612945258
5.266761615566565 150.7914633770598 0.8749378375274802
5.271989170519981 145.50562075361327 0.8579416827444739
5.277216725473397 146.2886348542377 0.8700823025016411
5.282444280426813 147.19614334769872 0.8866582401821363
5.2876718353802294 153.06668553135205 0.918234134664036
5.292899390333646 148.01763155731535 0.9072272698228971
5.298126945287062 144.25371465224242 0.8913160280989877
5.303354500240478 142.9428910194207 0.8896014425065216
5.308582055193894 143.22107544047708 0.8812800543181651
5.3138096101473105 145.94050741839462 0.8829212649695397
5.319037165100727 148.78991898027488 0.8891996126431618
5.324264720054143 147.26735207414401 0.8887259922371645
5.329492275007559 146.35607671397574 0.8898784148926951
5.334719829960975 146.9752547129547 0.8960346231475674
5.3399473849143915 145.4765313280899 0.8945464837922006
5.345174939867808 143.00312418858377 0.8842917529905306
5.350402494821224 141.21241541966276 0.87877398239489
5.35563004977464 144.09723434134523 0.8826937892431569
5.360857604728056 146.32957702077755 0.8763488100703971
5.3660851596814725 147.12126526715676 0.8782295971731288
5.371312714634889 146.92780652319786 0.8722784201265692
5.376540269588305 148.51732246147014 0.8753734464418188
5.381767824541721 150.16521837873114 0.8838867764357232
5.386995379495137 154.81129588920538 0.8970363949905535
5.3922229344485535 159.1587787648734 0.9137298217201644
5.39745048940197 154.08119788395865 0.9108267248055126
5.402678044355386 153.22446533800095 0.8939079173395854
5.407905599308802 151.83107072541526 0.8850507236719987
5.413133154262218 153.68757390831115 0.870231483261907
5.4183607092156345 156.32370606032612 0.8554423630047813
5.423588264169051 160.18730625578013 0.8489192162627028
5.428815819122467 161.3759834437346 0.8245562985923722
5.434043374075883 164.10279043793457 0.8171226128101543
5.439270929029299 169.9234064257429 0.8211537507385165
5.4444984839827155 172.7806121549792 0.8278043392448821
5.449726038936132 173.06782522940432 0.8300526891693523
5.454953593889548 173.4379212520682 0.8386087412748081
5.460181148842964 172.9214920112752 0.8505342525694638
5.46540870379638 167.51690693364455 0.8561525763538641
5.4706362587497965 162.5217493484934 0.8536787835188508
5.475863813703213 155.3042139704252 0.8433026110742382
5.481091368656629 152.84148002297573 0.8379364612504647
5.486318923610045 150.606724266291 0.832852167582905
5.491546478563461 153.72971704836752 0.841206023032203
5.4967740335168775 154.4613959541757 0.8402710980540159
5.502001588470294 155.75682496408336 0.842115341464399
5.50722914342371 149.0658818488522 0.8281673275014828
5.512456698377126 147.30917801617124 0.8186882913577467
5.517684253330542 147.27227625939634 0.8239602771816795
5.522911808283959 146.68426177895884 0.8214233197510734
5.528139363237375 151.7378665900188 0.8368531908930266
5.533366918190791 153.38974443265425 0.8367134148453704
5.538594473144207 156.39099934096294 0.8516914337874425
5.543822028097623 159.48101535692516 0.8600983197563914
5.54904958305104 158.17114747601175 0.8507246889959044
5.554277138004456 157.3299397548246 0.8362750802179755
5.559504692957872 156.41825796659805 0.8287576405116615
5.564732247911288 158.51765204701587 0.8325095943574287
5.569959802864704 162.2195082142666 0.8472598030941374
5.575187357818121 165.29276931264374 0.8439835492859487
5.580414912771537 166.81839825505543 0.8351944548415886
5.585642467724953 169.64621691766334 0.8401817440848596
5.590870022678369 171.70696953723157 0.8335412226591951
5.596097577631785 174.58126006404706 0.8367817610815446
5.601325132585202 175.66559014268972 0.8292042628379916
5.606552687538618 183.29297809840125 0.8313986452413245
5.611780242492034 189.59108171061638 0.830245717810322
5.61700779744545 193.95792278407566 0.8275375370145395
5.622235352398866 208.51003608504683 0.839474197432494
5.627462907352283 228.95963994806405 0.8551613935896404
5.632690462305699 261.550775556085 0.8894655268600847
5.637918017259115 315.30228207501415 0.953600413281592
5.643145572212531 385.44308001913646 1.0343487113610805
5.648373127165947 467.98719695253504 1.1269869163069008
5.653600682119364 546.5618623149022 1.208991628434894
5.65882823707278 612.2915423153495 1.2759531224624756
5.664055792026196 657.9262296692856 1.3213059024706362
5.669283346979612 689.1758609072732 1.3508398540936846
5.674510901933028 704.0465557203839 1.362936879350601
5.679738456886445 712.2156605890535 1.3695370009167158
5.684966011839861 714.8424697975801 1.3709025827185697
5.690193566793277 712.5270498060146 1.3663662098311797
5.695421121746693 717.5441357092673 1.3698726462134123
5.700648676700109 723.0305177366699 1.3746184612409582
5.705876231653526 729.3233628044038 1.3812923401223798
5.711103786606942 730.4844491041099 1.381674132369322
5.716331341560358 732.1838302635219 1.3826049575034758
5.721558896513774 733.920933386661 1.3834883773368694
5.7267864514671905 734.5078835497208 1.3841338594544699
5.732014006420607 729.7901286892733 1.379330860916781
5.737241561374023 723.6066494387959 1.372771502327557
5.742469116327439 725.9458292361429 1.375002964255932
5.747696671280855 741.9252890416351 1.3897621162384763
5.7529242262342715 764.5972533783726 1.4107284930119846
5.758151781187688 794.984943829199 1.436475958072535
5.763379336141104 827.0682242772867 1.4642370942287117
5.76860689109452 861.2143676543639 1.4921015253376275
5.773834446047936 899.5648788864777 1.5241734574532193
5.7790620010013525 931.9102921644641 1.5509938017063094
5.784289555954769 951.2099848858966 1.565983136243907
5.789517110908185 954.5291083826908 1.5673078227606676
5.794744665861601 924.377288435016 1.5413287463957361
5.799972220815017 855.9668682353391 1.4839870572556466
5.8051997757684335 765.9549744478091 1.4057283490170276
5.81042733072185 653.610329939858 1.299622349912335
5.815654885675266 551.6696881323533 1.1986862108822283
5.820882440628682 459.2193812950749 1.1011100591653515
5.826109995582098 386.7923570194534 1.0254403794614815
5.8313375505355145 328.71835525676755 0.9623536825227808
5.836565105488931 284.0030713119689 0.9114669133802907
5.841792660442347 249.2081759883582 0.8650521126635151
5.847020215395763 231.62445145070723 0.8428040609654573
5.852247770349179 219.4237832862252 0.827733841887612
5.8574753253025955 214.64765901017168 0.8273552193942879
5.862702880256012 205.87018896336204 0.8182283264228779
5.867930435209428 202.39623466923743 0.814181310296575
5.873157990162844 198.1871924362575 0.8103061429373343
5.87838554511626 195.88865988686928 0.8056950511566672
5.8836131000696765 191.30376495574944 0.7939508168181606
5.888840655023093 188.5346203553177 0.7898460108198773
5.894068209976509 187.8532316567384 0.7836306613513246
5.899295764929925 188.10161458283025 0.7830109079622557
5.904523319883341 189.05032796581875 0.7868092923239269
5.9097508748367575 190.44078072851332 0.7917787652689958
5.914978429790174 191.94387563364305 0.7986231486114057
5.92020598474359 190.3268580009883 0.790805033105303
5.925433539697006 188.97048894731694 0.7838543752625767
5.930661094650422 186.68374531686447 0.7736225368325819
5.9358886496038386 188.70675827969575 0.7723122926341985
5.941116204557255 196.61822641822897 0.786831393098343
5.946343759510671 203.63650732465914 0.7990658897946964
5.951571314464087 209.01335645481456 0.8177260564510507
5.956798869417503 209.97939796352577 0.8184960079744672
5.96202642437092 212.29171389263465 0.8184637867393317
5.967253979324336 219.97367796558368 0.8321401839656354
5.972481534277752 233.18696750229077 0.8496451442330077
5.977709089231168 244.6207443186509 0.8626180462240056
5.982936644184584 258.0411612795875 0.880729520728819
5.988164199138001 271.85834625828943 0.8959693977372998
5.993391754091417 283.25423319171324 0.9115062707410982
5.998619309044833 296.3437754688264 0.9264804846815106
6.003846863998249 317.9226765509837 0.9563750119814619
6.009074418951665 343.15446128080777 0.9894399380449853
6.014301973905082 373.216896394801 1.0288670592805655
6.019529528858498 414.52292501445953 1.0791159393599683
6.024757083811914 463.18601202835725 1.1376065504615283
6.02998463876533 516.4332969242507 1.2005136147737578
6.035212193718746 584.1676385354102 1.2770795928202154
6.040439748672163 665.4576343650192 1.3638649243403413
6.045667303625579 760.7834653150229 1.4583017121123656
6.050894858578995 884.8152042753247 1.5741036929766004
6.056122413532411 1012.9305949053949 1.6865811495490521
6.061349968485827 1144.3001209641347 1.7931413363165218
6.066577523439244 1276.5649297296143 1.8960406647591423
6.07180507839266 1387.6890065507357 1.9807239588941559
6.077032633346076 1472.9173412265877 2.045523701165804
6.082260188299492 1519.8513854190885 2.079509179481208
6.087487743252908 1514.9161187436289 2.0758603526023847
6.092715298206325 1476.7217967384215 2.049528660932043
6.097942853159741 1407.982224408403 2.002598257380951
6.103170408113157 1326.1149449157092 1.946323413622788
6.108397963066573 1230.6921971770987 1.8765790511080007
6.113625518019989 1119.5754073859275 1.7922192427930903
6.118853072973406 1009.2194986370569 1.7014494193044547
6.124080627926822 897.0685871459162 1.6047863070812953
6.129308182880238 793.122017144309 1.5103074958842273
6.134535737833654 706.1998209434187 1.4290507700657442
6.1397632927870704 625.1189744986598 1.3465341608189634
6.144990847740487 557.5783076755528 1.2746806108895574
6.150218402693903 503.24117711497524 1.2158981335175942
6.155445957647319 454.32857976246237 1.1575165367937368
6.160673512600735 414.3905690793939 1.1075540122379104
6.1659010675541515 379.6519100392291 1.063175159843669
6.171128622507568 354.7139636677964 1.0311007900403248
6.176356177460984 334.2118813813957 1.0060943622331053
6.1815837324144 314.3684150696757 0.9807951194585888
6.186811287367816 293.50600069776664 0.9537137278491454
6.1920388423212325 277.7772020556729 0.935145053295868
6.197266397274649 267.2435902303807 0.9274529088282618
6.202493952228065 263.2316439485838 0.9241674698388365
6.207721507181481 254.2717786250302 0.9064900159451985
6.212949062134897 246.29071414388983 0.8878881354667972
6.2181766170883135 235.51595314933755 0.8693895062692143
6.22340417204173 224.64087924564262 0.8509013583397462
6.228631726995146 220.20450863419305 0.8445677439542689
6.233859281948562 219.5109513027034 0.8460954383131262
6.239086836901978 216.91052812838166 0.8410211145714729
6.2443143918553945 217.2391260076008 0.8434284084805552
6.249541946808811 215.53032526052394 0.8395887782885342
6.254769501762227 212.23444362267682 0.829896267436279
6.259997056715643 209.5108645186934 0.8241943595287194
6.265224611669059 207.86084914596105 0.8258128068459882
6.2704521666224755 205.84050970957875 0.8253527081457053
6.275679721575892 201.79940508554114 0.8190820014322592
6.280907276529308 198.86867685565682 0.8156937226391598
6.286134831482724 198.3081183033875 0.8129987744087216
6.29136238643614 197.598605494115 0.8134769733283039
6.2965899413895565 198.01258312886495 0.812673549251668
6.301817496342973 198.48373367451606 0.8141935476665191
6.307045051296389 197.6281421110565 0.8149507686753465
6.312272606249805 198.30853934124903 0.8176068327746425
6.317500161203221 197.07859797196102 0.8156933000619973
6.3227277161566375 197.87529897594624 0.8142844997357016
6.327955271110054 193.0011218117286 0.800978646561245
6.33318282606347 190.3179384608258 0.7942225202513614
6.338410381016886 187.0718492516838 0.7905757921754554
6.343637935970302 188.06776404384388 0.7948749805764567
6.3488654909237185 191.80299152175843 0.8072188058058481
6.354093045877135 191.8956096490139 0.8106607390881656
6.359320600830551 194.81040759189048 0.8110461915393803
6.364548155783967 191.70941587835983 0.8019836620512056
6.369775710737383 192.08227116161675 0.8011146610135624
6.3750032656908 187.87609392076007 0.7918041214431795
6.380230820644216 187.27143488300877 0.79043186111893
6.385458375597632 186.64264072269557 0.788396863157093
6.390685930551048 184.91124270938514 0.7811458561574263
6.395913485504464 189.01282042490396 0.7916901985606615
6.401141040457881 187.16252592348363 0.7851635498297146
6.406368595411297 185.62985708305283 0.7875656979738336
6.411596150364713 187.16145465189697 0.7858725335296921
6.416823705318129 189.78080029870938 0.7860103076782069
6.422051260271545 193.1551177522908 0.7954559766696786
6.427278815224962 194.27464365173833 0.796105444787107
6.432506370178378 194.24875641997795 0.8001470800621893
6.437733925131794 195.26918720573917 0.7997427298917762
6.44296148008521 197.87354171710135 0.7972890289182307
6.448189035038626 199.7026936028869 0.7951429719685039
6.453416589992043 197.46849781480134 0.7879962529642154
6.458644144945459 197.69059436069676 0.7874757786591978
6.463871699898875 196.97039415732326 0.7847397326666163
6.469099254852291 196.69619088574527 0.7811236934684115
6.474326809805707 196.25483029284035 0.7738358861083204
6.479554364759124 199.02111884793396 0.7809400828646
6.48478191971254 202.65446352809988 0.7893973742686694
6.490009474665956 206.48939498150216 0.792969442433975
6.495237029619372 207.43931599652342 0.794125465188758
6.500464584572788 206.98943261911873 0.7842855559953561
6.505692139526205 209.1813731966658 0.7804348337842655
6.510919694479621 215.61679355775823 0.7907564446606267
6.516147249433037 223.0989466285996 0.7995471561207868
6.521374804386453 230.63625515813058 0.8128758461733785
6.526602359339869 235.36461782056003 0.8147569462135237
6.531829914293286 245.114940628073 0.8203705762964361
6.537057469246702 253.2052492606814 0.8260280283629311
6.542285024200118 270.41273614814367 0.8433640815153446
6.547512579153534 289.70360784222316 0.8635499117343756
6.55274013410695 308.1991054375125 0.8852498002070165
6.557967689060367 329.09317302816027 0.9092259711344068
6.563195244013783 347.83686862770406 0.930565198965643
6.568422798967199 372.92440870642525 0.9606620140258085
6.573650353920615 387.8454209958718 0.9769573972675697
6.5788779088740315 398.43684460900147 0.9870430260216313
6.584105463827448 400.1424698351397 0.9885222270425477
6.589333018780864 393.4410422067847 0.9824030973660441
6.59456057373428 386.0366134554219 0.9749575627087795
6.599788128687696 377.62267536084164 0.9659651775862605
6.6050156836411125 364.0497466038161 0.9462482122468571
6.610243238594529 350.94687887030796 0.9295680420033245
6.615470793547945 336.9939586661378 0.9138678965742212
6.620698348501361 319.16141328634137 0.8926584267780467
6.625925903454777 303.6830673278917 0.8744827550441371
6.6311534584081935 288.98541584033416 0.855784086675092
6.63638101336161 281.77002413242934 0.8501377615480106
6.641608568315026 276.97916777825225 0.8466990101719878
6.646836123268442 269.85973030522655 0.8379945823114289
6.652063678221858 260.4088244653759 0.8254892265671253
6.6572912331752745 248.03517277438138 0.8097300310221202
6.662518788128691 239.8665321310323 0.7983175223203476
6.667746343082107 234.60434245421771 0.7892293747043476
6.672973898035523 236.6402436842489 0.7958795275285948
6.678201452988939 232.68715020345337 0.7923906280297488
6.6834290079423555 229.6366090647776 0.7934956065634708
6.688656562895772 228.40185598825744 0.7951809416286538
6.693884117849188 225.28423900203 0.791981684033543
6.699111672802604 223.4786666177107 0.7902594838812534
6.70433922775602 220.96410297401263 0.7849056825055091
6.7095667827094365 218.52463244245442 0.7776853380839502
6.714794337662853 219.0119290621737 0.7761213428065403
6.720021892616269 221.073883653857 0.7798331604251264
6.725249447569685 221.2324237804416 0.7837916015980193
6.730477002523101 223.37324217996655 0.7895799493548129
6.7357045574765175 225.90997969872805 0.7942550814692904
6.740932112429934 224.73051133252076 0.7898872754405486
6.74615966738335 228.01974459614493 0.7954136141619389
6.751387222336766 227.46624430304146 0.7930911565302026
6.756614777290182 229.28325192529678 0.7963257125842784
6.7618423322435985 228.8806221814707 0.7954861615870658
6.767069887197015 228.26284808552097 0.7952710254328861
6.772297442150431 229.38538625467865 0.800454168625189
6.777524997103847 230.3924664804696 0.8022109669397812
6.782752552057263 225.74931711486425 0.7888993654941446
6.7879801070106796 220.86495401728038 0.7763033786177578
6.793207661964096 218.01611943175388 0.7690095530247884
6.798435216917512 217.56462550093153 0.7709898125378871
6.803662771870928 218.6131952410504 0.7682045294453926
6.808890326824344 220.8882934650212 0.7680842768968942
6.814117881777761 219.47948174678623 0.7616151543655362
6.819345436731177 220.37988930317545 0.7621974306035784
6.824572991684593 221.09095911397958 0.7665428510950513
6.829800546638009 222.50734299151816 0.7703113547407551
6.835028101591425 225.11923845538846 0.7780133295403427
6.840255656544842 227.4234372878665 0.7809560168193027
6.845483211498258 229.38833490044917 0.7838583187252107
6.850710766451674 232.065444462652 0.7889925814489274
6.85593832140509 235.420026152068 0.7924644968243326
6.861165876358506 237.3611130522592 0.7926920477353381
6.866393431311923 240.49691749976057 0.7938305243204582
6.871620986265339 244.08838307869266 0.7959492270084046
6.876848541218755 243.8580004545439 0.7938623225506047
6.882076096172171 245.8205959749195 0.796456475652
6.887303651125587 246.78771720245962 0.7941393562030102
6.892531206079004 248.059371089719 0.7930152529676557
6.89775876103242 254.24683825830508 0.7986690926121662
6.902986315985836 257.4460012526465 0.802192229274882
6.908213870939252 260.3735923829055 0.8038288380848733
6.913441425892668 264.1050547656319 0.8046221544699516
6.918668980846085 269.9270835030248 0.8113127642820103
6.923896535799501 271.5379517253634 0.8096311402528187
6.929124090752917 273.6415263783362 0.8070213930814647
6.934351645706333 270.5506481260691 0.8015433203064198
6.939579200659749 277.546589459438 0.809775323759404
6.944806755613166 284.10349251632505 0.8199134259185019
6.950034310566582 291.73847795594406 0.8293271902116962
6.955261865519998 299.6521309151088 0.836796958291783
6.960489420473414 309.5064965165241 0.8478208163046215
6.96571697542683 321.1863517481623 0.8594405478116467
6.970944530380247 334.95723531188895 0.8743544640916452
6.976172085333663 352.4620940121626 0.8938802161298844
6.981399640287079 372.8842780209183 0.9165238106331992
6.986627195240495 398.1800095653814 0.9444301375938841
6.9918547501939114 428.177658554321 0.976517709098369
6.997082305147328 472.000709631617 1.022181538520749
7.002309860100744 533.5278967105176 1.0826244203845496
7.00753741505416 630.060968223881 1.1745634614508316
7.012764970007576 758.714211085757 1.2880802060485523
7.0179925249609925 923.7080462015556 1.4230539345720952
7.023220079914409 1092.3705802094457 1.546755771584204
7.028447634867825 1242.93301533312 1.647298255238021
7.033675189821241 1348.476221444146 1.713484241976594
7.038902744774657 1399.5140204359059 1.7431452156196607
7.0441302997280735 1381.2590092666762 1.7302399468210192
7.04935785468149 1314.6739486997658 1.6867735110822049
7.054585409634906 1214.2885291973532 1.6195734841299818
7.059812964588322 1095.42998000513 1.5374602276207068
7.065040519541738 978.5845448307837 1.4519940876887036
7.0702680744951545 873.0353061046354 1.3718955561708388
7.075495629448571 783.0455815770603 1.298636416648744
7.080723184401987 712.0845826811707 1.2384439908274247
7.085950739355403 656.4002649742056 1.1881778250661237
7.091178294308819 620.0070845355204 1.1543920268106702
7.0964058492622355 593.165691583681 1.128344521469489
7.101633404215652 568.8858320207335 1.1060275387585359
7.106860959169068 554.8426381549247 1.094410792582844
7.112088514122484 538.9187769042175 1.0794009024283149
7.1173160690759 524.4093322510764 1.0644749203693737
7.1225436240293165 514.6925140926719 1.0547432393677203
7.127771178982733 501.92371336948366 1.0423319582015054
7.132998733936149 491.86159673019296 1.0327456570936244
7.138226288889565 479.3012585913103 1.017794453601931
7.143453843842981 467.75744665229234 1.0046032553663764
7.1486813987963975 465.51676255251135 1.0008824836466488
7.153908953749814 465.85381114636573 1.0013645504697468
7.15913650870323 464.7438499701246 0.9999150536002925
7.164364063656646 465.55517263799703 1.000962052583199
7.169591618610062 464.6111009485331 0.9981829262304356
7.1748191735634785 471.4967431733805 1.0048993447723735
7.180046728516895 491.4687594337499 1.025000032887704
7.185274283470311 525.7481488041769 1.0599427100230732
7.190501838423727 578.2305503273295 1.1102166363226
7.195729393377143 652.2779273455587 1.1770707082459655
7.2009569483305595 762.7226174471358 1.272268058608037
7.206184503283976 897.7597363984763 1.378673741553636
7.211412058237392 1068.7286917756012 1.5024188548718047
7.216639613190808 1261.9847447529949 1.6312421224916722
7.221867168144224 1482.341968781082 1.7667465068624282
7.227094723097641 1711.1417012007637 1.8959592730890733
7.232322278051057 1929.3610520201814 2.010984469385582
7.237549833004473 2085.8559711001412 2.086991423831737
7.242777387957889 2146.7860809302592 2.1162752408599723
7.248004942911305 2082.9595902911597 2.083103103414888
7.253232497864722 1909.00252804995 1.9937887926393023
7.258460052818138 1659.6430347728474 1.859841117807322
7.263687607771554 1381.6585476836447 1.6966981924132767
7.26891516272497 1120.1160681410056 1.5272658174119385
7.274142717678386 896.544603579034 1.3647688157953544
7.279370272631803 725.1781461428883 1.2285326685688698
7.284597827585219 592.2701580383243 1.1129584564586863
7.289825382538635 503.8589927352769 1.0284363186506331
7.295052937492051 445.18711811252393 0.9703464501214047
7.300280492445467 401.38268410637426 0.9242397966202325
7.305508047398884 370.3376234884972 0.8907808240011651
7.3107356023523 352.0409287050267 0.8705816650685677
7.315963157305716 336.6258783331831 0.8515725775272357
7.321190712259132 329.007789543873 0.8421147377279549
7.326418267212548 325.07574847299674 0.8397403635353315
7.331645822165965 319.53745671732804 0.8355536419006659
7.336873377119381 312.3612952835615 0.8274650792697228
7.342100932072797 308.3704898353116 0.8222525455885202
7.347328487026213 304.2352656847719 0.8145582471654395
7.352556041979629 301.4482416505109 0.8103439672614433
7.357783596933046 301.40194682440637 0.8106744761488583
7.363011151886462 302.7618871542315 0.812472953891316
7.368238706839878 301.13559312289664 0.8098505704411134
7.373466261793294 303.48929300676383 0.8116495936454394
7.37869381674671 304.12984168285254 0.8123086776386179
7.383921371700127 300.3141035878186 0.8073832170524565
7.389148926653543 299.4490686939806 0.8076686210159696
7.394376481606959 296.7984617928306 0.8054978759730492
7.399604036560375 297.1801953065857 0.8045759673400266
7.4048315915137914 299.2726111731119 0.8062211212568513
7.410059146467208 297.50441785943 0.8016368103591318
7.415286701420624 298.4128513756926 0.801925283661274
7.42051425637404 296.9543227542338 0.8015326450854151
7.425741811327456 298.8300598783175 0.8063069575032067
7.4309693662808725 300.3259864996725 0.8072658216713252
7.436196921234289 302.913328512338 0.8096390569157993
7.441424476187705 306.34720970348604 0.8137185229086532
7.446652031141121 310.9563349773181 0.8175244946510031
7.451879586094537 315.3380870269583 0.8247284530968043
7.4571071410479535 319.25803826568597 0.8283865030886344
7.46233469600137 319.08947485291105 0.8265769554610345
7.467562250954786 322.2134944227452 0.8307490180481568
7.472789805908202 323.6900277301236 0.8297161288012287
7.478017360861618 326.03045908821605 0.8325242012066552
7.4832449158150345 333.2750093270258 0.8396593071691837
7.488472470768451 340.4259631999266 0.8477512078976035
7.493700025721867 351.05323906349656 0.8604915919866905
7.498927580675283 364.54387723327574 0.8733647055521916
7.504155135628699 376.8045715815001 0.8845381365576157
7.5093826905821155 393.42382199432177 0.9017573848836569
7.514610245535532 408.391887247432 0.9176445869884127
7.519837800488948 421.2040476131373 0.9327214398183209
7.525065355442364 431.19581335998004 0.9421408157964841
7.53029291039578 436.62161283020896 0.944194202702277
7.5355204653491965 441.3803609171695 0.9480459122608668
7.540748020302613 441.910227424329 0.9469566919475566
7.545975575256029 436.81972458455147 0.9411764240455914
7.551203130209445 437.5605676708746 0.9420862608986554
7.556430685162861 435.4183221305684 0.9396074419085427
7.5616582401162775 434.92093169949425 0.9387871628211866
7.566885795069694 432.92525173518743 0.9375839653290553
7.57211335002311 427.2351954350003 0.9324063610881401
7.577340904976526 419.16466833940666 0.923091158179655
7.582568459929942 409.0569483309939 0.9126590278989646
7.5877960148833585 402.95830514787485 0.9059144245041054
7.593023569836775 397.86633554820054 0.9014936364729307
7.598251124790191 397.20469032639465 0.900764206358412
7.603478679743607 393.0328978611567 0.8954050926983779
7.608706234697023 390.30027392790555 0.8907635850042283
7.6139337896504395 387.9430621759059 0.8879272535453434
7.619161344603856 387.89448067079445 0.8879682954985579
7.624388899557272 386.984946369385 0.8844214486624323
7.629616454510688 387.5524949077826 0.8841258722216109
7.634844009464104 389.36653598388597 0.886822392809568
7.6400715644175206 395.29043297743334 0.8951157883083046
7.645299119370937 403.60307500134525 0.9054140809107221
7.650526674324353 413.1173216773583 0.9126714312054656
7.655754229277769 422.15688856190974 0.9193458519640018
7.660981784231185 430.0064301785785 0.9269776664555025
7.666209339184602 441.2337502478587 0.9369304627796425
7.671436894138018 451.0428365936513 0.9469074920790042
7.676664449091434 466.2884774410049 0.9628235615868955
7.68189200404485 480.8375251049964 0.9757649078900276
7.687119558998266 490.9960895758875 0.9847278075714616
7.692347113951683 501.32828070139584 0.9939316244463271
7.697574668905099 511.5734956528966 1.0034506377444277
7.702802223858515 521.2117527770306 1.0123240468821402
7.708029778811931 530.5989161278973 1.0206108258915876
7.713257333765347 537.0912890373862 1.0262674263691307
7.718484888718764 533.9725260236422 1.0239801728866145
7.72371244367218 530.6769274165428 1.0205675757538692
7.728939998625596 525.0702911368934 1.0133019236354095
7.734167553579012 517.8883334601348 1.0052233556121748
7.739395108532428 518.9209097380069 1.0067872553408583
7.744622663485845 519.1300516568955 1.0060708297229215
7.749850218439261 522.676625482936 1.0103449770859168
7.755077773392677 524.5920943890853 1.011418396653922
7.760305328346093 518.0024301345039 1.006117541793569
7.765532883299509 510.2950508922625 0.9983715248025685
7.770760438252926 501.6563177202365 0.9892570437489834
7.775987993206342 492.74978645840656 0.9789401394449511
7.781215548159758 485.9599987382778 0.9713039712554772
7.786443103113174 477.62487210336735 0.9633713341989695
7.79167065806659 468.82061430941934 0.9557597579969247
7.796898213020007 460.1200254727596 0.948116039187568
7.802125767973423 452.42614392908564 0.9405371326110029
7.807353322926839 446.66058655781336 0.9352240388813486
7.812580877880255 441.1634873048698 0.9297312417054554
7.817808432833671 436.21722409891225 0.9242028147094874
7.823035987787088 431.2310707281554 0.9166150897159305
7.828263542740504 425.007311063019 0.909873558828722
7.83349109769392 426.21720996605524 0.9094869603161456
7.838718652647336 429.38319094290335 0.9139317661467047
7.8439462076007525 429.30263200130776 0.9138285426698844
7.849173762554169 434.3307417166311 0.919874909337382
7.854401317507585 437.72455900030474 0.9235137713710166
7.859628872461001 445.0107294640869 0.9302494419413477
7.864856427414417 449.05639959698965 0.9332009160826932
7.8700839823678335 453.70947692456735 0.9370052694061614
7.87531153732125 458.97902756034495 0.941098165849821
7.880539092274666 461.85565887886975 0.9416767942918184
7.885766647228082 470.05147421656477 0.9487748909079091
7.890994202181498 478.2616782162274 0.9565476296109796
7.8962217571349145 490.5893889054246 0.9701912243188422
7.901449312088331 505.0765761912192 0.983938174642841
7.906676867041747 516.027791347062 0.9941363529661265
7.911904421995163 525.8567259830846 1.001211052883811
7.917131976948579 536.2528852102945 1.0101406589017807
7.9223595319019955 549.6137565783862 1.022118379735092
7.927587086855412 561.8720086449266 1.0330303339455265
7.932814641808828 572.2768900133449 1.0419112640301718
7.938042196762244 586.2603143646443 1.0540890712417976
7.94326975171566 602.964979871857 1.0691854164549068
7.9484973066690765 616.523250758474 1.079412774630526
7.953724861622493 637.0660125749421 1.096440016223882
7.958952416575909 653.8110906571582 1.10929828119176
7.964179971529325 672.1281949227387 1.1254814612665267
7.969407526482741 681.5657208556737 1.1326730303000134
7.9746350814361575 689.8966709255953 1.139001774414161
7.979862636389574 698.6979533286384 1.1465345619835419
7.98509019134299 701.4512876714915 1.1474812021965397
7.990317746296406 705.8627754677495 1.1510422754186012
7.995545301249822 700.0217770882691 1.1461433186906067
8.000772856203238 696.1967639354887 1.1417857027415077
8.006000411156654 689.0804933628899 1.1356470520203172
8.01122796611007 680.9545622279594 1.1285000882528486
8.016455521063486 670.5864135740283 1.118811919867856
8.021683076016902 659.3966645998531 1.1090976630839742
8.026910630970319 649.1101112552051 1.0993321992292941
8.032138185923735 639.7541172411246 1.0915213570097975
8.037365740877151 628.870149964128 1.0820265933246056
8.042593295830567 622.5437979329563 1.0762248493854343
8.047820850783983 612.1597118901557 1.0681765199505167
8.0530484057374 602.7732012255486 1.0597549337825911
8.058275960690816 593.5751787013985 1.0517908662273199
8.063503515644232 586.7355028382487 1.0453850006693914
8.068731070597648 580.606593691047 1.039449633858557
8.073958625551064 573.3696921419014 1.0322462371174828
8.07918618050448 565.15383171202 1.0240139958319234
8.084413735457897 552.9087624713641 1.0120528712968053
8.089641290411313 554.730033520225 1.0132690455628794
8.09486884536473 555.0305398476781 1.0132759338783315
8.100096400318145 556.7772767887212 1.014380072124379
8.105323955271562 554.8802973096766 1.012463340204376
8.110551510224978 549.1402211016056 1.0065348319451555
8.115779065178394 546.1466564355658 1.0033480080099666
8.12100662013181 545.5896588343672 1.0029113868892985
8.126234175085226 551.097190904212 1.0087611527846945
8.131461730038643 556.0068201777754 1.013788646085073
8.136689284992059 567.1941921095203 1.0230749394802472
8.141916839945475 577.781336926936 1.0310411893897085
8.147144394898891 592.3776220858655 1.042963378346094
8.152371949852308 616.0396144623846 1.0620362318360188
8.157599504805724 641.0628125965194 1.0839329773659467
8.16282705975914 669.5214144153998 1.1069393996692112
8.168054614712556 695.3048508522605 1.1285082123898242
8.173282169665972 716.2530650626863 1.1451725045078431
8.178509724619389 728.3783657743661 1.1550056639621218
8.183737279572805 735.3930273687342 1.1600489344294695
8.188964834526221 729.3533354324006 1.1520138206371096
8.194192389479637 721.5255184949876 1.144211348864958
8.199419944433053 713.1409297266732 1.1365679104086548
8.20464749938647 705.6425257898493 1.1316464949418328
8.209875054339886 695.5108277936044 1.1235874879059053
8.215102609293302 686.7548505716478 1.1159549205442314
8.220330164246718 675.1082406738316 1.1056590182418744
8.225557719200134 674.285342843526 1.1055505566434434
8.23078527415355 671.2868466523172 1.1031964674603545
8.236012829106967 666.2484374728472 1.0992077800121567
8.241240384060383 665.0549370865655 1.0977753198166007
8.2464679390138 663.2658679570143 1.096948755710804
8.251695493967215 661.4880058021586 1.0955796906909083
8.256923048920632 658.861436236777 1.0915876633346682
8.262150603874048 655.139891890419 1.0873482731904351
8.267378158827464 648.38864972345 1.0812931694663663
8.27260571378088 647.7953167410268 1.0805432711164817
8.277833268734296 643.1694137249106 1.0765052591755604
8.283060823687713 638.3863424679463 1.072098326854569
8.288288378641129 631.563149773105 1.0654407230871594
8.293515933594545 622.3144649332579 1.0565968412509443
8.298743488547961 617.4364211887972 1.0515187228961496
8.303971043501377 622.0842277036637 1.0570086134167966
8.309198598454794 627.2353225238536 1.0627889799120513
8.31442615340821 628.2887301815463 1.0634103879315604
8.319653708361626 630.7907650401733 1.0643392863522327
8.324881263315042 627.7802374196972 1.05986900078687
8.330108818268458 631.1738765759424 1.062459246334443
8.335336373221875 635.1974503319769 1.0658603824877304
8.34056392817529 641.6411823073946 1.0711351960710718
8.345791483128707 647.7644597855433 1.0754305706137457
8.351019038082123 654.4898659535252 1.0793842963233016
8.35624659303554 661.8695321745474 1.0850865364599243
8.361474147988956 672.0403019617598 1.0930565009242896
8.366701702942372 677.7238615082274 1.0974295233667775
8.371929257895788 685.9531310845242 1.103325536140667
8.377156812849204 690.3225659886464 1.1066413078891526
8.38238436780262 692.4243399850794 1.10853610680686
8.387611922756037 687.1102279291055 1.1040206834110011
8.392839477709453 680.3856476447187 1.098348579933613
8.398067032662869 669.350797194703 1.0893044058998673
8.403294587616285 657.0844692832374 1.0787806587823827
8.408522142569701 644.7272861533932 1.067121642090068
8.413749697523118 632.945394102926 1.0570157763055226
8.418977252476534 621.1334657653516 1.0476304349244745
8.42420480742995 612.5518827090825 1.0408430536895956
8.429432362383366 600.4291015724691 1.0308958943484055
8.434659917336782 585.9887097518784 1.0185088083547955
8.439887472290199 574.8148718890964 1.0080192428277974
8.445115027243615 565.9000213903875 0.9996001726353053
8.450342582197031 559.0955952678711 0.9938183819317618
8.455570137150447 553.9994667260281 0.9891819018916085
8.460797692103863 549.227444245199 0.9858650006782462
8.46602524705728 543.7455196038363 0.9799357912928665
8.471252802010696 538.9623602630713 0.9754553747922441
8.476480356964112 533.606453983308 0.9707040392462625
8.481707911917528 532.0539665063282 0.9690081911988435
8.486935466870944 526.8487483916545 0.963943528153373
8.49216302182436 527.0493086489433 0.963578311098544
8.497390576777777 525.0291469497201 0.9602329059656067
8.502618131731193 522.8220729360152 0.9576793280141529
8.50784568668461 523.722911141725 0.9583007835744701
8.513073241638025 522.3627140933655 0.9565203136601425
8.518300796591442 516.959083752077 0.9512812296556031
8.523528351544858 514.400285039825 0.9493125923246655
8.528755906498274 508.51473686442074 0.943483735140002
8.53398346145169 504.51833555998587 0.939969263928064
8.539211016405106 498.9781037638723 0.9348812557860534
8.544438571358523 499.7977005388933 0.9369386018213429
8.549666126311939 498.54387545274653 0.936614989319435
8.554893681265355 501.87042115403807 0.9400932116076854
8.560121236218771 499.2217448686126 0.9339972039362966
8.565348791172188 499.94110009528174 0.9322689339626141
8.570576346125604 501.6312420066697 0.9317319806119628
8.57580390107902 504.21365325304026 0.935001038008165
8.581031456032436 507.67876188683175 0.9395943957439749
8.586259010985852 509.0070221862981 0.9404835604270433
8.591486565939269 510.4104256670713 0.9421258600790928
8.596714120892685 512.6308739714232 0.9428669134177634
8.601941675846101 509.5749223585444 0.9393299111007444
8.607169230799517 508.101374722936 0.938694768827176
8.612396785752933 507.274699769926 0.9380307950765349
8.61762434070635 508.4494734673046 0.9393442869824622
8.622851895659766 514.2743828015473 0.9444437913489392
8.628079450613182 520.2505239232382 0.9483231928150223
8.633307005566598 523.3055735879567 0.95027560297419
8.638534560520014 528.6811830213657 0.9548709748545318
8.64376211547343 534.9090611598566 0.9608365227644615
8.648989670426847 541.6369014122344 0.9660625483381876
8.654217225380263 548.9772011724762 0.9709553099212781
8.65944478033368 557.3680976177254 0.9773853841404017
8.664672335287095 565.7409024968792 0.98461033116305
8.669899890240512 572.4713357666433 0.9901031763907217
8.675127445193928 579.9987529353388 0.9969474140004042
8.680355000147344 588.7502830847421 1.0035847880069906
8.68558255510076 595.6887585355381 1.008680405698494
8.690810110054176 607.6601883892666 1.0183081127700977
8.696037665007593 621.6011868456967 1.028651575787177
8.701265219961009 636.646109584219 1.0402830907899427
8.706492774914425 656.5143364759601 1.0555895668010127
8.711720329867841 669.5511651568116 1.0664325318099348
8.716947884821257 680.6873032442165 1.0744756236562045
8.722175439774674 687.0673656475074 1.0792502236478205
8.72740299472809 684.4348341675563 1.0768550071810774
8.732630549681506 679.819283820625 1.0740467958611002
8.737858104634922 675.0035288073112 1.0705008051715832
8.743085659588338 667.603683659653 1.0651940213922118
8.748313214541755 662.5244861283913 1.0609353503858088
8.75354076949517 652.968192264676 1.0533065272447788
8.758768324448587 643.1362192971204 1.043539568949808
8.763995879402003 631.8438592406785 1.0338070259868843
8.76922343435542 615.1863930999153 1.0196599238215864
8.774450989308836 603.9536438948213 1.011427131332938
8.779678544262252 594.8822393268616 1.0029469263724762
8.784906099215668 586.3318385990892 0.9941806291698941
8.790133654169084 581.263761909178 0.9889217734282638
8.7953612091225 577.2560510113733 0.9855409481980814
8.800588764075917 575.7394776239142 0.98406405715548
8.805816319029333 575.7607718879774 0.9844772896507251
8.811043873982749 572.962781098586 0.9823611450747808
8.816271428936165 570.6202760935926 0.9807852869734246
8.821498983889581 563.6879067950642 0.974046647197809
8.826726538842998 560.5379185749041 0.9712539389174842
8.831954093796414 562.5814195524994 0.9719705379485052
8.83718164874983 561.5918913592844 0.9702969832919104
8.842409203703246 558.1557574766425 0.9669305838790709
8.847636758656662 550.8056048052401 0.9609770878099101
8.852864313610079 546.3443974542994 0.9569179184589609
8.858091868563495 545.5039712773557 0.955182039647143
8.863319423516911 549.8408419541721 0.9577335612173499
8.868546978470327 554.8542280146544 0.9622148087902053
8.873774533423743 553.1202503764642 0.9604598398565686
8.87900208837716 550.8996879707497 0.9591708550628315
8.884229643330576 548.9502123084305 0.9578005674940986
8.889457198283992 550.3725826444171 0.9593506576795372
8.894684753237408 551.8370329092832 0.9612861389528377
8.899912308190824 552.8740152018463 0.9615493291560421
8.90513986314424 547.0879467292159 0.9543239521765297
8.910367418097657 549.760830507974 0.9551096712355567
8.915594973051073 556.5600905914066 0.960474588607925
8.92082252800449 563.4465758843812 0.9659837325260905
8.926050082957905 569.1747136384597 0.9720274207446445
8.931277637911322 571.3722398510678 0.972968445442686
8.936505192864738 572.8113826840226 0.9729986088959356
8.941732747818154 576.2607636336462 0.9756152292317176
8.94696030277157 578.9531735550371 0.977243015971613
8.952187857724986 577.3485998764261 0.9760278937898154
8.957415412678403 575.5395806797396 0.9743580477606887
8.962642967631819 581.464437070626 0.9787388452381502
8.967870522585235 585.8348389667735 0.9820453200986197
8.973098077538651 589.6669594199112 0.9848955929074826
8.978325632492067 593.5638440106492 0.9877935413037816
8.983553187445484 598.638151537918 0.9918977851514661
8.9887807423989 605.5081834814631 0.9964518279391346
8.994008297352316 610.7279449342091 1.0012746828030101
8.999235852305732 615.2836176693603 1.0063144878584274
9.004463407259149 618.1262655520534 1.0084267602487786
9.009690962212565 618.5702637821272 1.0080377375989713
9.014918517165981 625.1759378156609 1.012261659674637
9.020146072119397 635.7948924619172 1.0195963954213492
9.025373627072813 646.1404113742407 1.0260208682778067
9.03060118202623 662.6590965349617 1.037792621751105
9.035828736979646 680.895539371782 1.0519921416479694
9.041056291933062 698.3491881735478 1.066020424446773
9.046283846886478 718.2929145624022 1.0809352766537141
9.051511401839894 738.0758815433661 1.095072588256581
9.05673895679331 756.3030056007549 1.1069850188291364
9.061966511746727 777.9936032248155 1.1237910754684528
9.067194066700143 801.1968785298897 1.1404466651465233
9.07242162165356 818.964057480162 1.1523254780931231
9.077649176606975 833.0453601111245 1.1600489754231211
9.082876731560392 849.2584074697331 1.1708619960207676
9.088104286513808 864.9440814025261 1.1807489372265805
9.093331841467224 876.3969693139584 1.1879088022488913
9.09855939642064 883.1827656712779 1.1923188590358507
9.103786951374056 881.956519118656 1.1929248406960546
9.109014506327473 870.6362081624586 1.1844646148470157
9.114242061280889 858.6400108017771 1.17617639111511
9.119469616234305 850.4034277897618 1.1692386683011757
9.124697171187721 843.5053387570233 1.1642086217627363
9.129924726141137 837.0884835160088 1.1591074086396738
9.135152281094554 836.305944831073 1.1586655859698076
9.14037983604797 839.061129636146 1.1610521157164568
9.145607391001386 851.1964401031115 1.168877727403154
9.150834945954802 865.995935448792 1.178451544777458
9.156062500908218 888.1596287828738 1.1935171664901758
9.161290055861635 913.0402470738996 1.2197143841668674
9.16651761081505 939.831673623818 1.2438586892578405
9.171745165768467 961.9199929021324 1.2633226111534304
9.176972720721883 974.4395286603868 1.274830164123383
9.1822002756753 978.0201712195466 1.2809037463634092
9.187427830628716 973.8820014768758 1.281439326052732
9.192655385582132 964.4699462280829 1.2776922413203249
9.197882940535548 952.1907260681637 1.2712506895375733
9.203110495488964 937.9508500620072 1.263628872142957
9.20833805044238 925.7973560246746 1.2572490757889334
9.213565605395797 920.2482572682356 1.2549846425064106
9.218793160349213 910.800844489981 1.2511298660499233
9.224020715302629 903.1155236524602 1.2495786246553096
9.229248270256045 891.7243626717093 1.2434052841969219
9.234475825209461 876.7567577604528 1.2345503488626262
9.239703380162878 863.6140666144988 1.2252895219244624
9.244930935116294 857.1139362162185 1.2211569567779637
9.25015849006971 852.7757763620274 1.220244831093498
9.255386045023126 850.1766802278061 1.220625513780256
9.260613599976542 847.7587434065213 1.2204033525888118
9.265841154929959 848.9830086007615 1.2230460095530096
9.271068709883375 852.3094356902118 1.2261486472064393
9.276296264836791 867.1647617449013 1.2381335328657814
9.281523819790207 870.6919038678141 1.2403478061996165
9.286751374743623 881.1443868539249 1.247797885299738
9.29197892969704 897.4786529140523 1.2609026953920692
9.297206484650456 916.4157710487914 1.2763823637533909
9.302434039603872 929.7930100624478 1.287280552702814
9.307661594557288 937.5234255240224 1.294447087984719
9.312889149510704 935.7547515068056 1.2949162627576962
9.31811670446412 921.9487150166628 1.2851936991025015
9.323344259417537 904.7936622049338 1.2747221993088038
9.328571814370953 877.3348179658054 1.254839725409278
9.33379936932437 845.7650781154482 1.2328452037999942
9.339026924277785 811.0578294621389 1.208648604167467
9.344254479231202 778.8384435049783 1.1861659694907916
9.349482034184618 751.8395516045736 1.1663852677679296
9.354709589138034 730.5364822105461 1.151282374691024
9.35993714409145 710.4696285277387 1.1357837726209536
9.365164699044866 694.2424976269625 1.123541317118051
9.370392253998283 678.5842909041268 1.1118309279404555
9.375619808951699 667.6531430049987 1.1032121010270495
9.380847363905115 663.6324116730183 1.1003522074769667
9.386074918858531 661.7600740076781 1.0997919474988167
9.391302473811947 662.4294997576917 1.1015247245456996
9.396530028765364 658.6924581305387 1.0996018907224634
9.40175758371878 654.5041260198306 1.0975354563744295
9.406985138672196 650.7478679719095 1.0943601807358356
9.412212693625612 646.9831155402651 1.0898701793732788
9.417440248579029 647.0111441549129 1.078728618998692
9.422667803532445 641.4359459868638 1.0675016136288178
9.427895358485861 637.3361086919359 1.060693651605213
9.433122913439277 633.9304997837389 1.0561737198495806
9.438350468392693 633.0151665431105 1.053275401499245
9.44357802334611 630.6313636414951 1.0493246829847493
9.448805578299526 635.2405897783799 1.0504764324943727
9.454033133252942 639.2537895084313 1.0522869902324794
9.459260688206358 644.0267203827464 1.0547758985203306
9.464488243159774 647.4934318051576 1.056872762620884
9.46971579811319 648.2089659766805 1.0558309970245028
9.474943353066607 645.3817117421028 1.0512555855930559
9.480170908020023 640.2167008876968 1.0444599406495778
9.48539846297344 636.8789979711635 1.0401390929782097
9.490626017926855 631.6447360605214 1.0343559901831514
9.495853572880272 631.820261081817 1.033527276469672
9.501081127833688 635.5426677745137 1.0354913877872218
9.506308682787104 641.0794018731444 1.0388268953785702
9.51153623774052 643.768406875131 1.0404070799998215
9.516763792693936 642.4775177691171 1.0388162117586737
9.521991347647353 644.316228677849 1.0400949888060513
9.527218902600769 644.0813922910796 1.0389756117878775
9.532446457554185 644.9096340776767 1.0385130061182537
9.537674012507601 643.4368922116636 1.0352841859845638
9.542901567461017 639.228629066686 1.0294241901000816
9.548129122414434 640.7776643757684 1.0304095571196292
9.55335667736785 641.247421072265 1.030499360995738
9.558584232321266 641.4381495265277 1.0308109192564654
9.563811787274682 644.5220578267363 1.0327714835479047
9.569039342228098 645.926374985334 1.0333883406542737
9.574266897181515 641.0391556191543 1.0288886584396335
9.57949445213493 643.6338715236303 1.0297610023051567
9.584722007088347 640.3163109748255 1.0255563225572282
9.589949562041763 640.4814581156177 1.0246508707778232
9.59517711699518 636.8816738271141 1.0209254804238803
9.600404671948596 637.2431413187221 1.0216545264519663
9.605632226902012 637.8212732046527 1.0218117555734971
9.610859781855428 639.4051803581693 1.0222913052344287
9.616087336808844 640.9984697042447 1.0231727762805771
9.62131489176226 643.8007104731553 1.0240988656644545
9.626542446715677 643.3420428344556 1.0235166792746335
9.631770001669093 646.5100547059101 1.025627985455875
9.636997556622509 646.64488809652 1.0248390403112837
9.642225111575925 650.8377172060001 1.0266511774149296
9.647452666529341 651.3157297269767 1.0261693461264014
9.652680221482758 650.0800311951701 1.0249741505755439
9.657907776436174 653.7060891749813 1.0284186670653512
9.66313533138959 653.0426356477024 1.0266690794259037
9.668362886343006 656.0749067453346 1.0292868939318531
9.673590441296422 656.5726277851428 1.029387066379966
9.678817996249839 656.076268296348 1.027457412323056
9.684045551203255 659.4535966051172 1.0289118644867619
9.689273106156671 662.088162500741 1.0295421200794435
9.694500661110087 666.8230793425708 1.0321745930173953
9.699728216063503 673.6961361926095 1.0378615893869672
9.70495577101692 677.8462508972721 1.0403819880594263
9.710183325970336 683.8847705372444 1.04496734338409
9.715410880923752 686.7211716622369 1.0459009038743892
9.720638435877168 685.6306343194351 1.044359280454663
9.725865990830584 683.7581681999507 1.0426066762347734
9.731093545784 680.8132947116426 1.0405441628739929
9.736321100737417 683.8104572969577 1.0422345547595482
9.741548655690833 689.9509080238522 1.046813875598743
9.74677621064425 687.8508207381294 1.0434451050775018
9.752003765597665 689.0906204593526 1.0449967641086564
9.757231320551082 687.4577593056925 1.0433755406609857
9.762458875504498 689.0990210558111 1.0444047343509066
9.767686430457914 691.2446650788978 1.0451692914972064
9.77291398541133 697.6252333538562 1.0493405761603471
9.778141540364746 696.0993612500456 1.0457565771619608
9.783369095318163 692.9539807101503 1.0424626604888803
9.788596650271579 693.18327154808 1.0424512049849977
9.793824205224995 694.6504921354884 1.0449624496136711
9.799051760178411 694.1378463500133 1.0436706005717071
9.804279315131827 690.8454435457212 1.0397782239200273
9.809506870085244 683.1990422836576 1.0322504770805092
9.81473442503866 682.1923887800051 1.0304663194019734
9.819961979992076 684.9238063185634 1.0321529568700236
9.825189534945492 687.6834117649005 1.0341453116003232
9.830417089898909 690.7773838321102 1.0361981367173814
9.835644644852325 689.8311209940586 1.0345150214634429
9.840872199805741 684.9439060310391 1.0300156436794625
9.846099754759157 681.7954864950885 1.0274711413028514
9.851327309712573 676.4771646729017 1.0228095689004129
9.85655486466599 672.4670337244629 1.019608214556357
9.861782419619406 668.3362207903426 1.0165883742652457
9.867009974572822 669.34124069815 1.0158792155712562
9.872237529526238 670.9881597092062 1.0164513635684373
9.877465084479654 673.7041817025223 1.0185852790783703
9.88269263943307 681.7008674958623 1.0257623300654066
9.887920194386487 681.1622046056059 1.02502466098493
9.893147749339903 682.8904290246268 1.025952108587303
9.89837530429332 681.1269159033666 1.0230731935761215
9.903602859246735 681.3773956773525 1.0225252700775889
9.908830414200152 688.3380048338686 1.0270687371447234
9.914057969153568 695.9299211168995 1.0321313471921862
9.919285524106984 702.6042288640666 1.0369102027135826
9.9245130790604 707.9649592993765 1.0403121232305603
9.929740634013816 709.0246589982376 1.0412484899079568
9.934968188967233 710.4502085191936 1.0418047972974378
9.940195743920649 713.5814539199681 1.0439436637818558
9.945423298874065 718.8557171935018 1.047121338480193
9.950650853827481 720.263150498115 1.0479243885608822
9.955878408780897 719.7523271521284 1.0468997106580293
9.961105963734314 717.0011324558845 1.044533781163311
9.96633351868773 715.3018677458331 1.0430630114977066
9.971561073641146 714.4439738265764 1.042141410589788
9.976788628594562 714.1807339255417 1.041145240149776
9.982016183547978 712.0896727398424 1.0392730698261814
9.987243738501395 712.7959892154465 1.038983007385741
9.99247129345481 712.5160139757157 1.0380594148759088
9.997698848408227 712.3575315973809 1.037482859109497
10.002926403361643 709.2508985794763 1.033848247034439
10.00815395831506 703.7836904196433 1.0292492639040824
10.013381513268476 696.387433094073 1.0231219198478825
10.018609068221892 692.8250476225293 1.0196892347201114
10.023836623175308 688.5995257801372 1.0159709542278352
10.029064178128724 689.0505642729443 1.0160052097405563
10.03429173308214 694.3612125110792 1.020545691388418
10.039519288035557 696.8324264987932 1.0223296604996592
10.044746842988973 700.4090219034782 1.0246639792975087
10.049974397942389 701.082873132465 1.025065749754511
10.055201952895805 697.507733618763 1.0222429432173776
10.060429507849221 698.2158172830823 1.0228976205251226
10.065657062802638 692.4803985877305 1.0184801149770062
10.070884617756054 694.6581309484653 1.0198251741534958
10.07611217270947 696.5883273581229 1.0210512598213635
10.081339727662886 702.2111327985093 1.0251055689642994
10.086567282616302 700.826742255252 1.024055249911089
10.091794837569719 696.730795713426 1.0197070955273493
10.097022392523135 692.0151864191339 1.0149360506838883
10.102249947476551 694.6006632034075 1.0169612964907149
10.107477502429967 698.6073323713994 1.0196517747967586
10.112705057383383 696.6439380291863 1.0175869138801799
10.1179326123368 691.9485779618183 1.0137417045296537
10.123160167290216 685.4403358958581 1.0086799547295313
10.128387722243632 682.8796960449881 1.0065491646610156
10.133615277197048 683.0934384896586 1.0063708429391316
10.138842832150464 683.1132190992098 1.0059247312061554
10.14407038710388 681.6114071738318 1.0046217365986991
10.149297942057297 677.0540103037963 1.000527848490534
10.154525497010713 669.0073549218624 0.9941407528357034
10.15975305196413 668.4478905038171 0.9938681118904317
10.164980606917545 669.0043477408216 0.9941356888568923
10.170208161870962 671.2517174441938 0.9949208669289302
10.175435716824378 668.9223322647031 0.9930366666289208
10.180663271777794 664.078962621811 0.9890807006930806
10.18589082673121 664.3077799406675 0.9903678906580783
10.191118381684626 659.2160266261848 0.9867989972358155
10.196345936638043 660.1745598678417 0.9878465559489269
10.201573491591459 655.604796607846 0.9836538560237255
10.206801046544875 651.8865717357613 0.9805044385263959
10.212028601498291 648.1191220296606 0.9762885127996696
10.217256156451707 644.6155831918358 0.9729426343683489
10.222483711405124 642.11901372409 0.9709469812253685
10.22771126635854 642.8282906487588 0.9719532717739443
10.232938821311956 643.6368965872135 0.9728628569128336
10.238166376265372 644.2103313975124 0.9726871568579912
10.243393931218788 643.1061150989769 0.9718272267335281
10.248621486172205 636.3224314686644 0.9664575025893631
10.253849041125621 636.885134446819 0.9672672209175929
10.259076596079037 634.286232198548 0.9659864743922839
10.264304151032453 631.6788346490321 0.9636686879271177
10.26953170598587 630.7158466090594 0.9616809963527756
10.274759260939286 628.3251371789694 0.959122643978477
10.279986815892702 627.3097027156452 0.9580542666424986
10.285214370846118 626.9029433770429 0.9581020600272684
10.290441925799534 624.7797147193689 0.955621598045143
10.29566948075295 623.4379142415988 0.9546817352916697
10.300897035706367 618.1103805585531 0.9499393606460569
10.306124590659783 619.7110761883166 0.9504725249657549
10.3113521456132 612.4091017992769 0.9446989546227145
10.316579700566615 608.5948216597956 0.9407968697716684
10.321807255520032 605.4433802232146 0.9375654507137093
10.327034810473448 603.0129708662515 0.9360096523015831
10.332262365426864 600.9624819006667 0.9337381884446975
10.33748992038028 604.9823501286043 0.9365832217587932
10.342717475333696 604.8969299260696 0.9356053527724981
10.347945030287113 608.1843513654416 0.9384807642723941
10.353172585240529 613.1411532727966 0.942340638810089
10.358400140193945 614.3047320157261 0.9432577133678819
10.363627695147361 611.8111750026508 0.9402927878486973
10.368855250100777 614.368230813508 0.9418047170159458
10.374082805054194 613.7272797631658 0.9410414238583482
10.37931036000761 613.5694042385518 0.9409151241166911
10.384537914961026 614.7913305831066 0.9416042064408296
10.389765469914442 613.4477136410836 0.9389036921611006
10.394993024867858 614.2145629635708 0.9392209697862975
10.400220579821275 612.2415412725679 0.9380019198851763
10.40544813477469 606.266240494584 0.934022503390028
10.410675689728107 602.9444234834191 0.9311424517759966
10.415903244681523 603.2848740285159 0.9315095386333415
10.42113079963494 604.6558567749641 0.9320508552462873
10.426358354588356 601.3108500650974 0.9290289178812604
10.431585909541772 593.998201800696 0.9235936956608211
10.436813464495188 590.0374735081081 0.9204310372091952
10.442041019448604 584.4643024842632 0.9160184071073936
10.44726857440202 578.0170534491832 0.9093424255840677
10.452496129355437 576.6091167246607 0.9073113885633372
10.457723684308853 573.7932810618493 0.9052655201448547
10.462951239262269 575.0133857384191 0.9064883837713196
10.468178794215685 570.8667675682145 0.9040918275223735
10.473406349169101 564.1798522149552 0.8985078234478867
10.478633904122518 557.8378830529015 0.8927050301203919
10.483861459075934 556.3654700251159 0.8907758485596025
10.48908901402935 551.0551604707977 0.8858187071533963
10.494316568982766 547.4043800582177 0.8817498735150338
10.499544123936182 544.2232808780132 0.8791381457260696
10.504771678889599 545.0610068637131 0.8797904599379607
10.509999233843015 549.4698827200448 0.8841424027044564
10.515226788796431 552.674760079176 0.8870336000337957
10.520454343749847 548.1497872283733 0.883007860188863
10.525681898703263 545.2443526298463 0.8802607237748205
10.53090945365668 540.301236567178 0.8756552937422246
10.536137008610096 541.1719561863304 0.8760751766736238
10.541364563563512 540.8689770382854 0.8758184079013981
10.546592118516928 539.5575117682381 0.8746563746945156
10.551819673470344 533.9936900970712 0.8698374278202948
10.55704722842376 528.8295810681751 0.8653202107918933
10.562274783377177 525.3949505718065 0.8622914209588719
10.567502338330593 523.3715488701047 0.860922023911513
10.57272989328401 523.1227224298295 0.8606478122498502
10.577957448237425 522.531701814714 0.8600146487689264
10.583185003190842 520.8439273157195 0.8579352849526692
10.588412558144258 521.2186327194353 0.8577599949583546
10.593640113097674 520.2564848631248 0.857198993165921
10.59886766805109 520.4091104702254 0.8578011528402253
10.604095223004506 516.9814573465176 0.8541927754635517
10.609322777957923 513.8763842100642 0.8513670452701206
10.614550332911339 514.322502720702 0.8510333458188214
10.619777887864755 516.5931689030743 0.8519848361341663
10.625005442818171 520.2759240251609 0.8552378903636131
10.630232997771587 521.2065292608542 0.8556005436734698
10.635460552725004 520.7247622652587 0.8548887926457479
10.64068810767842 522.387240744379 0.8557804633434969
10.645915662631836 525.7416172377245 0.858491344205114
10.651143217585252 526.3062855243522 0.8593198478251488
10.656370772538668 527.4886258018536 0.8596816387105652
10.661598327492085 528.6076721157474 0.8602163156166648
10.666825882445501 531.8373126308468 0.8625325966824334
10.672053437398917 532.754336511123 0.8622201508238968
10.677280992352333 536.9883093558662 0.8657460011935235
10.68250854730575 535.142739878956 0.8638525494337229
10.687736102259166 540.6664442857151 0.8677169826619541
10.692963657212582 546.3224805157726 0.8722074518308339
10.698191212165998 556.1222429152888 0.8799715467784173
10.703418767119414 563.1520425646958 0.883949231446087
10.70864632207283 568.094368079201 0.8869835725010198
10.713873877026247 578.2219207397495 0.8940441633730758
10.719101431979663 585.3126112387987 0.8988166399252742
10.72432898693308 593.3018521075131 0.9048532529459966
10.729556541886495 602.3580659870432 0.911565888016025
10.734784096839912 615.2190903542282 0.9220863721264152
10.740011651793328 619.9956875499754 0.9250243072258867
10.745239206746744 621.3598709791677 0.9248247363296264
10.75046676170016 621.4644426186896 0.9249885474082609
10.755694316653576 619.794640006587 0.9233911137023765
10.760921871606993 615.7526486539869 0.9201081712963356
10.766149426560409 611.5804165210334 0.9165740946237364
10.771376981513825 603.597713417859 0.9099038175712327
10.776604536467241 599.3469702382714 0.9062957571735263
10.781832091420657 598.25901564171 0.9051858559246344
10.787059646374074 594.759819158843 0.9027811647621296
10.79228720132749 591.792091502596 0.9004345141343026
10.797514756280906 590.0321785827722 0.8989298518925046
10.802742311234322 591.4710595726434 0.9000557732156179
10.807969866187738 593.8137149988555 0.9015012630520586
10.813197421141155 590.4376438451789 0.8987506501302894
10.81842497609457 589.234365231398 0.8976770516976739
10.823652531047987 590.0395706727659 0.8981771722236593
10.828880086001403 593.2039470382514 0.9003267800094296
10.83410764095482 598.6985569454346 0.9040737735061811
10.839335195908236 608.8631939693597 0.9112284374617444
10.844562750861652 619.1417712397906 0.9188935680797886
10.849790305815068 630.7150073392776 0.9267326121539073
10.855017860768484 643.3980099837262 0.9349225579385247
10.8602454157219 658.1579225698587 0.9454004320747309
10.865472970675317 676.548345555814 0.9577213926740356
10.870700525628733 689.655090246136 0.9659850511052902
10.875928080582149 702.0926033392752 0.9746838704737413
10.881155635535565 707.2006759201695 0.9779386155078057
10.886383190488981 707.0520682592362 0.9776793725975126
10.891610745442398 702.5145356645224 0.9746894004603867
10.896838300395814 693.8571771211738 0.9677742018481702
10.90206585534923 683.99602704771 0.9607796499751309
10.907293410302646 673.8509430696145 0.953390398947576
10.912520965256062 657.4852345541511 0.9408079285227934
10.917748520209479 648.767683864163 0.9343237798730538
10.922976075162895 639.2776629831585 0.9270493419980197
10.928203630116311 626.5684370620664 0.9174319957169721
10.933431185069727 614.4584489262581 0.9085683550113568
10.938658740023143 602.8573165916035 0.9002679708183201
10.94388629497656 594.6736676454234 0.8949578609536022
10.949113849929976 589.1542701292525 0.8909225083728971
10.954341404883392 581.4464794984851 0.8851362996618917
10.959568959836808 572.2391936709346 0.8781445698244066
10.964796514790224 564.0974836281142 0.8717110805087451
10.97002406974364 560.8277668460403 0.8700393653440649
10.975251624697057 556.465129203573 0.8686304627190372
10.980479179650473 549.3625071200046 0.8647107236417458
10.98570673460389 542.4687257657708 0.8604334108046013
10.990934289557305 538.5417467413401 0.8578303180205127
10.996161844510722 535.1465594130257 0.8559983624595596
11.001389399464138 532.9309846506789 0.8549451393922725
11.006616954417554 529.2337480815248 0.8531452760220146
11.01184450937097 526.6160204993758 0.8525471574977236
11.017072064324386 524.7158042415399 0.8514156225763847
11.022299619277803 523.7447621567972 0.8507523200008384
11.027527174231219 517.74787308147 0.845547533994062
11.032754729184635 513.7513257994618 0.8422917819389123
11.037982284138051 508.0662055427789 0.8388683240893109
11.043209839091467 506.57231664455384 0.8388994402019672
11.048437394044884 505.6939718694119 0.8390836215798193
11.0536649489983 505.2872430247321 0.8388499342628509
11.058892503951716 506.1923379390181 0.8386393686370806
11.064120058905132 508.8713744502625 0.8404271838043089
11.069347613858548 508.80995138836937 0.8410411445467254
11.074575168811965 505.7289605264281 0.8391800109845512
11.079802723765381 502.353694961862 0.8365020921078746
11.085030278718797 499.43382455949677 0.8345635272935312
11.090257833672213 493.75018585615715 0.829879264243876
11.09548538862563 496.9628007725131 0.8325775982560013
11.100712943579046 495.06737330234586 0.8315719073383304
11.105940498532462 493.89331146322877 0.8306676175376724
11.111168053485878 495.310524534952 0.8320250868087339
11.116395608439294 491.3984569918292 0.8292143390858558
11.12162316339271 489.23575642407775 0.8277507496943834
11.126850718346127 486.0052055569892 0.8254489533910144
11.132078273299543 487.3607601965398 0.8264983692750231
11.13730582825296 490.3420161693618 0.8288698183656704
11.142533383206375 493.0368603777624 0.8311955602669502
11.147760938159792 494.75254293651176 0.8323321867977228
11.152988493113208 496.15135178028777 0.8332317915658475
11.158216048066624 492.2496020774638 0.8304455851822626
11.16344360302004 490.09287841301466 0.8289689341834791
11.168671157973456 482.59024576461866 0.8232424544134591
11.173898712926873 483.53543793411313 0.8250528143896438
11.179126267880289 483.5150338005142 0.8251728074401835
11.184353822833705 486.4947989145593 0.8278562425551462
11.189581377787121 487.02230617021627 0.8283465869190629
11.194808932740537 483.485223076785 0.8250341889964774
11.200036487693954 479.9470751545549 0.8214488427300207
11.20526404264737 481.87987323952615 0.8229053486009041
11.210491597600786 482.98919754508114 0.8240503082928288
11.215719152554202 487.593062817805 0.8286394187808469
11.220946707507618 487.5298065783845 0.8290252556511912
11.226174262461035 488.2779357849802 0.8299518028098178
11.23140181741445 488.2947765728219 0.8301771954173385
11.236629372367867 482.96767372478615 0.82519033684334
11.241856927321283 481.2723099736015 0.8238882108262173
11.2470844822747 477.4328859881958 0.820546829488595
11.252312037228116 477.8692224745796 0.8206476783446149
11.257539592181532 476.3777930143686 0.8193546511348352
11.262767147134948 472.9933934102321 0.817120179388633
11.267994702088364 470.47433935891286 0.8157370566281902
11.27322225704178 468.5888326495885 0.8147415775652581
11.278449811995197 466.93372153030333 0.8133484183881682
11.283677366948613 463.8301514479297 0.8105102201192654
11.288904921902029 461.878331763417 0.808146911141954
11.294132476855445 456.6724880903281 0.8028446864094457
11.299360031808861 453.10432041134055 0.8002004038722962
11.304587586762278 450.7570854152458 0.7974863563678829
11.309815141715694 448.18565893551715 0.7949245123027858
11.31504269666911 448.9333152890397 0.7956862751514332
11.320270251622526 454.2788316039791 0.7995381122033539
11.325497806575942 453.5868491926349 0.7987390812329217
11.330725361529359 453.64619359809654 0.7984239591934138
11.335952916482775 456.01266686101684 0.8002905474310164
11.341180471436191 451.5224775228084 0.7965053320166599
11.346408026389607 450.54614247150084 0.7955317512764766
11.351635581343023 448.3122240775308 0.7937625410085588
11.35686313629644 444.03803480707614 0.7903400560785173
11.362090691249856 443.36876334262615 0.7894922492283
11.367318246203272 439.23723441034025 0.7866532333828061
11.372545801156688 437.88414358641353 0.7854953823914572
11.377773356110104 438.29535475746485 0.7862438197858327
11.38300091106352 435.85022979184066 0.7841804004599385
11.388228466016937 434.49761133291526 0.7825070310586375
11.393456020970353 432.54530427652816 0.78077854003213
11.39868357592377 430.4851448581661 0.779183855280448
11.403911130877185 427.2615946405407 0.7764540118437798
11.409138685830602 422.4560842037979 0.7724048690645281
11.414366240784018 422.3705801231819 0.7718935926413878
11.419593795737434 423.2861139190937 0.772036859111827
11.42482135069085 423.51442751824226 0.7724832760855683
11.430048905644266 423.2828773409917 0.7718968480654411
11.435276460597683 417.2120894894107 0.7663684866858258
11.440504015551099 416.03445268957455 0.7664749295872704
11.445731570504515 414.744656773876 0.7652550360697007
11.450959125457931 416.34242726610637 0.7665055691703518
11.456186680411347 419.5689620238411 0.7694329893479861
11.461414235364764 418.3558803977739 0.7674050469030923
11.46664179031818 415.1342834856357 0.7649794842679588
11.471869345271596 413.02116141159496 0.7633584647143401
11.477096900225012 410.40742097908367 0.7618916936994109
11.482324455178428 409.40147487284463 0.7678606356941539
11.487552010131845 408.82908584738584 0.7703576363370529
11.49277956508526 404.51456485590495 0.7678423276818117
11.498007120038677 403.7258033309296 0.7693366885228845
11.503234674992093 402.54546309734025 0.7689381456851629
11.50846222994551 400.363406981089 0.7674840180940665
11.513689784898926 401.90768782177867 0.7695176206285165
11.518917339852342 400.5960875366295 0.768309595909929
11.524144894805758 397.31210046343995 0.7669506313768406
11.529372449759174 394.86115950134246 0.7661076505886119
11.53460000471259 392.06582977568104 0.7647143697501565
11.539827559666007 393.355134069408 0.7660382296952756
11.545055114619423 396.3947381133256 0.7688149912384145
11.550282669572839 394.60425867909595 0.7669636870334108
11.555510224526255 396.2264402919408 0.7695308729517467
11.560737779479672 397.4533702902917 0.7721019999289507
11.565965334433088 401.3957491665207 0.7772863467370271
11.571192889386504 401.3669786989393 0.7783555156632392
11.57642044433992 397.87622537974363 0.7748481926770382
11.581647999293336 392.5630587375698 0.7700298272262097
11.586875554246753 392.081777107739 0.770091988274071
11.592103109200169 392.78967398424373 0.7705652143722274
11.597330664153585 397.41403295654953 0.7755871760345614
11.602558219107001 399.62398041150124 0.7778590606671241
11.607785774060417 398.1995510281975 0.7763986115217311
11.613013329013834 398.8773766247207 0.778481220351645
11.61824088396725 398.59097859118623 0.7790812920469227
11.623468438920666 396.1834146328532 0.7770765888284051
11.628695993874082 392.6946219946326 0.7731562332031972
11.633923548827498 391.6044302820373 0.7718171786304489
11.639151103780915 392.2144883984203 0.7715508716223715
11.64437865873433 395.90468679128435 0.7754911170737433
11.649606213687747 396.33895409359786 0.7773219132993282
11.654833768641163 391.80322782494545 0.7735341329619325
11.66006132359458 390.6155318137092 0.7739214564330432
11.665288878547996 390.00152549879607 0.7737174420367232
11.670516433501412 390.2038710992964 0.7744760331025313
11.675743988454828 390.31559860018785 0.7759407354978476
11.680971543408244 389.4671407904525 0.7743689555311084
11.68619909836166 390.28825797660943 0.7758883181196008
11.691426653315077 389.5874539613592 0.7754060099477932
11.696654208268493 389.6593841787179 0.7748789739901077
11.701881763221909 386.1466591021659 0.7715534762822734
11.707109318175325 385.39875451580247 0.7708423103574477
11.712336873128741 387.86162659578173 0.7734783027614937
11.717564428082158 390.97090740086645 0.7776815462354586
11.722791983035574 393.9160169861155 0.7809519569640094
11.72801953798899 390.63754033553363 0.7774223390318757
11.733247092942406 391.0335229811547 0.778474224481257
11.738474647895822 390.40096863540555 0.7776867049416799
11.743702202849239 387.7261734034407 0.7750927376454715
11.748929757802655 389.8178968043814 0.778117744200416
11.754157312756071 393.3234214628974 0.7810355782465657
11.759384867709487 394.92095429931715 0.7831641767049204
11.764612422662903 396.38626971303745 0.78454462448359
11.76983997761632 397.1752961501366 0.784753341332563
11.775067532569736 397.2936247373279 0.7858572609641054
11.780295087523152 400.48905315416556 0.7886190880558607
11.785522642476568 399.4418684515316 0.7880107612909826
11.790750197429984 396.3259509558479 0.785093952698163
11.7959777523834 395.4330093622684 0.7844727327132315
11.801205307336817 394.1046486278779 0.7833030362543598
11.806432862290233 398.7644112106233 0.7875448529308208
11.81166041724365 401.4624566357922 0.7898611559860518
11.816887972197065 403.2437639244309 0.7915358656697515
11.822115527150482 402.2866866970881 0.7908112197245133
11.827343082103898 394.9856170224213 0.7841219117093791
11.832570637057314 391.7332739778608 0.7815369303675449
11.83779819201073 387.2647695276516 0.7781839707103928
11.843025746964146 386.13135519570045 0.7777729014021492
11.848253301917563 384.85586248224774 0.776830625333191
11.853480856870979 382.7285090167183 0.7748221756600047
11.858708411824395 380.54276138671054 0.7720861997294796
11.863935966777811 377.00437787472396 0.768281695383066
11.869163521731227 372.3639681075952 0.7650339700663331
11.874391076684644 365.13826733795037 0.7585170804098367
11.87961863163806 361.6887861350981 0.7558534524617614
11.884846186591476 361.5170311828759 0.7562556295160962
11.890073741544892 360.98962224090434 0.7560126926436679
11.895301296498308 361.62381924511226 0.75690259505281
11.900528851451725 357.0186383579736 0.7524922436316236
11.90575640640514 354.6313847724048 0.7496571595668732
11.910983961358557 351.84442730731587 0.7467618941389111
11.916211516311973 352.29573288910746 0.747416434179269
11.92143907126539 351.5991352354412 0.7473130081085151
11.926666626218806 349.3601542497325 0.745340656891197
11.931894181172222 345.4290225199996 0.7407176284382113
11.937121736125638 343.7608007115128 0.7394248419252097
11.942349291079054 343.2116638476274 0.7396023538444597
11.94757684603247 340.62728698866545 0.7374897599369391
11.952804400985887 339.631793105914 0.7373757664705246
11.958031955939303 341.8321875047338 0.7393070292685211
11.963259510892719 343.3877713014262 0.7402838509757392
11.968487065846135 344.05184171420575 0.7417730480921647
11.973714620799552 341.93824355376717 0.7402133594146248
11.978942175752968 340.58151821742337 0.7390251051448622
11.984169730706384 343.6489036612713 0.7416679878878194
11.9893972856598 344.38115317984983 0.7420649955503071
11.994624840613216 347.0862973357077 0.7448159273491886
11.999852395566633 347.1655973342911 0.745389387736757
12.005079950520049 346.3117111191387 0.7449817048655536
12.010307505473465 345.4342286649907 0.7447842930793668
12.015535060426881 342.66101611820255 0.7424853588525244
12.020762615380297 342.00598204084156 0.7408266418641493
12.025990170333714 342.50493297049593 0.741760778967909
12.03121772528713 342.66173958967426 0.7413777262502818
12.036445280240546 344.66827121919545 0.7436709253708805
12.041672835193962 343.86363401856556 0.744452341640832
12.046900390147378 341.3036549716858 0.7423229756238752
12.052127945100795 341.5075135204941 0.7440087629667879
12.05735550005421 345.30092213580883 0.7483936506129465
12.062583055007627 347.02160364995626 0.7499905306561436
12.067810609961043 347.60333538253883 0.7511744845815458
12.07303816491446 345.93325924490205 0.7489531033122857
12.078265719867876 346.3291468909351 0.7482492118556492
12.083493274821292 350.9710457297232 0.7518695354629521
12.088720829774708 356.716058960964 0.7576418190465701
12.093948384728124 357.0796700868656 0.7581427214999548
12.09917593968154 358.0618862176932 0.758775567358179
12.104403494634957 356.62397796979343 0.75766694477522
12.109631049588373 362.5623702849631 0.763394454641664
12.114858604541789 369.2071727532405 0.7693532135481843
12.120086159495205 381.5149259459134 0.781974042777611
12.125313714448621 390.6766851754297 0.7918130365109964
12.130541269402038 398.4858696975567 0.7992306966801098
12.135768824355454 413.10654429337393 0.8139730188354997
12.14099637930887 425.723074663247 0.825401450315536
12.146223934262286 440.6977461903427 0.8387966342527233
12.151451489215702 454.68796025431834 0.8516402311831899
12.156679044169119 465.1787827670707 0.861438430419598
12.161906599122535 472.422480911961 0.8681840338562915
12.167134154075951 473.5285151992614 0.8687037335706794
12.172361709029367 470.35740172318054 0.866379206911911
12.177589263982783 468.77272191629527 0.8658330702813338
12.1828168189362 465.01343347490797 0.8627048862511681
12.188044373889616 464.56745556367207 0.8631283427148333
12.193271928843032 460.52542772702657 0.8591527245385855
12.198499483796448 450.95306196955835 0.8494498815618383
12.203727038749864 442.94290750491996 0.8421375472658819
12.20895459370328 435.78277054814765 0.83546209903016
12.214182148656697 429.81608373320887 0.8298204931764573
12.219409703610113 426.54909376089734 0.8279271927998938
12.22463725856353 420.8324901360689 0.8227066814181045
12.229864813516945 413.8766593330315 0.8165729205213776
12.235092368470362 407.8698237952204 0.811342833240405
12.240319923423778 402.0839362768457 0.8058323520089534
12.245547478377194 395.52399056658936 0.7998979123333274
12.25077503333061 394.47408858468566 0.7997724827791779
12.256002588284026 387.50959857675247 0.7923760820526272
12.261230143237443 382.8182764721125 0.7873182699249615
12.266457698190859 376.07330799075027 0.7804876455095211
12.271685253144275 371.10498981709634 0.7750059458469714
12.276912808097691 365.90884743379337 0.7706516800866046
12.282140363051107 362.408127633635 0.767644523558555
12.287367918004524 357.8786998921265 0.7637605366715808
12.29259547295794 352.3162903140116 0.7594501217093498
12.297823027911356 349.1505909120312 0.7560087734267533
12.303050582864772 348.09844954998965 0.7556486004039022
12.308278137818188 350.2399506526257 0.7572707934659542
12.313505692771605 352.2402530086755 0.7623423491923407
12.31873324772502 352.68480213565743 0.7708227153155148
12.323960802678437 354.0458845121175 0.7764186994608152
12.329188357631853 356.58310452820075 0.7828176305350424
12.33441591258527 353.42285345601124 0.7824792242186951
12.339643467538686 352.99809158303344 0.7861824225983143
12.344871022492102 347.29719308700874 0.7843329729325016
12.350098577445518 341.8843432830014 0.7796802044644666
12.355326132398934 338.7871454288018 0.7795065268237191
12.36055368735235 334.2212583765692 0.77560221684761
12.365781242305767 333.1144019642917 0.7770336472262983
12.371008797259183 331.3998840965344 0.776777298996996
12.376236352212599 330.9667143675773 0.7779008850935624
12.381463907166015 327.32262449358416 0.7755280006315602
12.386691462119432 326.092970646523 0.7761095519678336
12.391919017072848 322.8899927251749 0.7738672191129534
12.397146572026264 321.37146546356985 0.7746743865587455
12.40237412697968 322.48134325391186 0.7789514310920489
12.407601681933096 324.05634685283366 0.782450416142777
12.412829236886513 326.48277461874443 0.7875337543895603
12.418056791839929 329.2244545805634 0.7902216453171245
12.423284346793345 327.59730223956484 0.7886768185428565
12.428511901746761 326.3038436484601 0.7888197905993377
12.433739456700177 326.46537934790916 0.7891549394143557
12.438967011653594 326.46316548390223 0.7912482672761372
12.44419456660701 325.07138849764976 0.7901812342992497
12.449422121560426 327.0263785646106 0.7939193488501328
12.454649676513842 328.36342250451287 0.7976879991340539
12.459877231467258 327.9362980736092 0.7978340194203382
12.465104786420675 326.65796501428645 0.7975763308384812
12.47033234137409 324.730744572086 0.7962821782962864
12.475559896327507 325.07895638145885 0.798259863541622
12.480787451280923 324.2356060922679 0.7985893046805795
12.48601500623434 325.0831793975785 0.8018989023920385
12.491242561187756 324.5992407107519 0.8020786962678991
12.496470116141172 322.9765405138085 0.8020115161058219
12.501697671094588 322.8895624966848 0.8028418841489294
12.506925226048004 321.9406346860399 0.801882424807674
12.51215278100142 318.13123480803625 0.7984689429182327
12.517380335954837 315.9432210709928 0.7970065836180332
12.522607890908253 315.7489297086868 0.7995653550722072
12.527835445861669 314.4901411867642 0.7989768872572018
12.533063000815085 318.1029644505652 0.8047952755268525
12.538290555768501 317.73571983464257 0.8042562335693478
12.543518110721918 316.41285758041056 0.8025018013886511
12.548745665675334 316.02661290095705 0.8038000320182072
12.55397322062875 313.674380437452 0.8033797386064967
12.559200775582166 314.7761838644231 0.8088129752961448
12.564428330535582 312.84746207293864 0.8028312346424991
12.569655885488999 311.1243680984135 0.7918147168647882
12.574883440442415 308.99412558007845 0.7833494801128773
12.580110995395831 308.4325551041899 0.7766765424535873
12.585338550349247 309.3404442641157 0.7760491895955346
12.590566105302663 309.297914388035 0.7749710221250977
12.59579366025608 308.6575760739536 0.77380081262401
12.601021215209496 307.97731134952335 0.7722304217613092
12.606248770162912 307.1067145942668 0.7689027773593671
12.611476325116328 306.34544618255245 0.7668568646245975
12.616703880069744 305.2884286855916 0.7639875086924116
12.62193143502316 308.1432396926769 0.7670897175215539
12.627158989976577 312.90610761706444 0.7720466399410915
12.632386544929993 314.9571354588981 0.7745130820285854
12.63761409988341 317.6297473384942 0.7775839085362238
12.642841654836825 317.7647631443039 0.7769885471988202
12.648069209790242 317.87780568746547 0.7757489525441871
12.653296764743658 319.8662786128462 0.7772811603061053
12.658524319697074 320.9174846962888 0.7775368933673004
12.66375187465049 323.85692303108533 0.7807580175029621
12.668979429603906 325.137148580609 0.7802281877372169
12.674206984557323 331.87208293760017 0.7872608496372577
12.679434539510739 337.5277482283923 0.7918509068396457
12.684662094464155 341.01921736634495 0.7943079248141207
12.689889649417571 344.0809511779545 0.7968264593740984
12.695117204370987 348.7053766553751 0.8011185508166908
12.700344759324404 360.50793859721705 0.8143442723054751
12.70557231427782 370.12310092859906 0.8236686543524351
12.710799869231236 375.80906839764316 0.827724121768452
12.716027424184652 380.98717888366065 0.831864556283673
12.721254979138068 386.0570674120789 0.8368012946243852
12.726482534091485 390.6477796602643 0.8412248344589969
12.7317100890449 397.8149401902946 0.8485629651041882
12.736937643998317 399.39923378836136 0.8499653125145149
12.742165198951733 399.1840331198732 0.8490024247096716
12.74739275390515 398.8378571318288 0.8485696760589955
12.752620308858566 403.1132796689018 0.8533101395784802
12.757847863811982 407.6181628241638 0.8577264550411904
12.763075418765398 407.0245679073056 0.8575308280635646
12.768302973718814 400.1525053360174 0.8503238585709189
12.77353052867223 389.9274537229682 0.8394719206364794
12.778758083625647 381.25868164350095 0.8305910409423676
12.783985638579063 372.18793285069324 0.8207102999493043
12.789213193532479 370.37891214014576 0.8176488159971214
12.794440748485895 366.67349622559783 0.8135044369391404
12.799668303439312 365.701579523109 0.8117408264413823
12.804895858392728 362.6967495023038 0.8089372193623287
12.810123413346144 359.547549684133 0.8052750765033618
12.81535096829956 356.37910039159686 0.8017317480249231
12.820578523252976 354.23970158505716 0.7991663347691326
12.825806078206393 353.76859010021406 0.7972584091997519
12.831033633159809 353.0773657457507 0.7966395728976585
12.836261188113225 351.9755077954087 0.796937053555008
12.841488743066641 355.5789367753885 0.8019317622462033
12.846716298020057 357.1870376837463 0.804085451270534
12.851943852973474 358.27085135226355 0.8050798778275585
12.85717140792689 357.06616921796683 0.8025134850180237
12.862398962880306 359.29516808304004 0.8032933449553341
12.867626517833722 359.1364460533816 0.8024735691191044
12.872854072787138 361.1019540489037 0.8041929202961517
12.878081627740555 365.3701724619034 0.8083756764808953
12.88330918269397 369.2298969695989 0.8115226314837803
12.888536737647387 372.03325784521775 0.8130805034290396
12.893764292600803 374.18370625746985 0.8148455716631953
12.89899184755422 374.1993111554674 0.8146593273636739
12.904219402507636 376.32813884879266 0.8168030897553362
12.909446957461052 375.509004116026 0.8160373521549763
12.914674512414468 373.4557768010994 0.814445841874107
12.919902067367884 365.93453691328693 0.8057202728215184
12.9251296223213 356.57105050526275 0.7953801439626467
12.930357177274717 351.61450438872924 0.7902816815267415
12.935584732228133 345.6630458331693 0.7833564569782275
12.940812287181549 341.12604038722316 0.7791231273041753
12.946039842134965 335.0607174515621 0.7720319304076855
12.951267397088381 332.1922442208651 0.7680838489121021
12.956494952041798 328.3097280285785 0.7635743211955686
12.961722506995214 328.274972382627 0.7623316857190775
12.96695006194863 328.1691357101088 0.7618225348196931
12.972177616902046 321.8463325889376 0.7546435748482098
12.977405171855462 319.029159473735 0.7513204380595236
12.982632726808879 316.03156385001694 0.7493120073277849
12.987860281762295 319.4664135533106 0.7535297200284382
12.993087836715711 322.7168569038222 0.757034827960332
12.998315391669127 324.1266533069766 0.7583639289475842
13.003542946622543 324.1082841632467 0.7578864693151003
13.00877050157596 323.89351113109876 0.7580648299819392
13.013998056529376 325.468071012471 0.7597353141377173
13.019225611482792 325.4255215961079 0.758195234907722
13.024453166436208 323.83449040239185 0.7569057450567073
13.029680721389624 323.8784400981048 0.7573225977132119
13.03490827634304 327.2084774997232 0.7607078952149801
13.040135831296457 330.75380175200524 0.7651422312769856
13.045363386249873 339.5601222107201 0.7741826223652222
13.05059094120329 342.50820737569126 0.7772658682624742
13.055818496156705 343.0331587787156 0.7784320825481046
13.061046051110122 342.6333544283625 0.777351734182987
13.066273606063538 342.0096434921422 0.7774611375787284
13.071501161016954 343.92246203927544 0.779878520490345
13.07672871597037 340.0944641472649 0.7762503436214729
13.081956270923786 338.9450614656041 0.7751890322338982
13.087183825877203 332.22241074559713 0.7671566539979825
13.092411380830619 328.8356029390607 0.7639991445015465
13.097638935784035 327.03677025308326 0.7630688560280664
13.102866490737451 325.45635906582305 0.7617713401410704
13.108094045690867 321.44809739895663 0.7576070436074825
13.113321600644284 319.9700007106854 0.7563074830874229
13.1185491555977 317.97826727853106 0.753197930199758
13.123776710551116 322.07697490805225 0.7570374138030196
13.129004265504532 321.57847247248617 0.757303428480719
13.134231820457948 321.4320534020976 0.7577568572394153
13.139459375411365 321.56312287963385 0.7584299367957725
13.14468693036478 316.7955111140443 0.7521239317290277
13.149914485318197 315.32896660922165 0.7492750326525857
13.155142040271613 316.73125366396494 0.7499680341235027
13.16036959522503 320.0398387928785 0.7552562740295845
13.165597150178446 322.0815161803969 0.758623248449165
13.170824705131862 322.60181156077135 0.7602982825890457
13.176052260085278 324.2670800197893 0.7631688824696843
13.181279815038694 326.7535334196983 0.7656934169460433
13.18650736999211 329.0948235992519 0.768307311851042
13.191734924945527 323.91041541722933 0.7622827788118024
13.196962479898943 324.688820719479 0.7615507442849251
13.202190034852359 324.8840434286681 0.7623953477210718
13.207417589805775 329.5042777057483 0.7678616322181289
13.212645144759191 331.66132815010656 0.771030223928293
13.217872699712608 328.7135521449199 0.7681604886362526
13.223100254666024 327.271743647336 0.7660319340898082
13.22832780961944 324.79127932046123 0.7623159995955582
13.233555364572856 325.28275137406587 0.7630537948622603
13.238782919526273 327.1259490607957 0.7643366418585861
13.244010474479689 323.47240534127 0.7595885269521997
13.249238029433105 322.63564563502104 0.7591746463885812
13.254465584386521 322.6481057457811 0.7589269726654275
13.259693139339937 320.7962156888992 0.7572140121650992
13.264920694293354 319.22685554636166 0.7556107233654042
13.27014824924677 313.83479986734227 0.7483960732694067
13.275375804200186 312.3802700796662 0.7449890619013196
13.280603359153602 311.965139970099 0.7453038135300954
13.285830914107018 312.4802900935204 0.7472234371845649
13.291058469060435 310.66020007847493 0.7460343785609237
13.29628602401385 310.65404491335454 0.7464300208264149
13.301513578967267 308.99413492330444 0.7440814792819593
13.306741133920683 308.99044449932074 0.745037718726645
13.3119686888741 307.5253095328042 0.7443069381894895
13.317196243827516 306.89384209385656 0.7445770296280431
13.322423798780932 306.83853587882686 0.7451174510138131
13.327651353734348 306.1788194657504 0.7425451921445929
13.332878908687764 305.5934766867096 0.7410753501859793
13.33810646364118 305.95415293686324 0.7414587671061572
13.343334018594597 304.11777962024087 0.7402036496573472
13.348561573548013 301.5096777265504 0.7381436960707248
13.353789128501429 300.24290332973555 0.7361733436140228
13.359016683454845 300.5517523181807 0.7352181388606127
13.364244238408261 300.49210655488275 0.734401581917539
13.369471793361678 301.72552393841573 0.7343640799987131
13.374699348315094 298.8180077714299 0.7309858822850034
13.37992690326851 298.74055851538606 0.7325184738807787
13.385154458221926 301.5199273656636 0.7356838439586764
13.390382013175342 302.4632611307167 0.7373814202040014
13.395609568128759 301.2156675617152 0.7359243341512008
13.400837123082175 302.03511170727023 0.7366677215613683
13.406064678035591 300.35168924835205 0.7351050196934051
13.411292232989007 302.9891539491733 0.7394665108716088
13.416519787942423 305.134720813436 0.7414014465749136
13.42174734289584 307.371393915429 0.7434460849165259
13.426974897849256 311.53513458827973 0.747741045834864
13.432202452802672 316.3355834945776 0.7527081907659815
13.437430007756088 318.95637440680326 0.7563622926459046
13.442657562709504 321.12157460125604 0.7586032126851772
13.44788511766292 320.88228055571375 0.7577962224222708
13.453112672616337 320.3000173351342 0.7572117072295146
13.458340227569753 321.7388206834734 0.7582055097994734
13.46356778252317 322.29893943370877 0.7600184275813879
13.468795337476585 321.90164731104016 0.7599659160400205
13.474022892430002 321.88155844102033 0.7592690404381767
13.479250447383418 324.09545806015166 0.762097468091161
13.484478002336834 326.4238055815969 0.764941330829035
13.48970555729025 329.72307880031565 0.7680364094066829
13.494933112243666 325.38086988063515 0.7633866919145424
13.500160667197083 321.62665724394833 0.7585098576003829
13.505388222150499 318.2744448930646 0.7540389335709621
13.510615777103915 315.2985317449892 0.7507909633093223
13.515843332057331 312.3222862306214 0.7464716620717743
13.521070887010747 313.3312054153287 0.7482896859987996
13.526298441964164 311.994126865217 0.7475854483861009
13.53152599691758 311.55010827229495 0.7482839292647695
13.536753551870996 309.0412740930104 0.7455941931183819
13.541981106824412 304.4655762338722 0.7411347039793202
13.547208661777828 301.30317519137054 0.736109744154357
13.552436216731245 298.0728387848522 0.7324171076207047
13.55766377168466 297.70076278524175 0.7328383447693919
13.562891326638077 292.39979030498006 0.7261662358617826
13.568118881591493 288.18591700155713 0.7210979120766295
13.57334643654491 285.4425099050949 0.7172384240119375
13.578573991498326 281.8933605623965 0.7147640669957719
13.583801546451742 279.6769979856489 0.7133890632295231
13.589029101405158 275.0645792925278 0.708138656720256
13.594256656358574 271.55843876874394 0.7031572166754839
13.59948421131199 269.9117661570769 0.7004719108796396
13.604711766265407 270.56021393904274 0.702996315292495
13.609939321218823 273.45473983431015 0.7088068435751872
13.615166876172239 274.54562284343206 0.7113214718558251
13.620394431125655 272.40423332270404 0.7073549889348764
13.625621986079071 269.95076982752687 0.7038490194921748
13.630849541032488 269.54377075650893 0.7020471948275951
13.636077095985904 269.0666354316964 0.7021485643644335
13.64130465093932 267.416139734764 0.700955485291643
13.646532205892736 267.4855206160851 0.701257840185641
13.651759760846153 263.95421140019715 0.695653408364828
13.656987315799569 262.58974778427086 0.6928376920411791
13.662214870752985 265.38911441778134 0.6975162106020197
13.667442425706401 264.2499848377578 0.6959385747969636
13.672669980659817 264.7559355325873 0.6965031061142962
13.677897535613234 263.0699283397162 0.6929778789364857
13.68312509056665 260.9334079583781 0.6897445975725371
13.688352645520066 261.41143058400564 0.6925259310319772
13.693580200473482 262.4259863940287 0.6952149503389583
13.698807755426898 261.82456731686864 0.6948193107425236
13.704035310380315 264.33728867093265 0.6979565807165536
13.70926286533373 262.70750811587953 0.6963030970384986
13.714490420287147 263.45141990601877 0.6977232283645667
13.719717975240563 265.7325824461189 0.6992886540946824
13.72494553019398 267.71683182044393 0.701317047961955
13.730173085147396 266.7414107571858 0.6989296970073217
13.735400640100812 266.5433223914235 0.6979570615097532
13.740628195054228 266.86131496031743 0.6992301644136214
13.745855750007644 266.1091555398137 0.6964917614215578
13.75108330496106 267.9747828999626 0.6993284767370275
13.756310859914477 267.90426250351044 0.7004835587079743
13.761538414867893 266.9623331963403 0.7004687745532886
13.766765969821309 266.36266406536856 0.6994126295897799
13.771993524774725 265.9577229196782 0.6999737861063149
13.777221079728141 265.0395140866441 0.6988593645037815
13.782448634681558 260.91705857316214 0.692918448609837
13.787676189634974 257.4884154971466 0.6886675400827499
13.79290374458839 255.46599860819305 0.6862657563157468
13.798131299541806 256.897515310107 0.6878443545664463
13.803358854495222 258.9014263248574 0.6906930459807322
13.808586409448639 259.21708097752065 0.6913621130423512
13.813813964402055 259.1083625838295 0.6918495834514373
13.819041519355471 259.37241263099924 0.6940427186291223
13.824269074308887 259.19541039888793 0.6947660749168446
13.829496629262303 260.66545213657355 0.6960527359631368
13.83472418421572 261.9999777055357 0.6987748137957117
13.839951739169136 263.8781889885447 0.698570524866274
13.845179294122552 264.3820546102126 0.6990568091141841
13.850406849075968 265.0478626573981 0.6998833799874128
13.855634404029384 264.43005075932194 0.6995570742363221
13.8608619589828 262.4766957555714 0.6959512137738163
13.866089513936217 266.0179864076258 0.6995913840559829
13.871317068889633 266.6659635055412 0.6991480736567824
13.87654462384305 267.7977704980515 0.7009893176841436
13.881772178796465 266.0143032379732 0.699111565917902
13.886999733749882 267.5520357084866 0.7022092014737589
13.892227288703298 267.11531322870894 0.7020381270841052
13.897454843656714 269.33685476869573 0.7030604745306495
13.90268239861013 271.1099803370512 0.7062446369748888
13.907909953563546 268.385367999579 0.7015283911928971
13.913137508516963 269.684604890869 0.7029359924841262
13.918365063470379 269.87719028681596 0.703298202560263
13.923592618423795 272.1658117051578 0.7061508394453887
13.928820173377211 278.2865715254937 0.7143233576414658
13.934047728330627 278.2015409812103 0.7136640013094667
13.939275283284044 279.5066099736021 0.714039491131926
13.94450283823746 280.19605475305104 0.7133702813244654
13.949730393190876 277.142385248176 0.7086193930721866
13.954957948144292 276.92473515431976 0.7084144166088011
13.960185503097708 279.44898580146724 0.712116203991002
13.965413058051125 280.698693490921 0.7151954990692709
13.97064061300454 282.4072819671164 0.7175688601284903
13.975868167957957 280.4894706456568 0.7169052776923364
13.981095722911373 275.8020706286103 0.7111764055939859
13.98632327786479 273.89831153078643 0.7092614573021453
13.991550832818206 272.2513863679427 0.7064571452238224
13.996778387771622 272.07063469493136 0.7055921274174118
14.002005942725038 271.3849566080002 0.7039203435319332
14.007233497678454 269.78465246286544 0.7006788748105285
14.01246105263187 269.9761620444123 0.7007275457463586
14.017688607585287 271.35580071511816 0.7031529855942145
14.022916162538703 273.0326805477503 0.7065399685701748
14.028143717492119 274.57900565760536 0.7092889685462211
14.033371272445535 274.99690159474096 0.7103971722768272
14.038598827398951 275.41743858518754 0.7110754454237304
14.043826382352368 276.29484265481386 0.7114846945034948
14.049053937305784 279.1530682638578 0.7146766167535995
14.0542814922592 278.61325987039146 0.7134162218957267
14.059509047212616 277.3912025957081 0.7110097438621712
14.064736602166032 276.2128447403517 0.708376798054392
14.069964157119449 278.0766840591177 0.7107511758879014
14.075191712072865 280.6049053854733 0.714614688607895
14.080419267026281 282.8843447101426 0.7166856114842427
14.085646821979697 287.208289806898 0.7217937220723728
14.090874376933114 287.72087377418626 0.7214039031431074
14.09610193188653 289.76874412474587 0.723502834481871
14.101329486839946 292.0808564459437 0.7260699673836053
14.106557041793362 294.3404753886533 0.7284158956598795
14.111784596746778 299.8308665628393 0.7343641226313352
14.117012151700195 303.16420736053976 0.7380627975064993
14.12223970665361 305.52130419768423 0.7424934733913047
14.127467261607027 302.150265105472 0.7393124624858046
14.132694816560443 297.94622079201713 0.7356370389105954
14.13792237151386 294.910586733971 0.7317955867530329
14.143149926467276 291.77866045559506 0.7277724810797005
14.148377481420692 292.3917267100974 0.7281006573919384
14.153605036374108 293.37725609461785 0.7293070371841897
14.158832591327524 293.0229875233009 0.7286166922321263
14.16406014628094 294.593993689122 0.7302537034791572
14.169287701234357 292.73883820128583 0.727921678614046
14.174515256187773 292.01546780363844 0.7264660246326587
14.179742811141189 288.95446134082687 0.7225908798580063
14.184970366094605 286.8202097518218 0.7187806605723008
14.190197921048021 284.43693136228313 0.7168112146952567
14.195425476001438 281.373449403137 0.7149659197252003
14.200653030954854 279.82230666215685 0.7141868716980169
14.20588058590827 281.5289655146315 0.7155168297805362
14.211108140861686 283.390358338253 0.7172644905783289
14.216335695815102 286.9464323137959 0.7209833209731946
14.221563250768519 289.4953824045257 0.7236124905147301
14.226790805721935 291.062054706376 0.7259822014853122
14.232018360675351 290.7310868911649 0.7254497600066324
14.237245915628767 289.55111205920633 0.7242409527517991
14.242473470582183 289.1995920617414 0.7228290066251182
14.2477010255356 285.10878025670803 0.7169732426728697
14.252928580489016 285.8222264290878 0.717968408898827
14.258156135442432 284.02021790045814 0.7160300697255959
14.263383690395848 287.9267243592551 0.7206857900430657
14.268611245349264 293.15068889692003 0.7256418345521283
14.27383880030268 292.53819149681243 0.7235926381668323
14.279066355256097 294.28668961487296 0.7259076031454562
14.284293910209513 292.557669338778 0.7233418266391269
14.28952146516293 293.59939103583395 0.7239818379630798
14.294749020116345 294.6645308047087 0.7251415591466472
14.299976575069762 293.94429227050006 0.7244009577116631
14.305204130023178 295.02019530314953 0.7261288133328135
14.310431684976594 295.50065529637186 0.7255614973118428
14.31565923993001 299.45833569073454 0.729024028686493
14.320886794883426 300.99943477757523 0.73075756610146
14.326114349836843 303.12714423961694 0.7337121369917085
14.331341904790259 307.1138825238248 0.7386372812940221
14.336569459743675 307.8296218986341 0.7406558224371184
14.341797014697091 309.5979252120656 0.7429691858152904
14.347024569650507 309.95316548398637 0.7427049395325827
14.352252124603924 307.7036993582752 0.739777119980086
14.35747967955734 308.42608168860227 0.7398199092439943
14.362707234510756 307.38804424154534 0.739256569263542
14.367934789464172 308.64243564564936 0.7415211045377459
14.373162344417588 311.48897347088564 0.7448104090424692
14.378389899371005 311.5810689561123 0.7448664851608617
14.38361745432442 313.10906410741285 0.7469721802524911
14.388845009277837 311.33677249358135 0.744217146902649
14.394072564231253 310.50575884743813 0.7437967819022757
14.39930011918467 311.26701416669863 0.7452443539262218
14.404527674138086 308.4236895645556 0.7416195019599304
14.409755229091502 305.57982688628215 0.7385876898396729
14.414982784044918 303.45654199296666 0.7349115734781639
14.420210338998334 304.08846546620276 0.734597750419875
14.42543789395175 307.2293668471818 0.7381988603825039
14.430665448905167 311.2439906280958 0.7444860498680387
14.435893003858583 312.5150398836077 0.7461284761243676
14.441120558811999 313.78220909632745 0.7487370036381419
14.446348113765415 317.1987430439721 0.7519614281293948
14.451575668718831 314.13536222494736 0.7487625499706916
14.456803223672248 314.5627919081885 0.7491460848231384
14.462030778625664 315.39857359488025 0.7501007244666645
14.46725833357908 317.0254640586586 0.7500887037808499
14.472485888532496 323.4683658361861 0.7556023394314653
14.477713443485912 326.218176634064 0.7582461134258808
14.482940998439329 331.6353666862455 0.7644383047467471
14.488168553392745 336.145836644407 0.7704029988108014
14.493396108346161 340.25937525645975 0.776286695638525
14.498623663299577 347.14256783084693 0.784032848660048
14.503851218252994 349.137782060368 0.7861183088337202
14.50907877320641 349.8787804846954 0.7866310704348052
14.514306328159826 349.9215527979118 0.7864020267136455
14.519533883113242 349.7541928705959 0.7860055224948534
14.524761438066658 350.57938595903994 0.7865175007672621
14.529988993020075 351.37931371293973 0.7877508196974912
14.53521654797349 351.28989181981257 0.7876690142927955
14.540444102926907 345.8132522619305 0.782234615416691
14.545671657880323 340.4119883694409 0.7765011898562333
14.55089921283374 329.6105423279592 0.7637993497917109
14.556126767787156 319.86959702556624 0.7532698072044397
14.561354322740572 311.42991298056603 0.7431018111648892
14.566581877693988 304.200813829951 0.734612941733288
14.571809432647404 303.2487368562994 0.7333972451707252
14.57703698760082 305.5974037879568 0.7371400069841557
14.582264542554237 307.8415640936702 0.7407608121494209
14.587492097507653 310.2622290622997 0.7440063316838657
14.592719652461069 312.83383094633393 0.7464124488601156
14.597947207414485 317.3410574488578 0.7505187074801135
14.603174762367901 321.396438287817 0.7548399059565397
14.608402317321318 322.88011234033974 0.7563475043165419
14.613629872274734 324.52270681612947 0.7582239272156155
14.61885742722815 327.9367508116964 0.7618412232753217
14.624084982181566 334.53652464785625 0.7689778571586835
14.629312537134982 339.83629230500463 0.7738159662887508
14.634540092088399 344.3785373406303 0.7777303622693085
14.639767647041815 346.3481339370726 0.778495613099627
14.644995201995231 344.7877337110301 0.7766207196049476
14.650222756948647 347.9812965137856 0.7804276644031488
14.655450311902063 349.68478226630606 0.7819941293871007
14.66067786685548 351.7499609276846 0.7847881044163671
14.665905421808896 354.1425887812932 0.7872404037452899
14.671132976762312 353.05895136997583 0.7860910408505247
14.676360531715728 351.5940362814498 0.783765866767547
14.681588086669144 347.6343112204611 0.7790167926948817
14.68681564162256 346.92511782489214 0.7779885831925438
14.692043196575977 345.4267297937346 0.7751744445948227
14.697270751529393 347.39742503371434 0.7774439122353987
14.70249830648281 349.82434485578386 0.7803569986951449
14.707725861436225 351.8471577048912 0.782440918170774
14.712953416389642 354.78139142923334 0.7869728161146096
14.718180971343058 356.91292227408405 0.789494542203606
14.723408526296474 355.60492530158865 0.7881032949051061
14.72863608124989 355.5027906882649 0.7880174056477759
14.733863636203306 351.79934399076114 0.7830319249999675
14.739091191156723 347.4031983771729 0.7785491841588849
14.744318746110139 342.1373841829256 0.7734590154685795
14.749546301063555 338.1312803892894 0.7692347065187418
14.754773856016971 331.3045052686946 0.7618133603819769
14.760001410970387 325.9602164411354 0.7566471746060585
14.765228965923804 323.99023302437314 0.7543226358184378
14.77045652087722 317.53479120175496 0.7467803333097478
14.775684075830636 313.94425922955537 0.7418009184920584
14.780911630784052 311.4775317195794 0.7394820559388129
14.786139185737468 310.3930755738782 0.7379668173225128
14.791366740690885 310.9500621091395 0.73885237867905
14.7965942956443 311.9300068886921 0.7407302376033342
14.801821850597717 310.63970084987375 0.738276686239691
14.807049405551133 312.4388909421112 0.7407633409692416
14.81227696050455 314.0000358279435 0.7423723723117749
14.817504515457966 319.79206026190906 0.7490168418325969
14.822732070411382 324.703553680079 0.7547765552829214
14.827959625364798 325.59239242477935 0.755740478204947
14.833187180318214 327.4171462562144 0.7576622068908148
14.83841473527163 328.1872594511011 0.7580014765160451
14.843642290225047 328.14331969468236 0.7575992935946096
14.848869845178463 329.89143400422836 0.7605139205090871
14.854097400131879 330.3477988333301 0.7611298039937888
14.859324955085295 331.4069467810135 0.7623679604612295
14.864552510038711 336.765143401915 0.7679090189933245
14.869780064992128 339.1857544443227 0.7707306572130174
14.875007619945544 341.9203167625593 0.7730033212787016
14.88023517489896 344.39697134113396 0.7756170935095403
14.885462729852376 345.4745679399441 0.7766589319084013
14.890690284805792 346.4149547368718 0.7776643010431612
14.895917839759209 348.1105154877396 0.7793627540546456
14.901145394712625 349.2378688251474 0.7805970766808499
14.906372949666041 349.30171150702824 0.7804811863268066
14.911600504619457 349.26798527519577 0.7803485675386407
14.916828059572873 344.9391349588621 0.7761091345736292
14.92205561452629 337.6421218439674 0.7671310283428671
14.927283169479706 331.11536243662016 0.7608498113108262
14.932510724433122 325.1330066953036 0.754145031877993
14.937738279386538 323.5348788430987 0.7521214524655582
14.942965834339955 321.8728895712223 0.7508282400483359
14.94819338929337 316.38273209570116 0.7445814026022773
14.953420944246787 309.82920302329916 0.7387948468357721
14.958648499200203 302.82408124634503 0.7313207815562729
14.96387605415362 300.15515454942073 0.7277968872778916
14.969103609107036 298.89240164814055 0.7266514337909846
14.974331164060452 298.06634124247944 0.7249320850647503
14.979558719013868 299.7262995352585 0.7274999684910946
14.984786273967284 297.2877113116591 0.7248385939698011
14.9900138289207 295.6344615334889 0.7234863683724052
14.995241383874117 294.6007819717008 0.7208565280710078
15.000468938827533 296.39933214348855 0.7224999805591864
15.005696493780949 298.13570152932203 0.7239739866728961
15.010924048734365 300.45208197425217 0.7276632312990424
15.016151603687781 299.90057149545964 0.7273543501613577
15.021379158641198 302.46140060071946 0.7309131869690431
15.026606713594614 300.7213419565413 0.7287980074454845
15.03183426854803 303.33591122576865 0.7319032530728324
15.037061823501446 306.12148096814593 0.7348280602916266
15.042289378454862 306.71759789899363 0.7356211249294433
15.047516933408279 309.2805007990406 0.7386081751923218
15.052744488361695 311.0475087576058 0.73999372319195
15.057972043315111 311.9067932675675 0.7408167500595565
15.063199598268527 313.7742683681021 0.7435864553481685
15.068427153221943 315.0215215591908 0.7448881476901466
15.07365470817536 314.6061981283575 0.7441868147664182
15.078882263128776 313.18554444786804 0.7422640764006094
15.084109818082192 310.5358249716564 0.7383489817419105
15.089337373035608 310.7200210409154 0.7393194435506169
15.094564927989024 312.7773312281954 0.7419067597671462
15.09979248294244 312.4333758400636 0.7413578735964578
15.105020037895857 310.6880720119253 0.7396749770150681
15.110247592849273 305.74656064316486 0.734313443532956
15.11547514780269 301.27763018669737 0.729607520117608
15.120702702756105 301.0699666670642 0.7290919064826356
15.125930257709522 304.83622752306843 0.7331370759862545
15.131157812662938 305.54795913603203 0.7338364472586986
15.136385367616354 303.70493509125447 0.7318164045417265
15.14161292256977 298.86718279332365 0.7271633669837195
15.146840477523186 292.3326570205085 0.720532303443809
15.152068032476603 289.56746761205954 0.7174921971900402
15.157295587430019 290.5083659232423 0.7190020465675829
15.162523142383435 289.70528450643167 0.7183029448401349
15.167750697336851 289.59973528277214 0.7163243357830029
15.172978252290267 288.66918447489934 0.7148261816695417
15.178205807243684 285.4572304540154 0.7110429135874335
15.1834333621971 286.3806207666834 0.7139265529924592
15.188660917150516 283.16696308289806 0.7116234489635247
15.193888472103932 281.57148854824754 0.7117555930206582
15.199116027057348 277.5189804692147 0.7060828196601566
15.204343582010765 277.02868964508286 0.7059142355020238
15.20957113696418 279.7548264177755 0.7077412966714468
15.214798691917597 281.02800171021806 0.7068510034696769
15.220026246871013 279.90043595349226 0.7039796692392181
15.22525380182443 275.8318245261206 0.6975887578439552
15.230481356777846 273.3047665352052 0.6948314329435509
15.235708911731262 274.23866496636606 0.6987653707126676
15.240936466684678 276.24841242433996 0.7031442982991214
15.246164021638094 277.7042335540784 0.7066245394886187
15.25139157659151 278.38172437365847 0.7077258833134792
15.256619131544927 278.14039580919916 0.7071520990773678
15.261846686498343 275.4290985413492 0.7040117256117663
15.267074241451759 272.6091530916048 0.6999350626980975
15.272301796405175 270.35703299988427 0.6960832748205396
15.277529351358591 270.6144162746611 0.6964453420114642
15.282756906312008 272.0219192535718 0.6978199808595638
15.287984461265424 275.5997053996893 0.7018669512658086
15.29321201621884 276.135710040541 0.7020394024184836
15.298439571172256 279.62758452869275 0.7049832680955748
15.303667126125672 278.5860151445097 0.7042184528235944
15.308894681079089 281.27320612239737 0.7071261078808772
15.314122236032505 282.8965165242512 0.7082631564203985
15.319349790985921 283.56017791856766 0.7103134637147874
15.324577345939337 287.42599461277933 0.7143969006612843
15.329804900892753 290.3098104027972 0.7186158977163836
15.33503245584617 290.79011037776024 0.7191871073260243
15.340260010799586 289.2670553386026 0.7169688787751647
15.345487565753002 291.57675817420034 0.7205990405431854
15.350715120706418 291.3302904037504 0.719012248587083
15.355942675659835 294.1909170238454 0.722341467869501
15.36117023061325 297.89487030626975 0.7271946434479941
15.366397785566667 300.56300465988824 0.7296353918461591
15.371625340520083 300.26599190776903 0.7295904848194988
15.3768528954735 299.1275253560101 0.7291177172028666
15.382080450426916 299.4741799331547 0.72954599323293
15.387308005380332 300.0144439761636 0.7303936582218769
15.392535560333748 301.0803001748833 0.731117926448863
15.397763115287164 299.3934655414187 0.7377690270542027
15.40299067024058 299.2068200082395 0.7450768554506548
15.408218225193997 294.1589249229427 0.7434476677071712
15.413445780147413 294.9969202463827 0.7483710635465545
15.418673335100829 294.31528812781033 0.7515946561650075
15.423900890054245 292.96487483524123 0.7512258379757749
15.429128445007661 296.25669907763245 0.7575656409458291
15.434355999961078 293.7727399301931 0.7566934663641811
15.439583554914494 295.0022148233412 0.7605509898314161
15.44481110986791 294.49592656561134 0.7625090973945284
15.450038664821326 294.7631102488509 0.7652323845689
15.455266219774742 294.6560975576848 0.7665742553833128
15.460493774728159 294.01923042750883 0.7685236316544543
15.465721329681575 295.08771037105663 0.7733502200063698
15.470948884634991 298.59893337756534 0.7809613735200678
15.476176439588407 300.29593102272554 0.7851360403619089
15.481403994541823 301.8692930666903 0.7888985540311245
15.48663154949524 297.9270368253081 0.7854962608664514
15.491859104448656 297.12158977790205 0.7863037731312376
15.497086659402072 294.6131618522466 0.784800799120279
15.502314214355488 293.8619130581816 0.785293602392273
15.507541769308904 290.85573685352887 0.7828406477862112
15.51276932426232 288.1109596543642 0.7824479422421344
15.517996879215737 288.0316986888902 0.7843384271026574
15.523224434169153 287.09824503578506 0.7847266572661802
15.52845198912257 289.2047953293229 0.7895575113969894
15.533679544075985 289.54709204486267 0.7908164622874287
15.538907099029402 290.0880112445207 0.792917534600049
15.544134653982818 289.89480537662774 0.7934590041929199
15.549362208936234 291.9770724286781 0.7984944962917426
15.55458976388965 290.64196252644723 0.8007499268523154
15.559817318843066 289.53071939431305 0.8035113278779619
15.565044873796483 287.3760049965131 0.8019453833320276
15.570272428749899 284.7904922411095 0.7973795725335457
15.575499983703315 285.1480727290898 0.7984668941578861
15.580727538656731 283.97580146216427 0.7979529984313762
15.585955093610147 282.5668200753864 0.7984076242535306
15.591182648563564 281.32650096450453 0.798964548173896
15.59641020351698 278.12236302624314 0.796426100713159
15.601637758470396 277.1718639117548 0.7973229691074104
15.606865313423812 275.4718706588063 0.7964479792619531
15.612092868377228 273.74771762656206 0.7951233357213688
15.617320423330645 272.7215945064989 0.7940165174464593
15.62254797828406 270.55568766584474 0.791139037312927
15.627775533237477 271.84783402529945 0.7951584782927613
15.633003088190893 270.7799887812248 0.7956642366599612
15.63823064314431 273.21555950290315 0.7986613464882563
15.643458198097726 268.68667900857355 0.7804473170394671
15.648685753051142 268.8316763180538 0.7749945358767427
15.653913308004558 267.6418339999494 0.7688426969829919
15.659140862957974 268.4442418860793 0.7667638575207052
15.66436841791139 268.2289364770944 0.7645971623710607
15.669595972864807 272.1848072309021 0.7688774012989674
15.674823527818223 271.1035398733545 0.7660927808593754
15.680051082771639 268.2952603901546 0.7602418936439252
15.685278637725055 265.381032509709 0.7531152706617508
15.690506192678471 264.43739071886574 0.7492050607404066
15.695733747631888 265.0596333218067 0.7478607960295147
15.700961302585304 263.804454783363 0.7439466633768093
15.70618885753872 262.2205993201258 0.740316573359111
15.711416412492136 264.20189303912076 0.7404514780605423
15.716643967445552 266.87181351712377 0.7437275140180682
15.721871522398969 271.6200826838345 0.7509685273336135
15.727099077352385 270.9043710118363 0.7494949508755522
15.732326632305801 270.80419822449875 0.7491241647551197
15.737554187259217 269.2218761325407 0.7448885538690025
15.742781742212633 271.19568482741204 0.7451282644329613
15.74800929716605 279.49368294283613 0.7552240034300325
15.753236852119466 281.1955441723414 0.7564990033648984
15.758464407072882 281.3408988931857 0.7552118331589598
15.763691962026298 279.04693561986625 0.7517956813947345
15.768919516979715 275.6326295430116 0.7443719772832722
15.77414707193313 275.15674072328795 0.7426103041311308
15.779374626886547 274.949955873922 0.7426714130043531
15.784602181839963 275.74802296185914 0.7436449306353526
15.78982973679338 277.7045119595589 0.7461313680272743
15.795057291746796 278.58430137488796 0.7474729394492293
15.800284846700212 280.6879732893779 0.7501659423054586
15.805512401653628 280.1068820820038 0.7499437797569061
15.810739956607044 282.64399871464445 0.7526531515569841
15.81596751156046 282.41406002759743 0.7521882603561372
15.821195066513877 280.18348561436505 0.7487055476195625
15.826422621467293 281.3818144963192 0.7494745381859231
15.831650176420709 281.3206313043835 0.7491284876599311
15.836877731374125 280.5860855740897 0.7469282373605352
15.842105286327541 278.9923259442835 0.7440995240710334
15.847332841280958 277.5824479603758 0.7407628324224721
15.852560396234374 275.5281056263704 0.7388322184687196
15.85778795118779 276.1368651240234 0.7402929649806799
15.863015506141206 279.17981908478504 0.7448771138149382
15.868243061094622 278.721555841955 0.7445252586959622
15.873470616048039 274.96665344526497 0.7387050827041793
15.878698171001455 271.1991995980546 0.7320959857475942
15.883925725954871 269.59430839074145 0.7284563708570104
15.889153280908287 272.08928799918436 0.7318318627263232
15.894380835861703 277.04361656244026 0.7396842760706848
15.89960839081512 278.2169993388551 0.7418336142931404
15.904835945768536 277.1442693451411 0.7394548665123837
15.910063500721952 277.24239027490114 0.738813601052617
15.915291055675368 274.1140381811477 0.7343256602764406
15.920518610628784 275.03798021856835 0.7371928973953445
15.9257461655822 274.73217328248785 0.7348458324227019
15.930973720535617 273.3439991849152 0.7333851958176058
15.936201275489033 273.1793508558329 0.7312837431663896
15.94142883044245 274.2012758485142 0.7315325198619066
15.946656385395865 277.71804605526745 0.7349426880110875
15.951883940349282 277.7180257514219 0.7353958903792925
15.957111495302698 279.5151072265038 0.7375773972361224
15.962339050256114 280.06074567407103 0.7379554553245435
15.96756660520953 280.54732684976653 0.7369300810270841
15.972794160162946 280.0318431137239 0.7358780358783595
15.978021715116363 279.4154433717782 0.7347050567979606
15.983249270069779 281.2186830146463 0.7372391723393522
15.988476825023195 284.1967631751374 0.7416236596544435
15.993704379976611 284.6794793854045 0.7431712106763655
15.998931934930027 282.0486337958017 0.7396333989854184
16.004159489883442 278.29626750729796 0.7353758526197729
16.009387044836856 276.04943432603704 0.7309807531778092
16.01461459979027 274.1522339568002 0.7277452268508499
16.019842154743685 273.5082110502389 0.7275684637840887
16.0250697096971 271.29778652326445 0.7250433442767518
16.030297264650514 274.0139543487108 0.7288263404254958
16.03552481960393 275.7666978106936 0.7320193563944626
16.040752374557343 279.72533238391287 0.7360802533260069
16.045979929510757 281.24410043417026 0.7383231389870768
16.05120748446417 284.9472604267118 0.7425580798471081
16.056435039417586 289.9028934662932 0.7481928294058342
16.061662594371 292.2224945501882 0.7512401305036281
16.066890149324415 296.0300530504379 0.7547643663206406
16.07211770427783 296.6636450577674 0.7547028917981786
16.077345259231244 299.9118528049041 0.7582446377328298
16.08257281418466 305.26994566074234 0.7640274999738778
16.087800369138073 309.9773762620259 0.7700524205353829
16.093027924091487 310.7027057821604 0.7712859975866719
16.0982554790449 311.5749658527635 0.7712691049406143
16.103483033998316 315.4972934212724 0.7761697359769796
16.10871058895173 318.4938737658858 0.7799894962230666
16.113938143905145 318.9472925811103 0.7808882778905971
16.11916569885856 315.86297849929883 0.7768632377118002
16.124393253811974 311.6980119035977 0.7716424514508042
16.129620808765388 311.9173614496906 0.7718209054024265
16.134848363718802 312.7492547918232 0.7724520361099542
16.140075918672217 315.32409572528286 0.7759301722361727
16.14530347362563 316.39861083806386 0.7777104609205947
16.150531028579046 314.96247376326806 0.7765487486091889
16.15575858353246 317.16410322641684 0.779746686158723
16.160986138485875 318.24438780478454 0.7807883156011565
16.16621369343929 319.1401872241772 0.7809544527082894
16.171441248392703 312.81106294336223 0.7725047346642477
16.176668803346118 308.483734369642 0.7675128059600124
16.181896358299532 303.65132027940047 0.76217622445217
16.187123913252947 300.6796318515038 0.7590495013379712
16.19235146820636 293.87083105688555 0.7511934502162866
16.197579023159776 288.08932842430715 0.7429904193921194
16.20280657811319 282.77776242816634 0.7371487280688949
16.208034133066604 279.15575141966514 0.7332344473742285
16.21326168802002 276.0014826663931 0.7301183665869335
16.218489242973433 273.825934927944 0.7275282424584536
16.223716797926848 271.12726244175053 0.7236724415793601
16.228944352880262 271.1822900047403 0.7235786000066209
16.234171907833677 269.3314532654038 0.7212379794696095
16.23939946278709 267.6848929586964 0.72032414508988
16.244627017740505 263.5625176735941 0.7146401727935535
16.24985457269392 260.58383390768495 0.7113905186318639
16.255082127647334 259.3426707867666 0.7103075695959705
16.26030968260075 257.83985171717313 0.7082188289408772
16.265537237554163 257.05493349312735 0.7074181305024236
16.270764792507578 255.9039448917404 0.7048489794843955
16.275992347460992 257.6952222619378 0.7087532911725196
16.281219902414406 254.0768337110653 0.704519406756295
16.28644745736782 250.31993095407302 0.7009470935711958
16.291675012321235 249.63998449526417 0.700133594672371
16.29690256727465 251.9678354247958 0.7022197653045987
16.302130122228064 251.3311210608874 0.7005296546688182
16.30735767718148 249.9573418079385 0.6975010505754827
16.312585232134893 248.14631225431708 0.6933763999527648
16.317812787088307 249.20020450729172 0.6943775549044489
16.323040342041722 251.53312266395045 0.6960573792979998
16.328267896995136 251.857040617278 0.6966925840766465
16.33349545194855 248.8765807612321 0.6911346434739541
16.338723006901965 248.67007223390573 0.6913384179940312
16.34395056185538 251.74502003150448 0.6945250825801689
16.349178116808794 255.57028451700245 0.7006147890111656
16.35440567176221 258.8868374328661 0.7031657883184591
16.359633226715623 261.01826329664596 0.7058415484513473
16.364860781669037 266.094521094349 0.7112889156705156
16.37008833662245 273.0687855265474 0.7197505082513195
16.375315891575866 273.97405543779865 0.7206188834665058
16.38054344652928 278.1897495051017 0.7251594070987885
16.385771001482695 280.07805370208814 0.7265211408717952
16.39099855643611 282.05004839649723 0.7285109749936416
16.396226111389524 282.75791874455683 0.7277133397468195
16.401453666342938 281.9704114439605 0.7266803412034231
16.406681221296353 285.04922691826084 0.7313956714120197
16.411908776249767 286.724628034797 0.734123246948609
16.41713633120318 284.44248158777424 0.7325921145989378
16.422363886156596 283.26638238478984 0.7326012952757169
16.42759144111001 278.5764300015658 0.7262374371141989
16.432818996063425 276.86530412519147 0.7245607801876416
16.43804655101684 275.01393195252547 0.7202411451930095
16.443274105970254 272.646093561897 0.7178011112218141
16.448501660923668 273.6857700257862 0.7194115158135925
16.453729215877082 273.36432601299754 0.7181487832399547
16.458956770830497 273.3274532824271 0.7187663766605505
16.46418432578391 273.52058429440086 0.719759864100038
16.469411880737326 270.6063564089855 0.7154906610161493
16.47463943569074 268.7214510828089 0.7136013280170648
16.479866990644155 263.58648631421715 0.7041814049876142
16.48509454559757 263.4652594383731 0.7019447550939004
16.490322100550983 266.71537124253933 0.7073705913442718
16.495549655504398 269.4713309941755 0.7109968956454635
16.500777210457812 269.9586450822306 0.713594667084962
16.506004765411227 267.86350745659 0.7100448500969916
16.51123232036464 267.7185209497883 0.7084918852554489
16.516459875318056 268.691637018341 0.7097703022396566
16.52168743027147 269.2310521102464 0.7116888426199875
16.526914985224884 268.6868277112404 0.7123059488677783
16.5321425401783 269.1247168424547 0.7122458340105461
16.537370095131713 269.1612049684701 0.7111567991516026
16.542597650085128 267.7392096897202 0.7086991447756709
16.547825205038542 266.65697803575415 0.7067127147324339
16.553052759991957 268.5873788822889 0.7090193284626943
16.55828031494537 263.54236966716 0.7031614260596654
16.563507869898785 261.5990563417074 0.7010678386181259
16.5687354248522 259.25657818627724 0.6982891060096144
16.573962979805614 256.4638786253782 0.6949295475602809
16.57919053475903 251.49585173556218 0.6867566322125168
16.584418089712443 248.26209558734797 0.6834877400399668
16.589645644665858 249.70544812058594 0.6849611064854204
16.594873199619272 253.09919026234388 0.6891565665166319
16.600100754572686 254.15807801430748 0.6901117339443377
16.6053283095261 252.20434358992026 0.6878352891808176
16.610555864479515 250.46871308223808 0.6855812505252068
16.61578341943293 248.57294728509618 0.6838677566484401
16.621010974386344 251.0559799874999 0.6878432018991144
16.62623852933976 252.09146260662118 0.6896528211217394
16.631466084293173 252.49062565514024 0.6895091778056558
16.636693639246587 254.5551160968349 0.690348060725515
16.641921194200002 255.08267451136038 0.6911356611050238
16.647148749153416 255.70200521686223 0.6910853365771193
16.65237630410683 253.95237533334222 0.6891971188685686
16.657603859060245 251.80672970718638 0.6862884049715577
16.66283141401366 249.64923046714998 0.682938445298396
16.668058968967074 246.94450986169554 0.6803352626319639
16.67328652392049 243.68869174703403 0.6766064213904339
16.678514078873903 241.16803663359065 0.6730890664453663
16.683741633827317 243.63936900840892 0.6761038551879867
16.68896918878073 244.44052329541228 0.676335197373826
16.694196743734146 244.21889460056994 0.6748929047480537
16.69942429868756 243.75427267566073 0.6750910123585383
16.704651853640975 244.49103557562987 0.6784790200837882
16.70987940859439 245.9941554250844 0.6815908270452392
16.715106963547804 243.67361987278937 0.6791094740631335
16.720334518501218 238.74794015756615 0.6711265070723849
16.725562073454633 235.19403751201324 0.6665435330504031
16.730789628408047 232.95918478023654 0.6622729862427803
16.73601718336146 232.77895673269347 0.6609614175929183
16.741244738314876 232.29042935759037 0.6582183880749971
16.74647229326829 233.24317694081998 0.6600090879431617
16.751699848221705 233.39445664457534 0.6619191030023428
16.75692740317512 233.04411138638656 0.6627610323882205
16.762154958128534 232.79620754707167 0.6639510180790507
16.767382513081948 229.53512559483534 0.6602807643039179
16.772610068035362 227.29585465933212 0.6557807952217625
16.777837622988777 224.60836382278154 0.6517128070676687
16.78306517794219 223.96913547906297 0.6480698526438927
16.788292732895606 226.9602990843835 0.6527099511785085
16.79352028784902 226.98745454205903 0.6523249281936655
16.798747842802435 227.3572236970669 0.6535463065193996
16.80397539775585 225.26982469279787 0.6514441139492264
16.809202952709263 224.87276209253255 0.6509616598354462
16.814430507662678 225.13334248834838 0.6515532355755511
16.819658062616092 225.3597284488215 0.6515073243996639
16.824885617569507 225.40074211852567 0.6511729866488875
16.83011317252292 222.37683854434215 0.6468913116600492
16.835340727476336 222.9987711482277 0.647273645234975
16.84056828242975 219.26893082198265 0.6408728731713338
16.845795837383164 220.46371049289712 0.6424993442309815
16.85102339233658 221.4491536028845 0.6440248237640044
16.856250947289993 223.34183062437543 0.6464447008491859
16.861478502243408 223.31348950987217 0.6471588724046953
16.866706057196822 223.36168003858091 0.6497429421750088
16.871933612150237 221.25188565920644 0.6473845848594808
16.87716116710365 220.7100051283785 0.647014727607438
16.882388722057065 220.69908678365428 0.6469401296608926
16.88761627701048 222.3112286147339 0.6492540351111687
16.892843831963894 222.8022984202713 0.6519143234742693
16.89807138691731 222.72654453517424 0.6525270354469253
16.903298941870723 221.27218658389444 0.649194430078351
16.908526496824138 220.93003774258398 0.6465532458823228
16.913754051777552 221.85966195863972 0.6465289492508767
16.918981606730966 221.65869573039373 0.6463082464579937
16.92420916168438 222.2811644864997 0.6482808783844403
16.929436716637795 221.33266305367687 0.648074295137848
16.93466427159121 221.29752295925698 0.6466977214427028
16.939891826544624 219.58763070343295 0.6438382562322619
16.94511938149804 219.11062091036064 0.6414390735661621
16.950346936451453 218.12159518899736 0.6413263828704049
16.955574491404867 219.04014374008528 0.6448471070412544
16.960802046358282 219.13224854721932 0.6456345164132914
16.966029601311696 217.39175036792503 0.6414675344376269
16.97125715626511 214.85468584217045 0.6359135008524319
16.976484711218525 211.76404588913806 0.6299967274520487
16.98171226617194 214.33839484272022 0.6342012074583269
16.986939821125354 216.26868613418927 0.6374681907814134
16.99216737607877 220.34419185816066 0.6449210820205323
16.997394931032183 222.12675448561632 0.6456537364121127
17.002622485985597 220.70208037781788 0.6436602942751806
17.00785004093901 221.3110049122666 0.6426535129492426
17.013077595892426 222.1500040019068 0.6438731250495916
17.01830515084584 220.9012227543566 0.642409763502187
17.023532705799255 221.00734087342303 0.6419778134057977
17.02876026075267 219.15185919418758 0.6397362934364372
17.033987815706084 219.71085230122534 0.6393587079410261
17.039215370659498 222.79647616561505 0.6451629676713746
17.044442925612913 223.12366326101562 0.6472536738214619
17.049670480566327 224.8411430786441 0.6492403467346424
17.05489803551974 224.44076640709545 0.6482725612917767
17.060125590473156 222.81938894941717 0.6437454233222859
17.06535314542657 221.85607975591358 0.6421274985445586
17.070580700379985 224.76452690965846 0.6473351746554146
17.0758082553334 226.6320946044776 0.6512674456117159
17.081035810286814 227.55584303899138 0.6543303179599899
17.086263365240228 228.74253560150257 0.6562102021711188
17.091490920193642 228.36958216523723 0.6568927173927136
17.096718475147057 226.9208389881701 0.6541419639682069
17.10194603010047 224.77401962511888 0.6501953395434779
17.107173585053886 222.1406706715868 0.6451338030313849
17.1124011400073 224.47222002728316 0.6460500504177191
17.117628694960715 225.56725801183836 0.6483543074598181
17.12285624991413 227.41680644218133 0.6511044384794142
17.128083804867543 228.17205746543587 0.6533912841254784
17.133311359820958 228.53039353882215 0.6530647373217193
17.138538914774372 227.93085574007972 0.6510288975983054
17.143766469727787 229.17611462371076 0.6504939981657745
17.1489940246812 230.87301899954977 0.6521277989426658
17.154221579634616 230.9242011239776 0.6525741279355142
17.15944913458803 231.38817135838096 0.6551763817878419
17.164676689541444 233.73004756744578 0.6586983244256116
17.16990424449486 237.51803286015002 0.6631386969943588
17.175131799448273 243.7973389014395 0.66936528704973
17.180359354401688 244.9886153378449 0.6710795425920474
17.185586909355102 244.5867059064495 0.6707644216955008
17.190814464308517 244.70245986127787 0.6711390412768465
17.19604201926193 247.74438388217357 0.6750648888849728
17.201269574215345 247.2249234935351 0.6729007306657192
17.20649712916876 248.17887183239287 0.6742771720923882
17.211724684122174 247.6904533835915 0.6757514141841364
17.21695223907559 250.96645491223904 0.6815262904459811
17.222179794029003 251.9520525564401 0.6824874567624002
17.227407348982418 250.42237824203536 0.6812114883230064
17.232634903935832 246.6983041193927 0.6745649090374496
17.237862458889246 244.77196095195686 0.6716386580725329
17.24309001384266 242.86124938633506 0.6680089222430438
17.248317568796075 241.77260492745953 0.6665389011411766
17.25354512374949 240.0244375016512 0.6639781137630617
17.258772678702904 242.10979856348305 0.6673592099436506
17.26400023365632 243.44025987807285 0.6687819049556023
17.269227788609733 245.4703027073157 0.6727312081823247
17.274455343563147 243.45776001597645 0.6704842659591396
17.279682898516562 240.7193232971632 0.6651610610577158
17.284910453469976 235.7103081652235 0.6569090313915487
17.29013800842339 233.6555410277868 0.6535447523261946
17.295365563376805 233.12602397320447 0.6535786918528746
17.30059311833022 237.0105395496182 0.660669826558864
17.305820673283634 240.06679858104093 0.6639025339272642
17.31104822823705 242.39040273701914 0.6675177540194396
17.316275783190463 242.57845373547886 0.667324554182317
17.321503338143877 244.0479474922056 0.6702840371245525
17.32673089309729 242.98748776414473 0.6693947037825355
17.331958448050706 240.26377643605215 0.6659132961148506
17.33718600300412 239.9524579080324 0.664915445692637
17.342413557957535 240.32872825195147 0.6646106940224867
17.34764111291095 242.6006232639006 0.667070333140461
17.352868667864364 243.29069778559338 0.668101057518143
17.358096222817778 243.58408793880955 0.6672171998930125
17.363323777771193 242.55657318825834 0.6655235069430837
17.368551332724607 240.82679033900837 0.6643416791190774
17.37377888767802 239.51026461526772 0.6634955706119474
17.379006442631436 237.26999610858135 0.6617552401131674
17.38423399758485 236.03836799769886 0.6596318234165283
17.389461552538265 233.2072720544634 0.6557884588240532
17.39468910749168 231.93995158451486 0.6540679648618313
17.399916662445094 232.128555631266 0.6544612455538056
17.405144217398508 235.25457554283366 0.6592401434652685
17.410371772351922 233.69038513289317 0.6568283108237042
17.415599327305337 235.83188554454713 0.6589791072239684
17.42082688225875 235.26658087822423 0.6574606759200124
17.426054437212166 234.58022941830936 0.6576868312206245
17.43128199216558 236.52183214897957 0.6609799883870807
17.436509547118995 233.70482140911926 0.6575126320394583
17.44173710207241 237.32018537167508 0.6617621350931827
17.446964657025823 238.36619687851146 0.6625763110862853
17.452192211979238 238.97749282112758 0.6647901216636084
17.457419766932652 239.7188718760782 0.6662731680162377
17.462647321886067 237.17066355870116 0.6614801204693791
17.46787487683948 237.8919782299161 0.6607519447707625
17.473102431792896 238.38171912215589 0.6625568941535788
17.47832998674631 239.95742929584574 0.6645385946210213
17.483557541699724 241.7950648024179 0.66574539412285
17.48878509665314 241.1402525044444 0.6629972272132731
17.494012651606553 241.26472756863868 0.6621619866863069
17.499240206559968 243.56341862028256 0.6652838596018932
17.504467761513382 244.9369686507009 0.6674548875505883
17.509695316466797 247.66749561389142 0.6715348549556545
17.51492287142021 247.12730452071355 0.6715348562527014
17.520150426373625 244.65317019929472 0.6691150060520429
17.52537798132704 244.7053222430902 0.6701187457183023
17.530605536280454 245.60925190048343 0.6713007800386909
17.53583309123387 246.71295149469648 0.6726181227911519
17.541060646187283 245.88674271400552 0.6713315022598944
17.546288201140698 244.01315034358115 0.6694995174277331
17.551515756094112 242.78617382573262 0.6675052771451481
17.556743311047526 243.13355817850777 0.6677984641872431
17.56197086600094 244.16097641502017 0.6670960352705656
17.567198420954355 247.3089938759732 0.6718778105623717
17.57242597590777 250.43964499162246 0.6768003434620846
17.577653530861184 251.77238210601865 0.6796191129920538
17.5828810858146 249.86156988421217 0.6768701053508204
17.588108640768013 245.76475722174703 0.6706819725369723
17.593336195721427 246.85225789096637 0.672319552738468
17.598563750674842 249.30426624629308 0.6743597310825655
17.603791305628256 252.2780175082585 0.6782375253010371
17.60901886058167 252.17203346371107 0.677214542005514
17.614246415535085 253.9135904230581 0.6795317797660279
17.6194739704885 256.369097599861 0.6828934645880642
17.624701525441914 256.5070114756743 0.6825792449279728
17.62992908039533 257.8169814539931 0.6835697770819786
17.635156635348743 259.6034337228692 0.6859766943594267
17.640384190302157 259.70923965937146 0.6863457263929291
17.64561174525557 261.1791170630975 0.6886094355896649
17.650839300208986 262.552718735258 0.6894052229526628
17.6560668551624 262.671442657365 0.6878138727499578
17.661294410115815 262.57197833349954 0.6881392602517051
17.66652196506923 263.35053791288937 0.690016376937429
17.671749520022644 268.7391631146588 0.6973432845644467
17.676977074976058 276.3071519975864 0.7062808769432432
17.682204629929473 280.8234911669894 0.7100249380541904
17.687432184882887 286.0712572073043 0.7164449590998321
17.6926597398363 291.36675998431895 0.7233178333013931
17.697887294789716 293.106343699654 0.7255348462577026
17.70311484974313 292.72820469226065 0.72560348812863
17.708342404696545 291.96716088352446 0.724515984816389
17.71356995964996 294.7714440442902 0.7280024341333046
17.718797514603374 299.57012351642413 0.7336272171799115
17.724025069556788 305.50482333646653 0.7402411681670621
17.729252624510202 308.4078235805947 0.7434753473909057
17.734480179463617 308.07839605852377 0.7423824500302697
17.73970773441703 307.9842990050961 0.742212184718527
17.744935289370446 305.7850114430992 0.7400369658565663
17.75016284432386 306.4490643040477 0.7408506084456666
17.755390399277275 308.75366201420974 0.7435505938331894
17.76061795423069 312.54775854608755 0.7472560482497236
17.765845509184103 311.8647692873931 0.7454569347115391
17.771073064137518 309.7924277804798 0.7430265203067994
17.776300619090932 306.4153925691786 0.7392300525196046
17.781528174044347 305.7267169627784 0.7392363062975963
17.78675572899776 303.37310937774964 0.7369176161547513
17.791983283951176 300.5481215451633 0.7341958506813896
17.79721083890459 295.6388428207496 0.7283701428747855
17.802438393858004 291.2190277467989 0.7232556561614312
17.80766594881142 289.0206478992834 0.7207083632000179
17.812893503764833 282.5515261247347 0.7131587054420513
17.818121058718248 278.64513202287725 0.7089783321108897
17.823348613671662 275.0992771618531 0.7052805374767981
17.828576168625077 273.2694024219506 0.703415683912512
17.83380372357849 270.9689353448288 0.6992435397043844
17.839031278531905 268.0551874669519 0.695220876558941
17.84425883348532 264.5552775686982 0.6917059415933491
17.849486388438734 263.1486430562196 0.6903601013583684
17.85471394339215 264.3748211066785 0.6920719230466791
17.859941498345563 265.8052300141492 0.6940299192522772
17.865169053298978 264.2752902505144 0.6911628130089886
17.870396608252392 263.98747782926256 0.6907660480947606
17.875624163205806 264.28938554597266 0.6895391894262949
17.88085171815922 266.70640380700564 0.6929309831182497
17.886079273112635 266.19136162988804 0.6921062298694417
17.89130682806605 272.9667115815934 0.7009662913795254
17.896534383019464 277.44855594699897 0.7065525149729046
17.90176193797288 287.719114508136 0.7188851169814051
17.906989492926293 293.16601658634966 0.7257100701294836
17.912217047879707 299.8937805253794 0.7336785858057642
17.917444602833122 304.60517194425734 0.7381857600485444
17.922672157786536 308.0595234829133 0.7413755509018601
17.92789971273995 310.845316720063 0.7446702128208016
17.933127267693365 316.19610683308235 0.7500032756469994
17.93835482264678 316.86224523078596 0.7519120004730945
17.943582377600194 315.0025459147155 0.749177119948219
17.94880993255361 309.6065059439982 0.7435921675753225
17.954037487507023 307.31696953976274 0.7414653591376941
17.959265042460437 305.84746104194375 0.7393380523790334
17.96449259741385 302.0889008415819 0.7350245392138958
17.969720152367266 297.03377476557984 0.7296698120739802
17.97494770732068 290.28209390877475 0.7217702340725787
17.980175262274095 286.71571373461234 0.7190900054031859
17.98540281722751 280.8962596123893 0.7109891105166153
17.990630372180924 274.9475090047412 0.7036001072228986
17.995857927134338 269.7468475144802 0.6965512262930773
18.001085482087753 266.58151040434024 0.6934835397993018
18.006313037041167 264.0631002635974 0.6911401979047127
18.01154059199458 260.63067336630695 0.6881297657860656
18.016768146947996 257.0322045310931 0.6819684163644781
18.02199570190141 256.3846159209845 0.6815635483327875
18.027223256854825 256.86254939045216 0.6812558142179166
18.03245081180824 256.7549902539598 0.6814604771175763
18.037678366761654 255.27001176754192 0.6803748399835868
18.042905921715068 253.0563124696441 0.6775469158051768
18.048133476668482 250.9021664426606 0.6750761421160127
18.053361031621897 251.93799780935564 0.6755256818574533
18.05858858657531 252.66421175266845 0.6763394139694316
18.063816141528726 251.2683793926108 0.6752925275908411
18.06904369648214 249.1045834914246 0.6729984838335897
18.074271251435555 250.62759196048106 0.6738932878542145
18.07949880638897 250.79543700038462 0.6723145530711646
18.084726361342383 253.3352065984744 0.6746941084507103
18.089953916295798 256.94359632346413 0.6808400596831111
18.095181471249212 258.9342953979728 0.6846369729891923
18.100409026202627 260.66230533499817 0.6878832664003878
18.10563658115604 260.6245656640255 0.6869683039674184
18.110864136109456 264.04706645518854 0.6897864390424617
18.11609169106287 269.8972502054859 0.6965049379278737
18.121319246016284 274.59786668042733 0.7024628091950831
18.1265468009697 277.3823352180676 0.7051801883035416
18.131774355923113 278.5447484789203 0.7064455111636689
18.137001910876528 280.7432145820103 0.7087223587227433
18.142229465829942 287.2192322408489 0.7170349599593971
18.147457020783357 293.7082986258901 0.7242731035445672
18.15268457573677 304.34307619658705 0.7372174134554799
18.157912130690185 312.94347255977783 0.7473576159820707
18.1631396856436 320.2734202082909 0.7561862987895333
18.168367240597014 326.1528661210499 0.7620191794757264
18.17359479555043 334.2243432092931 0.771498184247821
18.178822350503843 339.3130886736947 0.7765563201093757
18.184049905457258 344.1169920084662 0.7819128272703089
18.189277460410672 350.91699510937303 0.7891383823804943
18.194505015364086 358.7603918688511 0.7975378049970558
18.1997325703175 363.8738516641282 0.8035655431205411
18.204960125270915 366.7626743175517 0.8065023366977259
18.21018768022433 364.6872514740634 0.8039656664121795
18.215415235177744 363.50650271339987 0.8027954094073266
18.22064279013116 363.6172056579993 0.8028171066594165
18.225870345084573 362.05366664429323 0.8015978530783676
18.231097900037987 362.4913318416389 0.8019038646515863
18.236325454991402 366.1830274491528 0.8057690714617091
18.241553009944816 369.49228054425373 0.8089346635115503
18.24678056489823 372.84609273114575 0.8121322716176923
18.252008119851645 373.6938099739658 0.8136861465825778
18.25723567480506 374.6163496304867 0.8147979818577763
18.262463229758474 374.6511089468509 0.814961936720753
18.26769078471189 369.8651358149524 0.8097100412990305
18.272918339665303 363.66906289053014 0.8032752218864816
18.278145894618717 351.19426998364276 0.7891873695095893
18.28337344957213 340.5320136058102 0.7771309529613294
18.288601004525546 334.53936438914786 0.7700241873910358
18.29382855947896 328.6652906545492 0.7635105299537263
18.299056114432375 322.12231827613107 0.7567287274132422
18.30428366938579 313.1916213948809 0.7465976359407499
18.309511224339204 304.0800377162948 0.7361210612242051
18.314738779292618 297.3019492053414 0.7271369100968058
18.319966334246033 293.5205577080061 0.7235439446652211
18.325193889199447 291.7200808208737 0.7212293403275982
18.33042144415286 289.9946099919512 0.7203162030431641
18.335648999106276 285.84980487123494 0.7153223617095965
18.34087655405969 282.30735219821565 0.710540262909561
18.346104109013105 276.2303052586538 0.7027749336582471
18.35133166396652 275.234169013952 0.7013907992050772
18.356559218919934 276.66485383797607 0.7038757913529002
18.361786773873348 277.4515193293934 0.7053991611814582
18.367014328826762 276.66454693355934 0.7036296572658951
18.372241883780177 273.94317123146106 0.6996456734795055
18.37746943873359 274.8375566345676 0.7000365506011971
18.382696993687006 275.75295039460303 0.7011582781231133
18.38792454864042 279.5159641715941 0.7082185798366643
18.393152103593835 284.7209222227423 0.7261588644381307
18.39837965854725 290.66454423445066 0.7408759596204243
18.403607213500663 298.311716183682 0.7554693422892392
18.408834768454078 307.30296133201244 0.771119186858862
18.414062323407492 314.50797881771615 0.78401926321744
18.419289878360907 320.5018491395681 0.7952921329085592
18.42451743331432 321.89916625978776 0.7997757913850926
18.429744988267736 322.7664884784721 0.8046653727133725
18.43497254322115 319.53062838183257 0.8030097700797916
18.440200098174564 315.68634671299714 0.8012819244580427
18.44542765312798 311.1375322173415 0.7983344686488113
18.450655208081393 306.68804018517295 0.795278815148345
18.455882763034808 302.1301044377169 0.7928179800418566
18.461110317988222 300.7803436965562 0.794194428703381
18.466337872941637 300.0531947990908 0.7953589425847862
18.47156542789505 300.1988843091386 0.7980913845489165
18.476792982848465 296.12253262676114 0.79388496118706
18.48202053780188 292.40415442080086 0.7919552249388855
18.487248092755294 292.809052878094 0.7949979064409683
18.49247564770871 292.6575045765595 0.796506554619919
18.497703202662123 293.8380330868162 0.8012437675481623
18.502930757615538 294.8304920451485 0.8048865685606859
18.508158312568952 293.8155657169565 0.8060577329666175
18.513385867522366 293.5232129507373 0.8093404978585482
18.51861342247578 294.14321779145234 0.8120776760266389
18.523840977429195 291.94026396708693 0.8126673706045661
18.52906853238261 291.0700840879308 0.8124954213789505
18.534296087336024 287.7005010053263 0.8091679031177352
18.53952364228944 286.709707273299 0.8098985446784135
18.544751197242853 284.48840445043896 0.8087267355003644
18.549978752196267 285.7704102934438 0.8126851132036111
18.555206307149682 282.8078259416377 0.8104888160336002
18.560433862103096 284.91350520732556 0.8147631642600607
18.56566141705651 282.44094200084135 0.8132098653389283
18.570888972009925 283.9098297069043 0.8165000766946638
18.57611652696334 286.80463374147456 0.8226559119439798
18.581344081916754 286.9940851306739 0.8251469134173733
18.58657163687017 288.7440728131956 0.829916179457912
18.591799191823583 285.56109184680867 0.827317155965328
18.597026746776997 285.7722816339558 0.8297320784720654
18.60225430173041 285.2666706741965 0.8301241960310966
18.607481856683826 286.4336575396689 0.8334902567535817
18.61270941163724 287.44547285809773 0.8368889291449735
18.617936966590655 290.3036293008553 0.84324125034402
18.62316452154407 293.84462367742105 0.8484381369001034
18.628392076497484 297.588557391606 0.8359459867571738
18.633619631450898 300.3729893923935 0.831555286715938
18.638847186404313 300.9573941709218 0.8253334030535056
18.644074741357727 304.3604304007645 0.8250792014209614
18.64930229631114 304.7639481772424 0.8214209856733491
18.654529851264556 310.91458024063394 0.8241237623877731
18.65975740621797 319.7688536165467 0.8334606228812768
18.664984961171385 324.5243967717249 0.836323373777821
18.6702125161248 330.23466000088155 0.8406095695339856
18.675440071078214 335.18584574049333 0.844972534207339
18.680667626031628 340.8701743481187 0.8483706417232646
18.685895180985042 346.14935943531225 0.8525521203094808
18.691122735938457 348.34983085032184 0.8532332061897213
18.69635029089187 352.9481253501525 0.8559630863638428
18.701577845845286 353.6605649132331 0.8550909822434228
18.7068054007987 358.4342961268289 0.8592562098818829
18.712032955752115 361.1996007452433 0.8608610596561884
18.71726051070553 365.2903285254272 0.864583999204961
18.722488065658943 365.21892698466905 0.8629164403193382
18.727715620612358 363.4833034633575 0.8597085673901717
18.732943175565772 362.26585187394585 0.8569386078971526
18.738170730519187 360.8150600456282 0.8539465429439314
18.7433982854726 362.2231427937854 0.8551158942284424
18.748625840426016 361.1932361840176 0.852776159245628
18.75385339537943 359.09918859032655 0.8486121702885431
18.759080950332844 356.152737194815 0.844071611585967
18.76430850528626 351.9493830378469 0.8374798000693445
18.769536060239673 350.83159301412707 0.8357251847899535
18.774763615193088 347.22148432446966 0.8304346326838149
18.779991170146502 341.3602078503359 0.8220652607687051
18.785218725099917 333.4359957263888 0.8114542258581156
18.79044628005333 331.4416974526078 0.8077819182395243
18.795673835006745 330.5752289091701 0.8056394301624427
18.80090138996016 327.2939515978332 0.800846458066251
18.806128944913574 327.0651908209293 0.8007166971769464
18.81135649986699 323.7750489640512 0.7962326705530722
18.816584054820403 322.0881763696494 0.7944979090889656
18.821811609773818 320.10633077849064 0.7912156000254803
18.827039164727232 319.09707170704274 0.7897263888226489
18.832266719680646 316.6242406643982 0.786479850389991
18.83749427463406 312.4134354889439 0.78009340412172
18.842721829587475 308.3804002975537 0.7743536870072439
18.84794938454089 306.3010212633795 0.7708510122014776
18.853176939494304 300.187306333846 0.7632066368142221
18.85840449444772 298.24186585183645 0.7615909433374567
18.863632049401133 297.21073086220406 0.7611725932539639
18.868859604354547 296.96401926076373 0.7611341608701966
18.87408715930796 297.0120002560649 0.7603978804237095
18.879314714261376 293.60165592069865 0.7554192169385066
18.88454226921479 291.8484389088608 0.7532401311918542
18.889769824168205 288.18771242584234 0.7469842923195971
18.89499737912162 286.63323067668665 0.7443538560430109
18.900224934075034 285.0509384263586 0.7418664301108547
18.90545248902845 282.2201763008679 0.7376309691565445
18.910680043981863 280.3751176798921 0.7359248916678577
18.915907598935277 277.62063978387044 0.7317127729999102
18.92113515388869 279.61206909174626 0.7345137327866267
18.926362708842106 278.9515299655505 0.7334175696698377
18.93159026379552 277.10683049876025 0.7309107459893222
18.936817818748935 273.9235513989225 0.726740964280957
18.94204537370235 273.35280601272393 0.725628323868706
18.947272928655764 272.5187725834785 0.7236559317577538
18.952500483609178 276.25743087288333 0.7284453300034183
18.957728038562593 274.526036528072 0.7259732731372903
18.962955593516007 272.6268653070367 0.7227605047150627
18.96818314846942 269.82537368212155 0.7187525614342328
18.973410703422836 268.4739954623367 0.7168015880160659
18.97863825837625 268.93566642996734 0.7177158197876538
18.983865813329665 268.92000043818007 0.7172791131881021
18.98909336828308 269.21346698759794 0.7170731282967562
18.994320923236494 270.421799154472 0.7192070563523909
18.999548478189908 270.55020617336606 0.7187282655950322
19.004776033143322 272.68210257988466 0.7212752597087665
19.010003588096737 272.8588842034946 0.7200518652685325
19.01523114305015 272.746149836367 0.7193841123029403
19.020458698003566 271.6951792884924 0.717312935441083
19.02568625295698 273.9898633719447 0.7201117424258752
19.030913807910395 274.743085962089 0.7216571374619148
19.03614136286381 277.00865406823533 0.7248514691903494
19.041368917817223 276.2132044509044 0.7237533670117412
19.046596472770638 278.31355811439994 0.725583781391896
19.051824027724052 278.9352471697824 0.7257422350161233
19.057051582677467 280.9962823342442 0.7272698121400842
19.06227913763088 280.3074897909363 0.7266430982696545
19.067506692584296 279.8027875661888 0.7252331055636269
19.07273424753771 277.9667013152283 0.7221212223707775
19.077961802491124 278.13316064757214 0.7216571814326169
19.08318935744454 280.38810770710126 0.7241091842973664
19.088416912397953 278.4527567506272 0.7220656227839858
19.093644467351368 278.5884177797972 0.7246911896593514
19.098872022304782 275.15960169227486 0.7215789636044783
19.104099577258197 275.91592713191227 0.7234466036305747
19.10932713221161 274.1878188978026 0.718628913395926
19.114554687165025 272.87983082769836 0.7155143866003373
19.11978224211844 272.89009811329953 0.7149789159503128
19.125009797071854 272.1398651203465 0.713357582676098
19.13023735202527 272.25495178928395 0.7135936843567992
19.135464906978683 271.00991776155416 0.7121575912791904
19.140692461932098 270.16706013846243 0.7114666423626247
19.145920016885512 270.1667437078909 0.7115490275495405
19.151147571838926 270.02727317220507 0.7110747307545628
19.15637512679234 268.1442243300333 0.7086311315194905
19.161602681745755 265.7174366732327 0.7066089543541574
19.16683023669917 261.63993049347926 0.7002977722258549
19.172057791652584 263.10946622370335 0.7027253987603541
19.177285346606 266.08711218936804 0.7069699018950708
19.182512901559413 268.54902780567437 0.7094047270829277
19.187740456512827 268.1786136522503 0.7091863660957287
19.19296801146624 266.7525431499377 0.7062532257943734
19.198195566419656 265.68748852457225 0.7040555970296833
19.20342312137307 267.40130050963916 0.7073258735461989
19.208650676326485 263.12480856412765 0.7014261048904056
19.2138782312799 263.21915851795245 0.7025908280277154
19.219105786233314 263.6079120192554 0.7024393984015547
19.22433334118673 268.1864399671486 0.708603297032442
19.229560896140143 270.05250042322257 0.7116696508508138
19.234788451093557 270.42953556253065 0.7116087220758609
19.24001600604697 269.8007014167533 0.71030239192786
19.245243561000386 267.0520419230717 0.706151255928741
19.2504711159538 264.42946521733177 0.7012460074472027
19.255698670907215 263.7258168894682 0.7009091619877672
19.26092622586063 262.2624386092044 0.6995667545149572
19.266153780814044 263.4510339525519 0.7011793062616621
19.271381335767458 263.90292197600735 0.701973349266909
19.276608890720873 267.1951451782249 0.7057780590487124
19.281836445674287 268.0683699550568 0.7069741478731267
19.2870640006277 269.6745880993786 0.7092754965073091
19.292291555581116 270.90567779740695 0.7097676217934349
19.29751911053453 271.68862421242477 0.7112310850280726
19.302746665487945 272.8798567354345 0.7121860108561526
19.30797422044136 279.429218750491 0.7202067161659156
19.313201775394774 283.49634833431213 0.7253578569845139
19.318429330348188 286.5976468369392 0.7286049129060276
19.323656885301602 289.18858135999955 0.7326697804533643
19.328884440255017 290.91645560859826 0.734054267756628
19.33411199520843 294.71994909793364 0.7378061029577857
19.339339550161846 297.1782621349822 0.7396015852095021
19.34456710511526 297.9174064261357 0.7393753239012577
19.349794660068675 298.85342598758024 0.7408811711234465
19.35502221502209 300.50628070309784 0.7436604047344164
19.360249769975503 302.5331141919556 0.7468291337220032
19.365477324928918 305.778524839906 0.7524119961694937
19.370704879882332 307.30890316206404 0.7526021210206976
19.375932434835747 314.6106311172973 0.7602652661865885
19.38115998978916 317.5130240788226 0.7628272852083633
19.386387544742576 319.7693839934453 0.7654633416625588
19.39161509969599 322.40048526947766 0.7690903074777995
19.396842654649404 323.8099987530196 0.7705917217904654
19.40207020960282 329.28653791114283 0.7770296317358426
19.407297764556233 330.8182918884838 0.7789442323264156
19.412525319509648 332.5433992166302 0.7798516044856246
19.417752874463062 330.39771722723486 0.7769401482062455
19.422980429416477 329.6499837619181 0.7760501964861571
19.42820798436989 328.40749442818094 0.7743824998085436
19.433435539323305 327.9634297291288 0.774216914397641
19.43866309427672 327.8088744788288 0.7737678023333822
19.443890649230134 327.5963595231116 0.77360331529639
19.44911820418355 329.0844716629384 0.7749352245033277
19.454345759136963 328.7312042542089 0.773589113022043
19.459573314090377 330.7053203703603 0.7762352208930549
19.464800869043792 332.37075779059137 0.7781513451101586
19.470028423997206 332.7689046957351 0.7790871596292891
19.47525597895062 331.23011402855127 0.7772441580230417
19.480483533904035 326.5783900772534 0.7708859771275698
19.48571108885745 328.13148036273867 0.7727443022625043
19.490938643810864 331.97564093530093 0.7766938357273244
19.49616619876428 335.1828537915272 0.780369103938302
19.501393753717693 336.5513242544391 0.7819996472784567
19.506621308671107 336.5784563190414 0.7816895942026499
19.51184886362452 338.3849791102386 0.7846973054442136
19.517076418577936 340.77447001151154 0.7879907742541541
19.52230397353135 341.1887810746653 0.7880790759089464
19.527531528484765 343.2508696405047 0.7898195631986944
19.53275908343818 344.1169337960327 0.7903135046394871
19.537986638391594 347.67939715232603 0.7941128342113243
19.54321419334501 350.6412127452583 0.7978301648518129
19.548441748298423 351.4068394333475 0.7982969348564091
19.553669303251837 351.42213623623417 0.7981438588465473
19.55889685820525 353.5316317244961 0.8003107812643914
19.564124413158666 357.2289742561135 0.8042436331937179
19.56935196811208 361.9212995503101 0.8098093228778064
19.574579523065495 366.7753569050705 0.8152450657387202
19.57980707801891 367.77756483850555 0.8159999062874027
19.585034632972324 367.7142873185147 0.8159850570778804
19.590262187925738 369.7927722074558 0.818077939846285
19.595489742879153 373.11044766854616 0.8218572003297907
19.600717297832567 376.6915941297371 0.8252614991732723
19.60594485278598 379.7878309021569 0.8281598183283555
19.611172407739396 382.223970209219 0.8308177976961352
19.61639996269281 383.4529432331339 0.8323459236312226
19.621627517646225 387.1897234513494 0.8367460658732498
19.62685507259964 386.65055818804933 0.8364822609234942
19.632082627553054 386.716352229744 0.8363780790418003
19.637310182506468 382.54594874020717 0.8313685254341134
19.642537737459882 382.49638709252895 0.8314589151346794
19.647765292413297 384.94885115439877 0.8340389937583939
19.65299284736671 392.204520163956 0.8420257192810656
19.658220402320126 394.11512453908705 0.8436908537285883
19.66344795727354 393.401684050948 0.8425874278452066
19.668675512226955 391.38394499228576 0.8404572925206713
19.67390306718037 391.6326061963791 0.840175499791014
19.679130622133783 395.0891380621876 0.843813354442219
19.684358177087198 398.3311285088851 0.847101661994395
19.689585732040612 404.04413646354664 0.8528977044813245
19.694813286994027 406.64809516347617 0.8556688308076504
19.70004084194744 407.5562660221372 0.8565398354056049
19.705268396900856 402.20256001834827 0.8510644613136821
19.71049595185427 402.62212468595783 0.8524216235702221
19.715723506807684 399.4521208595152 0.8489653859076954
19.7209510617611 397.48991883883264 0.8469080937389982
19.726178616714513 389.2369902838755 0.8377136882132488
19.731406171667928 383.63939923180783 0.83109813583639
19.736633726621342 376.5347551864729 0.8240144663164211
19.741861281574757 373.55991700728714 0.8204398711339781
19.74708883652817 368.1358861413954 0.8145130632317196
19.752316391481585 363.02987931027724 0.8090428556804641
19.757543946435 356.59110728936247 0.8018020951909185
19.762771501388414 349.94736794247086 0.7949724952411619
19.76799905634183 347.6208954638532 0.7927852936946358
19.773226611295243 345.4006072164846 0.7899557725524079
19.778454166248657 345.73837147374036 0.7901842878070209
19.783681721202072 341.7985364325922 0.784265799897336
19.788909276155486 338.18684620820784 0.7805393674405836
19.7941368311089 336.35488359066306 0.7785783929102106
19.799364386062315 331.486856414607 0.7734953933490789
19.80459194101573 329.1611478630861 0.7712113669668078
19.809819495969144 325.84064041490416 0.7674165356802252
19.81504705092256 322.96394394447486 0.7644239682785353
19.820274605875973 320.55074842727333 0.7616902513230356
19.825502160829387 316.72478220638243 0.7561020027101866
19.8307297157828 313.1178604037003 0.7515524840568696
19.835957270736216 309.0890040237956 0.7463675277669276
19.84118482568963 309.0912309035171 0.7461110986415866
19.846412380643045 306.3048425494691 0.7437586958060207
19.85163993559646 307.00067412039454 0.7447234370690843
19.856867490549874 307.79704960180965 0.746093382555735
19.86209504550329 307.85768295310635 0.7457654141587314
19.867322600456703 310.0258744758717 0.747389037983492
19.872550155410117 308.04430360615487 0.7449019292394943
19.87777771036353 306.9159797962494 0.7433300415914644
19.883005265316946 307.4791678906514 0.7456707706035622
19.88823282027036 306.79666156743986 0.7456745360135525
19.893460375223775 306.05587477621566 0.7442847005650045
19.89868793017719 304.61304942715753 0.7414593761366095
19.903915485130604 302.08815304086505 0.7383394938291117
19.909143040084018 298.3751818266701 0.7351621507136022
19.914370595037433 299.49737573911926 0.73713714619626
19.919598149990847 298.666052480171 0.735780379229988
19.92482570494426 297.1295839327756 0.733680739982714
19.930053259897676 297.10990171525907 0.7329378497868375
19.93528081485109 294.4456992971195 0.7288085100885197
19.940508369804505 294.04993554244845 0.729055628516557
19.94573592475792 294.6476427510427 0.7307340914728166
19.950963479711334 294.794143488556 0.73152036178772
19.956191034664748 295.2355404967909 0.7322791749387612
19.961418589618162 295.45798495907667 0.7304928770463578
19.966646144571577 294.8683999137926 0.7294084331661602
19.97187369952499 294.1346502472208 0.727466769580392
19.977101254478406 296.2175711920582 0.729906069044331
19.98232880943182 297.17879811833893 0.731366703104225
19.987556364385235 298.4459696585918 0.7326449703033229
19.99278391933865 301.4808079445345 0.7377710259768082
19.998011474292063 302.0069010362915 0.738825371556276
20.003239029245478 300.3418633730832 0.7364680926669377
20.008466584198892 295.5055667921622 0.7299484040529639
20.013694139152307 300.18148443406477 0.7345134203008723
20.01892169410572 306.91502780706236 0.7429443960633676
20.024149249059136 316.97365963392105 0.7553486574349262
20.02937680401255 321.0798228234791 0.760104315625741
20.034604358965964 323.95696572281605 0.7629517773509752
20.03983191391938 325.33223031355993 0.7636934798660385
20.045059468872793 326.5764907647477 0.7642996942978969
20.050287023826208 325.2116125184548 0.7634735556807654
20.055514578779622 323.5395875204895 0.7614974662998617
20.060742133733036 323.5924454886541 0.7623498478715368
20.06596968868645 319.8612179210671 0.7579628787981164
20.071197243639865 317.15215856828036 0.754474778832065
20.07642479859328 314.3737579528058 0.7514288462283221
20.081652353546694 314.7449043543227 0.7521537619316472
20.08687990850011 310.98672903760297 0.7477011748673956
20.092107463453523 309.12480785432007 0.7459045054091004
20.097335018406937 306.0393344205377 0.7417915652948147
20.102562573360352 307.6276038209426 0.7438346495335938
20.107790128313766 306.65847508394285 0.7419619762200403
20.11301768326718 304.5151739927999 0.7398148844612163
20.118245238220595 304.0717938880424 0.7390510127152718
20.12347279317401 301.6024648464448 0.7362966367022027
20.128700348127424 299.21001977659665 0.7329271251109791
20.13392790308084 297.9636623393223 0.7304855369102253
20.139155458034253 299.7140023174917 0.732278337071013
20.144383012987667 304.44842590680133 0.7381379085019624
20.14961056794108 307.64593245478017 0.7428490068835066
20.154838122894496 309.7539951057096 0.7464274610356642
20.16006567784791 311.03050864872824 0.7487166351184682
20.165293232801325 307.96889521529334 0.7442509441485238
20.17052078775474 305.55680963132676 0.7417132664262119
20.175748342708154 302.66147390571655 0.7378241342001286
20.18097589766157 305.08674145549753 0.7404801888558838
20.186203452614983 306.5675677889109 0.7407463091094311
20.191431007568397 308.465951885994 0.7422136221666622
20.19665856252181 306.1164455594006 0.7391548834551189
20.201886117475226 302.6873107202086 0.7350819303385164
20.20711367242864 300.78321408983186 0.7326403301265682
20.212341227382055 298.0904298296412 0.7294330909201131
20.21756878233547 296.07813778843143 0.7275786262214259
20.222796337288884 292.22889418946426 0.7230581682713698
20.228023892242298 293.11203856018625 0.7242877776702175
20.233251447195713 293.2640933166519 0.7244116931139307
20.238479002149127 291.101665177142 0.722147987290262
20.24370655710254 290.0818250944875 0.7219641601008486
20.248934112055956 291.175829767094 0.723072596968043
20.25416166700937 295.2776113070065 0.7279344459624987
20.259389221962785 295.917609553852 0.727743656104111
20.2646167769162 294.6958726971952 0.7263874477256955
20.269844331869614 292.3404268442518 0.7236014260517216
20.275071886823028 288.8998642730904 0.718913853022567
20.280299441776442 285.2399094945907 0.7143428438618731
20.285526996729857 284.18581477188764 0.7134638468700403
20.29075455168327 285.0216218881166 0.7152932364199788
20.295982106636686 289.9147624515386 0.722061310961333
20.3012096615901 292.45442473652395 0.7250133687667085
20.306437216543515 293.2924793506132 0.7256557399209936
20.31166477149693 292.7349635429115 0.724533261955644
20.316892326450343 289.56809921837737 0.7196219224811488
20.322119881403758 283.9251643110328 0.7124081490295637
20.327347436357172 282.98103724736825 0.7116482314258005
20.332574991310587 283.02649644969534 0.7121266868362198
20.337802546264 286.691216926392 0.7173294067477612
20.343030101217416 287.69443999481746 0.7178540608849673
20.34825765617083 289.9956666326103 0.7206925683979263
20.353485211124244 288.2204415293812 0.7182446525807756
20.35871276607766 286.10255310796987 0.7154735469378758
20.363940321031073 286.9005372461111 0.7174269428840365
20.369167875984488 286.97398965739893 0.7174988897924867
20.374395430937902 287.6222673984533 0.7184883103708928
20.379622985891316 286.28326095162265 0.7157523777833201
20.38485054084473 284.9335610499444 0.7132460900110191
20.390078095798145 285.0746277232409 0.7133665426859792
20.39530565075156 285.7735026160436 0.7139708415332461
20.400533205704974 288.487911253746 0.7182197665901147
20.40576076065839 288.7321937823837 0.7184371999222552
20.410988315611803 285.69700037677177 0.7146847160743959
20.416215870565217 283.61489548349095 0.7125571348904505
20.421443425518632 282.10487496427584 0.7111381879946582
20.426670980472046 282.4501842487921 0.7119268309705009
20.43189853542546 282.0229811922506 0.7118581297600836
20.437126090378875 281.80984360377306 0.7119595416200829
20.44235364533229 280.11622661261634 0.7098575571574123
20.447581200285704 281.3422048584685 0.7120804980241913
20.45280875523912 283.2352158826217 0.7139993686163405
20.458036310192533 287.2075784819312 0.7191015980669895
20.463263865145947 288.11331499127647 0.7188558170911712
20.46849142009936 286.3480227397881 0.7176372130493027
20.473718975052776 284.71567536562634 0.715862264678249
20.47894653000619 282.9351371062548 0.7127693711202057
20.484174084959605 283.6016649250719 0.7128740592042229
20.48940163991302 285.74088146171 0.7138968933655925
20.494629194866434 286.9254031503586 0.7159719278524789
20.49985674981985 288.2956276979676 0.7181608896870837
20.505084304773263 287.17169286486745 0.7161030310793827
20.510311859726677 289.87512631471407 0.7196254637011724
20.51553941468009 289.8391684492291 0.7189880578755157
20.520766969633506 290.65268148017094 0.7193717754315115
20.52599452458692 289.03614418095816 0.7175666970334379
20.531222079540335 288.4272255750593 0.7161809139546318
20.53644963449375 285.8958075795096 0.7141170338918453
20.541677189447164 281.32696101865173 0.70834998558798
20.546904744400578 281.1698321822579 0.7078691345274245
20.552132299353993 281.8718166447863 0.7092282599774887
20.557359854307407 286.94905777244367 0.7147467245755043
20.56258740926082 289.633593550245 0.71874640662617
20.567814964214236 288.179849422482 0.7172900832097432
20.57304251916765 284.56732373661583 0.713640473555828
20.578270074121065 286.29756745144647 0.7160450314836302
20.58349762907448 284.73183669020784 0.7133559590515954
20.588725184027894 285.30664295846873 0.7137314396456399
20.593952738981308 283.24332897657274 0.711923336243299
20.599180293934722 283.76092163208455 0.7126411958443652
20.604407848888137 282.3742507433593 0.7107605760450616
20.60963540384155 286.6481559523567 0.7151851674889925
20.614862958794966 283.1215422318202 0.7110091422054401
20.62009051374838 281.3835486210219 0.7101381405133503
20.625318068701795 280.1219783348416 0.708880698610312
20.63054562365521 281.90998376112367 0.7111222647351069
20.635773178608623 282.9034021716253 0.7122395913460663
20.641000733562038 282.8023455175046 0.7118095141599364
20.646228288515452 280.62061693131267 0.7089708007466992
20.651455843468867 281.43014080002416 0.708761175422851
20.65668339842228 281.20281506282896 0.7087084335040549
20.661910953375695 284.2182319451268 0.7117812461906837
20.66713850832911 281.4027844938652 0.7084662006317672
20.672366063282524 279.6635685942573 0.7073002190652768
20.67759361823594 278.4539074245903 0.7060415249038702
20.682821173189353 279.09361492217374 0.7066136675248704
20.688048728142768 280.34635653029403 0.7072621291993325
20.693276283096182 283.2428964959536 0.7102375043719836
20.698503838049596 281.3497635328635 0.7080284830890428
20.70373139300301 283.5668065238589 0.7105302161425191
20.708958947956425 284.7237593341091 0.7123738211235324
20.71418650290984 289.1947085237013 0.7177356958974427
20.719414057863254 289.2285064870104 0.7170613795222386
20.72464161281667 289.0905716709124 0.7177936378634294
20.729869167770083 287.6683235035064 0.7155444843611279
20.735096722723497 289.6000034679968 0.718256790551691
20.740324277676912 292.1226716511337 0.7210026685135307
20.745551832630326 292.8163020407601 0.7210480991183348
20.75077938758374 291.9924701380885 0.7196098064266312
20.756006942537155 294.0696485962309 0.7227247967170506
20.76123449749057 296.87303192896104 0.7266192118557002
20.766462052443984 294.7602027698047 0.7244734907527507
20.7716896073974 293.29278906948724 0.7222058450496359
20.776917162350813 293.18952328208 0.7228867028370215
20.782144717304227 296.3223341962439 0.7266183775016208
20.78737227225764 296.1151439100262 0.7261753118641557
20.792599827211056 293.4754224739336 0.7221575104039949
20.79782738216447 294.9574618795032 0.7231928520655271
20.803054937117885 296.89981673881636 0.7254386605770026
20.8082824920713 300.2962844993705 0.7296428336306979
20.813510047024714 300.9828142476542 0.7301497610129536
20.81873760197813 299.9934617329438 0.7284796479654185
20.823965156931543 299.6925817983319 0.728090073901085
20.829192711884957 300.4236898492338 0.7287524365154621
20.83442026683837 299.10109637594604 0.727240797978292
20.839647821791786 299.1816947827815 0.7274443226851212
20.8448753767452 300.27642350045153 0.7294579079632774
20.850102931698615 302.00050219155526 0.7319325858772877
20.85533048665203 301.0032412884049 0.7314698231598701
20.860558041605444 298.3583739607264 0.7287388339949302
20.865785596558858 296.0433615668385 0.7261671807516402
20.871013151512273 293.2599849967586 0.7229990947097406
20.876240706465687 290.8327616996396 0.7199036528423227
20.8814682614191 289.04601241055263 0.717031061277434
20.886695816372516 287.4884804494221 0.7143007480511233
20.89192337132593 288.54007366966044 0.7149304233910347
20.897150926279345 286.3705535244668 0.7117888668230525
20.90237848123276 288.1950601592388 0.7144642537417125
20.907606036186174 284.9284374466184 0.7112402283412766
20.912833591139588 284.70067748134534 0.7114016416608423
20.918061146093002 281.8922310792382 0.7077949188693269
20.923288701046417 281.7988157475115 0.7076851472045766
20.92851625599983 284.29556945956165 0.7106000450314323
20.933743810953246 284.11149342707233 0.7102860859198878
20.93897136590666 285.6689593429835 0.7127064705972829
20.944198920860075 284.5609835211669 0.7119234173501828
20.94942647581349 285.2439171422453 0.7130662115465121
20.954654030766903 286.33356579911117 0.7148120452334151
20.959881585720318 287.9943539650101 0.7170627802052576
20.965109140673732 287.6389769028703 0.7158126113431088
20.970336695627147 287.44139746065866 0.7147182335952814
20.97556425058056 285.5649354548236 0.713000258781942
20.980791805533975 285.59646393451067 0.71469014574835
20.98601936048739 281.67868240754063 0.7099384048431737
20.991246915440804 280.44594214110384 0.7076911478463116
20.99647447039422 276.81196410390686 0.7018254549132179
21.001702025347633 276.6084551442182 0.7016449698002114
21.006929580301048 277.7863098571788 0.702757188647658
21.012157135254462 277.02335777669185 0.702167980522358
21.017384690207876 276.3299102983626 0.7019651807325548
21.02261224516129 273.2212044974296 0.6983643104875968
21.027839800114705 273.832812617534 0.7004764278284187
21.03306735506812 274.2710233846694 0.6996147695657092
21.038294910021534 274.3814641593649 0.7001032517123168
21.04352246497495 273.27526720159904 0.6989269104679288
21.048750019928363 272.68062220735567 0.6975870256985964
21.053977574881777 271.64095547683644 0.6964901516470257
21.059205129835192 272.12440783274246 0.6965887022391807
21.064432684788606 275.66302792173906 0.7014934641279003
21.06966023974202 278.6204606574479 0.704351909593772
21.074887794695435 277.7531505110992 0.7027338462629387
21.08011534964885 274.825810696518 0.6992626531845201
21.085342904602264 271.381676486657 0.6951873907408744
21.09057045955568 271.30477208999224 0.6946019865649603
21.095798014509093 271.99484258479436 0.6943828955026676
21.101025569462507 273.13683784286377 0.6955657330552907
21.10625312441592 274.2057622874717 0.6969935102627152
21.111480679369336 272.2175680056517 0.6938412257812844
21.11670823432275 269.6356154442019 0.6903507418026569
21.121935789276165 266.2730292928383 0.6855821407504057
21.12716334422958 263.3064333425676 0.6823300195345426
21.132390899182994 265.67749196427604 0.6851444925790019
21.13761845413641 268.3027012108381 0.6882929323842416
21.142846009089823 271.7905895895251 0.6922013056648165
21.148073564043237 271.91919522350395 0.6926080211732134
21.15330111899665 272.5350142999621 0.6927548746094166
21.158528673950066 272.4125770276552 0.6926413967054451
21.16375622890348 272.57104041010575 0.6922405527792641
21.168983783856895 272.4254790624262 0.6918461474923087
21.17421133881031 269.93912286437904 0.6892483888152416
21.179438893763724 267.0609144288057 0.6844704518900536
21.184666448717138 264.6667866399561 0.6818706904644724
21.189894003670553 266.5886795733171 0.6835629287614613
21.195121558623967 269.70509480187326 0.6880765571853348
21.20034911357738 271.7891479069466 0.689830731074193
21.205576668530796 270.52619715701843 0.6877534614394261
21.21080422348421 269.9022999100149 0.6871079863431832
21.216031778437625 269.53360103395744 0.687493398456399
21.22125933339104 272.7870032256007 0.6924134765183778
21.226486888344454 273.82714423737696 0.6933959539545015
21.231714443297868 275.43081833136597 0.6933491321880185
21.236941998251282 273.9557513138894 0.6905327211879599
21.242169553204697 274.319604468348 0.6909036645797353
21.24739710815811 274.70477074429493 0.6915134433955836
21.252624663111526 272.8358677005443 0.6890915442205588
21.25785221806494 271.8356767461877 0.6869015502820796
21.263079773018355 269.090988204022 0.6829476344694552
21.26830732797177 266.22101533763544 0.680262240055205
21.273534882925183 264.8850879576377 0.6786640742484317
21.278762437878598 265.6335245267056 0.680440679030615
21.283989992832012 266.818856206193 0.6891785260309958
21.289217547785427 268.6321840986571 0.702981721221327
21.29444510273884 266.32513139341154 0.7063494908560719
21.299672657692255 260.4770237062903 0.7029851580920631
21.30490021264567 260.9061627157803 0.7061137889483413
21.310127767599084 264.3397661101141 0.7136196566496664
21.3153553225525 266.94207249861563 0.720471729786992
21.320582877505913 268.5890546750934 0.7266191617939409
21.325810432459328 266.22389477464134 0.7269018571307587
21.331037987412742 266.73983235414596 0.730226241900959
21.336265542366156 265.88713968069766 0.7326120625417061
21.34149309731957 265.2265632218506 0.7343863601209831
21.346720652272985 261.85315650369625 0.7326560180257841
21.3519482072264 259.98083665378664 0.7308317346007464
21.357175762179814 259.17076559190633 0.731679777059292
21.36240331713323 259.6932882448879 0.7347510605779644
21.367630872086643 260.78464489524555 0.7396594908014862
21.372858427040057 259.97237838816335 0.7431493575425814
21.378085981993472 262.28703462839553 0.7499317269009923
21.383313536946886 260.75546990849404 0.7502320084125293
21.3885410919003 264.44462164732585 0.7561667179611761
21.393768646853715 265.8687575783426 0.7585585146799793
21.39899620180713 266.42885366616275 0.7603880557785814
21.404223756760544 267.0819939053349 0.7630254546842463
21.40945131171396 264.5061394738585 0.7610000207639862
21.414678866667373 262.4039276317201 0.7596505136320758
21.419906421620787 261.5641364964116 0.7599034405729987
21.4251339765742 259.6899543815228 0.7600090222750376
21.430361531527616 260.0943684818976 0.7631216071275791
21.43558908648103 263.72583496458475 0.7701239219753625
21.440816641434445 262.1634008191509 0.769437317179579
21.44604419638786 264.45732828820707 0.7743264878764256
21.451271751341274 264.5816084462941 0.7774651630301129
21.45649930629469 267.31514993495534 0.7841115045150455
21.461726861248103 269.875987526982 0.7882933281017529
21.466954416201517 269.1530777914347 0.787552724674172
21.47218197115493 267.90729891070896 0.7863454830031179
21.477409526108346 266.3306685072858 0.7859772140899578
21.48263708106176 267.0622779208796 0.7892761466136139
21.487864636015175 268.2419000567235 0.794502236849837
21.49309219096859 269.4465645336361 0.7982960322021067
21.498319745922004 270.2649101984215 0.802524819784009
21.503547300875418 270.6288819814683 0.8041188870128874
21.508774855828833 271.90003558577325 0.8040550312181622
21.514002410782247 269.1453126447029 0.7826716981459806
21.51922996573566 269.8965062254057 0.7743207493143742
21.524457520689076 269.5890233495515 0.7672158526491307
21.52968507564249 274.2442058727307 0.7684349004775829
21.534912630595905 278.88782299968017 0.7706863457145283
21.54014018554932 278.1719245137273 0.7658649225026499
21.545367740502734 279.6097064992045 0.7657542605717912
21.550595295456148 276.05668368622895 0.757790618878136
21.555822850409562 277.8466677844147 0.758620063285177
21.561050405362977 278.28437490851366 0.7577394399882258
21.56627796031639 280.3713502822537 0.7588798848193216
21.571505515269806 284.77079507449463 0.7631034589577556
21.57673307022322 287.7187544953008 0.7647124870890939
21.581960625176634 288.0498372171312 0.7629200563506479
21.58718818013005 286.13025892917545 0.7591264265873189
21.592415735083463 285.48937640227444 0.7566024764345264
21.597643290036878 285.1742788792915 0.7549603299794277
21.602870844990292 285.5768097147823 0.7550121159596721
21.608098399943707 286.9101792740673 0.7559572977540708
21.61332595489712 287.6167488184199 0.7551244621205383
21.618553509850535 288.76944842104115 0.7540551188768211
21.62378106480395 285.6698552297778 0.7485753811378119
21.629008619757364 287.2093342501415 0.7497589929747837
21.63423617471078 286.69053860683493 0.7483754124415477
21.639463729664193 287.43229673292404 0.7500224481302961
21.644691284617608 286.7584000738417 0.7481195672706605
21.649918839571022 286.83522194153437 0.747960606489192
21.655146394524436 289.43253873467984 0.7504694944207126
21.66037394947785 289.2150129061311 0.7495148559660849
21.665601504431265 289.7721662055491 0.7504351070210138
21.67082905938468 289.85859413459946 0.7495808625470064
21.676056614338094 291.07142533491196 0.7498599223384438
21.68128416929151 292.1727858885802 0.7511401160002276
21.686511724244923 295.1071124533951 0.7531154534580089
21.691739279198337 294.7814667789624 0.7521639465952753
21.696966834151752 292.70986031945426 0.7501372628606545
21.702194389105166 290.84211546115034 0.7474336639091245
21.70742194405858 289.10684018051 0.7444265847295504
21.712649499011995 288.17664722359297 0.7415952706958882
21.71787705396541 289.5504615814427 0.7423096152397293
21.723104608918824 288.8480168887296 0.7411592802029039
21.72833216387224 289.92296344703936 0.7416793525436679
21.733559718825653 288.2306489425706 0.7386930913024597
21.738787273779067 290.8882213936899 0.7411496194863761
21.74401482873248 292.6735848551335 0.7432336496729716
21.749242383685896 295.2017454197401 0.746598518345379
21.75446993863931 295.2945480015042 0.7472653394472538
21.759697493592725 297.55755831705847 0.7504185469444021
21.76492504854614 299.4666511018122 0.7523006214721126
21.770152603499554 298.5973853910365 0.7508944212173181
21.77538015845297 298.205939647484 0.7500377045338014
21.780607713406383 300.1418489855773 0.7523324096544601
21.785835268359797 305.6024282915097 0.7586900823811906
21.79106282331321 309.55794714356915 0.7625068463849252
21.796290378266626 312.73753333362373 0.7659773567651944
21.80151793322004 311.25507272228975 0.7641127652333394
21.806745488173455 310.0398777047473 0.7620048266698826
21.81197304312687 309.49508150828694 0.7604737624032075
21.817200598080284 311.5766318803065 0.7631985078474979
21.822428153033698 314.41703015200983 0.7673975972796923
21.827655707987113 317.34488563318354 0.7712162707326703
21.832883262940527 319.4048653344022 0.7739184758632998
21.83811081789394 320.6988747068168 0.7752585725955129
21.843338372847356 320.1179346660674 0.7740449114246093
21.84856592780077 321.0021167961897 0.7749457194306077
21.853793482754185 321.33970508646746 0.7753302061895418
21.8590210377076 322.9026695584613 0.7772501202932616
21.864248592661014 322.3913981920633 0.7764208807862512
21.869476147614428 319.33892954783056 0.772063895313391
21.874703702567842 318.50860327846067 0.770673521306584
21.879931257521257 316.99944914032756 0.7688746614603683
21.88515881247467 319.75666856635513 0.7727658357793779
21.890386367428086 316.5953740306075 0.7688337676634571
21.8956139223815 313.2451701203981 0.7644278825948765
21.900841477334914 311.0383649382009 0.7613220227705235
21.90606903228833 310.1365254411189 0.760153499321819
21.911296587241743 311.3235121214248 0.7616564435352056
21.916524142195158 309.2471152953772 0.7583396612456322
21.921751697148572 307.815809732935 0.7570149640803265
21.926979252101987 309.1928203669424 0.7582753544441488
21.9322068070554 309.48357451277104 0.7592454671392038
21.937434362008815 307.43040105760684 0.7553024438213167
21.94266191696223 308.078115343784 0.7554683967080746
21.947889471915644 306.5891719308693 0.7531542411348677
21.95311702686906 304.9490919974445 0.7509433295827185
21.958344581822473 302.23481606763426 0.7473381658088684
21.963572136775888 304.77115022594484 0.7500134679766626
21.968799691729302 304.1397088200678 0.7488834181808716
21.974027246682716 308.0544852757269 0.7534716398083537
21.97925480163613 303.5400451984538 0.7481454666872605
21.984482356589545 300.18328536156383 0.7448888258016829
21.98970991154296 298.15024845630404 0.742828727533106
21.994937466496374 302.71210297311234 0.7483515960944945
22.00016502144979 304.5412800717672 0.7501933293831828
22.005392576403203 305.24192257331123 0.750333333649288
22.010620131356617 302.6544390687161 0.7466195392806839
22.015847686310032 303.02754268786083 0.746252156731873
22.021075241263446 305.08300263526075 0.7477300765784971
22.02630279621686 305.052572602414 0.7482627923057886
22.031530351170275 309.5159063909998 0.7539743345624271
22.03675790612369 310.4434658920095 0.755683762166151
22.041985461077104 309.59830052656037 0.7540949930510881
22.04721301603052 310.1660323393245 0.7536991438322762
22.052440570983933 311.57323014257264 0.7549053292037509
22.057668125937347 314.1941740101573 0.7576799792879605
22.06289568089076 318.0363708085751 0.7623482250129995
22.068123235844176 317.4351032613901 0.7617602969107693
22.07335079079759 315.38391645791535 0.7594997049607812
22.078578345751005 312.26409757452706 0.7557489941384772
22.08380590070442 312.77310881393146 0.7566055786233479
22.089033455657834 316.20841685831203 0.7607719075823548
22.09426101061125 316.7717952040546 0.7623406162909694
22.099488565564663 314.3608093832562 0.7588954320055571
22.104716120518077 315.5217638635606 0.7596911718260299
22.10994367547149 314.25178872395895 0.757401864095594
22.115171230424906 312.29924503465645 0.7545405343433458
22.12039878537832 310.53443361733264 0.7525891029376973
22.125626340331735 311.1044354815152 0.7532101270489574
22.13085389528515 312.4816282731115 0.7552990437320326
22.136081450238564 311.50271605899053 0.7540858744859311
22.141309005191978 309.47846007612924 0.7504037095654007
22.146536560145393 306.2033533937833 0.7458270732698729
22.151764115098807 307.12249934621127 0.7462266974234305
22.15699167005222 310.12251117556303 0.7509355304330348
22.162219225005636 309.7288172085727 0.7502377030917505
22.16744677995905 311.25457769064695 0.7516030364785834
22.172674334912465 312.7559035062504 0.7534614481537223
22.17790188986588 314.3491155290733 0.7552669348348496
22.183129444819293 313.0614776673751 0.7544207441405321
22.188356999772708 312.39599954743835 0.7530417989170706
22.193584554726122 315.0445455503507 0.7569714379996398
22.198812109679537 315.0994297508329 0.7578118466168858
22.20403966463295 313.94552415266924 0.7557266847991805
22.209267219586366 313.1297850936459 0.7535820701648404
22.21449477453978 311.4100817336502 0.7512090815971982
22.219722329493194 313.2922512002629 0.7534569570927745
22.22494988444661 314.3891624354266 0.7557276669497992
22.230177439400023 314.94760250983865 0.7552597521385594
22.235404994353438 315.42985618965986 0.7558238831955505
22.240632549306852 315.95682580811626 0.7552809046970701
22.245860104260267 315.4324708305683 0.7542449385181139
22.25108765921368 313.9839631467566 0.7532093474613895
22.256315214167095 311.5827854615175 0.7503463472882556
22.26154276912051 309.9675347411363 0.7490475452736244
22.266770324073924 309.11665933247997 0.7479166500188306
22.27199787902734 309.3499599330955 0.747667295410498
22.277225433980753 311.0459815887916 0.7494236302118952
22.282452988934168 312.6048301393403 0.7513256471406328
22.287680543887582 310.44280212435706 0.7498535241822757
22.292908098840996 308.6845800059189 0.747954546346484
22.29813565379441 306.8003298870196 0.744864208465906
22.303363208747825 305.76450374923036 0.7427271286624884
22.30859076370124 304.0986398912783 0.7409284410391241
22.313818318654654 302.6371334280418 0.7396814216860355
22.31904587360807 302.56386551170806 0.73996185047591
22.324273428561483 299.5820510357997 0.7349277262980247
22.329500983514897 297.86072035600785 0.7329204241312328
22.334728538468312 297.4575119812254 0.7324690535630941
22.339956093421726 296.27120303103857 0.731188105014921
22.34518364837514 297.3289759656535 0.7322898877240069
22.350411203328555 295.098988659462 0.7296667105596738
22.35563875828197 291.7551326037124 0.7269989385744686
22.360866313235384 291.958087809005 0.7265734431134758
22.3660938681888 294.3024833928768 0.7292463106733581
22.371321423142213 296.23777501334473 0.7316492318696446
22.376548978095627 291.351837903908 0.7257255660216574
22.38177653304904 290.1567001866886 0.7236367940034725
22.387004088002456 286.8974461529623 0.7193539655493224
22.39223164295587 287.7655900242623 0.7204315720299906
22.397459197909285 286.13371937593195 0.7190798520814768
22.4026867528627 284.1588292493985 0.7164503849183993
22.407914307816114 284.291886640301 0.7183019800546087
22.41314186276953 282.0635091367323 0.7158866133627776
22.418369417722943 281.40476184597037 0.7145209165189387
22.423596972676357 280.6914643514787 0.7122153268873316
22.42882452762977 279.1232053751086 0.7084902455224935
22.434052082583186 276.24563827740576 0.704824938134755
22.4392796375366 276.75633545397744 0.7060138512989106
22.444507192490015 275.5013431737559 0.7048688455866995
22.44973474744343 277.4423211645304 0.7084146844973416
22.454962302396844 273.1845709177781 0.7028677064974604
22.460189857350258 272.31574309037967 0.7023188658296728
22.465417412303673 270.51135762374895 0.6995922149800412
22.470644967257087 274.9539801196155 0.7053281621901559
22.4758725222105 277.8473274629947 0.709225562594752
22.481100077163916 279.4803934217075 0.7112727501430636
22.48632763211733 284.1866349075555 0.7170991629426974
22.491555187070745 283.00503539166624 0.715047435030531
22.49678274202416 282.63542035486864 0.7123602916353567
22.502010296977573 280.86904634629394 0.7097378391651182
22.507237851930988 276.8603871892201 0.7048337419666494
22.512465406884402 274.06736609031447 0.7018657152086495
22.517692961837817 272.72697191178185 0.6998545924447864
22.52292051679123 274.5504936533568 0.7030264856892527
22.528148071744646 275.2781782167969 0.7050617369775102
22.53337562669806 275.87366128508245 0.7065232428051352
22.538603181651474 273.20153192519064 0.7031074963863782
22.54383073660489 272.97708746562773 0.7017640412405767
22.549058291558303 272.31394246141645 0.6996083430717647
22.554285846511718 273.16148442143987 0.7005440918793128
22.559513401465132 272.7884680723977 0.7003660736382122
22.564740956418547 272.7590743253257 0.7015432885075461
22.56996851137196 273.6531218277849 0.7029339965294418
22.575196066325375 274.15275253757613 0.7028379569542335
22.58042362127879 275.28725470895205 0.7040473397652165
22.585651176232204 272.5623474148655 0.7004561224585988
22.59087873118562 268.2100110499434 0.696130761610642
22.596106286139033 266.7986222325066 0.6945228848826966
22.601333841092448 267.9570728638727 0.6957611547093955
22.606561396045862 272.4644312046538 0.700427277237389
22.611788950999276 270.7278366483467 0.6967709731317545
22.61701650595269 272.6338865830294 0.6994926450317087
22.622244060906105 273.4810014618114 0.7014028170751081
22.62747161585952 275.71895683367984 0.7053780151977027
22.632699170812934 276.7006106810556 0.7062435772188516
22.63792672576635 274.7641515734933 0.7039122391535049
22.643154280719763 272.18199388299246 0.7007230900772384
22.648381835673177 272.96180832250263 0.7011171530416953
22.653609390626592 272.1104450449606 0.6989169481001622
22.658836945580006 270.79044824064493 0.6962125139016231
22.66406450053342 266.93413423477494 0.6907080960626857
22.669292055486835 265.6606208662704 0.689395764057482
22.67451961044025 269.2021406830099 0.6947366450715601
22.679747165393664 271.0449254270922 0.697566392280818
22.68497472034708 271.3984061918614 0.6985155548574487
22.690202275300493 272.5283615856193 0.7002148372571173
22.695429830253907 270.8707994014678 0.6984801502394331
22.70065738520732 270.394864453127 0.6974957299866461
22.705884940160736 268.0447957693701 0.6952427176051805
22.71111249511415 271.16180901430937 0.6993380935633976
22.716340050067565 273.4995868034051 0.7016282630765243
22.72156760502098 275.2136339418872 0.7023028694459222
22.726795159974394 274.54152009747395 0.6996560460128418
22.73202271492781 277.8510065782773 0.7032181556067887
22.737250269881223 277.96609899573065 0.7032980257685048
22.742477824834637 278.13408404820166 0.7052233058720877
22.74770537978805 277.4563723649829 0.7060386064494415
22.752932934741466 279.130410662057 0.7087453954284387
22.75816048969488 279.44729542274547 0.7077920454367217
22.763388044648295 280.4883947127877 0.7078422857118165
22.76861559960171 279.91883033179766 0.7067297278958022
22.773843154555124 279.81263628618126 0.7063894070918934
22.779070709508538 281.3602472924488 0.708195727638397
22.784298264461952 282.79575228286285 0.7095020808015027
22.789525819415367 281.90711175716325 0.7073345552889939
22.79475337436878 280.9348086081556 0.7061309838027491
22.799980929322196 284.6940598074551 0.7109999085449891
22.80520848427561 287.0824021673128 0.7141414605896403
22.810436039229025 288.78999099809477 0.7155622292490774
22.81566359418244 285.60125486202463 0.711645053075815
22.820891149135853 284.28071128885364 0.710962917138094
22.826118704089268 283.7931365250049 0.7109376950642495
22.831346259042682 283.8925767149157 0.7108897241792519
22.836573813996097 285.687549132374 0.7118542701815508
22.84180136894951 287.78827659179115 0.7146084093520412
22.847028923902926 290.1740919599768 0.7174881850024888
22.85225647885634 291.4898917501405 0.7197522887707901
22.857484033809754 293.89458737573756 0.722777638409516
22.86271158876317 295.75109845256117 0.7248106737128566
22.867939143716583 293.9994650764103 0.721205403258508
22.873166698669998 292.52361503181857 0.7196480488069669
22.878394253623412 291.8062277588287 0.7193523115844779
22.883621808576827 293.2742375925471 0.721546174782559
22.88884936353024 294.5572661556953 0.7229602424420155
22.894076918483655 292.4542015280551 0.7194300285008459
22.89930447343707 290.9801902226527 0.7187131290673145
22.904532028390484 288.06735791555457 0.7150504944504987
22.9097595833439 288.8802672176763 0.7159131488978597
22.914987138297313 288.63488502352413 0.7148941853337634
22.920214693250728 289.1667628824055 0.7154064127089156
22.925442248204142 289.2380667683154 0.716228342401948
22.930669803157556 289.0606858368954 0.7159391363936255
22.93589735811097 288.0613095881938 0.7147090984754509
22.941124913064385 289.5071774478888 0.7147394394627136
22.9463524680178 292.18427667030994 0.7176363956574441
22.951580022971214 291.32801076158296 0.7162161452891443
22.95680757792463 289.68981024180397 0.7146270924647973
22.962035132878043 285.72670932881346 0.7106255018844637
22.967262687831457 285.7683303304036 0.7109247066155763
22.972490242784872 287.11864889618863 0.712198290662371
22.977717797738286 289.8875905551028 0.7151468022622268
22.9829453526917 289.87443315276636 0.7150313888281935
22.988172907645115 288.2309447389755 0.7133704973975994
22.99340046259853 284.2674701592396 0.7085091974619355
22.998628017551944 283.5635921283207 0.7087627088602316
23.00385557250536 282.5875004887247 0.7069586796486569
23.009083127458773 284.7420049882345 0.7104579249571938
23.014310682412187 287.5124733500329 0.7143457954042532
23.0195382373656 289.53453516049433 0.7164289512091861
23.024765792319016 289.65163715931794 0.7157571469277962
23.02999334727243 291.9795061231849 0.7180721524415467
23.035220902225845 287.77221986361116 0.7127511248455686
23.04044845717926 286.31596574164166 0.7106149528847299
23.045676012132674 282.5288312352366 0.705631209554217
23.05090356708609 286.27564871758483 0.7108196418135471
23.056131122039503 288.23946223591 0.7128705703671597
23.061358676992917 289.2581465618118 0.7138914359674141
23.06658623194633 287.6737228050251 0.7125868911792453
23.071813786899746 284.48187423527554 0.7089294353549471
23.07704134185316 284.12137101191786 0.7093499663921303
23.082268896806575 283.5183077490147 0.7083411783023132
23.08749645175999 282.40948107893684 0.7068943384315762
23.092724006713404 283.97684738339234 0.7083426939149646
23.097951561666818 288.73040727615984 0.7134800033041019
23.103179116620232 290.04983226160766 0.715446870383775
23.108406671573647 289.3617333270782 0.7143575416268091
23.11363422652706 285.8129954465614 0.7099267216522174
23.118861781480476 280.4171702679166 0.7031640219191801
23.12408933643389 276.11266226884925 0.6978983265469368
23.129316891387305 279.6468269023446 0.7020361725656719
23.13454444634072 284.8878602737749 0.7091013236022023
23.139772001294133 286.5934524724441 0.7107518133151537
23.144999556247548 284.73232972515143 0.7087748011631572
23.150227111200962 283.3910704453985 0.7060443297341359
23.155454666154377 283.1235367921344 0.7064117788847121
23.16068222110779 281.96796506282533 0.7050725506336284
23.165909776061206 281.19380317682896 0.7039192143271202
23.17113733101462 281.83859425181373 0.7052755043758117
23.176364885968034 283.48171195279315 0.7054883446148902
23.18159244092145 282.8037698858074 0.705414800170161
23.186819995874863 279.9599236128624 0.7018779886161263
23.192047550828278 282.03299017101824 0.7048267470192384
23.197275105781692 286.334943690657 0.7105441577392462
23.202502660735107 287.8363224683935 0.7114977653323903
23.20773021568852 285.97128977729153 0.7092746823473778
23.212957770641935 282.23311694201664 0.7042398863450061
23.21818532559535 281.7113887575382 0.704150222290461
23.223412880548764 282.4255875570887 0.705800642992457
23.22864043550218 283.1576641157377 0.7054915602380256
23.233867990455593 282.1267440058843 0.7037520135588221
23.239095545409008 282.4527921973523 0.7048950560034207
23.244323100362422 280.37006747634763 0.7029006125176376
23.249550655315836 282.9946057416093 0.7061241899978196
23.25477821026925 285.17267131941253 0.7080267592574399
23.260005765222665 286.70684592033854 0.7109166674720326
23.26523332017608 285.2792695362694 0.7089755023450638
23.270460875129494 282.4538784825041 0.7055020680076032
23.27568843008291 282.88415919095047 0.7046453273119042
23.280915985036323 280.3102560903435 0.7022147025728983
23.286143539989737 278.74959564242715 0.700753586768049
23.291371094943152 281.19959665482907 0.7041752673045818
23.296598649896566 286.40781554503087 0.7101068800830964
23.30182620484998 285.65723376650493 0.7077428659096235
23.307053759803395 280.692452948804 0.7007800674924373
23.31228131475681 277.90706020024913 0.6977474664150997
23.317508869710224 277.74673253930297 0.6974974734012764
23.32273642466364 281.9711253070588 0.7022118700731775
23.327963979617053 285.9882037657222 0.7064245686050433
23.333191534570467 287.2915697887437 0.7083617254565552
23.33841908952388 285.02823771561043 0.7067902563140614
23.343646644477296 283.28478884709756 0.705097774373502
23.34887419943071 281.9681821365611 0.7033492736564174
23.354101754384125 282.9569008110202 0.7049715642143053
23.35932930933754 286.8268378883626 0.7091321689368649
23.364556864290954 289.729490405687 0.7127142580622674
23.369784419244368 288.5991869860332 0.710700470510546
23.375011974197783 283.65102671260325 0.704032007096671
23.380239529151197 283.3791034633402 0.7033580716575223
23.38546708410461 285.93082134564264 0.7063013818896643
23.390694639058026 288.9252342350977 0.7104458576053991
23.39592219401144 290.9766509787732 0.7128019262171927
23.401149748964855 288.3330068948626 0.7100778426932027
23.40637730391827 286.95020310494465 0.7089200292543275
23.411604858871684 283.00124778211676 0.7039476611199476
23.416832413825098 284.88536413487003 0.7065479058317365
23.422059968778512 284.24525456150235 0.705287266742049
23.427287523731927 286.6588680816116 0.7091182746940128
23.43251507868534 284.9362693767603 0.7070323894200062
23.437742633638756 283.5141362944029 0.705065355573273
23.44297018859217 285.2143888079641 0.7078961459876498
23.448197743545585 288.53220004303626 0.7117255857949065
23.453425298499 290.8856904635736 0.7141355047343217
23.458652853452413 290.0548309018996 0.7127337240115873
23.463880408405828 288.6810311528924 0.7101988506741751
23.469107963359242 285.86331678503655 0.7060957845242687
23.474335518312657 285.4395642804197 0.7047194154840308
23.47956307326607 286.0303450238761 0.7052111824043831
23.484790628219486 288.6071239002443 0.7088453803722992
23.4900181831729 290.86179426247315 0.7117909112846574
23.495245738126314 292.16391788989216 0.7140977078422691
23.50047329307973 294.4111001940129 0.7163049434779456
23.505700848033143 294.6500883608578 0.7171151076207062
23.510928402986558 293.9517075053156 0.7157388164220987
23.516155957939972 291.2862734260801 0.7128986395927437
23.521383512893387 289.5130122714293 0.7100695889706217
23.5266110678468 288.2940323757626 0.7083145710072545
23.531838622800215 289.78307468449594 0.7103716175930722
23.53706617775363 292.76963212378485 0.7140885593820337
23.542293732707044 296.81912158359734 0.7183446184631685
23.54752128766046 296.3642915139879 0.7164350838672064
23.552748842613873 296.4144008229073 0.7153388443399729
23.557976397567288 299.70626508682295 0.7188560550211222
23.563203952520702 304.16681468759066 0.7245105623341245
23.568431507474116 306.5281638908632 0.7271668409124338
23.57365906242753 302.42613078537755 0.7214468758381075
23.578886617380945 296.9952284932771 0.7136976365874083
23.58411417233436 290.8044444172338 0.706684773014118
23.589341727287774 287.2762722001582 0.7026266819104444
23.59456928224119 289.46079091777955 0.7052915931529622
23.599796837194603 292.9428804262966 0.7094943038025154
23.605024392148017 296.30335649202505 0.7130144588405243
23.610251947101432 297.3449675774614 0.7136038700378322
23.615479502054846 299.6101638107715 0.7149097997995639
23.62070705700826 298.06961905547985 0.7127349560408509
23.625934611961675 296.7309802700323 0.7117095316529217
23.63116216691509 296.8075956148906 0.7124159068678343
23.636389721868504 297.967311794094 0.7141506216429703
23.64161727682192 296.2039481235441 0.7123167852076911
23.646844831775333 292.20184115375093 0.7065985995955641
23.652072386728747 290.6292286020625 0.7035993041855333
23.65729994168216 293.2060103472864 0.706191168130111
23.662527496635576 294.095438999108 0.7078299034922694
23.66775505158899 295.6209590559065 0.710480789837562
23.672982606542405 295.70409554977005 0.7095645534056434
23.67821016149582 297.12176242700815 0.7113683618751252
23.683437716449234 293.1447937657656 0.7050984861773865
23.688665271402648 290.769909518021 0.7020695333454067
23.693892826356063 292.9322063922307 0.704482302696766
23.699120381309477 293.8120259013152 0.7054063248220862
23.70434793626289 294.51146510699647 0.7054488646624063
23.709575491216306 294.39169359938614 0.7051846544367971
23.71480304616972 297.67003275558125 0.7091550731784094
23.720030601123135 297.79215553219575 0.7086507308061165
23.72525815607655 297.05271062973037 0.7080320410512119
23.730485711029964 298.257141603604 0.7093988521880354
23.735713265983378 298.30920150985673 0.7096461494075792
23.740940820936792 296.5692915250134 0.7072184539919716
23.746168375890207 297.55924686754986 0.7086326950523002
23.75139593084362 301.52139965531717 0.7133071248940626
23.756623485797036 303.5005249399346 0.714796206280195
23.76185104075045 301.65565532336103 0.7115085485409007
23.767078595703865 295.2269614416013 0.7038815751046676
23.77230615065728 292.84179444155035 0.7012863610591215
23.777533705610693 292.22532279969215 0.700601615067505
23.782761260564108 298.08659051114523 0.7070633232939335
23.787988815517522 302.8843735771298 0.7122170639885551
23.793216370470937 305.054264625025 0.715428141617685
23.79844392542435 302.7560067069283 0.7126433802623269
23.803671480377766 300.8433417212056 0.7095271804731081
23.80889903533118 300.4888954638404 0.7083749956221571
23.814126590284594 300.25601064631456 0.7068714217787598
23.81935414523801 299.34944970694136 0.7061634584368263
23.824581700191423 298.89978364869137 0.7048356827646559
23.829809255144838 297.3629892114805 0.7034262594255802
23.835036810098252 298.8138040752064 0.7045496208385787
23.840264365051667 300.9452850805527 0.7067529284448107
23.84549192000508 303.2605330931506 0.709824077688016
23.850719474958495 302.62547119111514 0.7089260396911816
23.85594702991191 297.5661426508634 0.70309899406689
23.861174584865324 299.7712928858992 0.7052523703575062
23.86640213981874 302.2389311767802 0.7069398249751351
23.871629694772153 305.6556149724558 0.7107215522667378
23.876857249725568 306.1329943949586 0.7118368316318341
23.882084804678982 306.2272871294341 0.7117620589885735
23.887312359632396 305.7020453439824 0.7105634659501301
23.89253991458581 307.1317569387706 0.7108909909701121
23.897767469539225 305.95563897328844 0.710077983035768
23.90299502449264 304.51718405445115 0.7076274727263255
23.908222579446054 301.8403876302635 0.7049552746435188
23.91345013439947 299.04108292178415 0.7018847979526363
23.918677689352883 300.33295003491736 0.7033173663189312
23.923905244306297 300.7912270130005 0.7030568252893771
23.929132799259712 304.8022192867871 0.7064479020066812
23.934360354213126 302.97142293121016 0.7051304886419366
23.93958790916654 302.08321203717037 0.7045359917566706
23.944815464119955 300.1884406179778 0.7030140419421552
23.95004301907337 298.7982434104668 0.7012768634516517
23.955270574026784 296.9494783621952 0.6987301684465808
23.9604981289802 293.8382287460447 0.6952205908907064
23.965725683933613 295.0976811012252 0.6957479504077118
23.970953238887027 295.08011217777533 0.6961549873545708
23.97618079384044 297.1188729599601 0.6991037929353039
23.981408348793856 296.6252649588897 0.7000003241965124
23.98663590374727 299.3871895199313 0.7041432499453524
23.991863458700685 301.9030886266685 0.7065021224665582
23.9970910136541 303.6735555208611 0.7074084315101403
24.002318568607514 301.20659453513986 0.7046646771260388
24.007546123560928 299.0863893811664 0.7016092649715221
24.012773678514343 299.9954562695403 0.7024226879490811
24.018001233467757 302.2709339696324 0.7050205517490234
24.02322878842117 297.60607742857104 0.6998360779210836
24.028456343374586 296.21465271364195 0.6984916565178405
24.033683898328 298.4741189496974 0.6999311655572171
24.038911453281415 301.77455725864354 0.7038616081121819
24.04413900823483 303.9101883321833 0.7058574989388955
24.049366563188244 300.2362338686431 0.7026788353037099
24.054594118141658 303.53493771021 0.7068605991486046
24.059821673095072 300.34207933145876 0.7031023054128269
24.065049228048487 297.92931508922567 0.6994446553196517
24.0702767830019 293.99082268589234 0.7071987356073851
24.075504337955316 296.84580877247623 0.7199154494691274
24.08073189290873 298.213986485311 0.7281061682348263
24.085959447862145 299.2487508765601 0.7347476149205253
24.09118700281556 300.87120244188105 0.7418889455519199
24.096414557768973 300.7945931014101 0.7461981436225935
24.101642112722388 299.6824009108213 0.7488885634802583
24.106869667675802 295.87771472623245 0.7473284039131299
24.112097222629217 293.39828810139494 0.7481109884217552
24.11732477758263 291.79227440569264 0.7499914166242377
24.122552332536046 292.3135894038126 0.7554092272726229
24.12777988748946 292.6835657949385 0.7598983885627375
24.133007442442874 295.8959666214689 0.7685098460911254
24.13823499739629 300.38260200194225 0.7767163440323402
24.143462552349703 300.98684394740667 0.7797528802702294
24.148690107303118 298.65549827794547 0.7780810771633978
24.153917662256532 297.07725372538374 0.7796328965588161
24.159145217209947 299.0421640343037 0.7850043002557188
24.16437277216336 301.467974607061 0.7918285353464254
24.169600327116775 300.71921058349454 0.7940452646324276
24.17482788207019 297.7642722767423 0.7937959118827003
24.180055437023604 297.6637727938671 0.7961334628537643
24.18528299197702 296.1884721589535 0.7958455926039564
24.190510546930433 294.8089904980634 0.7946740180166458
24.195738101883848 296.27118732391665 0.7994796681705421
24.200965656837262 298.7172313899768 0.806058723086695
24.206193211790676 302.43867910194825 0.8141287110301797
24.21142076674409 300.10563941652356 0.8135902158466254
24.216648321697505 298.0838292782787 0.8131672213108317
24.22187587665092 294.12782610363195 0.8111728561125502
24.227103431604334 291.9289529905086 0.8105546268771117
24.23233098655775 291.31474258203883 0.8121204515364943
24.237558541511163 294.0946515865033 0.8168858772048065
24.242786096464577 296.3521514660686 0.8230525948798162
24.248013651417992 300.9278824869086 0.8310890375612184
24.253241206371406 300.69339164840926 0.833368465302182
24.25846876132482 301.2222732479317 0.8358393847079598
24.263696316278235 298.5225519448462 0.8341048137400608
24.26892387123165 298.65094562107834 0.8369277891918929
24.274151426185064 298.9689105489928 0.8389194528227566
24.27937898113848 298.90386444878106 0.8413043890105821
24.284606536091893 297.7998913034069 0.8421294767438667
24.289834091045307 300.2360257037703 0.8504478401295712
24.29506164599872 300.77286324170535 0.8544421241228537
24.300289200952136 301.77044056883034 0.8575791474232181
24.30551675590555 297.8194191049361 0.8519196846349876
24.310744310858965 293.90708437652694 0.8480818653023637
24.31597186581238 292.43016861467845 0.8485543801515962
24.321199420765794 291.5974778725213 0.849359214071607
24.326426975719208 294.4710574123296 0.854885009555852
24.331654530672623 294.2437473587441 0.8559675689275562
24.336882085626037 297.71297482637453 0.8617870240153669
24.34210964057945 298.3546061535163 0.8641026385881212
24.347337195532866 295.44220846093873 0.8630059056810139
24.35256475048628 292.3273403198545 0.8624403043503667
24.357792305439695 292.33499232258566 0.8639040472147751
24.36301986039311 296.21369627044794 0.871640826250051
24.368247415346524 294.17716551254347 0.8700771821682812
24.373474970299938 295.31049970434697 0.8737332704524748
24.378702525253352 292.75692358254685 0.8712543596193276
24.383930080206767 294.11574774775437 0.875808056158245
24.38915763516018 294.5649963323688 0.8787350071921745
24.394385190113596 299.22138497252774 0.8880033867062043
24.39961274506701 300.7947691768289 0.8932122438955948
24.404840300020425 300.34127383918053 0.8946421831180025
24.41006785497384 300.9645601278443 0.89871998549377
24.415295409927253 299.0270662087851 0.8977621373117873
24.420522964880668 297.6575137723873 0.8975399955931292
24.425750519834082 299.5350945369803 0.9014765296080067
24.430978074787497 302.90532292185696 0.9080017984966475
24.43620562974091 308.2680934768121 0.9183800933433123
24.441433184694326 302.3069845710013 0.9125225257169721
24.44666073964774 300.5166068165529 0.9124945227332796
24.451888294601154 299.84657432116825 0.9135876369776929
24.45711584955457 300.7379719641649 0.9158654693805127
24.462343404507983 302.9873004424053 0.9208174377007222
24.467570959461398 301.3691936833171 0.9213702118976009
24.472798514414812 303.5315420591781 0.9268987124074841
24.478026069368227 303.453084563336 0.9305971536054732
24.48325362432164 300.6826443256409 0.9277699285944717
24.488481179275055 298.44744304547345 0.9283160064424966
24.49370873422847 300.4941247414643 0.9324923553504446
24.498936289181884 305.08203419260747 0.942949938849746
24.5041638441353 305.6137312267592 0.9447301073415999
24.509391399088713 305.4524149185921 0.9470629487743141
24.514618954042128 301.99419888919834 0.9445780409313645
24.519846508995542 303.33705724444314 0.9495773600328252
24.525074063948956 302.12825274757574 0.9500689976306392
24.53030161890237 303.3703451754913 0.9526880247391872
24.535529173855785 301.1809028822972 0.9524279738202761
24.5407567288092 298.70084080446 0.9518755029491339
24.545984283762614 298.0432098625486 0.9524219176777486
24.55121183871603 297.61271918115614 0.9521509344744686
24.556439393669443 300.0423258810715 0.9562336401988654
24.561666948622857 304.71803809209524 0.9663324817509373
24.566894503576272 306.95617977230756 0.9734168073079505
24.572122058529686 303.8670126789646 0.9719408197361531
24.5773496134831 301.6260100295847 0.9706956162875494
24.582577168436515 300.071381690207 0.9713321837974471
24.58780472338993 304.24510829410053 0.9809934969767038
24.593032278343344 303.8486512638924 0.9829786953521247
24.59825983329676 307.585520097615 0.9895230505742447
24.603487388250173 304.88228265141936 0.9874375539854104
24.608714943203587 304.1887636675589 0.9888683094358772
24.613942498157 306.09738330874984 0.9958442630320836
24.619170053110416 306.9340012891601 0.9980534109665832
24.62439760806383 303.70120296557843 0.9944303422532436
24.629625163017245 299.2520358134955 0.9882239725341281
24.63485271797066 300.16847604916006 0.9932244893746858
24.640080272924074 298.18934618649735 0.9946956202506557
24.645307827877488 300.2243959294117 1.0014058424074395
24.650535382830903 298.24023518084186 1.0020800599835005
24.655762937784317 300.1332808014908 1.0063307710455554
24.66099049273773 298.1387024374404 1.005295012650449
24.666218047691146 296.178954749742 1.003474149246508
24.67144560264456 294.7299091472889 1.0040261008075126
24.676673157597975 292.9465390611088 1.0025569216690047
24.68190071255139 296.67232821426717 1.01242290493898
24.687128267504804 298.5859722892671 1.0188905126859094
24.692355822458218 300.10743395781253 1.0265686111279169
24.697583377411632 300.5015241629182 1.0294169617597604
24.702810932365047 299.6441722684576 1.0289874101922243
24.70803848731846 299.34617945543476 1.0286005986580906
24.713266042271876 293.6254710235021 1.0215184554001968
24.71849359722529 291.1701282776847 1.0196485619619338
24.723721152178705 290.7081290581445 1.0231546257101383
24.72894870713212 292.51659150648004 1.028626567447415
24.734176262085533 291.5594210331453 1.0288716143367638
24.739403817038948 294.93817647065134 1.0357873188979374
24.744631371992362 299.8068489450673 1.0477969727724292
24.749858926945777 305.47471786591916 1.0608934966369132
24.75508648189919 303.47512587903014 1.0615036743041586
24.760314036852606 298.47236110437956 1.056039962169363
24.76554159180602 295.48403387353335 1.054688399499218
24.770769146759434 295.5671365912303 1.0574169737915935
24.77599670171285 297.9045827012742 1.0622411037374448
24.781224256666263 298.9076187980634 1.0652399714078964
24.786451811619678 298.62049493740477 1.0668414372270272
24.791679366573092 297.61441376812166 1.067970630801586
24.796906921526507 298.5128794708466 1.0732624895385343
24.80213447647992 300.0890164722519 1.0792783119621983
24.807362031433335 300.18053443850033 1.0822093804174453
24.81258958638675 300.570714675954 1.085819630359023
24.817817141340164 296.6361313447017 1.0805670921575348
24.82304469629358 294.78818354593557 1.0799462138892717
24.828272251246993 298.2689574034865 1.0882898648773034
24.833499806200408 300.4882060038798 1.0969241678561787
24.838727361153822 300.2627089244738 1.1013949382274064
24.843954916107236 296.99969033396275 1.1006272095199896
24.84918247106065 296.22838865947716 1.1015602812024197
24.854410026014065 296.8439076258354 1.1041420497448557
24.85963758096748 296.6518426454885 1.1054628436370024
24.864865135920894 297.56535166148996 1.111833025289674
24.87009269087431 295.6665353823783 1.1120863981918525
24.875320245827723 296.350333005302 1.1159603075816915
24.880547800781137 298.285210762983 1.1211999812169524
24.885775355734552 299.2890071767281 1.1241372684838749
24.891002910687966 295.8768776212003 1.1211610705804218
24.89623046564138 292.04987732020703 1.1151920106648443
24.901458020594795 290.2799314244512 1.1159392407281494
24.90668557554821 290.47756652707005 1.120085292938012
24.911913130501624 290.28559797829513 1.124657841760611
24.91714068545504 293.30458210790385 1.1326956159490937
24.922368240408453 293.77419818191856 1.1361200424989235
24.927595795361867 295.37174520681157 1.1424358758499134
24.93282335031528 296.21228557143684 1.1469331341611972
24.938050905268696 298.278009111873 1.1530445059054075
24.94327846022211 297.12233036747193 1.153988528210665
24.948506015175525 296.0240439130169 1.1580133324421271
24.95373357012894 298.77791721470436 1.1670769879390723
24.958961125082354 302.3982321850468 1.1761937965960005
24.964188680035768 302.0558541462967 1.1759607249328767
24.969416234989183 301.5025178345773 1.180639194556177
24.974643789942597 305.5471127686633 1.1937891011140958
24.97987134489601 309.82546213636033 1.2068758612297374
24.985098899849426 306.9745899223322 1.2018614311645144
24.99032645480284 305.0915021229729 1.1980652949313488
24.995554009756255 305.82537282480905 1.2026715502027874
25.00078156470967 307.31092801742943 1.2096241082805037
25.006009119663084 310.04831081538595 1.2211961019750603
25.011236674616498 305.57257680995946 1.2179760045612458
25.016464229569912 304.4154217734291 1.219037511846874
25.021691784523327 306.97646708818195 1.2272076729677652
25.02691933947674 307.51450400290156 1.2281583749827634
25.032146894430156 308.86289050441314 1.2334897683579065
25.03737444938357 307.3495759231613 1.2331534990559134
25.042602004336985 306.75267478791807 1.2377904540654419
25.0478295592904 309.96325337281723 1.2491062556237948
25.053057114243813 313.55115210142685 1.2598991496556373
25.058284669197228 316.6201031672374 1.270196104470088
25.063512224150642 317.8147550553517 1.2764612469680308
25.068739779104057 316.676553962655 1.281066610900687
25.07396733405747 320.2340387452856 1.2944873566733035
25.079194889010886 320.6874012866949 1.2986303023281822
25.0844224439643 316.04419239082426 1.2919324423461884
25.089649998917714 311.2431673780795 1.2848731538801985
25.09487755387113 308.71390111600334 1.2817588142220127
25.100105108824543 313.0707926377548 1.2932913409556739
25.105332663777958 308.0981004283818 1.2871196230459863
25.110560218731372 309.94276957181853 1.2935113597500822
25.115787773684787 306.62308862562935 1.2906830769769064
25.1210153286382 307.56062556998864 1.2950155711853946
25.126242883591615 306.70609547065305 1.2980805861342837
25.13147043854503 304.59085753951405 1.298334340823814
25.136697993498444 309.3823810181745 1.3126859812567462
25.14192554845186 314.09344673572815 1.3266150188761594
25.147153103405273 316.96685504578016 1.3397258647712482
25.152380658358688 318.37913855614215 1.347054106813329
25.157608213312102 315.0744839430598 1.3450313689863143
25.162835768265516 316.70347208102703 1.3519931872503832
25.16806332321893 317.58496925325136 1.3573954806743553
25.173290878172345 315.67038086290506 1.3583897947267973
25.17851843312576 310.79131404383804 1.3536173873455095
25.183745988079174 308.83278839468863 1.3537049248961843
25.18897354303259 310.0724535617162 1.3636140860300159
25.194201097986003 311.7554829003438 1.3731692631733563
25.199428652939417 312.06972205599965 1.3763721933861577
25.204656207892832 307.16775108915584 1.3678823194960803
25.209883762846246 309.7316770320977 1.3770629552453266
25.21511131779966 307.2941348459151 1.3818193086464359
25.220338872753075 310.7073928912264 1.3959525458854236
25.22556642770649 316.34248777609645 1.4099642540833701
25.230793982659904 313.46888806100816 1.4041205338822007
25.23602153761332 315.16477522226876 1.4095757746750783
25.241249092566733 307.138308479205 1.3969778016898227
25.246476647520147 309.9666869849594 1.4065837452255787
25.25170420247356 310.413358980479 1.4136371703768156
25.256931757426976 314.514278925549 1.4307287924491958
25.26215931238039 313.93084585777706 1.4373717799157393
25.267386867333805 313.6196768624295 1.4424485621533147
25.27261442228722 315.93648337789926 1.4509889215590999
25.277841977240634 322.15192909515747 1.4700479606325925
25.283069532194048 325.17478972450033 1.482158697082939
25.288297087147463 325.93063928396646 1.4897345658292491
25.293524642100877 323.79751885607385 1.4903619510996686
25.29875219705429 325.8500338753385 1.5001314582839644
25.303979752007706 324.7638342112221 1.501679025720178
25.30920730696112 325.0628691880336 1.5086916954237877
25.314434861914535 322.0479222045763 1.5071912330147257
25.31966241686795 317.8268153273137 1.5075428333429155
25.324889971821364 315.18269940262195 1.5097482331009384
25.330117526774778 316.5823456653362 1.5218627387025776
25.335345081728192 319.03409915721824 1.533532621545567
25.340572636681607 317.80900389044143 1.5347221935868427
25.34580019163502 321.55131603740875 1.547466362115872
25.351027746588436 319.56251942287554 1.546547065648637
25.35625530154185 324.66478405897135 1.568939094446893
25.361482856495265 322.52511794391404 1.571571514922992
25.36671041144868 322.0082209083024 1.5788682212923075
25.371937966402093 315.57874024805477 1.5668453095766615
25.377165521355508 311.11888174095054 1.5648334535256592
25.382393076308922 308.82204149909217 1.5662968771056083
25.387620631262337 310.1401450092007 1.5736293788426263
25.39284818621575 303.23404138927816 1.5593875981218797
25.398075741169166 302.5599602045953 1.5602840394928104
25.40330329612258 303.1778813281788 1.5717062529369001
25.408530851075994 312.75038907184666 1.6014164054462905
25.41375840602941 321.6038898371214 1.6330056837737243
25.418985960982823 322.41568793453143 1.63820056055246
25.424213515936238 316.198094056455 1.6307965394277633
25.429441070889652 308.8675910480896 1.6228852098476554
25.434668625843067 309.23740067594207 1.634924517912698
25.43989618079648 316.75898456138435 1.6609578830951068
25.445123735749895 320.06228189371217 1.6732683559710997
25.45035129070331 320.1845545439043 1.684608956874263
25.455578845656724 322.2543416237252 1.697529624169313
25.46080640061014 325.15998852406415 1.7148688282086397
25.466033955563553 325.12818927978697 1.714814307746045
25.471261510516968 323.2628547328487 1.717516812785746
25.476489065470382 321.67423226525636 1.7179505959776964
25.481716620423796 317.5989991921753 1.7186196739378972
25.48694417537721 317.1821646924492 1.72480346459708
25.492171730330625 316.2123528888467 1.73383486461776
25.49739928528404 318.50133762459654 1.7474400795786402
25.502626840237454 322.085616653822 1.765471011566431
25.50785439519087 327.2349694264447 1.7901750202319753
25.513081950144283 330.50470411444974 1.8080877292066915
25.518309505097697 325.76728969261865 1.808001664738185
25.523537060051112 319.77118662262995 1.7980939039208357
25.528764615004526 318.9667680654217 1.8071279784013412
25.53399216995794 320.91260080588637 1.818032161897813
25.539219724911355 323.28212454490273 1.8361080713559368
25.54444727986477 321.75557833170427 1.8384863902078246
25.549674834818184 319.84479119759425 1.8460688532252916
25.5549023897716 316.56506546035484 1.844393572758396
25.560129944725013 312.2407883799143 1.8427525872226245
25.565357499678427 311.36895647884114 1.849761321912548
25.57058505463184 315.0870537941689 1.8744043921698508
25.575812609585256 322.20882415140517 1.9107300771263445
25.58104016453867 323.83597349042725 1.9288010677216831
25.586267719492085 325.2314362217006 1.9465012310307657
25.5914952744455 316.56639083356185 1.927290777404258
25.596722829398914 316.0103949375125 1.9385600759695194
25.601950384352328 310.317316353205 1.92790068920335
25.607177939305743 314.6462520713982 1.954984323557924
25.612405494259157 316.0101832464557 1.9711071888729903
25.61763304921257 319.92956267075385 2.003706554613759
25.622860604165986 324.3194385683721 2.029974683112506
25.6280881591194 327.58886207413235 2.056552469367524
25.633315714072815 337.48634851335385 2.092290590371427
25.63854326902623 327.9003926901379 2.0739587533320787
25.643770823979644 325.710581109919 2.0771456663025463
25.648998378933058 317.58366085438746 2.0633702501837585
25.654225933886472 322.14257759752616 2.098991618348973
25.659453488839887 323.2327765111335 2.113271608137972
25.6646810437933 321.4964191754721 2.122573944172802
25.669908598746716 312.39154877424727 2.099835905571642
25.67513615370013 310.43217041370417 2.1114922601977546
25.680363708653545 303.41798465365855 2.0997350228207976
25.68559126360696 311.28623444460516 2.147823526030633
25.690818818560373 324.5025109612056 2.21513385894949
25.696046373513788 334.03255187159044 2.2649839228086344
25.701273928467202 338.67437035247946 2.300448824114054
25.706501483420617 341.2399988032955 2.3239846377280333
25.71172903837403 332.21539604201683 2.3140609985828413
25.716956593327446 321.46939136613247 2.289701961161653
25.72218414828086 302.8179147175096 2.239378560327019
25.727411703234274 309.568397404872 2.2805812279318975
25.73263925818769 314.1547205669335 2.321501326832605
25.737866813141103 321.0630268612165 2.3596772712379073
25.743094368094518 321.0372319491734 2.3804855582066944
25.748321923047932 323.800455071355 2.4088512351180236
25.753549478001347 339.2851136251755 2.4896550233153856
25.75877703295476 342.62937343670876 2.524225441960567
25.764004587908175 336.4963347939225 2.5247493659980482
25.76923214286159 321.5489028757544 2.501474538412889
25.774459697815004 302.63061217301214 2.4470491690285323
25.77968725276842 301.05824474646744 2.4758094334533802
25.784914807721833 299.73904800044664 2.4856013884563732
25.790142362675248 317.1837198827804 2.5871117878952656
25.795369917628662 326.45095475178726 2.644043466923333
25.800597472582076 332.44013912536536 2.705079596991704
25.80582502753549 324.21671789816844 2.6955730683844825
25.811052582488905 321.2558491224249 2.715815528421184
25.81628013744232 320.0099354673004 2.730870465403861
25.821507692395734 321.6680849941758 2.7711678687994885
25.82673524734915 328.1449853322987 2.8337294081649653
25.831962802302563 327.2551536234102 2.8608188220671016
25.837190357255977 336.42814090859906 2.9423945896138695
25.84241791220939 328.772879601466 2.939467295059122
25.847645467162806 328.71461814591675 2.9953990503356542
25.85287302211622 326.3500506368779 3.0198323214101275
25.858100577069635 325.3503886506077 3.0668227446743708
25.86332813202305 325.8583916472859 3.107810751669495
25.868555686976464 330.09427870628264 3.176835211285395
25.87378324192988 335.0578707571166 3.242680326003292
25.879010796883293 337.13508802730075 3.291073519929978
25.884238351836707 330.08160343428784 3.3081456408273486
25.88946590679012 321.1079561118653 3.315510123084774
25.894693461743536 329.0702361928468 3.419013472085854
25.89992101669695 328.0084654632799 3.465981293361694
25.905148571650365 321.2319216167072 3.5018683256306837
25.91037612660378 303.77939809590316 3.460169046926359
25.915603681557194 302.13172425400217 3.550917524905198
25.920831236510608 313.3683882658329 3.6810535218262865
25.926058791464023 315.3461104608639 3.783150678173084
25.931286346417437 316.7162724502858 3.841728342013098
25.93651390137085 305.62857894831535 3.867661596706513
25.941741456324266 313.31971935065775 4.003637059684685
25.94696901127768 316.50874517396727 4.129486876165604
25.952196566231095 320.8922984760608 4.277758314377039
25.95742412118451 324.8260691771584 4.497408984510245
25.962651676137924 318.6699239381756 4.5662378944954165
25.967879231091338 333.1531417913491 4.749110478276443
25.973106786044752 345.81648220036067 4.826184208433985
25.978334340998167 344.3847512416757 4.879814603801787
25.98356189595158 333.9889558463086 4.897575006869659
25.988789450904996 319.6954091918397 4.859893285389503
25.99401700585841 315.0841136721572 4.933588680015552
25.999244560811825 320.31907122500115 5.039941349106693
26.00447211576524 328.4487970288143 5.238942299599765
26.009699670718653 312.9296811102788 5.185770693652518
26.014927225672068 310.883961324684 5.335281065474455
26.020154780625482 300.76188984796124 5.392508009326191
26.025382335578897 329.67884297222304 5.799946269651685
26.03060989053231 341.0858789573805 6.011338065587226
26.035837445485726 339.3190289875124 6.076132055357239
26.04106500043914 329.794092859196 6.268029586176643
26.046292555392554 327.70199452987896 6.416517304626559
26.05152011034597 333.66433148397863 6.70499342907949
26.056747665299383 314.46001149473165 6.555484426172164
26.061975220252798 292.88561175524217 6.578198340471506
26.067202775206212 289.2187515906105 6.700894323601684
26.072430330159627 298.002040698264 7.168898169382085
26.07765788511304 292.89191398750614 7.3158277435277865
26.082885440066455 288.7700375656707 7.690610736554193
26.08811299501987 315.7339434643383 8.372222026109716
26.093340549973284 319.55905960699505 8.974179901054985
26.0985681049267 329.47620644278976 9.650610179109304
26.103795659880113 289.3490985762131 9.73258463849251
26.109023214833528 298.8638029295024 10.779392138674027
26.114250769786942 273.3739448817938 11.29547354899798
26.119478324740356 288.4581155271948 13.394762880732518
26.12470587969377 295.9313317809861 15.49997849882345
26.129933434647185 280.7367356683174 20.869426840445865
26.1351609896006 269.6822659406767 28.93473479199054
