# Supplementary material for: Unraveling metal effects on CO2 uptake in pyrene-based metal-organic frameworks
Source: Nat Commun. 2025 Feb 11;16:1516. doi: 10.1038/s41467-025-56296-w (PMC11814143; doi:10.1038/s41467-025-56296-w)
Supplement: Supplementary file 3 — Source Data [file 41467_2025_56296_MOESM3_ESM.zip › SourceCode/SuppInf/FigureS5_Ga-TBAPy_InSitu_VariableT_PXRD/Data/GaTBAPy_0159p.dat]

0.002613777476707968 38.57985954028381 7.1978967355196435
0.007841332430123905 31.525328699432325 6.519495786938704
0.01306888738353984 29.253606159426607 5.98942263092249
0.018296442336955775 13.257489348076485 3.005128344540888
0.02352399729037171 5.663328889391974 1.870261790533711
0.028751552243787646 8.480641362893751 2.0385372957660555
0.03397910719720358 12.709295129591407 1.9791226874900865
0.03920666215061952 18.300565175606614 2.180198575231907
0.04443421710403546 17.86890099209491 2.010302281045865
0.0496617720574514 17.225738042034532 1.7752458251043106
0.054889327010867336 16.102963192785356 1.8000083427557838
0.060116881964283275 14.316431093504658 1.662009455691841
0.06534443691769921 15.945015809349286 1.704568906084156
0.07057199187111515 14.576218388303282 1.5720667610445551
0.07579954682453109 17.05886714678088 1.625116550215801
0.08102710177794703 17.694606313608386 1.6725093932717765
0.08625465673136297 17.731315662860457 1.643898812578134
0.09148221168477891 17.392832302940693 1.4617374154595295
0.09670976663819485 16.367014063646142 1.3673428117777502
0.10193732159161079 17.372841902543037 1.3623065265401968
0.10716487654502672 16.89877114215815 1.3556921500506538
0.11239243149844266 16.336368924273426 1.3809975239146328
0.1176199864518586 17.982754574542806 1.5143703055878548
0.12284754140527454 18.524829888699255 1.4304474170605574
0.12807509635869047 19.523685813841915 1.3943512898954324
0.1333026513121064 19.048235707513115 1.3179430245138748
0.13853020626552232 18.296807349433607 1.2205180362974404
0.14375776121893824 17.44086878737205 1.1860157463780865
0.14898531617235417 17.564362285300408 1.1880292781591846
0.1542128711257701 17.971332067390843 1.1481620634111411
0.15944042607918602 19.142140804921322 1.153338217519259
0.16466798103260194 19.366765538831345 1.1373218774722091
0.16989553598601786 19.52257406711726 1.1447776106042526
0.1751230909394338 20.085122828842593 1.194356176459752
0.18035064589284971 20.510297290546514 1.2114168706953337
0.18557820084626564 20.601817725614588 1.206168061436183
0.19080575579968156 20.489306099257327 1.1449194724522995
0.1960333107530975 20.418122753938544 1.0948926311545255
0.20126086570651341 20.84332401101542 1.082481372525524
0.20648842065992934 21.333645696261904 1.0707469108921992
0.21171597561334526 20.3589132210849 1.0390809411656237
0.2169435305667612 19.96678935512915 1.0383001605605964
0.22217108552017711 20.5889764551278 1.0385807125465998
0.22739864047359304 20.175253696960528 1.0467120689041032
0.23262619542700896 20.013351246286803 0.995917000440264
0.2378537503804249 18.5990210164022 0.9528596454212713
0.2430813053338408 17.761348882944944 0.9192013817839139
0.24830886028725674 18.459191952061254 0.8942267044053713
0.25353641524067266 19.06921073565285 0.8873067408031049
0.2587639701940886 19.732384181315645 0.8983860244555755
0.2639915251475045 19.779817500039652 0.9112544818663163
0.26921908010092044 19.22912260914019 0.9163280437203721
0.27444663505433636 17.935788405502283 0.8849465155039449
0.2796741900077523 17.00849854590094 0.8486593608075744
0.2849017449611682 15.710515091552114 0.8043056211229191
0.29012929991458414 15.80772945684181 0.7797666465364814
0.29535685486800006 16.368690875561207 0.7828918205228824
0.300584409821416 17.013975161065233 0.7875661120379184
0.3058119647748319 16.64777672518047 0.7734824048978819
0.31103951972824784 17.539526206119262 0.8226821953775187
0.31626707468166376 17.20441378264385 0.8085557392198311
0.3214946296350797 17.22512334001184 0.8101227703126586
0.3267221845884956 17.357192715816048 0.8125674169213528
0.33194973954191154 17.47177008172989 0.8163823705790918
0.33717729449532746 17.444683826946935 0.8038043861402114
0.3424048494487434 17.28609052100012 0.8095627832751792
0.3476324044021593 17.780195146976205 0.814287449888413
0.35285995935557524 17.529793828608746 0.8041049427159996
0.35808751430899116 17.716703109626458 0.798328563494179
0.3633150692624071 17.831701079795618 0.7958575954182959
0.368542624215823 17.40609432254995 0.7848568645057007
0.37377017916923894 18.141856479011572 0.7915991020736675
0.37899773412265486 19.270883501999474 0.8322237126913061
0.3842252890760708 18.69826471200462 0.844853485112964
0.3894528440294867 17.475592698398515 0.8447394647178949
0.39468039898290264 16.745466949849785 0.808782976406562
0.39990795393631856 18.390249235752783 0.8135560899888772
0.4051355088897345 19.163008903842666 0.8157467134471108
0.4103630638431504 19.504002431118415 0.8050866979573311
0.41559061879656634 18.593228173918085 0.7897350659497129
0.42081817374998226 17.553803405476767 0.7880562228028198
0.4260457287033982 17.912860931758704 0.7869830489138504
0.4312732836568141 18.244014511418737 0.7868088033091488
0.43650083861023004 19.688204413133455 0.8088413300754168
0.44172839356364596 20.212813052654802 0.8189448270684746
0.4469559485170619 21.648320865803232 0.8533326793261887
0.4521835034704778 21.715832853696867 0.8771921760391695
0.45741105842389373 19.976540708729097 0.8370274279022513
0.46263861337730966 19.4835701758526 0.8153495302699366
0.4678661683307256 18.005704245474895 0.7715090570179953
0.4730937232841415 18.11309916348321 0.7680357410437004
0.47832127823755743 18.56566548083702 0.7908183935871906
0.48354883319097336 18.551205670667702 0.7791051088941279
0.4887763881443893 17.973270021007703 0.7592248368142706
0.4940039430978052 17.037726565570942 0.7077255329880355
0.49923149805122113 17.08358582537041 0.6880276233775781
0.5044590530046371 17.248408286681133 0.6958274227762131
0.5096866079580531 18.168230165196977 0.7189700816171772
0.5149141629114691 18.900803899111743 0.7792008496446315
0.5201417178648851 18.412006800595844 0.7707888547022491
0.525369272818301 17.638237649302713 0.7500917044767306
0.530596827771717 16.744759485722643 0.7259668803091216
0.535824382725133 16.707007569791948 0.7080019190086212
0.541051937678549 16.987418997625984 0.7188433139127439
0.546279492631965 17.181251078930092 0.7288867916488965
0.5515070475853809 17.326158011980283 0.7268907771364304
0.5567346025387969 17.210029341100906 0.7126980293612538
0.5619621574922129 17.490429006772327 0.7042097077332606
0.5671897124456289 16.953967152809266 0.6863229769262705
0.5724172673990449 17.04970463402081 0.6876555536350795
0.5776448223524608 17.388159963624535 0.6930767005955706
0.5828723773058768 19.550155689235808 0.7381565254405598
0.5880999322592928 20.96790150003051 0.773011651450043
0.5933274872127088 20.743533114771292 0.786231516508122
0.5985550421661248 19.45343514888998 0.7512971014410043
0.6037825971195407 18.00608727358796 0.7175883002288491
0.6090101520729567 17.50923697547616 0.7086975235587628
0.6142377070263727 18.53717064607348 0.7250432026837962
0.6194652619797887 19.310708897627393 0.74076154138072
0.6246928169332047 21.17896110671255 0.7934841780218842
0.6299203718866206 22.251728446138795 0.7951357574067526
0.6351479268400366 22.00998668528793 0.808428090605755
0.6403754817934526 21.55343960119687 0.7861736414028189
0.6456030367468686 20.94152449328236 0.7493531449216468
0.6508305917002846 21.150456007294814 0.7269916580077631
0.6560581466537005 22.27186486766429 0.738256832016794
0.6612857016071165 21.594136720677167 0.7288752521549164
0.6665132565605325 20.486403193784433 0.7117774518072295
0.6717408115139485 18.836211993106865 0.6873667968071003
0.6769683664673645 18.41542747305479 0.6700453937579876
0.6821959214207804 18.649878325363566 0.6618153641273933
0.6874234763741964 19.880998722383254 0.6841334388948498
0.6926510313276124 21.17410168846465 0.6890167717136908
0.6978785862810284 22.919594777485287 0.7226763953498294
0.7031061412344444 22.951346255580876 0.7225481835005608
0.7083336961878604 22.93834907141129 0.7185582881624114
0.7135612511412763 22.63188471492654 0.7106246383237775
0.7187888060946923 22.688726096292122 0.717667426938353
0.7240163610481083 23.841567324282188 0.7495767701304578
0.7292439160015243 24.69351732886686 0.7771672133448373
0.7344714709549403 26.4216585466911 0.7954964313292174
0.7396990259083562 26.577094530629978 0.7920782799271919
0.7449265808617722 26.61155504665533 0.7987680560811478
0.7501541358151882 26.56332368876997 0.7927871903478438
0.7553816907686042 26.1966422313766 0.7932756809359517
0.7606092457220202 26.929855461244085 0.798913855160486
0.7658368006754361 27.47864674375448 0.8081674212558377
0.7710643556288521 29.442378602102206 0.8311440847622489
0.7762919105822681 29.974680816016228 0.8284756332756488
0.7815194655356841 30.068830299997927 0.8206252727788711
0.7867470204891001 31.44997059378317 0.8511962993380954
0.791974575442516 31.040786771986106 0.8544908180367812
0.797202130395932 30.689082139898357 0.8430540922805234
0.802429685349348 32.281646257197195 0.859428150464253
0.807657240302764 34.02752033631563 0.8804736230603224
0.81288479525618 38.51606735262064 0.9323537050109248
0.8181123502095959 42.6456282292363 0.990584226320522
0.8233399051630119 44.96530543671603 1.029935979973854
0.8285674601164279 46.69185269190766 1.0451918916412406
0.8337950150698439 48.09546545146382 1.0664783499946124
0.8390225700232599 53.396535205402344 1.1389163997007572
0.8442501249766758 58.57649190908245 1.2090026889057601
0.8494776799300918 60.961442817980476 1.2485951857889122
0.8547052348835078 63.70677224669427 1.281587367942326
0.8599327898369238 66.30841947455443 1.3244238425823083
0.8651603447903398 67.27511047150657 1.329449803560241
0.8703878997437557 72.51126124993516 1.3929786643446938
0.8756154546971717 73.23559481410852 1.3789226486965527
0.8808430096505877 77.50890613883558 1.4048401928390564
0.8860705646040037 80.73936578449917 1.4199616791749388
0.8912981195574197 81.50985999396859 1.401660939163162
0.8965256745108356 85.35658651582249 1.4332137007009893
0.9017532294642516 84.37117329066062 1.435440356164556
0.9069807844176676 82.25586916053736 1.4045976288389792
0.9122083393710836 83.00011361731794 1.4241304004540678
0.9174358943244996 82.41558352468817 1.3999553965912865
0.9226634492779155 83.42243230041414 1.3951177335503289
0.9278910042313315 86.57396867803705 1.4327367071196724
0.9331185591847475 88.93731477119927 1.4492503729038373
0.9383461141381635 90.88920812905931 1.4425208823556708
0.9435736690915795 92.91878570424008 1.4600563833061437
0.9488012240449955 93.57742876479303 1.4472771106095608
0.9540287789984114 94.1629388964402 1.455974058353586
0.9592563339518274 96.76982677461416 1.4807881110345031
0.9644838889052434 99.63373813141877 1.4939126808582797
0.9697114438586594 106.62812060885797 1.550721766783954
0.9749389988120754 107.05802533492933 1.5499406535899534
0.9801665537654913 107.61217371676572 1.547855673473709
0.9853941087189073 106.22115756603944 1.5281952290291128
0.9906216636723233 105.31990574229087 1.503609044994776
0.9958492186257393 107.24247902309219 1.5193239832760106
1.0010767735791553 107.96342246382726 1.5172185022865063
1.0063043285325712 105.76385970457213 1.5050008447926202
1.0115318834859872 104.09758565071536 1.4849532277423012
1.0167594384394032 106.5593601054735 1.500863113404503
1.0219869933928192 112.7869085564582 1.5472938609530527
1.0272145483462352 118.62081125907203 1.5942082329085074
1.0324421032996511 123.3194411715712 1.6554748905948333
1.0376696582530671 127.03469265635098 1.691895374639603
1.042897213206483 125.06442360589168 1.666043652453603
1.048124768159899 124.48808492180913 1.639577279031761
1.053352323113315 124.38998228852965 1.603594392966763
1.058579878066731 125.77042782855078 1.5926239552721642
1.063807433020147 124.9601338884736 1.5865358195285364
1.069034987973563 125.87365601952088 1.5846223383096596
1.074262542926979 124.46535376345815 1.5939012772921222
1.079490097880395 125.06468823987382 1.6165028420635958
1.084717652833811 118.32001670895282 1.5744705045577019
1.089945207787227 114.65067647762659 1.5595199536370694
1.095172762740643 116.48260178527174 1.5718383932100948
1.1004003176940589 114.61112490286837 1.5477424753525453
1.1056278726474749 123.9170882105652 1.6106221450005258
1.1108554276008908 134.41995778910615 1.675608224343834
1.1160829825543068 132.30356570491273 1.65270992379972
1.1213105375077228 133.62477490728617 1.6478719614153337
1.1265380924611388 129.11622681750012 1.610754417524559
1.1317656474145548 125.11879865422432 1.5937283903721746
1.1369932023679707 121.52491373816935 1.569464661932119
1.1422207573213867 123.8779768712573 1.596528819292072
1.1474483122748027 124.85238639472072 1.5957462878229935
1.1526758672282187 130.51435438711388 1.6162028042023613
1.1579034221816347 138.49850844526003 1.659566698168855
1.1631309771350506 142.01936591885882 1.689223042752145
1.1683585320884666 146.32565672594367 1.717727752309038
1.1735860870418826 147.18752750908038 1.7448627147480356
1.1788136419952986 143.55173970125335 1.7141196086303672
1.1840411969487146 135.6599997009869 1.6293781799467453
1.1892687519021305 134.48438861956913 1.6245835430052897
1.1944963068555465 139.1414962676981 1.6389940294288297
1.1997238618089625 140.9789559991791 1.6281358729467912
1.2049514167623785 146.53890092791357 1.6806365654680422
1.2101789717157945 144.58603321355838 1.6760079294826769
1.2154065266692105 148.23769819501265 1.6970779209227775
1.2206340816226264 147.07209604718565 1.6880703873945218
1.2258616365760424 144.0256278623106 1.6720059356843964
1.2310891915294584 149.88083769623373 1.6990247337170399
1.2363167464828744 148.62390054057158 1.694539517508367
1.2415443014362904 144.97404649965523 1.6675828611948782
1.2467718563897063 142.41928368525026 1.660905603211493
1.2519994113431223 140.0873688438099 1.6535579960369158
1.2572269662965383 135.58687137079087 1.5949565957549166
1.2624545212499543 143.5114640506553 1.633525439698662
1.2676820762033703 141.62135996048838 1.6155035294789548
1.2729096311567862 136.36650843946796 1.606402134050737
1.2781371861102022 133.9012865559672 1.6135126716203012
1.2833647410636182 131.01744992351487 1.6081465823452217
1.2885922960170342 132.10211467236718 1.613776050328452
1.2938198509704502 132.9584178459729 1.6172438067766877
1.2990474059238661 133.13777503285874 1.6246761925194384
1.3042749608772821 133.9961880682319 1.6136482374457632
1.309502515830698 144.20416343234297 1.6733767627563203
1.314730070784114 143.00450078696667 1.6649775616962574
1.31995762573753 150.38295596931619 1.72315382711475
1.325185180690946 146.93217649673505 1.7218685479181062
1.330412735644362 144.19060616185047 1.7076910084819776
1.335640290597778 144.4226174650619 1.7082838459298775
1.340867845551194 143.99690039343625 1.694372273629231
1.34609540050461 143.26937782746336 1.6712990554729623
1.351322955458026 141.30755891953143 1.6565886041967837
1.356550510411442 133.78388228562557 1.5932042077620494
1.361778065364858 131.14741997734166 1.5762081876935028
1.3670056203182739 129.2858757902937 1.5675980318573108
1.3722331752716899 134.43182707472604 1.61523006708712
1.3774607302251058 137.58733498858362 1.6323476558544705
1.3826882851785218 142.3774701850868 1.6600362357607494
1.3879158401319378 142.420322204502 1.6483527319698033
1.3931433950853538 139.8341038743295 1.6435189163119341
1.3983709500387698 138.76052814953636 1.6370720130773242
1.4035985049921857 135.72899312940666 1.6088438916339203
1.4088260599456017 133.30790158799 1.6181090005024221
1.4140536148990177 136.07391650983192 1.6678157908117102
1.4192811698524337 139.88593498134816 1.7061610046469335
1.4245087248058497 142.90850852200666 1.7025616633468506
1.4297362797592656 139.47215758398312 1.6490014366300534
1.4349638347126816 129.51290062928464 1.572916102212334
1.4401913896660976 121.6010825104634 1.521688550081053
1.4454189446195136 121.1665663607633 1.5250872601225525
1.4506464995729296 121.9035952425081 1.5502611752902455
1.4558740545263456 122.41798906471563 1.5534763557685618
1.4611016094797615 125.97762094965235 1.5804001047790655
1.4663291644331775 127.00609633215923 1.6034012138132199
1.4715567193865935 126.06333412387134 1.59065260789092
1.4767842743400095 125.89727363821952 1.592456952737175
1.4820118292934255 120.36733893430974 1.5672347483320168
1.4872393842468414 123.5070476638473 1.606665503959754
1.4924669392002574 126.58044720012866 1.6498713037446222
1.4976944941536734 125.99026033311428 1.6438872769480748
1.5029220491070894 122.95814076868058 1.6042705342491896
1.5081496040605054 121.39475720105256 1.5765834778912433
1.5133771590139213 123.28669864922553 1.6012428557886622
1.5186047139673373 128.02736351028446 1.6358267006065552
1.5238322689207533 130.28934285391733 1.6509449435865815
1.5290598238741693 136.37622376831274 1.662608885503212
1.5342873788275853 138.46367292112416 1.657684495926984
1.5395149337810012 136.74713226300693 1.6566601734985507
1.5447424887344172 136.13956014559443 1.6607676559936153
1.5499700436878332 133.56409732274912 1.6524682149567054
1.5551975986412492 133.47275045842017 1.654799011149412
1.5604251535946652 138.63190847480215 1.704923456967747
1.5656527085480811 139.59412878409904 1.718950664183782
1.5708802635014971 148.86239996603595 1.7919363980393972
1.576107818454913 147.2197406425915 1.7859533052497216
1.581335373408329 146.27025351459355 1.760540342386937
1.586562928361745 147.55685108388354 1.739145338579856
1.591790483315161 141.70163502202394 1.6878476377554021
1.597018038268577 135.68772119294613 1.6286937611605634
1.602245593221993 132.41307835153282 1.6116478144026394
1.607473148175409 140.01203785582211 1.675604376326267
1.612700703128825 150.1107715508113 1.7484221157835798
1.617928258082241 154.36359713917182 1.7678288832057674
1.623155813035657 157.84149300470716 1.7754606240535082
1.628383367989073 161.38403277783252 1.7850911468863249
1.6336109229424889 162.5619693808377 1.7847919187891483
1.6388384778959049 167.84093162585864 1.8153720218262777
1.6440660328493208 163.39937580779457 1.7925005886331484
1.6492935878027368 170.574142654737 1.8173856796242736
1.6545211427561528 166.99551230130305 1.7788955353115958
1.6597486977095688 172.13369375407075 1.7846355306781616
1.6649762526629848 178.6530054338294 1.8030160540206848
1.6702038076164007 182.62579065415562 1.809407466352011
1.6754313625698167 184.2448223432564 1.799372122363126
1.6806589175232327 184.9753496313756 1.8195270554058034
1.6858864724766487 180.91697612484197 1.8013869380561338
1.6911140274300647 182.406557310113 1.8201014943382694
1.6963415823834807 185.13842672162625 1.8272629283495636
1.7015691373368966 184.292110899115 1.835504390922432
1.7067966922903126 191.55519132096714 1.8678001125286672
1.7120242472437286 196.48205953735163 1.9156223368231682
1.7172518021971446 193.37860381786723 1.8845906438993716
1.7224793571505606 202.3769627759258 1.9181259105077542
1.7277069121039765 204.82595331461795 1.930511362750018
1.7329344670573925 208.90191452147238 1.9307781198474663
1.7381620220108085 207.32081445970715 1.9035594647856855
1.7433895769642245 209.54162394918743 1.9186456496572486
1.7486171319176405 210.03873088779497 1.895103934588162
1.7538446868710564 216.26186275991657 1.9013618843834674
1.7590722418244724 226.40553338356162 1.9326692421777725
1.7642997967778884 229.26687139509656 1.9361857617853215
1.7695273517313044 230.0394802497599 1.9429472249001538
1.7747549066847204 226.410392469276 1.913543447668482
1.7799824616381363 232.19060010396478 1.9640334406317403
1.7852100165915523 235.87917261106298 1.9587971125809776
1.7904375715449683 245.18628288593524 1.9949601455810253
1.7956651264983843 240.93324687592522 1.9805982974254188
1.8008926814518003 239.3599364808391 1.9552947920419534
1.8061202364052162 237.14790197874495 1.9504928961697472
1.8113477913586322 231.9148208463282 1.8983209344554715
1.8165753463120482 238.97963168803 1.9159656950839021
1.8218029012654642 238.71173924082268 1.9267456995763224
1.8270304562188802 245.22097419255144 1.9556894653170753
1.8322580111722961 247.16737221796953 1.9568899686093368
1.8374855661257121 245.42624992705353 1.943218818030854
1.842713121079128 243.6154544465871 1.918570067830259
1.847940676032544 237.55287486116316 1.8765944056360206
1.85316823098596 240.0100206633611 1.8775619582273535
1.858395785939376 239.23809558880956 1.8657445551588525
1.863623340892792 237.35393188223648 1.8614311374562662
1.868850895846208 237.98167054451397 1.8448271417906643
1.874078450799624 231.32012874618601 1.80966882584153
1.87930600575304 237.84735582354912 1.8341404303191877
1.884533560706456 236.6077051282233 1.8183512841700928
1.889761115659872 232.47073195404195 1.7961604230934891
1.894988670613288 235.9190632727956 1.800642410813085
1.9002162255667039 236.8381049450768 1.805909530638287
1.9054437805201199 234.48320774259898 1.777878278707603
1.9106713354735358 242.38120328748246 1.8009637977509778
1.9158988904269518 247.27833830716855 1.8269730918283513
1.9211264453803678 244.0279741924791 1.8030252047412503
1.9263540003337838 242.89323628161395 1.8009925519165084
1.9315815552871998 241.94785711106113 1.8098459959356425
1.9368091102406157 236.79511838395302 1.7865739634138547
1.9420366651940317 234.25259700670836 1.7786620040631047
1.9472642201474477 228.7012848968977 1.7594081271427875
1.9524917751008637 225.37463074383083 1.7277789210255106
1.9577193300542797 229.5349233684272 1.735383320227693
1.9629468850076957 229.28474131853685 1.7480937870638429
1.9681744399611116 230.0310491119241 1.7339070431371681
1.9734019949145276 224.82907323389773 1.7152320094757105
1.9786295498679436 220.90376796965256 1.695332597752755
1.9838571048213596 218.61664786465687 1.640829834451697
1.9890846597747756 218.1589724894283 1.6328798920300245
1.9943122147281915 217.38786477771262 1.6312301453218443
1.9995397696816075 219.86965757897374 1.632644643341678
2.0047673246350235 216.78103141513512 1.62758255996574
2.0099948795884393 221.5451104337399 1.6557986695801623
2.015222434541855 226.8320892802335 1.6636947434006317
2.0204499894952708 234.7101681136054 1.7121828440097078
2.0256775444486865 236.79622654892103 1.7354574448385627
2.0309050994021023 227.82148488062396 1.6983390109219219
2.036132654355518 221.87852941508268 1.6747161039657186
2.041360209308934 209.2096029261614 1.606411912198731
2.0465877642623496 211.525022054164 1.6088091123356694
2.0518153192157653 209.1985180435191 1.5986872468091706
2.057042874169181 210.2906848851172 1.6072374148785973
2.062270429122597 216.88590063940137 1.6339815427967594
2.0674979840760126 217.45015418172392 1.6542636479488402
2.0727255390294284 213.16094553297282 1.6135897721302537
2.077953093982844 221.8429836442563 1.6593807371074132
2.08318064893626 221.4732854356991 1.675010409222625
2.0884082038896756 228.57896504366647 1.7193372402957559
2.0936357588430914 221.73403556607866 1.6982256288395987
2.098863313796507 222.1999549732001 1.7063984655647846
2.104090868749923 216.8553604518782 1.6723909242764339
2.1093184237033387 217.95345557026835 1.652427957088582
2.1145459786567544 211.74669494868706 1.6134968070990328
2.11977353361017 205.00897510800385 1.5800345327561818
2.125001088563586 202.22717099447 1.563881856380999
2.1302286435170017 204.13545245286303 1.5881162745628796
2.1354561984704175 210.7734299433388 1.6276350291995059
2.140683753423833 212.5710185136232 1.639230199649461
2.145911308377249 208.90218736591007 1.6106864233177933
2.1511388633306647 198.1962825911771 1.5579014533037823
2.1563664182840805 201.82376357937315 1.5578184049340276
2.1615939732374962 203.50088757704208 1.567077208542716
2.166821528190912 207.72397915435116 1.5976137308685407
2.1720490831443278 216.14672380182387 1.630894467190162
2.1772766380977435 206.73882072199308 1.5966897568327885
2.1825041930511593 205.4622390853347 1.5805933790928346
2.187731748004575 212.6384936283009 1.6000940894436786
2.192959302957991 215.9698894256875 1.6185067780778162
2.1981868579114066 216.47858623958226 1.6226937434976214
2.2034144128648223 211.32319453741985 1.6103915198208667
2.208641967818238 209.05424863941005 1.6169123378271788
2.213869522771654 208.96171163375516 1.6226719830029077
2.2190970777250696 212.93855900646201 1.645794003838917
2.2243246326784853 211.28028587152411 1.6322034450631717
2.229552187631901 213.91082072073596 1.6466895422633312
2.234779742585317 213.78786840337568 1.6272351685281725
2.2400072975387326 214.0904887843166 1.6198071199936652
2.2452348524921484 209.68343296294577 1.5844787502512556
2.250462407445564 208.8101343545342 1.59683086086344
2.25568996239898 205.6314028379815 1.588770041303764
2.2609175173523957 206.92077541699211 1.5954467956296263
2.2661450723058114 203.6103544353474 1.592015322913354
2.271372627259227 201.9142850771995 1.5785454719375185
2.276600182212643 212.01641896864135 1.6428947274981107
2.2818277371660587 217.13297650760438 1.684729173131041
2.2870552921194744 222.65042288780242 1.7227542800851123
2.29228284707289 223.4806304368101 1.7245408643741436
2.297510402026306 222.9168588639287 1.7068195696433892
2.3027379569797217 215.78723688416113 1.6488957670084459
2.3079655119331375 224.33454792955436 1.6622462173115713
2.3131930668865532 218.7180746933141 1.6443915279204122
2.318420621839969 210.57150941276936 1.6145049360236923
2.3236481767933848 200.38962414657706 1.5657080237796053
2.3288757317468005 195.5233266689079 1.5582528706649443
2.3341032867002163 197.3978141468585 1.5492538796567386
2.339330841653632 205.36761606748107 1.579110319347956
2.344558396607048 208.8518228535673 1.5926329213141903
2.3497859515604635 211.36650240220612 1.604111255722722
2.3550135065138793 214.41691653831873 1.624747622986787
2.360241061467295 220.3795402022717 1.6633250942053188
2.365468616420711 220.40607348215397 1.6444571626134126
2.3706961713741266 215.8768077999393 1.5974691009299653
2.3759237263275423 213.67966199652508 1.5920567636453775
2.381151281280958 211.08053760674122 1.5936382540695497
2.386378836234374 214.06599213996742 1.606134017473455
2.3916063911877896 209.00297068852618 1.5836048986651412
2.3968339461412054 203.98612556343718 1.5458822610997667
2.402061501094621 198.9911599265482 1.5156298752844712
2.407289056048037 197.5041053518898 1.5115159347411595
2.4125166110014526 193.4561773123648 1.4902402613654953
2.4177441659548684 196.90368020442605 1.5030575372964745
2.422971720908284 202.0204576875803 1.5037948463873925
2.4281992758617 212.15986702367493 1.5393633114023717
2.4334268308151157 211.5121845750723 1.5232481733402865
2.4386543857685314 210.6637588558024 1.4894114501478846
2.443881940721947 210.45666325992448 1.4555507399731205
2.449109495675363 222.8121074790435 1.4711059474151904
2.4543370506287787 230.9171513922845 1.4607603784857426
2.4595646055821945 241.53661540772362 1.4412800130429815
2.4647921605356102 268.0140755397928 1.4546368537287653
2.470019715489026 311.22564212316047 1.477213488604371
2.4752472704424417 412.8150730540005 1.6278220241383787
2.4804748253958575 581.9839881118556 1.861873971959071
2.4857023803492733 848.3071643259414 2.2026861286391815
2.490929935302689 1185.3308026896152 2.584643373058042
2.496157490256105 1592.0648686034451 2.9939407209989244
2.5013850452095205 1976.3612492991774 3.327019925147373
2.5066126001629363 2257.5351271533286 3.533879220456687
2.511840155116352 2496.467005043991 3.724239421807913
2.517067710069768 2672.0043794188473 3.8489944978828934
2.5222952650231836 2867.670340100983 3.9942190912065496
2.5275228199765993 3144.6857942030388 4.175899395936921
2.532750374930015 3516.888864624315 4.395390211683393
2.537977929883431 4093.9771132227115 4.734150329432118
2.5432054848368466 4866.79866764473 5.172992544272962
2.5484330397902624 5684.573217424167 5.580306891540817
2.553660594743678 6355.333419135343 5.896019811467055
2.558888149697094 6701.238130509338 6.028103411248648
2.5641157046505096 6665.697838362267 5.996451802547698
2.5693432596039254 6248.561165297731 5.806379416069991
2.574570814557341 5585.134840210739 5.489492477306697
2.579798369510757 4868.799080281755 5.1478850845771085
2.5850259244641727 4208.480292689662 4.791950340923256
2.5902534794175884 3659.6021800304657 4.460689342982015
2.595481034371004 3235.684941599982 4.171669421852967
2.60070858932442 2882.5687338243015 3.924801179073404
2.6059361442778357 2554.4672623610536 3.698205004376203
2.6111636992312515 2192.451372748597 3.432702194997327
2.6163912541846672 1806.754915192776 3.1183066389242864
2.621618809138083 1397.8397244643113 2.741535440684959
2.6268463640914987 1042.6107411046419 2.3612143346732637
2.6320739190449145 754.15341286066 2.0180207231981373
2.6373014739983303 557.5874358487645 1.769572841488848
2.642529028951746 429.7870144498002 1.594688041100528
2.6477565839051618 342.6403509374131 1.467797464448215
2.6529841388585775 300.3356778625602 1.4222952340215607
2.6582116938119933 274.00566196452337 1.4071399897843146
2.663439248765409 254.7304480607638 1.3937758426683164
2.668666803718825 244.7552304374786 1.4058257932770826
2.6738943586722406 236.01564884344566 1.4082497182071085
2.6791219136256563 229.055426380919 1.4242996658831724
2.684349468579072 218.8881770255295 1.4186230073999249
2.689577023532488 216.01850547988568 1.4400943425391544
2.6948045784859036 213.52200878618012 1.4447220850435307
2.7000321334393194 217.57163873652345 1.472991572587188
2.705259688392735 216.87948053441644 1.4785981023138155
2.710487243346151 214.15286546653843 1.4845051112174794
2.7157147982995666 218.40429707841193 1.5349674166516005
2.7209423532529824 220.5306384532793 1.5622680264835056
2.726169908206398 221.8589622847977 1.5868919178384575
2.731397463159814 220.2889052106474 1.5642517489493608
2.7366250181132297 214.65957772223626 1.5420940243429262
2.7418525730666454 210.39467506391597 1.5346869243922565
2.747080128020061 211.04291736385287 1.55889584646905
2.752307682973477 212.47803279993437 1.5657167486389552
2.7575352379268927 213.97973468090194 1.5747334213042734
2.7627627928803085 206.42864740120052 1.5411412679989696
2.767990347833724 207.5490042437019 1.5570340057689187
2.77321790278714 212.55848601134318 1.5917633112053948
2.7784454577405557 216.78283049106432 1.6116436252543684
2.7836730126939715 216.00034575516233 1.6076264766488169
2.7889005676473873 207.3808099864797 1.5635236841530806
2.794128122600803 204.43005899180756 1.5516606405228799
2.7993556775542188 206.57547192266114 1.5554312563795714
2.8045832325076345 207.22861813408744 1.5528290219757235
2.8098107874610503 208.36816674531053 1.5618502716632012
2.815038342414466 211.49527763472508 1.590222795594166
2.820265897367882 223.73272632836841 1.6636623397418437
2.8254934523212976 221.63215741226674 1.6330809473572223
2.8307210072747133 223.15598530574744 1.6291098535790485
2.835948562228129 222.6751816088116 1.6010493733091582
2.841176117181545 224.36168277547458 1.6162803461578472
2.8464036721349606 225.29119358138948 1.6280166618577978
2.8516312270883764 224.34974370355502 1.6242876327486266
2.856858782041792 223.74922740703283 1.602798756269485
2.862086336995208 215.29885488643222 1.560944207342934
2.8673138919486236 208.75905710649238 1.544485932224215
2.8725414469020394 200.8725380363801 1.513699341063901
2.877769001855455 196.83084430736693 1.5028549858157023
2.882996556808871 195.51652023491056 1.4873170592479035
2.8882241117622867 197.9061627887251 1.5021144162203526
2.8934516667157024 199.5543986679602 1.5154733175622703
2.898679221669118 201.01723795797594 1.5190902552212626
2.903906776622534 197.9282300952439 1.506292567129338
2.9091343315759497 209.34837525042218 1.5527116206334013
2.9143618865293655 211.83572656189773 1.5480453891144963
2.919589441482781 215.5214763316367 1.5790275565133496
2.924816996436197 211.2592012604565 1.5571582334512628
2.9300445513896127 207.14143634169716 1.5424695460892008
2.9352721063430285 208.7792243664001 1.5611615107756407
2.9404996612964442 211.65807309132805 1.5480523839778446
2.94572721624986 211.92983829205457 1.5414903843183323
2.9509547712032758 206.4379630779155 1.5215232697663716
2.9561823261566915 200.5290866995048 1.4913513324020902
2.9614098811101073 196.99090200061028 1.4605000141604603
2.966637436063523 197.36543109613984 1.466991364084201
2.971864991016939 199.09823825131363 1.4933613887598165
2.9770925459703546 204.13549703549737 1.5185016716736386
2.9823201009237703 211.90385647726976 1.550367039322286
2.987547655877186 219.26682237499833 1.567922806888653
2.992775210830602 215.32825053331567 1.5392755917598149
2.9980027657840176 212.1570070176288 1.5256777932603058
3.0032303207374333 204.31544506636294 1.4918492345680623
3.008457875690849 208.29448288973597 1.499986856533877
3.013685430644265 217.18572421573134 1.514966593878515
3.0189129855976806 215.07726409871594 1.4945381971151461
3.0241405405510964 211.3980597842937 1.4808930855206677
3.029368095504512 205.0826054729309 1.4558650202407437
3.034595650457928 199.34818359457745 1.4315101883327073
3.0398232054113437 203.64272681120556 1.462077355034489
3.0450507603647594 208.74484668023157 1.4953852480139493
3.050278315318175 215.88296257919913 1.5332254737550008
3.055505870271591 221.60143054420416 1.549613727163722
3.0607334252250067 217.02447871604386 1.5251079703916133
3.0659609801784224 221.74331253264134 1.550269045429166
3.071188535131838 214.37334961063397 1.5100916159855697
3.076416090085254 210.2717382757386 1.4720395942091626
3.0816436450386697 202.76158701814757 1.41224547733633
3.0868711999920855 200.42452576495182 1.3738423168385243
3.0920987549455012 211.53515147956136 1.4098554872157123
3.097326309898917 218.48136565941715 1.4386027011720144
3.1025538648523328 223.26048600791069 1.4572465881278918
3.1077814198057485 227.14817684236186 1.47090954840281
3.1130089747591643 225.55435369960784 1.4473824312438117
3.11823652971258 221.83127474767167 1.40958567355738
3.123464084665996 221.0122502212498 1.378293685801208
3.1286916396194115 217.43182489518315 1.3246446002208871
3.1339191945728273 218.46919829276155 1.3082805400087896
3.139146749526243 222.49179426937144 1.3056094938841942
3.144374304479659 229.0596937878989 1.317548633668002
3.1496018594330746 233.78843382684337 1.320234710128289
3.1548294143864903 243.65823907283018 1.339852995245024
3.160056969339906 242.53181396479226 1.3058346901971065
3.165284524293322 240.87768540279944 1.267383142041177
3.1705120792467376 245.48513015909433 1.2482092464650543
3.1757396342001534 254.2056479016423 1.2482932956913724
3.180967189153569 270.21443132907035 1.2732367900802632
3.186194744106985 288.6761163416549 1.2932562434864987
3.1914222990604006 309.83552267732136 1.3172842405984462
3.1966498540138164 325.4849737252976 1.3244722026459255
3.201877408967232 344.40091309868404 1.3470677211249502
3.207104963920648 369.83256464249456 1.3815532319807067
3.2123325188740637 397.85200567807254 1.4200247977243015
3.2175600738274794 434.03794169354103 1.4737687581325718
3.222787628780895 470.36180433787865 1.529327076562854
3.228015183734311 498.12987195584213 1.57243304194745
3.2332427386877267 529.3836997745888 1.6182793091831709
3.2384702936411425 560.4121460336486 1.6594435809494317
3.2436978485945582 595.8002909725077 1.7104103400880237
3.248925403547974 627.352521262799 1.7521191228771233
3.2541529585013897 656.1936702418919 1.7881054340511333
3.2593805134548055 672.9319733772727 1.804364869384494
3.2646080684082213 690.9598300429133 1.8294484001892535
3.269835623361637 700.3198255652461 1.8424992600739765
3.275063178315053 704.4947110316874 1.8508796509107703
3.2802907332684685 698.9311437151374 1.8411028246650498
3.2855182882218843 688.0888072980786 1.8199102421700155
3.2907458431753 666.7773231960796 1.7871192427547946
3.295973398128716 643.9612280820197 1.7529008022185528
3.3012009530821316 615.8402439332269 1.71440300966441
3.3064285080355473 587.9420702441159 1.6790168452063372
3.311656062988963 565.010451653883 1.6436832313370968
3.316883617942379 539.4168279064841 1.6019969940323706
3.3221111728957946 517.0638641601033 1.5643339370260076
3.3273387278492104 497.48352004328217 1.5313000847691745
3.332566282802626 486.1415608642212 1.509343508601069
3.337793837756042 488.85892602608766 1.5125060083068613
3.3430213927094576 495.64447228585 1.5229012076118
3.3482489476628734 500.1133810000588 1.5271853153695127
3.353476502616289 506.3373291181298 1.5376249073701471
3.358704057569705 507.3678305491417 1.5404560683083257
3.3639316125231207 499.6704417401859 1.5333442329928357
3.3691591674765364 491.7511179579005 1.5219013888723976
3.374386722429952 472.11817765370836 1.4911063257958392
3.379614277383368 438.5917823678864 1.43800235818282
3.3848418323367837 404.0985496327971 1.3853829376372557
3.3900693872901995 370.041360563751 1.3349203794301872
3.3952969422436152 337.5626953038847 1.283600570580669
3.400524497197031 316.72024731751134 1.260924365000876
3.4057520521504467 297.2882691886047 1.24063859998034
3.4109796071038625 277.60481196604127 1.2201248008476593
3.4162071620572783 263.982759351172 1.2038589322732975
3.421434717010694 259.2286080803185 1.2110163010607953
3.4266622719641098 251.00545874994498 1.2021574329541527
3.4318898269175255 247.67941620219602 1.206318032079177
3.4371173818709413 239.40259437634595 1.1956123678355322
3.442344936824357 236.21707627027214 1.1961773328124206
3.447572491777773 233.05407594160545 1.1907369269276968
3.4528000467311886 228.82498267652647 1.1804291825181192
3.4580276016846043 226.3957350129758 1.1673703070374657
3.46325515663802 224.14254426517581 1.147942871138992
3.468482711591436 224.58720249362366 1.1432207342587382
3.4737102665448516 228.60063282410053 1.1559102518182889
3.4789378214982674 233.68457361004067 1.161238450164546
3.484165376451683 237.54975690884683 1.1691493394124963
3.489392931405099 249.84481714117217 1.1965160090040385
3.4946204863585146 262.758588795899 1.2073704799910774
3.4998480413119304 280.83766650057754 1.2154117079467728
3.505075596265346 300.3505634544619 1.225762351080051
3.510303151218762 332.90064262425614 1.2662714598977023
3.5155307061721777 381.2747785907469 1.3342185813872551
3.5207582611255934 434.7281306954533 1.4180379351296692
3.525985816079009 512.7366296022551 1.5334311214156144
3.531213371032425 611.5742512855455 1.671401186851983
3.5364409259858407 722.7546501106871 1.8154279755416953
3.5416684809392565 856.4615431245072 1.9754138947861974
3.546896035892672 1011.2824678267864 2.1479518402991915
3.552123590846088 1191.5953051804136 2.3334684780354795
3.5573511457995037 1425.4436592790137 2.552504023666055
3.5625787007529195 1729.7785779628803 2.812453213605359
3.5678062557063353 2132.955885306905 3.1255829641734927
3.573033810659751 2740.794976152293 3.5422267647299743
3.5782613656131668 3643.0464668145896 4.086126219613178
3.5834889205665825 5037.709702554338 4.806537275796321
3.5887164755199983 7099.741360326303 5.705718439859726
3.593944030473414 9742.651640209779 6.634317797107704
3.59917158542683 12540.47298766403 7.495292647560048
3.6043991403802456 15054.48380094279 8.184462288477796
3.6096266953336613 16495.41731574127 8.564643991784724
3.614854250287077 16282.266436039226 8.494838240967296
3.620081805240493 14607.289804618782 8.04137007137259
3.6253093601939086 11855.29526310429 7.231289728101212
3.6305369151473244 9066.05700684022 6.3204948790514095
3.63576447010074 6402.737460304873 5.29902624206966
3.640992025054156 4387.0310004792855 4.374993092270234
3.6462195800075716 2885.923890889412 3.540087727448027
3.6514471349609874 1913.4767765971899 2.8765637977711327
3.656674689914403 1293.7138174622169 2.365245801819138
3.661902244867819 933.5407735201431 2.0070768227529734
3.6671297998212347 718.236935067479 1.763099080988253
3.6723573547746504 592.9504195766851 1.6065729178664143
3.677584909728066 503.7057159170484 1.4852876319318982
3.682812464681482 441.3417672583743 1.3909268550778229
3.6880400196348977 397.17843613529766 1.3279423062417266
3.6932675745883135 364.4474226588039 1.2788560911674016
3.698495129541729 341.19654188573384 1.2457737534296265
3.703722684495145 326.1804401704729 1.2277252761270143
3.7089502394485607 310.3246446788754 1.1985148449971972
3.7141777944019765 304.49604365437926 1.1896267730672305
3.7194053493553922 300.499384630221 1.189266351882189
3.724632904308808 293.1728576427675 1.1821169300752192
3.7298604592622238 285.175748121661 1.1749457229400937
3.7350880142156395 272.9242626728434 1.1533374478696674
3.7403155691690553 269.52219363982556 1.1508082716603771
3.745543124122471 266.93935095146196 1.1443905108725674
3.750770679075887 268.861715882906 1.150990639087875
3.7559982340293026 266.39232139980106 1.1423693831035813
3.7612257889827183 260.97978979677197 1.1308932977687731
3.766453343936134 258.1959189374949 1.1274547321249893
3.77168089888955 262.6604103394251 1.1398966146132423
3.7769084538429656 259.83743645739105 1.1313937410732917
3.7821360087963813 261.97895561647834 1.1384042234667298
3.787363563749797 268.87443944501575 1.152813407408238
3.792591118703213 279.228165443075 1.1735395161972755
3.7978186736566286 293.6826118763255 1.1983999851546863
3.8030462286100444 315.2298161731204 1.2341578440547807
3.80827378356346 334.9422087762431 1.2711942192659185
3.813501338516876 360.0415445002532 1.3269081345507703
3.8187288934702917 370.8706113677018 1.3469882677456475
3.8239564484237074 365.8206797566993 1.331843827018657
3.829184003377123 360.6068261522523 1.313208954878684
3.834411558330539 350.80823381053654 1.2872502970363522
3.8396391132839547 341.4207552512139 1.2614822432352566
3.8448666682373704 337.1428302215862 1.2447758219222285
3.850094223190786 330.4302152696414 1.2239883636821207
3.855321778144202 322.2380033717049 1.1972136209137916
3.8605493330976177 318.74509464927087 1.1858871482205833
3.8657768880510335 320.4132835227928 1.1837003177167396
3.8710044430044492 318.34521801903253 1.1689279600881415
3.876231997957865 319.6192336154039 1.165169289359833
3.8814595529112808 318.62521687541187 1.1597811327402876
3.8866871078646965 318.36396533322426 1.1607972217670746
3.8919146628181123 315.4965259512918 1.160789610895499
3.897142217771528 309.08125035944573 1.1455286045892181
3.902369772724944 304.62671382499923 1.1371320722868268
3.9075973276783595 303.30704492711845 1.1301212172553712
3.9128248826317753 305.69156581633354 1.1355173203083393
3.918052437585191 301.0893136822112 1.1288066348401766
3.923279992538607 298.7289163963824 1.1267267522948654
3.9285075474920226 300.6843423236182 1.130811157883198
3.9337351024454383 302.92630164396786 1.1338913039090917
3.938962657398854 306.6980128137696 1.1387252117068696
3.94419021235227 307.76294962579226 1.134439178024692
3.9494177673056856 312.69363524759547 1.1383358089405677
3.9546453222591014 316.5414362134535 1.1370592623848708
3.959872877212517 321.46873589488 1.1415244070790256
3.965100432165933 331.3093723142049 1.1570758301881876
3.9703279871193486 344.5674385486126 1.1820373438803895
3.9755555420727644 364.3621022531533 1.2099578738930843
3.98078309702618 378.99853652365124 1.2296516409547986
3.986010651979596 396.1303339962966 1.2491899668405746
3.9912382069330117 415.2674137156291 1.2721728438179398
3.9964657618864274 434.6611434860291 1.2963175983704927
4.001693316839844 461.98900767951034 1.335481060263917
4.00692087179326 494.4194263258721 1.380015305070273
4.012148426746676 529.1217464526027 1.4358072628393845
4.017375981700092 566.1587468335249 1.5028797824133737
4.0226035366535084 611.0473397546501 1.5689040569403698
4.027831091606925 659.2225386863968 1.6328563237310583
4.033058646560341 717.7270334207435 1.7070567561915964
4.038286201513757 788.4816429224343 1.7873293192520754
4.043513756467173 876.0783518064848 1.8888976479935968
4.0487413114205895 981.157745841237 2.002143356677718
4.053968866374006 1096.0849465210665 2.115022427510659
4.059196421327422 1224.2065933637625 2.2411721386560934
4.064423976280838 1368.5506127834174 2.367534611925344
4.069651531234254 1556.5279253384215 2.527193656089975
4.0748790861876705 1762.4677742098754 2.6955118752720604
4.080106641141087 2003.3705282647206 2.8747155121441934
4.085334196094503 2263.1712563785545 3.05039518725039
4.090561751047919 2545.3241505022493 3.234531346141948
4.095789306001335 2868.7423123508984 3.4319219310741786
4.1010168609547515 3261.0931947135405 3.6763548788613947
4.106244415908168 3635.8600724829325 3.8900276765401958
4.111471970861584 4055.718399453422 4.10840834411
4.116699525815 4470.951994102267 4.302485347831235
4.121927080768416 4856.492537230668 4.4224273205117814
4.1271546357218325 5255.230869093008 4.552112707843821
4.132382190675249 5635.02827185502 4.6889065884245635
4.137609745628665 6029.080122741936 4.831293740591799
4.142837300582081 6411.54944188089 4.969829058152552
4.148064855535497 6741.284667875332 5.1027115519644
4.1532924104889135 7000.092688260377 5.1918524401435935
4.15851996544233 7148.365983313364 5.235978847591704
4.163747520395746 7126.087519657425 5.202522288203134
4.168975075349162 7053.908801196118 5.1680051338335895
4.174202630302578 6841.205254093378 5.080181299045538
4.1794301852559945 6548.568349165234 4.980373597730622
4.184657740209411 6125.4851391919365 4.807211516193811
4.189885295162827 5625.86906200068 4.604550234820131
4.195112850116243 5093.987931979461 4.3744336227003275
4.200340405069659 4542.4491263914815 4.1228675233219985
4.2055679600230755 3998.9753003031797 3.864814492840598
4.210795514976492 3520.093343020063 3.6290774206391396
4.216023069929908 3078.907057704012 3.3952000705326504
4.221250624883324 2661.9425340630137 3.1518770682316433
4.22647817983674 2317.3409263877725 2.941392361350508
4.2317057347901565 2003.0457803956342 2.730101858340135
4.236933289743573 1737.7695147639838 2.53578861540592
4.242160844696989 1513.9752315113049 2.361272511150311
4.247388399650405 1326.8348099860334 2.207821501905059
4.252615954603821 1164.9328265388967 2.0683805220926748
4.257843509557238 1044.3835781440653 1.9628900828035496
4.263071064510654 926.6769121539628 1.84689369810146
4.26829861946407 824.2007608617519 1.7386620152978276
4.273526174417486 741.3344077014814 1.643738292502736
4.278753729370902 670.2807362241781 1.562630574654706
4.283981284324319 607.8983696309222 1.4895534703131381
4.289208839277735 553.5038767659025 1.4224071398184752
4.294436394231151 501.7676736077617 1.353616700311977
4.299663949184567 460.89166465492235 1.2991190267044095
4.304891504137983 427.1722283044678 1.2521592665820547
4.3101190590914 400.58751968007863 1.2145501408411374
4.315346614044816 375.0144087029309 1.1810666982769087
4.320574168998232 349.38372454010687 1.1435415906265525
4.325801723951648 330.91760439200704 1.116533758655426
4.331029278905064 312.1769999004754 1.0849358576036232
4.336256833858481 302.44457024342734 1.0698423936339485
4.341484388811897 298.0942143675595 1.0677487420230625
4.346711943765313 287.21367315467717 1.0534957959360878
4.351939498718729 279.2283272348256 1.048336781412509
4.357167053672145 266.56957573162373 1.0266115844111807
4.362394608625562 258.2329720899594 1.0184793528557698
4.367622163578978 256.0284874398245 1.0166187628058425
4.372849718532394 250.62079105445812 1.0133738047829781
4.37807727348581 241.97359032748187 1.001300173900015
4.383304828439226 236.98612600803418 0.9994993256217403
4.388532383392643 229.45794573412837 0.9884203554658039
4.393759938346059 225.4154554107204 0.9889334627283017
4.398987493299475 219.62769010796907 0.9873592143715455
4.404215048252891 213.11017874479904 0.9938011684943758
4.409442603206307 206.2495440345572 0.988795845739196
4.414670158159724 200.22830450517267 0.9865440730400599
4.41989771311314 195.1272352441877 0.9831433322683575
4.425125268066556 191.4968526398803 0.9859115909594246
4.430352823019972 191.31230448777924 0.9996693061147653
4.435580377973388 190.4114622941387 1.008143996002658
4.440807932926805 186.43378373154653 0.9978114580186404
4.446035487880221 183.95885360130745 0.9948422983537795
4.451263042833637 179.11848784965832 0.9839920428124035
4.456490597787053 177.91321711217145 0.9799795615508446
4.4617181527404695 177.82673326986773 0.9957278706063201
4.466945707693886 176.70710415801653 1.0004882877760364
4.472173262647302 174.32938050679246 0.9922680136669881
4.477400817600718 174.86916242719568 0.9960307351358321
4.482628372554134 176.36674768001055 0.9959952641377948
4.4878559275075505 180.99145896554504 1.0215811791004235
4.493083482460967 176.45111838890898 1.007660239870542
4.498311037414383 168.9188720261402 0.9946607573927424
4.503538592367799 164.07726533572955 0.9945596439345684
4.508766147321215 160.5883421913567 0.991414715281161
4.5139937022746315 161.73882784976504 0.9917389007707129
4.519221257228048 164.64958877579852 0.9991958654563107
4.524448812181464 160.8307337322289 0.9734898847857301
4.52967636713488 160.4992924654073 0.9788314599338075
4.534903922088296 158.9092479834906 0.9762417742993645
4.5401314770417125 159.4906597948597 0.9786130288322237
4.545359031995129 158.2407691562121 0.9871811064765637
4.550586586948545 159.08197958360262 0.9999360305960863
4.555814141901961 158.8987527555055 0.9981738528957407
4.561041696855377 160.90632427276773 1.008910636989938
4.5662692518087935 161.11446122464244 1.004975285231521
4.57149680676221 157.02611197119094 0.9878591739429693
4.576724361715626 149.84203649684892 0.9586003626675081
4.581951916669042 151.4709608313176 0.9670038605235666
4.587179471622458 151.0507645062729 0.978263123697458
4.5924070265758745 156.4256538808537 1.0045898725354132
4.597634581529291 159.54660806289712 1.015629037196651
4.602862136482707 158.61039925545666 1.0156431067767366
4.608089691436123 153.71526566371602 0.9900950190073995
4.613317246389539 147.5723104651928 0.9654365890724022
4.6185448013429555 146.4980056948109 0.956188280862802
4.623772356296372 143.47305992707444 0.9456567171509115
4.628999911249788 148.5793287850638 0.9705933003046755
4.634227466203204 150.9565575973546 0.9903806494018428
4.63945502115662 154.14980033369693 1.0095848706662824
4.6446825761100365 150.11265708889295 0.9869136636147066
4.649910131063453 145.0192471629047 0.9681796876571165
4.655137686016869 147.71430726988797 0.9795079465874874
4.660365240970285 147.57440821073763 0.9786722170280305
4.665592795923701 153.02589984703806 1.0162941071610505
4.6708203508771176 151.2278920745603 1.0049362320816664
4.676047905830534 151.64989172853578 0.9984070575616677
4.68127546078395 152.00345876360242 0.9875316191016738
4.686503015737366 151.159648135841 0.9764493560805472
4.691730570690782 151.02010117072723 0.9801204222251887
4.696958125644199 151.02393888746417 0.9866295619684772
4.702185680597615 148.0354453151814 0.9743738141230834
4.707413235551031 151.97177969796994 0.9961066390052662
4.712640790504447 149.56194758612554 0.9822306731605236
4.717868345457863 151.36433557958588 0.9962218404036345
4.72309590041128 149.89876320094794 0.9920574195940897
4.728323455364696 150.88942085105515 0.9907030643358665
4.733551010318112 151.34245106219288 0.993240886102502
4.738778565271528 148.3958620218117 0.9703740340030718
4.744006120224944 147.59437841133666 0.9717069497733775
4.749233675178361 147.88488850486675 0.9816926410056639
4.754461230131777 150.32630459402688 0.9932973344489721
4.759688785085193 155.76638285622516 1.0126361278402192
4.764916340038609 154.07264194592545 0.9964717242786423
4.770143894992025 152.94220970131659 0.9888221830625987
4.775371449945442 152.59658752465617 0.9831194484777183
4.780599004898858 147.81392518379752 0.9637021130484181
4.785826559852274 145.82797039665397 0.9561912937775144
4.79105411480569 140.37458825841424 0.9321159656041411
4.796281669759106 142.6258101201738 0.9483554834136396
4.801509224712523 143.25245237057388 0.9577849256049249
4.806736779665939 144.24290455382274 0.9684084374119393
4.811964334619355 144.21867507773766 0.9652329288944836
4.817191889572771 144.50063303461312 0.9723586088031251
4.822419444526187 145.06385959918097 0.9782316591653591
4.827646999479604 146.3372055510694 0.9796282687029678
4.83287455443302 145.85199662405384 0.9742322783599353
4.838102109386436 147.08941760175813 0.9738752046930716
4.843329664339852 150.20771797577848 0.9796457086200488
4.848557219293268 149.77647361682284 0.9929810756201036
4.853784774246685 150.84859883605327 1.0069180273874145
4.859012329200101 146.99657309550423 0.9871674682847471
4.864239884153517 143.5808705730653 0.9627728304745993
4.869467439106933 142.38531330006083 0.9436631771217225
4.8746949940603495 142.44513855733763 0.9520898945416659
4.879922549013766 142.57795103277613 0.9483405283086015
4.885150103967182 141.87165673708668 0.9400351925868072
4.890377658920598 148.9558827791533 0.9612204864773201
4.895605213874014 149.29209778370526 0.9554761434110035
4.9008327688274305 148.48737330395295 0.9501440641647075
4.906060323780847 149.76501983139912 0.9597620216714663
4.911287878734263 147.2532844852851 0.9524349650554588
4.916515433687679 145.05062728397377 0.9490789917557334
4.921742988641095 143.16791312609288 0.941455680107311
4.9269705435945115 141.77658549506592 0.9335278956027182
4.932198098547928 142.25174763893875 0.921044766785476
4.937425653501344 145.47491106521548 0.935103542950997
4.94265320845476 141.05908469811467 0.9184734848709258
4.947880763408176 142.79491910123036 0.917221528871786
4.9531083183615925 142.5517568135718 0.9241837457002525
4.958335873315009 142.82647427682133 0.925244755334259
4.963563428268425 151.50489974052203 0.9592688698488152
4.968790983221841 152.30949020290322 0.9616416585997459
4.974018538175257 155.5360875882641 0.9623938770045756
4.9792460931286735 154.38479350820816 0.9506965061913661
4.98447364808209 151.7508012271966 0.9317035949440508
4.989701203035506 151.66834245607606 0.911145355794752
4.994928757988922 153.8499708428692 0.9005094487372106
5.000156312942338 157.1674365758913 0.896109245851215
5.0053838678957545 161.73297437537045 0.8944119112877597
5.010611422849171 166.66280853556134 0.9014329020729623
5.015838977802587 170.9394465677509 0.8971610825691615
5.021066532756003 170.5475122120415 0.8898905530156624
5.026294087709419 168.1619291323442 0.8833071996784676
5.0315216426628355 163.50310879191065 0.8781986939036661
5.036749197616252 158.9389524627856 0.8731503401604219
5.041976752569668 153.73499366989307 0.8662298289026951
5.047204307523084 150.6406629195725 0.8618607546495933
5.0524318624765 151.05479421290738 0.8626691764927619
5.0576594174299165 156.77716295946936 0.8761542960928566
5.062886972383333 164.01290006865148 0.8893036368527534
5.068114527336749 166.92798233684195 0.8864081783334367
5.073342082290165 173.9699571232116 0.8927257942407715
5.078569637243581 178.81629307659264 0.8791443594637852
5.0837971921969975 187.90449567760436 0.8746105626721469
5.089024747150414 197.13617743636644 0.8723617573671811
5.09425230210383 208.04352416830451 0.8779348159438791
5.099479857057246 227.30089732385855 0.9011876904135089
5.104707412010662 245.06805757163 0.9172623348783852
5.109934966964079 270.8433600607508 0.9450366967606574
5.115162521917495 289.5010936758002 0.9660180440525838
5.120390076870911 308.54613468178997 0.9887683780620555
5.125617631824327 322.1272868796238 1.0041145280090675
5.130845186777743 326.55803002533725 1.008111592569274
5.13607274173116 327.4878350672623 1.0087625872929196
5.141300296684576 313.75924920025864 0.9925452115562845
5.146527851637992 294.7617404026766 0.9738952979653801
5.151755406591408 265.1504637693071 0.9420263735518114
5.156982961544824 239.74396782108442 0.922053981252434
5.162210516498241 220.46929267064488 0.9115433636284905
5.167438071451657 204.2147864424768 0.9032798473748044
5.172665626405073 193.63657200749176 0.907488388473053
5.177893181358489 181.63963395122852 0.8986420574396065
5.183120736311905 174.56510692791082 0.9047416345715638
5.188348291265322 169.23380331156616 0.9095106672714245
5.193575846218738 166.8360777152388 0.9173163147062003
5.198803401172154 161.50830477015097 0.9029947525687274
5.20403095612557 159.47873255478004 0.8978740250527709
5.209258511078986 155.30602373844934 0.8824253000131616
5.214486066032403 157.56448758328295 0.8971478815577464
5.219713620985819 157.8493668440629 0.8990341120399484
5.224941175939235 157.71683959676804 0.8971052072774912
5.230168730892651 158.73746463404495 0.902524568043989
5.235396285846067 154.62095340070024 0.8866591184256477
5.240623840799484 153.08887065346997 0.8817651689568574
5.2458513957529 148.54843702792328 0.8737017284137909
5.251078950706316 147.8812593191706 0.8796940303859535
5.256306505659732 148.8269443982169 0.8865321661124047
5.261534060613148 152.85698459449543 0.9098291825039317
5.266761615566565 153.69754924115864 0.9085091105372143
5.271989170519981 146.47004504727238 0.8913116182006702
5.277216725473397 146.45480907781194 0.8940785778583908
5.282444280426813 145.88213572664338 0.9015034173907921
5.2876718353802294 145.6566260844057 0.9085973162483397
5.292899390333646 146.35383956928877 0.9044417514074158
5.298126945287062 146.07728276836824 0.9093701181223347
5.303354500240478 144.72980111834946 0.901977481882118
5.308582055193894 146.18597360301246 0.8916174810364371
5.3138096101473105 146.46119766727918 0.8910799984143295
5.319037165100727 151.18510735478336 0.89871494675175
5.324264720054143 150.01173339847887 0.8983406426069415
5.329492275007559 147.49206246811534 0.8986500056042237
5.334719829960975 150.00823254131154 0.9180568754885795
5.3399473849143915 146.49306935438813 0.9054280270370314
5.345174939867808 143.09433872055962 0.8935632610460746
5.350402494821224 137.66355523731895 0.8645858350642018
5.35563004977464 135.67742249392157 0.8513951949735971
5.360857604728056 140.75668757972548 0.8638683491600431
5.3660851596814725 145.9902347530974 0.8832376262588825
5.371312714634889 150.77006932837185 0.9064467058641
5.376540269588305 149.94094261275504 0.8944003818136419
5.381767824541721 149.1297553469211 0.8929472302886987
5.386995379495137 146.5874064598331 0.8802480666155521
5.3922229344485535 147.82574866309946 0.8775924184159573
5.39745048940197 149.42499967198634 0.8893627502828759
5.402678044355386 150.8631709720502 0.8788802160907789
5.407905599308802 153.38910141452106 0.8782978974517384
5.413133154262218 156.4031227094332 0.8680959591052013
5.4183607092156345 159.3649599907313 0.8529867137254152
5.423588264169051 161.53971699580345 0.8471289717742992
5.428815819122467 161.8652491579992 0.8251771412943426
5.434043374075883 167.08136887132162 0.8280549857688885
5.439270929029299 167.66200664353025 0.8220381500236584
5.4444984839827155 171.7212089622864 0.8327166031907146
5.449726038936132 174.43855396397922 0.8496835837324768
5.454953593889548 175.32853141682511 0.8574232088834508
5.460181148842964 173.20279092321786 0.8616149981488959
5.46540870379638 169.26983111216956 0.8631222182858879
5.4706362587497965 167.46631763632212 0.868253284838077
5.475863813703213 164.9999609490323 0.8699046374591208
5.481091368656629 161.37408641517214 0.855103747927792
5.486318923610045 155.88467311265148 0.8369385847467274
5.491546478563461 153.44712076725304 0.822695294918675
5.4967740335168775 151.76988105442868 0.8117962471868226
5.502001588470294 151.70282432153684 0.8134529060186878
5.50722914342371 147.0304149235105 0.8076151868376611
5.512456698377126 148.0404370526616 0.8168280136376891
5.517684253330542 148.7614726519421 0.8215000697983409
5.522911808283959 150.27653500407075 0.8317670194330197
5.528139363237375 152.70814066216377 0.8426956371794159
5.533366918190791 152.15227659228694 0.8444936405446437
5.538594473144207 151.02600105464515 0.845354295751624
5.543822028097623 152.07926940620547 0.8425329159779559
5.54904958305104 154.28643329896633 0.8379144334884957
5.554277138004456 152.77066404780263 0.8164493329343818
5.559504692957872 150.244131723153 0.8030206106810883
5.564732247911288 151.87217678116355 0.8048913537845852
5.569959802864704 153.0693718190317 0.8128455329937436
5.575187357818121 158.57097939041827 0.8191463386490442
5.580414912771537 164.3322837259927 0.8203990982397488
5.585642467724953 167.0620305409034 0.8195028422832821
5.590870022678369 169.98553718383448 0.8205227851062631
5.596097577631785 168.67349197256664 0.8122277418516126
5.601325132585202 170.4862617730141 0.802459188143758
5.606552687538618 178.5592287978796 0.8069059401243397
5.611780242492034 186.38870091110022 0.8098549683853553
5.61700779744545 197.14117275120276 0.8199257521822482
5.622235352398866 211.1430200785868 0.8313341638906883
5.627462907352283 234.41634406980486 0.8529917515514894
5.632690462305699 273.98223154562396 0.9023889561926108
5.637918017259115 326.8330430510473 0.9634061203927079
5.643145572212531 399.3932079881262 1.049822935119103
5.648373127165947 479.2779185364658 1.1410755043454237
5.653600682119364 552.2410390509248 1.2161050488005782
5.65882823707278 616.4222166027281 1.2793379415851143
5.664055792026196 658.8988986020888 1.3202608316490727
5.669283346979612 687.8895520651062 1.349013406383682
5.674510901933028 697.3915186150746 1.3558120829229277
5.679738456886445 700.4648568555668 1.359246795056397
5.684966011839861 700.5882927133965 1.3576024391861525
5.690193566793277 701.9804467984335 1.3569941741118732
5.695421121746693 709.3796833084332 1.3623397943242228
5.700648676700109 717.6216228035045 1.369492817484309
5.705876231653526 721.1641728410356 1.3736926123621986
5.711103786606942 722.0298462586726 1.37359602026056
5.716331341560358 720.5142002422192 1.371578259741244
5.721558896513774 721.4147074062405 1.3707804772589671
5.7267864514671905 726.2827161552152 1.3758260528717385
5.732014006420607 725.0367749066662 1.3742559377735835
5.737241561374023 724.662822438429 1.3758223140733197
5.742469116327439 728.8623703546019 1.380369837956592
5.747696671280855 739.7649147390786 1.390228136605806
5.7529242262342715 759.138182063912 1.4056932626502892
5.758151781187688 780.1226106834484 1.4225440058453678
5.763379336141104 810.5072936399704 1.4493031296959462
5.76860689109452 846.1834797210801 1.4790044055197358
5.773834446047936 880.3678864504327 1.5063741551187286
5.7790620010013525 908.181453423762 1.529708355960463
5.784289555954769 925.2198835113609 1.545472109007191
5.789517110908185 925.166035360582 1.5447258828334858
5.794744665861601 895.401046658923 1.5176054958203058
5.799972220815017 828.1781967611784 1.4550862748407265
5.8051997757684335 744.3975958477841 1.3798738768586865
5.81042733072185 640.079407867577 1.2823782530011967
5.815654885675266 541.3078267289252 1.185248441992805
5.820882440628682 449.16639128032665 1.0873283887919754
5.826109995582098 376.6181768774146 1.0056798790293457
5.8313375505355145 322.0949642302583 0.9460215080384206
5.836565105488931 282.34630921052405 0.8996654393816405
5.841792660442347 252.22288839672044 0.8630187092908282
5.847020215395763 234.77887134034881 0.8497100343914317
5.852247770349179 217.4334398909516 0.8245864239270194
5.8574753253025955 205.59128673897894 0.8073643974824973
5.862702880256012 198.87356658023705 0.8002182218967366
5.867930435209428 194.3160079129068 0.7902758996810588
5.873157990162844 194.4233660249426 0.793942701891529
5.87838554511626 194.90834684205103 0.7985775676181612
5.8836131000696765 194.52300264890903 0.7995937093861454
5.888840655023093 191.68377592747163 0.7964821142622459
5.894068209976509 188.3317247007698 0.7895513756830401
5.899295764929925 185.63616073908153 0.7783117548966029
5.904523319883341 184.63153369495012 0.7766206010984159
5.9097508748367575 185.94975047452894 0.7829574882535714
5.914978429790174 186.63337133059585 0.7822912205402425
5.92020598474359 189.68530273000366 0.7833627753637891
5.925433539697006 193.41062295642348 0.7907269248968452
5.930661094650422 197.46172318534607 0.7968969065563539
5.9358886496038386 200.0039609060574 0.8016016836470419
5.941116204557255 204.7773920408071 0.808113587473131
5.946343759510671 209.05866469610967 0.8127501500805745
5.951571314464087 211.69995603418806 0.8205694964415222
5.956798869417503 214.15718414507324 0.8241834975019655
5.96202642437092 217.62550708463326 0.8243127236532395
5.967253979324336 218.48869776551703 0.8236790584438608
5.972481534277752 226.66439781682948 0.8329133775485698
5.977709089231168 235.13144109737595 0.8443405094246653
5.982936644184584 243.59029571302736 0.8564365203489077
5.988164199138001 257.28395696315255 0.8694810297180809
5.993391754091417 271.70315576092656 0.8860391991273506
5.998619309044833 290.6158841887811 0.9117408457813291
6.003846863998249 317.4907786759871 0.9500569285557962
6.009074418951665 342.326509700119 0.9850833050073456
6.014301973905082 371.4768460816384 1.0246079133295618
6.019529528858498 409.20209685457905 1.0718335244420865
6.024757083811914 455.57748537961214 1.1282515005288736
6.02998463876533 511.3946825646 1.1941875460902316
6.035212193718746 583.7019239817826 1.2777787470094473
6.040439748672163 668.5756439053522 1.3688562203490713
6.045667303625579 764.4366855299402 1.463463393847526
6.050894858578995 879.2350481646936 1.5690200828514111
6.056122413532411 997.2139781601845 1.6709698313151937
6.061349968485827 1121.6168677854591 1.772452572402279
6.066577523439244 1248.026089874366 1.8710052371499117
6.07180507839266 1354.7899898907567 1.954048638826277
6.077032633346076 1431.631884075984 2.013423240653605
6.082260188299492 1475.7474376477994 2.046543600976415
6.087487743252908 1475.9085993199155 2.046534621149431
6.092715298206325 1443.8124783031506 2.0249607044553035
6.097942853159741 1386.9001255755718 1.9863725619422163
6.103170408113157 1307.24748023067 1.933587179728675
6.108397963066573 1209.7817930754122 1.8610370493779553
6.113625518019989 1098.8270066549999 1.774778977458266
6.118853072973406 988.3662252412473 1.681627224593272
6.124080627926822 881.412439660698 1.5877915851704296
6.129308182880238 785.331116532307 1.5014249918404283
6.134535737833654 696.8422050371788 1.419340658474545
6.1397632927870704 620.1463231912317 1.3402042841840378
6.144990847740487 553.6431914478161 1.2691613003913673
6.150218402693903 500.4920185067893 1.2117690224680053
6.155445957647319 455.5247932849798 1.1584808466716079
6.160673512600735 413.64665985967133 1.108236708350955
6.1659010675541515 375.5604935429274 1.061639452888743
6.171128622507568 350.63019375276434 1.0280931133959141
6.176356177460984 330.26759360778243 1.0041234768838978
6.1815837324144 311.1539772690534 0.977751674465323
6.186811287367816 299.20837069029415 0.9677773167117691
6.1920388423212325 287.25450564499647 0.9573670344527502
6.197266397274649 275.34247655768945 0.9417062962341093
6.202493952228065 264.93723630858534 0.9286493129736851
6.207721507181481 250.24667674521172 0.8944539795014529
6.212949062134897 242.83105768046735 0.8818778505606123
6.2181766170883135 235.19133547584747 0.8700427531205901
6.22340417204173 226.34285851545943 0.8509624028331185
6.228631726995146 220.97348040343354 0.8434481212464805
6.233859281948562 218.95538218964379 0.8394224099996185
6.239086836901978 217.39521810478465 0.8373500305527702
6.2443143918553945 218.326049125072 0.8441946630372019
6.249541946808811 217.9703347210534 0.8460782239654416
6.254769501762227 214.9207210683741 0.8413820032889321
6.259997056715643 216.79774940813027 0.8498071680523348
6.265224611669059 214.69566776403053 0.8472384015866077
6.2704521666224755 209.29941286002094 0.8406357985224586
6.275679721575892 208.41425315967118 0.8376072331446459
6.280907276529308 202.21271201542189 0.8251105296622602
6.286134831482724 202.38672627540407 0.8235857733961816
6.29136238643614 198.899960887609 0.8133467454119071
6.2965899413895565 198.26248681208278 0.8145384659480827
6.301817496342973 199.6876684775013 0.8196171158285385
6.307045051296389 199.78041506388448 0.8186770066247351
6.312272606249805 202.73611010170666 0.8234027270983663
6.317500161203221 200.31060103055833 0.8165573969869638
6.3227277161566375 199.10290018563032 0.8164639831346016
6.327955271110054 194.90270652694187 0.808417185466601
6.33318282606347 190.50701672759305 0.7997750001937712
6.338410381016886 189.7129557829206 0.8008453046311875
6.343637935970302 192.60221044987804 0.8057881111565911
6.3488654909237185 196.0652693221209 0.8139068938518526
6.354093045877135 197.1131258437058 0.8183179693255048
6.359320600830551 190.71388573968457 0.8036987411617911
6.364548155783967 187.4035529361751 0.7976051642924779
6.369775710737383 186.38463829667518 0.7935633626453149
6.3750032656908 185.80964083797156 0.7878610447408503
6.380230820644216 190.83671203098834 0.8014038509342456
6.385458375597632 194.59444220600622 0.805837188938304
6.390685930551048 197.79317089631883 0.8166747521884782
6.395913485504464 199.95519577247697 0.8221148329236523
6.401141040457881 197.77952477839935 0.8165441270076247
6.406368595411297 194.9850197991924 0.8163275357988643
6.411596150364713 195.27543154385944 0.809656483836267
6.416823705318129 192.5774358419353 0.7986651659146463
6.422051260271545 190.98347663583849 0.7910036829946507
6.427278815224962 189.97089566892774 0.7863873072125711
6.432506370178378 187.6048502337845 0.781101233321287
6.437733925131794 190.50031040057826 0.7837660411105842
6.44296148008521 193.25585633853015 0.7869117164074672
6.448189035038626 193.76439250313854 0.7846281684992654
6.453416589992043 192.7133277561571 0.7769126485759102
6.458644144945459 193.728353166444 0.7782838330479498
6.463871699898875 195.43835819912474 0.7786278553708651
6.469099254852291 197.3566819023765 0.7817348878015057
6.474326809805707 199.83387004247632 0.7818596412125541
6.479554364759124 203.30214889152188 0.7859991155708912
6.48478191971254 204.3498745538419 0.7831289075775979
6.490009474665956 203.54326964643903 0.7831854354621459
6.495237029619372 203.95404721011437 0.78525303777572
6.500464584572788 208.84734971052868 0.7892583669567687
6.505692139526205 213.96892882631502 0.7962059328831486
6.510919694479621 220.8976374936008 0.8028371992178254
6.516147249433037 224.8271018869032 0.8064696837380742
6.521374804386453 229.180478832978 0.8122880758409887
6.526602359339869 234.75326535452348 0.8175977406483185
6.531829914293286 245.288730358014 0.8241306319455194
6.537057469246702 259.7810762378656 0.8391971574086002
6.542285024200118 271.8337516839212 0.8497202124359567
6.547512579153534 289.18373566158937 0.8695043021313018
6.55274013410695 305.4009201740527 0.8877398438217344
6.557967689060367 324.6702088262592 0.9080981060275694
6.563195244013783 344.8642544326485 0.9289789349900436
6.568422798967199 365.0347923002342 0.9505243017237264
6.573650353920615 381.737685869534 0.968138933666599
6.5788779088740315 397.085069281344 0.9850766522646266
6.584105463827448 402.0314685074747 0.9910300519450478
6.589333018780864 395.2880633662696 0.9828018188863233
6.59456057373428 384.74489501832545 0.9679104736856253
6.599788128687696 375.1888842762167 0.9564178878782114
6.6050156836411125 364.6281358283655 0.9425800990793852
6.610243238594529 351.28811168280527 0.9293073277544485
6.615470793547945 335.9971607480159 0.9106606834028325
6.620698348501361 317.49813572332704 0.888300109512769
6.625925903454777 302.26703937960986 0.8703342860621281
6.6311534584081935 287.99000855745135 0.8542001918525294
6.63638101336161 278.190224304399 0.8470048061238504
6.641608568315026 272.0648540490868 0.8391895281577266
6.646836123268442 266.51644582401116 0.8339509441649856
6.652063678221858 262.7495985523965 0.8327132046391108
6.6572912331752745 256.097274546433 0.8237877691561292
6.662518788128691 250.5264233976371 0.8183429053055855
6.667746343082107 242.77288412677223 0.806404441251716
6.672973898035523 236.6916460274825 0.7952953847845928
6.678201452988939 233.13422194955763 0.7931293504043397
6.6834290079423555 229.0853550180864 0.7905255160990792
6.688656562895772 230.17337556112446 0.7958666399633516
6.693884117849188 226.50453300057302 0.7909230870015739
6.699111672802604 222.10614289831605 0.7804148326674184
6.70433922775602 220.0170752929491 0.776545372262047
6.7095667827094365 219.18791287467008 0.7742714715471606
6.714794337662853 219.75419498087697 0.7724383850988363
6.720021892616269 223.31832941195404 0.781448812477748
6.725249447569685 223.47268633702302 0.7821165100287636
6.730477002523101 223.9291995662975 0.7827395279715328
6.7357045574765175 226.230995912045 0.7901324168717819
6.740932112429934 223.33395513822316 0.7845858474806013
6.74615966738335 224.74292063337458 0.7906714938425361
6.751387222336766 222.11606233690088 0.7883982530554856
6.756614777290182 222.19918549770537 0.7879453471671528
6.7618423322435985 223.48653385212765 0.7882097243277055
6.767069887197015 221.55412232631556 0.7826707898299565
6.772297442150431 219.46191153705635 0.7746314208714526
6.777524997103847 220.54654293317924 0.7758915699957287
6.782752552057263 218.85467075927318 0.7720826427571347
6.7879801070106796 219.44550891418896 0.7744072292515145
6.793207661964096 219.44199847166186 0.7738853671123624
6.798435216917512 219.44856159214316 0.7738411267406086
6.803662771870928 222.29543834328706 0.7756971921959368
6.808890326824344 226.36137107566822 0.7821356884215609
6.814117881777761 228.73890820805553 0.7856036977996758
6.819345436731177 226.68098894917247 0.7787905327958486
6.824572991684593 228.42210835923615 0.7858809442762226
6.829800546638009 227.28149609244136 0.7846793436439209
6.835028101591425 226.41137865263366 0.7819971650254762
6.840255656544842 230.66609824655686 0.7891689831171245
6.845483211498258 230.53602336955197 0.7857328579669745
6.850710766451674 231.10114114262302 0.7818620483517064
6.85593832140509 232.999323675513 0.7831574911548365
6.861165876358506 232.4474340590387 0.7819674767116137
6.866393431311923 234.08373342928317 0.7804603755634946
6.871620986265339 239.76679395744432 0.7873044812346225
6.876848541218755 239.21922923518127 0.7856050456293424
6.882076096172171 244.67659956051185 0.7944248228210112
6.887303651125587 247.24076328013751 0.7953778564164542
6.892531206079004 246.8324734256026 0.7894571408601587
6.89775876103242 252.34096145328138 0.793128150421697
6.902986315985836 253.68957697904497 0.7915932545086884
6.908213870939252 257.64388219447363 0.794753730051837
6.913441425892668 260.3904053981946 0.7972297766771618
6.918668980846085 265.35580542357775 0.802776845900883
6.923896535799501 270.30453938734433 0.8084109012095694
6.929124090752917 275.4323782551952 0.8141160227562478
6.934351645706333 277.4530886468243 0.8158280867921999
6.939579200659749 281.3055074763557 0.8169263895774694
6.944806755613166 287.64181522699005 0.8237372235205191
6.950034310566582 293.4897995027539 0.8287853850282186
6.955261865519998 303.62142904925946 0.8389754680175286
6.960489420473414 315.05613640104866 0.8532047617584209
6.96571697542683 325.84327855938153 0.8642317074558805
6.970944530380247 338.0787581276336 0.8788870503072197
6.976172085333663 355.1173081644368 0.8986894713631365
6.981399640287079 369.6142847714851 0.9120151763273061
6.986627195240495 391.60311403590754 0.9334978789640864
6.9918547501939114 424.6818583540554 0.9689094395462748
6.997082305147328 471.41712883248346 1.0192278241919894
7.002309860100744 539.5185090607663 1.0905928832729332
7.00753741505416 633.9192141001255 1.180110502516124
7.012764970007576 761.9739624645014 1.2928289079833186
7.0179925249609925 922.457410036247 1.4220280568048818
7.023220079914409 1090.740919773994 1.5458880195456748
7.028447634867825 1237.2181419827257 1.6424962373588767
7.033675189821241 1343.733876908911 1.706612138179233
7.038902744774657 1397.74481480974 1.7379826472445317
7.0441302997280735 1382.799162235356 1.7281279582653322
7.04935785468149 1317.4641060598499 1.6869821945827093
7.054585409634906 1216.5796094628 1.6198916726384887
7.059812964588322 1098.0278750720822 1.5387549394908764
7.065040519541738 983.4612936892763 1.4557536000774487
7.0702680744951545 876.2999663110875 1.3731745442892984
7.075495629448571 782.569894995524 1.296194517446488
7.080723184401987 710.1637393673697 1.234072218699047
7.085950739355403 653.5889147527299 1.1846168569055318
7.091178294308819 621.6290637537011 1.1568002309370837
7.0964058492622355 594.1284153175554 1.1307399376388603
7.101633404215652 566.4133870137983 1.1039138340088295
7.106860959169068 550.6059676266093 1.0888370248526311
7.112088514122484 537.2524856640999 1.0765886968703409
7.1173160690759 529.0975186616264 1.0689023700562856
7.1225436240293165 522.3595331258671 1.0622837224190866
7.127771178982733 509.5573316877199 1.0496473742334904
7.132998733936149 497.2824995168964 1.0376994489874343
7.138226288889565 483.83083523276326 1.0230085159179607
7.143453843842981 475.2343516489595 1.0130540278661806
7.1486813987963975 472.92015140527235 1.010262638570819
7.153908953749814 466.56013640017017 1.0018788400294478
7.15913650870323 465.5938274175797 0.9998073297884537
7.164364063656646 464.62384598314827 0.9993136172299588
7.169591618610062 471.43941407033446 1.0066111658005619
7.1748191735634785 480.18893035703417 1.0151749619443984
7.180046728516895 500.0740313245282 1.035069255520791
7.185274283470311 531.6914150604653 1.0651299320806034
7.190501838423727 582.8994644153757 1.1140584097828325
7.195729393377143 658.5575587381423 1.181821400019565
7.2009569483305595 761.483313889592 1.2705279487727117
7.206184503283976 897.6940134493314 1.3783100023709742
7.211412058237392 1062.50034803925 1.496272175528099
7.216639613190808 1250.0462331280485 1.620493687146408
7.221867168144224 1467.9796931084516 1.7551440891891348
7.227094723097641 1700.8010627602441 1.8904240874371372
7.232322278051057 1913.3489082358956 2.006297701124365
7.237549833004473 2064.0385494448205 2.0807708893834787
7.242777387957889 2107.262951634664 2.100647984885695
7.248004942911305 2033.0278620120673 2.060038773587216
7.253232497864722 1863.6951799464769 1.9713704426637078
7.258460052818138 1618.9409424938444 1.8369674773391111
7.263687607771554 1356.7329944666642 1.6820948185702904
7.26891516272497 1101.7225681631394 1.5151516625535744
7.274142717678386 883.4721035349044 1.3582257233078026
7.279370272631803 714.4924506060798 1.2212615364326511
7.284597827585219 586.6766405352311 1.109428668792309
7.289825382538635 503.11092920410755 1.031151565475102
7.295052937492051 446.1688448930354 0.9740347232578889
7.300280492445467 400.2376341211202 0.9247363915897625
7.305508047398884 368.6015720762263 0.8867409865453267
7.3107356023523 350.7246749520334 0.8649571624828082
7.315963157305716 337.95396176961737 0.8490166781932595
7.321190712259132 331.0174785396014 0.8428624209619185
7.326418267212548 323.04679222339786 0.8356843704093742
7.331645822165965 317.61969245581815 0.8307472200824056
7.336873377119381 311.3448576837149 0.8259943840368734
7.342100932072797 310.0352880223473 0.8249331003173489
7.347328487026213 309.1576070946132 0.8243836452498184
7.352556041979629 308.1967420929668 0.8249503501847161
7.357783596933046 309.03455472036995 0.8237051768876527
7.363011151886462 305.9649046314887 0.8175368862594462
7.368238706839878 299.47316711640195 0.8084984697482768
7.373466261793294 302.4501438126434 0.8145422821811524
7.37869381674671 301.01310225990886 0.8128894581525191
7.383921371700127 299.1084572433514 0.8084211953762397
7.389148926653543 294.22868952340986 0.8008589185566777
7.394376481606959 288.3960957252982 0.7899742370003503
7.399604036560375 291.9377683484961 0.7968627759577135
7.4048315915137914 294.3850244434065 0.799057212749634
7.410059146467208 298.303685224106 0.8059742717008425
7.415286701420624 298.49640344162145 0.8066554097195549
7.42051425637404 296.0170416496068 0.8023736997495546
7.425741811327456 296.9452166874954 0.8049392361436206
7.4309693662808725 299.3795854403817 0.8100544616148369
7.436196921234289 302.0553492303995 0.8131086294491903
7.441424476187705 303.9920232472628 0.8130964737226765
7.446652031141121 307.1199060195734 0.8143223574817131
7.451879586094537 311.12762665077844 0.8201407915649815
7.4571071410479535 314.9962082557777 0.8235524622836352
7.46233469600137 315.1349719024831 0.8207983919613311
7.467562250954786 320.1966330267473 0.825171776561984
7.472789805908202 321.2802366029981 0.8253407930548788
7.478017360861618 325.4275137675269 0.8308996725536093
7.4832449158150345 332.06534228563237 0.8375809429624886
7.488472470768451 339.29564100095337 0.8449773842133407
7.493700025721867 349.3794517307867 0.8545734859068417
7.498927580675283 362.1794411502972 0.8670264597111181
7.504155135628699 374.6498704208901 0.8805817345666785
7.5093826905821155 387.5876208388823 0.893930007925718
7.514610245535532 401.4722497105048 0.9080538082405576
7.519837800488948 414.4872358355842 0.9208623004586918
7.525065355442364 427.32086680082944 0.9343906239059465
7.53029291039578 436.40176771849025 0.9432060508993981
7.5355204653491965 440.8465230804807 0.947229560202074
7.540748020302613 444.01366316865807 0.9502865681992857
7.545975575256029 440.32840042373476 0.9449903428542715
7.551203130209445 438.39169998385984 0.9420442252616961
7.556430685162861 435.6403627358823 0.9391539520856585
7.5616582401162775 434.01065026915154 0.9371294072774815
7.566885795069694 430.44054176701377 0.9342753032376753
7.57211335002311 422.8160829704792 0.9249966136668724
7.577340904976526 414.98644822854834 0.9158540520470886
7.582568459929942 407.1976185856897 0.9082974983025729
7.5877960148833585 399.602198240871 0.9013156773776649
7.593023569836775 395.87649943748045 0.8989218919421125
7.598251124790191 391.5292141808464 0.8932855292984202
7.603478679743607 388.8755655212845 0.8895147323154845
7.608706234697023 383.5657736304412 0.8816516803788759
7.6139337896504395 383.1807995018844 0.8819942703167286
7.619161344603856 381.9835924615746 0.8806100600711361
7.624388899557272 381.4834343140781 0.87917142511984
7.629616454510688 383.2234208957011 0.8809000850371294
7.634844009464104 384.91713255610534 0.8829678945961362
7.6400715644175206 391.5569174146334 0.8901017886268084
7.645299119370937 398.4154987649442 0.8975399802109207
7.650526674324353 411.75626839915765 0.9100595938002292
7.655754229277769 422.2002289262408 0.921128405183213
7.660981784231185 424.62222613917294 0.9222343427968392
7.666209339184602 433.92384124065313 0.9309697412190638
7.671436894138018 443.283442988774 0.9398652992126104
7.676664449091434 457.0668086712171 0.9540462292446045
7.68189200404485 474.7122274476912 0.9708975498275182
7.687119558998266 489.414151238034 0.9831450755010327
7.692347113951683 504.4855358200263 0.9969759439791024
7.697574668905099 516.8660419845279 1.00864659721412
7.702802223858515 528.4479055013568 1.0190605382616666
7.708029778811931 533.6381789029489 1.0232988636062026
7.713257333765347 534.5166723750378 1.0222456865729381
7.718484888718764 531.6101768726999 1.0197093459326514
7.72371244367218 524.2153203320739 1.0129656095746051
7.728939998625596 521.1437388995538 1.009467305326811
7.734167553579012 519.3373500119129 1.0073958276488577
7.739395108532428 517.9407312545416 1.0060178202667458
7.744622663485845 522.3731417460358 1.009922427049455
7.749850218439261 522.4145745825557 1.0095885274438594
7.755077773392677 522.1443780466095 1.009062254299541
7.760305328346093 519.1835758894124 1.0075276306235963
7.765532883299509 512.4156896554276 1.0017607672062037
7.770760438252926 504.1515390857307 0.9937395705528578
7.775987993206342 493.8304847357803 0.98215219295445
7.781215548159758 485.97013471360276 0.9733467268000002
7.786443103113174 475.0754723993425 0.9616002788043511
7.79167065806659 464.9377547327346 0.9510144460876317
7.796898213020007 451.8746118314012 0.9377452840118853
7.802125767973423 443.80058050372514 0.9298395541546162
7.807353322926839 437.38862631822985 0.9238734969956123
7.812580877880255 430.74763184344744 0.9178426731246887
7.817808432833671 429.05140477318974 0.9152548458509878
7.823035987787088 427.0555416589865 0.9125866434111056
7.828263542740504 424.79075315203175 0.9100712769247095
7.83349109769392 426.4359135078382 0.9121881440338582
7.838718652647336 429.0176101573235 0.9165709355983906
7.8439462076007525 427.9412802580847 0.9165690193118756
7.849173762554169 436.2618614234097 0.9263333177181119
7.854401317507585 440.1865352663067 0.9293334492285971
7.859628872461001 443.4730981579005 0.9315931345419958
7.864856427414417 444.6643789161511 0.9287384009396471
7.8700839823678335 445.2667703682988 0.9278488648171392
7.87531153732125 451.38662715502 0.9330950587935445
7.880539092274666 462.48962121313576 0.9427039174827978
7.885766647228082 473.9550974904964 0.9540299381677426
7.890994202181498 481.52277932905184 0.9606554564294352
7.8962217571349145 490.1619958522852 0.9691298265077866
7.901449312088331 499.50806093619633 0.9782486898679963
7.906676867041747 508.49396189355593 0.9868291486676936
7.911904421995163 517.7909093832379 0.9953286602171075
7.917131976948579 525.2626378068771 1.0022935664273471
7.9223595319019955 539.301771755184 1.0147945286804125
7.927587086855412 552.2310545686478 1.0254012931690986
7.932814641808828 566.7288270616485 1.0369644442335288
7.938042196762244 581.6003983851997 1.0496870166542078
7.94326975171566 592.975573466324 1.0591845800058242
7.9484973066690765 607.58698721856 1.0718737797962117
7.953724861622493 625.4376506583593 1.0864405611554184
7.958952416575909 644.1689800665573 1.101638201302368
7.964179971529325 661.0426879553588 1.1158771085963557
7.969407526482741 672.102141091709 1.1241282717513006
7.9746350814361575 681.501335155316 1.131682806374555
7.979862636389574 691.0273674438154 1.1397457728604437
7.98509019134299 694.1407295401357 1.1416976460071626
7.990317746296406 696.9162483439967 1.1437885389340965
7.995545301249822 695.0153313144035 1.1424504474261752
8.000772856203238 688.6447829631923 1.1369229817567705
8.006000411156654 684.5606786141017 1.1336814764990548
8.01122796611007 678.2832668618905 1.1278264033194132
8.016455521063486 668.5927244404993 1.1178554137025012
8.021683076016902 652.5265456387856 1.1038077704392952
8.026910630970319 640.183263692125 1.0917817361439877
8.032138185923735 630.703006840126 1.0841249148046177
8.037365740877151 623.3328284932677 1.0783019497584434
8.042593295830567 621.8640099747529 1.0772514912401574
8.047820850783983 611.5600603152471 1.0679937463778602
8.0530484057374 604.0874514387356 1.0602431934674212
8.058275960690816 595.2809438793882 1.0520750743286287
8.063503515644232 586.1842366017038 1.0441138648459303
8.068731070597648 580.3958068977763 1.0383602966555157
8.073958625551064 571.7807479921114 1.030331410047228
8.07918618050448 566.5183482163452 1.0247656996760135
8.084413735457897 562.2601362438184 1.020188982197375
8.089641290411313 558.8319193731475 1.0174208749393114
8.09486884536473 557.1230350399416 1.016671569135867
8.100096400318145 557.1045779380621 1.0170834563465767
8.105323955271562 554.462633592011 1.0142441192875091
8.110551510224978 554.0377408366782 1.0131108659682857
8.115779065178394 550.572915110212 1.0095062135752821
8.12100662013181 547.4305729537194 1.0062500709811637
8.126234175085226 548.8711720721764 1.0076286357496902
8.131461730038643 554.2500896568146 1.0123793175841205
8.136689284992059 567.0575298804001 1.0229158908356661
8.141916839945475 578.0996230301114 1.03246556868734
8.147144394898891 593.4673007970891 1.0459306601927028
8.152371949852308 612.0891581829925 1.0610353718888532
8.157599504805724 636.6373117682675 1.0817650550565823
8.16282705975914 665.1763869557011 1.1051456966613706
8.168054614712556 693.8921650396251 1.1284280881638813
8.173282169665972 713.7337211604912 1.144492106913241
8.178509724619389 721.9690508853542 1.1504669887616035
8.183737279572805 730.4236251382971 1.156391147753121
8.188964834526221 724.65624508485 1.149540836040806
8.194192389479637 717.268927001444 1.1426787922354125
8.199419944433053 713.0974846617 1.1387595435227573
8.20464749938647 706.5586188481338 1.1337110480525456
8.209875054339886 697.5258724148568 1.1261022783170815
8.215102609293302 684.9490957317771 1.1152117870571008
8.220330164246718 670.2603267282636 1.1030010119497198
8.225557719200134 665.7892699699195 1.100194393208352
8.23078527415355 660.2594101752705 1.0956210372317778
8.236012829106967 662.5668426781878 1.0974633341731692
8.241240384060383 663.6949772851582 1.0977798489586141
8.2464679390138 663.5820458712539 1.0971788507816538
8.251695493967215 663.4318562883934 1.0966848942772558
8.256923048920632 657.2820958892055 1.090557609885182
8.262150603874048 654.3598219829217 1.0872653917788797
8.267378158827464 648.1522193141558 1.0820571993841626
8.27260571378088 643.3676455755009 1.0778098560486011
8.277833268734296 641.6666338302836 1.0762162264558868
8.283060823687713 636.102395635358 1.0710394341648266
8.288288378641129 629.9525883016966 1.064219913786213
8.293515933594545 626.8064379142829 1.0611810058953584
8.298743488547961 622.229283774909 1.056145592354897
8.303971043501377 624.8426343366166 1.0587937836839005
8.309198598454794 626.2630458457843 1.0595210775829584
8.31442615340821 630.7568438377689 1.0632387219911532
8.319653708361626 639.0785784996616 1.0711118902250603
8.324881263315042 642.11943464248 1.0734494162410477
8.330108818268458 646.8196172663954 1.0770869590754046
8.335336373221875 648.4736486499344 1.0777799512885093
8.34056392817529 650.4236784603917 1.0787601328811978
8.345791483128707 655.0177540927415 1.081523447490164
8.351019038082123 655.506579875897 1.081719134481061
8.35624659303554 657.7350469993208 1.0828650981318135
8.361474147988956 661.0389934766587 1.0848626067005163
8.366701702942372 668.8535928219595 1.0909466959018683
8.371929257895788 678.4306164362873 1.0981364813282886
8.377156812849204 684.7993528948041 1.1033659673215728
8.38238436780262 691.1646751284904 1.1075383630416178
8.387611922756037 685.63290895527 1.1029888512769181
8.392839477709453 677.1285418199325 1.0948937088482473
8.398067032662869 665.710586933475 1.0860710774539672
8.403294587616285 652.2885622884996 1.0754663809335876
8.408522142569701 638.8257436129749 1.0637737169611696
8.413749697523118 627.8511496396284 1.0537496428569597
8.418977252476534 617.4374432133276 1.0448978462814802
8.42420480742995 608.6592550162856 1.0374770060621599
8.429432362383366 594.1366809808762 1.0243689262978595
8.434659917336782 582.616480829753 1.0141492095735518
8.439887472290199 574.4660670740261 1.0062127759456532
8.445115027243615 563.7041497051358 0.9977305616459814
8.450342582197031 554.2820763910096 0.988936525151665
8.455570137150447 543.682665314668 0.9785322159483731
8.460797692103863 538.2348998101472 0.9730482721303767
8.46602524705728 540.167853174811 0.9746320932761953
8.471252802010696 536.8107277281171 0.9727098017219941
8.476480356964112 532.3047780332643 0.9685727246122442
8.481707911917528 526.2538193930524 0.9627133892426939
8.486935466870944 518.4577089482476 0.9542953847167408
8.49216302182436 520.5061324161287 0.9562649442255585
8.497390576777777 522.6220399807687 0.9576808652581015
8.502618131731193 523.7660681736171 0.9580831493767834
8.50784568668461 525.7399989786865 0.9591116613931496
8.513073241638025 521.9752615427642 0.9557268692879773
8.518300796591442 519.0807878485185 0.9544301469304132
8.523528351544858 515.7243458049298 0.9510632530183112
8.528755906498274 514.4751962108642 0.9496455641630741
8.53398346145169 508.57946123901127 0.9429256113276485
8.539211016405106 504.99858122646856 0.9398060315193966
8.544438571358523 505.6967487120342 0.9407068288781867
8.549666126311939 503.1919905388494 0.9385199621302148
8.554893681265355 505.6960406489114 0.9405043563921912
8.560121236218771 502.6741840249005 0.9352016514509038
8.565348791172188 501.7092288035222 0.9341326100804529
8.570576346125604 503.23438914161545 0.9354134979048103
8.57580390107902 504.6053438728899 0.9369261623846766
8.581031456032436 506.3117117240239 0.9395167847260094
8.586259010985852 507.00861850833763 0.9392584290879147
8.591486565939269 508.1560808572247 0.939914407836048
8.596714120892685 510.51099192738275 0.9417073287927478
8.601941675846101 511.2527127386792 0.9420278516224058
8.607169230799517 511.6686474349599 0.941909822250081
8.612396785752933 512.4797245771459 0.9425391202140538
8.61762434070635 511.64822786869433 0.9409663310414792
8.622851895659766 513.2055864455447 0.9425782304091795
8.628079450613182 516.5957963376858 0.9448584030874635
8.633307005566598 519.8631058949185 0.9474437051712885
8.638534560520014 523.9447667916431 0.9509414533300217
8.64376211547343 529.192197798207 0.9544697075346126
8.648989670426847 538.6611415846556 0.961708822181892
8.654217225380263 549.4790896703341 0.9703934596678172
8.65944478033368 557.7198241218724 0.9776127888964119
8.664672335287095 560.0797048236832 0.9791028070877157
8.669899890240512 564.1449975316986 0.9828367916182595
8.675127445193928 566.8418984375284 0.9848838134619587
8.680355000147344 577.0790329206447 0.9939459831701302
8.68558255510076 583.5668491506963 0.9986078529043441
8.690810110054176 593.0327168445897 1.0065747615910514
8.696037665007593 610.9017328291884 1.0205793856291079
8.701265219961009 629.9199348483253 1.0356831476723736
8.706492774914425 652.4310558474855 1.0527580276447521
8.711720329867841 665.7919847081574 1.0625750786259638
8.716947884821257 672.6322834120823 1.0673456639941472
8.722175439774674 676.7301316663959 1.0705247610789697
8.72740299472809 674.1340497953846 1.0679225291965757
8.732630549681506 671.6207289310195 1.0670811336203383
8.737858104634922 666.3028487770822 1.063124403095502
8.743085659588338 662.8093383055261 1.0617535723874112
8.748313214541755 661.3384785250997 1.0610857474087751
8.75354076949517 655.0373611756878 1.056236991014577
8.758768324448587 645.7381003086036 1.0485747607727443
8.763995879402003 629.7538428874078 1.0343996297522011
8.76922343435542 614.5986884565376 1.0208784270864668
8.774450989308836 600.1252556503547 1.0072888156916955
8.779678544262252 587.4541642296546 0.9954873347603642
8.784906099215668 577.2077645628866 0.9859447179515374
8.790133654169084 575.5408900317825 0.9854072449358512
8.7953612091225 571.6464764327816 0.9815310293824974
8.800588764075917 569.3096363277032 0.9808657339821003
8.805816319029333 567.1496710734879 0.9789428023964544
8.811043873982749 564.1815890804736 0.9764044281304429
8.816271428936165 557.6112952646266 0.9691730231162551
8.821498983889581 555.0687304460879 0.965313481750889
8.826726538842998 550.9776976812758 0.9616151587133263
8.831954093796414 548.1609291838669 0.9604932323670488
8.83718164874983 547.6920498110757 0.9597523409380174
8.842409203703246 547.377614703773 0.9587433268942348
8.847636758656662 544.0987061779654 0.9545365720259231
8.852864313610079 543.6357810557388 0.9537229966544238
8.858091868563495 546.0228371750497 0.9556690314249499
8.863319423516911 546.3963378277647 0.9562519337980462
8.868546978470327 545.9286603187854 0.955665888189082
8.873774533423743 545.4903866718527 0.9544086927371478
8.87900208837716 544.710098710015 0.9538477919734288
8.884229643330576 545.4435211779619 0.9537251799299875
8.889457198283992 548.2841194124934 0.956000275016856
8.894684753237408 549.3560490031592 0.9568120802371676
8.899912308190824 554.5546182627601 0.9611057278979975
8.90513986314424 556.6544570180325 0.9619639461031216
8.910367418097657 557.8037585886499 0.9618814225760296
8.915594973051073 560.3200725490527 0.9632830404074678
8.92082252800449 565.0821355956147 0.9674020322236229
8.926050082957905 571.1704547635303 0.9733236489747081
8.931277637911322 574.1703635899116 0.9757446749016704
8.936505192864738 576.0980565951008 0.9762425485556313
8.941732747818154 576.0403483314452 0.9762007309759395
8.94696030277157 574.1271151998899 0.9735612884846199
8.952187857724986 573.0743761501113 0.9724566449191102
8.957415412678403 576.6614856286587 0.9749188469383756
8.962642967631819 584.4076979453358 0.9811922158177537
8.967870522585235 593.1588120823493 0.9900369867394088
8.973098077538651 595.7576286305432 0.9919055430068301
8.978325632492067 599.1224363895404 0.9944026412781864
8.983553187445484 600.1351576784791 0.9943055470516969
8.9887807423989 606.8269969385856 0.9986512117451204
8.994008297352316 610.495206256574 1.0017075801396318
8.999235852305732 610.4049366996791 1.002672735322564
9.004463407259149 614.1944603959358 1.0049787463221183
9.009690962212565 617.6034731800157 1.0070486556339644
9.014918517165981 623.9565225327563 1.0111123892613876
9.020146072119397 631.2195770594087 1.0165236286435764
9.025373627072813 644.9755948761635 1.0273682820443195
9.03060118202623 661.7656245707847 1.0402538920444522
9.035828736979646 680.8968597732209 1.0541418363717596
9.041056291933062 700.7247830930206 1.0687344765170035
9.046283846886478 722.542473872126 1.0846059839557494
9.051511401839894 739.6295405987331 1.0968421036400038
9.05673895679331 757.7197486820643 1.1084665123852262
9.061966511746727 778.7552297716443 1.1238100557948891
9.067194066700143 796.8190809542252 1.1365262132696632
9.07242162165356 820.266294134278 1.153237845816305
9.077649176606975 837.3187977774711 1.1642888983604267
9.082876731560392 851.0103832621571 1.1736733051637303
9.088104286513808 864.9934844036006 1.1826184792660792
9.093331841467224 877.0939859912711 1.1901186374363184
9.09855939642064 881.977712544314 1.1927131417803003
9.103786951374056 879.6196861775157 1.1898876968950558
9.109014506327473 869.3789001987799 1.181401908965698
9.114242061280889 854.8981124264612 1.1717008946509029
9.119469616234305 843.0260029214705 1.1639885728548884
9.124697171187721 836.3237702555792 1.1592356462661146
9.129924726141137 830.0175252914248 1.154678151655061
9.135152281094554 827.2251208224461 1.1529219213457869
9.14037983604797 831.1880601722303 1.155915879745052
9.145607391001386 843.2758422451379 1.1637428305610633
9.150834945954802 859.9912883054163 1.1745046234809429
9.156062500908218 887.1148093073215 1.1934642668595008
9.161290055861635 906.4005869878475 1.2156566936681694
9.16651761081505 933.5253274594365 1.2408031559975052
9.171745165768467 956.7561321081137 1.2610105878445987
9.176972720721883 969.5344510787387 1.2736673410427877
9.1822002756753 975.424589529795 1.2801100005523534
9.187427830628716 972.0440335476671 1.2806739231927695
9.192655385582132 956.9736852204236 1.2712968501394515
9.197882940535548 950.2806461713204 1.2684953890173352
9.203110495488964 939.7382500433516 1.263822320167705
9.20833805044238 929.0031670520339 1.2593958375467538
9.213565605395797 917.2411270343592 1.2535681675946861
9.218793160349213 905.0499450010063 1.247681441360316
9.224020715302629 898.246969848817 1.2461335944954697
9.229248270256045 888.4971676061162 1.2401497045763794
9.234475825209461 877.5159461388012 1.2338757837019925
9.239703380162878 866.8209723775371 1.2271267711051737
9.244930935116294 862.2514707553038 1.2251899551909065
9.25015849006971 856.7187810001349 1.2231526422617862
9.255386045023126 852.653432873109 1.2226147365521327
9.260613599976542 845.7541998233082 1.2188456277800042
9.265841154929959 841.2650479318576 1.2176720028279067
9.271068709883375 842.0941726401759 1.2183824282235434
9.276296264836791 853.0380247234086 1.2275197841114835
9.281523819790207 862.9428037718475 1.2351778708632395
9.286751374743623 875.7858878514307 1.2441779559220416
9.29197892969704 891.9274463235096 1.257393781166972
9.297206484650456 908.0524076963495 1.2701858896754457
9.302434039603872 919.6621372341468 1.2795370985851195
9.307661594557288 923.700299465858 1.2840747086611002
9.312889149510704 921.8170842483117 1.2844842380789292
9.31811670446412 911.5679499857491 1.2775398889757812
9.323344259417537 895.1584261661685 1.267850711455839
9.328571814370953 871.1572755638276 1.2510397659855501
9.33379936932437 844.0361348225488 1.2325588755255972
9.339026924277785 810.1159341508263 1.2085357204420417
9.344254479231202 779.9274071309713 1.1872440101652266
9.349482034184618 749.038765880838 1.1644782946957923
9.354709589138034 721.7415982221187 1.1440656021739766
9.35993714409145 698.4183314981489 1.1270963907467557
9.365164699044866 686.4869168057197 1.1180537164215254
9.370392253998283 677.4896105141734 1.112055279554089
9.375619808951699 671.079814994404 1.1077094774592455
9.380847363905115 664.204561729234 1.1025968136558533
9.386074918858531 655.7304319475824 1.096748053529012
9.391302473811947 651.5179245868271 1.0931057640049022
9.396530028765364 647.7373836788122 1.0902215968131947
9.40175758371878 651.0137093019077 1.0944876654396751
9.406985138672196 651.3357659128968 1.0956151694676723
9.412212693625612 648.2680910826722 1.0919214581037486
9.417440248579029 642.6372029304647 1.074612361620328
9.422667803532445 641.5571883700051 1.067966920680952
9.427895358485861 642.4179801904088 1.066375668087609
9.433122913439277 645.3756703782185 1.067562591556889
9.438350468392693 642.8158723132641 1.0630613475596158
9.44357802334611 635.0641272142572 1.05397283134865
9.448805578299526 632.204965244257 1.0487206543789163
9.454033133252942 631.5283036227449 1.0456193779375087
9.459260688206358 631.5526594378758 1.0438152927702917
9.464488243159774 634.9764052404038 1.0450101531761609
9.46971579811319 638.6226376022861 1.0461154610317978
9.474943353066607 637.7046690743473 1.044223623435805
9.480170908020023 640.6680479704648 1.0450067234471934
9.48539846297344 639.3175392061883 1.042961742254916
9.490626017926855 637.3157147407127 1.0395904958821383
9.495853572880272 634.6160271052081 1.0370288072846452
9.501081127833688 633.6665971705476 1.0350389553475285
9.506308682787104 633.7532028833195 1.0352777579060621
9.51153623774052 634.1570442595646 1.0343414247371931
9.516763792693936 635.0071465369465 1.034014143559287
9.521991347647353 634.7884119206201 1.031310223396242
9.527218902600769 636.5297344385485 1.0318046681337125
9.532446457554185 639.5952965762245 1.0339993616083534
9.537674012507601 635.5580668781377 1.0291924419246
9.542901567461017 637.2536559603546 1.029028786440842
9.548129122414434 643.586276778577 1.0335503366636645
9.55335667736785 646.2622247926196 1.0352494714620213
9.558584232321266 644.3367760804695 1.0332167789629785
9.563811787274682 641.9675129938119 1.0313314936904938
9.569039342228098 639.8640119057443 1.0294643855463383
9.574266897181515 637.2107969422714 1.0263371826569239
9.57949445213493 638.4615692415912 1.0263757193518868
9.584722007088347 636.3713919490251 1.023169363110809
9.589949562041763 639.2649083256503 1.0249086803567689
9.59517711699518 639.0582292333586 1.0227733236726455
9.600404671948596 638.775829919601 1.021622941208961
9.605632226902012 639.8612877579343 1.0220400949823951
9.610859781855428 639.0090771102739 1.0203413629936893
9.616087336808844 639.0072817315736 1.0208683322883045
9.62131489176226 639.9135259261606 1.021147159519831
9.626542446715677 644.5462919083628 1.0259175086998102
9.631770001669093 648.5271115281727 1.0295918438836413
9.636997556622509 651.8010489892463 1.0309516413213322
9.642225111575925 648.7315375659052 1.0254315338317441
9.647452666529341 646.7657602416273 1.022090848731318
9.652680221482758 647.0150123519024 1.0223504670998826
9.657907776436174 650.4423057119254 1.0250799451058246
9.66313533138959 651.0230920234402 1.0240453806086902
9.668362886343006 655.4795884324633 1.0272714654829833
9.673590441296422 653.9164953557975 1.0253999723340168
9.678817996249839 655.6644258554686 1.02606629319983
9.684045551203255 654.4913445049544 1.0245889742884793
9.689273106156671 658.8435161072478 1.027919992427548
9.694500661110087 665.5392616878321 1.0316719276607236
9.699728216063503 669.1718442379338 1.034223382770817
9.70495577101692 671.2897749835279 1.035247482267097
9.710183325970336 672.8094440619107 1.0364359298165051
9.715410880923752 674.7467785382809 1.036853388688624
9.720638435877168 676.8299633568759 1.0379985474516928
9.725865990830584 677.107649282104 1.0381081849492129
9.731093545784 676.1358227894418 1.036338200265607
9.736321100737417 679.3295741619662 1.0380144483867089
9.741548655690833 683.2115851164526 1.0405896089926672
9.74677621064425 687.0441596190408 1.04246720873353
9.752003765597665 689.0727341179198 1.0439709911271549
9.757231320551082 690.0252331618583 1.0446392025680316
9.762458875504498 690.4949127528663 1.044529875787075
9.767686430457914 691.854349655344 1.0451066028148195
9.77291398541133 692.3268939153168 1.0449357261289334
9.778141540364746 688.9648736576132 1.040781306552186
9.783369095318163 685.0803130593771 1.0369934139466628
9.788596650271579 682.1500249375335 1.0343082727521933
9.793824205224995 683.8815083152815 1.0360995395404167
9.799051760178411 685.0586459534235 1.0360378840362936
9.804279315131827 687.3736225411652 1.0370051099198803
9.809506870085244 684.8478726424295 1.0335059094944115
9.81473442503866 687.4783214260763 1.0346711325269509
9.819961979992076 689.6487327353378 1.0352350782398216
9.825189534945492 688.6111619884682 1.0345785158984926
9.830417089898909 687.5732054415455 1.0335740994793154
9.835644644852325 682.1416115533272 1.028578993621493
9.840872199805741 677.3901962054317 1.0245578069888177
9.846099754759157 675.5553092716941 1.0229169610002236
9.851327309712573 677.316504354017 1.024201132045737
9.85655486466599 678.4689065978356 1.024540641221166
9.861782419619406 677.9183055816726 1.0238961846928927
9.867009974572822 676.9313366636796 1.0224639950025927
9.872237529526238 678.5531451361225 1.0232039781713211
9.877465084479654 677.2527032682544 1.0222385884365013
9.88269263943307 678.0646055978315 1.0228930135240393
9.887920194386487 677.8635270083034 1.0224752809287978
9.893147749339903 679.514571192012 1.0236778192729632
9.89837530429332 680.9356411933477 1.0232107590456367
9.903602859246735 681.9947349875084 1.023488046814942
9.908830414200152 684.9812340867127 1.0255045242759093
9.914057969153568 691.848611075428 1.0303365263360613
9.919285524106984 694.8542932571531 1.0324063779721278
9.9245130790604 698.6564266230691 1.0338783141250922
9.929740634013816 702.0327404232113 1.0345432173810618
9.934968188967233 705.1779410836698 1.0364586085903995
9.940195743920649 708.7433697073542 1.039188869956722
9.945423298874065 716.6602497273316 1.0452929122995647
9.950650853827481 718.9426279962037 1.04646627444829
9.955878408780897 724.7179759348189 1.0511698691174434
9.961105963734314 725.6632305110402 1.05226460956726
9.96633351868773 721.5687182814614 1.0492740094941115
9.971561073641146 715.2875420556503 1.0427133047078874
9.976788628594562 714.4120084789988 1.040894541075677
9.982016183547978 710.4770301990611 1.0378736379746447
9.987243738501395 709.036717098019 1.0362031468303345
9.99247129345481 705.2509278305718 1.0321332388094848
9.997698848408227 702.2528359179831 1.029337950248454
10.002926403361643 700.2323555023951 1.0263546578060792
10.00815395831506 699.4930149002222 1.025445152811106
10.013381513268476 695.3892197560263 1.022896461584137
10.018609068221892 691.3290860880913 1.0204540394440862
10.023836623175308 690.4629416776065 1.019495005193561
10.029064178128724 690.9034591328787 1.019286419973924
10.03429173308214 692.0925435388007 1.0197380511755882
10.039519288035557 695.5389508738593 1.0221804186069932
10.044746842988973 695.7198544101234 1.0211323932634635
10.049974397942389 695.6973412059835 1.0207709934425129
10.055201952895805 696.466500696389 1.0210403845787575
10.060429507849221 695.4185522509761 1.0202764734347967
10.065657062802638 693.8778838648063 1.0192684398728904
10.070884617756054 697.9190097609925 1.022185249728745
10.07611217270947 698.0614907160424 1.0216788833882489
10.081339727662886 699.9658447707328 1.0225255302716105
10.086567282616302 698.458268067768 1.0210669527936405
10.091794837569719 692.1880658556961 1.0158489039239378
10.097022392523135 689.1350351262388 1.0125565202664202
10.102249947476551 693.0776354137141 1.015559802082306
10.107477502429967 693.6410730438676 1.0159980955954628
10.112705057383383 690.7985740017066 1.013396304137304
10.1179326123368 687.8598849067586 1.0112585142416866
10.123160167290216 682.7974332853269 1.0067983407513443
10.128387722243632 677.9864534456566 1.0029515648863987
10.133615277197048 672.6801578781743 0.9982276023771184
10.138842832150464 671.1175578501661 0.9970820539816401
10.14407038710388 669.4428926508467 0.9957475875248323
10.149297942057297 669.4529119946824 0.996382295902185
10.154525497010713 669.3216937447744 0.9960489163249752
10.15975305196413 668.3910367791327 0.9951904857022691
10.164980606917545 668.6729465032128 0.9951863149670992
10.170208161870962 668.790621742834 0.9953685478476998
10.175435716824378 665.3384448791427 0.9926544746297075
10.180663271777794 663.1021535316999 0.9900279574169683
10.18589082673121 658.5241772152324 0.9853638606455507
10.191118381684626 653.4808282193957 0.9816010736151549
10.196345936638043 650.8011931658582 0.9787716966373837
10.201573491591459 643.9095228254472 0.9733311128447094
10.206801046544875 641.9663013686509 0.9714705322616707
10.212028601498291 644.7672451019721 0.9732798037164178
10.217256156451707 645.6895385499284 0.9736947340183182
10.222483711405124 644.5781959887117 0.9729030490243458
10.22771126635854 640.15877641653 0.9696567857934065
10.232938821311956 635.6530972094163 0.96652287252393
10.238166376265372 632.1619884782606 0.9634209267379938
10.243393931218788 633.6418303140451 0.9649627177816084
10.248621486172205 628.9774980501269 0.9608269928204757
10.253849041125621 629.9600980062664 0.9616417294337501
10.259076596079037 628.6275076010676 0.9602773891442197
10.264304151032453 627.5108772670213 0.9593720724556773
10.26953170598587 627.2874780495395 0.9581129412478373
10.274759260939286 624.0951259357669 0.9550232579912102
10.279986815892702 625.2121263239039 0.9555918497058346
10.285214370846118 621.69218937966 0.9529138729660238
10.290441925799534 620.6022462000095 0.9512452349034443
10.29566948075295 619.2685238965562 0.950121499794963
10.300897035706367 615.6237292301586 0.9469337349244284
10.306124590659783 617.8213057986234 0.9484174064796191
10.3113521456132 613.3294900434322 0.9448701989655803
10.316579700566615 617.7098612824025 0.9486387461000655
10.321807255520032 614.8775519643883 0.946088044752312
10.327034810473448 610.2988653962074 0.9421702348337592
10.332262365426864 604.4841755608068 0.9376478382672113
10.33748992038028 606.3369698597722 0.9386900752833215
10.342717475333696 604.3379791224763 0.9369346822050986
10.347945030287113 604.7877070868697 0.9365338406905495
10.353172585240529 607.2722865343633 0.9377869576024931
10.358400140193945 606.2277275440673 0.936786532868456
10.363627695147361 603.2263837719233 0.9324742944641855
10.368855250100777 602.9742208715737 0.932067050735787
10.374082805054194 605.9453181217525 0.9349154881717581
10.37931036000761 608.5558346565058 0.9364536816908137
10.384537914961026 605.7577045985672 0.9342258935026935
10.389765469914442 605.7189746125869 0.9328803583426987
10.394993024867858 608.6277847950995 0.9348599343808209
10.400220579821275 608.790254648619 0.9354390906223748
10.40544813477469 610.4686695824781 0.9370016184491643
10.410675689728107 606.0464894412397 0.933785894563775
10.415903244681523 602.5164056188993 0.9308122670069542
10.42113079963494 600.0005014970005 0.9271068089102527
10.426358354588356 591.5234706060855 0.9200165935399135
10.431585909541772 586.1174926167428 0.9157656524233854
10.436813464495188 584.7625070123814 0.9149176009114431
10.442041019448604 580.8227848364313 0.9125394742909374
10.44726857440202 581.3490213821151 0.9124981987033667
10.452496129355437 581.0506128708068 0.9125575930955728
10.457723684308853 579.5644180428651 0.9111602185257122
10.462951239262269 580.2412336292255 0.9114371746373109
10.468178794215685 573.743294141755 0.90614266400314
10.473406349169101 568.2963750965185 0.9022619109169514
10.478633904122518 565.6554713704546 0.898803271837492
10.483861459075934 563.3211935705058 0.8969509414681175
10.48908901402935 558.4089810700713 0.8926524681053843
10.494316568982766 553.9790587998581 0.8889360892526913
10.499544123936182 546.72745150936 0.8830776249247457
10.504771678889599 541.4523413629598 0.8785077287750904
10.509999233843015 540.4665245948026 0.8779683758806768
10.515226788796431 541.846002102045 0.8789755384538678
10.520454343749847 537.2503795485163 0.8744618388565295
10.525681898703263 534.8138868922323 0.8733221167207024
10.53090945365668 534.5999589179735 0.8719989297031069
10.536137008610096 538.0447135977661 0.8745284478384464
10.541364563563512 541.1078869621175 0.8762672314927495
10.546592118516928 540.22973308976 0.8753864860520395
10.551819673470344 533.5055198765795 0.8690605648153331
10.55704722842376 531.4538036843973 0.8670665486504484
10.562274783377177 529.9172985381699 0.8656265358074011
10.567502338330593 526.3920665685205 0.8620140135098667
10.57272989328401 527.7592006706293 0.8630514218795128
10.577957448237425 525.2979855224597 0.8613591016159428
10.583185003190842 523.849929907338 0.8604050023014922
10.588412558144258 522.3410249677319 0.8592636187748731
10.593640113097674 520.632005002364 0.8571622866596038
10.59886766805109 518.4691613431637 0.8553050103334418
10.604095223004506 518.9161262799122 0.8547134058986073
10.609322777957923 517.0206949696732 0.8530363214241798
10.614550332911339 520.8194646543807 0.8562857159060117
10.619777887864755 521.5687950925901 0.8570169121036165
10.625005442818171 520.0354248966177 0.8558908259870583
10.630232997771587 515.589557277231 0.8516392810608789
10.635460552725004 512.5051789924559 0.848290537655807
10.64068810767842 512.9131323919295 0.8480236470368525
10.645915662631836 515.2378008272166 0.8494781017839906
10.651143217585252 516.8881518275448 0.8508536620591078
10.656370772538668 521.1880066889265 0.8540987456047748
10.661598327492085 522.2594351141865 0.854491023900946
10.666825882445501 529.4061605714603 0.8605526747718797
10.672053437398917 532.256187749504 0.8617164555070529
10.677280992352333 538.0519628514147 0.865988509849554
10.68250854730575 535.8759155482497 0.8640080620603114
10.687736102259166 538.1664817553674 0.8658299858347233
10.692963657212582 543.0834301110385 0.8697440757819369
10.698191212165998 552.0765104431459 0.8767195204143535
10.703418767119414 558.8366424738844 0.8809465668799552
10.70864632207283 562.0542726683475 0.8823678102866329
10.713873877026247 571.8646904174154 0.8889627452763152
10.719101431979663 582.24735000093 0.8965366701988374
10.72432898693308 596.3993853388451 0.9068310540755593
10.729556541886495 605.5281166245464 0.9135490991725619
10.734784096839912 614.5215314354334 0.9210516487844592
10.740011651793328 615.7897878816539 0.9214880896270126
10.745239206746744 619.1663671608676 0.9236166421355738
10.75046676170016 619.2203912166625 0.9231791081230256
10.755694316653576 614.9176684191989 0.9194971373391453
10.760921871606993 608.6195149249654 0.9138134800882818
10.766149426560409 606.927697535707 0.9121867217144874
10.771376981513825 603.5168642927201 0.9094833842387893
10.776604536467241 599.1004817407321 0.9070182867792398
10.781832091420657 597.2432217261481 0.9054799032846544
10.787059646374074 589.7871076769159 0.8996297975564688
10.79228720132749 584.2467901969528 0.8939753706497947
10.797514756280906 583.1221559305789 0.8923351970572507
10.802742311234322 581.3816786224265 0.8909860514921079
10.807969866187738 584.4395142972439 0.893913656432624
10.813197421141155 582.7572191415506 0.8923782947482691
10.81842497609457 581.3962233209322 0.8917690550847478
10.823652531047987 583.2541220429337 0.8930544727201675
10.828880086001403 588.4422718665368 0.8966549594073613
10.83410764095482 595.1944843947898 0.9016964014889155
10.839335195908236 604.66173393036 0.9077289748479416
10.844562750861652 610.3424821817804 0.9119671553959754
10.849790305815068 619.6229453902185 0.9184624446163087
10.855017860768484 630.8622364747579 0.9257129431592389
10.8602454157219 647.0639468889964 0.9375388775267988
10.865472970675317 663.9411827368956 0.9483379687276672
10.870700525628733 680.036530895608 0.9594428542475351
10.875928080582149 696.3016805515778 0.9709319714859335
10.881155635535565 703.6106838990777 0.9758559735716288
10.886383190488981 706.7065854851089 0.9777603045503688
10.891610745442398 702.9737679964505 0.9753109545849771
10.896838300395814 692.698509874442 0.9675514072619681
10.90206585534923 681.3625331106467 0.9593258892575592
10.907293410302646 670.6870912020377 0.9513493623081205
10.912520965256062 655.4275139156955 0.9400300950620655
10.917748520209479 645.5274829371111 0.9330024169478841
10.922976075162895 632.1411750391103 0.9233288051117223
10.928203630116311 619.0334505095922 0.9136057048093772
10.933431185069727 608.4729048859724 0.9057835140183144
10.938658740023143 600.6178378001098 0.8988689988901528
10.94388629497656 593.8312333491946 0.8933793306780853
10.949113849929976 584.9349043119239 0.8868226710426952
10.954341404883392 575.0325210085732 0.8792865037713998
10.959568959836808 568.3791491149785 0.8739745480178
10.964796514790224 565.3932034960842 0.8720343731235894
10.97002406974364 562.1124328115554 0.870873811790165
10.975251624697057 557.5319713044092 0.8697068691442916
10.980479179650473 548.102948639803 0.8642676596851672
10.98570673460389 541.1720936106227 0.8601921173914024
10.990934289557305 537.9785631838475 0.8585221897622813
10.996161844510722 533.472071735826 0.8557845315870151
11.001389399464138 530.9908284153024 0.8539161931968308
11.006616954417554 527.6458610698364 0.8512156792252583
11.01184450937097 523.9211798398355 0.8487969968388732
11.017072064324386 520.6025608214509 0.8469265105759548
11.022299619277803 517.7999426985307 0.8454799733286773
11.027527174231219 515.7350057315357 0.8446076068776868
11.032754729184635 516.0452993056133 0.8454146065251407
11.037982284138051 512.6389770777795 0.8432425266557491
11.043209839091467 511.1848715966819 0.8425979777750813
11.048437394044884 508.1317328241523 0.8402905734905096
11.0536649489983 504.8357619988875 0.8381490349394808
11.058892503951716 502.5089498839779 0.836002976394224
11.064120058905132 500.0161039805819 0.8340556382675754
11.069347613858548 498.40610576791073 0.8331328941254801
11.074575168811965 495.93019387873983 0.8312749625839222
11.079802723765381 495.9580325500901 0.8313616563446368
11.085030278718797 494.36668946331844 0.830846714645461
11.090257833672213 495.0116386503927 0.8317038859973125
11.09548538862563 495.6880167974482 0.8326418136862463
11.100712943579046 494.187945313182 0.8309488699739135
11.105940498532462 491.89204450956703 0.8289796456639156
11.111168053485878 491.98278712318427 0.8292715919755237
11.116395608439294 491.19462364155754 0.82901813210128
11.12162316339271 488.65430745773864 0.8270407907090194
11.126850718346127 486.98508321569363 0.8255446446509251
11.132078273299543 486.34179708765254 0.8250102732439727
11.13730582825296 482.56122034111985 0.822556406307975
11.142533383206375 480.1012363446952 0.8208338725400733
11.147760938159792 483.01934306694227 0.8237800867130386
11.152988493113208 487.26258930370346 0.8269144514562513
11.158216048066624 492.6225471438983 0.8316807133667093
11.16344360302004 492.9715957307694 0.8317655856625203
11.168671157973456 486.69289864016963 0.8265783495347999
11.173898712926873 485.2856761763526 0.8263090839964422
11.179126267880289 480.4262600775764 0.8226032713302819
11.184353822833705 485.9719954696447 0.8273667322647758
11.189581377787121 487.95718107633803 0.8296057820726334
11.194808932740537 488.34255224838665 0.829418662277017
11.200036487693954 488.9071431680941 0.8293678325021782
11.20526404264737 488.3109560481364 0.828932168642628
11.210491597600786 485.0617276347953 0.8261949402501019
11.215719152554202 483.2004234934415 0.8254996288398542
11.220946707507618 481.0421806535949 0.8234478836015823
11.226174262461035 482.08430611976905 0.8244762430264606
11.23140181741445 483.4225697302709 0.8261634053943212
11.236629372367867 479.3191910211161 0.8218482076065695
11.241856927321283 475.8690262778517 0.8196386509310002
11.2470844822747 471.49747676396805 0.8165066903900526
11.252312037228116 468.5554196829656 0.8141337408499469
11.257539592181532 468.9754139868354 0.8143552117847348
11.262767147134948 471.2454652330004 0.8164754117760358
11.267994702088364 472.4103041358932 0.8176994218635169
11.27322225704178 475.4002367504267 0.8205585641972734
11.278449811995197 470.12975813437913 0.8161715544051396
11.283677366948613 464.0636909895637 0.8109972863389361
11.288904921902029 459.702551129776 0.8066601944260642
11.294132476855445 454.1747185710942 0.8013724721374367
11.299360031808861 450.91507530553537 0.7990675978308857
11.304587586762278 447.7008652473605 0.7954387547596632
11.309815141715694 446.10616252473346 0.7933124066028955
11.31504269666911 449.0260697153735 0.7957429088042535
11.320270251622526 452.3106089587941 0.7977781712584594
11.325497806575942 454.0707069247688 0.7992978898411054
11.330725361529359 453.121695075889 0.7983192543294185
11.335952916482775 451.9700646089488 0.7966540929614674
11.341180471436191 451.70527140887185 0.7968330258647283
11.346408026389607 447.83087773186105 0.7936665741841351
11.351635581343023 446.11441126662146 0.7921849420646772
11.35686313629644 445.2525291930467 0.7916218799154181
11.362090691249856 444.14914303373195 0.7901203079242425
11.367318246203272 444.26707559363564 0.7901231546123039
11.372545801156688 441.05556573390646 0.788754853138852
11.377773356110104 437.62553654934663 0.7855880181188133
11.38300091106352 436.6772245879461 0.7849790154427785
11.388228466016937 435.811544736488 0.783644767347373
11.393456020970353 432.27123903738925 0.7799769898271862
11.39868357592377 429.9965203682919 0.7779239676853764
11.403911130877185 426.71575891491096 0.775227318382472
11.409138685830602 422.1305040377854 0.7710678829621803
11.414366240784018 422.1314450017114 0.7710481944712906
11.419593795737434 420.0635297635777 0.7687764950832933
11.42482135069085 419.3700534971609 0.7683405947242117
11.430048905644266 422.0169524129053 0.7718389972733691
11.435276460597683 419.3882184132941 0.7706939022215861
11.440504015551099 418.33466468141495 0.7711639251150565
11.445731570504515 415.8748746406144 0.7688020989124311
11.450959125457931 416.23657177810315 0.769467222615706
11.456186680411347 416.92591107806845 0.7693434892245195
11.461414235364764 417.39613458759084 0.769053788816775
11.46664179031818 411.6286741421433 0.7632004553702947
11.471869345271596 407.50695053741066 0.7589191240195785
11.477096900225012 405.41308044657467 0.7577041839685766
11.482324455178428 405.7947767845219 0.7646913528149033
11.487552010131845 406.43283716808713 0.7675254813265716
11.49277956508526 404.60370861403135 0.7674159452102924
11.498007120038677 400.2545726089725 0.764646163469546
11.503234674992093 400.9154802760652 0.7664326025507878
11.50846222994551 400.92279423135295 0.7680523979487532
11.513689784898926 399.375905928796 0.7680084662240843
11.518917339852342 398.2279500015602 0.767675550447087
11.524144894805758 392.6296831165384 0.7637379872813453
11.529372449759174 387.3730475117678 0.7589494106774983
11.53460000471259 387.09390041341516 0.7586018155174524
11.539827559666007 389.1702599919115 0.7618722203289232
11.545055114619423 391.64099825458675 0.7644911357710455
11.550282669572839 394.9053944922154 0.7679521900710129
11.555510224526255 394.63226268076147 0.7685625146189361
11.560737779479672 395.9254833697667 0.7701519560656929
11.565965334433088 398.1628316014655 0.7728680957155466
11.571192889386504 398.6434912966805 0.7735248920341402
11.57642044433992 396.733468096553 0.7724719907713992
11.581647999293336 392.8810775416922 0.769108189062168
11.586875554246753 390.67728879363756 0.7680154674168328
11.592103109200169 389.06523975040216 0.7671371688737559
11.597330664153585 390.36745077575426 0.7684326607771099
11.602558219107001 390.94492797337386 0.7683893645370802
11.607785774060417 391.124873982233 0.7687541455038871
11.613013329013834 394.83306941382114 0.7728287684448886
11.61824088396725 392.11647602087425 0.7715586698246075
11.623468438920666 394.410582978533 0.7749443661857637
11.628695993874082 394.5076080535088 0.7756802641686492
11.633923548827498 394.6963745682724 0.7763197738554202
11.639151103780915 396.3683024391556 0.7775366815947002
11.64437865873433 393.8878153113757 0.7750189367275148
11.649606213687747 393.027654028563 0.7742255926730007
11.654833768641163 390.3550009785668 0.772331610085625
11.66006132359458 390.2407467814339 0.7729703015218445
11.665288878547996 390.4868594844113 0.7730526469342796
11.670516433501412 391.19274119563426 0.7736117456989555
11.675743988454828 390.2046983900643 0.7737746036172549
11.680971543408244 386.2945837302248 0.7706411101186735
11.68619909836166 386.3539343805098 0.7718260897237784
11.691426653315077 387.6688906508991 0.774182666033498
11.696654208268493 386.75589594449707 0.7734446138203251
11.701881763221909 385.9709458465054 0.7727527716956691
11.707109318175325 386.3846476162242 0.7732642831372161
11.712336873128741 386.84584698107955 0.7740944136419567
11.717564428082158 391.5177339879878 0.7791419496778375
11.722791983035574 395.70282790914723 0.7841817929697867
11.72801953798899 394.50967035337516 0.7829444844862207
11.733247092942406 391.6175065491127 0.7805584755320281
11.738474647895822 389.1710925081583 0.7787473086652525
11.743702202849239 388.0614009788528 0.7779077851298445
11.748929757802655 389.65106151099735 0.7793394944895606
11.754157312756071 390.8508509540689 0.7805397946990972
11.759384867709487 391.9005258946503 0.781636879463165
11.764612422662903 392.1738350789653 0.7825412963697836
11.76983997761632 392.80071560440825 0.7833469637617406
11.775067532569736 392.2209518687141 0.782901735637236
11.780295087523152 395.8628369354812 0.7862775159121603
11.785522642476568 397.35778848143786 0.7875270669811167
11.790750197429984 397.8406835290518 0.7879485095573252
11.7959777523834 399.0350911525102 0.7886924678118532
11.801205307336817 397.66819888038276 0.7872815959416156
11.806432862290233 398.6269200933378 0.7883808050642375
11.81166041724365 401.89802840407805 0.79185697605564
11.816887972197065 400.2308714490203 0.7906142075480994
11.822115527150482 397.626026619415 0.7869094437513888
11.827343082103898 391.83143534026607 0.781139450989562
11.832570637057314 387.56188636905114 0.7765817324974035
11.83779819201073 386.8364675336562 0.776280623055834
11.843025746964146 382.1612072864299 0.7732812645826044
11.848253301917563 381.1192096803971 0.7727070797233099
11.853480856870979 378.2577017695781 0.7706669815437003
11.858708411824395 374.7059504962911 0.7661164339825002
11.863935966777811 370.40247874174423 0.762137999263365
11.869163521731227 367.0207446863542 0.7599879711724369
11.874391076684644 364.6892398765562 0.7588812928474313
11.87961863163806 364.745159096224 0.7606937282943124
11.884846186591476 361.16871779617554 0.7568528532919178
11.890073741544892 358.0744758802941 0.7537466838886613
11.895301296498308 355.7141717402479 0.7506131888322234
11.900528851451725 353.5944662428671 0.7488925093752986
11.90575640640514 353.13207962842506 0.7485676621055533
11.910983961358557 353.9267151672028 0.7490150052958198
11.916211516311973 352.66543014006385 0.7476271797717083
11.92143907126539 348.35862118185094 0.742802988704204
11.926666626218806 348.3739782485078 0.7447584914738099
11.931894181172222 347.39486837620376 0.7448847109237311
11.937121736125638 348.0829056554861 0.7465202519455286
11.942349291079054 346.93920922188886 0.7458769712063141
11.94757684603247 346.3915296322062 0.7438045297299701
11.952804400985887 347.70464175911206 0.7453534019195318
11.958031955939303 347.2426446513345 0.7456096609601108
11.963259510892719 347.25890828747316 0.7450938141238882
11.968487065846135 346.24198298416877 0.7444649912094491
11.973714620799552 343.7896709741682 0.7414915413404436
11.978942175752968 342.7472158192804 0.7402950415287607
11.984169730706384 343.3244487231205 0.741386620998666
11.9893972856598 344.9639190168774 0.743197628911669
11.994624840613216 348.6935503739162 0.7473716298390497
11.999852395566633 349.23387531847067 0.7495599723291199
12.005079950520049 346.716003859857 0.7465012166599055
12.010307505473465 343.6578964391735 0.7431477340059475
12.015535060426881 343.12157068011 0.7425024706547526
12.020762615380297 345.1559224256518 0.7447825838238324
12.025990170333714 346.2078376712217 0.7462356049628774
12.03121772528713 344.44084256886435 0.7444737512065321
12.036445280240546 343.6506358600532 0.7430877789127094
12.041672835193962 340.0708570972451 0.7395750937767223
12.046900390147378 339.1313984778954 0.7394932283496228
12.052127945100795 337.1180694901993 0.7382633168270116
12.05735550005421 340.8594152739749 0.7426701296784057
12.062583055007627 340.34611795524825 0.7416918401853677
12.067810609961043 342.19587850323643 0.7440800364627922
12.07303816491446 341.53650684967096 0.7425897756558657
12.078265719867876 343.37240669676186 0.7445701628307079
12.083493274821292 347.72706136293067 0.7482326970676207
12.088720829774708 351.906680863718 0.7525349722520441
12.093948384728124 353.93992723264085 0.7546242291077628
12.09917593968154 355.7901799784929 0.7572141231074163
12.104403494634957 356.6381879345503 0.7586905445227067
12.109631049588373 361.24059919994386 0.7626809374077558
12.114858604541789 370.1280376832332 0.7711169544710618
12.120086159495205 379.96922487617644 0.780649895648683
12.125313714448621 390.5222212927407 0.790380144179487
12.130541269402038 397.86469704901367 0.7974654922390619
12.135768824355454 407.0961764513392 0.806944209348646
12.14099637930887 417.8999303594888 0.8170729975448454
12.146223934262286 431.69979926048586 0.8305650881514012
12.151451489215702 444.7588793925691 0.8429599622204941
12.156679044169119 455.10578167570276 0.8527338596380776
12.161906599122535 460.80072658734883 0.8583573517369426
12.167134154075951 463.14744191150083 0.8598457606840774
12.172361709029367 463.31166549499267 0.8598155001765906
12.177589263982783 459.7863508011314 0.8567169791911674
12.1828168189362 461.15720663550434 0.8581289248713219
12.188044373889616 459.36646500981726 0.8570697420926605
12.193271928843032 456.26474737129945 0.8547707723831012
12.198499483796448 451.5952128373553 0.8500388489345652
12.203727038749864 443.99441045754196 0.8436460985298643
12.20895459370328 439.4735182293384 0.8396713984731627
12.214182148656697 434.997894809378 0.8355782068258094
12.219409703610113 426.67803884149157 0.8279288270615532
12.22463725856353 420.3303357946912 0.8220013843350805
12.229864813516945 409.83426419065734 0.8129888078286841
12.235092368470362 403.7318023794186 0.8075659951711359
12.240319923423778 398.44564099884127 0.802695354328197
12.245547478377194 391.4107549367364 0.7953763160114032
12.25077503333061 386.47181856578 0.7906760716026205
12.256002588284026 380.6982669208623 0.7851048022648444
12.261230143237443 378.2252080306035 0.782877350603026
12.266457698190859 374.1130502191766 0.7786030225785935
12.271685253144275 372.49364998571076 0.7773463123685569
12.276912808097691 367.9144943383364 0.7747623435471489
12.282140363051107 362.64692929075187 0.7705567296685976
12.287367918004524 356.8901660861126 0.7651373672307353
12.29259547295794 353.520951306711 0.7616683359757644
12.297823027911356 352.7708339104052 0.7598613607604241
12.303050582864772 352.30144733600986 0.7593923989598548
12.308278137818188 353.76569826329165 0.7609053522287554
12.313505692771605 352.10701758320783 0.7619344491670899
12.31873324772502 350.9380833602565 0.7688433655457865
12.323960802678437 352.4441279368024 0.7753121228448129
12.329188357631853 352.3053292672536 0.7780991242132894
12.33441591258527 350.7754424310687 0.7802443746691018
12.339643467538686 353.0630423317161 0.78694953328983
12.344871022492102 347.6357527553081 0.7854722137880581
12.350098577445518 345.3279542768692 0.7859378408286175
12.355326132398934 341.13046686393716 0.7842641764124416
12.36055368735235 337.913538503338 0.782798628617237
12.365781242305767 335.1916158326017 0.7796024350876197
12.371008797259183 331.8279357051247 0.7767715676834597
12.376236352212599 329.8968855808406 0.775122967230438
12.381463907166015 327.8086727753162 0.7751214533507735
12.386691462119432 329.94830555964 0.7805720720108357
12.391919017072848 329.06164017060814 0.7822014018787933
12.397146572026264 329.2338808477512 0.7841471986852743
12.40237412697968 327.81146186251146 0.7841100995614616
12.407601681933096 326.5907335648506 0.7845770954296999
12.412829236886513 326.82195604281395 0.7873139361559368
12.418056791839929 329.3579454273046 0.7915964307569257
12.423284346793345 328.29554779732183 0.7913136126976595
12.428511901746761 325.4514959478149 0.7875114298504022
12.433739456700177 325.150379684084 0.7881008656594692
12.438967011653594 324.1484282022051 0.7882941714981125
12.44419456660701 324.6479640195129 0.7905088282959671
12.449422121560426 326.6891858392274 0.7949759165243979
12.454649676513842 326.8955717722442 0.7983734848539961
12.459877231467258 327.7062498251464 0.8012519089181627
12.465104786420675 327.78682966658516 0.8029726215699496
12.47033234137409 327.46982807770615 0.8032337325704418
12.475559896327507 327.7168406954058 0.8035010838443015
12.480787451280923 324.81743423400593 0.8008287591334743
12.48601500623434 321.4116357925134 0.7981382162455032
12.491242561187756 322.4205171833911 0.8000599660877612
12.496470116141172 322.2503268672898 0.8016209367666962
12.501697671094588 323.3811063644225 0.8035927712910467
12.506925226048004 326.62664100043355 0.8085680033317353
12.51215278100142 323.61462578622866 0.8056280074527007
12.517380335954837 317.94076836164305 0.7997300001937478
12.522607890908253 314.5525719374963 0.7957290427095887
12.527835445861669 308.1972019681295 0.7883782696560101
12.533063000815085 310.6404482711325 0.7917114010774832
12.538290555768501 312.06174582275696 0.7951924299998255
12.543518110721918 313.12127783230653 0.7977660338425869
12.548745665675334 314.0342526658053 0.8010655005368102
12.55397322062875 310.0105017788542 0.7985963524428009
12.559200775582166 308.69792730070355 0.7980709214591545
12.564428330535582 309.29257960191745 0.795071444025822
12.569655885488999 308.52201297979434 0.7859130754033004
12.574883440442415 308.4757363538847 0.7811876060965679
12.580110995395831 310.3799698030213 0.7803076420929586
12.585338550349247 306.23681039711147 0.7720848084788449
12.590566105302663 303.0903446806628 0.7666259773588808
12.59579366025608 301.65060821469257 0.763814409812996
12.601021215209496 302.0239968125593 0.7644438121480236
12.606248770162912 306.99820207497595 0.7707058056786565
12.611476325116328 310.1418608405312 0.7736100279060432
12.616703880069744 310.61626703481056 0.773249743936192
12.62193143502316 310.6741540828409 0.7724839616285935
12.627158989976577 315.2798996165002 0.776728944409592
12.632386544929993 313.4793442466535 0.7730250936176984
12.63761409988341 317.08151204924883 0.7758499999319034
12.642841654836825 316.53464560567335 0.7744536439149332
12.648069209790242 316.48653253305315 0.7747407777211079
12.653296764743658 319.3565117652884 0.7764641878005415
12.658524319697074 318.3268233216161 0.7720242150159352
12.66375187465049 320.0729689659812 0.7721729251420407
12.668979429603906 321.9343485137617 0.7731604588141409
12.674206984557323 327.98530364056614 0.7805027730365685
12.679434539510739 336.1020841257441 0.7891367545763055
12.684662094464155 343.15534998118414 0.7959967790201139
12.689889649417571 346.4848941927192 0.7990716919760671
12.695117204370987 352.44277079836155 0.8042499230005471
12.700344759324404 357.0339114741848 0.8085403772819774
12.70557231427782 362.76347509137594 0.8142384984705677
12.710799869231236 370.41344724798284 0.8213718817958164
12.716027424184652 379.08383278577475 0.8299617812290926
12.721254979138068 388.11466371338906 0.8393547974964134
12.726482534091485 392.2597813028958 0.8430682991592385
12.7317100890449 397.6571435517471 0.8485140137306251
12.736937643998317 399.30609953925784 0.850551743542526
12.742165198951733 401.40935670880043 0.8521551189898114
12.74739275390515 403.8627820618355 0.8542609832470647
12.752620308858566 404.63826856268645 0.8547203144521299
12.757847863811982 404.63723801895634 0.8545116910622162
12.763075418765398 402.00387943921714 0.8520660155234351
12.768302973718814 396.13503116293134 0.846741369361554
12.77353052867223 388.46199816977 0.8389243586794412
12.778758083625647 382.0759949560542 0.8321544142369627
12.783985638579063 377.5268215446573 0.8261108041955051
12.789213193532479 375.92830415241656 0.8235353423935087
12.794440748485895 371.8202398385518 0.8184241760295994
12.799668303439312 369.6614442648527 0.8157880770290817
12.804895858392728 365.21549225168917 0.8120301403216185
12.810123413346144 361.536619873244 0.8076144730527585
12.81535096829956 356.6575123378002 0.8019001828893185
12.820578523252976 355.14859327603017 0.8005894840804001
12.825806078206393 352.35474764418643 0.7966807864626284
12.831033633159809 351.26540817727624 0.7951543387054246
12.836261188113225 353.6548260045849 0.7983046576740961
12.841488743066641 351.56120937568545 0.7953460127943562
12.846716298020057 352.7050099179613 0.797215744016752
12.851943852973474 352.3320072625574 0.7967055536653369
12.85717140792689 352.99016667932256 0.7967774605803235
12.862398962880306 357.5405605828384 0.8012802752228555
12.867626517833722 357.0668987902179 0.8000396795281715
12.872854072787138 356.84553433842933 0.7995203098563719
12.878081627740555 359.8676267918009 0.8029285055932458
12.88330918269397 360.3372668254751 0.8039440788668359
12.888536737647387 366.3984982218295 0.8098485262909355
12.893764292600803 369.72768672451485 0.8125350148639877
12.89899184755422 370.5381226434929 0.8127857924123967
12.904219402507636 371.9665824379144 0.8126689750982321
12.909446957461052 371.1911393876424 0.8116892157032979
12.914674512414468 364.53999688881004 0.8039597584245525
12.919902067367884 357.71645288200233 0.796201515979342
12.9251296223213 351.1188033599522 0.7893457705815
12.930357177274717 351.3318501220614 0.7904682881522985
12.935584732228133 349.16260702101437 0.7883874876669933
12.940812287181549 345.06586379848267 0.7836404343154689
12.946039842134965 339.682713845441 0.7766832616781467
12.951267397088381 336.3924705264752 0.7725842818947078
12.956494952041798 339.46850401313014 0.7768451220042987
12.961722506995214 340.4001825264221 0.7771118856330687
12.96695006194863 335.7189097623594 0.7718744076686198
12.972177616902046 328.6596240546983 0.763880355431173
12.977405171855462 322.5236961361629 0.7567654176056402
12.982632726808879 323.6743431943203 0.7588900002762228
12.987860281762295 327.1513604829197 0.7634792572210518
12.993087836715711 328.7813622088141 0.76560363515455
12.998315391669127 326.43756270911456 0.7635670059183925
13.003542946622543 325.5344936100556 0.7613047885585129
13.00877050157596 324.8780255653888 0.7596017711928914
13.013998056529376 325.43197019020346 0.7595313104395762
13.019225611482792 329.06256466912976 0.7634386413462706
13.024453166436208 329.9364286226989 0.7653493215474858
13.029680721389624 330.05943845447763 0.7662041091105971
13.03490827634304 332.5054206312825 0.7694430661279309
13.040135831296457 333.32419845579847 0.7706430130764694
13.045363386249873 335.634305210816 0.7740710618112053
13.05059094120329 335.88481193917517 0.7741859050990938
13.055818496156705 333.8718272481487 0.7716502946142717
13.061046051110122 335.7570924730723 0.7728790137632793
13.066273606063538 335.65341131830445 0.770966251095265
13.071501161016954 337.120042231938 0.7729641917618642
13.07672871597037 338.3098200604785 0.7755796594573372
13.081956270923786 339.6871818566588 0.7779791453360126
13.087183825877203 338.53531549671897 0.7782209215264283
13.092411380830619 334.3489013782614 0.7724754431488718
13.097638935784035 329.3602829255906 0.7645214702288359
13.102866490737451 322.9694961594463 0.757107024273423
13.108094045690867 317.28810484837317 0.749788126386497
13.113321600644284 316.46374566435907 0.7485163282475098
13.1185491555977 317.40200965238006 0.7502823675168696
13.123776710551116 319.7423200157764 0.7533563972449201
13.129004265504532 316.06382258953397 0.7503621620963642
13.134231820457948 312.3903856838123 0.7462910201861543
13.139459375411365 312.7677742647501 0.7469566042312433
13.14468693036478 312.69593117526 0.7467681261819644
13.149914485318197 315.55469877736874 0.7510609402483283
13.155142040271613 317.76680764456296 0.7541785242400636
13.16036959522503 321.76538260933484 0.759017618227284
13.165597150178446 324.11941971357726 0.762544775568215
13.170824705131862 323.4530158726646 0.7605516771396755
13.176052260085278 325.7470094592494 0.7644794458095806
13.181279815038694 326.7398724503274 0.7666911802252548
13.18650736999211 330.3056222017727 0.7709804570555664
13.191734924945527 327.2092746299361 0.7677668977303201
13.196962479898943 324.3542964405712 0.7620163924117617
13.202190034852359 321.0749024086265 0.7569608086162409
13.207417589805775 321.8709636822185 0.7572996922272098
13.212645144759191 323.78289705728116 0.759765817337644
13.217872699712608 325.88949080953586 0.7622538118979951
13.223100254666024 328.8784685466563 0.7669886392881035
13.22832780961944 329.2310489094684 0.7679715417595508
13.233555364572856 327.4629557123475 0.7658015867783182
13.238782919526273 325.1387158811601 0.7623071218300227
13.244010474479689 323.06742445219754 0.7586061170062867
13.249238029433105 320.45364729752595 0.7563021744498932
13.254465584386521 321.0970947318188 0.7580577319873046
13.259693139339937 319.9698733663734 0.7570619822343106
13.264920694293354 318.53885749035334 0.7564694022639877
13.27014824924677 314.7897066950828 0.7507079896713429
13.275375804200186 311.0985084994149 0.7464378159333127
13.280603359153602 309.8217619830032 0.7441271279647562
13.285830914107018 308.31182883499207 0.7422832843582791
13.291058469060435 307.4834487042862 0.7429078941322645
13.29628602401385 307.63179231035286 0.7435881388710135
13.301513578967267 310.07992276701816 0.7458793296643511
13.306741133920683 310.1703332339702 0.7467049636967664
13.3119686888741 308.81145100352734 0.7441008882057514
13.317196243827516 307.8547661026714 0.7430149782084716
13.322423798780932 304.19876487866435 0.7386111422765351
13.327651353734348 304.8805243269866 0.7393456529074011
13.332878908687764 302.8375438502452 0.7383005808746576
13.33810646364118 304.1178735246442 0.7406774819957109
13.343334018594597 305.9051310587288 0.7432759070857302
13.348561573548013 302.0064866936912 0.7390586105313877
13.353789128501429 299.92456236716635 0.7377367175595648
13.359016683454845 298.4084560946025 0.7357143811611329
13.364244238408261 299.38313334494444 0.734597140099359
13.369471793361678 302.02543517366956 0.7372448007595166
13.374699348315094 300.5977333798201 0.7345922576162803
13.37992690326851 299.3958076100837 0.7343590097621824
13.385154458221926 299.8173312323106 0.7363056046560927
13.390382013175342 299.602522586376 0.7366255257923013
13.395609568128759 299.96316689618703 0.7375985129440978
13.400837123082175 300.8195786857631 0.7385958746489586
13.406064678035591 304.90613612380014 0.7430239451498949
13.411292232989007 306.33855368214466 0.744575701782021
13.416519787942423 309.82867982163657 0.7468601322866808
13.42174734289584 310.73925183948745 0.747890464899677
13.426974897849256 311.73367291030894 0.7479637510694207
13.432202452802672 315.32652833571046 0.7513098024755642
13.437430007756088 317.40301798266563 0.753751106174843
13.442657562709504 318.2054998150125 0.7538368297859545
13.44788511766292 315.2547517889104 0.7500462289167924
13.453112672616337 314.54518840069284 0.7485552384344576
13.458340227569753 315.0375134386093 0.7487384893928909
13.46356778252317 316.7126557014166 0.7518455127368248
13.468795337476585 318.1553417231419 0.7547923042141957
13.474022892430002 320.10456693304997 0.7572465368095771
13.479250447383418 323.6594095903806 0.7620219454891713
13.484478002336834 324.7001060723529 0.7628483967166139
13.48970555729025 326.63698882178704 0.7642493338253069
13.494933112243666 320.9432863538645 0.7562435469067541
13.500160667197083 316.80660948737847 0.7504707828177952
13.505388222150499 315.6494296094774 0.7493072194437802
13.510615777103915 314.32575079128225 0.7491483548977024
13.515843332057331 316.03458885400465 0.7532399124744777
13.521070887010747 318.5058972233839 0.7566386330537054
13.526298441964164 315.75202489483655 0.7537481037030134
13.53152599691758 314.08219070296065 0.7511385480906934
13.536753551870996 309.0384515024097 0.7464162922656955
13.541981106824412 303.71989226352105 0.7418972735822774
13.547208661777828 299.27910634073356 0.7368380298827042
13.552436216731245 296.89764345616396 0.7337318051392395
13.55766377168466 293.0423708420203 0.7280315196140056
13.562891326638077 289.1501590818747 0.7223800844286613
13.568118881591493 284.65716288511226 0.7176953417136236
13.57334643654491 282.22965328777786 0.715940316172081
13.578573991498326 279.94053714541775 0.7130352882869696
13.583801546451742 278.6520122114098 0.7129255371778799
13.589029101405158 275.8423636446669 0.711116213273694
13.594256656358574 274.0966609737659 0.708665986381271
13.59948421131199 272.9854628883502 0.7076653410802929
13.604711766265407 271.21609544806626 0.7045163598178817
13.609939321218823 270.00180680715226 0.7024493470798742
13.615166876172239 267.7109773507844 0.6999870072575939
13.620394431125655 266.37830046150737 0.6985194899306786
13.625621986079071 267.1802694631283 0.700582280695906
13.630849541032488 265.3983174788742 0.6978846457144875
13.636077095985904 265.98470078525025 0.6992083939398986
13.64130465093932 265.9821444885782 0.7002447325772739
13.646532205892736 267.9128386267119 0.7037995089748595
13.651759760846153 267.98921048696843 0.7038938089913359
13.656987315799569 266.4444054104123 0.7019179762226191
13.662214870752985 263.4334266232821 0.6987787405174642
13.667442425706401 261.3440513339467 0.696287284417248
13.672669980659817 261.04416611978576 0.6954330503715492
13.677897535613234 260.40357384339325 0.6918957717087869
13.68312509056665 259.0146294596575 0.6891394180424044
13.688352645520066 259.3682297357668 0.689853784037415
13.693580200473482 264.7163631621625 0.6978794255905318
13.698807755426898 263.8904224196543 0.6986993182051203
13.704035310380315 265.6705559717042 0.701579646005009
13.70926286533373 262.64138072501413 0.6986001911265652
13.714490420287147 263.63016467312303 0.6993911235251219
13.719717975240563 264.7641554175988 0.7005734194442478
13.72494553019398 265.42167968006675 0.7011943198579468
13.730173085147396 265.3477620109368 0.7010057334369048
13.735400640100812 265.643774578006 0.7003150624109953
13.740628195054228 263.4318021165302 0.6973641632070942
13.745855750007644 265.4723694639896 0.7003794822100432
13.75108330496106 264.2894137784728 0.6979415824237368
13.756310859914477 261.76406959584205 0.6931684736548829
13.761538414867893 260.9929489343207 0.6917324989461685
13.766765969821309 259.46803516820916 0.6900411741230866
13.771993524774725 259.6439053685789 0.6910650424709078
13.777221079728141 259.40377901393 0.6909401138831827
13.782448634681558 258.9516046673714 0.6925138423286912
13.787676189634974 259.3363290197652 0.6946220567273026
13.79290374458839 261.03705473835475 0.6967856699444586
13.798131299541806 261.9442666468878 0.6971253532153556
13.803358854495222 260.63215894907916 0.693749885780358
13.808586409448639 259.22708597331945 0.6916582488951634
13.813813964402055 259.90287012376484 0.6936747279150236
13.819041519355471 259.3752148629154 0.6931666617978647
13.824269074308887 261.4733728354395 0.697234628403979
13.829496629262303 261.888780192532 0.6979814918831581
13.83472418421572 262.9988101737046 0.6991839827971329
13.839951739169136 265.3468428277207 0.701979187382113
13.845179294122552 265.65783479290815 0.7030793752690737
13.850406849075968 264.9585579269104 0.701809156127086
13.855634404029384 263.8334684289344 0.6999679636758392
13.8608619589828 263.5870584697989 0.6990841484384643
13.866089513936217 264.95158980637103 0.7008199582417827
13.871317068889633 267.85228613276763 0.704333332246927
13.87654462384305 267.95289755058377 0.704496572918318
13.881772178796465 265.0695762813056 0.6996340302293894
13.886999733749882 265.71969430611944 0.6983934999212098
13.892227288703298 269.50709751584196 0.704381025308449
13.897454843656714 274.15350091826144 0.7105740920408274
13.90268239861013 277.66819091661745 0.7166700836110081
13.907909953563546 278.2317043823146 0.7170949218023733
13.913137508516963 279.67510889246205 0.7187040409270163
13.918365063470379 279.71840000151235 0.7189209419930447
13.923592618423795 278.64858923971883 0.7156637728715604
13.928820173377211 279.6761618982943 0.7144277911624455
13.934047728330627 276.67328391335775 0.7090600358331925
13.939275283284044 280.13672861598627 0.7136057126150944
13.94450283823746 281.13390878710015 0.7155886900555184
13.949730393190876 278.8786435861913 0.7127562959969567
13.954957948144292 278.08679697326727 0.7117709919479809
13.960185503097708 277.1127324930308 0.7101556966986056
13.965413058051125 277.7293149981209 0.7111719372748185
13.97064061300454 276.85809418876033 0.7096244286613839
13.975868167957957 274.1268328049223 0.7069411425860455
13.981095722911373 269.17609143327473 0.7001634929285782
13.98632327786479 267.7639738915171 0.699262162445123
13.991550832818206 265.9097928643672 0.6971470622089383
13.996778387771622 267.20198415846295 0.7001327848913697
14.002005942725038 266.91596267187583 0.7004474193738731
14.007233497678454 268.5650090721643 0.7025223898152769
14.01246105263187 270.12473219919707 0.703944268301832
14.017688607585287 271.268924049557 0.7057121255553422
14.022916162538703 273.44537370923763 0.7086791045142524
14.028143717492119 273.047486428945 0.7078972977601119
14.033371272445535 273.9229241161026 0.709063610831403
14.038598827398951 275.1457184267862 0.7101554232496626
14.043826382352368 275.70398556730987 0.7107917762815752
14.049053937305784 278.86115367273504 0.7148438829164211
14.0542814922592 277.96466525508987 0.7132271604335307
14.059509047212616 280.4131149249117 0.7159706479493568
14.064736602166032 280.1485769723067 0.7154129502243861
14.069964157119449 281.9999911616816 0.7173048901389072
14.075191712072865 282.20384391600186 0.719384077185425
14.080419267026281 285.2811511904536 0.7242213395408892
14.085646821979697 291.0356066132893 0.7295344842932429
14.090874376933114 293.1966383832396 0.731332206743196
14.09610193188653 296.3298589940041 0.7325168541818986
14.101329486839946 295.5747279401259 0.7305754261288951
14.106557041793362 295.31593693212517 0.7302042641377761
14.111784596746778 297.97730581330114 0.7328611579530516
14.117012151700195 301.11070538120725 0.7365492745925317
14.12223970665361 302.30520125517137 0.737987351584197
14.127467261607027 300.119407656193 0.7360033953005743
14.132694816560443 296.14432298594335 0.7315769207208831
14.13792237151386 291.0407512329965 0.7255603950396511
14.143149926467276 289.44217843499257 0.7247811281746104
14.148377481420692 291.37050661929334 0.7280058457662412
14.153605036374108 290.15028633920025 0.7281499684481969
14.158832591327524 289.1437686790451 0.7266170717036944
14.16406014628094 290.13306244066405 0.727144793999608
14.169287701234357 288.08125475092004 0.7228067375829368
14.174515256187773 288.86700581100524 0.7219476630740802
14.179742811141189 287.9777213194781 0.7210968851785278
14.184970366094605 285.5858510401153 0.7183130002587156
14.190197921048021 284.57252344262895 0.7182291084752729
14.195425476001438 280.8616047324752 0.7148139437372012
14.200653030954854 279.39381583839634 0.7119918699161948
14.20588058590827 282.0577656129773 0.715947999884195
14.211108140861686 283.78943363558017 0.7180705304263763
14.216335695815102 286.9471604298453 0.7209728886376044
14.221563250768519 287.22705553292184 0.7219387257585771
14.226790805721935 286.25162373596424 0.7194422399347635
14.232018360675351 284.9306569072973 0.7163542414623594
14.237245915628767 286.2736588779981 0.7181012204835548
14.242473470582183 288.35905213520863 0.7199168513952783
14.2477010255356 290.85347568533933 0.7233902086911064
14.252928580489016 289.954641876936 0.7225270144506468
14.258156135442432 288.44247875742195 0.7199387757289326
14.263383690395848 290.15018579093567 0.7216115878160346
14.268611245349264 290.66908514875706 0.7228322948372399
14.27383880030268 291.14325776646217 0.7228477260746736
14.279066355256097 291.6974953100139 0.7252790867005637
14.284293910209513 292.45828924961575 0.7252586810136973
14.28952146516293 294.6662311348849 0.7277594191189316
14.294749020116345 294.8207827741093 0.7277645906248764
14.299976575069762 293.8426099909917 0.7255540133960631
14.305204130023178 291.76652264927935 0.7219463105679463
14.310431684976594 290.03301025405125 0.7195284711778417
14.31565923993001 290.13665830641014 0.7182174740900023
14.320886794883426 292.7114103138844 0.7215605484434804
14.326114349836843 297.5391668635621 0.7278133700605244
14.331341904790259 300.7524188889889 0.7308111375444198
14.336569459743675 302.41709390639215 0.7321344861008285
14.341797014697091 302.2068896051263 0.7319504175054009
14.347024569650507 306.8462846391308 0.7367500548118409
14.352252124603924 306.6103006533021 0.7367945839476915
14.35747967955734 309.74765470965247 0.7420445908228177
14.362707234510756 310.92392013364656 0.7429802349841941
14.367934789464172 311.03734664477486 0.7442491868323653
14.373162344417588 314.04135837745594 0.7474141289990432
14.378389899371005 309.3005637131373 0.7415069154529053
14.38361745432442 312.63988114515746 0.7450685071227754
14.388845009277837 313.5206711022946 0.7455234389554608
14.394072564231253 313.6520129640709 0.7468055482102284
14.39930011918467 312.80508943417436 0.7462268392849339
14.404527674138086 307.4549873729576 0.7400983035623473
14.409755229091502 305.65671840748746 0.7377269688412449
14.414982784044918 304.4087403784517 0.7360213851124708
14.420210338998334 308.98062705152574 0.7423713162257182
14.42543789395175 311.18273069821464 0.7451265157890942
14.430665448905167 312.91681922841923 0.7475764328956962
14.435893003858583 309.0687296557094 0.741661677295501
14.441120558811999 308.6240949126832 0.7399682591657817
14.446348113765415 307.37262699641565 0.7378156442215682
14.451575668718831 306.9186557938028 0.7370408414886767
14.456803223672248 310.37494713392374 0.7415626985982866
14.462030778625664 312.4003355072459 0.7443341602883384
14.46725833357908 315.704141395624 0.7476091174561235
14.472485888532496 319.2986867286308 0.751352462801743
14.477713443485912 325.9930723728066 0.7593757300732465
14.482940998439329 330.79724020884487 0.7645891057777643
14.488168553392745 336.03678001611706 0.7703081766816289
14.493396108346161 340.5824873564196 0.7749935070435883
14.498623663299577 342.54231909337847 0.7772335697748933
14.503851218252994 342.3828125995439 0.777098982525532
14.50907877320641 345.54129631873025 0.7811234164162011
14.514306328159826 347.206080950934 0.7825654898294803
14.519533883113242 349.4423373019178 0.7846488278509979
14.524761438066658 350.45189842603867 0.78626366355338
14.529988993020075 348.86220443067623 0.7848767441983265
14.53521654797349 346.7056568875142 0.782490672906596
14.540444102926907 343.86292159678914 0.7799648520295313
14.545671657880323 339.9938153932247 0.7756100936438425
14.55089921283374 330.4389801984007 0.7653482812765319
14.556126767787156 320.1607870337587 0.7545356175386311
14.561354322740572 312.9989306761905 0.7469419299119889
14.566581877693988 309.7666842627104 0.7444547004820697
14.571809432647404 308.0454117853781 0.7407567310767524
14.57703698760082 308.79763237868184 0.7419230838106871
14.582264542554237 306.50825018892874 0.737363905095951
14.587492097507653 306.15298977325045 0.7361257997944369
14.592719652461069 306.6926687457335 0.7355962100131352
14.597947207414485 309.9365701695668 0.7392387666241486
14.603174762367901 314.2702131488058 0.7442241521506816
14.608402317321318 321.25677046818214 0.7527690206056883
14.613629872274734 324.14866974267744 0.7556439831885511
14.61885742722815 329.64766567206595 0.7621160108106761
14.624084982181566 331.89895916363616 0.7645678812150252
14.629312537134982 338.72171505950433 0.7719961181410792
14.634540092088399 347.1560521781078 0.7809049788456949
14.639767647041815 352.10860156206894 0.786198807018325
14.644995201995231 349.747547405532 0.7834062033342112
14.650222756948647 349.61586304383013 0.78258788901164
14.655450311902063 347.2138958339648 0.7789314374848433
14.66067786685548 348.9391448852933 0.7803558572903522
14.665905421808896 349.28027790594217 0.7814769289134397
14.671132976762312 347.33090401186837 0.7790642669802779
14.676360531715728 347.2014364797973 0.7785965424053907
14.681588086669144 342.97263528461315 0.7728470617270656
14.68681564162256 342.94047321633496 0.7725834245962002
14.692043196575977 344.18039374847217 0.7739354128233349
14.697270751529393 346.8829349787591 0.7770671328837864
14.70249830648281 351.1102036035918 0.7818040268545462
14.707725861436225 355.3493761330828 0.7863496008192904
14.712953416389642 354.8807272922056 0.7859620136211817
14.718180971343058 355.13510152551385 0.7869951335555452
14.723408526296474 354.119349750177 0.7856971078794471
14.72863608124989 353.45073643411496 0.7855612941170752
14.733863636203306 353.84464569852224 0.785718692852733
14.739091191156723 350.1796557026139 0.7815492998002203
14.744318746110139 346.06049339793105 0.7769567487254392
14.749546301063555 341.1980926532878 0.7718317792190318
14.754773856016971 333.3837570495335 0.7624681079282841
14.760001410970387 328.05422304996597 0.75807210869615
14.765228965923804 322.67459486194014 0.7516877922393853
14.77045652087722 319.0742973898707 0.7488047163482666
14.775684075830636 316.11212132282725 0.7457320842835574
14.780911630784052 311.1762251773355 0.7393411702605439
14.786139185737468 311.43849636523686 0.7408523736253544
14.791366740690885 308.12335202092015 0.7363806934206211
14.7965942956443 308.34981172812434 0.736484862539444
14.801821850597717 311.9738588836948 0.7402465176926415
14.807049405551133 314.39404881934 0.7429854773344018
14.81227696050455 316.5615501284218 0.7462690220777591
14.817504515457966 320.60628582993206 0.7506556040383662
14.822732070411382 323.21608717372214 0.7525769471732997
14.827959625364798 328.9689389172445 0.7587853753480323
14.833187180318214 330.0791981108956 0.7602312483122818
14.83841473527163 333.36197169858184 0.7645547266471603
14.843642290225047 332.4451174697781 0.7639139750156161
14.848869845178463 333.38811186744243 0.7655720529836497
14.854097400131879 335.8913598047959 0.767191042037478
14.859324955085295 337.79570135996704 0.7697133675296917
14.864552510038711 340.11220204939974 0.7711391063600394
14.869780064992128 338.4829675697182 0.7690280229238022
14.875007619945544 339.24944046715177 0.769819436372266
14.88023517489896 341.2993003858265 0.7716300747327479
14.885462729852376 346.1313466356861 0.7785493374352193
14.890690284805792 347.71818941266815 0.7797555578270557
14.895917839759209 348.7362253497873 0.7805656478762487
14.901145394712625 346.588309114965 0.7778097125469571
14.906372949666041 344.95721935521715 0.7752855798082396
14.911600504619457 346.3721796154259 0.7770691525043505
14.916828059572873 345.8041722493071 0.7769357631399624
14.92205561452629 340.49725653314 0.7707275212555001
14.927283169479706 335.65919491020435 0.7667947278734897
14.932510724433122 330.0253027454501 0.7611498477317501
14.937738279386538 326.2613869587438 0.7577474203991479
14.942965834339955 320.0183655681294 0.7509610704893898
14.94819338929337 315.6565861882832 0.7458530057589406
14.953420944246787 309.83865965313277 0.7397994873628575
14.958648499200203 306.4044398699603 0.7362781016289538
14.96387605415362 303.71655385525503 0.7330204100256685
14.969103609107036 298.73673309809305 0.7267188660068846
14.974331164060452 297.7562319057446 0.7265687964912618
14.979558719013868 296.0267018347128 0.7253906498362275
14.984786273967284 293.6570605530884 0.722423909792879
14.9900138289207 292.4870275116881 0.7203965171921964
14.995241383874117 296.0476307792347 0.7237439461189402
15.000468938827533 298.0723273542359 0.725252058439589
15.005696493780949 301.6644313620983 0.729118745256017
15.010924048734365 301.05464389431165 0.7277471702571752
15.016151603687781 300.7375740972612 0.7270540121750676
15.021379158641198 299.61245254627744 0.7261808038984061
15.026606713594614 301.32730430355946 0.7289970296531831
15.03183426854803 305.9499918112257 0.7347980621047787
15.037061823501446 308.5778017998205 0.7384043481242776
15.042289378454862 310.56526631520694 0.7402573529912322
15.047516933408279 308.38890029310323 0.7371762246786238
15.052744488361695 311.071834187453 0.7395091264752258
15.057972043315111 313.9997634471104 0.7430909212228624
15.063199598268527 313.2986119063661 0.7426736769713664
15.068427153221943 313.8628144381036 0.7434970632258374
15.07365470817536 313.9425202482126 0.743637274584901
15.078882263128776 314.47031951638166 0.7438878884754796
15.084109818082192 311.9150641164538 0.740856735401222
15.089337373035608 309.7315648343268 0.7380353856603176
15.094564927989024 308.64123176759216 0.7381921546324682
15.09979248294244 307.97584044665564 0.7381857867224905
15.105020037895857 309.66337952102714 0.7403834428591766
15.110247592849273 307.5198054993108 0.7378441834419684
15.11547514780269 305.6020791579443 0.734019677462957
15.120702702756105 305.6193285097594 0.7352463864605653
15.125930257709522 302.48300779370817 0.7314968837221799
15.131157812662938 300.98045711298863 0.729637860961086
15.136385367616354 297.8818294706326 0.7263939279101712
15.14161292256977 293.8704800943565 0.7211292696307132
15.146840477523186 292.66575151435046 0.721086998842423
15.152068032476603 292.8065929922576 0.7206646683032
15.157295587430019 293.9967057211379 0.722396813389474
15.162523142383435 293.53803878178957 0.7213042154471146
15.167750697336851 289.7713434198284 0.7164274790638792
15.172978252290267 287.4282950532716 0.7126483798697176
15.178205807243684 283.5713706529523 0.7085938319453232
15.1834333621971 281.1377881493007 0.7057162098808615
15.188660917150516 277.3761837605963 0.7022163046300546
15.193888472103932 275.75409831812914 0.7022492803610464
15.199116027057348 274.2500929325741 0.6996744747272515
15.204343582010765 274.20130782994096 0.6995280767098514
15.20957113696418 277.1409778596756 0.7018854033771506
15.214798691917597 280.31594567219486 0.7051821682247877
15.220026246871013 279.4470555870384 0.7057077335018369
15.22525380182443 277.20053267862005 0.7018935765011637
15.230481356777846 274.2249999587593 0.6992092956045253
15.235708911731262 272.82778674350396 0.697481468725285
15.240936466684678 272.54607766747665 0.697068469141283
15.246164021638094 270.8105347077819 0.6958764238624402
15.25139157659151 271.837210689405 0.6967583727400227
15.256619131544927 273.42750275608836 0.6981300713495666
15.261846686498343 273.0251484935304 0.6980728553759225
15.267074241451759 273.075908069524 0.6984465882042985
15.272301796405175 273.42918091852397 0.6998259189410926
15.277529351358591 272.68349411911163 0.698225462308084
15.282756906312008 273.6197200805586 0.6984981099870605
15.287984461265424 274.6491836946471 0.7003023219873972
15.29321201621884 276.8138501780225 0.7023609110619464
15.298439571172256 278.59937506559703 0.7044921649277723
15.303667126125672 280.53245586293815 0.7062405102466544
15.308894681079089 280.5846729152531 0.7065730865098383
15.314122236032505 281.5283352820339 0.7082685123939554
15.319349790985921 283.59381401668537 0.7116885262463948
15.324577345939337 284.28636083610445 0.7115477444435663
15.329804900892753 286.16885132167187 0.7138533861330686
15.33503245584617 285.62913275578677 0.712164199401433
15.340260010799586 285.835370365558 0.7120910809605431
15.345487565753002 290.04827750894657 0.716099854862957
15.350715120706418 293.7176305005075 0.7207267020493207
15.355942675659835 296.25970736083315 0.7231605198371556
15.36117023061325 296.59039348050544 0.724188781325694
15.366397785566667 295.09141481902674 0.7211692234523991
15.371625340520083 295.3000857329541 0.7206152137933278
15.3768528954735 295.9103397074843 0.721753213722909
15.382080450426916 297.9851009765559 0.7248441018285279
15.387308005380332 298.2654093629846 0.7259223354706967
15.392535560333748 295.38006141339264 0.7231037816104176
15.397763115287164 295.4513539838533 0.7321028044380082
15.40299067024058 293.0906164656088 0.7361009790433581
15.408218225193997 290.15376488811614 0.7369264772970452
15.413445780147413 289.188543456486 0.7398307386001578
15.418673335100829 290.38469152539716 0.7452878034789847
15.423900890054245 293.59303873962267 0.7524203033241016
15.429128445007661 298.9037338684667 0.761615249859179
15.434355999961078 297.8523214901525 0.7631821712909591
15.439583554914494 297.6394891133457 0.7659461196619112
15.44481110986791 296.82773943961257 0.7678824765304314
15.450038664821326 298.69540416376105 0.7731986252012165
15.455266219774742 297.7726487504166 0.773964228421458
15.460493774728159 295.12613893615617 0.7731690386888279
15.465721329681575 293.36784352599665 0.772679036181027
15.470948884634991 295.3127591759403 0.7774037801580094
15.476176439588407 296.77112948992965 0.7805547522305347
15.481403994541823 297.5254944660961 0.7829966792015771
15.48663154949524 296.0210044977463 0.7829537391989883
15.491859104448656 296.7157424530872 0.7861492912813969
15.497086659402072 294.58393612404876 0.7855695686009102
15.502314214355488 296.25919538281323 0.7891092923752278
15.507541769308904 294.665989499696 0.7892865466519627
15.51276932426232 290.24699191530226 0.7851748372469184
15.517996879215737 287.4561639719001 0.7833027511701196
15.523224434169153 285.43863816022906 0.7823986649011777
15.52845198912257 286.7998760016972 0.7861357276190161
15.533679544075985 287.7682590780636 0.790295115947728
15.538907099029402 288.02608504866043 0.792943313687792
15.544134653982818 285.7137905467397 0.7912600054940101
15.549362208936234 285.37269768583326 0.7912905185248085
15.55458976388965 284.28620489453306 0.790824403077855
15.559817318843066 284.2055539200701 0.7913551881200518
15.565044873796483 284.75843918567256 0.7947744326467051
15.570272428749899 286.0313124999049 0.7987324399705298
15.575499983703315 288.08745599058483 0.8042227032429733
15.580727538656731 288.4782868789533 0.8061147977822627
15.585955093610147 286.2601185718361 0.8049666238097802
15.591182648563564 283.72489056049193 0.802154932137649
15.59641020351698 281.1482179432164 0.8006272572735063
15.601637758470396 279.9244095436882 0.7997863764456389
15.606865313423812 279.6370714398043 0.8008367995695247
15.612092868377228 279.64567999342876 0.8027257521847538
15.617320423330645 281.7340611114795 0.8077995149820827
15.62254797828406 281.3131267970682 0.8100120142475661
15.627775533237477 280.0032484916475 0.8094392679411101
15.633003088190893 277.0133483832036 0.8065938444521911
15.63823064314431 274.4186360732013 0.798173284225103
15.643458198097726 271.98507144186783 0.7826952569826152
15.648685753051142 273.0005908098178 0.7791514089563571
15.653913308004558 273.73813840432854 0.7773914429130316
15.659140862957974 271.6299322742541 0.7722790851369075
15.66436841791139 269.36585722095043 0.7649834923592869
15.669595972864807 266.83380320224 0.7590183839944414
15.674823527818223 263.2061030845523 0.753095878323012
15.680051082771639 265.1524488794491 0.754337810814222
15.685278637725055 265.31664597796623 0.7521722524391474
15.690506192678471 265.83870535417907 0.7513829601520208
15.695733747631888 266.2235376563578 0.748860079416943
15.700961302585304 264.596274508452 0.7455935991095688
15.70618885753872 264.25782738340143 0.7453204950296065
15.711416412492136 265.24208051021304 0.7460068330678454
15.716643967445552 267.7556591685473 0.7489961628836301
15.721871522398969 270.6796172665898 0.7509842606072111
15.727099077352385 272.8748131313828 0.7514744900924855
15.732326632305801 273.64705810783016 0.7516416735488105
15.737554187259217 273.19286017735476 0.7508769911816817
15.742781742212633 273.57528733700036 0.7503933037622603
15.74800929716605 277.54011633023094 0.755257816350137
15.753236852119466 278.0123244094342 0.7545532418646372
15.758464407072882 280.6172446753674 0.7561350460679346
15.763691962026298 280.951890705212 0.7553777392412695
15.768919516979715 280.9024245692851 0.7531336328139363
15.77414707193313 280.58784774499355 0.7532710582989812
15.779374626886547 279.92259175781163 0.7526379636954373
15.784602181839963 281.0172972701737 0.7534565457297268
15.78982973679338 280.12223296559887 0.7512690513292766
15.795057291746796 279.2616662703488 0.7486960063412473
15.800284846700212 280.34652931457987 0.7514530835665059
15.805512401653628 279.5418592568529 0.7498237531961427
15.810739956607044 281.4273858606616 0.7516341794872521
15.81596751156046 281.7379774008039 0.7501885492253697
15.821195066513877 280.2971539913857 0.7473609038747774
15.826422621467293 281.1123418660356 0.7470952639941075
15.831650176420709 281.0454633456217 0.7468375047691722
15.836877731374125 278.300346657686 0.742002471029006
15.842105286327541 277.52507273157744 0.7412506002054279
15.847332841280958 276.43483094492336 0.7413290828787685
15.852560396234374 276.334683443089 0.7436647103611015
15.85778795118779 275.6638569653535 0.7424209993663868
15.863015506141206 273.96081422444155 0.7381184614193094
15.868243061094622 273.33681506033054 0.7349549756847022
15.873470616048039 272.07997580791323 0.7315178066468319
15.878698171001455 270.44719205858456 0.7297090817255218
15.883925725954871 271.11040075955987 0.73037696386961
15.889153280908287 271.2523267541241 0.7311193095294038
15.894380835861703 275.40747114093205 0.7375372321748211
15.89960839081512 275.0687168988761 0.7360121024513678
15.904835945768536 277.74166064094595 0.740663515465912
15.910063500721952 278.64852537529225 0.741358966270255
15.915291055675368 276.6670280654467 0.7389676922832245
15.920518610628784 275.96920070710433 0.7371176209657551
15.9257461655822 272.4325485911913 0.7310531041388628
15.930973720535617 271.8023172841965 0.729947348052675
15.936201275489033 270.2579434892117 0.7276927033175287
15.94142883044245 270.4534304869136 0.7265281646238707
15.946656385395865 274.25055382862683 0.7313672504048694
15.951883940349282 273.28785646319807 0.7310624009499164
15.957111495302698 275.99209566659937 0.7343609034383403
15.962339050256114 274.332502746414 0.7312681788197931
15.96756660520953 277.7622714047441 0.7349075216418881
15.972794160162946 280.39835506995377 0.7376873963409339
15.978021715116363 281.2346111229892 0.7394674095969979
15.983249270069779 281.99919530546225 0.7402616384264382
15.988476825023195 278.67026980303234 0.7351026500425444
15.993704379976611 279.86746063982076 0.7377552591056782
15.998931934930027 277.90879931068633 0.7342270006163808
16.004159489883442 274.6535422457567 0.7309313300350647
16.009387044836856 272.6534670552175 0.7285093989161995
16.01461459979027 272.2257209633257 0.7275778337741398
16.019842154743685 273.4763482570509 0.729642813857896
16.0250697096971 272.76830761846537 0.727957184356831
16.030297264650514 272.962173668181 0.7275914040613751
16.03552481960393 274.4728113251716 0.7293035868329535
16.040752374557343 281.8940578562823 0.739204156171418
16.045979929510757 284.71860795205856 0.7421328124041896
16.05120748446417 287.04756862977337 0.7447255033724575
16.056435039417586 288.42916255074414 0.7453686767423959
16.061662594371 289.8594438088448 0.7471053352815961
16.066890149324415 293.2958203514983 0.7508177447819292
16.07211770427783 297.644022845678 0.7562070582376652
16.077345259231244 300.84485227349666 0.7597163484718943
16.08257281418466 304.43330130885886 0.7634137387027672
16.087800369138073 307.27897369595456 0.7675446929076178
16.093027924091487 309.33755997174137 0.7709085929845648
16.0982554790449 313.5442349932635 0.7749763200675602
16.103483033998316 315.7385514107756 0.7786139425732064
16.10871058895173 319.2888462584165 0.7819614236858015
16.113938143905145 317.737893703009 0.7796043298937417
16.11916569885856 316.9207496822326 0.7783022947944708
16.124393253811974 314.44176201526557 0.775375182574186
16.129620808765388 315.1270826364407 0.7767076936954505
16.134848363718802 314.09973323701985 0.775889581398851
16.140075918672217 316.98512008173884 0.7787896088729658
16.14530347362563 317.10321765903325 0.7789457361735211
16.150531028579046 319.47090031080467 0.7817635774795461
16.15575858353246 321.93790234060947 0.7852822341944514
16.160986138485875 321.3243947930945 0.7838632170946014
16.16621369343929 319.616081160711 0.7811093404892319
16.171441248392703 314.11002909095197 0.7740985162840832
16.176668803346118 307.97504341160186 0.7668124253337903
16.181896358299532 303.76886358734816 0.7627073088730094
16.187123913252947 297.7043801191121 0.755352914530582
16.19235146820636 294.4278985260978 0.7512617399213682
16.197579023159776 291.84819551712764 0.7481097237475485
16.20280657811319 287.5435009021421 0.7432726255489396
16.208034133066604 284.17367375993626 0.7392328305542893
16.21326168802002 276.03787867148617 0.7285840179627364
16.218489242973433 271.62737367848007 0.7225764809584152
16.223716797926848 268.9621674977496 0.7195734074593612
16.228944352880262 267.2786000801799 0.7173866352332164
16.234171907833677 265.05334387775787 0.7160177265614169
16.23939946278709 262.45321769052447 0.713667025933341
16.244627017740505 260.89832560018164 0.7133967930637902
16.24985457269392 260.02088883637197 0.7120424495441475
16.255082127647334 258.7790911633288 0.7099935306578944
16.26030968260075 252.7983474530752 0.7006895301459128
16.265537237554163 251.00697718403038 0.6969418134309305
16.270764792507578 249.74090079700656 0.6939004288772126
16.275992347460992 251.50930806257864 0.6965252662379264
16.281219902414406 250.02096853977025 0.6950877731219018
16.28644745736782 248.93652660386348 0.6932051598419987
16.291675012321235 248.54506519791505 0.693190979706159
16.29690256727465 248.3426969302732 0.6910471529007969
16.302130122228064 247.83230223019743 0.6893993032141015
16.30735767718148 250.66789056112754 0.6944860678623037
16.312585232134893 251.20858111499746 0.6960217476467404
16.317812787088307 250.03297602638045 0.6955433410541396
16.323040342041722 245.83108539744958 0.6889322554985057
16.328267896995136 243.7916373141708 0.6859379985228615
16.33349545194855 243.12542212967102 0.6835479228082304
16.338723006901965 244.39954684656874 0.6860058001406637
16.34395056185538 247.84562944361824 0.6893733711400472
16.349178116808794 251.2699710289538 0.6953626582294993
16.35440567176221 254.73533861018484 0.6984686209586458
16.359633226715623 258.1197918443327 0.7023863747922137
16.364860781669037 263.4054552969838 0.7101750653832546
16.37008833662245 269.523056065956 0.7172333268618863
16.375315891575866 271.46346211188757 0.7197044051369695
16.38054344652928 274.15584171144394 0.7216675863885679
16.385771001482695 276.47803353151323 0.7236257462651385
16.39099855643611 280.8710246011098 0.7276339227886685
16.396226111389524 282.7164002195851 0.72819970552222
16.401453666342938 284.25301205038124 0.7295183117355055
16.406681221296353 284.5056371404438 0.7314809810725666
16.411908776249767 280.6385208514613 0.7255338859465718
16.41713633120318 281.0619130640857 0.7263250204007493
16.422363886156596 277.1773897323899 0.7216324817725313
16.42759144111001 273.7415364804114 0.7173936230413896
16.432818996063425 270.4789105356038 0.7133265174994017
16.43804655101684 269.05770134178823 0.7105355645872378
16.443274105970254 268.92811850002516 0.7101838207785178
16.448501660923668 267.84772111505856 0.7099759085859315
16.453729215877082 267.42619868088775 0.7103020041098853
16.458956770830497 266.4168539336535 0.7105081262203811
16.46418432578391 266.3027330199467 0.7087963898638286
16.469411880737326 266.7230940540553 0.7077033410408107
16.47463943569074 266.548831932094 0.707158915575182
16.479866990644155 264.9225712118073 0.7054906808345787
16.48509454559757 266.4134796977465 0.7086036306181253
16.490322100550983 268.8418348636537 0.712751212023906
16.495549655504398 268.9783438773165 0.7110054921698475
16.500777210457812 268.1818593823018 0.7092137623324754
16.506004765411227 271.295639346491 0.7121105031903938
16.51123232036464 270.6781307810769 0.7114411003135689
16.516459875318056 269.9630338026199 0.710979602191647
16.52168743027147 267.4013714840859 0.7073683984682819
16.526914985224884 266.3519464047695 0.7056506064694544
16.5321425401783 267.014678834523 0.7063063230205094
16.537370095131713 264.7865587004462 0.7029470224922492
16.542597650085128 262.8585548873406 0.7021289446510407
16.547825205038542 262.9726209889499 0.7023789761320788
16.553052759991957 264.2350246763392 0.7045640690349225
16.55828031494537 262.44227653746736 0.7034961413367004
16.563507869898785 258.72870220947397 0.6990709471107109
16.5687354248522 255.0451209871791 0.6945691681130927
16.573962979805614 254.37341860435544 0.6925645922558161
16.57919053475903 257.2093230316955 0.6947185559834992
16.584418089712443 254.69963171584024 0.6921857924742495
16.589645644665858 252.97964183972613 0.6893386528573288
16.594873199619272 250.22298112311415 0.6868805454238746
16.600100754572686 248.6857108816108 0.6863183438327592
16.6053283095261 249.73783790013871 0.6887162332249307
16.610555864479515 252.04331791218254 0.6904062438082206
16.61578341943293 250.53942471111216 0.6873360973727298
16.621010974386344 248.6961953740453 0.6836964342937437
16.62623852933976 250.09473223035428 0.6848862554201427
16.631466084293173 252.26354363993474 0.6886434481968927
16.636693639246587 253.90626112920845 0.6898175318789238
16.641921194200002 252.58401841479667 0.6877611268940819
16.647148749153416 251.84975465391793 0.6854822334157351
16.65237630410683 252.20073661892687 0.6865787647502196
16.657603859060245 253.89613716400228 0.6894877487633223
16.66283141401366 252.95507916147682 0.6886298168562204
16.668058968967074 248.62106160087438 0.6841375892456145
16.67328652392049 244.64796219630367 0.6782013312791464
16.678514078873903 242.55579765970361 0.6746010982930384
16.683741633827317 243.11983828775152 0.6749811168101549
16.68896918878073 245.77451648704232 0.6784705361006403
16.694196743734146 243.84180311520862 0.6755650522592882
16.69942429868756 244.98592667541277 0.6780161675522921
16.704651853640975 245.32418672869665 0.6789664306991575
16.70987940859439 243.35204620923906 0.6770386191926071
16.715106963547804 240.75471700397003 0.6745162798933274
16.720334518501218 237.58860163717017 0.6695156057262546
16.725562073454633 236.82826776653434 0.6674980749282914
16.730789628408047 236.44113354896774 0.6657900289390982
16.73601718336146 235.14774704719275 0.6642190514483791
16.741244738314876 236.01286563625382 0.6661290071000596
16.74647229326829 233.48460741920178 0.6634980492687328
16.751699848221705 232.7213723704954 0.6614540399939256
16.75692740317512 227.84074806795286 0.654765336117191
16.762154958128534 226.67557347246637 0.6523190937093238
16.767382513081948 225.35264345576329 0.6509852493379109
16.772610068035362 225.74108861194358 0.6507373274440211
16.777837622988777 225.85804290914828 0.6493205139013456
16.78306517794219 227.4660597132166 0.6515777981178699
16.788292732895606 230.20205402191786 0.6556160018292139
16.79352028784902 231.9270592355186 0.6585871206111379
16.798747842802435 231.42846486806286 0.657998009985948
16.80397539775585 228.8167028198536 0.6547573362099751
16.809202952709263 225.91890028042698 0.6515659312226451
16.814430507662678 223.27979640833982 0.6486691779597789
16.819658062616092 219.7630386762054 0.642715211122833
16.824885617569507 217.58376588410619 0.6396478938234916
16.83011317252292 218.9780452680906 0.6422091252223594
16.835340727476336 223.70972239489242 0.65008507632909
16.84056828242975 224.25139950843283 0.6512073504984753
16.845795837383164 224.9145135259596 0.6523301888178331
16.85102339233658 221.10758167112013 0.6466359997596519
16.856250947289993 220.25363947997636 0.6442990960050271
16.861478502243408 218.62999533839343 0.6411445760604003
16.866706057196822 218.17567422082166 0.6393902718949928
16.871933612150237 217.42004874852844 0.6383280863640832
16.87716116710365 218.68037464485897 0.6416167036055016
16.882388722057065 220.62283411857453 0.6448611957929004
16.88761627701048 221.94684889061136 0.6491788059618663
16.892843831963894 223.79360331673965 0.6541705783445969
16.89807138691731 224.85476592100736 0.6563257918512037
16.903298941870723 224.6223556382317 0.6562637413047834
16.908526496824138 221.93100399321403 0.6498750954728043
16.913754051777552 219.09603083513161 0.6440111132552587
16.918981606730966 215.80977474865588 0.6375512945048261
16.92420916168438 216.69629248001533 0.6386981846945319
16.929436716637795 217.526575128782 0.639435003837269
16.93466427159121 218.50308653604944 0.6410815602634403
16.939891826544624 218.78926833533382 0.6407638422871627
16.94511938149804 217.97257149289908 0.640495884056082
16.950346936451453 218.86811413636568 0.6423587155086261
16.955574491404867 219.23546109083816 0.6430416951697965
16.960802046358282 221.2804080818656 0.645209611154231
16.966029601311696 222.62220242678765 0.6469905860307574
16.97125715626511 223.78492806846162 0.6502555424879073
16.976484711218525 221.6366276155693 0.6475728281793959
16.98171226617194 216.73127200111483 0.6410874599539691
16.986939821125354 213.5157161831224 0.6360125361866805
16.99216737607877 213.91739999935513 0.6375894438526315
16.997394931032183 216.74679053858193 0.6405655107460076
17.002622485985597 219.25963908628717 0.6438175446068972
17.00785004093901 218.2558627321759 0.6400758208605971
17.013077595892426 219.90322793342642 0.6424475684029934
17.01830515084584 220.27192441403744 0.6422902999129048
17.023532705799255 221.21804074062294 0.6432973651060702
17.02876026075267 220.71180827691376 0.6426584638406558
17.033987815706084 219.88598890581045 0.6401643118311751
17.039215370659498 218.0664177185484 0.6383836331234929
17.044442925612913 219.0708984316267 0.639987375614452
17.049670480566327 219.46294490584512 0.6400270105514572
17.05489803551974 220.36079978929985 0.6414493156787884
17.060125590473156 224.5819160397711 0.645697586806946
17.06535314542657 223.97281811469927 0.6465034595460459
17.070580700379985 226.63876157272372 0.6505708789372479
17.0758082553334 222.200582389707 0.6441258286055455
17.081035810286814 220.42610267879792 0.6420336246077534
17.086263365240228 221.82653423555055 0.6435198421581338
17.091490920193642 221.81198984421073 0.6434338602726729
17.096718475147057 223.85533590704196 0.6474232903753898
17.10194603010047 222.2881266078445 0.6433068969812841
17.107173585053886 221.684520661705 0.6414474158780487
17.1124011400073 221.10795256244228 0.6393952163393328
17.117628694960715 221.1490294395553 0.641387140345879
17.12285624991413 221.47960531285264 0.6423328660967406
17.128083804867543 224.82781556418908 0.6474317113281913
17.133311359820958 227.47471114703143 0.6504621333847654
17.138538914774372 226.4669006180485 0.6471261457338516
17.143766469727787 227.45345113657416 0.6476523907735279
17.1489940246812 228.6911577915238 0.6505523770823535
17.154221579634616 230.65175243616616 0.6549341994796023
17.15944913458803 230.81683505558678 0.6545772853300087
17.164676689541444 233.31240136005943 0.6570205342622417
17.16990424449486 237.66594429375243 0.6603799514193648
17.175131799448273 242.09152500934925 0.6653528863460945
17.180359354401688 241.54397076549677 0.664583082596017
17.185586909355102 237.4137731233033 0.6590663889065921
17.190814464308517 237.9578874541287 0.6606008039386901
17.19604201926193 239.9305636102296 0.6638983226880015
17.201269574215345 243.4004958140588 0.6678017595747388
17.20649712916876 245.68918073513746 0.6704436707731456
17.211724684122174 248.3227284391674 0.6735862825845663
17.21695223907559 249.38562386818572 0.6748645426373671
17.222179794029003 251.30190684914487 0.6771851874936268
17.227407348982418 250.99413437237533 0.6770756996382014
17.232634903935832 249.66200420367971 0.6756761585686525
17.237862458889246 248.2810653321902 0.6746513057628284
17.24309001384266 247.23615260832443 0.6737688192784267
17.248317568796075 246.90179784907875 0.6739678969235353
17.25354512374949 245.58647743473043 0.6731282311908092
17.258772678702904 244.33503637216666 0.6716127346066209
17.26400023365632 241.6498327731311 0.6676554967840951
17.269227788609733 240.54815813488673 0.6648280426639104
17.274455343563147 236.39775007780437 0.6583908245054021
17.279682898516562 237.32027692890375 0.6607895829275555
17.284910453469976 239.0249649119196 0.6636390794797331
17.29013800842339 239.45413097241564 0.6634812692506183
17.295365563376805 240.7515790157557 0.665047715592556
17.30059311833022 241.58370609108158 0.666139391473756
17.305820673283634 242.81315576276913 0.6676903778014721
17.31104822823705 241.87064726660742 0.6666105194652049
17.316275783190463 240.00241402680965 0.6641985688374211
17.321503338143877 238.39169038970158 0.6631588377812943
17.32673089309729 240.03470184954608 0.6657311411825779
17.331958448050706 240.08723058317915 0.6653508167833301
17.33718600300412 238.75140562781593 0.6621084300630512
17.342413557957535 240.60836229050815 0.6638521517448754
17.34764111291095 241.64878615164594 0.6657900623696238
17.352868667864364 241.64384758701152 0.6679642061026526
17.358096222817778 241.00870088713077 0.667139858369651
17.363323777771193 240.16241562246796 0.6664247437345909
17.368551332724607 238.06978254620978 0.6629052029609399
17.37377888767802 234.83196765300886 0.6584846252432507
17.379006442631436 232.86260598593063 0.6567919383954517
17.38423399758485 232.0699462181593 0.656155825932137
17.389461552538265 233.18789345463182 0.6573738655948993
17.39468910749168 234.90518292920498 0.6589024298252889
17.399916662445094 235.97409362223354 0.6597070750881839
17.405144217398508 238.65512052735812 0.6631767320129566
17.410371772351922 236.71852278374644 0.660968021294345
17.415599327305337 237.28310787825043 0.662216636266214
17.42082688225875 236.75312531291274 0.6612398411991673
17.426054437212166 235.80047816027687 0.6590146178523222
17.43128199216558 236.65724322963052 0.6603268706133214
17.436509547118995 235.98230884238595 0.6601771251065466
17.44173710207241 238.99777130333285 0.6656227460829309
17.446964657025823 237.46171870370563 0.6642150928342075
17.452192211979238 238.49873381484383 0.6654748010027894
17.457419766932652 237.56315727744 0.6623946251567299
17.462647321886067 239.71982957337195 0.6648079229350936
17.46787487683948 238.28966350228404 0.6614817145872731
17.473102431792896 237.24729706386765 0.6602799639439912
17.47832998674631 237.28051024363566 0.6602345491886741
17.483557541699724 236.80093506961157 0.6599006067062226
17.48878509665314 241.0118687366104 0.6660910003361779
17.494012651606553 240.17374667533315 0.6651603808409561
17.499240206559968 241.6534222968693 0.6673096041336992
17.504467761513382 240.83672670181508 0.6662784311078049
17.509695316466797 243.08477474065543 0.6671406079835325
17.51492287142021 241.54989453894706 0.6649691449490276
17.520150426373625 236.9023709769504 0.6589546253394676
17.52537798132704 237.38139114415404 0.6608013408653695
17.530605536280454 238.8965622204593 0.6624342368705309
17.53583309123387 243.3267752846305 0.6692648394774544
17.541060646187283 244.21678922423965 0.6696398898727555
17.546288201140698 244.54443603267214 0.6695930898155767
17.551515756094112 242.7416556336886 0.6665094395372452
17.556743311047526 242.81700594753022 0.6663570056030408
17.56197086600094 242.98987637951703 0.6671089736534602
17.567198420954355 244.51412551747836 0.6684874944644891
17.57242597590777 246.3757630506126 0.6703128531280664
17.577653530861184 246.77410824204478 0.670703817321874
17.5828810858146 246.7406724826248 0.6701192426120814
17.588108640768013 246.38097549730574 0.6710258364598347
17.593336195721427 245.49814841593854 0.6702428577211406
17.598563750674842 246.7765110651069 0.6723687749109624
17.603791305628256 248.0147127810089 0.6738517594991817
17.60901886058167 250.54500514029678 0.6771187658646799
17.614246415535085 252.61338688815562 0.6792742591303966
17.6194739704885 254.81274324419564 0.6813601692961159
17.624701525441914 255.2755603183957 0.6808293670617966
17.62992908039533 255.1100425976796 0.6806337233239127
17.635156635348743 255.92745510490585 0.681497676056823
17.640384190302157 259.1122649566854 0.6856602696846796
17.64561174525557 261.94603823247587 0.6888380232136733
17.650839300208986 263.3265299822432 0.6902593599676744
17.6560668551624 263.02477617565893 0.6908152998881494
17.661294410115815 263.9998333121596 0.6912557481115974
17.66652196506923 268.5640330025444 0.6971788646532779
17.671749520022644 273.43408345686106 0.703038554453222
17.676977074976058 277.63996033227227 0.7072631645379026
17.682204629929473 280.8798367332378 0.7105595801268467
17.687432184882887 282.26177862980916 0.712013665497447
17.6926597398363 285.5303413339271 0.7158613378144584
17.697887294789716 290.02489460578676 0.7217104406695362
17.70311484974313 291.8029652725666 0.7236265002821856
17.708342404696545 294.56218479242284 0.7266343999409528
17.71356995964996 297.2238660965052 0.7299304440546998
17.718797514603374 300.88745359733184 0.7343811065585483
17.724025069556788 304.33195866849104 0.738471161155083
17.729252624510202 306.2258688187367 0.7402931173643416
17.734480179463617 308.7885078355159 0.743328377926543
17.73970773441703 310.5728876109793 0.7448814647886828
17.744935289370446 309.8284119263756 0.7446957091857239
17.75016284432386 310.72414329629567 0.7451463011788152
17.755390399277275 314.0980422227984 0.7494668563387937
17.76061795423069 316.3723010376869 0.7516416957811493
17.765845509184103 315.5700502095861 0.7497048725743518
17.771073064137518 312.3689793971028 0.7457558929895964
17.776300619090932 311.20175190660035 0.7444431878425372
17.781528174044347 306.506454915887 0.7390195163922049
17.78675572899776 305.9560980633119 0.7391500284966797
17.791983283951176 300.754397772464 0.7328483623001275
17.79721083890459 295.8242796281985 0.7272596153088163
17.802438393858004 289.27016976796114 0.7196630573564344
17.80766594881142 285.7884362454092 0.7161279076562995
17.812893503764833 281.81012790675504 0.7128288095964951
17.818121058718248 278.77881362343425 0.7095038950054359
17.823348613671662 274.808073237018 0.7049089996630948
17.828576168625077 273.37330015342235 0.7021599822042919
17.83380372357849 270.52772886360856 0.6980942954638912
17.839031278531905 267.01063889331783 0.6932093823013281
17.84425883348532 262.1904318097737 0.687239213174178
17.849486388438734 264.0897972672993 0.6906852415085961
17.85471394339215 265.03285165913115 0.692396508830246
17.859941498345563 266.23426942045273 0.6942978192138807
17.865169053298978 264.58580363172524 0.6922355021707569
17.870396608252392 266.89424766272094 0.6949582717833052
17.875624163205806 267.9485456286904 0.6962949123688855
17.88085171815922 270.48370120737434 0.7001976172974529
17.886079273112635 271.49901226166776 0.7021185897865324
17.89130682806605 273.6455933764102 0.7049479336564622
17.896534383019464 278.09515883066376 0.7103367325503172
17.90176193797288 284.562037356641 0.71680820950031
17.906989492926293 292.6548373618224 0.725707881192788
17.912217047879707 301.59272186659257 0.7360714636485639
17.917444602833122 308.9349932037061 0.7436540882400021
17.922672157786536 311.4060535529784 0.7466478005928754
17.92789971273995 310.2870588022059 0.7444377924359032
17.933127267693365 311.5960295330276 0.7444855265040614
17.93835482264678 312.3759044197854 0.7452998068779287
17.943582377600194 311.583307202625 0.7442287535306427
17.94880993255361 311.63675699846215 0.7451951515463175
17.954037487507023 308.17101700655695 0.7424709713934234
17.959265042460437 304.89087747481557 0.7393372241908035
17.96449259741385 299.90766752504817 0.7345197377728309
17.969720152367266 293.5318447624265 0.7263062433600811
17.97494770732068 288.5865522980915 0.7191360910539227
17.980175262274095 284.4415735400197 0.7133030639998513
17.98540281722751 276.9610697701073 0.7041984480278305
17.990630372180924 271.6872612309505 0.6989532228388678
17.995857927134338 266.3724374490825 0.6927188302665342
18.001085482087753 263.89030692175294 0.68970388258465
18.006313037041167 260.78579174411783 0.6860613279324709
18.01154059199458 257.5549525310389 0.6831219160687327
18.016768146947996 255.73394924626186 0.6820620865142036
18.02199570190141 257.08487778320614 0.6851825418604457
18.027223256854825 256.7550048960675 0.684052509144541
18.03245081180824 253.8155422539238 0.6790101420279295
18.037678366761654 250.97648771853255 0.6744962905552847
18.042905921715068 248.7313194887496 0.6702570023601557
18.048133476668482 249.2721069871875 0.6713158750127836
18.053361031621897 249.57111349486522 0.6721619622829114
18.05858858657531 248.29325675382685 0.6717729211624721
18.063816141528726 248.0202708801047 0.6730147105146014
18.06904369648214 248.3510783062123 0.6743241960976083
18.074271251435555 251.29338191301417 0.6772729776494245
18.07949880638897 253.04276518100866 0.6791798449778822
18.084726361342383 255.09360221944044 0.6792622340272684
18.089953916295798 255.80777699146958 0.6795479500220049
18.095181471249212 255.21961243249564 0.6782521273694134
18.100409026202627 257.3220687648515 0.6820141194931706
18.10563658115604 259.38931942175356 0.6852000878087477
18.110864136109456 264.0027498771211 0.6912989913416885
18.11609169106287 270.08991977170433 0.6985907885048147
18.121319246016284 275.4146184685242 0.7033451854867782
18.1265468009697 278.69442456108544 0.7049292185966325
18.131774355923113 281.3156666485969 0.7078692859406592
18.137001910876528 283.16707776202367 0.7102654585634541
18.142229465829942 287.81751038729755 0.7160926462054193
18.147457020783357 294.4920261416781 0.7248303702931258
18.15268457573677 299.81616247515495 0.730842450657046
18.157912130690185 305.3392176165909 0.7380873646410515
18.1631396856436 306.58072855486887 0.7397597962320421
18.168367240597014 313.3437230300148 0.7474667943947695
18.17359479555043 323.4044276282781 0.7588150472635962
18.178822350503843 331.5567419823289 0.7677632481168587
18.184049905457258 339.55208955002377 0.7767840479416883
18.189277460410672 347.29582282628144 0.7852519251317002
18.194505015364086 353.9254313452749 0.7925604821225343
18.1997325703175 359.8101463273914 0.7992087798753404
18.204960125270915 363.0766423769708 0.8030525470757153
18.21018768022433 363.4225072327598 0.8032405049364579
18.215415235177744 363.3209616845561 0.8031831654818687
18.22064279013116 363.2642912299706 0.8030888803876705
18.225870345084573 364.14760673039376 0.803808429886119
18.231097900037987 364.7594877651844 0.8042895929045908
18.236325454991402 366.89048682694704 0.806190765033786
18.241553009944816 368.58543797372346 0.8081842042051289
18.24678056489823 372.68553737943444 0.8125027057037919
18.252008119851645 374.8340257184724 0.8152173832994168
18.25723567480506 376.5529885769698 0.816861106771865
18.262463229758474 373.84981841847235 0.8141559292419981
18.26769078471189 368.9436200399792 0.8087037013847082
18.272918339665303 359.650217027 0.7983627265208947
18.278145894618717 349.83334999224854 0.7872530751705661
18.28337344957213 338.8629442439717 0.7752150584401917
18.288601004525546 333.27840231878633 0.769085255208015
18.29382855947896 326.5718992676113 0.7615683558954052
18.299056114432375 318.714287008564 0.7525433480164567
18.30428366938579 310.01010996165394 0.7427309747029252
18.309511224339204 302.4172219052723 0.7348379266644013
18.314738779292618 297.70092638857966 0.7298865615206219
18.319966334246033 291.80423732249744 0.7235079515794453
18.325193889199447 288.2067398952396 0.7188617966766324
18.33042144415286 284.32958490093716 0.7139825044120911
18.335648999106276 283.5511598452213 0.7119451885585321
18.34087655405969 281.09647197719994 0.7081909918106848
18.346104109013105 279.1091865904511 0.706120907012942
18.35133166396652 279.56649701705135 0.7079690174379771
18.356559218919934 278.348394651237 0.7069808675124173
18.361786773873348 277.7598839570285 0.7064775032168056
18.367014328826762 276.38937446398705 0.7037878980973963
18.372241883780177 275.40669117849023 0.7039657496088146
18.37746943873359 275.96515178593376 0.7045381412042228
18.382696993687006 278.1354203872617 0.7064510592219809
18.38792454864042 283.79901837828174 0.714038837124138
18.393152103593835 290.6897042607698 0.7329072312415388
18.39837965854725 296.29552425133863 0.7471799627435132
18.403607213500663 300.0617561333099 0.7578744412882177
18.408834768454078 305.5286337491705 0.7696113425178968
18.414062323407492 312.1362933537418 0.7813356068511761
18.419289878360907 315.4885424439919 0.789503069273886
18.42451743331432 317.653874604483 0.7950987179411829
18.429744988267736 315.43246755289334 0.7961641649199097
18.43497254322115 311.188927221739 0.7935537908139234
18.440200098174564 309.0182559370011 0.7933778774744444
18.44542765312798 307.8412958596012 0.7956492331992496
18.450655208081393 306.4138508541864 0.7961828026187422
18.455882763034808 302.82667511578177 0.7949481076403364
18.461110317988222 300.46029636957235 0.7948753204529311
18.466337872941637 297.3976940426083 0.7936824669310514
18.47156542789505 296.812115833059 0.7949593359105523
18.476792982848465 294.0250494110554 0.7937972841044817
18.48202053780188 293.9849588566267 0.7961847590670148
18.487248092755294 293.19066677295206 0.7970028762321671
18.49247564770871 294.7177188916805 0.8016918140465513
18.497703202662123 293.84065599329887 0.8036934301849016
18.502930757615538 293.5305440499245 0.8050196091776209
18.508158312568952 293.1089231250589 0.8063208454233081
18.513385867522366 291.9855100588477 0.8064475628553109
18.51861342247578 291.9611801597664 0.8081125142639961
18.523840977429195 290.3756742832786 0.8103043080787838
18.52906853238261 287.11497942700765 0.808401343249686
18.534296087336024 284.21566913680346 0.8082509334887558
18.53952364228944 283.24866510607785 0.8094623704724279
18.544751197242853 280.69252427106215 0.806812109694696
18.549978752196267 280.2380442679836 0.8058475590330489
18.555206307149682 278.74389714183695 0.804331958738869
18.560433862103096 279.9071578884618 0.8073106600675114
18.56566141705651 280.72729728726335 0.8118980909964075
18.570888972009925 283.7597347208924 0.8172302453852922
18.57611652696334 284.6922577874976 0.8206465547849059
18.581344081916754 283.9202928860114 0.8215333589900007
18.58657163687017 284.98350712337884 0.8263938730067546
18.591799191823583 283.40846676052865 0.82610900177026
18.597026746776997 286.816763130507 0.8323394839585895
18.60225430173041 289.34964920041745 0.83590166950928
18.607481856683826 290.41939074925 0.839147554162166
18.61270941163724 291.018989752537 0.8421823132429496
18.617936966590655 292.5435074861048 0.8464012425815818
18.62316452154407 294.60374647334646 0.8483019194384632
18.628392076497484 297.3364316794297 0.8348467673491181
18.633619631450898 302.0636148312543 0.8323840770999456
18.638847186404313 303.6084470630777 0.8285811226933122
18.644074741357727 307.87518090225336 0.8293417178006092
18.64930229631114 307.55765746133426 0.8251849391829734
18.654529851264556 311.18750319490925 0.8243398893446136
18.65975740621797 318.1943337875887 0.830616834563037
18.664984961171385 323.4633771941896 0.8347150795964389
18.6702125161248 326.27662231445436 0.8361149276185196
18.675440071078214 329.7711975594909 0.838642850811067
18.680667626031628 332.49973700581535 0.8387586234827676
18.685895180985042 335.66773663500624 0.8395429397510563
18.691122735938457 337.5339881931138 0.8401001324889299
18.69635029089187 341.84766001518625 0.8428517005544035
18.701577845845286 346.677506827156 0.8472864459875363
18.7068054007987 353.22862985756973 0.853468796999242
18.712032955752115 358.7852297551682 0.858000891556153
18.71726051070553 363.42841699545573 0.8624171568961592
18.722488065658943 365.22707341025165 0.8627470549687666
18.727715620612358 363.9893136108527 0.8605624090714276
18.732943175565772 362.81905389095834 0.8579197451289766
18.738170730519187 366.15187615936884 0.861169906161037
18.7433982854726 368.12306225031466 0.862790214813398
18.748625840426016 367.72358128510365 0.8603751879195978
18.75385339537943 366.74127523523595 0.8583236003009845
18.759080950332844 364.9714070003075 0.8548556905004954
18.76430850528626 360.82968999557426 0.8484708752067543
18.769536060239673 352.99351864560066 0.838380245998839
18.774763615193088 346.189104747621 0.8289176095822356
18.779991170146502 335.05395448394086 0.8144765439137296
18.785218725099917 330.55611673966246 0.8081541356297918
18.79044628005333 329.35391245657587 0.805003465428864
18.795673835006745 328.99492387790195 0.8030697093717982
18.80090138996016 326.3899139320848 0.7997079065323534
18.806128944913574 323.18853690746755 0.795364901367402
18.81135649986699 320.7139234712057 0.7919696738515335
18.816584054820403 321.1143850417662 0.7934074452226709
18.821811609773818 322.9790586779141 0.7949950985794226
18.827039164727232 323.89904503047484 0.7967267275324388
18.832266719680646 319.017799353544 0.7889089644751099
18.83749427463406 315.23069479349795 0.7836634634659557
18.842721829587475 312.0197633924985 0.7802424987120753
18.84794938454089 309.6875614693674 0.7772288397435663
18.853176939494304 307.9481528631658 0.7756702062482215
18.85840449444772 303.95818980365556 0.7701134104501268
18.863632049401133 299.57717351109375 0.7633007692262642
18.868859604354547 299.3005085194908 0.7631123601424107
18.87408715930796 298.38551770931065 0.7611744570687079
18.879314714261376 296.00432243923206 0.7584706782992684
18.88454226921479 290.33156129788335 0.7508413944765006
18.889769824168205 285.50040740174154 0.7433804680935817
18.89499737912162 285.2410732463864 0.7436166779569815
18.900224934075034 285.98036266392916 0.744213682108076
18.90545248902845 283.92559569496717 0.7425646226275922
18.910680043981863 278.808610989014 0.7357609234532887
18.915907598935277 276.83889897623266 0.7326347451728147
18.92113515388869 277.2545195080722 0.7329205750874839
18.926362708842106 278.9939366699116 0.7345643718172702
18.93159026379552 276.85842404630074 0.7316104907435169
18.936817818748935 273.2303216337562 0.7269097360699627
18.94204537370235 269.74691141025266 0.7226202573503656
18.947272928655764 269.5764499588847 0.7222693308056696
18.952500483609178 274.2335141885489 0.7288384011779516
18.957728038562593 275.81727042365276 0.7313876522595408
18.962955593516007 275.14240766903697 0.7295582323795436
18.96818314846942 271.1852063361862 0.724136320197399
18.973410703422836 271.4565514773694 0.7223932756156327
18.97863825837625 274.1452693137116 0.724941701408479
18.983865813329665 273.06449544751337 0.7223096224676697
18.98909336828308 274.0093295295011 0.7241386963314157
18.994320923236494 270.8265721071321 0.7188230950070778
18.999548478189908 271.004612373555 0.7188634135330383
19.004776033143322 269.44785383576124 0.7170191900121171
19.010003588096737 270.99601409413 0.7195502249531376
19.01523114305015 273.4589065643706 0.7238326048757276
19.020458698003566 272.6088924647347 0.7219791636181577
19.02568625295698 274.5055375765304 0.7238195939345697
19.030913807910395 275.0931174366357 0.7238291614134805
19.03614136286381 279.67151196611496 0.7290112738562737
19.041368917817223 280.1924373713762 0.729224925746702
19.046596472770638 282.2144770395941 0.7311091160788349
19.051824027724052 280.2370401371844 0.7282482148877552
19.057051582677467 282.6031169893402 0.730783006033129
19.06227913763088 282.739289660193 0.7307333548185394
19.067506692584296 283.5201993567681 0.731025181575355
19.07273424753771 284.28445933753545 0.7319758307533897
19.077961802491124 280.3681802866563 0.7269702631606136
19.08318935744454 277.84808081239595 0.7226849164629866
19.088416912397953 278.42842777925426 0.7228185038603573
19.093644467351368 278.8201999544446 0.7225335793893561
19.098872022304782 278.12315487082594 0.7216512070433072
19.104099577258197 272.99556309124995 0.7156643942180608
19.10932713221161 270.0385726640989 0.7124395965635468
19.114554687165025 269.8122205828345 0.7128969256165915
19.11978224211844 270.1341329725442 0.7136141865568975
19.125009797071854 270.4750132033599 0.7134055965406716
19.13023735202527 270.21663128041934 0.7120148244463753
19.135464906978683 270.56144936855526 0.7130491672337492
19.140692461932098 268.9724743983664 0.7108984135496075
19.145920016885512 266.89532244137723 0.7082422571784381
19.151147571838926 267.2802352326658 0.7081775657299438
19.15637512679234 267.59439541778505 0.7076052526991534
19.161602681745755 266.52812653377225 0.7065978957439436
19.16683023669917 263.9121474186162 0.7031388418105353
19.172057791652584 265.18371664754847 0.7056397941808683
19.177285346606 264.48022825362284 0.7046134027259704
19.182512901559413 268.57369923297927 0.7088996548801795
19.187740456512827 268.7836312692644 0.709057583955976
19.19296801146624 267.98167211939165 0.7091956678084205
19.198195566419656 264.05221917283126 0.7044619239638936
19.20342312137307 264.9149962097092 0.7045275240406256
19.208650676326485 264.6623943141065 0.7027851339778209
19.2138782312799 264.55648407296604 0.7038179539399821
19.219105786233314 263.92398656858063 0.7038394545863046
19.22433334118673 262.8883759994539 0.702757842558295
19.229560896140143 263.35703959894875 0.702686830032983
19.234788451093557 266.9400787174703 0.7057882188711471
19.24001600604697 266.1612853047994 0.7051041549141575
19.245243561000386 265.16348480654665 0.7057435181044787
19.2504711159538 264.56050550948794 0.705323492000423
19.255698670907215 264.3007822633425 0.7055038595774582
19.26092622586063 265.2910617433189 0.704864902035324
19.266153780814044 266.1108099703838 0.7053050639475926
19.271381335767458 268.4420844128946 0.7094699339783139
19.276608890720873 266.56178039588224 0.7058326781230273
19.281836445674287 269.52360682444044 0.7103524729480429
19.2870640006277 270.03223231549316 0.7103450284523872
19.292291555581116 273.0566552440177 0.7147144213956678
19.29751911053453 273.1991700575387 0.7145421723607751
19.302746665487945 274.7371528419748 0.7149808231302047
19.30797422044136 279.0498717930154 0.7186557291402043
19.313201775394774 280.91129889356927 0.7209208615419664
19.318429330348188 284.6299823510019 0.7258081532348692
19.323656885301602 285.86998128709973 0.7283491381240109
19.328884440255017 289.6106908847212 0.7324790831713108
19.33411199520843 291.0945929038666 0.7336316432263131
19.339339550161846 291.2104528122372 0.7334936733734215
19.34456710511526 291.23163682640046 0.7320174983914961
19.349794660068675 293.50654027456324 0.7346586627022335
19.35502221502209 296.3672264024548 0.7376776043151132
19.360249769975503 297.02857672197933 0.7381640772768404
19.365477324928918 301.3765572447156 0.7437613414657358
19.370704879882332 307.1180910954523 0.7499186839511593
19.375932434835747 314.83408820209934 0.7593260065468729
19.38115998978916 319.66152579675696 0.7651342042627537
19.386387544742576 323.7810409700192 0.7697949142438062
19.39161509969599 329.52868304018943 0.7776620583953927
19.396842654649404 331.1400008370914 0.7804123185332033
19.40207020960282 331.7298738764494 0.779826991292781
19.407297764556233 327.7252785435494 0.7750754025164921
19.412525319509648 326.9210625233469 0.7727681091330596
19.417752874463062 328.4773180589342 0.7750430782631863
19.422980429416477 330.10931403361417 0.7767223798712366
19.42820798436989 330.72268572197197 0.7772256694822209
19.433435539323305 329.56235950287254 0.7763002622296532
19.43866309427672 327.28325236069037 0.7733130161434112
19.443890649230134 326.9554280829174 0.7730923153498571
19.44911820418355 325.9712690951969 0.7719336425255522
19.454345759136963 326.75705045959006 0.7720400866511538
19.459573314090377 330.2490273470546 0.7757883795513584
19.464800869043792 329.3751056903554 0.7743108083035295
19.470028423997206 331.2877011804886 0.7768290366629218
19.47525597895062 332.0935068110321 0.7784789741733327
19.480483533904035 330.7787446029901 0.7769687152601334
19.48571108885745 330.0306207094506 0.7760226567785223
19.490938643810864 331.284153078052 0.7770326204190595
19.49616619876428 336.0645174789232 0.7825742061281897
19.501393753717693 337.77002125957824 0.7852340009648335
19.506621308671107 336.7266465643917 0.7837151882168857
19.51184886362452 333.55380507237766 0.7805428069628879
19.517076418577936 331.91908178709446 0.7779263801251544
19.52230397353135 333.0519620306597 0.7782344543451606
19.527531528484765 338.7909651135914 0.7847774151230189
19.53275908343818 342.2405003648759 0.7883899332394332
19.537986638391594 346.1770018403816 0.7926205321387138
19.54321419334501 345.38557307934155 0.7920672673272217
19.548441748298423 346.104680065834 0.7926716490822453
19.553669303251837 347.9773619939814 0.7949232960053622
19.55889685820525 353.5909442869969 0.8009936643128036
19.564124413158666 356.4363714533503 0.8040786299023107
19.56935196811208 359.2300686394112 0.8075109952427768
19.574579523065495 363.1395072073231 0.8112984375510358
19.57980707801891 368.18300555306473 0.8161594335381331
19.585034632972324 371.8657515363269 0.8204878022558438
19.590262187925738 374.3587992345748 0.8231265374916747
19.595489742879153 376.1880368730093 0.825217126679054
19.600717297832567 378.4277612317605 0.8271314509808914
19.60594485278598 382.34456616913286 0.8308949247182228
19.611172407739396 382.39726049384416 0.8310061118119417
19.61639996269281 384.7556362164692 0.8336436157546453
19.621627517646225 385.36092050348265 0.8344087421356284
19.62685507259964 381.9634510371588 0.830913783747789
19.632082627553054 380.7491324860182 0.8296789763903942
19.637310182506468 378.62037466374363 0.8276952151639733
19.642537737459882 382.8718116251649 0.8322376381834219
19.647765292413297 385.94541979945774 0.8348578563497274
19.65299284736671 388.75602890939246 0.837525184347541
19.658220402320126 391.6943228800537 0.8408075182909314
19.66344795727354 391.45204872107746 0.8408390363659892
19.668675512226955 392.7591862532667 0.8424611206438553
19.67390306718037 392.1934477524288 0.8416733226097052
19.679130622133783 396.4719629954615 0.8459231039725161
19.684358177087198 398.6307956631059 0.8479673591052447
19.689585732040612 402.79791111393706 0.851704551861925
19.694813286994027 403.8721501685677 0.8527432580524751
19.70004084194744 403.3008392857553 0.8522473845026687
19.705268396900856 398.0172775840601 0.8465197193993864
19.71049595185427 396.2414116120799 0.8450842620676854
19.715723506807684 392.0465779474423 0.8402032686536609
19.7209510617611 390.6681303224726 0.8391196114670355
19.726178616714513 387.0532755014303 0.8350419646990134
19.731406171667928 383.22044604029725 0.8307163395494173
19.736633726621342 373.0615362152149 0.8199989104888171
19.741861281574757 365.38834509977914 0.8113621359407229
19.74708883652817 360.13015910595504 0.8055908477095444
19.752316391481585 357.58815128855707 0.8027750966265109
19.757543946435 353.31153297734477 0.7978599467994588
19.762771501388414 347.28748437875936 0.7907594139908575
19.76799905634183 342.29532851419725 0.7852038410865142
19.773226611295243 344.2063647824564 0.78774438321904
19.778454166248657 342.7470295418541 0.7869311697176339
19.783681721202072 339.35063031608735 0.7828009518415063
19.788909276155486 334.97996698767474 0.7786962737338086
19.7941368311089 331.5160687049797 0.7739618772264665
19.799364386062315 329.7483314544364 0.7722086991824759
19.80459194101573 326.2588555040601 0.7682261322229271
19.809819495969144 325.86859390022926 0.7672180118356892
19.81504705092256 322.96403721978726 0.7638800372078821
19.820274605875973 321.0233579302925 0.761464032324692
19.825502160829387 318.5269965297299 0.7585185356690594
19.8307297157828 315.5860079570113 0.7550718503077699
19.835957270736216 313.25673664861546 0.7519415233635943
19.84118482568963 311.0756574927287 0.7499064155743465
19.846412380643045 308.7943751865869 0.7474470764681731
19.85163993559646 308.92497497923796 0.7466980394673457
19.856867490549874 308.09683829832204 0.7454318486043685
19.86209504550329 306.56652198735446 0.7438501571239904
19.867322600456703 304.959168004363 0.7418938098259246
19.872550155410117 304.32005312633993 0.741153755261232
19.87777771036353 305.3847328708038 0.7422346482322095
19.883005265316946 309.8938112423548 0.7481310688779431
19.88823282027036 310.58181952403004 0.749731076019365
19.893460375223775 307.35238932800524 0.7454519770189008
19.89868793017719 301.89550566074297 0.7381099287973177
19.903915485130604 300.151557872885 0.7356502717500587
19.909143040084018 299.09863551487246 0.7341946114325514
19.914370595037433 299.78389033021705 0.7350703016612604
19.919598149990847 299.31813737305134 0.7342012744972708
19.92482570494426 297.88332513211515 0.7330008192118839
19.930053259897676 298.1505925028257 0.7341182489358403
19.93528081485109 300.2530816545491 0.7375700034096906
19.940508369804505 297.99355999282477 0.7347481728046804
19.94573592475792 294.66303616451466 0.7293934319770827
19.950963479711334 292.0774411158737 0.7258158067434681
19.956191034664748 293.0269630958168 0.7270208356544468
19.961418589618162 294.82551554225773 0.728608370712315
19.966646144571577 295.1354967566057 0.7296596334511233
19.97187369952499 296.68417209919323 0.732005799658409
19.977101254478406 300.4918182316486 0.7368709003947614
19.98232880943182 300.2781824705967 0.7370549429783835
19.987556364385235 297.85665939956186 0.7327390300285402
19.99278391933865 298.2995476262274 0.734266259414133
19.998011474292063 295.84342753677004 0.7306662273239746
20.003239029245478 297.6910914786235 0.731490128480519
20.008466584198892 296.259006436016 0.7300617789595183
20.013694139152307 301.55312507240205 0.7366653361395823
20.01892169410572 306.0789927820389 0.7424495844691249
20.024149249059136 312.6737143281371 0.7509564423184435
20.02937680401255 314.4309377999779 0.7533813223297023
20.034604358965964 316.09971420607235 0.7552104007095459
20.03983191391938 319.44457261388754 0.7576096586113039
20.045059468872793 322.9203019774972 0.7610724582719117
20.050287023826208 326.0713412032527 0.7651564230288098
20.055514578779622 322.88698172529075 0.7613328690406368
20.060742133733036 321.8832808473417 0.7607154293318177
20.06596968868645 317.8144318120129 0.7556698957971018
20.071197243639865 314.4327128237897 0.7509969362895595
20.07642479859328 312.9681075324817 0.7491885866673349
20.081652353546694 312.2594277663713 0.7487513579614646
20.08687990850011 311.80498559114346 0.7492577623021931
20.092107463453523 307.5549667250237 0.7444832977631248
20.097335018406937 305.24435640705724 0.7419746273870064
20.102562573360352 303.3951409855827 0.7393716632526482
20.107790128313766 305.0395884261027 0.7404554568318241
20.11301768326718 304.6111115308392 0.7403436508932973
20.118245238220595 303.7168382689417 0.7395129492030716
20.12347279317401 304.0280274213759 0.7397428846617261
20.128700348127424 301.6159618452172 0.7366235377433501
20.13392790308084 301.0583814530836 0.7350055713042147
20.139155458034253 299.7219173612915 0.7331175933312564
20.144383012987667 302.04737032829723 0.7351610151288298
20.14961056794108 303.71662305981357 0.7369187804293257
20.154838122894496 305.9148619273582 0.7396591424963548
20.16006567784791 306.2891274702135 0.7403589439226491
20.165293232801325 305.5716948847407 0.7396207177403025
20.17052078775474 302.57384279593737 0.7359745682615659
20.175748342708154 300.91671237854746 0.7347502185168127
20.18097589766157 301.52357584389074 0.73546262607953
20.186203452614983 305.6913766601738 0.7407795868627245
20.191431007568397 305.8142052538558 0.7396296103122517
20.19665856252181 303.4559215325795 0.7373010155542274
20.201886117475226 304.22381689966966 0.739747246289666
20.20711367242864 305.6562521305091 0.7422013667043914
20.212341227382055 304.36082741953254 0.7397730927755441
20.21756878233547 301.5369951710701 0.7351516823220414
20.222796337288884 295.43122848243735 0.7274143117792751
20.228023892242298 290.2982817830077 0.7212250842311956
20.233251447195713 286.8324589762673 0.7179419841155666
20.238479002149127 286.26104991924296 0.7174618102958112
20.24370655710254 285.7822769476655 0.7167215196530453
20.248934112055956 285.26494292729086 0.7151818969904041
20.25416166700937 288.3698421367795 0.7191561355317184
20.259389221962785 293.947593330836 0.7252748155488611
20.2646167769162 296.2993894299661 0.7293246669757508
20.269844331869614 294.18054188665434 0.7272935718107005
20.275071886823028 292.2407354887266 0.7250713470722515
20.280299441776442 287.82613795893667 0.7195059337509588
20.285526996729857 284.76076376105397 0.7158129871680082
20.29075455168327 284.54018772971494 0.7153143823479384
20.295982106636686 284.1624151330066 0.7143757046700794
20.3012096615901 288.942546066254 0.7200719641197156
20.306437216543515 290.7386831221254 0.7226197121411527
20.31166477149693 293.18081008615314 0.7260732368128053
20.316892326450343 289.9037541787536 0.721378230273366
20.322119881403758 282.8089205188942 0.7121200789625155
20.327347436357172 282.68105152540653 0.7110157987891688
20.332574991310587 282.54882940587265 0.7106394711813854
20.337802546264 285.4330744421531 0.7142011460475872
20.343030101217416 287.2326940872872 0.7166475406649371
20.34825765617083 290.01730517687844 0.7204034986414152
20.353485211124244 289.682223548544 0.7209480947547644
20.35871276607766 286.0996498632679 0.7158080431092306
20.363940321031073 285.77589904767007 0.7164513593287352
20.369167875984488 287.167670012504 0.717972667670449
20.374395430937902 285.66145488623084 0.7158108480094664
20.379622985891316 284.2926238501947 0.7137957749237482
20.38485054084473 282.9076445351335 0.7107937248972306
20.390078095798145 282.75726477647976 0.7117330919568949
20.39530565075156 287.5514914007277 0.7180944806603375
20.400533205704974 287.1617689741131 0.7185789748304583
20.40576076065839 288.45716838210143 0.7195275970919927
20.410988315611803 287.0844068721748 0.7169803983945765
20.416215870565217 284.6758934527355 0.7141548172948953
20.421443425518632 281.97439461661753 0.7114361832550574
20.426670980472046 281.12068817518576 0.7112518733214267
20.43189853542546 281.6525312317735 0.7124179499344093
20.437126090378875 282.38985771717523 0.7124187100254387
20.44235364533229 281.4531904656018 0.7117441560873032
20.447581200285704 283.4677128865083 0.714963586447987
20.45280875523912 284.0799061356606 0.716146872178479
20.458036310192533 284.96643837787497 0.7170854337481523
20.463263865145947 284.79357909564123 0.7142235661459174
20.46849142009936 283.7787120521872 0.7120821239983683
20.473718975052776 283.64223307419985 0.7117258550632743
20.47894653000619 284.51768250857936 0.7137290946759952
20.484174084959605 284.92755853920835 0.7153139413142615
20.48940163991302 287.01057122687786 0.7172385264321892
20.494629194866434 284.61045254620507 0.7135224658710895
20.49985674981985 286.21291918326364 0.7150492255278218
20.505084304773263 286.71020347966487 0.7158338728020571
20.510311859726677 290.7282058908996 0.7209857896214379
20.51553941468009 291.67846726363996 0.7221369866074411
20.520766969633506 289.37510047745315 0.7177846311229982
20.52599452458692 286.3493188719158 0.7146539116052488
20.531222079540335 284.3554471362977 0.7112160791639001
20.53644963449375 282.4692296469621 0.7100926912470988
20.541677189447164 280.0673811024906 0.7071344019493233
20.546904744400578 278.3212864091193 0.7048768089910225
20.552132299353993 280.44739715025287 0.7076679923088196
20.557359854307407 286.58431588348475 0.7145481471036675
20.56258740926082 291.97763928038046 0.7224905872786359
20.567814964214236 290.3827809855871 0.7207972548512531
20.57304251916765 282.9460142060794 0.7123345176240672
20.578270074121065 279.9430799377003 0.7093056002140695
20.58349762907448 281.9645334144108 0.7111234451847427
20.588725184027894 283.3152749335907 0.7128794547320677
20.593952738981308 285.0437890971759 0.7142135068751968
20.599180293934722 284.35469049906214 0.7140206831740588
20.604407848888137 282.1667944953289 0.7121343065999802
20.60963540384155 281.378944141984 0.7109355179062411
20.614862958794966 279.376938238011 0.707892325514861
20.62009051374838 278.2327819995219 0.7065352672249162
20.625318068701795 278.3282634261953 0.705736595322548
20.63054562365521 281.916591351762 0.7110663855438383
20.635773178608623 281.9174320244099 0.7114524401439212
20.641000733562038 283.44387254506086 0.7134419532373383
20.646228288515452 279.76706740020313 0.7081132420492292
20.651455843468867 279.23807459211247 0.7057938043539916
20.65668339842228 279.19623268665845 0.7049826619135592
20.661910953375695 282.475564784635 0.7095629224702006
20.66713850832911 284.0325461158651 0.7124660229225519
20.672366063282524 283.4033163721414 0.7125806170876638
20.67759361823594 284.5164511409695 0.7145512752861302
20.682821173189353 283.6681666055001 0.713556887929213
20.688048728142768 286.00463600704205 0.7165165156011718
20.693276283096182 285.444954064368 0.7147641726393487
20.698503838049596 284.22144125649527 0.7142159508767043
20.70373139300301 288.0708545645401 0.7190492728298843
20.708958947956425 288.067107502604 0.7189424524992459
20.71418650290984 290.0467050787963 0.7206711885054856
20.719414057863254 288.618296569004 0.7174305545269424
20.72464161281667 290.6622352062244 0.7198365935382383
20.729869167770083 290.1790726635829 0.7190603862814741
20.735096722723497 291.68840178976274 0.72121008244122
20.740324277676912 290.6827164889595 0.71934203469053
20.745551832630326 290.9979302306313 0.7188101272565305
20.75077938758374 289.5595820663829 0.7169855260324958
20.756006942537155 290.5307990198926 0.7189399076291454
20.76123449749057 290.9876258951151 0.7202012068370057
20.766462052443984 291.52645024916154 0.7208433423468443
20.7716896073974 292.68751107239274 0.7215417205403332
20.776917162350813 295.11081921903616 0.7244324970087812
20.782144717304227 296.25521417615744 0.7269473218031127
20.78737227225764 294.70984512668895 0.7235713875112791
20.792599827211056 290.98183252397183 0.718801560941684
20.79782738216447 289.7443790074001 0.7167389517616051
20.803054937117885 288.5135911724273 0.7156945339525147
20.8082824920713 292.67544094681205 0.7207968050974188
20.813510047024714 295.84982957111987 0.7240551958706248
20.81873760197813 301.6546405085989 0.7311719715451069
20.823965156931543 303.42931959065555 0.7335140323530474
20.829192711884957 302.24468335580127 0.731548104240503
20.83442026683837 298.79512099281783 0.727491042525156
20.839647821791786 297.1851711667566 0.7250554028906736
20.8448753767452 298.7741281250929 0.7274374586606822
20.850102931698615 299.4026101983428 0.7282556860613154
20.85533048665203 298.6538613847517 0.7276401152618417
20.860558041605444 294.32047265213004 0.7222440884333399
20.865785596558858 293.4553587344735 0.7213096379126764
20.871013151512273 291.0511820994505 0.7185073404331009
20.876240706465687 290.2567842551102 0.7175014541166874
20.8814682614191 287.37623720666954 0.7131544614339024
20.886695816372516 286.4022796281468 0.7119327799807318
20.89192337132593 285.66824171215694 0.7107483058220831
20.897150926279345 287.53131231867394 0.7135084268300951
20.90237848123276 286.62794429877806 0.7122211763670306
20.907606036186174 286.1620157255629 0.7112509376453665
20.912833591139588 286.4806144977357 0.7116001700192994
20.918061146093002 285.2260178319608 0.7101163500694828
20.923288701046417 283.86894993884084 0.7098878981214152
20.92851625599983 282.9477862736346 0.7089371994331196
20.933743810953246 282.26972234041136 0.7085409026126422
20.93897136590666 283.7909183605881 0.7107457531401298
20.944198920860075 283.20740801154807 0.7098135190457975
20.94942647581349 285.99087768088333 0.7132847348354754
20.954654030766903 286.6845351467607 0.7140650729909959
20.959881585720318 287.0359669609917 0.7149112947414684
20.965109140673732 284.54229988813574 0.7120216873673427
20.970336695627147 282.62416708960706 0.7103944224542712
20.97556425058056 279.07249876995473 0.7052677200945626
20.980791805533975 281.4221030124435 0.707789982182759
20.98601936048739 281.32869134709745 0.7073865859423656
20.991246915440804 282.44464560181416 0.7091021603119259
20.99647447039422 277.5523603609372 0.7037591946627059
21.001702025347633 276.23931392264393 0.7018581342981102
21.006929580301048 278.78828154335525 0.7044345547976213
21.012157135254462 278.52863881484325 0.7036487765449417
21.017384690207876 275.2642773759948 0.6992527584619271
21.02261224516129 271.8595423770924 0.6948371346965937
21.027839800114705 274.1146104351578 0.6976729224631224
21.03306735506812 274.3362810076389 0.6972801555346098
21.038294910021534 272.7638515902102 0.6964681610578379
21.04352246497495 272.0500708942057 0.6954397873560731
21.048750019928363 273.32962517594456 0.6982441268997339
21.053977574881777 274.32796310178765 0.6988998547326511
21.059205129835192 276.3999497801261 0.701233601113879
21.064432684788606 275.6763254453213 0.6995715632655385
21.06966023974202 276.4572051912556 0.6998607004702544
21.074887794695435 271.9820078145264 0.6948890575976081
21.08011534964885 267.99765007967085 0.6906316148943641
21.085342904602264 263.9441626552622 0.6851598512282748
21.09057045955568 267.592306795228 0.6883736092719133
21.095798014509093 270.7447768318347 0.6918489793420274
21.101025569462507 274.20733481528777 0.6971188889541765
21.10625312441592 271.912490840375 0.6956574915297241
21.111480679369336 271.71450551890035 0.6954456485168551
21.11670823432275 270.21499368482966 0.6918083157496969
21.121935789276165 268.73945965839135 0.6905837807096964
21.12716334422958 267.65841681801146 0.689922738007646
21.132390899182994 268.3090471054165 0.6905732218694293
21.13761845413641 268.2844377362439 0.6895260762227317
21.142846009089823 269.53208199675066 0.6900974071816316
21.148073564043237 267.46024595806176 0.6876069361416425
21.15330111899665 268.59261652729987 0.6882702382780838
21.158528673950066 268.7711810440952 0.6872984043143772
21.16375622890348 271.7282942756658 0.6901819399783353
21.168983783856895 272.67551017221723 0.691492629675249
21.17421133881031 271.4131808564398 0.6908715929122408
21.179438893763724 267.44544059712274 0.6859553598986805
21.184666448717138 264.353103122448 0.6820263884792711
21.189894003670553 266.0962677709095 0.6833175207127639
21.195121558623967 267.40305261070034 0.6840415023355964
21.20034911357738 269.5488521779406 0.685517894583721
21.205576668530796 268.0843549179669 0.683728649251659
21.21080422348421 269.1866340988451 0.6851447991558002
21.216031778437625 271.4683566981384 0.688252468308964
21.22125933339104 274.09216701868405 0.6902347016809784
21.226486888344454 272.152174230882 0.6878131952620441
21.231714443297868 270.3356745515272 0.684223679882489
21.236941998251282 268.99338155128225 0.6833022318502834
21.242169553204697 269.8679622789998 0.6860591854085274
21.24739710815811 270.2534096732913 0.6875151015912242
21.252624663111526 268.86597906048917 0.6854552352002464
21.25785221806494 271.9294183156682 0.6868391378831141
21.263079773018355 271.4140887349491 0.6845847799600538
21.26830732797177 270.1356675719373 0.6835278124207023
21.273534882925183 267.68728137953576 0.6811308332339255
21.278762437878598 267.4777220426107 0.6825927165846154
21.283989992832012 270.58290578541374 0.6935386269704568
21.289217547785427 271.8703154252201 0.7059728093839704
21.29444510273884 272.0150803983073 0.7132049524498307
21.299672657692255 266.4385199696393 0.7113259632607567
21.30490021264567 265.8214544585308 0.7140071960491131
21.310127767599084 263.6953931142438 0.7140646625730572
21.3153553225525 264.49252776908946 0.7195284263587542
21.320582877505913 263.3702586263436 0.7214437911296875
21.325810432459328 262.6381755649083 0.7226448028305474
21.331037987412742 263.6849530174133 0.7257298446126177
21.336265542366156 264.4171847429794 0.728978496984935
21.34149309731957 263.4974882386332 0.7305064887219155
21.346720652272985 262.81686165809424 0.733122497057451
21.3519482072264 261.9228753418865 0.7349270796920658
21.357175762179814 260.8640041707063 0.7366093054062034
21.36240331713323 260.7882449406925 0.7390714456007481
21.367630872086643 260.36731499188096 0.7403052630886716
21.372858427040057 262.64100683186774 0.7463955268730796
21.378085981993472 263.18161031389945 0.7489610503445842
21.383313536946886 263.72161307771825 0.7518133985071336
21.3885410919003 262.42553293553846 0.7517730499343578
21.393768646853715 264.57864322747105 0.7574936737625514
21.39899620180713 263.219898043929 0.7579939196162097
21.404223756760544 266.92308311440877 0.7642383288258927
21.40945131171396 265.17740359187104 0.7627209538789941
21.414678866667373 266.9000431252761 0.7665023138434938
21.419906421620787 265.06711378647674 0.766042109918645
21.4251339765742 263.95437370037354 0.7684438397482619
21.430361531527616 262.0785581299376 0.7673470441510022
21.43558908648103 261.0241671255491 0.7661373569841978
21.440816641434445 260.44209206481855 0.7656251006873063
21.44604419638786 263.2835246435282 0.7708905810660038
21.451271751341274 266.3953469280973 0.7789653841908691
21.45649930629469 270.96997198930984 0.787394517529259
21.461726861248103 272.0751738089662 0.7907665543276559
21.466954416201517 270.5977546281307 0.7899097882861393
21.47218197115493 267.7804323084385 0.787016407063209
21.477409526108346 264.6402941315485 0.7841515031749834
21.48263708106176 265.02079224218693 0.787210544154222
21.487864636015175 265.2994455680126 0.7903875523500952
21.49309219096859 267.9227617993402 0.7990384452804615
21.498319745922004 271.10471752094827 0.8057896617309861
21.503547300875418 273.7283183743215 0.8104576816899659
21.508774855828833 273.46763894864785 0.8075946290315497
21.514002410782247 269.27861546904563 0.7831569454483764
21.51922996573566 267.5651932237813 0.7715380334309956
21.524457520689076 267.10480054424636 0.7637948237617372
21.52968507564249 269.95862885339216 0.7634240774818798
21.534912630595905 272.50462134360185 0.7626737152168991
21.54014018554932 275.6387537300342 0.7632307127341214
21.545367740502734 278.37981747907503 0.7636792797165187
21.550595295456148 275.73240745371476 0.7578495616983812
21.555822850409562 274.0012744984197 0.7532715403801801
21.561050405362977 276.7595619135058 0.7552764577231245
21.56627796031639 276.38187188472045 0.7533220597263566
21.571505515269806 277.82637713345713 0.7541142252808644
21.57673307022322 277.1466710937277 0.7521165657309585
21.581960625176634 279.5292547426838 0.7523067786560212
21.58718818013005 280.05320536626436 0.7514845229848902
21.592415735083463 280.2481863264119 0.7501514731480301
21.597643290036878 282.2261073691998 0.752941279705673
21.602870844990292 284.04640273190967 0.7531330927861742
21.608098399943707 284.68558022443824 0.7517980913672037
21.61332595489712 285.73743586516184 0.7507335801372959
21.618553509850535 285.8767103122353 0.7493131820280239
21.62378106480395 287.01677213767545 0.7507838970505508
21.629008619757364 289.7313901052019 0.7534064851618594
21.63423617471078 290.19680154322555 0.7538846365981284
21.639463729664193 287.73744298309623 0.7496092449267676
21.644691284617608 285.48340459627354 0.7467212313146615
21.649918839571022 282.45675149386386 0.7424161687575624
21.655146394524436 282.34420663359117 0.7426678985298965
21.66037394947785 282.2157171107908 0.7427653483421595
21.665601504431265 283.3939145024784 0.743823683200309
21.67082905938468 284.7150987589724 0.7436015055435162
21.676056614338094 284.1874043383861 0.7409945614787379
21.68128416929151 284.435326801573 0.7403604765135977
21.686511724244923 286.15098570679515 0.7428009426028171
21.691739279198337 289.3692996197799 0.7467715332394422
21.696966834151752 287.93880715178057 0.7438235975544766
21.702194389105166 286.9904162036832 0.742359459246444
21.70742194405858 283.8069293015101 0.739306380831067
21.712649499011995 284.68696269335027 0.7398384615796193
21.71787705396541 285.6008334945082 0.7394999448434477
21.723104608918824 287.5263223863041 0.7407437655326818
21.72833216387224 285.7174996956422 0.7366007984295981
21.733559718825653 284.0632425111263 0.734531820064652
21.738787273779067 285.55469522379656 0.7352591469620118
21.74401482873248 288.45237918131136 0.7393352209115222
21.749242383685896 290.8823594197875 0.7425099179447683
21.75446993863931 291.75536363634905 0.7440207096788038
21.759697493592725 296.2585689150995 0.7492164093991668
21.76492504854614 299.20515278046673 0.7516871268694918
21.770152603499554 298.67761864167585 0.7504739632581487
21.77538015845297 294.71587269330286 0.745960549836277
21.780607713406383 296.22098659244864 0.747794522173235
21.785835268359797 303.8122050726921 0.7564360607999824
21.79106282331321 309.2534158061098 0.7615968875063802
21.796290378266626 312.07734642831184 0.7643589494587131
21.80151793322004 310.8478972912064 0.7623768718561418
21.806745488173455 311.7289821083563 0.7632141604478004
21.81197304312687 311.8332344323606 0.7643628553370684
21.817200598080284 314.4094018521128 0.7679643287850197
21.822428153033698 318.0574898655312 0.7721998375016752
21.827655707987113 319.416164095588 0.7738162701122391
21.832883262940527 318.1929720874456 0.7720337474265946
21.83811081789394 319.0859598206657 0.7732260986855584
21.843338372847356 320.483134445903 0.7747482950703454
21.84856592780077 318.70562686021896 0.7726018933428822
21.853793482754185 318.35764538797315 0.7721062002817837
21.8590210377076 316.58563928937195 0.7694487999293675
21.864248592661014 318.16384771113997 0.7720483343072689
21.869476147614428 319.9023203795884 0.7733178629678148
21.874703702567842 320.27170138411924 0.7727696617804432
21.879931257521257 319.2605214974786 0.7708394211689635
21.88515881247467 316.8019559616943 0.7678101514186287
21.890386367428086 315.6164625920631 0.766993290566317
21.8956139223815 313.36487582176863 0.7645418522123492
21.900841477334914 312.04980689136386 0.7632124881615623
21.90606903228833 312.17554903896513 0.7633557192517136
21.911296587241743 312.24920134300044 0.7628971200012502
21.916524142195158 313.4683796419208 0.7630789211093814
21.921751697148572 308.41618664624076 0.7569121661996893
21.926979252101987 306.9178621603017 0.7543003621973517
21.9322068070554 305.6047336635556 0.7528671024894842
21.937434362008815 306.1768546097818 0.7532619559968882
21.94266191696223 308.3998475901718 0.7559929415615787
21.947889471915644 306.9651798809006 0.7552591024839388
21.95311702686906 304.529417247014 0.752769987369326
21.958344581822473 302.456114189636 0.7501172149885985
21.963572136775888 302.1357126392387 0.7482571878341759
21.968799691729302 301.4039054538038 0.7459269530126915
21.974027246682716 302.83142605873104 0.7480139987553461
21.97925480163613 304.47661188157434 0.7505369992630291
21.984482356589545 305.022875542951 0.7511995189339775
21.98970991154296 306.219495681725 0.7519778558201847
21.994937466496374 303.89040814171705 0.7487207493957814
22.00016502144979 303.2560686031025 0.7481911599406948
22.005392576403203 302.5177677256384 0.7463111863268193
22.010620131356617 303.9456899959685 0.7474262029279432
22.015847686310032 306.36629709458407 0.7504010153307273
22.021075241263446 306.36349222370274 0.7496625799743631
22.02630279621686 303.7864436545385 0.7466697284790927
22.031530351170275 302.5272723146946 0.7438156254342745
22.03675790612369 301.96889060208986 0.743854993541106
22.041985461077104 304.6229298771227 0.7473740466705218
22.04721301603052 308.8467895699847 0.75264256751234
22.052440570983933 312.3745144694886 0.7570804307416377
22.057668125937347 311.21510051219434 0.7548711405965017
22.06289568089076 310.68277683621534 0.7538990551271307
22.068123235844176 311.0400571703919 0.7546047090406387
22.07335079079759 310.7039565106503 0.7548767859631456
22.078578345751005 310.8106737748453 0.7554949431211221
22.08380590070442 308.2131895373613 0.751507490679633
22.089033455657834 305.62627580494956 0.7475846989594084
22.09426101061125 305.73910265973535 0.7479444912554352
22.099488565564663 309.9458093435816 0.7532703096136966
22.104716120518077 314.3353252671421 0.7583270524425588
22.10994367547149 317.67674143467354 0.7613189640821172
22.115171230424906 317.4098777822366 0.7597574108852478
22.12039878537832 317.75870262648004 0.7604109335530636
22.125626340331735 316.21129149401577 0.7580216579303684
22.13085389528515 313.1054323513716 0.7546048293886126
22.136081450238564 312.34803843633523 0.7542899598727253
22.141309005191978 312.2989407028638 0.7549245433865397
22.146536560145393 309.6746249628743 0.7518767140014
22.151764115098807 308.7347023744034 0.7496503003342062
22.15699167005222 309.0007498578599 0.7508645170509921
22.162219225005636 311.36001921361503 0.7539958945753945
22.16744677995905 309.89101907871554 0.7516671459456977
22.172674334912465 311.3790849239034 0.7532478920865701
22.17790188986588 309.71804449885553 0.7502888173549143
22.183129444819293 310.3122395902935 0.7517047208422362
22.188356999772708 311.4638636948565 0.7521483536117661
22.193584554726122 312.2430681679201 0.7520037050539123
22.198812109679537 314.8851241391945 0.7546964602923542
22.20403966463295 318.9349728414846 0.7600643619126665
22.209267219586366 319.520428866329 0.7616522549649315
22.21449477453978 318.2860787914619 0.7600112417436117
22.219722329493194 313.831753279261 0.7536174352804024
22.22494988444661 313.8599400727913 0.7538292399952055
22.230177439400023 314.02649610871606 0.7536083992908809
22.235404994353438 314.5476438368346 0.7542341372698617
22.240632549306852 312.86793776176114 0.752074290610891
22.245860104260267 311.6083697764731 0.7506385273523526
22.25108765921368 309.8471638491201 0.7496016777289405
22.256315214167095 308.34603738397436 0.7469659515472611
22.26154276912051 309.92658866513966 0.7494947162060083
22.266770324073924 311.21669876241873 0.7506919249673306
22.27199787902734 311.43526778541644 0.7509207182340629
22.277225433980753 309.15714592013455 0.7480253177949486
22.282452988934168 309.5360329221445 0.7478446651830742
22.287680543887582 307.59604495458797 0.7455050409324561
22.292908098840996 304.87352939178277 0.7420638264498691
22.29813565379441 303.6795551474838 0.7403530458217547
22.303363208747825 302.50811491940647 0.7399089495309219
22.30859076370124 300.3921260646253 0.7368932836084712
22.313818318654654 301.5410617769844 0.7380718275468825
22.31904587360807 301.5001809839578 0.7376588284550941
22.324273428561483 301.5833199591589 0.737309976446855
22.329500983514897 302.46951676183266 0.7390805895425089
22.334728538468312 299.76330910016765 0.7357484732213251
22.339956093421726 296.925388802394 0.73318836482899
22.34518364837514 295.23567114490197 0.7309158807835457
22.350411203328555 296.13022814424755 0.7307062970679751
22.35563875828197 300.1086096170825 0.7355570644983661
22.360866313235384 301.0284202067812 0.7362302513100935
22.3660938681888 299.6143074327525 0.7345705655505244
22.371321423142213 297.8802943231905 0.7324879198550389
22.376548978095627 291.39907391087996 0.7246489173364989
22.38177653304904 288.79283197589825 0.722013969454987
22.387004088002456 284.4162635312206 0.7165268330850594
22.39223164295587 284.37383707681096 0.7159591851722412
22.397459197909285 284.64643454665674 0.7163730763765505
22.4026867528627 283.7372687102939 0.7154896791787392
22.407914307816114 283.50853806783573 0.7161951916457862
22.41314186276953 283.0984448728979 0.7162188260868114
22.418369417722943 284.521510134054 0.7173810375737066
22.423596972676357 280.4908497776496 0.7122342122868892
22.42882452762977 278.7868741858138 0.7083504531671968
22.434052082583186 278.0031437875516 0.706436700773228
22.4392796375366 282.8175224138186 0.7116423059816456
22.444507192490015 284.44051539605556 0.7151905101830736
22.44973474744343 284.22015912665535 0.7162496872050504
22.454962302396844 277.805669014887 0.708495357717772
22.460189857350258 274.05249080971 0.7035734325971058
22.465417412303673 271.9211033746181 0.7001931790136543
22.470644967257087 274.79216723932706 0.7042027463411141
22.4758725222105 279.19512085981864 0.709994465581818
22.481100077163916 278.17957098497584 0.7089664944334919
22.48632763211733 280.7968677215805 0.7131324191457304
22.491555187070745 279.0087241894559 0.7097164778622119
22.49678274202416 276.7690306316944 0.7058240921899848
22.502010296977573 273.9601475878062 0.7021644374408745
22.507237851930988 270.4160144572332 0.6982686018523921
22.512465406884402 272.24443562319675 0.7007187240243093
22.517692961837817 272.44611316612725 0.6997733865210574
22.52292051679123 274.07539376352435 0.7021746802024599
22.528148071744646 272.8681822177762 0.7002832361911463
22.53337562669806 271.8939213905908 0.6983989425533023
22.538603181651474 270.6648738718067 0.6967062485555626
22.54383073660489 272.15768619789503 0.6990477462814986
22.549058291558303 272.55835995618946 0.6997413174072384
22.554285846511718 272.85332391276717 0.6997802296993771
22.559513401465132 272.3025635766922 0.6984479392760935
22.564740956418547 270.66077558184566 0.6965364253575433
22.56996851137196 270.49522946369797 0.6960757829423525
22.575196066325375 269.79437955203025 0.6952637766474482
22.58042362127879 270.2108866527445 0.6951950788321096
22.585651176232204 271.0111864505274 0.6967042403852088
22.59087873118562 271.6781703015453 0.6977228719434339
22.596106286139033 270.1376469031912 0.6960622980652292
22.601333841092448 271.7864133341963 0.6989112702208099
22.606561396045862 274.2603107008758 0.7024055738349864
22.611788950999276 272.12853261361073 0.7009547026418949
22.61701650595269 271.6645701024977 0.6997584968068777
22.622244060906105 270.0740001099388 0.6973751249293267
22.62747161585952 271.7612438975779 0.699195206013802
22.632699170812934 272.22931086220257 0.6997397127462229
22.63792672576635 272.6324415672144 0.7005838757043772
22.643154280719763 273.1693539972107 0.7005735908484285
22.648381835673177 272.18986534259085 0.698538387598362
22.653609390626592 268.37487193985237 0.6919400330020841
22.658836945580006 265.7048367800248 0.6882826641072309
22.66406450053342 264.5597208233966 0.6881450455947279
22.669292055486835 268.37714665293385 0.6937852687059518
22.67451961044025 272.323395338588 0.6992016689114069
22.679747165393664 277.5435641991082 0.7057747697638052
22.68497472034708 277.6593229762813 0.7055932250274797
22.690202275300493 274.3801382040522 0.7010589849914808
22.695429830253907 271.5824111659104 0.6969441135936522
22.70065738520732 270.5996819746607 0.6958751168031694
22.705884940160736 271.31472828429037 0.6978011827670676
22.71111249511415 272.37044806232376 0.6995273430825006
22.716340050067565 272.5217866230211 0.6991056549624879
22.72156760502098 274.2654726440462 0.7002986325893141
22.726795159974394 271.99925549650806 0.6977581207756512
22.73202271492781 273.5231099278098 0.7002669093122479
22.737250269881223 272.1956465337847 0.699167994649391
22.742477824834637 273.8411467705614 0.7004048460786914
22.74770537978805 274.3297265628653 0.7007278527352905
22.752932934741466 277.09023390473874 0.7035849935138191
22.75816048969488 277.6186462639826 0.7047866863679751
22.763388044648295 278.50573548296467 0.7058423249375653
22.76861559960171 277.89445018875915 0.705681386051118
22.773843154555124 278.39552867352046 0.7054534055563487
22.779070709508538 277.84522476496414 0.7037473092607367
22.784298264461952 276.53601594893837 0.700539133099422
22.789525819415367 278.4462789285899 0.7028597849888057
22.79475337436878 279.62867891555317 0.7061407959689052
22.799980929322196 281.7144493358207 0.7090144639634869
22.80520848427561 283.69533857279794 0.7111385577309818
22.810436039229025 286.93374666774577 0.7131107074825696
22.81566359418244 283.96264440120444 0.7096387636597428
22.820891149135853 283.8083686851445 0.7098377488650542
22.826118704089268 284.8242676059484 0.7121608488248694
22.831346259042682 289.0403571312512 0.7172255298917646
22.836573813996097 288.2606762411136 0.7169275082793843
22.84180136894951 289.5154219932164 0.7179475496189077
22.847028923902926 286.213560115896 0.7126932877236459
22.85225647885634 287.1930445844158 0.7123766731682118
22.857484033809754 288.99575582877634 0.71501327631136
22.86271158876317 292.0861442130594 0.7192613210147625
22.867939143716583 291.33352986793756 0.7183658246964298
22.873166698669998 289.34813872330716 0.7152981543094387
22.878394253623412 287.85316469019807 0.7132674315497756
22.883621808576827 289.53601392138336 0.7158583830490597
22.88884936353024 288.48798160380704 0.7148678371148541
22.894076918483655 289.76712923911043 0.7162942175319178
22.89930447343707 292.1120537958511 0.7194921730206066
22.904532028390484 294.8912135950909 0.7239408979923821
22.9097595833439 293.333169034656 0.7227936734524696
22.914987138297313 291.53134829965046 0.7195849702042981
22.920214693250728 289.3730996301473 0.7161470515283133
22.925442248204142 290.6236471071496 0.7180076582772681
22.930669803157556 289.1124253693811 0.7157905585524372
22.93589735811097 289.1461902249032 0.7166194056865267
22.941124913064385 289.27413319627004 0.7161372987055712
22.9463524680178 290.031994985903 0.7166792513377831
22.951580022971214 291.9357816417547 0.7182470705746096
22.95680757792463 287.80205848894633 0.7134113906974007
22.962035132878043 284.17617492298837 0.7092521668149142
22.967262687831457 283.0914029154431 0.7074396113511267
22.972490242784872 287.031712640136 0.7120477535291868
22.977717797738286 289.24586017664234 0.7144950809552612
22.9829453526917 288.58537355257397 0.7136902487429371
22.988172907645115 286.3281980074673 0.7113777996905291
22.99340046259853 284.10347648380764 0.7089900783703349
22.998628017551944 281.14510914649367 0.7059293296983045
23.00385557250536 278.64257189874735 0.7018851609318779
23.009083127458773 276.61810181774115 0.6994668936310292
23.014310682412187 277.55791367526064 0.7007177965914407
23.0195382373656 282.76618341384375 0.7074433674848166
23.024765792319016 284.43122330310405 0.7083149807002641
23.02999334727243 284.50144898117526 0.7078335595942677
23.035220902225845 282.4247015236282 0.7052090896084513
23.04044845717926 282.22097704183324 0.7052797740022562
23.045676012132674 282.4519357588108 0.7058883307203355
23.05090356708609 283.2514370224599 0.7075661733479088
23.056131122039503 285.4756612953948 0.7107983159351644
23.061358676992917 286.6725113554108 0.7128627574812816
23.06658623194633 284.22421907404 0.7091971049588432
23.071813786899746 280.4542700717956 0.7029249943716981
23.07704134185316 278.64006819491334 0.7008920560257245
23.082268896806575 278.8350709115131 0.7027585903305709
23.08749645175999 279.891002164036 0.704351537569333
23.092724006713404 282.0033888969518 0.7066519692896
23.097951561666818 284.8763268783152 0.7102126012502015
23.103179116620232 285.5402672903211 0.7115400947515516
23.108406671573647 284.78107175036996 0.7103901062358972
23.11363422652706 283.92684754866684 0.7083822223279259
23.118861781480476 281.51566421921865 0.7055794714327995
23.12408933643389 279.90080349233483 0.7030688891608672
23.129316891387305 282.2142378208888 0.7060152526315547
23.13454444634072 285.5155364682396 0.7103887632478664
23.139772001294133 284.4737538954624 0.7087021185048611
23.144999556247548 281.4566448987586 0.7047437123317177
23.150227111200962 279.52350560150956 0.7014790190009775
23.155454666154377 281.54693580225444 0.7037826972653486
23.16068222110779 281.340441295873 0.7046510177203377
23.165909776061206 282.1408789057966 0.7059744560436829
23.17113733101462 282.32701590585395 0.7071632218182139
23.176364885968034 283.70324427971383 0.7071748342149021
23.18159244092145 280.8666478683676 0.7039614725263321
23.186819995874863 275.90186533722215 0.6969393806472879
23.192047550828278 275.6653643549623 0.6968055432752948
23.197275105781692 276.72481957038065 0.6981281978964708
23.202502660735107 275.80186888609506 0.6963404504931147
23.20773021568852 273.61719641528407 0.6942701602666633
23.212957770641935 273.78425586018056 0.6942763599672688
23.21818532559535 278.48140564447334 0.7013291346667276
23.223412880548764 281.1052130605919 0.7049804676901266
23.22864043550218 282.43337384608367 0.7062697471522432
23.233867990455593 280.8052026005462 0.7040402036778876
23.239095545409008 280.58351131306557 0.7031504530562832
23.244323100362422 280.03194502744316 0.7018921910353915
23.249550655315836 279.9714772257067 0.7018546487668866
23.25477821026925 280.74844646382525 0.70333399916862
23.260005765222665 282.84857136414547 0.7060581688612537
23.26523332017608 284.07402135816733 0.7079531931643083
23.270460875129494 286.0233723092573 0.709976934435049
23.27568843008291 288.5166501886818 0.7133848195236834
23.280915985036323 289.2246254063425 0.7137594319081016
23.286143539989737 289.4052992393186 0.7148225450071118
23.291371094943152 285.94175846240694 0.7102614622598337
23.296598649896566 285.41576821891414 0.7101047077668821
23.30182620484998 284.7543488182058 0.7079402058678674
23.307053759803395 284.96486936367484 0.7073463098756201
23.31228131475681 281.1444415436566 0.7025190107799123
23.317508869710224 278.1037847578084 0.6989895986404032
23.32273642466364 279.0800198050155 0.7004483260705938
23.327963979617053 283.3287256857132 0.7058898079649605
23.333191534570467 284.66823463212205 0.7066648821511197
23.33841908952388 283.8508551114334 0.7052768127905599
23.343646644477296 281.36463003310536 0.7024029034065928
23.34887419943071 282.6161495773887 0.7047465541823675
23.354101754384125 283.4247909499636 0.7060728042481539
23.35932930933754 285.0985854440148 0.7070198866326161
23.364556864290954 285.0125648646408 0.7077865973040518
23.369784419244368 285.37331337524745 0.7080923983107871
23.375011974197783 285.7711957031792 0.7083087917574252
23.380239529151197 284.1949516228437 0.7054002144183042
23.38546708410461 282.35971370899915 0.702514542431514
23.390694639058026 284.8173708240474 0.7048749150108505
23.39592219401144 288.65643546398616 0.7096305782835356
23.401149748964855 287.7908735123591 0.7098132368381356
23.40637730391827 285.09924222619446 0.7077345817952089
23.411604858871684 282.5842790892091 0.7048311387857241
23.416832413825098 287.7047424239137 0.7108838954532052
23.422059968778512 288.53512430836815 0.7116487598184521
23.427287523731927 288.0774498568796 0.7113953477649413
23.43251507868534 284.63901938763325 0.7072240788586546
23.437742633638756 282.30796440897467 0.7037578467892099
23.44297018859217 281.4208893337303 0.702032869167397
23.448197743545585 284.7064187052549 0.7050998593432309
23.453425298499 286.87163958915414 0.7077406134935752
23.458652853452413 289.33395680249106 0.7110946565702853
23.463880408405828 288.68168721665324 0.7091925554329065
23.469107963359242 288.26120242255314 0.7089649428223291
23.474335518312657 285.14856275718967 0.7042803349205462
23.47956307326607 286.14388626508656 0.7060641222350158
23.484790628219486 285.52553981283285 0.704878227026895
23.4900181831729 290.8612336521663 0.7109275329939478
23.495245738126314 293.13513693344026 0.7138460503022449
23.50047329307973 293.34859304277643 0.7143627737731665
23.505700848033143 291.7031679211258 0.713105647627335
23.510928402986558 293.1650959426443 0.7148147298856287
23.516155957939972 293.5959194189782 0.7142356346195083
23.521383512893387 294.68560396950596 0.7152452014641243
23.5266110678468 293.26390404661544 0.7130386824768199
23.531838622800215 294.5454242512618 0.7144977475594654
23.53706617775363 293.8826505919634 0.7142018863212262
23.542293732707044 295.6076008188032 0.7163468646657591
23.54752128766046 297.1820356017263 0.7175443585916348
23.552748842613873 296.88373771350405 0.7168822451514947
23.557976397567288 297.20220792345356 0.7171752736122344
23.563203952520702 296.040035072711 0.7156996202846627
23.568431507474116 297.6646188787946 0.717003576632173
23.57365906242753 299.3966364472444 0.7189569221847544
23.578886617380945 298.74720118004836 0.7188229280661214
23.58411417233436 295.93338853282864 0.7156021749366398
23.589341727287774 292.2328181832112 0.7107444577390534
23.59456928224119 292.4947986036087 0.7097250701046584
23.599796837194603 293.42007188275244 0.7100354683085707
23.605024392148017 292.1645631509126 0.7079003358136403
23.610251947101432 292.7811207701182 0.7081067546824339
23.615479502054846 294.2375477746914 0.7092222922878344
23.62070705700826 296.88429493991913 0.7121126917225733
23.625934611961675 295.6658519938391 0.7104445812968875
23.63116216691509 292.697966678862 0.7063272750282835
23.636389721868504 293.53835770059874 0.707615436994447
23.64161727682192 293.4970519993504 0.7082132117155036
23.646844831775333 293.255630630091 0.7079389005560841
23.652072386728747 293.90332433700826 0.7083067450475199
23.65729994168216 295.1091559576225 0.7093596757359996
23.662527496635576 294.9706301498506 0.7093977657566185
23.66775505158899 291.40280723486734 0.7040840607495458
23.672982606542405 290.5251378370076 0.7021653342243288
23.67821016149582 293.4740999308611 0.7065762108605678
23.683437716449234 295.0546555483986 0.7089171362264909
23.688665271402648 292.6758405862569 0.7059223973410381
23.693892826356063 291.29975004347233 0.7021030202121135
23.699120381309477 290.30769541766597 0.7002474876423149
23.70434793626289 293.58637256697943 0.7041873982519492
23.709575491216306 295.07377646964085 0.7061790231999977
23.71480304616972 298.335467641232 0.7105029408458164
23.720030601123135 297.64949858255045 0.709200797974505
23.72525815607655 296.50236359768894 0.7073008169644699
23.730485711029964 298.6568152099378 0.7112026712080167
23.735713265983378 299.58071460422815 0.7130817790008072
23.740940820936792 298.2005754303766 0.7114254408133469
23.746168375890207 297.6156641882226 0.7094005136312276
23.75139593084362 297.89779856704826 0.7084390640908597
23.756623485797036 295.92812263879154 0.7051369944016614
23.76185104075045 295.47382679620875 0.7035853284206723
23.767078595703865 293.88454328756006 0.7020178580049679
23.77230615065728 294.428980128841 0.7033101527495904
23.777533705610693 295.43252107891396 0.704784313616939
23.782761260564108 298.5716401523177 0.7080955399949794
23.787988815517522 303.0455446917196 0.7124014118899923
23.793216370470937 307.239077591432 0.7170390064648279
23.79844392542435 306.62176509108576 0.7155665496524138
23.803671480377766 306.3412805263104 0.7151820179187579
23.80889903533118 306.3441912875114 0.7151614401493933
23.814126590284594 305.3001732501061 0.7142536709882827
23.81935414523801 302.61877049964545 0.7115095503377576
23.824581700191423 301.8923439086816 0.7099731152583633
23.829809255144838 302.3250683517042 0.7098617396270874
23.835036810098252 300.3636424875851 0.706562285471493
23.840264365051667 298.8747905689405 0.7044215557694553
23.84549192000508 298.79543181813426 0.7042934747757419
23.850719474958495 302.54925182022595 0.7078607057838895
23.85594702991191 303.4693821078309 0.7079509646794542
23.861174584865324 305.5791909717665 0.7098995355931929
23.86640213981874 306.3251215966646 0.7115473348999323
23.871629694772153 306.0559464930464 0.7118832416095126
23.876857249725568 301.774782421129 0.7064446407098162
23.882084804678982 301.26491189545885 0.7047539331745822
23.887312359632396 300.8757482136065 0.7037027735963658
23.89253991458581 303.8998710274909 0.7070570751481479
23.897767469539225 302.8641857683134 0.706204165126716
23.90299502449264 302.05843249638366 0.7057400647424805
23.908222579446054 297.9414014535743 0.7008767647659747
23.91345013439947 296.72443588099964 0.6992908016715226
23.918677689352883 296.08697559447586 0.6981151660591897
23.923905244306297 297.33649774344434 0.7000387291393626
23.929132799259712 300.93870379955143 0.7038584681282195
23.934360354213126 301.2285507826463 0.7045121208473502
23.93958790916654 300.9076609356466 0.7032948816251396
23.944815464119955 298.34913396143213 0.7002897945183693
23.95004301907337 298.3314707971421 0.7006059943995289
23.955270574026784 298.0333108372139 0.7011721980544683
23.9604981289802 293.9132310057808 0.6959465580889436
23.965725683933613 293.81424661016405 0.6956867063819923
23.970953238887027 292.2921986402097 0.6933355491969332
23.97618079384044 294.6417243025621 0.6970558695619745
23.981408348793856 295.2268349835017 0.6968712593013836
23.98663590374727 296.99582542472984 0.6988475721984554
23.991863458700685 296.4682900847408 0.6970479054385244
23.9970910136541 296.6499845978073 0.6970353051051528
24.002318568607514 296.93168343886623 0.6975048551780945
24.007546123560928 292.2162376805945 0.6918944944261805
24.012773678514343 289.24778231872244 0.6889010161146085
24.018001233467757 289.90455088554563 0.689407220412046
24.02322878842117 292.48108262481486 0.6925994974830032
24.028456343374586 297.46171922039247 0.6987029820444145
24.033683898328 300.9281067585884 0.7027775468843791
24.038911453281415 300.4184173594884 0.702358011507926
24.04413900823483 300.03995189063505 0.7006516054941161
24.049366563188244 297.02177652815504 0.6978901517464856
24.054594118141658 300.697273840095 0.7027889029995968
24.059821673095072 300.5337827651175 0.7032395594327029
24.065049228048487 298.3032863025993 0.7011852945100014
24.0702767830019 294.83261765411095 0.709593101118922
24.075504337955316 294.7432344364079 0.7180853353671118
24.08073189290873 296.0388034962975 0.7263170015959379
24.085959447862145 296.2487579516639 0.7329156592237202
24.09118700281556 295.60689164046795 0.7378667580131221
24.096414557768973 294.25607279754655 0.7404908115980359
24.101642112722388 294.24296285334526 0.7431325937209603
24.106869667675802 294.2300054054379 0.7466205405746863
24.112097222629217 293.54719604699875 0.749008449852001
24.11732477758263 294.98217520266184 0.7545610569186206
24.122552332536046 293.54495526971994 0.7558075625174047
24.12777988748946 293.6591095027394 0.7592123295785932
24.133007442442874 293.15070147510505 0.7616051344645245
24.13823499739629 296.87810823994147 0.7702455154632329
24.143462552349703 296.90683990980955 0.7732990522774336
24.148690107303118 294.73524712772866 0.7733076627100345
24.153917662256532 292.671707399298 0.7748138042412646
24.159145217209947 292.48525994840816 0.7770356082163414
24.16437277216336 295.7775786005059 0.7843551137570685
24.169600327116775 296.8275043952977 0.7880331071671884
24.17482788207019 295.9406546203418 0.7903994127977305
24.180055437023604 297.3255861610844 0.7954447637678079
24.18528299197702 298.10810037033696 0.7983063788782709
24.190510546930433 301.2370112539532 0.8044870916112126
24.195738101883848 301.0636475902904 0.8061342943544905
24.200965656837262 299.81291893953966 0.8080595362879762
24.206193211790676 296.38892697047646 0.8066572518328242
24.21142076674409 296.82703429191815 0.8098340065697205
24.216648321697505 294.797003881704 0.8085332475063395
24.22187587665092 294.1513759903033 0.8099260406626507
24.227103431604334 293.2161145509052 0.8106356487401994
24.23233098655775 294.77390057852625 0.8154545681074732
24.237558541511163 295.1436075550429 0.816951253036607
24.242786096464577 295.7441786278936 0.8200842473397905
24.248013651417992 296.91123132711107 0.8244142540503147
24.253241206371406 296.72011731518944 0.8275552695873553
24.25846876132482 296.2683162689647 0.8303299287151575
24.263696316278235 293.7577187747429 0.8291997792344694
24.26892387123165 290.0041010790725 0.8251162306684284
24.274151426185064 288.742044759928 0.8245006862188301
24.27937898113848 292.9934281498262 0.8313580221645008
24.284606536091893 301.38992930270103 0.8457726749563359
24.289834091045307 301.89523675571155 0.8483879331702127
24.29506164599872 299.70686591015743 0.8489828492496553
24.300289200952136 297.87799301173555 0.8485963663558674
24.30551675590555 298.986786976471 0.8539561887794658
24.310744310858965 295.8364457207362 0.8508190399420209
24.31597186581238 294.8929824952767 0.8505318429770709
24.321199420765794 296.6823251057758 0.8540607737754284
24.326426975719208 295.3298625282081 0.8554891404330057
24.331654530672623 293.9147906661031 0.8562408346409762
24.336882085626037 292.3154441166877 0.8554163574586118
24.34210964057945 294.89624910549196 0.8603638191574465
24.347337195532866 291.99710953382856 0.8576033615343083
24.35256475048628 289.37234921798694 0.8558993544542498
24.357792305439695 290.18848323046006 0.8605685419775763
24.36301986039311 292.4269312318918 0.8666592177389629
24.368247415346524 293.4788616688176 0.87045006268111
24.373474970299938 293.15956467255967 0.8704059658766595
24.378702525253352 290.6574365985122 0.8682742957534177
24.383930080206767 293.5505386502791 0.8733008287875588
24.38915763516018 292.0079503379138 0.8723649967003093
24.394385190113596 295.38330756968526 0.8791544456949211
24.39961274506701 296.0168737629126 0.8838216495368182
24.404840300020425 298.2959070929776 0.8901278977183549
24.41006785497384 302.3688356658841 0.89902781671021
24.415295409927253 302.9568453240091 0.9035658059281995
24.420522964880668 304.1813208474767 0.907740655422389
24.425750519834082 303.1744076110076 0.908693778494726
24.430978074787497 302.5156414713166 0.9082545727139966
24.43620562974091 305.24391290589045 0.913637695505125
24.441433184694326 302.4846260235294 0.9108886852118432
24.44666073964774 300.93542129357274 0.9112623186306814
24.451888294601154 299.3359570981071 0.9114981883236689
24.45711584955457 300.51381902054703 0.9161414143730766
24.462343404507983 300.0171289191046 0.9175361561897815
24.467570959461398 301.00665365425283 0.9228573847921323
24.472798514414812 302.78051564799676 0.9281976021998406
24.478026069368227 303.4214173225265 0.9318385145097655
24.48325362432164 300.4669484312001 0.9275597492406199
24.488481179275055 299.04190427558893 0.9269093797510553
24.49370873422847 300.41413197510053 0.930190643369771
24.498936289181884 303.44994377632815 0.9388395587224416
24.5041638441353 302.4278415348588 0.9397715177579107
24.509391399088713 303.5952451076926 0.9445070956712874
24.514618954042128 297.059246805674 0.9370981872098665
24.519846508995542 295.92692441746135 0.9364723520547399
24.525074063948956 294.1345791497865 0.9355631040479617
24.53030161890237 295.1681567564163 0.9370898627479943
24.535529173855785 294.47575679480775 0.9386954673929457
24.5407567288092 295.79923666042555 0.943230129913049
24.545984283762614 298.4165404972931 0.9508263575695806
24.55121183871603 298.35171046322387 0.9534519860128258
24.556439393669443 298.00276882272914 0.9558055536800489
24.561666948622857 302.1542946258187 0.9651519535808248
24.566894503576272 307.66051015165914 0.9761794704666715
24.572122058529686 308.75625324503835 0.9805979823589958
24.5773496134831 306.0466683569299 0.9798069699125788
24.582577168436515 302.61107453743637 0.9775687789202657
24.58780472338993 304.2802729244915 0.9818991541770149
24.593032278343344 304.00418157843563 0.9818993929070886
24.59825983329676 308.3987500485564 0.9888456364395055
24.603487388250173 310.0367285720935 0.9965497879954965
24.608714943203587 309.60341037992225 0.9999944053754465
24.613942498157 308.35711400764393 1.001200614869463
24.619170053110416 305.40389662572477 0.9970060268375807
24.62439760806383 303.37461164504646 0.9959709333224808
24.629625163017245 301.6772992527308 0.9964581172839522
24.63485271797066 299.9117809273238 0.9961220962322989
24.640080272924074 301.41234228358127 1.0025805521159719
24.645307827877488 303.934630308649 1.010526223291257
24.650535382830903 304.13747607014164 1.0134359724642086
24.655762937784317 303.10580129656347 1.0117962284060316
24.66099049273773 300.47493112311423 1.0074831954153787
24.666218047691146 301.46963019402597 1.0132775217183534
24.67144560264456 302.913711095943 1.020231973822737
24.676673157597975 303.5984268176144 1.0241393959761937
24.68190071255139 302.7920195069836 1.0242388798020494
24.687128267504804 299.85890289373236 1.0206451263766327
24.692355822458218 298.0632164168753 1.0200579922479487
24.697583377411632 296.6491612245679 1.019372231546888
24.702810932365047 296.1311065403944 1.0210839540131418
24.70803848731846 298.02590356225426 1.0273900468086739
24.713266042271876 295.9121954766788 1.0269826756306701
24.71849359722529 298.45524744060725 1.0350913783516034
24.723721152178705 294.8217318206108 1.0295719862612909
24.72894870713212 295.539861162495 1.0318632372558438
24.734176262085533 292.676577104711 1.0271039222154206
24.739403817038948 299.11871396270266 1.0420045585640292
24.744631371992362 298.88011718569174 1.0455603104203202
24.749858926945777 301.9428036098617 1.0530133389843563
24.75508648189919 299.5177578815788 1.053066916882693
24.760314036852606 304.0028673525929 1.063794345396525
24.76554159180602 304.78827525306343 1.0678429622250372
24.770769146759434 301.53571206576237 1.0637392279478213
24.77599670171285 301.70436044008085 1.0664502845164492
24.781224256666263 299.3916009061838 1.066924831963318
24.786451811619678 300.4803852953105 1.0734693987198975
24.791679366573092 296.69818281333636 1.0698353714151074
24.796906921526507 296.4791115488219 1.0704855541088099
24.80213447647992 295.40723187989795 1.0714996926282132
24.807362031433335 295.73636060898446 1.0737352363276493
24.81258958638675 297.7589277219868 1.080325225182359
24.817817141340164 296.34149687451827 1.080218250637487
24.82304469629358 294.91390045931854 1.082747057062112
24.828272251246993 293.63463516521205 1.082664470633904
24.833499806200408 293.05685724870796 1.0837323134486114
24.838727361153822 298.7292217566084 1.0956152583791896
24.843954916107236 300.7399934418667 1.1031398163590245
24.84918247106065 300.8512378480564 1.1068753528548243
24.854410026014065 299.4293225340544 1.1062233244189055
24.85963758096748 296.3851075480612 1.1037888944817025
24.864865135920894 294.8248817116062 1.1032698985463931
24.87009269087431 293.6583458136662 1.1050937543918924
24.875320245827723 294.0957288763194 1.1087308309370898
24.880547800781137 295.8000450184878 1.1164305798663843
24.885775355734552 297.3728868514974 1.123943533439894
24.891002910687966 295.6571634250858 1.1232929807266037
24.89623046564138 298.3093311683091 1.131623043139097
24.901458020594795 298.33372125377326 1.1324290450105898
24.90668557554821 296.9395713084899 1.1331610376618095
24.911913130501624 297.37608574377896 1.136588816077757
24.91714068545504 296.89182413862676 1.1388795128394433
24.922368240408453 300.67034659285355 1.1480113171068795
24.927595795361867 300.30424153002235 1.1506972805429696
24.93282335031528 301.1988508556426 1.1545398443555392
24.938050905268696 299.94205781081615 1.1541004664472174
24.94327846022211 298.21795947344384 1.1528996780926406
24.948506015175525 298.2255172694608 1.1588553333743854
24.95373357012894 299.5027817927379 1.1682183433158744
24.958961125082354 302.5168037360192 1.1785221443312457
24.964188680035768 302.20729657316645 1.181747515528102
24.969416234989183 300.4541384979459 1.179224931295858
24.974643789942597 303.812620443571 1.1909401169483123
24.97987134489601 308.0059965861393 1.2007919595819048
24.985098899849426 306.47916105954897 1.2012279339761252
24.99032645480284 300.9214668944795 1.1894850453279335
24.995554009756255 297.36517651639133 1.184990053647076
25.00078156470967 300.53244963458 1.193987224265138
25.006009119663084 304.52265351132957 1.206489188392812
25.011236674616498 305.8908322151434 1.2133316470611193
25.016464229569912 305.06587609188443 1.2162080201113838
25.021691784523327 307.19511055662656 1.2246738082719568
25.02691933947674 308.3641865001308 1.231028220864525
25.032146894430156 309.2316966295867 1.2394138240056047
25.03737444938357 307.09712853955585 1.2380145663498094
25.042602004336985 305.2278557582376 1.2384291621959822
25.0478295592904 309.18470315698545 1.2475561799095893
25.053057114243813 310.39386835775196 1.2523923939666455
25.058284669197228 305.7619518598268 1.247228644880599
25.063512224150642 303.7496530542668 1.2461515677733253
25.068739779104057 305.93237756188523 1.2561918835067558
25.07396733405747 315.26954054618983 1.2780899389633578
25.079194889010886 320.1512060871164 1.2938044500837667
25.0844224439643 314.23854345912275 1.2874233108202233
25.089649998917714 306.55028622614896 1.2743648422500358
25.09487755387113 299.60206321296954 1.2613668246222063
25.100105108824543 303.4908373017064 1.271163337953192
25.105332663777958 304.1817179288071 1.2816785650394986
25.110560218731372 308.7644847322984 1.2971270161593687
25.115787773684787 305.0417788850608 1.294926570336275
25.1210153286382 304.8289747240162 1.2931118422262147
25.126242883591615 299.1769477257012 1.2857179967199461
25.13147043854503 298.4800826568132 1.2871979238929683
25.136697993498444 300.8788091371641 1.298236222514397
25.14192554845186 305.19213592702033 1.3086461144112422
25.147153103405273 306.64174240022624 1.3174199838854568
25.152380658358688 309.7054692404647 1.3269794153181917
25.157608213312102 310.6182921665136 1.3337393595890852
25.162835768265516 317.0797900241022 1.3513955740676753
25.16806332321893 316.8812249117201 1.352774708848486
25.173290878172345 312.6920911611086 1.3504692071037319
25.17851843312576 308.3957621871765 1.348561756770623
25.183745988079174 304.52180906177153 1.3457272079286924
25.18897354303259 306.63636549811724 1.3552835809377464
25.194201097986003 310.7092645372222 1.3681788973349616
25.199428652939417 311.0649432997206 1.3732937201875326
25.204656207892832 308.29172716279544 1.3737157429971938
25.209883762846246 301.3303624501055 1.3633553339326494
25.21511131779966 303.3810961098587 1.3731774264060554
25.220338872753075 304.8698775884326 1.3814028050402807
25.22556642770649 310.96239198740346 1.395292843259586
25.230793982659904 315.92811433017533 1.4114481650458215
25.23602153761332 321.2480455880237 1.4240574172902873
25.241249092566733 319.71834356314076 1.4292776905102162
25.246476647520147 315.8309933836302 1.4248907964653204
25.25170420247356 310.53999337196467 1.4190407993140723
25.256931757426976 312.9632220989228 1.4293823357908506
25.26215931238039 306.76478859531034 1.4208553287233658
25.267386867333805 306.65826483243234 1.4252069453784073
25.27261442228722 302.58361999619945 1.4194413712992318
25.277841977240634 310.669200662242 1.4452568294384245
25.283069532194048 312.27018485729593 1.4525096675445963
25.288297087147463 316.4359535053923 1.4685691587787923
25.293524642100877 314.4840007325706 1.466498362370924
25.29875219705429 319.52986258284216 1.4862388647208797
25.303979752007706 318.07401496956766 1.4887538758334458
25.30920730696112 318.0563297687953 1.4971937413757948
25.314434861914535 313.2483293908686 1.493018961775273
25.31966241686795 312.90953420602733 1.4988940784295024
25.324889971821364 313.8577550482094 1.502457563969811
25.330117526774778 313.4188215190585 1.5060502527917463
25.335345081728192 314.21814711526156 1.5157775133145315
25.340572636681607 313.3307884965443 1.5203019264560547
25.34580019163502 316.98950180222585 1.5344936573324148
25.351027746588436 311.25979393079507 1.524837530749824
25.35625530154185 313.79147252686005 1.5421618389439682
25.361482856495265 310.99781073652713 1.541243975345961
25.36671041144868 320.2534720808443 1.5717437062150965
25.371937966402093 320.59089328264173 1.575006710728548
25.377165521355508 320.2643018615668 1.5836353231663063
25.382393076308922 313.24064474016285 1.571274384522307
25.387620631262337 310.1515992236226 1.571731270979007
25.39284818621575 307.98174179413894 1.571673453266986
25.398075741169166 306.60046126598127 1.5752469039519825
25.40330329612258 310.7942341210437 1.5925515402686354
25.408530851075994 315.4646879995155 1.6081842228666086
25.41375840602941 319.72740388514484 1.6250024475760676
25.418985960982823 317.66487227874495 1.6225233876200333
25.424213515936238 317.9991377021401 1.6346190828956437
25.429441070889652 317.24046970301316 1.6485499780232322
25.434668625843067 319.0948371275392 1.6652971258094722
25.43989618079648 317.3854592740923 1.6690494015211939
25.445123735749895 316.4881431890703 1.670914237305538
25.45035129070331 316.44552766097064 1.6779351607788566
25.455578845656724 320.4197516034959 1.6970783337125401
25.46080640061014 320.34378680427324 1.7034538191879298
25.466033955563553 319.36939373331296 1.707358394416751
25.471261510516968 319.5156190106587 1.7152803630373092
25.476489065470382 320.7656075235112 1.7231037312335316
25.481716620423796 319.69563669493186 1.7324573427717256
25.48694417537721 318.8895792921739 1.7374584202403263
25.492171730330625 324.57286184159153 1.7641194896691468
25.49739928528404 320.65898650381325 1.761300207074091
25.502626840237454 321.5049941318276 1.7720455433324815
25.50785439519087 312.1379738240536 1.7542989311195216
25.513081950144283 316.9221854251903 1.7739610181376424
25.518309505097697 316.4096317007029 1.7849067515857415
25.523537060051112 317.51747460906 1.7953191236221664
25.528764615004526 318.2636302639311 1.8085021996020858
25.53399216995794 314.139918488726 1.804332392473124
25.539219724911355 319.2155835722445 1.8332484656405055
25.54444727986477 323.9400949816899 1.8571011239082968
25.549674834818184 330.1643498924954 1.8827084879542102
25.5549023897716 332.4511612843474 1.8986654407906929
25.560129944725013 330.50179577431356 1.9053944969767362
25.565357499678427 326.31020583454216 1.9010927378428515
25.57058505463184 328.64687589596343 1.9174937385924877
25.575812609585256 324.1755472991716 1.9115158596938042
25.58104016453867 325.56661539693755 1.9251002873508385
25.586267719492085 321.6704140062591 1.9254220887033955
25.5914952744455 323.0779114002365 1.935983369200929
25.596722829398914 330.34161058474604 1.9723969430503898
25.601950384352328 333.58406041570765 1.9962485839306339
25.607177939305743 341.5975318396914 2.044646053801752
25.612405494259157 342.2290303382739 2.0633400786518874
25.61763304921257 335.41990673300154 2.0631847520322504
25.622860604165986 329.8553534766034 2.050580531124977
25.6280881591194 321.0597056147649 2.0306152253893175
25.633315714072815 324.3353546591761 2.048076945177678
25.63854326902623 317.63723460455986 2.0388946040399523
25.643770823979644 314.4883063601861 2.0453168828319783
25.648998378933058 315.8398251770008 2.057637582889969
25.654225933886472 318.3988578362225 2.093876843631354
25.659453488839887 324.9474193421433 2.1337872085541862
25.6646810437933 331.2314249141785 2.1821786744905856
25.669908598746716 329.5973866773712 2.186157288809594
25.67513615370013 316.28068363965264 2.150950450031138
25.680363708653545 302.4206417670285 2.109878325871874
25.68559126360696 306.2936565455652 2.1433695622703115
25.690818818560373 312.04779428536784 2.177445529431674
25.696046373513788 316.70787289037884 2.210865887972933
25.701273928467202 318.5559710743312 2.2262479427322943
25.706501483420617 320.0031685238942 2.2454146713742325
25.71172903837403 335.1492233735528 2.325060064864193
25.716956593327446 334.0615859773059 2.358155230378784
25.72218414828086 339.8739476808146 2.4050949229918133
25.727411703234274 337.66647990049466 2.4081454599261587
25.73263925818769 334.308051894378 2.4005445139268287
25.737866813141103 327.43578651411866 2.3856236699659608
25.743094368094518 314.0168549152213 2.360958900518568
25.748321923047932 306.9755441966683 2.3537096773608197
25.753549478001347 318.1750580296871 2.4249237101690295
25.75877703295476 332.1652369063798 2.5077041915245184
25.764004587908175 342.3178991154851 2.569041917883828
25.76923214286159 342.6005995931199 2.589082169971139
25.774459697815004 327.6223008848122 2.5387631532550694
25.77968725276842 321.02086842393123 2.542367580177063
25.784914807721833 309.90918809073196 2.517636718454478
25.790142362675248 320.0049357862919 2.589995299755134
25.795369917628662 333.6274215573776 2.6663011795021805
25.800597472582076 336.8118109710613 2.722100246583739
25.80582502753549 332.8175304440349 2.7407839914227763
25.811052582488905 322.06535725348556 2.7306457054019764
25.81628013744232 321.54934876968804 2.751605581278983
25.821507692395734 309.45180561656827 2.7180369635884234
25.82673524734915 302.250329113539 2.7196241096501206
25.831962802302563 295.91774311322246 2.7203990230911694
25.837190357255977 306.87487692391517 2.828552011151686
25.84241791220939 308.0339052118303 2.869262784328206
25.847645467162806 325.13749529129205 2.994172527102365
25.85287302211622 337.9587298626448 3.0693084600343483
25.858100577069635 354.52135988536867 3.184369714294567
25.86332813202305 341.22860859447815 3.160673912317758
25.868555686976464 331.63632239862187 3.1822689904075028
25.87378324192988 323.10181668506493 3.195635925096922
25.879010796883293 326.30262574583867 3.271086252516382
25.884238351836707 326.803791933862 3.3141757947501898
25.88946590679012 327.1745224545278 3.3551480664940097
25.894693461743536 328.49546399326096 3.4160262484793535
25.89992101669695 317.1409555541469 3.4080805706027024
25.905148571650365 290.40931178634986 3.329628138214223
25.91037612660378 295.8610119696289 3.414774482142828
25.915603681557194 311.68212104970894 3.6012741694585007
25.920831236510608 324.4310493684095 3.745477600189891
25.926058791464023 317.0101095205378 3.7931322641195364
25.931286346417437 304.43975962720344 3.77275240552328
25.93651390137085 321.7430578704534 3.9992128125624706
25.941741456324266 333.72597053849995 4.166052829047407
25.94696901127768 330.4895515662701 4.289947774267534
25.952196566231095 324.3481680575821 4.361570399060808
25.95742412118451 315.300255465185 4.4322545951368815
25.962651676137924 307.05670521181116 4.447939185260956
25.967879231091338 303.0133455307415 4.465428661728763
25.973106786044752 309.38413554894197 4.554259765000371
25.978334340998167 318.87697073496474 4.695619997756417
25.98356189595158 317.11403231834174 4.792396711412083
25.988789450904996 327.5200968388197 4.977610200870492
25.99401700585841 338.3432766428963 5.176181687771076
25.999244560811825 340.3111614761812 5.246997876881781
26.00447211576524 329.070903354196 5.243901424660599
26.009699670718653 309.36501896525226 5.156149876394266
26.014927225672068 311.0944401331462 5.308357598382702
26.020154780625482 312.1008408545373 5.41080983079799
26.025382335578897 319.1724128692319 5.616540139453655
26.03060989053231 315.3404012722803 5.705971470265188
26.035837445485726 324.25329006313564 6.032319847432917
26.04106500043914 347.0361694780017 6.4295560838444725
26.046292555392554 358.37553043838216 6.709839712253389
26.05152011034597 351.2682279084519 6.771991073257131
26.056747665299383 323.25270058284656 6.627932378367357
26.061975220252798 301.1322588418285 6.670165138304566
26.067202775206212 284.3371378026321 6.6441027339294285
26.072430330159627 260.7281566470122 6.705586351521843
26.07765788511304 265.245044287377 6.961990388292515
26.082885440066455 275.3835313418872 7.510238822525777
26.08811299501987 298.5078278886444 8.140628991037442
26.093340549973284 289.11658358519776 8.536025539266879
26.0985681049267 292.1598831288212 9.08768020746654
26.103795659880113 272.12588882775736 9.438479842024558
26.109023214833528 257.95963821278673 10.014597327077494
26.114250769786942 195.0023653249633 9.539943939397167
26.119478324740356 173.592705443553 10.391048809456175
26.12470587969377 175.38244360931984 11.932424079732872
26.129933434647185 197.28974173543574 17.494967941689072
26.1351609896006 133.57675426158923 20.36379681193829
