# Supplementary material for: Unraveling metal effects on CO2 uptake in pyrene-based metal-organic frameworks
Source: Nat Commun. 2025 Feb 11;16:1516. doi: 10.1038/s41467-025-56296-w (PMC11814143; doi:10.1038/s41467-025-56296-w)
Supplement: Supplementary file 3 — Source Data [file 41467_2025_56296_MOESM3_ESM.zip › SourceCode/SuppInf/FigureS5_Ga-TBAPy_InSitu_VariableT_PXRD/Data/GaTBAPy_0160p.dat]

0.002613777476707968 27.040043163381 5.853156763035079
0.007841332430123905 34.94069370386854 6.574673456872291
0.01306888738353984 34.776420192851326 5.688182942860375
0.018296442336955775 31.035696509826778 4.287576858991082
0.02352399729037171 28.901457123755467 3.9872980798407984
0.028751552243787646 22.743179922533695 3.3492450485289513
0.03397910719720358 16.731067704385858 2.3776723666678494
0.03920666215061952 16.75047083170034 2.279378534878067
0.04443421710403546 17.7643481922139 2.1074874441907996
0.0496617720574514 17.658388824376548 1.8675505882688614
0.054889327010867336 18.92421705496998 1.8849922192968407
0.060116881964283275 18.777762168095173 1.8062218107236505
0.06534443691769921 18.244685381606633 1.7400514132341376
0.07057199187111515 18.07317992322554 1.7692422837264914
0.07579954682453109 18.06159550916942 1.6537679943182024
0.08102710177794703 16.51280178121566 1.5544080236414548
0.08625465673136297 15.877720370760622 1.5698941572483147
0.09148221168477891 15.508017240552121 1.4085368019477573
0.09670976663819485 15.149500130765897 1.311040157399864
0.10193732159161079 14.76030096549568 1.2185067210485747
0.10716487654502672 14.837246894649947 1.167348221251994
0.11239243149844266 15.170452559743987 1.200239565134043
0.1176199864518586 16.40608718037667 1.2759912407010816
0.12284754140527454 18.8023073145208 1.3635989584863557
0.12807509635869047 19.890374935218624 1.3232983585431166
0.1333026513121064 18.458304494203496 1.24905415015822
0.13853020626552232 18.49698008617573 1.2067530354709362
0.14375776121893824 16.854316222635102 1.135092148140692
0.14898531617235417 15.995071318241651 1.1133224642336623
0.1542128711257701 15.734471169999594 1.1031380163911062
0.15944042607918602 17.484392468386524 1.1232479013503014
0.16466798103260194 18.196442974458584 1.1274837474485475
0.16989553598601786 18.716864077563848 1.1224213269675685
0.1751230909394338 18.492213986797598 1.0749768122174932
0.18035064589284971 18.882416425173954 1.06859345397232
0.18557820084626564 19.659974166771228 1.0448815001886285
0.19080575579968156 19.777483726335802 1.021401354097377
0.1960333107530975 18.96536001667118 0.9914985219414248
0.20126086570651341 18.062137651620567 0.9710093617173594
0.20648842065992934 18.558257792283708 1.0083826114215686
0.21171597561334526 18.200646394402696 0.9927495807851471
0.2169435305667612 19.26264444146448 1.028056607268189
0.22217108552017711 19.238896623774384 0.9999701833711662
0.22739864047359304 18.213199092580243 0.96228669094943
0.23262619542700896 17.83215127954091 0.9331455066241393
0.2378537503804249 18.99581763923821 0.9524146536739334
0.2430813053338408 18.806244896966895 0.9310096000091511
0.24830886028725674 19.618374549558208 0.9379042636999182
0.25353641524067266 18.966523259443928 0.8997943280338181
0.2587639701940886 18.418771398018794 0.8850664474521388
0.2639915251475045 18.22163667061731 0.8725934929357166
0.26921908010092044 17.202600513427054 0.8353504734934553
0.27444663505433636 17.248401944061335 0.8330818159319625
0.2796741900077523 16.954718229118882 0.8035799315176414
0.2849017449611682 17.053626745553387 0.7905508277705333
0.29012929991458414 17.378655388500324 0.8056238085581385
0.29535685486800006 16.760408885094957 0.7854489991711207
0.300584409821416 17.84308249261922 0.8057568755437986
0.3058119647748319 18.633967328954427 0.8307843171787102
0.31103951972824784 19.09551571485443 0.8477476705863499
0.31626707468166376 19.46687683379374 0.8430746026883496
0.3214946296350797 20.3080620313627 0.8793909151788146
0.3267221845884956 20.122257746139496 0.8570749329143521
0.33194973954191154 19.50287097075986 0.8460637711817132
0.33717729449532746 18.08537068715278 0.8400439501721998
0.3424048494487434 17.705904370093222 0.8578711934743567
0.3476324044021593 17.405435272308743 0.8407610672155584
0.35285995935557524 17.754375537404865 0.8326748764987759
0.35808751430899116 17.287230640936528 0.8040576029299553
0.3633150692624071 17.33428069849634 0.7979865583753355
0.368542624215823 17.744758060999242 0.8130251960033116
0.37377017916923894 18.46776754994878 0.8121605674884539
0.37899773412265486 18.70920659076546 0.8152888181481758
0.3842252890760708 18.580761602332558 0.8269219074241319
0.3894528440294867 18.336242144525055 0.8198533075228739
0.39468039898290264 18.488956166130954 0.8319322177781034
0.39990795393631856 19.73693114294715 0.835340531673422
0.4051355088897345 20.480062925603963 0.8492675489737698
0.4103630638431504 21.09420863041196 0.861305045647911
0.41559061879656634 20.202954485150492 0.847676184218534
0.42081817374998226 19.861162655021715 0.8367531885938128
0.4260457287033982 20.569470048578864 0.8618766672405591
0.4312732836568141 21.458241687986444 0.8595846534567874
0.43650083861023004 22.616863713899313 0.872855279859149
0.44172839356364596 20.367562150440204 0.8038650971013162
0.4469559485170619 18.42772117872636 0.7490063637821651
0.4521835034704778 16.790314100557357 0.7172803510241265
0.45741105842389373 16.370806422122282 0.7230647828609363
0.46263861337730966 18.570281683947456 0.7895788093988879
0.4678661683307256 19.13292606161048 0.8155728503344079
0.4730937232841415 19.752117740835395 0.8185612730824787
0.47832127823755743 19.054839767346024 0.7961525630858429
0.48354883319097336 18.72776119779299 0.7628890296772162
0.4887763881443893 19.4638758435764 0.7667697900794669
0.4940039430978052 20.003808130194912 0.764820489726159
0.49923149805122113 20.956329765954724 0.7800983238185124
0.5044590530046371 21.055379855384558 0.7847283549776122
0.5096866079580531 19.908141605665733 0.7758415866248961
0.5149141629114691 20.359125076932603 0.814901715847499
0.5201417178648851 20.891905815613224 0.8250948554556804
0.525369272818301 20.952478435372562 0.8307634337684647
0.530596827771717 20.515280171161006 0.7944393430843243
0.535824382725133 18.821227879041246 0.7456715092782242
0.541051937678549 18.023488820799997 0.7278412861297593
0.546279492631965 17.592644214722963 0.7056488248075694
0.5515070475853809 17.925261402583523 0.7289885435819314
0.5567346025387969 18.213241884887104 0.733792978244792
0.5619621574922129 19.352726220943694 0.7358412274787619
0.5671897124456289 20.597682802708096 0.7519742560306837
0.5724172673990449 21.263751244345194 0.7494778502198688
0.5776448223524608 21.268186972239032 0.749073630870523
0.5828723773058768 20.60610091581617 0.7469940968663833
0.5880999322592928 19.831832837538265 0.7595915902262124
0.5933274872127088 18.631958763504592 0.731460573545093
0.5985550421661248 18.163484523775512 0.7432211739715332
0.6037825971195407 18.23655897972195 0.7422084930012839
0.6090101520729567 19.097961123380145 0.7601948733611337
0.6142377070263727 19.712121018518634 0.7695969264313919
0.6194652619797887 20.18115149790667 0.7503943221707011
0.6246928169332047 20.57015444753702 0.7524904691727192
0.6299203718866206 18.74294097839592 0.7095496162822162
0.6351479268400366 19.387685467402413 0.737802316846093
0.6403754817934526 20.66458442475343 0.7634789474980498
0.6456030367468686 21.16968242464912 0.734421089611135
0.6508305917002846 22.47132195265466 0.7390980053901939
0.6560581466537005 22.92674573149607 0.7317099911796744
0.6612857016071165 21.761509174158128 0.725595581718523
0.6665132565605325 21.7588684555232 0.7232282005668051
0.6717408115139485 21.97535010441712 0.7266226917364648
0.6769683664673645 22.632150879441287 0.7417318891860305
0.6821959214207804 22.978375556312226 0.7302853258152617
0.6874234763741964 21.862652632085236 0.7130654621164774
0.6926510313276124 22.043696273808603 0.7123830722138194
0.6978785862810284 21.61319605287392 0.6981124177361725
0.7031061412344444 22.117687266860948 0.7099133234085797
0.7083336961878604 21.609227147753288 0.6900266169138695
0.7135612511412763 20.510029812231632 0.6673717304354072
0.7187888060946923 20.39830002017593 0.6796934239524844
0.7240163610481083 21.29830847448604 0.706591511056108
0.7292439160015243 23.178892600119823 0.7614447129239857
0.7344714709549403 24.894008959828398 0.7840737524812101
0.7396990259083562 25.1924900619189 0.764179081039547
0.7449265808617722 24.472700226737405 0.7418462138716282
0.7501541358151882 24.556339426645966 0.7306722349791248
0.7553816907686042 24.22770140291202 0.7267284549519256
0.7606092457220202 25.688628750799413 0.7546202704037351
0.7658368006754361 26.177828924481904 0.7572501541200994
0.7710643556288521 28.29217803248748 0.7731730059366781
0.7762919105822681 29.587063265165327 0.7997171432742346
0.7815194655356841 29.656858303995964 0.8022982302478441
0.7867470204891001 31.898612284262885 0.8479920757188117
0.791974575442516 31.112331126052137 0.8504285682299287
0.797202130395932 30.705759260091956 0.8390063210200728
0.802429685349348 31.51604069398788 0.8451874923613133
0.807657240302764 32.66115464848022 0.8495683572271177
0.81288479525618 36.1810042843048 0.8989039789818557
0.8181123502095959 39.98314950851207 0.9380268503516965
0.8233399051630119 41.29345053220357 0.9439846029652896
0.8285674601164279 41.33677380800646 0.9657315897980755
0.8337950150698439 44.613519941908415 1.0338972722112167
0.8390225700232599 51.10237264458634 1.1478846632005033
0.8442501249766758 55.95418793065396 1.2131747265484942
0.8494776799300918 60.084553148203305 1.2468895345942417
0.8547052348835078 57.28206475691024 1.2133828169241694
0.8599327898369238 58.15886408045953 1.2166827860500438
0.8651603447903398 63.46576810067439 1.2652426982052083
0.8703878997437557 70.24148308906005 1.331374372137023
0.8756154546971717 75.14768897665633 1.3455739421662323
0.8808430096505877 75.03840694081075 1.3322593204099715
0.8860705646040037 75.52220630586125 1.3290074258417486
0.8912981195574197 72.72273462042399 1.3104185558632375
0.8965256745108356 74.10841049696654 1.3299033063681014
0.9017532294642516 79.00599184152284 1.4018930556361833
0.9069807844176676 79.8516503691576 1.3928289873504767
0.9122083393710836 86.18012252491629 1.4460798554325482
0.9174358943244996 89.52253095202714 1.4641008630862569
0.9226634492779155 92.62311500248684 1.47580680961087
0.9278910042313315 98.76789987518816 1.54265464342248
0.9331185591847475 97.7735023718766 1.515138742598794
0.9383461141381635 96.96091179542927 1.4944342176856684
0.9435736690915795 97.15171764850263 1.5044913931285906
0.9488012240449955 100.17097778601047 1.5213424903502262
0.9540287789984114 104.32597492978655 1.5484317893815562
0.9592563339518274 109.32235255115587 1.6159333936253497
0.9644838889052434 112.31067084516143 1.659827427304608
0.9697114438586594 112.6533016623493 1.6580203016386819
0.9749389988120754 111.20932515949664 1.6310185805182118
0.9801665537654913 108.55881997332061 1.5791665099135708
0.9853941087189073 113.3103075989689 1.6070897167181954
0.9906216636723233 113.41814034410427 1.6008181671007662
0.9958492186257393 112.65886497142459 1.5775108243219864
1.0010767735791553 111.18383577006455 1.5624159456791649
1.0063043285325712 108.15262596302522 1.5241225582917588
1.0115318834859872 106.38048466647474 1.5126152135280606
1.0167594384394032 107.25486580300483 1.505719544473292
1.0219869933928192 114.49236941132865 1.5519134631062943
1.0272145483462352 114.60367979519197 1.5581829843877335
1.0324421032996511 120.71769354661693 1.6047403397109699
1.0376696582530671 124.9201403293945 1.6534645200115778
1.042897213206483 123.51129103524411 1.6344474786973278
1.048124768159899 123.29015982337513 1.6281273293229814
1.053352323113315 122.23089308335379 1.623352749155326
1.058579878066731 124.15502938405454 1.6415721438156032
1.063807433020147 125.03701189468036 1.6366087061137295
1.069034987973563 127.11178021432407 1.6197845089135512
1.074262542926979 130.45209954192256 1.632618366382631
1.079490097880395 137.26637801829798 1.6786620106916093
1.084717652833811 136.9743143214329 1.6951286523585114
1.089945207787227 135.3429369703995 1.6862175744191188
1.095172762740643 133.73495260636975 1.6814315393275059
1.1004003176940589 134.9516549271159 1.718074392198182
1.1056278726474749 142.2570833917717 1.787638382688028
1.1108554276008908 149.3091667818646 1.8543556405395105
1.1160829825543068 140.81070217248123 1.752069470148686
1.1213105375077228 135.97768027024227 1.6661240961904586
1.1265380924611388 130.261449056985 1.6078584318155726
1.1317656474145548 125.27649864491612 1.5742756196479675
1.1369932023679707 126.21981415913888 1.584659613438058
1.1422207573213867 128.822391111721 1.6161741139055121
1.1474483122748027 128.82782321335077 1.6064339362157452
1.1526758672282187 129.64077239985585 1.5967711374295848
1.1579034221816347 134.09637355905025 1.629820541341271
1.1631309771350506 134.60852497843027 1.6444766275829066
1.1683585320884666 142.2529459974796 1.664663225569644
1.1735860870418826 147.9983657792548 1.7175795514153698
1.1788136419952986 144.15494385516 1.6829224067266957
1.1840411969487146 137.13776452669842 1.61981596422322
1.1892687519021305 132.7380052107565 1.61693431379862
1.1944963068555465 133.48445941790436 1.6050569732343531
1.1997238618089625 134.94105437179283 1.5927863804805926
1.2049514167623785 137.89448646331365 1.6340978386460026
1.2101789717157945 139.92471493437554 1.6486031779913846
1.2154065266692105 144.80279920848864 1.6836864281921733
1.2206340816226264 144.87576603904253 1.6866001206138426
1.2258616365760424 145.41389806452145 1.6924862236488258
1.2310891915294584 153.67101714013108 1.7412570190106003
1.2363167464828744 155.93857781856138 1.7668671916760594
1.2415443014362904 148.373511337963 1.6968394256819639
1.2467718563897063 140.6460473162095 1.6498449280055296
1.2519994113431223 132.34284473301622 1.6001886737527424
1.2572269662965383 134.8133648613651 1.6157432958645555
1.2624545212499543 141.75929408299967 1.659488755524235
1.2676820762033703 145.4423503897997 1.6802023239537256
1.2729096311567862 139.15487190554964 1.6189440149197512
1.2781371861102022 137.94920734751108 1.6174355419253583
1.2833647410636182 137.88278594352204 1.6212305254023787
1.2885922960170342 137.5906316206852 1.6123595142730518
1.2938198509704502 147.09527141420713 1.675080410407789
1.2990474059238661 144.51244656682633 1.660900493107112
1.3042749608772821 141.39438202105325 1.6399259641839556
1.309502515830698 146.96285563479037 1.6825560163604514
1.314730070784114 149.49763795515253 1.7032872412841018
1.31995762573753 153.7585443333467 1.7408682752995819
1.325185180690946 151.27738643447222 1.7376059446034988
1.330412735644362 141.34940263098673 1.6734279269495398
1.335640290597778 134.0079942931379 1.603609141568137
1.340867845551194 130.6664526987555 1.564742363727755
1.34609540050461 134.56921354512832 1.5921824561244866
1.351322955458026 141.90043609563426 1.6484774271420841
1.356550510411442 144.3583391048239 1.6905244461461382
1.361778065364858 144.10131328522633 1.7197692912938805
1.3670056203182739 139.1920281775054 1.6959899217817151
1.3722331752716899 137.30875111806492 1.7002228753243356
1.3774607302251058 143.4058712094421 1.716704507506967
1.3826882851785218 144.58293299691533 1.69243743975675
1.3879158401319378 143.88837950340516 1.646719982208537
1.3931433950853538 141.58063598009517 1.6376789570482218
1.3983709500387698 136.11243109798548 1.6100057006660808
1.4035985049921857 139.80340787498153 1.6426218339789653
1.4088260599456017 140.82255117792877 1.6587524383700771
1.4140536148990177 136.71873479343404 1.6466552978872242
1.4192811698524337 145.48459558064974 1.7162762207723232
1.4245087248058497 140.7414000355677 1.660166859398681
1.4297362797592656 141.4225233564581 1.6401202699532882
1.4349638347126816 133.78295717875457 1.5775561592621143
1.4401913896660976 129.27897072900552 1.5372519932374196
1.4454189446195136 131.21824058148437 1.5548463549499698
1.4506464995729296 130.96552375977438 1.5744142244904915
1.4558740545263456 132.84497809063814 1.5984327553422915
1.4611016094797615 137.20232661126613 1.6598227259306844
1.4663291644331775 138.07479370387347 1.6894292085936193
1.4715567193865935 137.62875169810957 1.6499574216159432
1.4767842743400095 135.05381429389382 1.618730944379139
1.4820118292934255 129.27763254384863 1.566800270364156
1.4872393842468414 136.2469105772124 1.6348622048086074
1.4924669392002574 137.31113864284129 1.6550634812139235
1.4976944941536734 133.5974570967122 1.6483043863043874
1.5029220491070894 131.32428804175126 1.6298950518308637
1.5081496040605054 135.1723569794542 1.6375847867117386
1.5133771590139213 136.72453840481282 1.6666250825061109
1.5186047139673373 138.58235539497358 1.6717748436292634
1.5238322689207533 132.18637671819633 1.651504428003861
1.5290598238741693 130.615162399692 1.6509249040355172
1.5342873788275853 126.81789494504534 1.624938890598768
1.5395149337810012 126.61020156729015 1.6266394285487973
1.5447424887344172 121.29945226338837 1.5864954536989293
1.5499700436878332 125.2741956493072 1.628239280880442
1.5551975986412492 130.58348310392125 1.619318901083938
1.5604251535946652 135.32166038136083 1.638186499756146
1.5656527085480811 136.79095217065603 1.6446643790300428
1.5708802635014971 135.14860219594962 1.6454126382495577
1.576107818454913 136.9069023448472 1.6730202414489053
1.581335373408329 137.66113633342474 1.6789557097823087
1.586562928361745 148.86722093161808 1.7306120063518893
1.591790483315161 146.02076856165147 1.72334709920035
1.597018038268577 149.13018844410382 1.757008161841779
1.602245593221993 142.55538843582107 1.696403423125225
1.607473148175409 147.3299143239248 1.7294900268588207
1.612700703128825 146.0782592936483 1.6751268864204432
1.617928258082241 146.51210745267156 1.6635330446263605
1.623155813035657 143.21404762269313 1.648412526854766
1.628383367989073 149.8452164284998 1.7022568573667807
1.6336109229424889 154.89514652338136 1.749164458095864
1.6388384778959049 161.23893724734543 1.7868075145001197
1.6440660328493208 167.9865360135096 1.8238269999178225
1.6492935878027368 171.00414691368863 1.8256425067734483
1.6545211427561528 166.41586989531635 1.7770614097577846
1.6597486977095688 165.83758881759562 1.7623157646530714
1.6649762526629848 169.4050738921661 1.7696882285299393
1.6702038076164007 171.06823597438958 1.773909314263105
1.6754313625698167 183.03298425880283 1.8219029860943166
1.6806589175232327 189.27306761569167 1.8442458650988178
1.6858864724766487 193.91836504597285 1.871342785122264
1.6911140274300647 199.27309592639284 1.913006349382511
1.6963415823834807 193.57361390626176 1.888888610971819
1.7015691373368966 189.40127530145438 1.8830178185608752
1.7067966922903126 184.6327843402439 1.8264563351480796
1.7120242472437286 186.83015145238477 1.843218889492422
1.7172518021971446 182.58668994570036 1.7956258542814814
1.7224793571505606 190.43986071685197 1.8187095718090955
1.7277069121039765 199.14273980358269 1.8638235130436427
1.7329344670573925 208.96287688085866 1.8819402223793933
1.7381620220108085 209.17600148641702 1.8756462567604888
1.7433895769642245 207.10265980194467 1.8619274163640014
1.7486171319176405 208.43669774613363 1.8673027120656143
1.7538446868710564 210.97930356780523 1.8782560669963257
1.7590722418244724 219.03629242491073 1.9106663015576202
1.7642997967778884 225.61912254096524 1.9484921593061855
1.7695273517313044 228.8218917547107 1.9587950574763247
1.7747549066847204 225.19241719714304 1.9260014444601465
1.7799824616381363 216.10780195273637 1.883458064867555
1.7852100165915523 220.59714372492192 1.8929730400386242
1.7904375715449683 225.39868910845723 1.9068821460728849
1.7956651264983843 228.66957161259677 1.9378933065896777
1.8008926814518003 228.68506137614546 1.9100980553343712
1.8061202364052162 217.4807389996619 1.856739116078989
1.8113477913586322 212.5063300908934 1.8078962032760995
1.8165753463120482 217.3290629503451 1.8130796741469777
1.8218029012654642 223.43504034743037 1.8448971417545528
1.8270304562188802 228.64115558996426 1.8632903740927662
1.8322580111722961 239.9411809397197 1.9149450300309152
1.8374855661257121 238.13399341651515 1.89132597665646
1.842713121079128 241.23938199367657 1.9006233097794423
1.847940676032544 238.6399413182618 1.8646111857868102
1.85316823098596 243.93451809402256 1.8856865223454895
1.858395785939376 247.98250260744345 1.8961438168618079
1.863623340892792 251.4418678093846 1.9127241452469517
1.868850895846208 245.5759260708704 1.878992457098746
1.874078450799624 232.88045975546248 1.7961192706117424
1.87930600575304 230.34729788982048 1.779254830466216
1.884533560706456 228.6144298323877 1.7556180513825825
1.889761115659872 228.92189133592356 1.7554964476644945
1.894988670613288 234.1275258657021 1.7765273983982843
1.9002162255667039 240.00774452164092 1.8068142779012066
1.9054437805201199 239.55087956402232 1.8050885374223498
1.9106713354735358 237.8920759340261 1.7731495277639155
1.9158988904269518 236.36441747949843 1.7622145684979904
1.9211264453803678 240.4491868363726 1.7640685313116018
1.9263540003337838 245.8704102019541 1.791043641488694
1.9315815552871998 243.9581043037835 1.7927649451287364
1.9368091102406157 237.6032453641799 1.7678453442593902
1.9420366651940317 234.30438071078686 1.757355068580905
1.9472642201474477 228.7159529389407 1.7315200916926488
1.9524917751008637 231.08778104556728 1.7274894820597064
1.9577193300542797 235.20299174605591 1.7553302979002017
1.9629468850076957 231.71891028460553 1.7327856895140368
1.9681744399611116 230.29104560248754 1.7109287701432896
1.9734019949145276 229.19217636080174 1.7046971830258617
1.9786295498679436 227.5394250698478 1.6915398688986945
1.9838571048213596 233.83990818105215 1.7172619687418618
1.9890846597747756 229.30478811917604 1.7063202096074577
1.9943122147281915 228.36955480786438 1.7125410826824496
1.9995397696816075 228.32327442788204 1.7121789351296262
2.0047673246350235 218.36970802838889 1.6678674545719483
2.0099948795884393 212.47514661949978 1.6297247897603364
2.015222434541855 212.18857796846447 1.6089121778584468
2.0204499894952708 214.2178479797108 1.6133036514114942
2.0256775444486865 213.7834665450903 1.5949951824970392
2.0309050994021023 214.79985307121066 1.60196154727403
2.036132654355518 217.33532105224035 1.6300320785995936
2.041360209308934 209.05986327530852 1.5907365809447682
2.0465877642623496 214.66207049493477 1.6228087621113343
2.0518153192157653 215.77105011568028 1.634666567728333
2.057042874169181 218.24085795554075 1.6601564261557633
2.062270429122597 228.22835301443328 1.7097781076613277
2.0674979840760126 223.34344575878907 1.6801112421245885
2.0727255390294284 222.4763020433088 1.657705628786476
2.077953093982844 218.72860955890243 1.6315076203971322
2.08318064893626 215.06767775292897 1.6267226688132566
2.0884082038896756 219.2335268863138 1.6577537479780398
2.0936357588430914 220.3039344174797 1.6713304759898497
2.098863313796507 222.02431493171306 1.6744038610395897
2.104090868749923 217.68598024451822 1.6571493308973684
2.1093184237033387 214.24278036134723 1.6219584168091234
2.1145459786567544 209.06004450474492 1.596371224897412
2.11977353361017 206.27168680738282 1.5748015554818906
2.125001088563586 208.64516930070823 1.5964860921973036
2.1302286435170017 209.03528937791154 1.6019832850046816
2.1354561984704175 208.22733741805422 1.6044492300661723
2.140683753423833 207.95208634385423 1.6157903151140014
2.145911308377249 209.7913524207669 1.6396460999099216
2.1511388633306647 205.1178808291533 1.6124812048484973
2.1563664182840805 204.36400038759905 1.5801173949447427
2.1615939732374962 211.12382375892383 1.6166193532417623
2.166821528190912 215.61920054375776 1.632904753075047
2.1720490831443278 219.05095961292292 1.652745934720358
2.1772766380977435 212.36044506236732 1.6374497808246882
2.1825041930511593 208.59378233254878 1.6069536296146416
2.187731748004575 211.19835870231788 1.608582327105782
2.192959302957991 216.9052443163358 1.6400693611116666
2.1981868579114066 224.51785444443533 1.675191777775955
2.2034144128648223 221.93125253796325 1.6661598147817376
2.208641967818238 219.51858711602077 1.6558493267487684
2.213869522771654 220.4843514860559 1.6652957184831805
2.2190970777250696 218.62708074383178 1.6668003786174042
2.2243246326784853 220.2825209996871 1.6682034226022604
2.229552187631901 221.65578160103388 1.673242622597485
2.234779742585317 227.23892590076036 1.6879784181185555
2.2400072975387326 221.37367684958622 1.6425236524022808
2.2452348524921484 214.05952029436736 1.617903544068114
2.250462407445564 212.26833934305233 1.6166065014213307
2.25568996239898 210.25971030549078 1.6182854661811772
2.2609175173523957 213.19512628899338 1.62975689604111
2.2661450723058114 214.45802964025407 1.6306559703710397
2.271372627259227 210.43887635937392 1.61341375821258
2.276600182212643 210.88681655355214 1.6184250267066793
2.2818277371660587 208.59820771834416 1.6097774433427066
2.2870552921194744 205.48718564479614 1.607485057081672
2.29228284707289 209.34477188305544 1.6140866894224002
2.297510402026306 212.24854703976297 1.6121083871072182
2.3027379569797217 208.7455660831871 1.5772624014271015
2.3079655119331375 213.41712458763556 1.5722130732046484
2.3131930668865532 212.00722678489043 1.5766582705919774
2.318420621839969 212.17140954914495 1.5988878325314757
2.3236481767933848 209.72836936918728 1.5935599012266952
2.3288757317468005 203.3289299619661 1.565895669788081
2.3341032867002163 198.88981850636802 1.5219514547158655
2.339330841653632 197.305999209302 1.5048317266330429
2.344558396607048 197.26154171584375 1.5084463332746803
2.3497859515604635 202.83506637579765 1.5355715831228138
2.3550135065138793 209.0845310691407 1.5668497941198707
2.360241061467295 214.92194474187176 1.604627893578829
2.365468616420711 212.6968047984971 1.600834015706841
2.3706961713741266 214.42180315033727 1.5974508941352343
2.3759237263275423 208.2206585245309 1.5783481609892034
2.381151281280958 212.38706520443966 1.6111629214090923
2.386378836234374 220.9915757410886 1.6524955382480482
2.3916063911877896 223.45577726742653 1.6644056744943074
2.3968339461412054 215.17513455960272 1.5967226831452235
2.402061501094621 207.3569488087091 1.5402270419190967
2.407289056048037 205.20484840279138 1.5109581054694547
2.4125166110014526 210.58602047241268 1.533705494494698
2.4177441659548684 216.8284306107086 1.5454641671300748
2.422971720908284 213.6636162525476 1.5040856483233733
2.4281992758617 215.0760388169189 1.507181177159884
2.4334268308151157 219.5785081411971 1.5091480906900765
2.4386543857685314 225.74340297545947 1.524399869770899
2.443881940721947 227.92622153214117 1.51075367090753
2.449109495675363 224.80747163647274 1.4610746759993825
2.4543370506287787 234.0649206084375 1.4679158659738671
2.4595646055821945 245.6427808762101 1.4434110306521295
2.4647921605356102 278.3534399551103 1.4735213047321383
2.470019715489026 322.5894215119869 1.4923024162741108
2.4752472704424417 423.3644342036477 1.636116302670947
2.4804748253958575 597.7625046493569 1.8856122894317404
2.4857023803492733 850.7065871542264 2.195093243627858
2.490929935302689 1181.0690201659063 2.5584270363998884
2.496157490256105 1569.6972008104422 2.9421099156632393
2.5013850452095205 1946.5279863976468 3.276041166860881
2.5066126001629363 2254.0072740173073 3.5282726855427455
2.511840155116352 2482.7039910178883 3.709922723490877
2.517067710069768 2647.9158227298344 3.819883268048729
2.5222952650231836 2827.4493897613734 3.9456116296322072
2.5275228199765993 3102.4182337329507 4.128777993664692
2.532750374930015 3491.032430200344 4.373858825749267
2.537977929883431 4108.1349163325585 4.750049358035726
2.5432054848368466 4873.484127856745 5.168575845028697
2.5484330397902624 5720.221373788353 5.598798872971661
2.553660594743678 6420.274987702625 5.941230429273619
2.558888149697094 6795.846469276812 6.104053436006179
2.5641157046505096 6731.765937647277 6.053140859625956
2.5693432596039254 6288.569665435992 5.841796751995887
2.574570814557341 5616.267025637255 5.522293757801712
2.579798369510757 4810.981551007515 5.0963290633398035
2.5850259244641727 4109.542584322807 4.697305136755292
2.5902534794175884 3550.158267863269 4.354519729291323
2.595481034371004 3164.8825696845265 4.118519669671663
2.60070858932442 2820.41000623371 3.885508395892324
2.6059361442778357 2494.5285793434996 3.65382161878054
2.6111636992312515 2143.4512749153882 3.38686352461279
2.6163912541846672 1758.7362955195497 3.05949720669052
2.621618809138083 1367.3799431851962 2.6964876202650006
2.6268463640914987 1025.613840267994 2.333221227425834
2.6320739190449145 751.5289104508458 2.016846106550486
2.6373014739983303 563.4908868237338 1.7764336169405952
2.642529028951746 436.12825918807624 1.5983143752666713
2.6477565839051618 346.5917516182749 1.4742019297811588
2.6529841388585775 299.3751270468532 1.4149626964631028
2.6582116938119933 274.724042008924 1.4197130952460109
2.663439248765409 257.5123305696139 1.4225659392240908
2.668666803718825 246.76816020655554 1.431412455166811
2.6738943586722406 235.08159561716022 1.4182821328784252
2.6791219136256563 232.35469493533748 1.4503839505625984
2.684349468579072 227.1830956749041 1.4649754387835057
2.689577023532488 221.34336106704436 1.4626040075684337
2.6948045784859036 217.73444423846635 1.4779496963589858
2.7000321334393194 213.87714219223602 1.4705379868468136
2.705259688392735 211.08461544280613 1.467198980696383
2.710487243346151 205.49864789490323 1.4506085300558074
2.7157147982995666 207.7220833407174 1.4621327583686732
2.7209423532529824 212.47350292766976 1.4828260321869757
2.726169908206398 216.77418336363314 1.5236329403266982
2.731397463159814 218.1543727285575 1.5352316111395314
2.7366250181132297 217.58883744645343 1.5664799587895362
2.7418525730666454 213.49051270516247 1.5714599147381505
2.747080128020061 213.4838916125202 1.5711866229616818
2.752307682973477 209.09948287709122 1.5488719407665807
2.7575352379268927 203.88204158860023 1.5018235319950095
2.7627627928803085 200.60145980196103 1.4922447223883297
2.767990347833724 199.97203526721967 1.511406816689992
2.77321790278714 204.95878202887644 1.5415233355730495
2.7784454577405557 216.62791383618327 1.6142385144477138
2.7836730126939715 218.0391752684633 1.5993360836378987
2.7889005676473873 216.5787686742414 1.5870280389803928
2.794128122600803 215.61053002679697 1.5812097939983418
2.7993556775542188 212.1149293358348 1.5462204456521564
2.8045832325076345 208.70834453459705 1.5323670801223477
2.8098107874610503 211.9987428081203 1.5341442243849444
2.815038342414466 212.27325281457038 1.5349253531960096
2.820265897367882 218.83133564951544 1.597474212745427
2.8254934523212976 218.51017015300746 1.599091757855526
2.8307210072747133 217.0578346737994 1.5981490091901855
2.835948562228129 216.98480476085203 1.5892396978381675
2.841176117181545 216.81941148891644 1.5947447675594801
2.8464036721349606 222.95507841146897 1.6223138667942962
2.8516312270883764 223.81431733258407 1.6206373154226936
2.856858782041792 225.8490064686433 1.6151464899017647
2.862086336995208 220.6114721242615 1.5847693892959989
2.8673138919486236 216.03205779560687 1.57919461894053
2.8725414469020394 215.888578845122 1.576974204912908
2.877769001855455 212.59650265219298 1.5643215854926926
2.882996556808871 203.71291686753025 1.511588967191159
2.8882241117622867 199.09279492453098 1.475692858482232
2.8934516667157024 192.92333777991612 1.436188146657146
2.898679221669118 200.2745533229131 1.4734783951286494
2.903906776622534 204.29272080593927 1.4905648164721754
2.9091343315759497 211.2523582526927 1.532528757119709
2.9143618865293655 213.0620126284618 1.5432285567020299
2.919589441482781 210.09622958192085 1.5299983483000945
2.924816996436197 209.30848171751327 1.5263970578578738
2.9300445513896127 211.70700785466016 1.5391808215658582
2.9352721063430285 222.03520765746543 1.600028246990428
2.9404996612964442 221.18350102976987 1.6034061711641345
2.94572721624986 224.21939444749708 1.6305178399090283
2.9509547712032758 220.88449620150504 1.6191304015318377
2.9561823261566915 218.5439679677949 1.5969359461456987
2.9614098811101073 210.4036298128549 1.5444354930920146
2.966637436063523 202.52280233400748 1.4984771920324929
2.971864991016939 205.0562645358863 1.518061961168316
2.9770925459703546 203.01913370244915 1.501266676074557
2.9823201009237703 211.51088320384903 1.5452304711856315
2.987547655877186 215.91078360690383 1.5545376838630316
2.992775210830602 209.7497912777654 1.528751754937356
2.9980027657840176 210.36925644221233 1.5323310438673294
3.0032303207374333 204.99461069972526 1.5012739246483235
3.008457875690849 202.8484175247965 1.4851019745244307
3.013685430644265 206.25774896600433 1.4854056025124671
3.0189129855976806 202.05958063716167 1.4426360577925104
3.0241405405510964 198.16399200601614 1.4193732412949
3.029368095504512 200.68937765435913 1.432722672638323
3.034595650457928 205.79933455903216 1.4532320832922088
3.0398232054113437 207.57160114479746 1.4584263440497933
3.0450507603647594 212.30708544735847 1.4656885979418066
3.050278315318175 207.223252900872 1.4361037254658877
3.055505870271591 209.069731518144 1.4422115401908764
3.0607334252250067 211.4227774674859 1.461202572657752
3.0659609801784224 207.73575522190518 1.4329364668390225
3.071188535131838 207.58449899212934 1.42928718692546
3.076416090085254 203.9600521915345 1.4056867333369212
3.0816436450386697 200.858807002285 1.3802219371415265
3.0868711999920855 205.73162999315034 1.3996505222213886
3.0920987549455012 208.75279334658458 1.3967034643972849
3.097326309898917 215.43945991758366 1.4086704745300143
3.1025538648523328 215.178930585175 1.3831512012642713
3.1077814198057485 219.77649517492927 1.3970931192749432
3.1130089747591643 220.97347294546114 1.396530921503407
3.11823652971258 218.324867126936 1.3879094051585126
3.123464084665996 218.15018683821143 1.3725742873100777
3.1286916396194115 220.94807587047944 1.35908919639394
3.1339191945728273 223.70986987132574 1.333286512714855
3.139146749526243 235.4105370156975 1.3426886713827229
3.144374304479659 237.7955675856843 1.3319298896016702
3.1496018594330746 234.71319319325173 1.2973489790592085
3.1548294143864903 240.2314141328964 1.306325283403742
3.160056969339906 241.49295171639375 1.295928925462603
3.165284524293322 249.13977833031015 1.297094654340216
3.1705120792467376 259.01518275655553 1.2883867297951954
3.1757396342001534 266.1856344034058 1.2673073109507758
3.180967189153569 274.63271997127663 1.2503880502532427
3.186194744106985 291.24743969160664 1.2701216693278732
3.1914222990604006 316.38391812056386 1.3076953601875763
3.1966498540138164 339.3714773489856 1.3482500187939173
3.201877408967232 364.14893367479857 1.382308044950385
3.207104963920648 387.9201575462291 1.411579423594244
3.2123325188740637 407.1715751421864 1.4340776855847026
3.2175600738274794 441.5112951228723 1.4890477438555627
3.222787628780895 475.7595002113486 1.5386931306743985
3.228015183734311 507.7667398232945 1.5871763146855378
3.2332427386877267 541.5607289722277 1.632596411807031
3.2384702936411425 575.8559522621036 1.678455542543029
3.2436978485945582 610.0239391458626 1.7238756109052822
3.248925403547974 641.9540193874733 1.7709392165580533
3.2541529585013897 672.4758308447456 1.8099503410447886
3.2593805134548055 693.0065370652723 1.836613512825892
3.2646080684082213 704.7266398117665 1.8485351510820116
3.269835623361637 714.7919414898162 1.861225469200801
3.275063178315053 714.4302031876362 1.860702065500531
3.2802907332684685 709.4045003394508 1.8516786105970244
3.2855182882218843 692.1886017837377 1.8216388901486613
3.2907458431753 666.7756295625899 1.7836358001571826
3.295973398128716 640.5721002612802 1.7436883724388064
3.3012009530821316 615.0641196047346 1.707605368301778
3.3064285080355473 584.5700286746641 1.66659196833221
3.311656062988963 565.1124832450247 1.639658280121543
3.316883617942379 533.5974993693852 1.595700717244475
3.3221111728957946 510.3847194977514 1.560872608961141
3.3273387278492104 495.08459708205754 1.5338179252339705
3.332566282802626 485.10331583894936 1.5118410272819953
3.337793837756042 491.01250590593 1.5201348354120392
3.3430213927094576 495.2003636628235 1.5256494758995662
3.3482489476628734 500.10025438390085 1.5356414205573137
3.353476502616289 504.6165159084919 1.5405345922184788
3.358704057569705 501.4685532721715 1.5315246138727123
3.3639316125231207 497.68671489475804 1.5230709630662775
3.3691591674765364 487.96635668194585 1.5080594390367672
3.374386722429952 470.4798557577305 1.4835702936001933
3.379614277383368 443.49594066532154 1.4438418744243853
3.3848418323367837 413.13856129807687 1.4020151534555851
3.3900693872901995 385.73207590552204 1.3649684196812373
3.3952969422436152 357.08502554514195 1.323068912551425
3.400524497197031 330.12517013949844 1.282202074141963
3.4057520521504467 308.08475606199534 1.2543066283013096
3.4109796071038625 290.161195757533 1.2347107739380982
3.4162071620572783 283.25908362320547 1.2414710489927863
3.421434717010694 281.893741880889 1.2440236750754308
3.4266622719641098 280.3666732804832 1.2563343070616557
3.4318898269175255 280.38889964411163 1.2719271733363813
3.4371173818709413 273.5767312597739 1.2786207122906141
3.442344936824357 261.8552725412207 1.2621728739545308
3.447572491777773 259.88465281452085 1.2643663225926276
3.4528000467311886 248.7167158517884 1.2408530825202904
3.4580276016846043 248.17198026053686 1.241647313150357
3.46325515663802 242.63810743189637 1.2219698949294104
3.468482711591436 237.81048233726943 1.1907679590084705
3.4737102665448516 235.60211034965658 1.1783811521103766
3.4789378214982674 238.41413559422338 1.167193492029619
3.484165376451683 242.2964448933207 1.1627681019710747
3.489392931405099 259.98751292548843 1.2007687859890182
3.4946204863585146 278.3140382836314 1.2218889113233844
3.4998480413119304 303.58402941590117 1.2535868248579964
3.505075596265346 328.6439162705261 1.2793167960225207
3.510303151218762 362.80944007655256 1.3210636996880418
3.5155307061721777 416.29754046606945 1.396209472801856
3.5207582611255934 475.0513764353325 1.478991764665459
3.525985816079009 560.378820751887 1.5990188276123287
3.531213371032425 667.7632493734852 1.7431206589833501
3.5364409259858407 792.9294184745456 1.900839989606107
3.5416684809392565 946.2632770141165 2.0763959052708527
3.546896035892672 1118.7561248655313 2.2592069408966213
3.552123590846088 1314.6676454510484 2.451012545852403
3.5573511457995037 1553.9396408964042 2.6650691370738415
3.5625787007529195 1861.9485390589575 2.9179233955899373
3.5678062557063353 2279.2261120431185 3.2309765082791215
3.573033810659751 2900.5619609961345 3.6440066346847795
3.5782613656131668 3817.8391229551294 4.183003562505507
3.5834889205665825 5209.624895608417 4.887862417667152
3.5887164755199983 7231.625100470798 5.7584688847421015
3.593944030473414 9826.748361515325 6.670073890395118
3.59917158542683 12514.401054765161 7.487890354111141
3.6043991403802456 14931.186862047472 8.151302958770607
3.6096266953336613 16263.041388250607 8.500554055960853
3.614854250287077 16061.785564793761 8.441263792335903
3.620081805240493 14431.854802340395 7.998704941875128
3.6253093601939086 11710.815642034167 7.189356610590825
3.6305369151473244 8967.172914295244 6.290422451988467
3.63576447010074 6337.493143169344 5.278566210338816
3.640992025054156 4361.443315884818 4.370301149372868
3.6462195800075716 2883.6439243729296 3.5420179180009668
3.6514471349609874 1920.160891990289 2.882456863994352
3.656674689914403 1296.3324699007571 2.361572485348919
3.661902244867819 944.1152258445559 2.016039221621553
3.6671297998212347 726.5001873123052 1.7678641602757075
3.6723573547746504 601.6199596317294 1.613634488660028
3.677584909728066 512.1336368353961 1.492696696501018
3.682812464681482 451.4441728352514 1.4053527888234794
3.6880400196348977 410.69358997741136 1.3520676463514372
3.6932675745883135 380.5200666901755 1.3050369230238086
3.698495129541729 349.73147116898525 1.2520135746383487
3.703722684495145 331.2677528486012 1.219201636057885
3.7089502394485607 314.743439619769 1.1934083472797758
3.7141777944019765 308.9775894452688 1.1911710902742851
3.7194053493553922 305.7175383337537 1.1954364514108125
3.724632904308808 299.40015431476655 1.1873459366592796
3.7298604592622238 290.42420525208576 1.1803047757080023
3.7350880142156395 278.3362692801129 1.1542024129272943
3.7403155691690553 273.0475873256048 1.147136882906192
3.745543124122471 271.38090840061744 1.1482710552806654
3.750770679075887 270.3375641975976 1.146549896719964
3.7559982340293026 270.0560926036239 1.1436488379354606
3.7612257889827183 267.02851886228785 1.135441723782565
3.766453343936134 267.9723389185148 1.1370404337365971
3.77168089888955 273.4204685813624 1.149609463389817
3.7769084538429656 272.7084844565007 1.152830395013256
3.7821360087963813 280.8792719584737 1.1731470875451684
3.787363563749797 289.4317159491365 1.2008717492604581
3.792591118703213 297.3893511845954 1.2128442589924833
3.7978186736566286 312.23795528774735 1.230535496669766
3.8030462286100444 332.76954601984 1.2631087594899006
3.80827378356346 351.91665129914327 1.2895349782532401
3.813501338516876 370.34257002821545 1.31906018966959
3.8187288934702917 387.31121610674796 1.3527958919448457
3.8239564484237074 389.5884867289814 1.3504520162933733
3.829184003377123 389.69994575930116 1.3535347106108342
3.834411558330539 387.0918716156253 1.3490228043140617
3.8396391132839547 387.7224273410677 1.3429040760611122
3.8448666682373704 383.2258383594477 1.328571957527721
3.850094223190786 387.5641969528749 1.3213073286149355
3.855321778144202 387.8050543517725 1.3135437067353248
3.8605493330976177 376.9403400263794 1.2899029337477146
3.8657768880510335 363.5045609316522 1.2608178681675082
3.8710044430044492 331.5389612815206 1.194619821128202
3.876231997957865 323.31694613414527 1.1712788862357846
3.8814595529112808 323.5499232756329 1.1659216522165872
3.8866871078646965 323.9815231838907 1.1706554378177463
3.8919146628181123 322.7663853596488 1.1657826435443894
3.897142217771528 319.0269615560357 1.1578982128232786
3.902369772724944 313.0015279003925 1.1442392623953888
3.9075973276783595 313.10408715429156 1.1465021050783235
3.9128248826317753 314.214127487912 1.1494028650688681
3.918052437585191 313.9494244172222 1.1534688899673209
3.923279992538607 309.3638250375484 1.1491864625483725
3.9285075474920226 310.6127546323768 1.152879882132848
3.9337351024454383 314.5080509915565 1.1651188955794243
3.938962657398854 314.5494213143953 1.1627142215934834
3.94419021235227 314.4074598975722 1.1528800169983637
3.9494177673056856 320.28692280155923 1.1571659699123533
3.9546453222591014 324.43962532184696 1.1598642065857614
3.959872877212517 335.5580372395432 1.174321109862065
3.965100432165933 342.0430423369115 1.1831633951105995
3.9703279871193486 351.669963967125 1.1937995867718465
3.9755555420727644 368.49168343567595 1.2167470939180363
3.98078309702618 387.8430695281541 1.2450049613705125
3.986010651979596 406.62642926741404 1.2680434516835069
3.9912382069330117 423.7645465282827 1.2873794671529653
3.9964657618864274 437.20339048621815 1.3009685147370982
4.001693316839844 461.1484866574764 1.333506062973287
4.00692087179326 499.47862019912435 1.3870920220949112
4.012148426746676 538.4512042352923 1.4498973472213743
4.017375981700092 576.688967018118 1.5176588096216053
4.0226035366535084 621.5813296303119 1.5835483116289957
4.027831091606925 673.3016885766355 1.6500441145068132
4.033058646560341 740.3957367692209 1.7353243915586307
4.038286201513757 816.1279082737531 1.8200903432653726
4.043513756467173 900.4744119648319 1.9157595823545954
4.0487413114205895 998.621662181647 2.01867517777679
4.053968866374006 1115.585318899414 2.134702335391171
4.059196421327422 1246.3383990594134 2.2606130592253484
4.064423976280838 1395.626447819536 2.391868454650187
4.069651531234254 1584.0053490812484 2.5460430246101344
4.0748790861876705 1793.3931238587024 2.7148424872814454
4.080106641141087 2030.3000881520618 2.8882532012783404
4.085334196094503 2304.758001922263 3.077938075576554
4.090561751047919 2603.246629249065 3.2728677592009885
4.095789306001335 2943.547742541864 3.4810187920454796
4.1010168609547515 3324.601072564811 3.7037717667200116
4.106244415908168 3704.685416335396 3.9160248750212134
4.111471970861584 4121.6246439878105 4.131032020967176
4.116699525815 4558.093680876932 4.345155914360136
4.121927080768416 4962.2173683241335 4.475233102428098
4.1271546357218325 5371.349842764463 4.609137982679776
4.132382190675249 5766.207552979831 4.752614375688923
4.137609745628665 6173.350219451844 4.899543197749603
4.142837300582081 6549.958949197688 5.032422810900553
4.148064855535497 6847.087784591316 5.139818976439396
4.1532924104889135 7081.574969244628 5.214704601013134
4.15851996544233 7214.771027328308 5.254847531965918
4.163747520395746 7211.514952535358 5.24213764830897
4.168975075349162 7108.418232242012 5.195801531329473
4.174202630302578 6863.88793906934 5.094783474334631
4.1794301852559945 6485.846924631553 4.939839208068281
4.184657740209411 6044.25971504463 4.75940002510111
4.189885295162827 5529.509878516389 4.547095860136586
4.195112850116243 5042.050552655408 4.354819627670841
4.200340405069659 4482.597498764059 4.099292668509424
4.2055679600230755 3950.6440148438573 3.8492485860217376
4.210795514976492 3464.8731544750367 3.6064661176432127
4.216023069929908 3023.1511531149836 3.368130742308357
4.221250624883324 2613.0374805244924 3.12429484356104
4.22647817983674 2275.678941371946 2.9113793803676824
4.2317057347901565 1971.9536456561616 2.7041393047836597
4.236933289743573 1714.556014619568 2.5169490422422673
4.242160844696989 1495.7454602172502 2.3478134807434854
4.247388399650405 1304.7556712745243 2.190546099858005
4.252615954603821 1140.590508674561 2.047416099806364
4.257843509557238 1016.3745236919473 1.933436605956041
4.263071064510654 903.4611193805944 1.8227986112854246
4.26829861946407 807.1611749241285 1.719640501200842
4.273526174417486 726.3688591089594 1.6286172009514202
4.278753729370902 655.982722269197 1.5474709985173412
4.283981284324319 596.7326384593063 1.481478237389492
4.289208839277735 545.0402755446863 1.419412432413481
4.294436394231151 497.89375545538513 1.3572538061403485
4.299663949184567 456.87862952751186 1.2973464693340768
4.304891504137983 423.53780372007446 1.2481970808127443
4.3101190590914 395.43529907868833 1.2071381039558358
4.315346614044816 369.82106822325096 1.1709078356041926
4.320574168998232 352.574217590715 1.150062763753956
4.325801723951648 337.78688159457624 1.1310333003459228
4.331029278905064 322.47779575643517 1.1111057801935178
4.336256833858481 308.86129519835197 1.0898024283452084
4.341484388811897 295.35196736367 1.068924021374943
4.346711943765313 285.3603313838317 1.054961821430409
4.351939498718729 274.5749687062287 1.0374440562568732
4.357167053672145 269.0044068058177 1.027014321482193
4.362394608625562 260.4204998058599 1.0182450727751098
4.367622163578978 258.4856401835511 1.0247516456076853
4.372849718532394 251.2839916868107 1.0218029464439387
4.37807727348581 246.02947644688336 1.0243038185644164
4.383304828439226 239.71696613604024 1.0185163624527456
4.388532383392643 229.16848932871278 1.0017405440525706
4.393759938346059 225.93469797401812 0.9969043859001926
4.398987493299475 217.52367284743244 0.9795393218028796
4.404215048252891 213.45198898503958 0.9765264110362347
4.409442603206307 208.7622255263631 0.9709854457455469
4.414670158159724 203.808093491108 0.9661667061408618
4.41989771311314 198.9443722749352 0.9637664402628746
4.425125268066556 195.56513490084726 0.9736276319129542
4.430352823019972 190.6308446502484 0.9830235305674225
4.435580377973388 189.51016317287633 0.9877137949931729
4.440807932926805 188.19269122814907 0.986425965876669
4.446035487880221 187.45603722535344 0.9869271676610851
4.451263042833637 179.52101995066192 0.967079980231538
4.456490597787053 172.0415420005436 0.9458722245772454
4.4617181527404695 165.68025695686822 0.9313093028066652
4.466945707693886 165.81919813985652 0.9363337259307594
4.472173262647302 165.4227969467722 0.9374845262018483
4.477400817600718 170.22686765309416 0.9623173011585506
4.482628372554134 173.2958223243985 0.9826482515437499
4.4878559275075505 173.41257642871093 0.989821494707232
4.493083482460967 173.1555718827365 0.9893537144015012
4.498311037414383 168.20488952849044 0.9777305017605422
4.503538592367799 164.54828449948974 0.968067903535175
4.508766147321215 163.52111208483896 0.9770674395712059
4.5139937022746315 162.94439295403035 0.9851480993551786
4.519221257228048 166.91693470919148 0.9964134437887092
4.524448812181464 165.87258484858395 0.9876073294264307
4.52967636713488 164.96364300650177 0.9896860233298472
4.534903922088296 165.4842364649971 1.0029574749339616
4.5401314770417125 163.48564505664496 0.995689275452506
4.545359031995129 156.46624337904365 0.975513647608355
4.550586586948545 160.1793702442369 0.9898434330011572
4.555814141901961 159.8856173791108 0.9881470662363492
4.561041696855377 162.27482596997885 1.008692588196587
4.5662692518087935 163.71961130898333 1.013510639782336
4.57149680676221 160.4398459137477 0.99748503794744
4.576724361715626 158.579950936488 0.9930636684934421
4.581951916669042 160.45992418214473 1.0031399773795397
4.587179471622458 162.25695421822417 1.0236419806136985
4.5924070265758745 166.38213925802756 1.035655772803746
4.597634581529291 162.3561559205396 1.0130947749754546
4.602862136482707 157.75101718086984 0.9984299896738702
4.608089691436123 154.1468903263034 0.9858142546793779
4.613317246389539 151.54596679857477 0.9950412860810787
4.6185448013429555 157.2565177952743 1.0349527706653434
4.623772356296372 158.81301750656996 1.0266439862395405
4.628999911249788 162.1883261207635 1.028174057556952
4.634227466203204 161.14748515499394 1.0155250740722948
4.63945502115662 156.5865584613162 0.9948217439810866
4.6446825761100365 151.16820718857656 0.9711137610358344
4.649910131063453 148.65328041306788 0.9641230721062026
4.655137686016869 150.35549614220974 0.9710328779193573
4.660365240970285 152.63365799069865 0.9893708581620312
4.665592795923701 151.69688546642692 0.9975999393287505
4.6708203508771176 154.47588184460724 1.0025219779792491
4.676047905830534 156.18235548717266 0.9956746794455318
4.68127546078395 155.85327124107388 0.9856175268316512
4.686503015737366 154.37654550617745 0.9793865748613116
4.691730570690782 147.20496231590076 0.9631896829954582
4.696958125644199 147.7236007065649 0.9704160842974819
4.702185680597615 146.9001919831015 0.961288668458911
4.707413235551031 152.12040045591866 0.9757388756209727
4.712640790504447 154.10512391271507 0.9813793626306214
4.717868345457863 155.36824502561558 0.9889338709794181
4.72309590041128 152.3309821908913 0.9834626791273405
4.728323455364696 148.21000415696525 0.9811415335336668
4.733551010318112 150.77831078113306 0.9882406690213253
4.738778565271528 156.16870599874903 1.005054101830112
4.744006120224944 160.65320388870262 1.0201343728871897
4.749233675178361 161.97889064431948 1.0246374616650467
4.754461230131777 159.63890251964065 1.0205809562460606
4.759688785085193 153.08054873487836 1.001512631774675
4.764916340038609 146.816860340476 0.9912154964225145
4.770143894992025 140.05022975957232 0.9660187950987671
4.775371449945442 138.67731476572732 0.9523688747245392
4.780599004898858 141.64031243183152 0.9390137579961708
4.785826559852274 141.91724299295285 0.9247285359398572
4.79105411480569 142.46631190351235 0.9244314454884632
4.796281669759106 146.41244309169105 0.9493301655525522
4.801509224712523 149.7068110479847 0.9733659535757091
4.806736779665939 149.501023761287 0.975152318549968
4.811964334619355 151.91094500727374 0.9793009470359199
4.817191889572771 146.88449886351196 0.9545767641827976
4.822419444526187 140.34845399130643 0.9293258266451905
4.827646999479604 136.96121151029283 0.914133382317524
4.83287455443302 136.54746621140956 0.9134373440780204
4.838102109386436 139.65003126671306 0.9200613335567915
4.843329664339852 145.61947160020975 0.9395992533331708
4.848557219293268 146.52849707027593 0.9477082883599094
4.853784774246685 149.21559369693918 0.9591815330251766
4.859012329200101 149.99223018887585 0.9678754229665848
4.864239884153517 153.668501372966 0.9839042886262778
4.869467439106933 153.70791974508788 0.9800367110807444
4.8746949940603495 149.52662381659636 0.9599107368319587
4.879922549013766 148.59887493853057 0.9562225032348646
4.885150103967182 143.9419036004869 0.9352871951310296
4.890377658920598 145.82298548885558 0.9348611945214109
4.895605213874014 144.17623435716706 0.9338475229262818
4.9008327688274305 145.10122704084728 0.9337294034325084
4.906060323780847 145.96687206943594 0.935071572118363
4.911287878734263 141.41814186707398 0.9229154440372482
4.916515433687679 140.7824914541805 0.928087190426043
4.921742988641095 138.54985163026902 0.9187107743954811
4.9269705435945115 140.6776565132137 0.9202429539185376
4.932198098547928 145.56643863194986 0.9461228652070433
4.937425653501344 148.39816845758244 0.9551821119471005
4.94265320845476 145.9963568627156 0.9434984628603085
4.947880763408176 144.33277352310972 0.9343407101913505
4.9531083183615925 141.4653710212293 0.9211395814170155
4.958335873315009 141.20018354152458 0.9135568392122976
4.963563428268425 145.51741338031866 0.9245717085256526
4.968790983221841 153.34032986820722 0.9435868784019326
4.974018538175257 154.2511836555107 0.9298519889401395
4.9792460931286735 155.92816673782374 0.9312031191658686
4.98447364808209 153.8392366263992 0.9268518269315038
4.989701203035506 154.0671510953821 0.9222332155095812
4.994928757988922 156.43578916030717 0.9141756499075827
5.000156312942338 162.44239996574046 0.9168241442966825
5.0053838678957545 163.60901659533818 0.8913178722165687
5.010611422849171 167.94821815725115 0.8851917240461259
5.015838977802587 170.44790432457597 0.8849777050758534
5.021066532756003 167.84340745109037 0.8632027453627285
5.026294087709419 164.50362535764987 0.8525513699022157
5.0315216426628355 159.33150483788944 0.8368971908091598
5.036749197616252 155.4878181253627 0.8474203716168033
5.041976752569668 154.56794679371217 0.8566931214665224
5.047204307523084 155.74217834327806 0.8685027053742315
5.0524318624765 157.85868568828099 0.8744092434887996
5.0576594174299165 161.63974490334482 0.8753083393951191
5.062886972383333 163.4310017319594 0.8726529263939562
5.068114527336749 167.26214252296455 0.877525513655522
5.073342082290165 172.58609484913933 0.8758823832855941
5.078569637243581 177.4659118993057 0.868794894049122
5.0837971921969975 187.73918319254503 0.8729745695336253
5.089024747150414 197.0765986444467 0.8746851410005122
5.09425230210383 213.42646115884392 0.8967467427125574
5.099479857057246 231.50136956103748 0.9165608715458277
5.104707412010662 254.80075020670688 0.9432932741750844
5.109934966964079 278.8592952882568 0.9646391714334864
5.115162521917495 294.8466748597127 0.9743525888086547
5.120390076870911 311.954607362422 0.9951764629573984
5.125617631824327 326.0504742750379 1.00885872872171
5.130845186777743 328.50285846189144 1.0108581186290813
5.13607274173116 325.8179665743453 1.0057646906554212
5.141300296684576 310.7410025243516 0.9879584528509023
5.146527851637992 287.8887249228122 0.9613644946957549
5.151755406591408 266.1970368010015 0.9429631023815885
5.156982961544824 246.9583252841061 0.9368056078324739
5.162210516498241 229.5606199651282 0.9314009371311188
5.167438071451657 213.57044632544657 0.9316986755741055
5.172665626405073 197.94042921569567 0.9164641062398872
5.177893181358489 187.50574313916545 0.909301059949272
5.183120736311905 180.13295605098588 0.9099078559231608
5.188348291265322 176.6639419318444 0.916899355715075
5.193575846218738 174.8462570390789 0.9344600224734728
5.198803401172154 172.20478247962092 0.9341273908417298
5.20403095612557 172.21253015604654 0.9410148382426224
5.209258511078986 168.74438767502676 0.9391204595557805
5.214486066032403 165.39677258446096 0.927959242304688
5.219713620985819 162.26954134713475 0.9242249577568431
5.224941175939235 156.4281880671708 0.8929467767476962
5.230168730892651 156.9862364532117 0.8904949334079031
5.235396285846067 157.18958297705626 0.8878324905578396
5.240623840799484 154.02016587178045 0.8817732299216
5.2458513957529 153.04985989750952 0.8902267875261537
5.251078950706316 151.12865318340266 0.885330461717774
5.256306505659732 151.40249193800068 0.8896618681771619
5.261534060613148 151.37238594497143 0.8922545453393964
5.266761615566565 155.0851799395935 0.8961263466343845
5.271989170519981 152.95993603560947 0.8910411507580656
5.277216725473397 153.41827993532567 0.9085867428251423
5.282444280426813 150.537605253757 0.9093881702776456
5.2876718353802294 148.69085458135999 0.9026656423536034
5.292899390333646 151.6663148024795 0.911961610379529
5.298126945287062 150.2454481045179 0.8961161465824576
5.303354500240478 151.6223443549739 0.8900291573722418
5.308582055193894 150.00357539679453 0.8846103616794755
5.3138096101473105 150.64779957588422 0.8797121537458445
5.319037165100727 151.90429433179193 0.879604145798717
5.324264720054143 150.8095807504758 0.8785255955256354
5.329492275007559 147.62605944440534 0.8691724106505269
5.334719829960975 145.06578703761883 0.8693889029442711
5.3399473849143915 142.62612734396615 0.867924403110797
5.345174939867808 143.2243285181196 0.8757354894015852
5.350402494821224 146.92541848221572 0.8925920489880519
5.35563004977464 147.51236154073146 0.8934856225457388
5.360857604728056 149.96216588224004 0.8873048288572961
5.3660851596814725 151.85866817422846 0.8868398227622203
5.371312714634889 155.13623655644565 0.8927978020423476
5.376540269588305 155.73004536359366 0.885974281012026
5.381767824541721 157.8366429467035 0.8954697807061018
5.386995379495137 154.11147108350494 0.8852136856845478
5.3922229344485535 148.299232445868 0.8745792269419478
5.39745048940197 143.263975982322 0.8625155554698737
5.402678044355386 143.04377134572619 0.8447807179146238
5.407905599308802 150.61040003076513 0.8554435217825842
5.413133154262218 157.9271551681396 0.8617697352160194
5.4183607092156345 163.62391402491536 0.8630146231620279
5.423588264169051 164.61181834101242 0.8546026160940827
5.428815819122467 165.2665599176239 0.8424873396822505
5.434043374075883 167.9005609929767 0.8374423401120866
5.439270929029299 167.05839676225472 0.8259076280595414
5.4444984839827155 170.08556890643223 0.8331873043578264
5.449726038936132 170.91732858141592 0.8396873234817612
5.454953593889548 172.7502094900306 0.8430174048249511
5.460181148842964 173.25738053398942 0.8533974750776384
5.46540870379638 168.2282176417075 0.8428804513233562
5.4706362587497965 164.22578067156363 0.8436669684346062
5.475863813703213 159.56375627238327 0.8342735398805435
5.481091368656629 158.74285669202828 0.8290319626841086
5.486318923610045 156.62728365948965 0.8260770040833936
5.491546478563461 157.107146853149 0.8224268609564156
5.4967740335168775 157.17790371036398 0.8253903149900121
5.502001588470294 162.09014490173098 0.8408576956006415
5.50722914342371 161.09588262412322 0.84256566167357
5.512456698377126 159.17843358458143 0.8424023629269892
5.517684253330542 157.04773300424972 0.8415356423047667
5.522911808283959 152.80700469199607 0.8275518025294557
5.528139363237375 156.67009625637272 0.8359255490677848
5.533366918190791 158.7277853423261 0.8333635550646505
5.538594473144207 156.4241976185401 0.8262775443836057
5.543822028097623 158.72484990929235 0.8269389073466691
5.54904958305104 160.9155664317658 0.8272716199674653
5.554277138004456 162.08238959883545 0.8283089894363899
5.559504692957872 158.4527413464016 0.818421080959997
5.564732247911288 156.7659358332901 0.8178981338922692
5.569959802864704 158.08711642608654 0.823670160299011
5.575187357818121 163.06433862387263 0.8283316894326452
5.580414912771537 166.51540084965117 0.8274672063724724
5.585642467724953 169.74559887659802 0.8303520703451202
5.590870022678369 171.6775275609229 0.8283738667222416
5.596097577631785 172.7029858287049 0.8238788265214733
5.601325132585202 176.65253204734455 0.8141245402659475
5.606552687538618 181.42390046173477 0.8019569814739064
5.611780242492034 187.7447956138247 0.8007465895613928
5.61700779744545 194.95797289937508 0.8008426562734553
5.622235352398866 211.36163762290113 0.8230435150293272
5.627462907352283 236.23578053365344 0.8507768646694793
5.632690462305699 274.38953967799796 0.897028999518759
5.637918017259115 326.0186775830027 0.9592872370244604
5.643145572212531 393.02780871335375 1.0374272364013661
5.648373127165947 473.7111367368633 1.130152935501507
5.653600682119364 551.6520993617 1.213411846924965
5.65882823707278 616.0447235415668 1.2795143087773144
5.664055792026196 659.0599328843397 1.3225552703122934
5.669283346979612 684.0953640945098 1.347030376457179
5.674510901933028 693.4807825116418 1.3538532606945939
5.679738456886445 696.4407028714305 1.355723935986551
5.684966011839861 699.878020596056 1.3575999242868761
5.690193566793277 703.8598194115667 1.3599475900190163
5.695421121746693 708.7741374579329 1.3628638439772172
5.700648676700109 715.0097693003644 1.3681633981843264
5.705876231653526 720.4992655300432 1.3745444617090545
5.711103786606942 723.4800733318332 1.3769185636954895
5.716331341560358 726.4557914619296 1.379064581587972
5.721558896513774 725.8204599030332 1.3754948838529555
5.7267864514671905 725.7620970141095 1.3739146060031047
5.732014006420607 721.0118844403428 1.3692131710256543
5.737241561374023 721.2880235435014 1.369502044658594
5.742469116327439 724.4724316145266 1.3719218793033052
5.747696671280855 734.8045702803669 1.380762184250084
5.7529242262342715 753.9546424918892 1.399196497698465
5.758151781187688 775.4119781118068 1.417999662550496
5.763379336141104 805.4273595882781 1.4448643363051208
5.76860689109452 837.0858698809608 1.4718907746705778
5.773834446047936 875.3295936588695 1.5054445504478164
5.7790620010013525 904.2870404229344 1.5301345877866925
5.784289555954769 915.725166421003 1.5400554984318013
5.789517110908185 912.7261097347794 1.5360919497833034
5.794744665861601 877.0944537803933 1.503749243635219
5.799972220815017 816.4088252412319 1.4475821902982609
5.8051997757684335 738.9448097521108 1.37542861621024
5.81042733072185 637.9225605177547 1.2801310085987752
5.815654885675266 541.1183185205924 1.1843587223051812
5.820882440628682 445.44165919992105 1.082000797941336
5.826109995582098 372.3070267476135 0.9989883253339965
5.8313375505355145 320.21878057021286 0.9378637164381451
5.836565105488931 280.94306010722045 0.8935122582955841
5.841792660442347 250.9242779014949 0.8582480863056938
5.847020215395763 233.7169073528397 0.8404392668218671
5.852247770349179 221.78096995518007 0.8285466746184572
5.8574753253025955 213.64367153050645 0.8220703408759311
5.862702880256012 205.76459049380176 0.8169769584326012
5.867930435209428 200.3307886349673 0.81134616759015
5.873157990162844 196.02174842494225 0.8007333485442621
5.87838554511626 192.701620900925 0.78982893749973
5.8836131000696765 190.03189953737922 0.7821335797302662
5.888840655023093 189.15672312741137 0.7824345038938496
5.894068209976509 187.4420838426728 0.7769101413262486
5.899295764929925 188.2218625512126 0.7766598250620294
5.904523319883341 186.91685760391726 0.7719300149958337
5.9097508748367575 186.8909888914012 0.7723401475978282
5.914978429790174 189.2194516710604 0.777103024477127
5.92020598474359 193.08992609797255 0.7843581824729505
5.925433539697006 193.59728186844004 0.7810758395561547
5.930661094650422 195.09320716336586 0.7825711951155623
5.9358886496038386 195.05159482500818 0.7799535440379104
5.941116204557255 199.39585371248188 0.7858234977219477
5.946343759510671 201.84872678446808 0.7882768207103998
5.951571314464087 204.5966620898195 0.7928497239971978
5.956798869417503 208.15873799530607 0.7999854744942865
5.96202642437092 211.76516274340813 0.8068216896150754
5.967253979324336 219.33650032992196 0.8201014867130054
5.972481534277752 232.63988818668258 0.8391041636971964
5.977709089231168 243.98885917323642 0.8545404838662652
5.982936644184584 254.65076521864512 0.8691043527654189
5.988164199138001 267.71592891121463 0.8854423815507113
5.993391754091417 278.77259929720816 0.9000083591379395
5.998619309044833 294.6415188362483 0.9226517107533979
6.003846863998249 318.91454707878864 0.9564133634954125
6.009074418951665 344.3392543046953 0.9900238734523579
6.014301973905082 373.343904436264 1.0277099072731777
6.019529528858498 412.45733275585536 1.0775929480323618
6.024757083811914 457.9599462660765 1.1318844772795458
6.02998463876533 509.05665178228986 1.1905715324360824
6.035212193718746 577.3049033603726 1.2681316225389778
6.040439748672163 659.3380843022976 1.3577711271039594
6.045667303625579 752.385768490999 1.4520538257592406
6.050894858578995 864.8790842767792 1.557415057899874
6.056122413532411 983.8003156177105 1.6614256880825542
6.061349968485827 1108.9890487896853 1.76269690772461
6.066577523439244 1235.3986606467145 1.8605145650829948
6.07180507839266 1340.1186660342357 1.9403302772597655
6.077032633346076 1414.5669274093802 1.9968245805986184
6.082260188299492 1452.204478631332 2.025530286930083
6.087487743252908 1454.1368191059012 2.030801941846531
6.092715298206325 1421.6263139112182 2.010860178956432
6.097942853159741 1364.5493892735665 1.972248819170353
6.103170408113157 1288.8008226992345 1.9220156657569172
6.108397963066573 1196.4676826443658 1.853667975890785
6.113625518019989 1094.7286635637215 1.775669958085868
6.118853072973406 988.0296765866151 1.68620074850466
6.124080627926822 881.8512153741328 1.5922401662562595
6.129308182880238 789.1374198209282 1.5081213935441897
6.134535737833654 697.5643761123689 1.4214333232078966
6.1397632927870704 620.6453034549742 1.3423130248765436
6.144990847740487 549.8024954801791 1.2672949898766988
6.150218402693903 490.35017979183675 1.1991054767685443
6.155445957647319 440.50760943966804 1.140284735840015
6.160673512600735 405.8361616501848 1.0996465635183128
6.1659010675541515 374.4110231192436 1.060929165222935
6.171128622507568 357.2400170572556 1.0425604534692667
6.176356177460984 341.35324194248165 1.0229089272960643
6.1815837324144 318.66823111953664 0.9922801738133046
6.186811287367816 299.5160340684522 0.9681869885711443
6.1920388423212325 283.77878595763497 0.948240830376814
6.197266397274649 273.8084592165566 0.9388593790536095
6.202493952228065 271.276559455833 0.9424406209677644
6.207721507181481 258.85324798176134 0.9133416171124256
6.212949062134897 250.6072067432923 0.8954989499408275
6.2181766170883135 238.32599094021882 0.8750338058968291
6.22340417204173 231.3703893799352 0.8626007477716865
6.228631726995146 225.54000476451736 0.8541895551382157
6.233859281948562 222.01860468472046 0.848724344721594
6.239086836901978 217.1992318347963 0.8422678841918405
6.2443143918553945 213.82935233889617 0.8373090407484254
6.249541946808811 213.82884339310934 0.8380652361678179
6.254769501762227 214.44822914996527 0.8366543542007884
6.259997056715643 216.85154347834498 0.8414019110699156
6.265224611669059 213.44721810790867 0.8372461211177602
6.2704521666224755 208.9445854004155 0.8294956798019387
6.275679721575892 203.6011725320077 0.817728577445568
6.280907276529308 199.49836324252863 0.8119173530630317
6.286134831482724 196.2328966845625 0.8056751896240455
6.29136238643614 193.8149120974169 0.8077180432561667
6.2965899413895565 195.15749164203797 0.8152934851355637
6.301817496342973 200.18946319293144 0.8296443960297804
6.307045051296389 202.49247381592014 0.8346073960484975
6.312272606249805 201.54255902331832 0.8300427035944724
6.317500161203221 198.24092186272972 0.8177599390372148
6.3227277161566375 194.81699667821655 0.8084318286089995
6.327955271110054 192.91276863977848 0.7992180475037528
6.33318282606347 191.6623171283578 0.7917797437857138
6.338410381016886 192.02309572205178 0.7993061064016092
6.343637935970302 194.2786831121797 0.8040672009393145
6.3488654909237185 194.66324115299605 0.8033706927986861
6.354093045877135 192.77734419796045 0.8024206665693596
6.359320600830551 192.94178715451616 0.796734310689833
6.364548155783967 193.88731660322182 0.8021637950045336
6.369775710737383 196.75397029928806 0.80705257422975
6.3750032656908 197.8460335765408 0.8104835410514166
6.380230820644216 197.76707025726316 0.8108622807018406
6.385458375597632 195.98745349214363 0.802167853774881
6.390685930551048 191.17738389480607 0.7867719010597275
6.395913485504464 188.96500082520026 0.7806224511449691
6.401141040457881 191.71747456834987 0.7894731695312639
6.406368595411297 194.2988756906481 0.799015274437352
6.411596150364713 197.7552790180646 0.8029994554002177
6.416823705318129 200.23287631896773 0.8064616601676062
6.422051260271545 201.12855665987112 0.8092805484785628
6.427278815224962 198.88335313794562 0.8041666464584993
6.432506370178378 195.81317685927493 0.7947401981234375
6.437733925131794 193.81337171836793 0.7812341842288233
6.44296148008521 195.9982430211316 0.7804719660769824
6.448189035038626 197.0780172185034 0.7800846325976788
6.453416589992043 200.521514276911 0.7867299424628212
6.458644144945459 199.83699986628554 0.7826759027543833
6.463871699898875 199.5868928422413 0.7774334831078666
6.469099254852291 203.03729366364578 0.7864772085293903
6.474326809805707 207.07909052998133 0.7931739809798323
6.479554364759124 212.37416391929398 0.8018432451716115
6.48478191971254 214.0222377668612 0.8059268994787481
6.490009474665956 215.58797765593042 0.8072802099223552
6.495237029619372 218.26041945310993 0.8105537548924266
6.500464584572788 221.58475503916293 0.8120578884894164
6.505692139526205 224.68873385820947 0.8120210824680887
6.510919694479621 227.16637834248536 0.8090663945653055
6.516147249433037 227.58254012735378 0.8039398654658357
6.521374804386453 229.58186328251622 0.800822887765847
6.526602359339869 233.36258905689027 0.8028904600783892
6.531829914293286 245.75768286258213 0.8206240780344538
6.537057469246702 259.2343529151659 0.8351692543643033
6.542285024200118 276.41932993766125 0.8568773691851084
6.547512579153534 290.05020690941166 0.8677629216427156
6.55274013410695 304.3329985200631 0.8809493875273723
6.557967689060367 322.00688529603264 0.9018554709480021
6.563195244013783 343.9609184724202 0.926370111478452
6.568422798967199 368.7036347486801 0.9546421466877474
6.573650353920615 383.88609387284185 0.9711369719799924
6.5788779088740315 395.3294176839023 0.9835643238507767
6.584105463827448 400.6198670882886 0.9912907016436262
6.589333018780864 396.32423252765204 0.9853713030098213
6.59456057373428 389.7290173389152 0.974878399167543
6.599788128687696 378.8815306442375 0.9607801037006958
6.6050156836411125 366.1655737641214 0.944315364359626
6.610243238594529 350.8023794015123 0.9274197984819336
6.615470793547945 332.4723263355728 0.9064306251101291
6.620698348501361 315.66578953843424 0.8865418671456019
6.625925903454777 303.4452705538142 0.8729730935910573
6.6311534584081935 294.19664233139036 0.865679853972652
6.63638101336161 284.35151754993615 0.8529844792531281
6.641608568315026 276.4832927699918 0.8424217373634276
6.646836123268442 266.34632995537584 0.8275299158701629
6.652063678221858 259.42436505518947 0.8215645574197488
6.6572912331752745 254.6400753706569 0.8206166642928596
6.662518788128691 249.21889186441086 0.8150809524037111
6.667746343082107 246.6084289290602 0.8117823733568024
6.672973898035523 242.15953476996796 0.8037353334450531
6.678201452988939 236.81133569173565 0.7956301891081156
6.6834290079423555 231.4813064000279 0.7905140692425113
6.688656562895772 228.6282369959056 0.7874208935461656
6.693884117849188 225.6861044163098 0.7833892397518321
6.699111672802604 224.2790222728991 0.781218626425881
6.70433922775602 224.55569448008472 0.7838590442658058
6.7095667827094365 223.1330122690808 0.7824145233317237
6.714794337662853 223.2729153378345 0.785378697083973
6.720021892616269 225.24740706251714 0.7881765338004799
6.725249447569685 227.44373755698066 0.7908128076005102
6.730477002523101 229.97633752055972 0.7930362576183294
6.7357045574765175 231.19968889779588 0.79369263921615
6.740932112429934 226.61501989941914 0.7844784916129451
6.74615966738335 223.27329081477623 0.7766736825006564
6.751387222336766 223.6985527279827 0.7772532500546009
6.756614777290182 227.22935327656404 0.785159924009576
6.7618423322435985 230.30470561632447 0.7894692417363784
6.767069887197015 229.86720549005426 0.7868273447858555
6.772297442150431 228.28997256953076 0.7848234662684468
6.777524997103847 227.0609082496896 0.7818272551987089
6.782752552057263 226.00197490068595 0.7802276501963178
6.7879801070106796 227.3047217970932 0.7834771881945961
6.793207661964096 227.79937777655778 0.7852193441868497
6.798435216917512 228.61613590887612 0.7864521762696985
6.803662771870928 228.63039440668996 0.7856857287889165
6.808890326824344 224.66834760759141 0.7742695991169348
6.814117881777761 226.29875511616865 0.7730103870158204
6.819345436731177 225.20372973951945 0.7716776034916726
6.824572991684593 230.1609592565315 0.7811698978393518
6.829800546638009 232.46520002199514 0.7857162122363909
6.835028101591425 231.92999937225275 0.7835489888081968
6.840255656544842 233.8506271797734 0.7847402864504343
6.845483211498258 236.92259751280045 0.7882799544239121
6.850710766451674 238.46736920760108 0.7896591763208298
6.85593832140509 240.42693533306297 0.7876785232832771
6.861165876358506 241.02656873717274 0.7857585471624088
6.866393431311923 244.8728286717885 0.7882642596441986
6.871620986265339 248.5692779420916 0.7948720233449897
6.876848541218755 249.35902169084764 0.7957719919350991
6.882076096172171 251.12568734215685 0.7985377000390059
6.887303651125587 254.37868257575477 0.7992746226345504
6.892531206079004 256.23662767156264 0.8008138343269837
6.89775876103242 258.81654651340216 0.8039185711339423
6.902986315985836 261.60737492696546 0.8053255246920572
6.908213870939252 264.9112462051323 0.8064132369818559
6.913441425892668 271.0826719259705 0.8118491092115023
6.918668980846085 274.96973028406313 0.8141359918001477
6.923896535799501 279.95061131968913 0.8225377567512413
6.929124090752917 284.66047697382044 0.8273633557796654
6.934351645706333 289.1555997067268 0.8323311662836598
6.939579200659749 294.87199267188913 0.8359380274651956
6.944806755613166 298.129619069088 0.8377215666775344
6.950034310566582 306.47447145614365 0.848259626350953
6.955261865519998 313.00161763540837 0.8532744229301295
6.960489420473414 322.853615591552 0.8654513421605475
6.96571697542683 334.7192104872206 0.8774900400717386
6.970944530380247 344.56400908467157 0.8859947148472429
6.976172085333663 358.41975557741785 0.9001554746177389
6.981399640287079 379.5930974312994 0.9227981854709061
6.986627195240495 403.83177128458505 0.948606153126565
6.9918547501939114 435.21356411991894 0.9831941646402019
6.997082305147328 482.0821368392421 1.032618595864357
7.002309860100744 549.1811707873499 1.1013168497277528
7.00753741505416 645.3228677469999 1.1905326184752827
7.012764970007576 778.159771028543 1.3057799528830563
7.0179925249609925 935.8534451112326 1.4296870994236632
7.023220079914409 1097.2886024525178 1.546714083242751
7.028447634867825 1245.3175658697892 1.6458335268161153
7.033675189821241 1354.109062767618 1.7156917163842997
7.038902744774657 1406.5218588906102 1.746786066543303
7.0441302997280735 1387.5409977169352 1.7322612292692035
7.04935785468149 1318.519823770259 1.686290593548408
7.054585409634906 1218.1832193630685 1.619184906552978
7.059812964588322 1101.6914477039663 1.5407741772247618
7.065040519541738 988.5683829275696 1.4607454724716205
7.0702680744951545 880.8727745073451 1.379105039376827
7.075495629448571 788.3011792771191 1.3037704954470537
7.080723184401987 717.7078070097757 1.243409299810859
7.085950739355403 662.8085555626028 1.1948123664959027
7.091178294308819 625.1404091020704 1.1606997387755627
7.0964058492622355 596.2219042869606 1.1326662697078376
7.101633404215652 576.2115512823088 1.113458647211497
7.106860959169068 564.8079535589785 1.1029205151728232
7.112088514122484 551.9334886495975 1.0910235492069682
7.1173160690759 534.5664900454992 1.0744685889170171
7.1225436240293165 520.7017706591835 1.059585611129064
7.127771178982733 511.204563348463 1.0497148151925142
7.132998733936149 503.45062585655336 1.0413419903471361
7.138226288889565 494.554881722729 1.0331510683731202
7.143453843842981 484.51298007668095 1.0226017419466036
7.1486813987963975 476.2938197469958 1.0152824803642548
7.153908953749814 474.28880628984 1.0131622787950572
7.15913650870323 471.874967142758 1.0086471611878345
7.164364063656646 476.0784566068049 1.0127911264118876
7.169591618610062 482.0645689875785 1.0165299220535522
7.1748191735634785 495.43513010485634 1.030520786819629
7.180046728516895 516.4270781838763 1.051475860628717
7.185274283470311 548.0646503435834 1.0821635458162193
7.190501838423727 598.6544393518485 1.1296341919478854
7.195729393377143 669.8312876816624 1.192913331601753
7.2009569483305595 774.6736834046914 1.2813617025380015
7.206184503283976 910.7192711549392 1.387638195298756
7.211412058237392 1076.1841340615258 1.5078988410578973
7.216639613190808 1265.136114814537 1.63551940544976
7.221867168144224 1476.2559258323583 1.765144805760214
7.227094723097641 1689.3871444841914 1.8844381208181338
7.232322278051057 1882.0199058732212 1.985980477048045
7.237549833004473 2025.4531476977304 2.057463473000784
7.242777387957889 2072.1446512842404 2.079620292655163
7.248004942911305 2006.1784294130896 2.0440791234273155
7.253232497864722 1838.8679483272042 1.956128191228935
7.258460052818138 1601.4386227695943 1.8266986654186181
7.263687607771554 1343.0624628621717 1.6741945220758085
7.26891516272497 1090.7213749221419 1.508280465671835
7.274142717678386 879.403799034793 1.3544386150523098
7.279370272631803 714.3953375454787 1.220470301589934
7.284597827585219 586.6342771222077 1.1083826076807
7.289825382538635 500.45792346822384 1.0253792529372499
7.295052937492051 445.1795240479746 0.9687330322648927
7.300280492445467 406.1423609792541 0.9278171504334284
7.305508047398884 380.6599626422336 0.9002844842090333
7.3107356023523 364.93570312686876 0.8835994122264331
7.315963157305716 355.0108633168833 0.8729586618035733
7.321190712259132 348.87532543285073 0.8689625041667616
7.326418267212548 340.99140585642493 0.8599989998297576
7.331645822165965 334.8558244413508 0.8544291301964717
7.336873377119381 322.737735174015 0.841055134074963
7.342100932072797 316.69709391496696 0.8324197432763429
7.347328487026213 315.1242705531374 0.8301283886319871
7.352556041979629 311.5321317884132 0.8240116436876679
7.357783596933046 310.18670936451434 0.8217298388861362
7.363011151886462 309.56351999962027 0.8203909290558731
7.368238706839878 307.31284584427266 0.8158934816851191
7.373466261793294 311.8221253291043 0.8233121131290374
7.37869381674671 311.38292513443446 0.8230019632381698
7.383921371700127 308.5636453490576 0.8205850883572064
7.389148926653543 308.337566363705 0.8205902526812577
7.394376481606959 301.73803281288764 0.8100196106921448
7.399604036560375 303.5322333584035 0.8123094974712429
7.4048315915137914 307.53917718009995 0.8151700370706466
7.410059146467208 307.4283266241878 0.8162361161543422
7.415286701420624 309.3460589060544 0.8192859093978003
7.42051425637404 309.6453128947639 0.8209691522406585
7.425741811327456 311.73915909148565 0.8245023522614888
7.4309693662808725 311.6945739796303 0.8222595294346672
7.436196921234289 314.4567063939381 0.8248755022621808
7.441424476187705 314.5987107397012 0.8229312235579194
7.446652031141121 312.05822916780005 0.819114258710614
7.451879586094537 313.3891658141227 0.8215549191505546
7.4571071410479535 316.95562823985426 0.823374079598788
7.46233469600137 320.91442829854526 0.8279944212680407
7.467562250954786 324.84636809267676 0.8317682620561578
7.472789805908202 329.5029945352234 0.8364112812973543
7.478017360861618 335.1602023962577 0.8441532157210497
7.4832449158150345 345.0269858188068 0.853306061603856
7.488472470768451 353.6106503574795 0.8624846519625603
7.493700025721867 359.7083582966771 0.8693037032776502
7.498927580675283 369.34446443220975 0.8777134181011514
7.504155135628699 378.45658960295856 0.8859679804340498
7.5093826905821155 394.90731939662095 0.902647196486863
7.514610245535532 405.9726260235371 0.9126109054694846
7.519837800488948 417.9741931267591 0.9251402770455738
7.525065355442364 427.2663467447614 0.9339524073825244
7.53029291039578 437.3982884949174 0.9444371335338806
7.5355204653491965 446.251372330135 0.9541831856951521
7.540748020302613 449.7536160650654 0.9571207072895822
7.545975575256029 447.7890322544272 0.9532116908056198
7.551203130209445 443.9447856608863 0.9488152472716042
7.556430685162861 443.4472466793234 0.9490883943166539
7.5616582401162775 444.22785704154376 0.9500689143927192
7.566885795069694 437.64401137279407 0.9422306969089644
7.57211335002311 428.1658241884394 0.931536789415431
7.577340904976526 419.0302178130496 0.9214198421467954
7.582568459929942 407.4339475752226 0.908445208758982
7.5877960148833585 404.0275406655695 0.9061763342545576
7.593023569836775 398.82275103790187 0.8998432523735583
7.598251124790191 398.13458792976456 0.8996581271887631
7.603478679743607 396.9696562322473 0.8986073907032935
7.608706234697023 394.45585405416267 0.8963878873963641
7.6139337896504395 395.4125070058853 0.8974073558471843
7.619161344603856 395.0452541883801 0.8965470670101467
7.624388899557272 398.696607362283 0.9000108296172692
7.629616454510688 402.3191911141445 0.903083844261162
7.634844009464104 399.85216732952705 0.8990700901163502
7.6400715644175206 401.1203647316357 0.9001196865945026
7.645299119370937 403.5352247672555 0.901067961641435
7.650526674324353 413.47952345058724 0.9105728951808796
7.655754229277769 424.56099686876166 0.9226667066959281
7.660981784231185 432.1279996068896 0.9297532895436621
7.666209339184602 443.36843656799186 0.9402837999029715
7.671436894138018 453.6993707950135 0.9501477288392641
7.676664449091434 469.09108233326606 0.9653902588371207
7.68189200404485 481.37673543106524 0.9761722761405669
7.687119558998266 494.36148231025055 0.9875864305412632
7.692347113951683 503.58131100916 0.9955923286291557
7.697574668905099 515.7544101787826 1.0077683515128348
7.702802223858515 530.4157802257238 1.0216026398295164
7.708029778811931 540.4858706253464 1.0310374965253393
7.713257333765347 547.6002699564624 1.0367729606236027
7.718484888718764 545.44836460947 1.0344216942625248
7.72371244367218 540.5471188479619 1.0296595259191077
7.728939998625596 535.5226531436224 1.022681908184176
7.734167553579012 529.4800781397383 1.0158851871183552
7.739395108532428 529.2478801114343 1.0151717072010027
7.744622663485845 528.4812274427513 1.0150370521306202
7.749850218439261 526.5950896927745 1.0134012350765604
7.755077773392677 523.552720290662 1.0101151707574638
7.760305328346093 519.8329525907935 1.0059614232022234
7.765532883299509 514.2545184841875 1.0004093224078494
7.770760438252926 506.41726512683346 0.9920750779973426
7.775987993206342 497.9953870860606 0.9838137288853761
7.781215548159758 491.0606984618323 0.9767449777587529
7.786443103113174 484.2527383453997 0.9705627144945953
7.79167065806659 477.1743892774638 0.9623535918567099
7.796898213020007 464.4930878105828 0.9492234730183142
7.802125767973423 457.12192148930393 0.9414905481491788
7.807353322926839 452.72245391268234 0.9384252249598638
7.812580877880255 445.83664710335574 0.9321302434973401
7.817808432833671 442.91828628344456 0.928692172297413
7.823035987787088 442.5645223657444 0.9276283404527748
7.828263542740504 439.3353546394464 0.9245210971906783
7.83349109769392 440.7043292615511 0.9259733351511878
7.838718652647336 439.3665062374362 0.9240179036108713
7.8439462076007525 438.6943342313286 0.9220488869563579
7.849173762554169 444.41373016196695 0.927574525485663
7.854401317507585 447.7780433705909 0.9309786297481587
7.859628872461001 452.2234700057328 0.935446860852456
7.864856427414417 455.97939551513736 0.938789725828033
7.8700839823678335 462.1061195484578 0.9445143057985704
7.87531153732125 470.6991198056215 0.9524048580509944
7.880539092274666 479.79711745251393 0.9610267065324536
7.885766647228082 491.7049888706268 0.9718972175565045
7.890994202181498 498.7387280001758 0.9783563242844846
7.8962217571349145 503.9903202098092 0.9821201291785698
7.901449312088331 514.567666557946 0.991563897503044
7.906676867041747 524.5481326877537 1.0014595938043773
7.911904421995163 538.1834921586296 1.0142996197506022
7.917131976948579 552.7191032335274 1.0271107335860215
7.9223595319019955 568.8559402855471 1.041655799601192
7.927587086855412 581.4689023845287 1.051336263016957
7.932814641808828 592.5697175390964 1.0603443023491665
7.938042196762244 604.774862524969 1.071177321455004
7.94326975171566 617.009192086011 1.082596875074313
7.9484973066690765 628.7091845487115 1.0914536772418224
7.953724861622493 640.8763883891378 1.1002550751463733
7.958952416575909 653.4845959723551 1.1082028634503205
7.964179971529325 668.0849029189885 1.120708439882217
7.969407526482741 680.2846397425805 1.1305395480567997
7.9746350814361575 690.3287520021186 1.1387363044951664
7.979862636389574 699.6565592353234 1.146788657728679
7.98509019134299 705.1979061149191 1.1512765812400054
7.990317746296406 713.2113036302853 1.158179689967601
7.995545301249822 709.1106448141272 1.1548944534998655
8.000772856203238 699.38495262936 1.145227239012019
8.006000411156654 690.3028569280489 1.1367263750467924
8.01122796611007 681.3030757046049 1.1285477482902528
8.016455521063486 675.3675877964156 1.1234194741448045
8.021683076016902 664.708113069722 1.1142827682978425
8.026910630970319 651.0458511068376 1.101670144585608
8.032138185923735 639.7132279039946 1.0911085124901179
8.037365740877151 628.130218654044 1.0819805383937986
8.042593295830567 620.3186185530514 1.0751896215618855
8.047820850783983 610.9729964110745 1.067620185308828
8.0530484057374 600.9427683524596 1.0575515529426394
8.058275960690816 595.6625595725191 1.0522606501240472
8.063503515644232 587.0803194071055 1.0450467537905352
8.068731070597648 583.869847366208 1.0426644462065167
8.073958625551064 577.8933194334958 1.0372021314792725
8.07918618050448 571.7086008389953 1.0307062699231868
8.084413735457897 567.5925947324057 1.0258335552250695
8.089641290411313 566.040421699797 1.0241251477006936
8.09486884536473 568.6128449542497 1.026516077703161
8.100096400318145 569.3545582795523 1.0269121364215283
8.105323955271562 565.7679193865139 1.0232362482982884
8.110551510224978 559.2491033997552 1.0153980499737596
8.115779065178394 556.6725064459833 1.0127347297936653
8.12100662013181 554.6718634741746 1.0111641786998276
8.126234175085226 558.3404401151128 1.0156642069222104
8.131461730038643 559.1648791635288 1.0161142061241786
8.136689284992059 568.5675161738575 1.0228943940934585
8.141916839945475 583.7228117326482 1.0364951494642123
8.147144394898891 604.526628558294 1.0545600368633024
8.152371949852308 625.3241781819164 1.0711789969105927
8.157599504805724 648.0357996749894 1.0899547849882822
8.16282705975914 674.1053391410735 1.110493679278092
8.168054614712556 696.4744760980332 1.1293875933671114
8.173282169665972 714.4267952996837 1.1431818766560304
8.178509724619389 726.0432395684265 1.1516275644353189
8.183737279572805 732.9197643216187 1.1557892769073423
8.188964834526221 735.395072926832 1.155923403502394
8.194192389479637 735.1175143433252 1.1550170956190053
8.199419944433053 728.7271132644054 1.1501493685827415
8.20464749938647 713.1330746055437 1.1378758671261635
8.209875054339886 702.8520848398855 1.1302181345823303
8.215102609293302 693.8384276555463 1.123146588009196
8.220330164246718 689.7153564571844 1.1199673889628898
8.225557719200134 689.0238005441007 1.1194571008990724
8.23078527415355 683.5071025729867 1.1143736209664323
8.236012829106967 678.9648325507193 1.1103022095727106
8.241240384060383 672.0695567714284 1.1034310017636169
8.2464679390138 666.0025430606454 1.0973698615008576
8.251695493967215 662.7719256176302 1.0944011570793146
8.256923048920632 661.3073659525174 1.0926573429055215
8.262150603874048 664.1399352237066 1.0947578594771
8.267378158827464 659.1665350689957 1.0899741097100937
8.27260571378088 655.4800597141826 1.0862844528266946
8.277833268734296 651.9134809455555 1.0834311389572695
8.283060823687713 645.0150918625559 1.0784884330502251
8.288288378641129 639.7349617770881 1.0732506887187185
8.293515933594545 634.907425520967 1.0688175742302157
8.298743488547961 630.1597152288297 1.0636562933004998
8.303971043501377 632.9639473531188 1.0667309645188272
8.309198598454794 632.8453551921482 1.0673571860959135
8.31442615340821 633.683964734592 1.0675628636207373
8.319653708361626 640.4282858735279 1.071622580178123
8.324881263315042 641.2370249884989 1.0700254018329485
8.330108818268458 648.6986945325802 1.0756030971578785
8.335336373221875 654.0602060105911 1.080137164942324
8.34056392817529 661.5407620568973 1.08578193166895
8.345791483128707 666.883850069665 1.0893296614277466
8.351019038082123 671.5687630129088 1.0924373610555396
8.35624659303554 676.0377471153031 1.096654164012445
8.361474147988956 678.5188713139638 1.0986631585759161
8.366701702942372 683.0125421155703 1.1027197564265956
8.371929257895788 686.2105071493403 1.1042005081682522
8.377156812849204 688.7381241037473 1.1058451646520246
8.38238436780262 693.0496500432397 1.1087770495554585
8.387611922756037 689.3257162167235 1.1054360629402773
8.392839477709453 686.770459379916 1.102548390855823
8.398067032662869 681.8210485227247 1.0990103131089615
8.403294587616285 668.3801920060158 1.0884196228129046
8.408522142569701 657.2876161260813 1.0795487842143383
8.413749697523118 641.2175261533815 1.0659439408719915
8.418977252476534 624.2371834134395 1.0515252360911553
8.42420480742995 613.1843746457596 1.0419256806398705
8.429432362383366 603.6922843656326 1.0333804901559058
8.434659917336782 594.5412588955467 1.025167057617482
8.439887472290199 587.7690558757738 1.0187100934101665
8.445115027243615 580.7043171822855 1.0127662726127835
8.450342582197031 568.9343999338255 1.0022334446961072
8.455570137150447 561.5504271975949 0.9952845289384091
8.460797692103863 550.4983777201599 0.9852885695415461
8.46602524705728 545.8218212964285 0.9807528803667506
8.471252802010696 540.6902592335837 0.9762192309742389
8.476480356964112 536.0807436342255 0.9718350747080594
8.481707911917528 535.0563631280331 0.9708212113548579
8.486935466870944 528.1694320454957 0.9631603495046338
8.49216302182436 525.9590034156785 0.9613625667019465
8.497390576777777 526.1228273944922 0.961132133977525
8.502618131731193 522.2545959634097 0.9577011194106488
8.50784568668461 520.7180905326293 0.9563049134211264
8.513073241638025 520.2163701539074 0.9552828388461099
8.518300796591442 517.8476423256445 0.9533465032855065
8.523528351544858 519.5673480404693 0.9549274940101182
8.528755906498274 518.116288355001 0.9530582715459833
8.53398346145169 513.6531146335103 0.9486177337870598
8.539211016405106 509.95167669891777 0.9454533173331017
8.544438571358523 511.03936507065725 0.9463852636980469
8.549666126311939 509.3087262074779 0.9446014889963882
8.554893681265355 513.3780238866368 0.9481852525973259
8.560121236218771 508.1555082349209 0.9412179468168107
8.565348791172188 511.1141694870544 0.9434063760818528
8.570576346125604 513.092713764532 0.944421500217732
8.57580390107902 512.0078993205697 0.9420998873862604
8.581031456032436 515.8778239947939 0.9455973419710575
8.586259010985852 514.6932457181946 0.9443885367737278
8.591486565939269 516.8941518413075 0.9461059755906563
8.596714120892685 519.2080492885274 0.9481078709068347
8.601941675846101 519.7933013111181 0.9492353197169922
8.607169230799517 521.987029873609 0.952570366517473
8.612396785752933 523.5443565476445 0.9537806232463336
8.61762434070635 523.2949462622568 0.9527022058277509
8.622851895659766 525.9447777216869 0.954519210509588
8.628079450613182 526.9364232921553 0.9543452620870954
8.633307005566598 527.7811963927347 0.9533918682876886
8.638534560520014 531.5300236124054 0.9556002263954836
8.64376211547343 539.5441791150391 0.9632191605767008
8.648989670426847 550.4201261777134 0.9729978393592371
8.654217225380263 558.3071259628301 0.9799001512300474
8.65944478033368 565.6041894365266 0.9854672650257269
8.664672335287095 571.3309464743029 0.9896787061799972
8.669899890240512 580.8652582506085 0.9966992551773137
8.675127445193928 589.404499800773 1.0040694157808459
8.680355000147344 599.3655145205499 1.011818415141158
8.68558255510076 605.585088094921 1.0172025586574642
8.690810110054176 611.6424388004916 1.0214513647153807
8.696037665007593 625.0052296194295 1.031390035833266
8.701265219961009 644.9093577670889 1.0468691611198218
8.706492774914425 664.4511544867399 1.0623348854848604
8.711720329867841 681.2211979593973 1.0761232947385735
8.716947884821257 693.0233632615711 1.0843688077055942
8.722175439774674 695.1401159825064 1.08516454111258
8.72740299472809 692.3559535183259 1.082647265131719
8.732630549681506 687.3924820835219 1.0792614814223973
8.737858104634922 682.4229261335805 1.0757778171213577
8.743085659588338 677.1285444903424 1.0730490477044579
8.748313214541755 671.3570257212236 1.068468781125887
8.75354076949517 663.5680864673044 1.0626990301912322
8.758768324448587 653.6757980722408 1.054635859224413
8.763995879402003 644.1026792065492 1.046348057433601
8.76922343435542 633.335935238769 1.0375378222130676
8.774450989308836 622.8179839755152 1.0280427523718436
8.779678544262252 607.3409004253741 1.013791990116263
8.784906099215668 597.537848342505 1.0046204945218142
8.790133654169084 591.4915592583407 0.9988967776121315
8.7953612091225 587.7184731840972 0.9957068817637836
8.800588764075917 585.511996765014 0.9931277642531838
8.805816319029333 581.6848229177826 0.9898378113111387
8.811043873982749 576.2782391010364 0.9848540124192451
8.816271428936165 568.0052881961881 0.9772808646692287
8.821498983889581 566.7041905964924 0.9757950053351127
8.826726538842998 563.1297098332726 0.9728228925049346
8.831954093796414 561.5108623047948 0.9704617962330941
8.83718164874983 560.6148184814056 0.9690853469950247
8.842409203703246 560.8807960818597 0.9681307395400136
8.847636758656662 558.6619009532441 0.9657982959130199
8.852864313610079 557.6073131776827 0.9651557119411834
8.858091868563495 559.4076784580134 0.96671596763536
8.863319423516911 558.0089103442336 0.965571315035867
8.868546978470327 558.4433940457019 0.9662796168018725
8.873774533423743 555.9790915603494 0.9630532024870209
8.87900208837716 554.09775636064 0.9603085806290695
8.884229643330576 554.6322768215189 0.9607234813157166
8.889457198283992 560.224364252885 0.9661707587252355
8.894684753237408 560.4537042197791 0.966122743918847
8.899912308190824 564.2112473333024 0.9699499196574464
8.90513986314424 563.1056393310399 0.9675141254351655
8.910367418097657 563.8710489593963 0.9674964997938664
8.915594973051073 570.0893729444294 0.972236358870411
8.92082252800449 574.1329441642068 0.9746543774139045
8.926050082957905 581.9560721237995 0.9819416215256089
8.931277637911322 587.4577556001794 0.9861521781806623
8.936505192864738 586.9681125636829 0.9849615445484189
8.941732747818154 589.7710805478035 0.987547546402592
8.94696030277157 591.0169068247317 0.988047343311222
8.952187857724986 592.428062238398 0.9893369486889636
8.957415412678403 594.5322564211768 0.9906055279796562
8.962642967631819 598.4441384600249 0.9932285604065504
8.967870522585235 598.6834014664647 0.9926421462034114
8.973098077538651 601.5817175729951 0.9948521478021789
8.978325632492067 599.6672737963005 0.9924087628515972
8.983553187445484 604.4915128813116 0.996172584078314
8.9887807423989 609.5541593059671 0.9994408556000188
8.994008297352316 616.5869841031988 1.0056571008986892
8.999235852305732 623.0307444163167 1.0121964005522357
9.004463407259149 624.2436241624584 1.0123933199817678
9.009690962212565 631.3330782280217 1.0180043552072513
9.014918517165981 640.6433845048767 1.0242317388793543
9.020146072119397 653.3942037024774 1.0340688492578034
9.025373627072813 667.3001839185893 1.043846325908967
9.03060118202623 680.8264828565902 1.054044618062568
9.035828736979646 695.1715936264321 1.0647280382931466
9.041056291933062 711.6822969049866 1.0764873233704975
9.046283846886478 732.950075736877 1.0920818152323197
9.051511401839894 749.2666545985381 1.1039579833185973
9.05673895679331 767.8538084160516 1.1171661083955617
9.061966511746727 787.3505754146926 1.1302799837861595
9.067194066700143 809.7378773556899 1.1456126483820637
9.07242162165356 828.6340284514343 1.156258272419413
9.077649176606975 847.0528700020109 1.1684660245721767
9.082876731560392 865.6105548815862 1.1811582129346005
9.088104286513808 882.6089792973944 1.1941721271045225
9.093331841467224 891.7854141996382 1.2004399468730247
9.09855939642064 900.8768837724406 1.2063276469218878
9.103786951374056 896.5233365459252 1.2027482438603334
9.109014506327473 882.6884723886186 1.191663042507347
9.114242061280889 873.2490224740673 1.185152145130243
9.119469616234305 858.9716824384145 1.1748910661179017
9.124697171187721 848.3795049552378 1.167882263467737
9.129924726141137 843.1147367462581 1.1632161581911893
9.135152281094554 834.7290099259973 1.1560941391339088
9.14037983604797 842.1488064400713 1.1612082059525666
9.145607391001386 855.962561823912 1.1704852299498003
9.150834945954802 876.943307237986 1.1855277024451287
9.156062500908218 901.7772123166676 1.20239982749543
9.161290055861635 925.6822901029374 1.2275847603282037
9.16651761081505 952.4667979169681 1.2526931961350034
9.171745165768467 972.4970756247698 1.2709960563917047
9.176972720721883 981.1101420061716 1.2802101743314251
9.1822002756753 980.8406591465681 1.2812272182626137
9.187427830628716 973.5031689778913 1.2791302902664532
9.192655385582132 965.8842953627284 1.2767120240129308
9.197882940535548 959.5824429576892 1.2764937528077025
9.203110495488964 945.5813509815647 1.269314396950068
9.20833805044238 931.1517230502935 1.2619779417198067
9.213565605395797 920.5671531539626 1.2558614361608638
9.218793160349213 907.2186465023934 1.2491087507796756
9.224020715302629 897.6553355951332 1.2448589185125158
9.229248270256045 892.8227593611124 1.243126506491224
9.234475825209461 882.9679242598356 1.237625586376853
9.239703380162878 871.0241164260875 1.2301801126554173
9.244930935116294 867.5394372900525 1.2282039320042122
9.25015849006971 862.1712702264152 1.2269333815579613
9.255386045023126 855.9043435763886 1.2243874462187796
9.260613599976542 853.1157515033508 1.2236085920361073
9.265841154929959 849.9161009616768 1.2230574596210877
9.271068709883375 851.048875964416 1.2245759245793288
9.276296264836791 857.370636781737 1.2303634684915823
9.281523819790207 861.5262718560496 1.2343849043313888
9.286751374743623 870.9520437555635 1.2417526975101225
9.29197892969704 887.1945240651659 1.255046311890774
9.297206484650456 902.8206295972058 1.2674543828034104
9.302434039603872 914.9923498017449 1.2759591919843494
9.307661594557288 923.5357181462599 1.2836504755608786
9.312889149510704 928.3694070537606 1.2893105553814643
9.31811670446412 921.1818665280874 1.2850625027642109
9.323344259417537 910.5675265340766 1.2794459288430111
9.328571814370953 886.6072124013124 1.2629227364992415
9.33379936932437 856.7905269745293 1.242228532507242
9.339026924277785 823.4985796722291 1.2186946062705988
9.344254479231202 791.6774158137973 1.196625978493358
9.349482034184618 764.006772442485 1.175901136105282
9.354709589138034 740.752738082015 1.1588531708016807
9.35993714409145 719.9651221709108 1.1428784719917457
9.365164699044866 705.5899848128719 1.1324160973135236
9.370392253998283 689.8667583692775 1.1217822528425287
9.375619808951699 681.4849244422503 1.1156785708430466
9.380847363905115 671.8295758912443 1.108121367686021
9.386074918858531 667.0920004705049 1.1050832322777493
9.391302473811947 667.9994599415952 1.1069457328906822
9.396530028765364 663.0443563114181 1.103624581338988
9.40175758371878 660.3224403680719 1.1012565574346742
9.406985138672196 657.6993810467967 1.0997318053554481
9.412212693625612 658.6656449964341 1.099388156985867
9.417440248579029 651.7402465793223 1.0822383165636191
9.422667803532445 653.3274404473301 1.0772894445698724
9.427895358485861 650.7187175441464 1.0720873920847274
9.433122913439277 650.9981904561644 1.0705642551640335
9.438350468392693 649.0157850958134 1.066511858245835
9.44357802334611 646.9507101795822 1.0626868704731736
9.448805578299526 647.9098775739511 1.0608411314945323
9.454033133252942 649.1754456598784 1.0597569094832575
9.459260688206358 651.54117668845 1.0595086559622084
9.464488243159774 649.985524397718 1.0578596929998805
9.46971579811319 647.9083919958771 1.0543369600614667
9.474943353066607 644.7268014967555 1.0506403846612857
9.480170908020023 644.5288633634178 1.048165782061407
9.48539846297344 644.2080699962578 1.0468278473930004
9.490626017926855 642.8350959657547 1.0445159181030974
9.495853572880272 645.5335924089602 1.0454278991805523
9.501081127833688 646.0783818489333 1.044317006741543
9.506308682787104 646.8433618832206 1.044051355015606
9.51153623774052 647.2522515918961 1.0429198282033643
9.516763792693936 641.1669941203179 1.0369729530565435
9.521991347647353 637.6118541158845 1.0312293039944167
9.527218902600769 640.5008603458681 1.0329661274715245
9.532446457554185 644.8452991283434 1.036029776123548
9.537674012507601 647.6829176400206 1.0391179742323666
9.542901567461017 655.26812316581 1.0441982339754494
9.548129122414434 655.9217204977608 1.0441103362449478
9.55335667736785 655.8370379032891 1.0428737756734026
9.558584232321266 654.1338685233286 1.0406270147182926
9.563811787274682 657.4837870466621 1.0428086937134635
9.569039342228098 657.9924584173876 1.0433898949836382
9.574266897181515 658.0984017954244 1.042923285024695
9.57949445213493 658.7022399711767 1.042551151132999
9.584722007088347 654.7280002213545 1.0375137725921488
9.589949562041763 654.0815561286674 1.0358688959655493
9.59517711699518 652.1798925833932 1.0330988093173021
9.600404671948596 651.3448429679448 1.032115205773247
9.605632226902012 653.5793564839174 1.0334563020443228
9.610859781855428 655.8995979594196 1.0343039043414166
9.616087336808844 659.1776422462893 1.0370003493824638
9.62131489176226 661.0024780071369 1.03785394842868
9.626542446715677 658.8870172490894 1.0359693263854886
9.631770001669093 662.4484635472661 1.0390997650419487
9.636997556622509 664.3495015664183 1.0397958422223736
9.642225111575925 665.5716820436787 1.0391220568783262
9.647452666529341 663.3569217442955 1.036044713501107
9.652680221482758 662.2979098627005 1.0347923889652635
9.657907776436174 666.444423944868 1.037149341750253
9.66313533138959 666.8635159034661 1.0366941716350422
9.668362886343006 672.5190456723335 1.0408065205992696
9.673590441296422 672.9350343813368 1.0401771956342198
9.678817996249839 678.5574671664339 1.043473848369274
9.684045551203255 677.5522851723506 1.042555018610541
9.689273106156671 680.8514043878179 1.045366924917682
9.694500661110087 682.1421650010583 1.0450660606512867
9.699728216063503 687.1558819440498 1.0485049450646897
9.70495577101692 693.4368138353252 1.052223507031277
9.710183325970336 696.7107110700115 1.054595930552123
9.715410880923752 695.973174420197 1.053274613338736
9.720638435877168 692.3674530517147 1.0497359731572453
9.725865990830584 689.625798403241 1.0473844489942177
9.731093545784 687.9662171212049 1.044331447517068
9.736321100737417 696.90172458544 1.0506452203137864
9.741548655690833 706.5531781462115 1.0579027793705074
9.74677621064425 708.5999131581407 1.0604526817267674
9.752003765597665 709.1240816167243 1.0608700847290256
9.757231320551082 703.251067085951 1.0559045794897863
9.762458875504498 700.4481401870532 1.0518037280752366
9.767686430457914 703.4607752868201 1.0538413262460509
9.77291398541133 704.2541630981822 1.0538171049289526
9.778141540364746 705.6134612388557 1.0539404655419322
9.783369095318163 701.6410294832704 1.049738595191114
9.788596650271579 696.204093192343 1.0450962953251905
9.793824205224995 693.6001976391336 1.0430362403197886
9.799051760178411 693.5062423167275 1.0416018191037983
9.804279315131827 693.3100350735562 1.0410495098854247
9.809506870085244 694.7875864756971 1.0414872445907941
9.81473442503866 698.2512902085591 1.0436102223387231
9.819961979992076 700.1587927366057 1.0437026292024483
9.825189534945492 697.7247418609114 1.0407791272668678
9.830417089898909 696.5845730064224 1.0392955786081102
9.835644644852325 690.8712941592023 1.0344432968463582
9.840872199805741 688.2882348275621 1.0320129580142514
9.846099754759157 687.7121053217037 1.0315293399595775
9.851327309712573 686.1093009835143 1.0299807417583233
9.85655486466599 686.5428957674527 1.0301876224882895
9.861782419619406 685.4261677820274 1.0295650867734167
9.867009974572822 684.6987834830916 1.0288189546667188
9.872237529526238 687.6538018324962 1.0312212151304574
9.877465084479654 683.5597568124901 1.0279160425021678
9.88269263943307 685.3130648483353 1.0276480449728063
9.887920194386487 687.5742771876835 1.0281903877086376
9.893147749339903 688.8395208288978 1.0290498859655437
9.89837530429332 692.7725211191123 1.031156792036662
9.903602859246735 695.9132103573064 1.0329292164104296
9.908830414200152 702.2225954689729 1.0373354968221171
9.914057969153568 713.0489776808982 1.04555800703668
9.919285524106984 715.6469083191655 1.0472981313492127
9.9245130790604 714.7429677183919 1.0457903849485939
9.929740634013816 717.2183948386019 1.047226057966775
9.934968188967233 719.7614182736006 1.0488759508106438
9.940195743920649 722.2267014699023 1.050328584294192
9.945423298874065 727.8674057774125 1.05330410034449
9.950650853827481 728.4975541018252 1.05322607029773
9.955878408780897 731.8976291120835 1.0556510310227085
9.961105963734314 732.6871660735744 1.056516634941412
9.96633351868773 730.1063125984418 1.0543867027340101
9.971561073641146 727.8278237837661 1.0516057383727226
9.976788628594562 729.7663071064171 1.0519347397692091
9.982016183547978 726.8566561589257 1.0495013026909075
9.987243738501395 726.4514540958035 1.048257287357849
9.99247129345481 722.5311077587256 1.044900959469474
9.997698848408227 717.2084071443044 1.040603312806446
10.002926403361643 714.6565139917178 1.0372358375225186
10.00815395831506 709.3391628216795 1.032122956715731
10.013381513268476 706.2641818321279 1.0296218190531166
10.018609068221892 706.8256625124262 1.0304659967097365
10.023836623175308 703.2010883251182 1.027610135479639
10.029064178128724 703.0387668880225 1.0269827321622322
10.03429173308214 703.7254091192136 1.0274426143307334
10.039519288035557 711.0318127405609 1.032889753641129
10.044746842988973 718.9306740604309 1.038800946237802
10.049974397942389 720.4127026974697 1.0402600600740193
10.055201952895805 716.1787278467231 1.0367223929076934
10.060429507849221 707.5006394328362 1.0289633971311618
10.065657062802638 701.9236961715776 1.024345334826418
10.070884617756054 705.9860666644043 1.0270649550804758
10.07611217270947 706.6938937381478 1.0279002976603433
10.081339727662886 711.9584195242742 1.0313464708409759
10.086567282616302 707.4588927104955 1.0282640320450318
10.091794837569719 703.393030153944 1.0254477898143144
10.097022392523135 699.6239956340321 1.0216718923422499
10.102249947476551 701.4339581040126 1.022930230885063
10.107477502429967 700.9970045666712 1.021705602218461
10.112705057383383 700.3733011263406 1.020324687217128
10.1179326123368 695.5501236194742 1.0163744545855153
10.123160167290216 692.0300110695666 1.0139359949325186
10.128387722243632 692.2940938102914 1.0139736691563281
10.133615277197048 690.1456604910707 1.011841634583333
10.138842832150464 688.2225645457321 1.0090967933205564
10.14407038710388 683.5980980691008 1.0055447758265015
10.149297942057297 684.1013056908831 1.0069541157980428
10.154525497010713 681.2993459502118 1.0058441984446445
10.15975305196413 678.6910151242139 1.003813604419199
10.164980606917545 672.8426051236404 0.9986022698912199
10.170208161870962 668.0659721523591 0.9939016064589181
10.175435716824378 668.8583712705849 0.994065474530343
10.180663271777794 668.3362543757818 0.9920887858725882
10.18589082673121 670.0136431996968 0.9924574608102651
10.191118381684626 666.4592147507014 0.9902063749855248
10.196345936638043 662.8411967962654 0.9879230452127377
10.201573491591459 655.4696919123951 0.9825012112131521
10.206801046544875 650.7240749518294 0.9791363178047398
10.212028601498291 653.0032831704932 0.9802469161016112
10.217256156451707 651.1200053262834 0.9785828441425451
10.222483711405124 652.7101980141515 0.9799650088790375
10.22771126635854 649.2071967048371 0.9776828638283703
10.232938821311956 647.647564229427 0.9765075723357841
10.238166376265372 646.3034196027996 0.9745451968487798
10.243393931218788 645.1638497583263 0.9733846456205173
10.248621486172205 639.2788663757437 0.96894319582312
10.253849041125621 632.7582522233305 0.9638717522480523
10.259076596079037 627.2502263668375 0.9594197784233603
10.264304151032453 623.1032519420284 0.9558107632612104
10.26953170598587 623.7005067183131 0.9554584642872426
10.274759260939286 625.7131285980794 0.9563829267163901
10.279986815892702 628.5194374957713 0.9583147399561293
10.285214370846118 628.5260793220864 0.9590023842446568
10.290441925799534 629.4547084363379 0.9593098151565693
10.29566948075295 630.8611353589381 0.9603639188784848
10.300897035706367 628.9716869788343 0.9575327032949064
10.306124590659783 631.8437416789484 0.9590310917300164
10.3113521456132 626.6464150418988 0.9549727150145619
10.316579700566615 625.4070785642513 0.9532289656708067
10.321807255520032 624.2006989528844 0.9518303486738497
10.327034810473448 622.9436341469259 0.9510549721265383
10.332262365426864 624.2609050702622 0.953169884584167
10.33748992038028 624.7296313167876 0.9533110900544879
10.342717475333696 619.5124630531486 0.9483773323444581
10.347945030287113 614.8795586472803 0.9427110344115738
10.353172585240529 618.1785645287179 0.9449521701517654
10.358400140193945 620.2608217249125 0.9462509032122535
10.363627695147361 621.5924839581137 0.9466455945356731
10.368855250100777 622.847022513807 0.9476228919608408
10.374082805054194 619.8839184351389 0.9460576419938754
10.37931036000761 619.6110394974419 0.9458352027211753
10.384537914961026 620.3309158216105 0.9462235826351109
10.389765469914442 618.9603940159999 0.9438269045813037
10.394993024867858 620.5663804612839 0.9446379322452431
10.400220579821275 619.295135185235 0.9435318983595173
10.40544813477469 613.3566840297091 0.937452195994019
10.410675689728107 609.5794531474198 0.9350721510610466
10.415903244681523 608.2107844704744 0.9341596203653889
10.42113079963494 609.6731027074692 0.9353156823352726
10.426358354588356 605.0554582363137 0.931455861639974
10.431585909541772 599.2438995354158 0.9272271687705359
10.436813464495188 591.345226647416 0.921107589980946
10.442041019448604 586.9063821309477 0.917616875660443
10.44726857440202 583.774391463331 0.9144553151566984
10.452496129355437 582.7133530244536 0.9128919122268635
10.457723684308853 583.31470317646 0.913314396165872
10.462951239262269 582.5333806754873 0.9125481819359843
10.468178794215685 576.7284531898298 0.9075596450480821
10.473406349169101 571.9524707273848 0.903715725776001
10.478633904122518 568.8749298669247 0.9008122383745557
10.483861459075934 569.4040108136857 0.9010241226758208
10.48908901402935 567.5051391338282 0.8994289327272172
10.494316568982766 562.2108592982769 0.894871569012214
10.499544123936182 555.8547166242464 0.8893507800259383
10.504771678889599 549.5642128023137 0.8844934753860183
10.509999233843015 548.9896323375896 0.883541303287017
10.515226788796431 554.2574521843301 0.8874740680598313
10.520454343749847 549.3370819715494 0.8826417595234967
10.525681898703263 546.7846965287827 0.8799815159093172
10.53090945365668 545.9692370589698 0.8789447384449243
10.536137008610096 545.796431759631 0.8793571683873801
10.541364563563512 548.8423662902441 0.8820275564987339
10.546592118516928 547.7449658126276 0.8812884101471886
10.551819673470344 544.4034551317961 0.8779059492497261
10.55704722842376 542.5004057531329 0.8759683599987711
10.562274783377177 539.1753796472392 0.8728929813259262
10.567502338330593 534.734654077426 0.8694899575289408
10.57272989328401 532.943222401742 0.8675403305971493
10.577957448237425 530.3338135539242 0.865239666022458
10.583185003190842 529.3302365805445 0.8641329431119653
10.588412558144258 525.5166571248544 0.8603523603593964
10.593640113097674 524.5324907504352 0.8592745226576803
10.59886766805109 528.5878520465324 0.8616736091816978
10.604095223004506 528.6318910560884 0.8612985763907429
10.609322777957923 527.3593566841215 0.8601102165194067
10.614550332911339 527.5966061884553 0.8604662892572167
10.619777887864755 525.2522439932711 0.857946561370207
10.625005442818171 525.8485718951672 0.8592211808497147
10.630232997771587 522.1305095000092 0.8563089247202206
10.635460552725004 525.3019526007378 0.8588025776607492
10.64068810767842 526.1841499230972 0.8590687976334397
10.645915662631836 529.2217205050899 0.860742592709631
10.651143217585252 531.4485372311221 0.8627643446558139
10.656370772538668 530.4973011879516 0.8613453198996275
10.661598327492085 529.9178494648816 0.860438333805574
10.666825882445501 534.9963487599895 0.8642279285597613
10.672053437398917 538.4247574360484 0.8659548205188193
10.677280992352333 543.2883218764471 0.869806059891515
10.68250854730575 547.1603427264389 0.8730491389017015
10.687736102259166 550.5367031594072 0.8753919876420022
10.692963657212582 555.660361999894 0.8790876011105724
10.698191212165998 563.8197103805749 0.8860713425563097
10.703418767119414 568.4076045645348 0.8894597009710422
10.70864632207283 575.08636923524 0.8939732136301886
10.713873877026247 583.4511371581202 0.8993956104224153
10.719101431979663 591.4607025039786 0.904847362967536
10.72432898693308 599.895130209493 0.9105785187857076
10.729556541886495 608.6355291863023 0.9166128862157152
10.734784096839912 619.5765620402134 0.9249994946620196
10.740011651793328 628.5151621627134 0.9314678624860248
10.745239206746744 630.399020492182 0.9326376835038416
10.75046676170016 630.3963232539633 0.932162943948976
10.755694316653576 626.574465922326 0.928914975555746
10.760921871606993 620.9289794374229 0.9238369187446267
10.766149426560409 618.157632916055 0.9214951679969071
10.771376981513825 612.1627626323695 0.9166519731003329
10.776604536467241 606.748937470716 0.9123831613651877
10.781832091420657 603.3990821288816 0.9090208030760365
10.787059646374074 598.2016331297339 0.904787428708387
10.79228720132749 597.3634930999416 0.9037583543171092
10.797514756280906 595.7098309410375 0.9023725404811985
10.802742311234322 597.7379991295585 0.9039551945875581
10.807969866187738 595.6761656346179 0.9014704293752844
10.813197421141155 595.9520101735701 0.9014243456365433
10.81842497609457 592.8227828926046 0.8992884936127815
10.823652531047987 598.602894515498 0.9043871606284404
10.828880086001403 603.8612624317387 0.9083168861543702
10.83410764095482 608.356586571373 0.9116259002915752
10.839335195908236 614.6957548476954 0.9155884270223157
10.844562750861652 618.8771179442717 0.9185811207729841
10.849790305815068 628.3246555034176 0.9243643636935965
10.855017860768484 639.707358768433 0.931566397817468
10.8602454157219 655.7062322723284 0.9430379713517775
10.865472970675317 674.3491631744541 0.9560325476805187
10.870700525628733 686.925281160016 0.9647426154576686
10.875928080582149 700.0334952585988 0.9739186558948915
10.881155635535565 707.1774697023378 0.9778548199479851
10.886383190488981 708.7270624645564 0.9783785051621927
10.891610745442398 706.8454214747325 0.9772082614325259
10.896838300395814 698.2733827704036 0.9707261952672865
10.90206585534923 685.8139062732482 0.9618315709025721
10.907293410302646 677.6574455749595 0.9559530264533422
10.912520965256062 664.6698895998661 0.9466947264594104
10.917748520209479 657.4239459141858 0.9413997681625397
10.922976075162895 646.8848381071864 0.9336757235086959
10.928203630116311 634.8798314795995 0.924729669551516
10.933431185069727 620.6429891391972 0.9142373816318904
10.938658740023143 608.9066589012 0.9047891284205193
10.94388629497656 597.6726721455191 0.8961384930552266
10.949113849929976 594.2810676174973 0.8935258985878642
10.954341404883392 584.8549963723079 0.8859610385418434
10.959568959836808 579.0842992180685 0.8815072312241148
10.964796514790224 575.4629628486825 0.8788145178199674
10.97002406974364 575.1438875839614 0.8806241480544282
10.975251624697057 568.8229993897481 0.8776675674396904
10.980479179650473 562.2850851444778 0.8742483923768669
10.98570673460389 552.9991817829009 0.8677707800886901
10.990934289557305 545.733529673684 0.8629023569938967
10.996161844510722 542.4920248902109 0.8617959127718243
11.001389399464138 538.7826550533397 0.8596138439535435
11.006616954417554 538.6404215189002 0.86039169198666
11.01184450937097 535.4863009519728 0.8584775553230127
11.017072064324386 531.7298771571174 0.8560817933510428
11.022299619277803 530.4467108380977 0.8554918746884016
11.027527174231219 524.0102192005453 0.8502733586603909
11.032754729184635 522.3905810276401 0.8498512543045877
11.037982284138051 518.4437437143933 0.8479396648949075
11.043209839091467 516.521878999638 0.8469447005074374
11.048437394044884 514.693701168984 0.8460349645334461
11.0536649489983 514.4151390646462 0.8459870478927426
11.058892503951716 512.5400307869106 0.843996142331001
11.064120058905132 511.69998493907656 0.8432069497328658
11.069347613858548 510.06889336046356 0.842288397956123
11.074575168811965 510.5688858167628 0.8427888298974802
11.079802723765381 509.58951284037124 0.8427170910152292
11.085030278718797 505.89232142521445 0.8402840883362975
11.090257833672213 502.4126573589269 0.8372898880935972
11.09548538862563 500.6369124626634 0.8359767964629653
11.100712943579046 500.41687694030765 0.8359572099121856
11.105940498532462 498.9315843359415 0.8354674075134482
11.111168053485878 496.9212689376424 0.8339329750475357
11.116395608439294 492.35648154282546 0.8299877832676843
11.12162316339271 491.57435760625856 0.829074295947873
11.126850718346127 490.60021956053504 0.8282307042364973
11.132078273299543 494.1958424579902 0.8321325019569027
11.13730582825296 493.5396246665888 0.8315175272961836
11.142533383206375 494.9591491702102 0.833002097913498
11.147760938159792 498.58217466050644 0.836318791017601
11.152988493113208 497.871185256869 0.8357334423186793
11.158216048066624 496.4928375792216 0.8354379479162546
11.16344360302004 495.38163979762083 0.8344454023288399
11.168671157973456 493.91979753662616 0.832713439311435
11.173898712926873 499.2813214463922 0.8376391201021788
11.179126267880289 500.58768793266375 0.8388130492560207
11.184353822833705 501.0018983835261 0.8396150474285848
11.189581377787121 496.78797973068043 0.8365610145453796
11.194808932740537 492.5461353149864 0.8324853896100013
11.200036487693954 490.4872748241949 0.8307439583090331
11.20526404264737 490.2720461084154 0.8311894694664886
11.210491597600786 490.627837690967 0.8316380851712933
11.215719152554202 491.1086278572071 0.8329192831977544
11.220946707507618 492.56470002004164 0.8337476507284928
11.226174262461035 494.1730559926186 0.8342375373641602
11.23140181741445 491.63241746014575 0.8319952381282568
11.236629372367867 490.841484030123 0.8306907043534678
11.241856927321283 485.3927437567761 0.826476055958647
11.2470844822747 482.1865595727875 0.8240765827984347
11.252312037228116 481.7024760386769 0.8235823654615326
11.257539592181532 479.1672189854431 0.8213863003930235
11.262767147134948 478.56014952335124 0.8210705225008014
11.267994702088364 476.0215617599676 0.8190444743708063
11.27322225704178 477.00070159365094 0.8209282234889403
11.278449811995197 475.6550105338691 0.8202060626186499
11.283677366948613 477.1014037717843 0.8220410730816948
11.288904921902029 473.86684918317764 0.8184544446493813
11.294132476855445 470.18873550904635 0.814386227832716
11.299360031808861 468.09764143721725 0.8127213386804504
11.304587586762278 464.9816296085103 0.8097762737946183
11.309815141715694 460.88948154088774 0.8059714273716753
11.31504269666911 459.3181202472791 0.804728529780473
11.320270251622526 458.641347010456 0.803553450289328
11.325497806575942 456.3906583733838 0.8004182462169774
11.330725361529359 457.0682127985982 0.8005916436178031
11.335952916482775 459.3707652657683 0.802142114120739
11.341180471436191 458.15435239019376 0.8019256122274161
11.346408026389607 457.8650311980282 0.801939602211332
11.351635581343023 454.02456818900055 0.7982505072183966
11.35686313629644 450.7297064227083 0.7957511446462624
11.362090691249856 451.76407105201156 0.7957852548934029
11.367318246203272 451.19979359120174 0.7956660379050486
11.372545801156688 449.5038226849444 0.79499984760835
11.377773356110104 443.50804436903206 0.7893410167413595
11.38300091106352 442.56744823863124 0.7889457238189769
11.388228466016937 440.0825337843212 0.7867906752124147
11.393456020970353 440.8475810559731 0.7870568969775968
11.39868357592377 438.86413182019703 0.7859808799285223
11.403911130877185 434.1420676169677 0.7822626515034705
11.409138685830602 429.46122740716226 0.777878644299904
11.414366240784018 426.0803899986192 0.7751141054338063
11.419593795737434 423.9198706776637 0.7734169771309481
11.42482135069085 422.8277552529805 0.7731455436696129
11.430048905644266 421.3380596863941 0.7719531262263005
11.435276460597683 418.9818602761475 0.7690076387860543
11.440504015551099 422.5158526648246 0.7722268941710788
11.445731570504515 424.15314093519135 0.7731421600338776
11.450959125457931 425.86985117011886 0.7747471743989593
11.456186680411347 425.414501533566 0.7744578754436718
11.461414235364764 423.7546429358535 0.7728991969628263
11.46664179031818 421.8173658812403 0.772025313572995
11.471869345271596 421.015515792037 0.7715240528070388
11.477096900225012 417.2582404662831 0.7690100890454412
11.482324455178428 414.3841451498239 0.7727222160570256
11.487552010131845 413.6056623507248 0.7739323106365881
11.49277956508526 408.89875038738546 0.7719476912619091
11.498007120038677 409.6641213698905 0.775263768193353
11.503234674992093 409.47063380690213 0.7758712641368708
11.50846222994551 407.4202382666735 0.7747642833037452
11.513689784898926 406.1071559808774 0.7741648570299408
11.518917339852342 403.9630153637659 0.7729674275153806
11.524144894805758 403.21450059543974 0.7748227200222417
11.529372449759174 401.5196553554894 0.773885933871393
11.53460000471259 401.8304144427907 0.7740422708998039
11.539827559666007 402.54256950445694 0.7747296000155409
11.545055114619423 402.0278416654385 0.7734299661722479
11.550282669572839 400.5300105732062 0.7723343299272545
11.555510224526255 400.7093639192201 0.7729373296858321
11.560737779479672 400.41262448844236 0.7741460808196107
11.565965334433088 404.3814667669835 0.7790104412158051
11.571192889386504 405.5298731428779 0.7812750291076922
11.57642044433992 405.6422684277342 0.7821483838460492
11.581647999293336 404.0925443033922 0.7807249394112805
11.586875554246753 399.6081898817083 0.7762570690535469
11.592103109200169 398.2128268491159 0.7745072710890639
11.597330664153585 398.9117444438559 0.7756823730044828
11.602558219107001 398.5108122900793 0.7760693609550331
11.607785774060417 398.7675582152187 0.777041037111476
11.613013329013834 403.9679466634485 0.7824435708399822
11.61824088396725 402.5240168044536 0.7811712540194861
11.623468438920666 402.2671845391122 0.7804621065748809
11.628695993874082 400.8448204830896 0.7791121419972401
11.633923548827498 399.4546552283345 0.7781158815921231
11.639151103780915 400.954029534918 0.7805811078374815
11.64437865873433 401.23628963776025 0.7814618458636409
11.649606213687747 400.9806461369923 0.7814548405827388
11.654833768641163 400.60185585637225 0.7816459332341417
11.66006132359458 401.14551313571064 0.7824186918936511
11.665288878547996 400.6957047811794 0.7823710356720458
11.670516433501412 399.60701316847155 0.7818430085070196
11.675743988454828 396.85405910314176 0.7803771611628947
11.680971543408244 396.47772108781925 0.7804506449298267
11.68619909836166 396.07277744975846 0.7802150971992834
11.691426653315077 396.1706410406137 0.7814055948638435
11.696654208268493 392.70598424897145 0.7782383406839863
11.701881763221909 392.76576475202387 0.7790123069669046
11.707109318175325 393.402089761459 0.7801080678968575
11.712336873128741 393.3175675260416 0.7787972167785231
11.717564428082158 397.0150910615065 0.7816848413359987
11.722791983035574 399.01734742523035 0.7837475290546116
11.72801953798899 400.44241696256097 0.7860704735723648
11.733247092942406 398.99430427474715 0.7870315631129824
11.738474647895822 397.05793372105137 0.785355932379435
11.743702202849239 396.2658019508314 0.7853222820673109
11.748929757802655 397.0324493489344 0.786392186934936
11.754157312756071 400.76356488359977 0.7888368710823742
11.759384867709487 403.08590600091946 0.7915894158201929
11.764612422662903 404.8877757342449 0.7931482708002897
11.76983997761632 404.44967568560077 0.7926927904507173
11.775067532569736 404.9817780656707 0.7941644434907242
11.780295087523152 406.55314372583814 0.7950016674234771
11.785522642476568 406.3400181390669 0.7940371349104154
11.790750197429984 404.46647310854644 0.792583125732961
11.7959777523834 404.51260677608553 0.7930133078914773
11.801205307336817 403.82846976930483 0.7941559397456246
11.806432862290233 406.94813009507453 0.7988579475665515
11.81166041724365 408.7904256255561 0.7999444227861858
11.816887972197065 406.9836153746087 0.7966429412123647
11.822115527150482 404.62406523071036 0.7932543384826584
11.827343082103898 398.89099248768844 0.7870787953096514
11.832570637057314 397.2724534732448 0.7860570571904767
11.83779819201073 392.5055748581591 0.7820353284618615
11.843025746964146 386.1477829032303 0.7764245784478544
11.848253301917563 384.7028428099424 0.7753432049330138
11.853480856870979 384.89943320128 0.7758885039556848
11.858708411824395 383.3118463033605 0.7731892077196464
11.863935966777811 379.89016282900434 0.7712206310701892
11.869163521731227 376.2943357413997 0.7690755022506371
11.874391076684644 371.29704940483475 0.7644398154908902
11.87961863163806 372.2138253906788 0.7657999986783544
11.884846186591476 370.25985785551876 0.7644479705567102
11.890073741544892 364.7832450994373 0.7597255590911598
11.895301296498308 361.480852468883 0.757918683124568
11.900528851451725 357.8460028138786 0.754511172846324
11.90575640640514 356.6754644952905 0.7523473127872324
11.910983961358557 356.88981365308393 0.7516473313840009
11.916211516311973 353.6598664265056 0.7469075190410464
11.92143907126539 351.178266392613 0.7447008306705173
11.926666626218806 348.9834034813409 0.7435225125727339
11.931894181172222 346.0227836506523 0.7404856539268874
11.937121736125638 346.3907775985518 0.7412929109939175
11.942349291079054 346.68461212804056 0.7415598248142884
11.94757684603247 348.89303458043463 0.7445277346936882
11.952804400985887 351.16039133370515 0.7482942347604512
11.958031955939303 352.7106056043358 0.7513214491780841
11.963259510892719 348.59700398870183 0.7461447739221262
11.968487065846135 346.0897794600774 0.7433695919597153
11.973714620799552 344.4695756143768 0.741901027966413
11.978942175752968 346.832765405488 0.7441418329008206
11.984169730706384 349.9820237956647 0.7479483036473616
11.9893972856598 353.2709361422065 0.7521369526475297
11.994624840613216 353.5080071975665 0.7520479854221619
11.999852395566633 351.14662395386716 0.7497775930511551
12.005079950520049 351.5935138630061 0.7490448333484372
12.010307505473465 352.6917764491893 0.7496695741447978
12.015535060426881 353.06468421520174 0.7510989192848785
12.020762615380297 351.85780386650356 0.7504499265562958
12.025990170333714 350.4525381530301 0.7490480059187454
12.03121772528713 348.37216467935275 0.7466117269008727
12.036445280240546 346.5048409445135 0.7436745473030089
12.041672835193962 346.72297292845815 0.7444219964559231
12.046900390147378 346.75487135865484 0.7459148265731973
12.052127945100795 349.3481547366405 0.7495576930926294
12.05735550005421 352.1193410165813 0.7527109699642314
12.062583055007627 351.53291540767276 0.7516520288574771
12.067810609961043 349.37188064446184 0.7488951003290594
12.07303816491446 349.00638364356575 0.748524030951865
12.078265719867876 349.1465992058351 0.7486768533488142
12.083493274821292 350.84542282519067 0.7505010966973781
12.088720829774708 357.0258290503746 0.7579585262959688
12.093948384728124 360.70495513772994 0.7617294083526147
12.09917593968154 363.39284916043584 0.7648396073284843
12.104403494634957 365.8980108481763 0.7677125560961766
12.109631049588373 366.54280890539394 0.7678287162784646
12.114858604541789 373.19321247637515 0.7752302058030504
12.120086159495205 385.16295347216476 0.7867125447471791
12.125313714448621 395.84036069973786 0.7965334928016534
12.130541269402038 406.8956647936957 0.8069065114695615
12.135768824355454 417.7910282469136 0.817015102046116
12.14099637930887 426.35559439586257 0.8254013172566148
12.146223934262286 437.8428361555441 0.8368750931741894
12.151451489215702 450.32288457155374 0.8487716857502541
12.156679044169119 459.0580203176503 0.8566608663439155
12.161906599122535 467.51903660265486 0.8641234244973489
12.167134154075951 472.2215479158344 0.8683278362407233
12.172361709029367 473.4111603118281 0.869372292142256
12.177589263982783 470.8296877981472 0.8671273921580619
12.1828168189362 467.7138683661414 0.8639107724410362
12.188044373889616 461.71987645180275 0.8587784590381359
12.193271928843032 454.3328125257228 0.8522540582345024
12.198499483796448 447.76756285120223 0.8460818192454138
12.203727038749864 444.62827984809206 0.8440955634388624
12.20895459370328 445.34711838379627 0.8447283956644499
12.214182148656697 441.8562371271765 0.841974777586015
12.219409703610113 435.11097129976406 0.836339120841282
12.22463725856353 424.8612117165579 0.826198741465863
12.229864813516945 414.05222033330864 0.8162412704076479
12.235092368470362 409.61039167105685 0.8121164518122322
12.240319923423778 406.9444331622725 0.8100031877488597
12.245547478377194 400.931656573962 0.8056079714669123
12.25077503333061 394.79268870044723 0.8004668349278635
12.256002588284026 388.00923630811263 0.7936026137570267
12.261230143237443 382.7714403963242 0.7883532742208604
12.266457698190859 380.24308411575015 0.7849312890386528
12.271685253144275 378.4114502164632 0.7828594087858206
12.276912808097691 372.13295528910777 0.7771379713624482
12.282140363051107 370.0251317787871 0.7755310118911894
12.287367918004524 370.44979125811835 0.7767359150595953
12.29259547295794 362.71379749761803 0.7687522323740932
12.297823027911356 360.1397756242546 0.7665198528844294
12.303050582864772 354.6650889250106 0.7609196869957812
12.308278137818188 354.04243286725665 0.7605168436193208
12.313505692771605 354.8160782223224 0.7640420545912775
12.31873324772502 354.20176372140384 0.770840952740585
12.323960802678437 353.55799150037336 0.774604494952929
12.329188357631853 353.22438587736247 0.7778885493696616
12.33441591258527 352.179475591162 0.7815602911762242
12.339643467538686 352.03552576117613 0.7850813634745561
12.344871022492102 351.28099276674135 0.7879059097821443
12.350098577445518 350.7056273023478 0.7899760223483174
12.355326132398934 348.98823526279523 0.79080717481121
12.36055368735235 346.1550051994971 0.7885646180765624
12.365781242305767 344.3154032488229 0.7886504296824752
12.371008797259183 343.02830566440286 0.7894247300761823
12.376236352212599 339.44800212086204 0.7872096401305813
12.381463907166015 336.00582297715005 0.7864538953914371
12.386691462119432 331.9844596511526 0.7825820005569151
12.391919017072848 327.8660211250422 0.7793295328429816
12.397146572026264 325.5643553122208 0.7787141692949241
12.40237412697968 324.5627801498414 0.7790266381590841
12.407601681933096 323.22888971735256 0.7797456848605164
12.412829236886513 324.51234408841475 0.7822251121881002
12.418056791839929 326.70015769612473 0.7861452970361699
12.423284346793345 325.89957117902713 0.7878827096231067
12.428511901746761 326.5548284933518 0.7913209141509455
12.433739456700177 326.96346754931295 0.7938611667547711
12.438967011653594 328.4897112950263 0.7971262382964228
12.44419456660701 328.58522717327816 0.7972422170067398
12.449422121560426 328.4555757103878 0.7963874787643048
12.454649676513842 327.34918830710706 0.7946694296426922
12.459877231467258 329.6314786993986 0.7979658347245306
12.465104786420675 327.79454062376914 0.797388180383475
12.47033234137409 329.6493870459092 0.8025259135997437
12.475559896327507 328.97540075817636 0.8040656438378081
12.480787451280923 329.915555894802 0.8073108368192571
12.48601500623434 329.6295449236791 0.8080960002694051
12.491242561187756 329.9120974244281 0.8083705264583458
12.496470116141172 330.05691633772534 0.8097165071717878
12.501697671094588 330.15971771757887 0.8099490787764276
12.506925226048004 331.6818845404125 0.8136167097855048
12.51215278100142 327.81743120820136 0.8110778733645033
12.517380335954837 322.4129823663894 0.8054607697780647
12.522607890908253 321.6469203169479 0.8059416156023492
12.527835445861669 322.17217584010996 0.8077669611570528
12.533063000815085 324.8150893727901 0.8110466416631944
12.538290555768501 325.0683928855882 0.8134481327158748
12.543518110721918 324.3217161051085 0.8139837660903343
12.548745665675334 323.7199692439349 0.8154590827534611
12.55397322062875 319.8501115429813 0.8127615094528513
12.559200775582166 317.2661399274685 0.8103508090021995
12.564428330535582 313.83037274716537 0.8016663255683687
12.569655885488999 310.8499796822972 0.7902051210547313
12.574883440442415 311.87694337332204 0.7873741281624194
12.580110995395831 314.09625012222364 0.7864294386927072
12.585338550349247 316.5994071704156 0.7871240475077634
12.590566105302663 316.0419720501304 0.7838886823999949
12.59579366025608 314.7334898673084 0.7808389400813778
12.601021215209496 313.7900101487331 0.7782414595781451
12.606248770162912 311.6840567884511 0.7717682907212302
12.611476325116328 312.3508409391858 0.771058272021888
12.616703880069744 312.95671006381446 0.770353230798552
12.62193143502316 312.97704372921737 0.7701374901141105
12.627158989976577 315.8764200641877 0.7738927837869957
12.632386544929993 317.3868363611933 0.7757657492384636
12.63761409988341 322.9111778106104 0.7817718034788533
12.642841654836825 323.48048898421376 0.7818766628595466
12.648069209790242 326.0523316865832 0.783885194484549
12.653296764743658 329.5726471573163 0.786926752540324
12.658524319697074 327.74394726704645 0.7826268925197971
12.66375187465049 328.823479010473 0.7835957662639491
12.668979429603906 329.5438825603145 0.7829600999757734
12.674206984557323 331.3540563151255 0.7843389390237356
12.679434539510739 336.36168107719016 0.7906931711699109
12.684662094464155 344.14670942212774 0.7975879729570539
12.689889649417571 351.7975590253188 0.8066005684095476
12.695117204370987 358.35353148774504 0.8126751477946265
12.700344759324404 367.68692939916457 0.8210717754736293
12.70557231427782 374.8972470668104 0.8274608390288135
12.710799869231236 380.243075331575 0.8317846395495927
12.716027424184652 386.5302159255795 0.8380560817626475
12.721254979138068 390.77178337579903 0.8425145994772437
12.726482534091485 396.6412860586357 0.8482360175230119
12.7317100890449 406.00822866383885 0.8573880018611437
12.736937643998317 411.1181748949964 0.8627263468638218
12.742165198951733 415.89177534889495 0.8675991824051001
12.74739275390515 417.7721429494837 0.8690112223832256
12.752620308858566 415.5743080633939 0.8658360746359755
12.757847863811982 413.66174684473 0.8634298575471667
12.763075418765398 410.65280220497704 0.8623040577923176
12.768302973718814 401.62121510859316 0.8531290619268702
12.77353052867223 394.5358999559004 0.8446004458445643
12.778758083625647 385.8987024542387 0.8351950014555392
12.783985638579063 379.41599732268367 0.8263938180926625
12.789213193532479 376.40453141592064 0.8237229008092728
12.794440748485895 371.212365995101 0.8188258966962025
12.799668303439312 369.6181192364426 0.8166862169542622
12.804895858392728 368.0259872994841 0.8146112175296059
12.810123413346144 364.50272394895967 0.8095653816509787
12.81535096829956 359.611930382661 0.8040207759098743
12.820578523252976 356.44383732374814 0.8006622521616097
12.825806078206393 353.7137077785385 0.7977025706002981
12.831033633159809 353.40595655683285 0.7972286146658393
12.836261188113225 355.2793772814891 0.7999356148335528
12.841488743066641 357.32092676780314 0.8025178543148624
12.846716298020057 357.0950697511941 0.8020367159965004
12.851943852973474 356.02490507059736 0.7999867727998514
12.85717140792689 353.4536748191268 0.7961858350317048
12.862398962880306 354.4450576260574 0.7960069277375281
12.867626517833722 355.1171392854062 0.7965596328424581
12.872854072787138 359.8563391535226 0.8022263616222148
12.878081627740555 366.0193968721954 0.8090029288333428
12.88330918269397 371.51342991745446 0.8152151013308221
12.888536737647387 376.89435510246454 0.8202952526900977
12.893764292600803 377.81207866398034 0.8213594784692703
12.89899184755422 378.1051739151234 0.8214226265108959
12.904219402507636 378.17858404539345 0.8205881805722981
12.909446957461052 375.0789670619649 0.8157868264861703
12.914674512414468 369.84708712532193 0.8097130303962256
12.919902067367884 364.34292397537365 0.8028454420598347
12.9251296223213 356.76724069327946 0.7953053901956517
12.930357177274717 354.25077741016025 0.7926259149928295
12.935584732228133 347.4842500562808 0.7841025491069249
12.940812287181549 343.2806981771644 0.7799892408125817
12.946039842134965 340.64805820834107 0.7779630801312876
12.951267397088381 336.9827348518876 0.7759236962614106
12.956494952041798 339.8665672166486 0.7795768411835415
12.961722506995214 337.920548687288 0.7759438219541838
12.96695006194863 340.06540808135475 0.77852752148157
12.972177616902046 337.6370845198567 0.7753620023379074
12.977405171855462 332.8448120758636 0.7700156457866169
12.982632726808879 332.6090844952667 0.7691864358726127
12.987860281762295 329.65686410417607 0.7639443296908691
12.993087836715711 329.29487917733854 0.7632025381546494
12.998315391669127 329.6193838671456 0.7648264752528051
13.003542946622543 328.52725196742676 0.7646007287715908
13.00877050157596 330.23467604424206 0.7662714592638881
13.013998056529376 331.9824279273709 0.7676702927815302
13.019225611482792 334.3342662826046 0.7685318099973444
13.024453166436208 336.5972439137395 0.7715018941009038
13.029680721389624 337.6495845763976 0.772928466624902
13.03490827634304 336.3832964647544 0.7716484268898909
13.040135831296457 339.61094820581854 0.774734502375846
13.045363386249873 342.7742494626121 0.7789779985158134
13.05059094120329 345.1342331550595 0.7803421538189542
13.055818496156705 344.10770672043725 0.7791994075441482
13.061046051110122 342.6400131925652 0.7781756000770961
13.066273606063538 343.5065849755953 0.7788527536874456
13.071501161016954 342.16020373679856 0.7782403736797978
13.07672871597037 343.4316765297329 0.7798777861880256
13.081956270923786 340.14985376351757 0.7766722726506443
13.087183825877203 338.27270404878476 0.7746789761420425
13.092411380830619 333.8741167009135 0.7700174175063951
13.097638935784035 331.07775722069493 0.7663756957527272
13.102866490737451 328.3731421836377 0.7631479488292765
13.108094045690867 323.26809718801803 0.7580480746178532
13.113321600644284 322.5758465334708 0.7579832026447727
13.1185491555977 323.4072704354057 0.7601748747573379
13.123776710551116 326.315617506207 0.7641287548054213
13.129004265504532 324.30566978765205 0.7628845455044588
13.134231820457948 322.1093941246261 0.7595655499338
13.139459375411365 321.68488678992225 0.7585128310064644
13.14468693036478 322.7606259922687 0.7592375604173696
13.149914485318197 324.23347687111794 0.7609726155333455
13.155142040271613 326.33746590627356 0.7634769774941188
13.16036959522503 327.4274002631831 0.7641103952405142
13.165597150178446 329.49919218052963 0.7656364309039065
13.170824705131862 327.89990355582944 0.7638339203225909
13.176052260085278 327.10357087477354 0.7626458523481349
13.181279815038694 326.16204322890474 0.7629775108609206
13.18650736999211 326.4432286301443 0.7632785225547163
13.191734924945527 326.94441966323234 0.7642714677482987
13.196962479898943 331.51230428990306 0.7683193672287779
13.202190034852359 331.84889131055655 0.767583687392801
13.207417589805775 335.22215061116117 0.7711898292974387
13.212645144759191 334.67173719612833 0.7713761401952064
13.217872699712608 332.3978101685465 0.7708061413698208
13.223100254666024 331.7410699627268 0.7702868713606001
13.22832780961944 328.08597949503127 0.7653916806885375
13.233555364572856 328.6815823797557 0.7652715738045923
13.238782919526273 328.2935065425615 0.7635052282914034
13.244010474479689 325.34568813426847 0.7609694167363144
13.249238029433105 325.29999754994464 0.7618234101298829
13.254465584386521 326.7571763627251 0.7633423766837937
13.259693139339937 328.4549432876639 0.7659592419787368
13.264920694293354 325.7860686681978 0.7625032898011762
13.27014824924677 320.5195569036633 0.7559706247931721
13.275375804200186 318.52838955971237 0.75374131454194
13.280603359153602 318.29197900380063 0.7533667983750355
13.285830914107018 317.07633153375974 0.7519589347374499
13.291058469060435 312.9801080171096 0.7485514387890927
13.29628602401385 310.04055157153357 0.7455669274035343
13.301513578967267 308.49323673941456 0.7438282501712377
13.306741133920683 307.7986640914834 0.744295652792719
13.3119686888741 310.3827381773453 0.7481377090093324
13.317196243827516 314.16326004934626 0.7532260486045138
13.322423798780932 313.3808961052075 0.7521937031212065
13.327651353734348 311.781618069623 0.7486041417868908
13.332878908687764 307.5006106690376 0.7448467240446865
13.33810646364118 304.69801005464444 0.7412319374693788
13.343334018594597 305.32942821116666 0.7421862714858085
13.348561573548013 302.91931193046935 0.7396139730079168
13.353789128501429 301.10025521455117 0.7362806890105076
13.359016683454845 298.6254521614483 0.7329219380708498
13.364244238408261 298.93227354733983 0.7323127412724911
13.369471793361678 303.5742847978829 0.7380113732253514
13.374699348315094 303.3211674754629 0.7389726760741822
13.37992690326851 306.1606883734816 0.7427660669748475
13.385154458221926 306.96343075559037 0.7427740392715193
13.390382013175342 307.8823429184431 0.7426238840950784
13.395609568128759 307.9000043107758 0.7434434611522824
13.400837123082175 306.7997470733511 0.7432260169242549
13.406064678035591 308.05671153951414 0.7461364368380373
13.411292232989007 309.3921578164797 0.7467570278986699
13.416519787942423 311.913014335882 0.7483727113643152
13.42174734289584 311.69921627398355 0.7468538686888496
13.426974897849256 311.3527087308901 0.7449368658134004
13.432202452802672 314.1326751712558 0.748877257250103
13.437430007756088 315.3109989119729 0.7501073891657822
13.442657562709504 318.32709959896414 0.7533768976280816
13.44788511766292 317.62464678561497 0.7527827092957826
13.453112672616337 317.5659046827407 0.7545956152955534
13.458340227569753 321.2276151693962 0.7586082987243531
13.46356778252317 323.16845158665467 0.7613528023590779
13.468795337476585 323.1782506845085 0.7593661884035223
13.474022892430002 324.71982191527917 0.7599260673200832
13.479250447383418 325.51246343734135 0.7613189371121242
13.484478002336834 329.21591711534865 0.7663336305586239
13.48970555729025 328.64677471428803 0.7658815392802683
13.494933112243666 328.24638152986 0.7652826505648295
13.500160667197083 326.65086703342376 0.7635751978234876
13.505388222150499 327.056211289394 0.7635210109226086
13.510615777103915 324.60945138976314 0.7613992499299964
13.515843332057331 320.04279681282077 0.7562630075468098
13.521070887010747 314.01825095080915 0.7495588503408277
13.526298441964164 311.62140571056307 0.7473037409523957
13.53152599691758 310.0889198691037 0.7456755430969084
13.536753551870996 311.50910688389234 0.7470380618067739
13.541981106824412 311.1347475041666 0.7474097789031028
13.547208661777828 309.0940392949765 0.7455441531933615
13.552436216731245 306.0869479731681 0.741549275567134
13.55766377168466 303.08270491470813 0.7388521338051636
13.562891326638077 296.46633475729976 0.7310871160732408
13.568118881591493 291.2240305165735 0.7248461294543369
13.57334643654491 287.28670463005784 0.7215695997169201
13.578573991498326 286.18975192225736 0.7206744456686797
13.583801546451742 283.9420080268032 0.7190001616558521
13.589029101405158 279.06918864499414 0.7132717306484065
13.594256656358574 277.2080131849273 0.7114329416992052
13.59948421131199 273.4812015905725 0.7064527805216183
13.604711766265407 272.0630298063392 0.7041197623328057
13.609939321218823 270.5080903936816 0.7029583803076979
13.615166876172239 271.536741087592 0.7037891353862142
13.620394431125655 271.45035308725807 0.7043371819860764
13.625621986079071 271.7981139005327 0.7057953205421013
13.630849541032488 272.18553593686994 0.7072886839847808
13.636077095985904 272.8202494622871 0.7076751978370538
13.64130465093932 272.3338698059078 0.7058998490387411
13.646532205892736 272.180093398269 0.705920261725042
13.651759760846153 270.6139909193641 0.7049154384367547
13.656987315799569 271.27183126763055 0.7053693704832488
13.662214870752985 272.55524189390684 0.7064792044774958
13.667442425706401 271.3018621233444 0.7033141285300518
13.672669980659817 272.56215014005045 0.7054698674861338
13.677897535613234 270.10656313315417 0.7024062255044891
13.68312509056665 267.9000895684211 0.7006790769544362
13.688352645520066 266.8710001702611 0.6995232056064277
13.693580200473482 265.8861274407638 0.7000056950974579
13.698807755426898 266.64252968323575 0.7015362125918728
13.704035310380315 269.9792298166827 0.7062204843527251
13.70926286533373 270.10117814198685 0.7066706743620416
13.714490420287147 269.61013919486226 0.7062337671887247
13.719717975240563 269.0299708609098 0.705550355220424
13.72494553019398 267.96147648700014 0.7044663024219714
13.730173085147396 266.80868914713454 0.7018119674316114
13.735400640100812 267.2857236915026 0.7009138263160152
13.740628195054228 268.7403273023863 0.7021278048205294
13.745855750007644 270.50378187669463 0.7036628480535589
13.75108330496106 272.1663469118477 0.7057897731889339
13.756310859914477 270.00213908260207 0.7031613444034194
13.761538414867893 268.15579106580367 0.7021725937894403
13.766765969821309 266.9959753483612 0.7005660796697688
13.771993524774725 266.0599478898917 0.6999594498977445
13.777221079728141 265.3870885927816 0.6998798371553588
13.782448634681558 260.47691644591873 0.6939273438901667
13.787676189634974 261.4079410568789 0.6972631999319159
13.79290374458839 263.4866891644485 0.7004305820398921
13.798131299541806 266.90243815833867 0.7037541390047548
13.803358854495222 267.57751178449524 0.7044064716923594
13.808586409448639 267.1538945290794 0.7029240407293592
13.813813964402055 264.3726443737507 0.6986505373454028
13.819041519355471 266.23638688340293 0.7006235626879165
13.824269074308887 265.51601066875884 0.6984850327178878
13.829496629262303 265.2961630448065 0.6973147466659747
13.83472418421572 265.24059493638146 0.6981480404730575
13.839951739169136 267.23374469707267 0.7001961262483856
13.845179294122552 267.6337577203192 0.701596912573414
13.850406849075968 270.442681765756 0.7060169708541977
13.855634404029384 269.744263951012 0.7047793236399266
13.8608619589828 268.5447995618736 0.703063944229259
13.866089513936217 268.4053607275831 0.7006861699080102
13.871317068889633 266.87522914073554 0.6972030697522692
13.87654462384305 263.58641011682664 0.6941708809832904
13.881772178796465 263.10367670084736 0.6944824818753972
13.886999733749882 264.7211276904388 0.6976150501457528
13.892227288703298 267.3956417561818 0.7015075075779716
13.897454843656714 272.1856236441266 0.7065019110979248
13.90268239861013 276.8903749915008 0.7124165372744604
13.907909953563546 277.06871051384485 0.7130419082293968
13.913137508516963 277.82000967285285 0.7145656840771815
13.918365063470379 274.4800665647031 0.71109913176022
13.923592618423795 273.27923426973666 0.7074294564263279
13.928820173377211 278.2498150342939 0.7134265836656423
13.934047728330627 280.37682886659 0.7157749774371575
13.939275283284044 282.0014083752495 0.7169919325570915
13.94450283823746 281.68028201428336 0.7166516494885597
13.949730393190876 280.98514575082277 0.715935767646109
13.954957948144292 280.3083292725562 0.7140800173863985
13.960185503097708 285.0248493286744 0.721153370236243
13.965413058051125 288.28584212956747 0.7250322258570866
13.97064061300454 289.19858396245155 0.7260410121373159
13.975868167957957 286.7579351227907 0.7227975436418804
13.981095722911373 279.88420259819054 0.7122954700551163
13.98632327786479 275.50495017757765 0.7066489114203781
13.991550832818206 273.30700168120796 0.7036483254116536
13.996778387771622 274.0733585203562 0.7065917601797612
14.002005942725038 275.4931170183943 0.7100476869325354
14.007233497678454 275.7948731575446 0.7113656360654796
14.01246105263187 276.2403488845461 0.7106849227093213
14.017688607585287 276.16068507965974 0.7099543011205459
14.022916162538703 278.78812337681984 0.7127044107673881
14.028143717492119 279.22249268158765 0.7136903163636832
14.033371272445535 279.44543065704664 0.714731892080209
14.038598827398951 278.36837313613637 0.7141082235219705
14.043826382352368 278.9118540229002 0.7143427169447434
14.049053937305784 281.12069818017386 0.718032758123115
14.0542814922592 280.3251900611531 0.7170180022171706
14.059509047212616 278.82552870302595 0.7152483812253678
14.064736602166032 278.9823741767918 0.7154109402175743
14.069964157119449 282.53056641217773 0.7205329513077986
14.075191712072865 286.250711430553 0.7239220381476721
14.080419267026281 289.5269447550959 0.7270285109147987
14.085646821979697 290.165116922042 0.725700397548675
14.090874376933114 292.9941179355864 0.7278729945647209
14.09610193188653 296.07831516844766 0.7305938921532404
14.101329486839946 299.3214657012218 0.7347020099900342
14.106557041793362 301.912533828195 0.7381338861942012
14.111784596746778 304.35786879856886 0.7418038815665646
14.117012151700195 307.3866724959657 0.7462350785946904
14.12223970665361 306.7873260976301 0.7458752438805597
14.127467261607027 303.41012422033583 0.7418365743332963
14.132694816560443 300.81257113253105 0.7373556152819606
14.13792237151386 297.8658946815049 0.7333555248404839
14.143149926467276 297.9193135493592 0.7324720846761857
14.148377481420692 298.2020705940855 0.7330804385353572
14.153605036374108 296.81525567695365 0.7329583163837187
14.158832591327524 297.21921287979274 0.7340895594957856
14.16406014628094 299.3718428543687 0.7376351628634059
14.169287701234357 299.74609964163074 0.739307289694953
14.174515256187773 299.1709817044067 0.738315879280634
14.179742811141189 295.8769468581668 0.7333038465172639
14.184970366094605 291.07119767072555 0.7241012637707196
14.190197921048021 285.3433923982075 0.7145499915979621
14.195425476001438 283.34840497226935 0.712612934599095
14.200653030954854 283.7054441430461 0.7136490116734346
14.20588058590827 288.7134293155478 0.7205912838597504
14.211108140861686 294.0564849815145 0.7279484294820546
14.216335695815102 294.26715030037 0.7281830302037007
14.221563250768519 293.95154094983724 0.7287719295204734
14.226790805721935 295.06130926807543 0.7317406818824396
14.232018360675351 294.46935682856395 0.7309056417417794
14.237245915628767 297.3945239760241 0.7329869300499646
14.242473470582183 296.45338896976807 0.7302224483249828
14.2477010255356 293.5512140836734 0.725073045543474
14.252928580489016 290.9495511022247 0.7220211178661354
14.258156135442432 288.6002196568916 0.720175540987851
14.263383690395848 291.2303339983741 0.7241221278933776
14.268611245349264 295.1619199790586 0.7287852865797694
14.27383880030268 297.40504286959975 0.7303928226028318
14.279066355256097 297.43584331081314 0.7303337472978318
14.284293910209513 297.3845209121256 0.7301613014688675
14.28952146516293 300.8371923288756 0.7351696969889583
14.294749020116345 300.75841608971353 0.7357249496040549
14.299976575069762 300.4132260662318 0.7344868668159312
14.305204130023178 300.92417681341817 0.7330016712680805
14.310431684976594 301.26036492273295 0.7322549814110226
14.31565923993001 304.91198783050135 0.735886421486078
14.320886794883426 308.5473812087352 0.7403804080599692
14.326114349836843 310.93941088288443 0.743852015395408
14.331341904790259 312.59874325908896 0.7453881278263851
14.336569459743675 310.8287523461061 0.7434730663620044
14.341797014697091 309.0422073573997 0.7421118341117414
14.347024569650507 309.14721869983 0.7421049118038278
14.352252124603924 309.1794138515044 0.7426009917914559
14.35747967955734 311.4959385754485 0.7461520755604367
14.362707234510756 312.09907285739087 0.7467980164458446
14.367934789464172 314.1667765066102 0.7488603458984634
14.373162344417588 313.9642328885164 0.7472113115701409
14.378389899371005 313.11688838986925 0.7451947996578099
14.38361745432442 312.57171349828445 0.7445038149517007
14.388845009277837 311.83827829648953 0.7440846860736006
14.394072564231253 309.57218993419207 0.7425093804006009
14.39930011918467 310.56748675336326 0.7442138401993801
14.404527674138086 313.11883634243435 0.7472970485723832
14.409755229091502 314.4807332443106 0.7488108867624038
14.414982784044918 314.35463061599984 0.7479738015540406
14.420210338998334 314.38248141847583 0.748006727959932
14.42543789395175 315.1695630195232 0.7484063758718364
14.430665448905167 315.6643782836275 0.749040887670343
14.435893003858583 316.46743331183205 0.7504270211433987
14.441120558811999 319.0794352505168 0.7543726707753331
14.446348113765415 318.81062157940335 0.7537657829235208
14.451575668718831 318.1423874432327 0.7537381198129391
14.456803223672248 316.57513172521936 0.7513789730832324
14.462030778625664 320.78324754691585 0.7558876314054277
14.46725833357908 323.9473725502955 0.7584740981270149
14.472485888532496 330.13510296272733 0.7646994603211981
14.477713443485912 333.9002591105766 0.7680260262875803
14.482940998439329 336.2517287391818 0.7697683177605851
14.488168553392745 337.8028784021831 0.7716355925269492
14.493396108346161 339.61657770341 0.7740696797096718
14.498623663299577 342.8671145157725 0.7784023660673839
14.503851218252994 346.8978903645625 0.7835367107764803
14.50907877320641 352.8542134451482 0.7894597405733731
14.514306328159826 355.0891476644037 0.7915978647483486
14.519533883113242 356.93119767486695 0.7930176432969455
14.524761438066658 356.886791622301 0.7935912741310668
14.529988993020075 353.83939104166404 0.7917659702578241
14.53521654797349 350.7826386886067 0.7885104587332149
14.540444102926907 346.61021680685855 0.7841793542503716
14.545671657880323 341.7562516550103 0.7787124786797475
14.55089921283374 332.64679609855983 0.7682189085582755
14.556126767787156 325.4793310862074 0.7602308096642891
14.561354322740572 318.4636199291379 0.7518759053747884
14.566581877693988 313.63243731548874 0.7458520843660794
14.571809432647404 310.60948547053925 0.7425197668438211
14.57703698760082 307.53174070022925 0.7389462125161785
14.582264542554237 307.2738980316767 0.739539922788459
14.587492097507653 311.89528531297697 0.7450762176094978
14.592719652461069 313.38388050740633 0.7452832811246382
14.597947207414485 314.0720222148302 0.7445216263593346
14.603174762367901 317.684766303162 0.7472211617185174
14.608402317321318 321.4668956463972 0.7513801933342016
14.613629872274734 324.38493598480926 0.7549486622557928
14.61885742722815 327.1080819367151 0.7578732635964099
14.624084982181566 331.6547493716343 0.7637512776663751
14.629312537134982 336.4356703410422 0.7693324489970241
14.634540092088399 342.896231211803 0.7758585159006631
14.639767647041815 346.4041117425419 0.7787525077922796
14.644995201995231 345.78624286200983 0.7777484714110714
14.650222756948647 349.2375079415685 0.7808456008241589
14.655450311902063 350.2642996397259 0.7822857251035124
14.66067786685548 351.8576382919502 0.7839538347893136
14.665905421808896 352.52593957109707 0.784359648458979
14.671132976762312 351.57525135104964 0.7830571836492745
14.676360531715728 352.05271651018217 0.783463831977387
14.681588086669144 353.43728534122437 0.7850599047903596
14.68681564162256 354.933327275728 0.7872420972275794
14.692043196575977 355.7307889650162 0.7874109910216304
14.697270751529393 353.9267205254832 0.7849220045211404
14.70249830648281 357.8969870160936 0.7891011740848874
14.707725861436225 359.4605617533474 0.7909518641333871
14.712953416389642 360.1222323215304 0.7919744564717354
14.718180971343058 361.3558482727248 0.793606210825659
14.723408526296474 358.6464834757022 0.7913153370779373
14.72863608124989 360.8229292870165 0.7941084725502529
14.733863636203306 359.1780294146159 0.7923149096351253
14.739091191156723 356.61746181141814 0.7886076594574499
14.744318746110139 349.5387722023183 0.78102007700481
14.749546301063555 342.7747242997113 0.7737439339547163
14.754773856016971 335.94821486323696 0.7670770199378996
14.760001410970387 330.8805767743624 0.7619743772642672
14.765228965923804 328.3358719756125 0.7588642042798721
14.77045652087722 324.45308887456605 0.7546640766712619
14.775684075830636 319.9092849387663 0.7498969733280886
14.780911630784052 316.00605255884795 0.7454192170248872
14.786139185737468 313.3973405182946 0.7417030846087497
14.791366740690885 312.9315401559238 0.7403871994366074
14.7965942956443 314.47298701917595 0.7420452602615367
14.801821850597717 316.03901973594446 0.7444259493853723
14.807049405551133 315.7777171806685 0.7443415467302787
14.81227696050455 318.2218698736086 0.7470173896163096
14.817504515457966 320.29511756210485 0.7484429967841719
14.822732070411382 322.60486744730423 0.7501150250490901
14.827959625364798 326.4854246526465 0.7544914658613127
14.833187180318214 328.47683536756705 0.757566019378457
14.83841473527163 331.7553806588148 0.7605268920863927
14.843642290225047 332.98629274279966 0.7620405716542286
14.848869845178463 335.63954643891367 0.7654848762286023
14.854097400131879 339.406061694257 0.7702216309817709
14.859324955085295 342.9470400896602 0.7747201767881124
14.864552510038711 344.21362871029476 0.7761222049671581
14.869780064992128 342.64782015344036 0.7738281001776178
14.875007619945544 343.92494869479395 0.7750759684263622
14.88023517489896 348.6322976233863 0.7802585622956386
14.885462729852376 352.4903563511176 0.7851362414126053
14.890690284805792 352.75902023859965 0.7851969991962965
14.895917839759209 352.0592234320582 0.7836551289535835
14.901145394712625 349.3085211869669 0.7803397805723408
14.906372949666041 348.8622738954501 0.7793164245633037
14.911600504619457 350.1450509987629 0.7812211298289952
14.916828059572873 349.5835563929852 0.7811602145905562
14.92205561452629 343.12091122412005 0.7737390876752556
14.927283169479706 336.18111265724275 0.7670329964400951
14.932510724433122 329.6996883887156 0.7602678516464231
14.937738279386538 328.56627906577535 0.7588044239072361
14.942965834339955 325.3687065856313 0.7564514047344253
14.94819338929337 317.9674227494379 0.7488608382566161
14.953420944246787 309.26010854478784 0.7398730550241122
14.958648499200203 305.89238957884186 0.736639844877271
14.96387605415362 303.20624030558315 0.7322504869344231
14.969103609107036 302.9971797952445 0.7325847109084627
14.974331164060452 302.9483624126138 0.7332526666382655
14.979558719013868 301.91919792703146 0.732805109729933
14.984786273967284 299.7709762413442 0.7304078734800462
14.9900138289207 297.45968750752155 0.7272017335192877
14.995241383874117 299.69346893680864 0.729345241075968
15.000468938827533 304.1182549403081 0.7351689791834165
15.005696493780949 307.36684977644376 0.7387134413751277
15.010924048734365 307.0585423431301 0.7384328869537367
15.016151603687781 307.7588133951341 0.7389686517039064
15.021379158641198 309.1759867711417 0.7388907553012145
15.026606713594614 311.38798254437836 0.7404413709752496
15.03183426854803 313.51595219546425 0.7427004400148602
15.037061823501446 312.0160622962257 0.7409092645979064
15.042289378454862 312.483373235467 0.741903872065119
15.047516933408279 313.48343727383383 0.7439256143104843
15.052744488361695 316.064786185004 0.7462604353858401
15.057972043315111 321.04238096747673 0.7521320496809498
15.063199598268527 323.91189037080835 0.7553265636324992
15.068427153221943 323.903403843874 0.755085027001013
15.07365470817536 322.6340680636294 0.7530240278634133
15.078882263128776 320.10784003663684 0.749794183440673
15.084109818082192 316.4183038483979 0.7461180210429337
15.089337373035608 314.7144063484971 0.7436265989886607
15.094564927989024 314.0414483688458 0.743438504352583
15.09979248294244 314.64352961318053 0.7438018404626779
15.105020037895857 315.33760683576185 0.7448033501650083
15.110247592849273 313.7955723422349 0.7439085399900458
15.11547514780269 312.51643772569855 0.7424699695269922
15.120702702756105 311.3576281622861 0.7419087575574185
15.125930257709522 309.51971239602494 0.7388736534577734
15.131157812662938 306.81769004636067 0.7359003591278782
15.136385367616354 305.3404395703909 0.7345970608514923
15.14161292256977 302.0123019278962 0.7320811228507065
15.146840477523186 299.26038877982205 0.7292124843997128
15.152068032476603 296.5424759286272 0.7262365396422609
15.157295587430019 293.3626567886368 0.7219148728196082
15.162523142383435 293.3787748593275 0.7209030908327048
15.167750697336851 288.94985516599866 0.7149925516890943
15.172978252290267 289.5021746244914 0.7160186540198891
15.178205807243684 285.31831395630337 0.7117770445190968
15.1834333621971 283.44193774265113 0.7096395137724038
15.188660917150516 280.2303808194997 0.7066564469240314
15.193888472103932 277.1768042266555 0.7029884869452512
15.199116027057348 274.1638671464186 0.6994446029193174
15.204343582010765 275.40031306043966 0.7012224718017105
15.20957113696418 281.4288460954994 0.7077527875288109
15.214798691917597 285.45901628931097 0.7123680069315395
15.220026246871013 286.39595207722795 0.7144660142307121
15.22525380182443 283.75200710183174 0.7108753540566813
15.230481356777846 280.82358028169523 0.7087319312907532
15.235708911731262 280.5477693049552 0.7086903795560813
15.240936466684678 279.4746675327959 0.7073296001562123
15.246164021638094 278.91971971320777 0.7065213660262583
15.25139157659151 278.18148793540934 0.7045865618519519
15.256619131544927 277.9406334702365 0.7036671297755623
15.261846686498343 276.954900382819 0.7032000372597861
15.267074241451759 277.50016841395535 0.7053548833937715
15.272301796405175 277.36652738335613 0.7050641056954307
15.277529351358591 276.54858089116914 0.7032797755978658
15.282756906312008 278.55357680471207 0.7034170140275442
15.287984461265424 281.92579065477446 0.7081371199032446
15.29321201621884 283.7469481714465 0.7109249573934379
15.298439571172256 283.86238746325927 0.7114178155156484
15.303667126125672 284.3945194544719 0.7126144316224611
15.308894681079089 285.3145837471613 0.7122987275306132
15.314122236032505 289.06947641644456 0.7158198387096687
15.319349790985921 290.8844475033194 0.7177619868230903
15.324577345939337 293.1476130612252 0.7198295539986798
15.329804900892753 294.28079185659703 0.7221632193380646
15.33503245584617 294.00048241386924 0.721805883755682
15.340260010799586 293.6030330569636 0.7218383870347982
15.345487565753002 296.7178546245068 0.7262087940091863
15.350715120706418 300.29176012074385 0.7300511928831022
15.355942675659835 300.2062534199514 0.728418313812614
15.36117023061325 301.32375203688116 0.7291569711070269
15.366397785566667 300.8224114433169 0.7288078887171077
15.371625340520083 304.15824165921345 0.7325307229672143
15.3768528954735 304.81740622777744 0.7341380572784715
15.382080450426916 306.4501353599679 0.7360584378895567
15.387308005380332 306.8896480264706 0.7372909332223765
15.392535560333748 305.44689840063444 0.7368165041187195
15.397763115287164 304.7065808337969 0.7447129280359672
15.40299067024058 304.5418246693317 0.7508200151709636
15.408218225193997 302.65844421444905 0.7536796764112978
15.413445780147413 300.8567049731271 0.7546764337780236
15.418673335100829 301.74431235412635 0.7589688127316945
15.423900890054245 301.9243315254904 0.7617879102577161
15.429128445007661 303.4558332535674 0.7666404188813356
15.434355999961078 301.2412835716221 0.7668924193659085
15.439583554914494 298.05551823788414 0.7656510754102052
15.44481110986791 296.2418276354769 0.7664337040255671
15.450038664821326 295.989888105557 0.7685141222910912
15.455266219774742 295.21219623202603 0.7699781027653533
15.460493774728159 292.6156218001571 0.7693466496187695
15.465721329681575 294.634553199834 0.7740626439521431
15.470948884634991 296.5330080232343 0.7785514092934314
15.476176439588407 299.1054188527665 0.7845696838496723
15.481403994541823 299.51640284986615 0.7870926334633135
15.48663154949524 302.09255151176836 0.7926383186232024
15.491859104448656 303.49599357519315 0.7975310808596081
15.497086659402072 303.12217853083973 0.7979920061383088
15.502314214355488 304.24811809192244 0.7997411628900007
15.507541769308904 301.3399657201184 0.7972263489384295
15.51276932426232 298.80544952191553 0.7952194444019108
15.517996879215737 296.55389113681775 0.7946707209651223
15.523224434169153 294.5267068129955 0.7943659766440021
15.52845198912257 295.8337918080493 0.7978452056122981
15.533679544075985 295.6013877072971 0.7991430306437064
15.538907099029402 296.21922208339413 0.8011480104792683
15.544134653982818 293.172544690932 0.7983468324912059
15.549362208936234 292.9773517648114 0.8004594664577712
15.55458976388965 288.87741755872287 0.7979017650735372
15.559817318843066 287.93506705467485 0.8004345416396057
15.565044873796483 289.13254073558136 0.803878568302535
15.570272428749899 292.35446145452437 0.8092013223622946
15.575499983703315 294.0144901268482 0.8108660761417779
15.580727538656731 291.39511058719506 0.8069622303554821
15.585955093610147 287.52070861784654 0.8032854095703466
15.591182648563564 282.55036817207315 0.7986208597415948
15.59641020351698 283.15854245040134 0.8025237827491133
15.601637758470396 281.36720179451106 0.8013832419142013
15.606865313423812 282.0216700545371 0.8043459675065483
15.612092868377228 280.5503117372182 0.8044100082840538
15.617320423330645 280.79251615078635 0.8049287666448451
15.62254797828406 277.015512853734 0.8005876068940648
15.627775533237477 273.7523936965078 0.7953835494171718
15.633003088190893 270.45921488356726 0.7921806065692708
15.63823064314431 271.6153690681113 0.7913716332897718
15.643458198097726 273.627763157416 0.782866818075531
15.648685753051142 276.3148201076955 0.7813416307083835
15.653913308004558 276.4541543381185 0.7775895803197014
15.659140862957974 272.62849086064296 0.770273240250679
15.66436841791139 272.2531177746181 0.7682857037372766
15.669595972864807 269.8549697792917 0.7631087796708079
15.674823527818223 268.58346579609787 0.7597723811915821
15.680051082771639 268.21844798346916 0.7558027845275328
15.685278637725055 267.40807130949327 0.7523178984947245
15.690506192678471 269.9034610323545 0.7555785857061869
15.695733747631888 270.0454273508743 0.7539503602138319
15.700961302585304 271.03826089032253 0.7532068007305593
15.70618885753872 270.6730150437482 0.7507051158076008
15.711416412492136 268.62515932127803 0.7459410168475896
15.716643967445552 273.2548808743869 0.7515044844504373
15.721871522398969 274.2245630534806 0.7522429838168007
15.727099077352385 279.85261492485665 0.7587143050420925
15.732326632305801 280.02179272811173 0.7595581437651627
15.737554187259217 280.05461784765464 0.7594643844373264
15.742781742212633 277.4786750102006 0.7553630339055174
15.74800929716605 279.9860829655796 0.7570632865248779
15.753236852119466 279.17181767187793 0.7538573935228277
15.758464407072882 282.612486553698 0.7575000273938013
15.763691962026298 280.86047850670883 0.753872963355814
15.768919516979715 280.9210979002023 0.7518165245252605
15.77414707193313 282.087661061305 0.7533495384324631
15.779374626886547 282.5433172143798 0.7528606040787376
15.784602181839963 286.1146061226743 0.7590962712054758
15.78982973679338 285.2149079193231 0.7574005235132176
15.795057291746796 283.3480919947688 0.753892015867624
15.800284846700212 280.15225405958984 0.7485424849113614
15.805512401653628 279.1941022605402 0.7480792805638585
15.810739956607044 282.74354726982136 0.753036535700664
15.81596751156046 284.7826915342759 0.7559115259691779
15.821195066513877 283.6435377090313 0.7529182192252847
15.826422621467293 283.69519957207655 0.7503809317154001
15.831650176420709 281.6113063388579 0.7470928937661746
15.836877731374125 282.28114048866564 0.7478566907036406
15.842105286327541 281.3155393343379 0.7470835223359944
15.847332841280958 283.90177742951636 0.7505597996726643
15.852560396234374 282.16760756842694 0.7501378356056673
15.85778795118779 280.0150438200305 0.7473183640505383
15.863015506141206 278.7883380093069 0.7447490428240456
15.868243061094622 277.13607370987506 0.7413836739754617
15.873470616048039 277.5034965026966 0.7410423570198931
15.878698171001455 276.40938130240505 0.7381745007342405
15.883925725954871 277.82898178653124 0.7402687708620311
15.889153280908287 278.50693627653186 0.7396109411556319
15.894380835861703 280.10755669590634 0.7414022949306576
15.89960839081512 283.22650104758463 0.7448824428305236
15.904835945768536 284.86771856492396 0.7463151904362829
15.910063500721952 284.3888327768464 0.7433545923210284
15.915291055675368 280.68513081788507 0.7381102368712174
15.920518610628784 281.3460599267803 0.7404207304342774
15.9257461655822 280.37072526391563 0.7391054398202771
15.930973720535617 280.98467462230707 0.7410140534424429
15.936201275489033 277.3840029511487 0.7349324205263674
15.94142883044245 276.91261892864907 0.7336196178698119
15.946656385395865 276.6337531199335 0.7330279033894003
15.951883940349282 277.07354125634123 0.7344297834192035
15.957111495302698 279.51931806432714 0.7377287358032373
15.962339050256114 280.4278329823701 0.7391663450822782
15.96756660520953 282.61793434036076 0.7422364189650741
15.972794160162946 284.5858982931683 0.7448857674913183
15.978021715116363 286.22984681455046 0.7471373774281337
15.983249270069779 289.53800659528684 0.7489649236298824
15.988476825023195 291.6413037820684 0.7511785917451324
15.993704379976611 287.81380305647554 0.7464390369576508
15.998931934930027 283.9046638079273 0.7421105983220683
16.004159489883442 280.7641891792237 0.7394046582491851
16.009387044836856 280.5934397610384 0.7399409542017306
16.01461459979027 284.1051898193481 0.7436260543396
16.019842154743685 284.6833187282341 0.7438659291889721
16.0250697096971 283.8156417154184 0.7415568640582271
16.030297264650514 282.4145054725547 0.7389552034992738
16.03552481960393 282.17805694584774 0.73781961818717
16.040752374557343 284.01237191131406 0.7398393525031252
16.045979929510757 285.78947541476225 0.7416096698479678
16.05120748446417 288.42990522794275 0.7448020093714536
16.056435039417586 290.82267593865845 0.7481000250409777
16.061662594371 292.9448414735877 0.7504148471160159
16.066890149324415 300.4601040775494 0.7603908320307968
16.07211770427783 303.5805886680332 0.7633641799158429
16.077345259231244 306.3158553539434 0.7659332076324042
16.08257281418466 308.313583336485 0.767747720550001
16.087800369138073 309.7495101616328 0.7692012959887432
16.093027924091487 314.0161250069742 0.7745810283292089
16.0982554790449 317.27151530179015 0.7783504420807845
16.103483033998316 320.57553583759346 0.7824577124647254
16.10871058895173 322.55152505663347 0.7838321020000968
16.113938143905145 323.21244538057675 0.7848074796545683
16.11916569885856 321.7136203985603 0.7831734855507294
16.124393253811974 320.9129679750332 0.7832086473613366
16.129620808765388 317.618786903129 0.7796887479017512
16.134848363718802 318.11002706060054 0.7798596853402499
16.140075918672217 318.1423447982778 0.7797630381567302
16.14530347362563 318.4768716971098 0.7795220937838144
16.150531028579046 321.191336003675 0.7835002767705659
16.15575858353246 321.41618241241446 0.7841358035931779
16.160986138485875 322.5232375974752 0.7856019605233764
16.16621369343929 318.6617577206043 0.7806568096076631
16.171441248392703 311.96370665906153 0.771957668036846
16.176668803346118 306.29131360308696 0.76373940315614
16.181896358299532 300.6881821072078 0.7564121275596365
16.187123913252947 298.00986358992014 0.7531536206960429
16.19235146820636 294.28018020621323 0.7493129971028859
16.197579023159776 291.706496373791 0.7471595808867625
16.20280657811319 285.9333461229594 0.7414764630411779
16.208034133066604 283.2641742137639 0.7395526466702216
16.21326168802002 281.92814524910506 0.7382400414263307
16.218489242973433 277.1724053600238 0.7326276096982522
16.223716797926848 273.59477655393596 0.7279013332342373
16.228944352880262 266.49169555870685 0.7169603412345721
16.234171907833677 264.80615950890035 0.7138805922168574
16.23939946278709 262.9577956476416 0.7118273407054254
16.244627017740505 262.5704825940634 0.7118563417479123
16.24985457269392 261.4875330962549 0.7127622863939054
16.255082127647334 259.88646929369935 0.7115508392993446
16.26030968260075 254.70461815082456 0.703856461629497
16.265537237554163 253.08906728818584 0.7014169326913164
16.270764792507578 251.99412831578226 0.6987944981894374
16.275992347460992 252.43044995004408 0.7013918258297998
16.281219902414406 254.01561528913285 0.7038973634626168
16.28644745736782 253.32414894615934 0.7021691442541925
16.291675012321235 255.02958762109037 0.7040160554239074
16.29690256727465 255.9755872087663 0.7036045743962559
16.302130122228064 255.24952599622017 0.7020002603101284
16.30735767718148 258.87419900915756 0.7064887102357313
16.312585232134893 261.43751022799574 0.7093496695609459
16.317812787088307 261.15688934593453 0.7088366133561337
16.323040342041722 258.6001439196597 0.705803448161911
16.328267896995136 256.96814584595717 0.7038524063926832
16.33349545194855 257.3747636693731 0.7037069226807265
16.338723006901965 256.8124361166392 0.7034695078311817
16.34395056185538 260.0821011110937 0.7064585248352173
16.349178116808794 259.43675280466704 0.7053397885548349
16.35440567176221 260.93391126983465 0.7066267221093222
16.359633226715623 264.1251382233259 0.7109245933001277
16.364860781669037 265.72043370499574 0.7130533917361698
16.37008833662245 271.7122847185674 0.7208392617140847
16.375315891575866 276.82132415943727 0.726747082623611
16.38054344652928 281.3582745161869 0.7312622753345176
16.385771001482695 284.16000124734154 0.7326760975282991
16.39099855643611 286.5263836217723 0.7348207765686282
16.396226111389524 287.22153461853367 0.7337531116056979
16.401453666342938 290.24366617693914 0.7371255400360996
16.406681221296353 289.27541014990953 0.7360450043232746
16.411908776249767 287.59165773520795 0.7333313621437264
16.41713633120318 285.5819545511522 0.7308822248737076
16.422363886156596 281.68883280331323 0.726336696419309
16.42759144111001 280.9743996659006 0.7249421526612149
16.432818996063425 276.27382418906615 0.7195157172738046
16.43804655101684 274.54902530709296 0.7167654415933553
16.443274105970254 273.76911912910754 0.7159646520206039
16.448501660923668 274.26276706678715 0.7178222422418187
16.453729215877082 275.5993497098237 0.7197303634061876
16.458956770830497 274.3356818187478 0.7192037746160025
16.46418432578391 271.3581495094753 0.71363390680021
16.469411880737326 271.68899542059506 0.7135858893747616
16.47463943569074 271.45370447574874 0.7133377895103927
16.479866990644155 269.4655858965942 0.7108850778179685
16.48509454559757 271.10237416965106 0.7133662075319638
16.490322100550983 268.5099142347961 0.7098342367657723
16.495549655504398 270.13672665748004 0.7101788302234222
16.500777210457812 270.23365979382754 0.7102083052639415
16.506004765411227 273.3325374894577 0.7152583635482307
16.51123232036464 272.72819313116014 0.7149124093199514
16.516459875318056 271.619806512624 0.7136690132694253
16.52168743027147 270.8772021710754 0.7117647304157054
16.526914985224884 270.1691850869398 0.7101321894027164
16.5321425401783 273.1049286629267 0.7152581313844868
16.537370095131713 269.17463401706044 0.7096774585684035
16.542597650085128 267.2548956791446 0.707050260488386
16.547825205038542 263.9423161025565 0.7018469528165368
16.553052759991957 265.40171978189915 0.7034041035817803
16.55828031494537 263.9634051957412 0.7032072878522356
16.563507869898785 259.1102040669356 0.6970158084545635
16.5687354248522 258.2196518044216 0.6955787591714252
16.573962979805614 257.9198639880888 0.696011054539202
16.57919053475903 258.96704193329225 0.6973405962287801
16.584418089712443 258.1877462622262 0.6972223676031699
16.589645644665858 256.9113610786957 0.6954369816358319
16.594873199619272 256.6422373151235 0.6935313473847412
16.600100754572686 256.10007201944796 0.6933894922810376
16.6053283095261 256.308465779244 0.6938035764676559
16.610555864479515 255.85884195881872 0.6926884105574247
16.61578341943293 254.24796252305666 0.6904100832506629
16.621010974386344 252.97248912630562 0.688289944974957
16.62623852933976 253.29751379557388 0.6897442173775955
16.631466084293173 256.10730711755014 0.6953160824911249
16.636693639246587 259.10588073705316 0.6994237112348536
16.641921194200002 261.8927803442185 0.7035036528059074
16.647148749153416 261.49009171956584 0.701641445223691
16.65237630410683 258.8478201242386 0.6974635911142296
16.657603859060245 254.31667363388883 0.6897777694870997
16.66283141401366 250.96484582627735 0.685482585631219
16.668058968967074 248.56861359214187 0.6817371553010912
16.67328652392049 244.4266489028122 0.6759640783194942
16.678514078873903 243.552377281951 0.6752587286076337
16.683741633827317 244.94416610137267 0.6769987186128694
16.68896918878073 245.25987881500717 0.677510104854848
16.694196743734146 244.6583158542594 0.6766325886891872
16.69942429868756 243.54502371020493 0.6745030254942415
16.704651853640975 244.93753754778268 0.6767718786279324
16.70987940859439 246.32607264518865 0.679204441026299
16.715106963547804 244.6013397154605 0.6765654637785343
16.720334518501218 241.07741934442626 0.6712858225355266
16.725562073454633 238.73812602983125 0.6686581170165058
16.730789628408047 239.9838683774695 0.6698217770728783
16.73601718336146 239.56965549501393 0.6702173318405107
16.741244738314876 239.60161477114548 0.6700710193781365
16.74647229326829 237.57810816581653 0.6679048973927176
16.751699848221705 235.19419659652527 0.6641963066872629
16.75692740317512 228.61559376260496 0.6547678265376254
16.762154958128534 228.57983954999813 0.6544445822303792
16.767382513081948 227.89174708858368 0.6548598192817902
16.772610068035362 228.2824581526522 0.6555904815684808
16.777837622988777 228.67687085565836 0.6559443941261962
16.78306517794219 230.1808841613917 0.6576186228635217
16.788292732895606 231.483795826135 0.6590671327824436
16.79352028784902 232.49815391936465 0.6613276076386995
16.798747842802435 231.39243853590474 0.659849308609651
16.80397539775585 229.15161689522768 0.6571828689411787
16.809202952709263 229.02609443312107 0.6579827629643498
16.814430507662678 225.50322947158733 0.6540197636674685
16.819658062616092 224.54851761366072 0.6532934355049538
16.824885617569507 224.91388781131073 0.65289825865503
16.83011317252292 226.36668659519938 0.6550582973844973
16.835340727476336 228.20848627872692 0.6573509512660001
16.84056828242975 226.85648091182335 0.6531004755674025
16.845795837383164 227.95476761479364 0.6547853848543492
16.85102339233658 225.50876871038807 0.6500276221558082
16.856250947289993 226.17271192908453 0.6509212755826642
16.861478502243408 225.42017101992988 0.6498856767361604
16.866706057196822 224.83589307384116 0.6508033012307088
16.871933612150237 224.51899631893104 0.649584448572583
16.87716116710365 224.33242532138402 0.6487217105426795
16.882388722057065 224.1714555727924 0.6494726118707072
16.88761627701048 220.53942837559896 0.6456684740739437
16.892843831963894 220.36172416867012 0.6466546764182167
16.89807138691731 220.90540670540685 0.6475994962623403
16.903298941870723 221.56728033125785 0.6475994416333701
16.908526496824138 221.86680391843512 0.6470568309874217
16.913754051777552 221.42288117796315 0.6452448579605443
16.918981606730966 225.06363181799858 0.6494174611880781
16.92420916168438 226.56718853900824 0.6518953674630242
16.929436716637795 224.8725035009472 0.6497204986588219
16.93466427159121 222.14629291955484 0.6458884901602354
16.939891826544624 218.83748475920666 0.6408841911073215
16.94511938149804 219.27076572584411 0.6405789796117075
16.950346936451453 221.94330037546055 0.6440432564607744
16.955574491404867 223.17385326303759 0.644893755248429
16.960802046358282 224.5317541622725 0.6465312165645507
16.966029601311696 224.39077008890956 0.646899531721908
16.97125715626511 223.02775593912574 0.6452579447968055
16.976484711218525 222.54843972669718 0.6440748548505584
16.98171226617194 221.16204487862032 0.6433299662281595
16.986939821125354 219.96231086236668 0.6434767818947627
16.99216737607877 219.9547078977837 0.6449311378415147
16.997394931032183 219.2449549848386 0.6432763624210608
17.002622485985597 218.44258692135486 0.6396112077041587
17.00785004093901 220.30267517941425 0.6401483248401056
17.013077595892426 222.9104889565468 0.6440833357981953
17.01830515084584 225.49990478626694 0.6479903035906946
17.023532705799255 224.59569773966174 0.6456347837033595
17.02876026075267 222.405575479805 0.643447261854172
17.033987815706084 223.1521510466819 0.6444306148398721
17.039215370659498 223.12774005398518 0.6452724640970573
17.044442925612913 223.69306588343474 0.6452852672578673
17.049670480566327 224.79038158887943 0.6480249868916002
17.05489803551974 224.1149835201265 0.6473893813397558
17.060125590473156 226.51348682997462 0.6503024879471072
17.06535314542657 225.07143278146822 0.6473948838628649
17.070580700379985 225.86188126291827 0.6479069667373283
17.0758082553334 226.17473150510708 0.6485391590558872
17.081035810286814 225.26715116082255 0.6484105838514115
17.086263365240228 226.36560601717318 0.6510494013238347
17.091490920193642 227.09008050128472 0.6517891285788976
17.096718475147057 227.1802466831321 0.6520206466452386
17.10194603010047 226.93517901506127 0.6500438965872186
17.107173585053886 226.45137949292203 0.6499877965805755
17.1124011400073 226.3602907976778 0.6495566045821459
17.117628694960715 227.48068882260196 0.6499670970649903
17.12285624991413 228.26750601842645 0.6509776121890024
17.128083804867543 229.1925661077186 0.6499293807982316
17.133311359820958 230.44907664158052 0.6513320588284444
17.138538914774372 231.17338727619764 0.6527308265001868
17.143766469727787 232.27475851616362 0.654142759296021
17.1489940246812 235.66459785252565 0.6593242860526733
17.154221579634616 236.32550757986766 0.6608309618606067
17.15944913458803 234.7171299666286 0.6607556875403419
17.164676689541444 236.56172454431237 0.66354637718253
17.16990424449486 237.5655502897848 0.664250215779385
17.175131799448273 241.4450103136118 0.6677596908887122
17.180359354401688 242.88789297960375 0.6698372912872665
17.185586909355102 244.12403345391445 0.6711802324148262
17.190814464308517 245.60730622418754 0.6721793508093933
17.19604201926193 247.61332430389018 0.6750147264396698
17.201269574215345 248.96142454294463 0.6755513618927528
17.20649712916876 251.12536865915743 0.678492575031844
17.211724684122174 252.90986826046503 0.680187539152396
17.21695223907559 255.90858199793595 0.6838815258654903
17.222179794029003 254.2735149456224 0.6813795454262042
17.227407348982418 252.5551731408912 0.6802957439497165
17.232634903935832 249.65316529932272 0.6770029039057405
17.237862458889246 250.18956315347535 0.6791277412079224
17.24309001384266 247.466222493713 0.6745492365766483
17.248317568796075 247.06190877584555 0.6732439467402495
17.25354512374949 244.89469893382903 0.6702851116185906
17.258772678702904 246.58542586720583 0.67112262006928
17.26400023365632 246.19522502802548 0.6701930520536814
17.269227788609733 245.83183018822967 0.6708519209915348
17.274455343563147 242.5372383565335 0.6672570410562012
17.279682898516562 238.7572271528444 0.663619962303499
17.284910453469976 238.35894624010388 0.6637382627274564
17.29013800842339 240.41917096771317 0.6658841776672608
17.295365563376805 244.32800912541666 0.6709338976402959
17.30059311833022 243.8840024245904 0.6693064433724902
17.305820673283634 242.3926964820431 0.667846999081159
17.31104822823705 243.02523666664706 0.6685914504591053
17.316275783190463 243.63732736191486 0.6696630978956521
17.321503338143877 246.30828205398836 0.6731320882621841
17.32673089309729 246.17203117855865 0.6741836611986227
17.331958448050706 246.1463448880703 0.6741217353106493
17.33718600300412 245.29732790889963 0.6731650615821437
17.342413557957535 245.44306840568993 0.672764326737602
17.34764111291095 247.04111119445383 0.6748643633318484
17.352868667864364 247.5407672578493 0.6750205326818491
17.358096222817778 247.21377176199707 0.6731799757812692
17.363323777771193 245.75711534741654 0.6707517071852822
17.368551332724607 244.03580132966576 0.6684331082638069
17.37377888767802 241.84484661090445 0.6670936803696238
17.379006442631436 240.44424212577417 0.6668834211501298
17.38423399758485 239.6715774341686 0.6655088637002535
17.389461552538265 237.22850601749374 0.6600413929960459
17.39468910749168 236.66142856859474 0.6575435348181046
17.399916662445094 238.72979225947876 0.6594970009313991
17.405144217398508 241.79836875651145 0.6646864471436129
17.410371772351922 241.1434381080211 0.665603934914125
17.415599327305337 240.3118877800668 0.6657818622186017
17.42082688225875 237.88762572108226 0.6620655700030815
17.426054437212166 237.81135687246427 0.6616000956712444
17.43128199216558 237.19635358652383 0.6610631728843783
17.436509547118995 236.69452396976513 0.6598014425822281
17.44173710207241 238.73709930753597 0.6626100456689515
17.446964657025823 240.85581169354637 0.6643608474280541
17.452192211979238 241.00639496126058 0.6656303270473024
17.457419766932652 241.32870312994925 0.666167197230153
17.462647321886067 240.5133710770069 0.6662363841537673
17.46787487683948 238.7997209865526 0.6629187759922651
17.473102431792896 237.80818361358783 0.6617869351012137
17.47832998674631 237.86040961641928 0.6615416434188132
17.483557541699724 238.5671650252337 0.6611230374429298
17.48878509665314 240.34309999890144 0.6622823182038214
17.494012651606553 242.9055028466839 0.6662067283473544
17.499240206559968 247.53320755567563 0.672540354388627
17.504467761513382 250.2834813635427 0.6768789140205151
17.509695316466797 252.24608944670686 0.6786613931862434
17.51492287142021 250.16095936583523 0.6756321778046686
17.520150426373625 246.00690425368353 0.6705570901189496
17.52537798132704 244.306887567719 0.668416028623265
17.530605536280454 242.41473121417016 0.6652545583460748
17.53583309123387 244.20467587599384 0.6681860413158749
17.541060646187283 244.93083743165974 0.6700530514823672
17.546288201140698 245.8070143257056 0.6718683745929969
17.551515756094112 245.85489446336197 0.6727218002283634
17.556743311047526 247.21925111683262 0.6747856235536056
17.56197086600094 250.30125442044007 0.6782876601688743
17.567198420954355 250.1852959058459 0.6771865807222438
17.57242597590777 250.9667755120817 0.6769150398923686
17.577653530861184 247.69869015315925 0.6728599293225342
17.5828810858146 244.96389705259517 0.668837840118744
17.588108640768013 242.69628114277572 0.6655764298767411
17.593336195721427 245.93265695826528 0.6697107302340484
17.598563750674842 247.93771398529228 0.6715823645009441
17.603791305628256 252.48193405191572 0.677139957413415
17.60901886058167 255.9527673937092 0.6813989228471111
17.614246415535085 259.642623696458 0.6861200918605547
17.6194739704885 260.86979089089255 0.687657149373481
17.624701525441914 259.2352722164073 0.6856894437281557
17.62992908039533 259.57741251770415 0.6855226233527031
17.635156635348743 262.45308664137985 0.6904155214546025
17.640384190302157 264.7775726721955 0.6934504729157305
17.64561174525557 265.25120401591863 0.6939306519852944
17.650839300208986 269.2766058361289 0.6986285853921105
17.6560668551624 273.1811060645163 0.7025946049356839
17.661294410115815 277.0505074407246 0.708134521536117
17.66652196506923 279.0253738295946 0.7108912040152564
17.671749520022644 281.5218794562868 0.7136770676644644
17.676977074976058 283.06790681288425 0.7140822820890464
17.682204629929473 285.7635393853059 0.7166293158469795
17.687432184882887 287.29621641455105 0.7191741813294437
17.6926597398363 290.0773512535279 0.7230108126154824
17.697887294789716 294.0690608531179 0.7276998689252341
17.70311484974313 296.35795448445475 0.729658499830874
17.708342404696545 299.5520763815266 0.7330941732610705
17.71356995964996 301.01455664293167 0.7350497934445083
17.718797514603374 302.89671359019724 0.7374335812042584
17.724025069556788 306.9597197584673 0.7419330501009147
17.729252624510202 307.72542438429673 0.7418791180663779
17.734480179463617 310.4845998420596 0.7452766804956172
17.73970773441703 310.0033679014354 0.7448149008239369
17.744935289370446 307.8112192184458 0.7430138765233658
17.75016284432386 308.2266200625627 0.7429784200951424
17.755390399277275 310.20118131937494 0.7442727257391011
17.76061795423069 312.14355335035606 0.7460303175513143
17.765845509184103 314.89912096558555 0.7493656723863998
17.771073064137518 315.70549893903757 0.7506407627239227
17.776300619090932 315.8543719746 0.7513110286150724
17.781528174044347 312.7888070266176 0.7477173328793268
17.78675572899776 309.0149655322146 0.7434590633495093
17.791983283951176 303.49298361786265 0.7365585451938064
17.79721083890459 298.8398165103222 0.731032707094694
17.802438393858004 294.81210160007396 0.7267204771922542
17.80766594881142 292.7345249001133 0.7250507135554414
17.812893503764833 288.441949467637 0.7208582064727004
17.818121058718248 284.67831279622686 0.7170416452364816
17.823348613671662 280.6919248183455 0.7125629002773918
17.828576168625077 279.40646825232517 0.7106234924248475
17.83380372357849 276.4470466090027 0.7062875294999432
17.839031278531905 275.03622325958906 0.7038275001349494
17.84425883348532 270.90021059862164 0.6985214705113385
17.849486388438734 269.2009530909103 0.6960536156650154
17.85471394339215 267.2958394919452 0.6939541923776481
17.859941498345563 265.9932057573777 0.692897993502587
17.865169053298978 265.8221111586556 0.6929423135357722
17.870396608252392 266.73213400460526 0.695172390977668
17.875624163205806 267.6620180700902 0.6953896013662157
17.88085171815922 268.21574213198 0.6963935975214101
17.886079273112635 272.28568310184534 0.7019374465754835
17.89130682806605 277.1831238080441 0.707979596689407
17.896534383019464 282.08537135091814 0.7135443171307765
17.90176193797288 286.7757007455755 0.7185563961713813
17.906989492926293 293.3627167680497 0.7250443000064989
17.912217047879707 302.12313223724243 0.7350331413749717
17.917444602833122 308.9813432416425 0.742943401302369
17.922672157786536 311.7437932295978 0.7461801257730516
17.92789971273995 312.2298009818276 0.7470972690769622
17.933127267693365 315.7730757488164 0.750286744060398
17.93835482264678 316.0397490971171 0.7507341108158472
17.943582377600194 315.16546086606866 0.7496318374885375
17.94880993255361 313.7687446592347 0.7482950375779568
17.954037487507023 309.6249821710024 0.7435935203550174
17.959265042460437 307.75190743098756 0.7418011518573593
17.96449259741385 305.59586987344153 0.7400163621324108
17.969720152367266 300.4518041429623 0.7337226517436596
17.97494770732068 294.80900745009916 0.7263834411311678
17.980175262274095 288.1609139673806 0.7187435676946506
17.98540281722751 280.51754233790376 0.7098009914668375
17.990630372180924 276.41055035550994 0.7057240917866308
17.995857927134338 272.56647351649906 0.7015435945766667
18.001085482087753 271.8737551030305 0.699345430215095
18.006313037041167 268.8345133036618 0.6954784344516644
18.01154059199458 265.57566571936707 0.6913621385555381
18.016768146947996 262.6260099662351 0.6880646964053393
18.02199570190141 262.00623530414657 0.6882992835122357
18.027223256854825 261.2182280735588 0.6866782458950839
18.03245081180824 259.2729341663966 0.6854269131236996
18.037678366761654 257.54292247432363 0.6826493496436026
18.042905921715068 255.3465676282943 0.679279261433328
18.048133476668482 256.778432837328 0.6802434141957399
18.053361031621897 257.3750433906608 0.6813701839323242
18.05858858657531 257.9166364086044 0.6822179544334777
18.063816141528726 256.7245616808806 0.681924295217838
18.06904369648214 253.57228843511996 0.6781865810169827
18.074271251435555 254.09727161424922 0.679525408122112
18.07949880638897 256.5365268411739 0.6832038567416076
18.084726361342383 260.02175237078194 0.6866909388784301
18.089953916295798 262.24171737824696 0.6901457127672738
18.095181471249212 260.44198013590045 0.6868509926008798
18.100409026202627 262.6906882852018 0.6892769647135365
18.10563658115604 264.73258660564693 0.6921989424987613
18.110864136109456 267.39591965607326 0.6952301641238013
18.11609169106287 272.0324628835219 0.7009561732699936
18.121319246016284 277.4670671380981 0.7070338292174012
18.1265468009697 280.2182168305839 0.7088955652855082
18.131774355923113 283.85550373251897 0.7137545051187248
18.137001910876528 288.00479942439466 0.7189243635181671
18.142229465829942 293.3801330613309 0.7252817702883698
18.147457020783357 296.55457629318903 0.727866846440305
18.15268457573677 301.97524280924875 0.7335459096055705
18.157912130690185 307.48950956613714 0.7403778403645143
18.1631396856436 314.1028541038572 0.7484426081328597
18.168367240597014 321.64833849238136 0.7573501080390096
18.17359479555043 329.72191237684234 0.7670615659271636
18.178822350503843 340.95058497766405 0.7796644857331121
18.184049905457258 345.56351072740665 0.7850684869580845
18.189277460410672 350.61576031372596 0.789498433926182
18.194505015364086 354.2094979243388 0.7929157921285503
18.1997325703175 356.88483218744125 0.7955562182210969
18.204960125270915 362.0371401141593 0.8011294284916899
18.21018768022433 362.73954150847624 0.8014978187580315
18.215415235177744 363.223362126127 0.8023026265244699
18.22064279013116 364.19493784342876 0.8032872372915737
18.225870345084573 363.86882168759377 0.8027759779332843
18.231097900037987 365.06062988791274 0.8043614856343186
18.236325454991402 370.00975252781257 0.809466271645127
18.241553009944816 372.3570401917159 0.8124939805998006
18.24678056489823 375.799310130435 0.8158726425078278
18.252008119851645 376.4689611713832 0.817172498524866
18.25723567480506 378.4555340204213 0.819215854097342
18.262463229758474 376.27636650141415 0.8172672642567105
18.26769078471189 370.6342575202234 0.8104744476697542
18.272918339665303 364.671179764599 0.8036546579214461
18.278145894618717 355.8303238010499 0.7941985345629791
18.28337344957213 345.2110757528907 0.7824031809939946
18.288601004525546 337.44778849923205 0.7736818714809137
18.29382855947896 330.44571330667173 0.7658458061233787
18.299056114432375 321.79310819545555 0.7563421931146747
18.30428366938579 314.0281022858123 0.7480288477452074
18.309511224339204 303.7138087266193 0.7355384508889131
18.314738779292618 299.0999224680801 0.7301447620568847
18.319966334246033 294.8104693384529 0.7247599063560445
18.325193889199447 293.65909523916827 0.7236701540512623
18.33042144415286 292.7518251886256 0.7232062582437713
18.335648999106276 292.67659409789474 0.7235418257469991
18.34087655405969 290.3184395222984 0.7217331904964699
18.346104109013105 286.17393290866363 0.7174769828113917
18.35133166396652 283.67435076505416 0.7151934421924901
18.356559218919934 282.6385466898388 0.7137999419341794
18.361786773873348 282.04681075836254 0.7127252491778343
18.367014328826762 281.2684955853355 0.7112286166818378
18.372241883780177 278.939235405451 0.7084835579663117
18.37746943873359 281.2978215922968 0.7111526259053969
18.382696993687006 286.2787898853456 0.7166966916021681
18.38792454864042 289.29833748857294 0.7213624474862554
18.393152103593835 293.5911402761541 0.7370697145015326
18.39837965854725 295.3046900498318 0.7454321929721969
18.403607213500663 297.85351298691336 0.7543659797242904
18.408834768454078 301.1179023290857 0.7632376562803361
18.414062323407492 306.7409811912625 0.7745996049825754
18.419289878360907 314.2331626226477 0.7881026479132881
18.42451743331432 317.94144668334445 0.7957709216864092
18.429744988267736 319.8867525558639 0.8026053685157631
18.43497254322115 317.5890174616163 0.8017366469839199
18.440200098174564 314.1883390381175 0.8003926113341844
18.44542765312798 310.53706376653486 0.7979980817925013
18.450655208081393 310.2652135166944 0.8012664874494879
18.455882763034808 307.10445017296297 0.8009037054072781
18.461110317988222 302.7151464154853 0.7978355720598302
18.466337872941637 298.82823904638235 0.7940258292810071
18.47156542789505 299.62896115818927 0.7983238726383217
18.476792982848465 298.48807174879414 0.7988847459966734
18.48202053780188 296.12823061109896 0.7984109929064298
18.487248092755294 296.12682921628044 0.8001708076917138
18.49247564770871 293.95011862922837 0.7996626796028095
18.497703202662123 292.8320537902056 0.8019955744671257
18.502930757615538 291.6330005441312 0.8025352214344176
18.508158312568952 288.95694502249916 0.8005936062810617
18.513385867522366 291.7717268413999 0.8056716496659575
18.51861342247578 293.84174864528603 0.8099837136596407
18.523840977429195 292.54270837267404 0.8108275284337105
18.52906853238261 292.14012233534544 0.8122381384325958
18.534296087336024 289.5633561659094 0.8103039343624292
18.53952364228944 288.0971701381573 0.8112574346330608
18.544751197242853 285.6225216055807 0.8095291102701446
18.549978752196267 284.7763383193161 0.8107099785464496
18.555206307149682 283.87016569578793 0.8106658046851308
18.560433862103096 283.6765621509816 0.8114720687273894
18.56566141705651 284.89855905268143 0.8151850524690176
18.570888972009925 284.97998953413924 0.8167646305264444
18.57611652696334 285.4045238396247 0.8201826360125712
18.581344081916754 285.94838765343286 0.8230378997695179
18.58657163687017 288.0271843640385 0.8285046334581191
18.591799191823583 285.921859104437 0.8281085907414248
18.597026746776997 287.90755246403717 0.8329187066080439
18.60225430173041 288.2230483627403 0.8348274736020544
18.607481856683826 291.67747699373996 0.841924405339201
18.61270941163724 293.13792822782216 0.8453560089017571
18.617936966590655 294.08350989198243 0.8481547014353806
18.62316452154407 295.16300661254803 0.8500157398600449
18.628392076497484 298.27653650414754 0.8369190272260876
18.633619631450898 303.15015069766014 0.8342482863307072
18.638847186404313 306.5479729821985 0.8321835538463913
18.644074741357727 309.163604935058 0.8304973656697989
18.64930229631114 309.9087849342805 0.8288278511707298
18.654529851264556 314.03461938673087 0.8298533496494602
18.65975740621797 322.21679715741556 0.8378216570641223
18.664984961171385 327.73280284151133 0.8415255281588374
18.6702125161248 329.64363880293035 0.8402445753174815
18.675440071078214 330.28782816287486 0.8386909700025196
18.680667626031628 333.2720729745203 0.8384538349572679
18.685895180985042 337.73310142663877 0.8415449205055698
18.691122735938457 342.7113939671644 0.8457507605355512
18.69635029089187 348.38729719387106 0.8506040231356429
18.701577845845286 352.59922663624445 0.8546156269362107
18.7068054007987 356.4823370106155 0.8577979216634574
18.712032955752115 359.1859108212633 0.8591884720586
18.71726051070553 361.27527269842443 0.85994734503687
18.722488065658943 364.6753628107254 0.8622468107129266
18.727715620612358 362.90814123799447 0.8589183244256379
18.732943175565772 363.5611810672928 0.8582719789655465
18.738170730519187 362.4556266890333 0.8554737116015839
18.7433982854726 365.2068771141752 0.8583665656860359
18.748625840426016 367.595504752102 0.8602058959116183
18.75385339537943 367.3146517309668 0.8591816769862736
18.759080950332844 362.7056020472315 0.8526127207712523
18.76430850528626 355.37582490585214 0.8421613596250626
18.769536060239673 351.7539308316611 0.8372354675158623
18.774763615193088 345.72011851880814 0.8290193877707472
18.779991170146502 341.2847743122029 0.8221152167563041
18.785218725099917 333.12421321869033 0.8111697196303753
18.79044628005333 329.5561419520449 0.8049213790008033
18.795673835006745 326.7977588604587 0.8006301950704625
18.80090138996016 325.24960422547804 0.7981979993889847
18.806128944913574 324.18585234473477 0.7971259474737672
18.81135649986699 324.398027224024 0.797145337682636
18.816584054820403 325.01126518075034 0.7978993233443931
18.821811609773818 326.05323878012945 0.7978828605250573
18.827039164727232 326.5802089828642 0.7983482244082192
18.832266719680646 323.8051312381794 0.7941363550648086
18.83749427463406 318.0452680796087 0.7869361922727953
18.842721829587475 312.51407617655224 0.7799368405504102
18.84794938454089 309.9637801861941 0.7764757243905571
18.853176939494304 305.76338510220694 0.7707932345325577
18.85840449444772 304.7960736299231 0.7693279793519733
18.863632049401133 301.60453979260683 0.7657028123409992
18.868859604354547 300.0531999657985 0.7640160641817102
18.87408715930796 300.09406338093356 0.7635093021037246
18.879314714261376 297.72349539058644 0.7595475169259895
18.88454226921479 295.1442136463182 0.7567916771819515
18.889769824168205 291.42586463637974 0.751786139586529
18.89499737912162 287.9142503376419 0.74691715397187
18.900224934075034 287.65287420305197 0.7457279572297959
18.90545248902845 286.45647186962293 0.7431971663182667
18.910680043981863 284.6689845147383 0.741339091998498
18.915907598935277 281.5347329757075 0.7379336181323949
18.92113515388869 280.35935970819907 0.7374569582139868
18.926362708842106 279.9121151993283 0.7363405187223817
18.93159026379552 278.75814108398686 0.7338901363770096
18.936817818748935 275.81073865562263 0.7299909990619822
18.94204537370235 274.45223721210346 0.7276755556437348
18.947272928655764 273.62055187411954 0.7261011020551433
18.952500483609178 275.030316287637 0.7281718913213701
18.957728038562593 275.0522197223149 0.7278518303157975
18.962955593516007 276.0064316896494 0.7286571477761227
18.96818314846942 277.9914767861968 0.7307085235904724
18.973410703422836 276.8821073909082 0.7288935399105525
18.97863825837625 272.7156666270451 0.7231827451737212
18.983865813329665 269.78913873980974 0.7180282941889885
18.98909336828308 270.14916417742114 0.7195352449370395
18.994320923236494 271.9128156573906 0.7223386701215547
18.999548478189908 274.42253770841097 0.7258549194895875
19.004776033143322 274.50949918415387 0.7255697256802335
19.010003588096737 277.12720674553276 0.7278078942062589
19.01523114305015 275.85889144469456 0.7253185132150772
19.020458698003566 271.9669815336352 0.720124150884849
19.02568625295698 273.0779904243874 0.7210766105219766
19.030913807910395 276.76649735990543 0.725890855235626
19.03614136286381 280.88670326331726 0.7295792096064603
19.041368917817223 285.598764533727 0.7351187836290827
19.046596472770638 285.5024707206969 0.7343905310246088
19.051824027724052 285.2111900113452 0.7335831644463462
19.057051582677467 286.63098148134685 0.735168965812399
19.06227913763088 286.3922901635902 0.734279216735587
19.067506692584296 285.9606687168009 0.7335226470805543
19.07273424753771 283.34284885276446 0.7294174315129363
19.077961802491124 278.75445340141925 0.7233771058653994
19.08318935744454 278.8005690900003 0.7231596045089475
19.088416912397953 277.6783507148378 0.7211114947398646
19.093644467351368 279.5507803747038 0.7250744791827926
19.098872022304782 279.1679833570872 0.7244508218629404
19.104099577258197 279.3393633295786 0.7248601789082161
19.10932713221161 277.9843601170161 0.7215598522843554
19.114554687165025 278.4363510556313 0.7226258960379551
19.11978224211844 276.7452609529179 0.7211791080332436
19.125009797071854 275.219838803346 0.7191274920325083
19.13023735202527 274.37628858747615 0.716866044045937
19.135464906978683 273.45537839106004 0.7153825111678145
19.140692461932098 272.48153778447966 0.7146598953795092
19.145920016885512 271.65675898605207 0.7146579253477695
19.151147571838926 270.7370318843516 0.7145150229784697
19.15637512679234 270.70999243936757 0.7149264742694748
19.161602681745755 269.3130509172336 0.712215506877113
19.16683023669917 267.91829103866115 0.7097349615728978
19.172057791652584 268.6101334817902 0.7104994783883986
19.177285346606 270.2019265279908 0.713001530371285
19.182512901559413 271.37208960749916 0.713943495934206
19.187740456512827 268.64028442538 0.7098918450966946
19.19296801146624 267.48026961310705 0.7076980263152256
19.198195566419656 267.0246200345023 0.7072882012311191
19.20342312137307 267.7610875623196 0.7090080988911635
19.208650676326485 266.3880110653175 0.7055466095486524
19.2138782312799 267.64297357363586 0.7070139918506049
19.219105786233314 268.69502325091645 0.7080825239478841
19.22433334118673 269.16445871544687 0.7090616995817624
19.229560896140143 269.14148751205454 0.7092813552729995
19.234788451093557 270.48695938310163 0.7101736382449961
19.24001600604697 270.85055904946313 0.711409821611939
19.245243561000386 271.31048059899723 0.7115271726302098
19.2504711159538 270.5340554475598 0.7104942495853238
19.255698670907215 269.8966853878459 0.7095352101811915
19.26092622586063 267.65014212303356 0.7063546344838091
19.266153780814044 268.32238657067194 0.7063551633443702
19.271381335767458 269.4436802997638 0.7073582349204309
19.276608890720873 271.9100195479286 0.709286466076112
19.281836445674287 275.63159307987024 0.7145065051340149
19.2870640006277 275.00230233021426 0.7128695401984739
19.292291555581116 276.418408940438 0.7148333534045074
19.29751911053453 277.3854479003581 0.7164395270207949
19.302746665487945 280.08866294955413 0.7192938537938696
19.30797422044136 285.67167473452156 0.7278595903914558
19.313201775394774 289.3903996544548 0.7320299834476756
19.318429330348188 291.1633200745407 0.734606881866834
19.323656885301602 290.05494743873584 0.7325068895336019
19.328884440255017 290.6262037238739 0.7326307198412978
19.33411199520843 293.7630214091602 0.7354038315201984
19.339339550161846 295.52893557993036 0.7379799796098606
19.34456710511526 295.8889157574226 0.737560031679898
19.349794660068675 298.22885616524326 0.7408303996323514
19.35502221502209 304.0736258201482 0.7476389598814278
19.360249769975503 306.9804989895063 0.7503698329912499
19.365477324928918 310.0844384730306 0.7545112961034625
19.370704879882332 311.62091649015537 0.7550118881918122
19.375932434835747 319.63401627096545 0.7653985343645707
19.38115998978916 324.3445007123109 0.7707441060074308
19.386387544742576 327.55883781987967 0.7742367645747473
19.39161509969599 328.8190887555079 0.7756921895037778
19.396842654649404 331.06582051777997 0.7777749453655656
19.40207020960282 334.0465075326099 0.7807240858886666
19.407297764556233 333.7901585870397 0.78026393842768
19.412525319509648 333.13096819872607 0.7790128248535315
19.417752874463062 331.3616651062489 0.777318506412238
19.422980429416477 329.5432625838918 0.7753635353025671
19.42820798436989 327.99225067127077 0.7734949437898301
19.433435539323305 328.58690014892613 0.7742554218297
19.43866309427672 328.58324842319985 0.774866709447434
19.443890649230134 330.36427850653837 0.7770580292406637
19.44911820418355 330.75367047888096 0.7776032407955632
19.454345759136963 332.5667927237305 0.778747338685593
19.459573314090377 333.33367845832595 0.7792107904735058
19.464800869043792 332.5428449992115 0.7780755756609109
19.470028423997206 330.58732430548093 0.7755423101696871
19.47525597895062 330.0940078287675 0.7749388719329372
19.480483533904035 332.3444111947415 0.7772890700990036
19.48571108885745 335.1707418962696 0.7808460055648411
19.490938643810864 336.32066068009294 0.7821121135205269
19.49616619876428 336.60611207462244 0.7819921666595817
19.501393753717693 336.3850835872461 0.78241176519185
19.506621308671107 337.94861909062814 0.7841886575828938
19.51184886362452 339.9761572160315 0.7861176132111479
19.517076418577936 340.4393501959972 0.7861096000282183
19.52230397353135 341.5797617725411 0.7872555755690821
19.527531528484765 346.1126270804523 0.793050363409199
19.53275908343818 349.47069361690853 0.7969405249418576
19.537986638391594 350.7844671460439 0.7978022080012487
19.54321419334501 352.45184780525364 0.7993729425163779
19.548441748298423 354.83763885840006 0.8019963742556825
19.553669303251837 357.0664594013968 0.8046767247001684
19.55889685820525 358.77873718712345 0.8073700844639806
19.564124413158666 359.9337489023402 0.8083192835182188
19.56935196811208 363.64692994751795 0.8122884355432646
19.574579523065495 369.7093428431368 0.8185961820847059
19.57980707801891 370.9257721778145 0.8195624408017066
19.585034632972324 372.9810944235381 0.8218337297760526
19.590262187925738 374.4428893837629 0.8234411969467333
19.595489742879153 375.54712896912247 0.8246283565449845
19.600717297832567 379.18494194548066 0.828320225667696
19.60594485278598 381.40132372581905 0.8302928076777941
19.611172407739396 384.7403293177272 0.8336380844436357
19.61639996269281 387.1886013348401 0.8363341679420269
19.621627517646225 391.805217844624 0.8413041064395131
19.62685507259964 390.9720770706824 0.8404270545325756
19.632082627553054 390.88460158733085 0.8398347515859935
19.637310182506468 388.9806336824836 0.8380929571800942
19.642537737459882 389.3034621040643 0.8389659777907289
19.647765292413297 389.7483454092664 0.8396732605705843
19.65299284736671 392.7234602411044 0.8427451585523591
19.658220402320126 394.1902893379235 0.8436888939755071
19.66344795727354 397.37673592096587 0.8468128864215032
19.668675512226955 398.16838183290423 0.847481835189045
19.67390306718037 396.9617222522577 0.8459691261877171
19.679130622133783 397.54153084231945 0.8463988381184935
19.684358177087198 399.1815294762717 0.8479387559867267
19.689585732040612 401.36014592048434 0.8502810533403506
19.694813286994027 405.6040695681088 0.85485818366557
19.70004084194744 407.0322170255607 0.8562051567166362
19.705268396900856 404.6497883999371 0.8534795993240334
19.71049595185427 402.29237238983757 0.8516986815571226
19.715723506807684 396.96435950752334 0.845851559784981
19.7209510617611 395.398231511936 0.8444744975608494
19.726178616714513 391.8674350647202 0.8401003286031081
19.731406171667928 387.8709773742398 0.8356931393432225
19.736633726621342 382.31660692825113 0.8302735384557065
19.741861281574757 374.6648769995069 0.8221050723355664
19.74708883652817 370.5183411603035 0.817987616879206
19.752316391481585 367.10878163078075 0.8144683589358215
19.757543946435 365.27528399878463 0.811860811689079
19.762771501388414 358.1965799660478 0.8041519613326648
19.76799905634183 351.4112710788399 0.796143395614956
19.773226611295243 346.55004550082697 0.790242418452222
19.778454166248657 344.8346589828459 0.7893748991976053
19.783681721202072 342.4429619816745 0.7862964038785866
19.788909276155486 339.2913904562566 0.7827533152596321
19.7941368311089 333.4495190465228 0.775214396219829
19.799364386062315 329.9632513492356 0.7712803945410154
19.80459194101573 329.74932865116375 0.7713044360724814
19.809819495969144 331.168290845118 0.7727691190930878
19.81504705092256 328.9056583454185 0.7701254596873707
19.820274605875973 324.8549865678047 0.7654300475765637
19.825502160829387 320.84137183980187 0.7611398776285605
19.8307297157828 319.9599916776617 0.7604163460643495
19.835957270736216 317.6168160959999 0.7573041172577573
19.84118482568963 316.3209148592361 0.7553598853921115
19.846412380643045 313.0880960687223 0.7528844568308363
19.85163993559646 309.65013792754013 0.7483730158695756
19.856867490549874 307.9094257884484 0.746194764808629
19.86209504550329 307.83141206083945 0.7454586138933151
19.867322600456703 306.8456272406936 0.7438256791888685
19.872550155410117 306.81192970273685 0.7441457278385339
19.87777771036353 308.5959651017465 0.7458495544959115
19.883005265316946 311.90585163552095 0.7505985184073801
19.88823282027036 310.5718629159437 0.7493631138885193
19.893460375223775 307.3713652152684 0.7453771790409258
19.89868793017719 304.7767572478632 0.7416638030562843
19.903915485130604 303.97423898605655 0.7409965823494907
19.909143040084018 300.81632653200734 0.7375022881061404
19.914370595037433 301.18528711402445 0.738321459773496
19.919598149990847 301.9556238755174 0.7385537821746377
19.92482570494426 301.9554582977511 0.7380954195163392
19.930053259897676 302.19929379305387 0.7378441924213573
19.93528081485109 299.8089903107735 0.7344792215131924
19.940508369804505 298.96156656817294 0.7341228101062991
19.94573592475792 298.1625446278148 0.7330447983790515
19.950963479711334 299.29701294670804 0.7354187705818753
19.956191034664748 301.4435588746333 0.7383750061538704
19.961418589618162 301.47553909698 0.7374185011294114
19.966646144571577 299.35016070980873 0.7349802497021168
19.97187369952499 298.01454829764396 0.732936703606051
19.977101254478406 299.8115315282307 0.7350022479760949
19.98232880943182 301.9478861364085 0.7371359563109315
19.987556364385235 302.0431364981191 0.7367501889443363
19.99278391933865 302.07133563972803 0.7373728222796845
19.998011474292063 302.89333129375746 0.7390974856665328
20.003239029245478 303.7392071728465 0.7410532104889057
20.008466584198892 302.1403375066851 0.7390641392460153
20.013694139152307 303.4878632735674 0.7403043358995264
20.01892169410572 305.47570362538306 0.7421588745602077
20.024149249059136 312.3835226198362 0.7506335521091927
20.02937680401255 319.24639365706685 0.7585292614376025
20.034604358965964 323.67286425309123 0.7639233566848452
20.03983191391938 327.72366328704504 0.767550824897511
20.045059468872793 327.5235671096931 0.7666819428250071
20.050287023826208 327.28066365770235 0.7657179158403269
20.055514578779622 324.61036390719704 0.7629079907150385
20.060742133733036 325.2629456073093 0.7641772745625318
20.06596968868645 326.1112510329029 0.7650595869022377
20.071197243639865 321.99562418363297 0.7599858709772291
20.07642479859328 317.53485319787757 0.7543590215171493
20.081652353546694 312.5094903609035 0.7484488733760067
20.08687990850011 311.9662496535045 0.7478167735517715
20.092107463453523 312.14836078429266 0.7491359717625854
20.097335018406937 310.6677661978553 0.7480026380049355
20.102562573360352 308.1358457616406 0.7451021955390112
20.107790128313766 305.6348399036775 0.7412638472892507
20.11301768326718 303.5673603043013 0.7382822202707435
20.118245238220595 302.40725436956274 0.7370363810291335
20.12347279317401 302.6983711150562 0.73775461825378
20.128700348127424 305.4883762818269 0.7420044926869879
20.13392790308084 307.9770765741782 0.7447422639396721
20.139155458034253 309.19150451839255 0.7460791126576864
20.144383012987667 309.92703753831506 0.747082348476431
20.14961056794108 309.79660470501864 0.7461985966527288
20.154838122894496 307.985126978791 0.7433324277749276
20.16006567784791 307.49894698246857 0.7420262945758398
20.165293232801325 306.1478199186753 0.7403157619055719
20.17052078775474 304.4742056539192 0.7390992049208088
20.175748342708154 304.0552270573548 0.7392770241290283
20.18097589766157 305.38502021126396 0.7414176702859991
20.186203452614983 308.74514774010675 0.7443505921126493
20.191431007568397 311.7183105931664 0.7475289557272244
20.19665856252181 310.1906122264822 0.7456183232863633
20.201886117475226 309.2648637772036 0.7444780867904757
20.20711367242864 306.0532486674924 0.740791580345911
20.212341227382055 302.4307885892055 0.7372092092760031
20.21756878233547 298.98475207278 0.7334728639837932
20.222796337288884 296.6896250503124 0.7306001319344617
20.228023892242298 297.403091586124 0.7314850278870725
20.233251447195713 296.22186771203354 0.7301198904056728
20.238479002149127 293.4793579867758 0.7267546211432379
20.24370655710254 290.11287070281213 0.7234127587418727
20.248934112055956 289.0386173106279 0.7215368803482991
20.25416166700937 291.3323007024863 0.7247125424686355
20.259389221962785 293.95573614063306 0.7270894654837616
20.2646167769162 295.6129925260102 0.7293804373979178
20.269844331869614 292.2123190141756 0.7240486377142838
20.275071886823028 291.2138483237708 0.7221314975217908
20.280299441776442 287.6534996147183 0.7177793202276338
20.285526996729857 287.8717225598878 0.7187655172368669
20.29075455168327 290.677346062 0.7225977200417277
20.295982106636686 292.12685328481365 0.7249762834553688
20.3012096615901 295.38633958839756 0.7283112890176668
20.306437216543515 294.51098722791653 0.7270300024867686
20.31166477149693 295.0844795065062 0.7273552315917002
20.316892326450343 294.17969013100844 0.7249997744474532
20.322119881403758 291.35020220785185 0.72220549685752
20.327347436357172 289.5018654175808 0.7202724620366748
20.332574991310587 287.3113668635146 0.718337842384362
20.337802546264 288.4295365215109 0.7201802756963149
20.343030101217416 287.2971602501308 0.7185991529182835
20.34825765617083 289.9220764817944 0.7215410487187123
20.353485211124244 287.4096844681119 0.7181832289142155
20.35871276607766 284.3615280888122 0.714318700480017
20.363940321031073 284.38521381366496 0.7145503388849541
20.369167875984488 285.3160141077833 0.7154462737443319
20.374395430937902 286.7061481058878 0.7176931717808344
20.379622985891316 284.5793728686002 0.7142457882467215
20.38485054084473 282.55844114301163 0.7112009644417686
20.390078095798145 283.80559889741727 0.7133555598894504
20.39530565075156 286.4569222741866 0.71730225410733
20.400533205704974 287.269568623611 0.7185404428378571
20.40576076065839 287.26297001983113 0.7187092513871255
20.410988315611803 286.0709106651893 0.7160580065421736
20.416215870565217 285.46905202827344 0.7159431774543744
20.421443425518632 285.9504387883186 0.7166507349487342
20.426670980472046 285.4820410619965 0.7170175942724623
20.43189853542546 286.6217915696509 0.7187363428662387
20.437126090378875 286.2174915582031 0.716900716601435
20.44235364533229 283.5618401825616 0.7127086704150914
20.447581200285704 285.16683585849074 0.7148530024657236
20.45280875523912 284.4265509918919 0.713173209720796
20.458036310192533 286.3857337903161 0.7162256345171741
20.463263865145947 286.61852885397815 0.716088442418526
20.46849142009936 284.63733681150234 0.7139756639456905
20.473718975052776 285.4064136037453 0.7152270958850419
20.47894653000619 287.57599634434064 0.7174167731842048
20.484174084959605 290.8919779180745 0.7224895434769317
20.48940163991302 292.6402540348567 0.7240667949719635
20.494629194866434 291.13094188430995 0.7225609387423634
20.49985674981985 291.4466450910751 0.7228687027891487
20.505084304773263 290.3381695589471 0.7202280807178018
20.510311859726677 287.801654945581 0.7167757782961809
20.51553941468009 286.44172351525015 0.7152944281773151
20.520766969633506 287.06900633748705 0.7168554836040759
20.52599452458692 288.0271000994873 0.7186526522966661
20.531222079540335 290.1661777367823 0.7194391876394538
20.53644963449375 291.4578832739 0.7205093033973214
20.541677189447164 289.5677338229369 0.7191599167121063
20.546904744400578 290.30128556281056 0.7208999958737717
20.552132299353993 289.1827994979761 0.7197309644582233
20.557359854307407 291.8340641621724 0.7221125860693647
20.56258740926082 290.7919369389288 0.7209097030630928
20.567814964214236 289.32155235683865 0.7192288608142928
20.57304251916765 286.51185321399544 0.7160028441445943
20.578270074121065 287.1083826265709 0.7169179061006569
20.58349762907448 287.40129264609584 0.7162689238093881
20.588725184027894 288.91498324723057 0.7187999781860334
20.593952738981308 287.9396478334875 0.7172932227379166
20.599180293934722 285.3989812735286 0.7140787404888597
20.604407848888137 282.6027771355755 0.7109880828606416
20.60963540384155 280.9575047411494 0.7083968483915417
20.614862958794966 279.4432489484183 0.7065197405420307
20.62009051374838 279.29706696630086 0.7056426844482889
20.625318068701795 282.340060066584 0.7095807517404729
20.63054562365521 283.9859745494286 0.7114047674813304
20.635773178608623 283.07356201460635 0.7104609804269822
20.641000733562038 280.4617784539504 0.7067057669618972
20.646228288515452 278.1987885104022 0.7038087788238322
20.651455843468867 278.88667461708513 0.7037852436368364
20.65668339842228 279.5119271665495 0.7046624726570416
20.661910953375695 283.54581049137533 0.711349002243964
20.66713850832911 287.0961648062095 0.7167435793373022
20.672366063282524 288.01815930338034 0.718975809561094
20.67759361823594 289.26699025004797 0.7196075496719689
20.682821173189353 287.32137625913094 0.7167423069737955
20.688048728142768 288.3450274012003 0.7180400446229757
20.693276283096182 286.1573961266278 0.7146023224199128
20.698503838049596 284.3999327854134 0.7133926195853129
20.70373139300301 283.37059914205025 0.7121012262979134
20.708958947956425 282.68154937501845 0.7117907103437728
20.71418650290984 285.749406288196 0.7147553620070831
20.719414057863254 287.0475900488729 0.7155609294336895
20.72464161281667 287.5387240823618 0.7158113078180685
20.729869167770083 288.5165371802706 0.7172975669868579
20.735096722723497 291.7251751109285 0.7209710129104665
20.740324277676912 294.6275809814859 0.7242499565882073
20.745551832630326 295.88415674584456 0.7255102194043228
20.75077938758374 294.6794250122299 0.7256549399510558
20.756006942537155 293.39565695258386 0.7250364324996472
20.76123449749057 292.49635103669243 0.7230494868333771
20.766462052443984 291.6603342486 0.720743505499376
20.7716896073974 294.8854153756663 0.724258529322226
20.776917162350813 297.99479182533963 0.7283474923571909
20.782144717304227 299.84848166539547 0.7308559201693693
20.78737227225764 300.78111332419786 0.7309983021121281
20.792599827211056 299.6780310600783 0.729398473654037
20.79782738216447 301.2782774715976 0.7313262036420245
20.803054937117885 300.77689223229373 0.731195756322352
20.8082824920713 301.7916413014123 0.7318686673868241
20.813510047024714 302.14254763397525 0.7319698552757731
20.81873760197813 303.43448054686127 0.7331026712052251
20.823965156931543 304.816156478464 0.7348904419948546
20.829192711884957 304.79501408241543 0.7348287872451444
20.83442026683837 301.90850459062284 0.7318342258607323
20.839647821791786 301.08537326108967 0.7310196878557447
20.8448753767452 299.3004491514068 0.7293266017136321
20.850102931698615 299.79669927559223 0.7291633811742331
20.85533048665203 299.9610014691453 0.7296471413366574
20.860558041605444 297.89201322783845 0.7273929885917667
20.865785596558858 298.6695219021479 0.7290279087641373
20.871013151512273 297.09338850814197 0.7271051996166075
20.876240706465687 295.7381777126257 0.7251026080598414
20.8814682614191 295.48743586986615 0.7252529810098668
20.886695816372516 293.08845341662004 0.7224566543222648
20.89192337132593 292.50387155100196 0.7211115894585137
20.897150926279345 293.9570856561832 0.7224903710525626
20.90237848123276 291.58223158054085 0.7192979690433786
20.907606036186174 288.54875734582043 0.7154797102678034
20.912833591139588 286.9534977829199 0.7131712691004738
20.918061146093002 285.3536803547822 0.7116362029400289
20.923288701046417 287.1122268643558 0.714554592136758
20.92851625599983 289.2864899364948 0.7173729038773706
20.933743810953246 293.13281506052925 0.7228229230263293
20.93897136590666 293.233773971348 0.7225605142524674
20.944198920860075 290.9776075769994 0.7202452311328632
20.94942647581349 284.9439560730494 0.7117097300127243
20.954654030766903 280.8522950459524 0.706214282848929
20.959881585720318 279.0719813208375 0.7038110872688099
20.965109140673732 281.7282715412669 0.7075132934471279
20.970336695627147 287.8873586607671 0.715975331985206
20.97556425058056 289.51911103115907 0.7179701299197563
20.980791805533975 287.7892059576548 0.7151709761753925
20.98601936048739 280.8984466841857 0.7056780116580343
20.991246915440804 278.1263580681912 0.7028782237853791
20.99647447039422 275.7583647245923 0.7003870525856293
21.001702025347633 279.5702309149638 0.7060915128548401
21.006929580301048 282.03472912104263 0.7078552559246746
21.012157135254462 280.25145816686114 0.7056583352160617
21.017384690207876 279.182770297676 0.7041539246881202
21.02261224516129 275.31287436408206 0.699732401503785
21.027839800114705 276.1370540794205 0.7015942936414074
21.03306735506812 275.156713261219 0.7002845265448098
21.038294910021534 277.6246994507369 0.7031746049146336
21.04352246497495 276.32396296471524 0.7007544190945976
21.048750019928363 276.77535020320533 0.7015028853285071
21.053977574881777 275.8437189121866 0.7003787556600285
21.059205129835192 276.51395471457414 0.7015280423569209
21.064432684788606 276.4787171356645 0.7011449872321168
21.06966023974202 275.91072527666444 0.7001177213869235
21.074887794695435 273.6012727598793 0.6966216070688671
21.08011534964885 270.96701874888856 0.693345093743262
21.085342904602264 267.9831695236974 0.6901674813576687
21.09057045955568 271.52140941348654 0.6946031245756056
21.095798014509093 273.7303678149914 0.696493375721235
21.101025569462507 274.916647279027 0.6962338393829829
21.10625312441592 275.10158918444796 0.6969846395992102
21.111480679369336 274.57571598252116 0.6965910519648871
21.11670823432275 273.68254268817515 0.6960380036891931
21.121935789276165 271.75465932340506 0.6934209551180469
21.12716334422958 270.5530724059282 0.6906686971836365
21.132390899182994 272.5026961626438 0.6938475046382968
21.13761845413641 272.214490825163 0.693501848194988
21.142846009089823 273.46279715882133 0.6953373612145876
21.148073564043237 271.30921235988865 0.691844419051965
21.15330111899665 270.0004147925598 0.6886464781520703
21.158528673950066 271.0867001102554 0.6898817190780134
21.16375622890348 273.23420952495354 0.6929219632953109
21.168983783856895 274.7190675886613 0.6943481073768112
21.17421133881031 274.7178011206697 0.6938814010496922
21.179438893763724 272.82883037988586 0.6921529368547816
21.184666448717138 272.5796340712667 0.6919262299858493
21.189894003670553 270.04110240752556 0.6884964589890893
21.195121558623967 271.7184772656258 0.6900634208622232
21.20034911357738 277.1267355991926 0.695862666783544
21.205576668530796 279.56981424363636 0.6983408062721742
21.21080422348421 278.7465248059729 0.6970429317797342
21.216031778437625 275.3977784815252 0.6919215412828478
21.22125933339104 274.42085053681524 0.6898790239991477
21.226486888344454 276.6213889423547 0.69329068633885
21.231714443297868 277.00924607016816 0.6942710731540549
21.236941998251282 277.33353547359997 0.6953743891157314
21.242169553204697 275.1625131043638 0.6935071563903416
21.24739710815811 273.9334254570245 0.692201814965127
21.252624663111526 272.0422656479461 0.6893077974084297
21.25785221806494 273.83817957565424 0.6890371889582849
21.263079773018355 275.89606411470436 0.6907557712337075
21.26830732797177 274.11195260861734 0.6884918024536453
21.273534882925183 271.8112030799396 0.6858594373086395
21.278762437878598 266.9743482959039 0.6800412839967269
21.283989992832012 266.90425260456357 0.6871324226057552
21.289217547785427 266.9699912118395 0.6977713954496177
21.29444510273884 267.5802765124851 0.7051886046524045
21.299672657692255 264.2826294252416 0.7069097157291757
21.30490021264567 267.3500816028835 0.7159452284553577
21.310127767599084 268.61156851477176 0.7217888508747832
21.3153553225525 266.8702715094317 0.722372019010995
21.320582877505913 265.93171352252074 0.7241570559731878
21.325810432459328 262.1924824993277 0.7213801024865507
21.331037987412742 263.8853274439718 0.7268828359400412
21.336265542366156 266.41679756415607 0.7331189241095801
21.34149309731957 268.6718423215349 0.738876247158857
21.346720652272985 270.33857753873406 0.7435230829556513
21.3519482072264 265.0708137492402 0.7385836472437933
21.357175762179814 264.7344765664972 0.7419227798961988
21.36240331713323 265.1464506816089 0.7454083449813579
21.367630872086643 268.21933468919053 0.7519690953000622
21.372858427040057 267.7567300317277 0.7532178267872943
21.378085981993472 266.1284114489356 0.751737113948701
21.383313536946886 263.2990064078141 0.7488526641962642
21.3885410919003 262.26649410298984 0.7491173542799185
21.393768646853715 264.9809078427119 0.7569833489154264
21.39899620180713 265.121832612805 0.7603244646296348
21.404223756760544 267.2231219398238 0.7639669720711736
21.40945131171396 264.65006971980523 0.7612585921058272
21.414678866667373 263.20369961585226 0.7605017615106615
21.419906421620787 262.83104187856065 0.7622293778069087
21.4251339765742 263.49952977282874 0.7648364399069209
21.430361531527616 263.33280869469957 0.7656466873269654
21.43558908648103 266.05777675855745 0.7713176500700123
21.440816641434445 264.0677683345342 0.772704322309965
21.44604419638786 265.2213236849764 0.7773356342982557
21.451271751341274 265.77408221062655 0.779685775324398
21.45649930629469 269.09062493100623 0.783562221602167
21.461726861248103 271.6323978607926 0.7880497072713913
21.466954416201517 270.01755489999863 0.7879792060155215
21.47218197115493 269.54153266801666 0.7887136510274807
21.477409526108346 269.27589084991155 0.7904430004205154
21.48263708106176 269.076684204848 0.7910828669869938
21.487864636015175 270.62488583301996 0.7953853554607937
21.49309219096859 269.4527700191631 0.7947067390714637
21.498319745922004 269.97024293876456 0.7970010755114691
21.503547300875418 270.8270872516051 0.8010682558945885
21.508774855828833 272.9804602605529 0.803983092304052
21.514002410782247 270.06054816458374 0.7830673273229964
21.51922996573566 273.4001193457807 0.7798284537735726
21.524457520689076 275.264667998689 0.7760671977746304
21.52968507564249 278.2889912626742 0.775730751606694
21.534912630595905 279.66742705708356 0.7732316331805248
21.54014018554932 279.91653318139697 0.7700322484995877
21.545367740502734 283.39518836588456 0.7718410993706193
21.550595295456148 281.8117879456277 0.7668843132227856
21.555822850409562 278.8309628555104 0.7600646415857395
21.561050405362977 280.85813703862084 0.7607150707976225
21.56627796031639 283.62632882405785 0.7610619069939272
21.571505515269806 286.8586690784568 0.763100415115097
21.57673307022322 288.2780355944497 0.7632196899594581
21.581960625176634 291.61918714340834 0.7673863566947844
21.58718818013005 290.2753354797046 0.7657396848879735
21.592415735083463 289.1524297807314 0.7631094298640229
21.597643290036878 287.1059430632972 0.7594102200364606
21.602870844990292 287.50457214215265 0.7576327828516303
21.608098399943707 289.88139845835843 0.7583103839303758
21.61332595489712 291.1313454092607 0.7581988307636233
21.618553509850535 289.5775092389085 0.7552826973274663
21.62378106480395 287.0117405222852 0.7515646941503747
21.629008619757364 286.49721443915126 0.7503680562842262
21.63423617471078 284.62019731850285 0.7469387456746326
21.639463729664193 285.8577049849747 0.746671719855158
21.644691284617608 287.3258163077289 0.7475991874958852
21.649918839571022 288.60332442688974 0.7486897536207546
21.655146394524436 287.1686330066331 0.7472941980999888
21.66037394947785 284.2316845265435 0.7420778613786297
21.665601504431265 284.62024073849756 0.7413799642243304
21.67082905938468 288.4158641436203 0.7443941449956963
21.676056614338094 291.5917312834136 0.7476994840085631
21.68128416929151 289.55745028568117 0.7450583740673641
21.686511724244923 287.61987922773426 0.7424509300182723
21.691739279198337 288.8929621184898 0.744457569153747
21.696966834151752 288.95807660303734 0.7438446064421631
21.702194389105166 288.1822269296835 0.7428712733337401
21.70742194405858 288.35597615519777 0.7432252751042183
21.712649499011995 291.9898563377683 0.7471997075652931
21.71787705396541 297.66652304679974 0.7528566493435631
21.723104608918824 299.5510092148824 0.7545730905258998
21.72833216387224 296.84434675683656 0.7504658182635452
21.733559718825653 292.1828804196473 0.744760432023018
21.738787273779067 291.7618182661453 0.7436807504951847
21.74401482873248 294.27039940864825 0.7474462944947639
21.749242383685896 296.4967550622237 0.7494561507152434
21.75446993863931 297.1821267168317 0.7500729324611768
21.759697493592725 297.6253519965324 0.7511446396294856
21.76492504854614 299.43743050676136 0.7529154009742911
21.770152603499554 301.09926119654335 0.7557461740690705
21.77538015845297 303.6497457234679 0.7581763468820489
21.780607713406383 305.50558937371756 0.760065695750914
21.785835268359797 308.2790445891771 0.7625984475559138
21.79106282331321 309.9868832998126 0.763492732689223
21.796290378266626 309.26001471522306 0.7617724386121052
21.80151793322004 310.36851573915277 0.7630980681614515
21.806745488173455 312.31650016544944 0.7654652018473331
21.81197304312687 316.681041596393 0.770402830738418
21.817200598080284 318.43833502044663 0.7725999694668186
21.822428153033698 320.1332590298297 0.7741891724828164
21.827655707987113 321.0235328254241 0.7757673282087634
21.832883262940527 319.3350021113392 0.7733035813597239
21.83811081789394 317.8321121818396 0.7714497284889686
21.843338372847356 319.1384451487722 0.7721703842590314
21.84856592780077 320.7494257562595 0.7744383530584087
21.853793482754185 320.57014062330904 0.7741480016667177
21.8590210377076 321.26147912538573 0.7746856779995509
21.864248592661014 321.8274954277491 0.7747951865205831
21.869476147614428 324.3012530796838 0.7777057473692919
21.874703702567842 321.0273414709653 0.7733639251870994
21.879931257521257 318.3409991781234 0.769964689060028
21.88515881247467 317.21304274236087 0.76838653157341
21.890386367428086 316.95779504043736 0.7678673016791324
21.8956139223815 315.79332176410355 0.7665290694116175
21.900841477334914 310.92531890097627 0.7599430554328607
21.90606903228833 308.6855689088064 0.7579768866414053
21.911296587241743 308.4494665145096 0.7577163995728715
21.916524142195158 307.61926743590124 0.7566223115786422
21.921751697148572 306.536337639917 0.7551042874229111
21.926979252101987 307.8249771765821 0.7555572484248688
21.9322068070554 310.44227247758494 0.758628072709394
21.937434362008815 312.7023098024906 0.760925293495534
21.94266191696223 310.71113866489054 0.7575825937832402
21.947889471915644 310.09725574711496 0.7578641734226077
21.95311702686906 305.1661548243887 0.7523850244094565
21.958344581822473 305.1443254607173 0.7526642507976031
21.963572136775888 308.1194832189415 0.7556550673783006
21.968799691729302 311.5331991804685 0.7581940686340684
21.974027246682716 310.2131186259099 0.7560261222296245
21.97925480163613 307.1201719157059 0.7521035409691409
21.984482356589545 306.0630133161416 0.7513254580043206
21.98970991154296 306.39030009805236 0.7518528575909597
21.994937466496374 308.7618640102202 0.754244818650083
22.00016502144979 309.21764441941554 0.7552280838279456
22.005392576403203 308.61833303812693 0.7542544773223757
22.010620131356617 306.6271895355002 0.751766548501262
22.015847686310032 304.54691783224786 0.7485538899880677
22.021075241263446 307.1138444122758 0.7505116555499597
22.02630279621686 306.34341835912056 0.7500479697602258
22.031530351170275 309.5118228390758 0.7547103491885052
22.03675790612369 309.1913703970481 0.7551723853351068
22.041985461077104 310.02752172276945 0.7554629952820962
22.04721301603052 311.97553726044384 0.7562750559826993
22.052440570983933 314.48301549706025 0.7595533123346461
22.057668125937347 316.1799570956826 0.7614324545396047
22.06289568089076 318.06979382037855 0.7636836177174438
22.068123235844176 317.70830075855974 0.7631662474625668
22.07335079079759 315.79659020804695 0.7597124853198791
22.078578345751005 313.93051458783293 0.7570319324159595
22.08380590070442 311.54190873362586 0.7539016313490117
22.089033455657834 309.15772099578504 0.7518135532350891
22.09426101061125 309.9508014370562 0.7531230990010975
22.099488565564663 313.67455716879573 0.7571904482996694
22.104716120518077 317.1442439463463 0.7611373373126344
22.10994367547149 318.53983574186384 0.7627510631671034
22.115171230424906 317.5330664949861 0.7608960927994712
22.12039878537832 318.2540705189202 0.7618246030882577
22.125626340331735 317.15362532992407 0.7600905726294382
22.13085389528515 314.34829124951386 0.757140523173291
22.136081450238564 311.9821612307695 0.7537302080780881
22.141309005191978 314.1343902134178 0.7561891788732217
22.146536560145393 314.4199848864289 0.7567868040754294
22.151764115098807 313.2128205530794 0.755350350272851
22.15699167005222 310.66208553141803 0.7519057939210865
22.162219225005636 310.18715474061327 0.7505359705525997
22.16744677995905 309.82951127100466 0.7500603281915478
22.172674334912465 311.58386303398873 0.7524394419971345
22.17790188986588 312.12641651197157 0.7524912008706259
22.183129444819293 312.9222080607141 0.7530754829874232
22.188356999772708 313.4757947484279 0.7535164319652182
22.193584554726122 314.55448338508154 0.754823057132784
22.198812109679537 316.9751235787865 0.7581288415746812
22.20403966463295 315.1238631571019 0.7556030351358448
22.209267219586366 317.2323351395979 0.7586649695116414
22.21449477453978 312.82668546344127 0.7538332637650814
22.219722329493194 316.62762064959 0.7575273948468652
22.22494988444661 313.1137494536546 0.7534407792513985
22.230177439400023 314.57479868341346 0.7540541672608312
22.235404994353438 314.0343175460634 0.7529424049009799
22.240632549306852 316.3913063814432 0.7558908877702879
22.245860104260267 318.46306562368574 0.7585061404352041
22.25108765921368 313.99451216720666 0.7544842167299991
22.256315214167095 312.7342676805057 0.7529285228094802
22.26154276912051 310.39451507365504 0.750865535519161
22.266770324073924 313.5137933831651 0.7534787365938246
22.27199787902734 314.837511990474 0.7539230008342711
22.277225433980753 315.36251496354714 0.7544746493140949
22.282452988934168 312.07902252320497 0.7507514846467508
22.287680543887582 309.15799278014987 0.7475117456192742
22.292908098840996 307.2188197290517 0.7451631959710399
22.29813565379441 307.3884770586152 0.7451909269571085
22.303363208747825 303.6332855778815 0.7409247752548517
22.30859076370124 302.47166399808276 0.739075518818967
22.313818318654654 302.2526660812706 0.7381291147681989
22.31904587360807 304.092532402036 0.7399842459094441
22.324273428561483 303.4586325007884 0.7396300700717579
22.329500983514897 303.2228462538823 0.7396383286913022
22.334728538468312 299.3585748648602 0.7349678408945284
22.339956093421726 298.06677138490596 0.7329032063119728
22.34518364837514 299.4268013148261 0.7360307156429137
22.350411203328555 299.8251735179328 0.7363080576755756
22.35563875828197 298.4231456780867 0.7351813134951488
22.360866313235384 298.9327044836725 0.734420460312897
22.3660938681888 295.8749685723638 0.729868697294641
22.371321423142213 295.5292928808869 0.7293472187802998
22.376548978095627 292.4856020807508 0.7261697843546141
22.38177653304904 294.63320979722863 0.7294463998964756
22.387004088002456 294.0709203486785 0.7281256734416552
22.39223164295587 293.6785725479298 0.7274554133537159
22.397459197909285 290.154617348164 0.7229556349451125
22.4026867528627 286.7417238265184 0.7183805470592654
22.407914307816114 285.1534069435306 0.7171995640002399
22.41314186276953 285.73591659552784 0.7177210261302852
22.418369417722943 288.9733990059185 0.7215882117128599
22.423596972676357 288.79625019255604 0.7217948082100969
22.42882452762977 285.768131243022 0.717950373975708
22.434052082583186 282.7109453478969 0.7147000972007347
22.4392796375366 284.04690428135524 0.7160957240102664
22.444507192490015 284.2492022991552 0.7170424674589627
22.44973474744343 283.19440452518757 0.7157264209870989
22.454962302396844 280.031180163777 0.7117815257698035
22.460189857350258 278.19952038540197 0.7094918938146834
22.465417412303673 276.3467535789359 0.7056338196858174
22.470644967257087 278.22355388116495 0.7076642646486725
22.4758725222105 281.7868668069917 0.7120909302082816
22.481100077163916 284.0403282343057 0.7158411963655349
22.48632763211733 283.25097447761584 0.7146009633532039
22.491555187070745 281.23890183653907 0.7105466872373183
22.49678274202416 280.48091459644814 0.7091647960447159
22.502010296977573 280.65195333986003 0.7110531928783812
22.507237851930988 278.8411146519092 0.7098649720427326
22.512465406884402 278.13276000181844 0.7088605981810716
22.517692961837817 275.84212240620604 0.7055177586932219
22.52292051679123 277.056515212609 0.7069368785636622
22.528148071744646 277.30439513585384 0.7068332297267584
22.53337562669806 277.9103241531035 0.7060395662997293
22.538603181651474 277.1969517088395 0.7059167945442357
22.54383073660489 278.5589402402963 0.7085660295637023
22.549058291558303 279.57793058442064 0.7108796412177107
22.554285846511718 281.2590324914107 0.7128977907622563
22.559513401465132 281.5250093011075 0.7119481105362679
22.564740956418547 278.16195339415464 0.707321784399177
22.56996851137196 273.9846149953741 0.7027873437733314
22.575196066325375 274.28671546204214 0.7044684858578488
22.58042362127879 273.6627900341137 0.7028526367130931
22.585651176232204 276.3382790778434 0.7050571104181447
22.59087873118562 275.66697334241786 0.7028778202037452
22.596106286139033 274.11168092999077 0.7006225703541549
22.601333841092448 270.90147458079485 0.6967252190601134
22.606561396045862 273.6855588355757 0.7009622610526599
22.611788950999276 275.5639414137092 0.702497019413348
22.61701650595269 277.7517998687948 0.7052826266953357
22.622244060906105 276.8473654866362 0.7043800821036277
22.62747161585952 275.97725122234846 0.7044291966460338
22.632699170812934 274.6463401849336 0.7030768086643031
22.63792672576635 274.66594949625494 0.7026801071855028
22.643154280719763 274.36049688179725 0.7011662347370281
22.648381835673177 275.91114013802996 0.7031752628303025
22.653609390626592 275.1270972377404 0.7020970535634077
22.658836945580006 272.3539084477161 0.6987270478756916
22.66406450053342 268.6962321269378 0.6940483557489514
22.669292055486835 269.3185286534589 0.6944049280263497
22.67451961044025 270.32623540988055 0.6953872578915536
22.679747165393664 274.43007310226 0.7015067350875865
22.68497472034708 275.55477415557846 0.7047032690543553
22.690202275300493 275.82415252863507 0.7051260700073647
22.695429830253907 274.676016225141 0.7017213673027116
22.70065738520732 272.62972032368054 0.697324171611721
22.705884940160736 270.8047075351713 0.6943224029219272
22.71111249511415 270.92068839410337 0.695126339923662
22.716340050067565 271.6286566478155 0.6960538990603062
22.72156760502098 275.4358432703047 0.701164186861767
22.726795159974394 277.51407942957616 0.7040930538540959
22.73202271492781 282.1163026531347 0.7095226164730933
22.737250269881223 282.74574691947447 0.7100368538056637
22.742477824834637 282.72686885938356 0.7100882747473257
22.74770537978805 279.4709491859933 0.7063381755528377
22.752932934741466 279.2715916026124 0.706518822661011
22.75816048969488 278.8125796604292 0.7051910495702383
22.763388044648295 279.92622794536044 0.7063301777094897
22.76861559960171 283.6296513567589 0.711424568294899
22.773843154555124 283.19340772094057 0.7100667425669349
22.779070709508538 282.6352655654283 0.7093351057031718
22.784298264461952 280.95172396120796 0.7069017475701989
22.789525819415367 281.0491395251016 0.7075325872370727
22.79475337436878 282.60834912218934 0.7096866530514166
22.799980929322196 284.05502773631224 0.7101563211904588
22.80520848427561 286.17790753703974 0.7122680370603379
22.810436039229025 288.6287654749962 0.7146006915275537
22.81566359418244 290.66549304519236 0.7179740836894217
22.820891149135853 290.83129522950696 0.7185606944195917
22.826118704089268 286.5520278605108 0.7134968303981923
22.831346259042682 284.6141014507774 0.7107099207991401
22.836573813996097 287.2025579924002 0.7143713204244319
22.84180136894951 290.2352246627065 0.718766101431944
22.847028923902926 292.03611019576635 0.7214577371039234
22.85225647885634 290.7908306469534 0.7181120757894739
22.857484033809754 292.7259782717188 0.7201385190336052
22.86271158876317 292.0345841653946 0.7183442629616915
22.867939143716583 290.7880563569318 0.7166941671765815
22.873166698669998 289.91381559996614 0.7154294078028416
22.878394253623412 290.95920836776645 0.7172696455761839
22.883621808576827 293.0943793545142 0.72091458103168
22.88884936353024 293.94580490733125 0.7227252871440306
22.894076918483655 292.07673004677076 0.7202678823287031
22.89930447343707 291.9052332873018 0.7201082269854004
22.904532028390484 294.1798546483398 0.7219886963196129
22.9097595833439 294.69351648503573 0.722681408836554
22.914987138297313 291.8275876553311 0.7184895536731943
22.920214693250728 291.6483895523873 0.7180291043713923
22.925442248204142 289.8781793549651 0.7157238885806354
22.930669803157556 289.5479287807561 0.7154574698382747
22.93589735811097 288.4195550983089 0.71413213133454
22.941124913064385 290.3751635018733 0.7166942099395726
22.9463524680178 291.6360585530412 0.7187692963280345
22.951580022971214 289.9948662055855 0.7163856767597845
22.95680757792463 285.3675822208337 0.7107924042082073
22.962035132878043 283.668216062794 0.7084938189079295
22.967262687831457 286.29531633105256 0.7115943617721294
22.972490242784872 291.0221352473961 0.7176103073171041
22.977717797738286 294.038292501269 0.7209209110579282
22.9829453526917 292.73303826205387 0.7193506898519418
22.988172907645115 287.7043633163816 0.7130255955299095
22.99340046259853 284.6347242203623 0.7092493050880533
22.998628017551944 282.7537165990021 0.7069715855672775
23.00385557250536 286.9585973752341 0.7123844346507116
23.009083127458773 289.8038280953714 0.7154312689425872
23.014310682412187 292.6268721662492 0.7187016866916901
23.0195382373656 293.3837216447528 0.7192760821255764
23.024765792319016 292.31994019823253 0.7184216119384085
23.02999334727243 288.88026193941516 0.7138606427512888
23.035220902225845 286.7619966069305 0.7111196107631413
23.04044845717926 287.6285077361845 0.712878969624482
23.045676012132674 288.3070811366638 0.7132848801113676
23.05090356708609 286.0678256414248 0.7102641429196748
23.056131122039503 284.5192144952298 0.7066881323831115
23.061358676992917 285.3736434438854 0.7068327413139426
23.06658623194633 286.69202342998295 0.7093933079634533
23.071813786899746 283.5662517922244 0.7068324980219747
23.07704134185316 285.93639910406995 0.7115192053224692
23.082268896806575 286.07807255406266 0.7119791690364247
23.08749645175999 288.98880581806634 0.7148879015981668
23.092724006713404 285.41039941111796 0.7096826595280863
23.097951561666818 283.91798990080423 0.707283757043117
23.103179116620232 281.8653123480076 0.7060339714285111
23.108406671573647 284.60189183083116 0.7101406200935863
23.11363422652706 285.7484690525353 0.7122374477423747
23.118861781480476 285.340094380458 0.7119400426871396
23.12408933643389 283.5951743078224 0.7090472030043927
23.129316891387305 285.4653340799386 0.712477539992593
23.13454444634072 287.2737372637125 0.7138625335022674
23.139772001294133 288.5911910250901 0.7132021493137168
23.144999556247548 286.1589868737162 0.7098005647405045
23.150227111200962 286.2433814882361 0.7098411305163645
23.155454666154377 286.03565797412216 0.7097565610575891
23.16068222110779 288.62692091251085 0.712350522212495
23.165909776061206 288.7612851306475 0.711740930797883
23.17113733101462 289.6820277421424 0.7146758645961467
23.176364885968034 290.38322750982604 0.7156181971848208
23.18159244092145 286.6892744759128 0.7128841510147704
23.186819995874863 285.44146319811773 0.7103555893160353
23.192047550828278 284.56559305443716 0.7090295561433861
23.197275105781692 285.2470145563276 0.7093786655816375
23.202502660735107 282.1997942716233 0.7055230265443599
23.20773021568852 281.3076226898437 0.7042507561973722
23.212957770641935 282.2364454764493 0.7053783165949326
23.21818532559535 286.71579054870733 0.7112286997529088
23.223412880548764 286.7747661039941 0.7108894132526034
23.22864043550218 286.63923202928993 0.709932816924296
23.233867990455593 283.73121822059915 0.7065550819394891
23.239095545409008 281.9652811472732 0.7036225722548898
23.244323100362422 281.64801884067515 0.7032342035610504
23.249550655315836 286.52055823793427 0.7094180342522889
23.25477821026925 286.53423251865206 0.7104157826291861
23.260005765222665 285.78295327111687 0.7103202676876016
23.26523332017608 283.7238906275815 0.7073802579373956
23.270460875129494 282.52878666219436 0.7047902247065424
23.27568843008291 284.9297684246371 0.7065243702564066
23.280915985036323 283.8766462021338 0.7047831342641829
23.286143539989737 283.33669254898734 0.704936276939804
23.291371094943152 287.51639712404057 0.7097429445581466
23.296598649896566 291.7198362779909 0.7152196242684863
23.30182620484998 290.89886928744835 0.7148125658646113
23.307053759803395 287.10657625550976 0.7094404150843181
23.31228131475681 287.59122498924074 0.7101704455221797
23.317508869710224 287.19568055731014 0.709540900814378
23.32273642466364 287.43698882068634 0.7104167355611745
23.327963979617053 287.35693365186796 0.7094869641093465
23.333191534570467 286.0373393935768 0.707868312475874
23.33841908952388 286.71565160422244 0.708442233426419
23.343646644477296 285.8232289921574 0.7070426496414116
23.34887419943071 287.8486703303104 0.7094838404540507
23.354101754384125 286.16388685298443 0.7078789532831917
23.35932930933754 284.26125593874946 0.7057619774115552
23.364556864290954 284.89446501757345 0.706921157707904
23.369784419244368 283.2595740050071 0.7053889889847567
23.375011974197783 285.07234254979545 0.707902350757382
23.380239529151197 283.06574453063183 0.705750866408034
23.38546708410461 284.98056474839063 0.7075214773917068
23.390694639058026 286.4907654769069 0.7081365712431383
23.39592219401144 287.91208619392995 0.7090493519648547
23.401149748964855 290.12987273816395 0.7129186760700148
23.40637730391827 290.69932089393427 0.7137354068118286
23.411604858871684 291.3689826039855 0.7144830483993729
23.416832413825098 290.6534202039355 0.713155416323853
23.422059968778512 286.78234546224854 0.7088099874903692
23.427287523731927 286.67829825542026 0.7086334855423382
23.43251507868534 285.70490732701927 0.7075627283089453
23.437742633638756 286.8114297395978 0.7075805464357143
23.44297018859217 289.67625881281685 0.7112719451829014
23.448197743545585 293.9579834719003 0.7170993397829469
23.453425298499 295.9468741535311 0.7199562794369361
23.458652853452413 295.4529219166176 0.7201049897257992
23.463880408405828 293.7477007754784 0.7172581547432566
23.469107963359242 291.72034734239367 0.7148848104887005
23.474335518312657 289.4741727349099 0.7115512946114201
23.47956307326607 293.2991201652569 0.7159571757058986
23.484790628219486 295.84364643502204 0.7185691422556555
23.4900181831729 298.71766704536714 0.7216764886155804
23.495245738126314 297.142286135211 0.7195876622919739
23.50047329307973 297.03325810285764 0.7190336098974227
23.505700848033143 296.7483239040398 0.7184621464562231
23.510928402986558 298.5673982731636 0.7208411459184422
23.516155957939972 297.05179600369183 0.7192161988489021
23.521383512893387 296.0962339603885 0.7180334269154542
23.5266110678468 295.70774862012775 0.71813242250705
23.531838622800215 298.6959396149358 0.721259192772743
23.53706617775363 297.3487027745638 0.7192769023965901
23.542293732707044 298.12663460807795 0.7203809722258259
23.54752128766046 300.63618774810715 0.723949766813498
23.552748842613873 305.06082679014776 0.7290044839856892
23.557976397567288 307.0286992674035 0.7306623615453016
23.563203952520702 303.54927151736297 0.7259069251802099
23.568431507474116 301.3540949917556 0.7222104091891774
23.57365906242753 300.78895923071724 0.7211276975430945
23.578886617380945 299.40907250799665 0.7184468744788558
23.58411417233436 297.9022687335612 0.7166133583961628
23.589341727287774 296.4762721342976 0.7149316980556888
23.59456928224119 299.43381040708954 0.7183009665997308
23.599796837194603 301.5302412816991 0.7203224332616172
23.605024392148017 300.39839246072677 0.7180347363016301
23.610251947101432 297.2428633652252 0.7143678711742716
23.615479502054846 297.7301732307692 0.7150550892421033
23.62070705700826 298.9611520068808 0.7163723285315254
23.625934611961675 299.32270741772146 0.7162276161158898
23.63116216691509 299.1879455368538 0.7158634076631423
23.636389721868504 299.7627688090359 0.7163806412570134
23.64161727682192 300.40810589880186 0.7179874310354346
23.646844831775333 298.74760135741695 0.7158188003824896
23.652072386728747 299.45194949634475 0.7154170901145307
23.65729994168216 298.4383169288796 0.7121298556739712
23.662527496635576 295.75842750325404 0.7083999192174801
23.66775505158899 290.1063880604144 0.7025229381680469
23.672982606542405 288.7058089031257 0.7012380939470292
23.67821016149582 293.2554979327016 0.7068879314601263
23.683437716449234 293.58653294486305 0.7065318691208744
23.688665271402648 293.4767829077835 0.7063081506087189
23.693892826356063 295.81273632747036 0.708508796747182
23.699120381309477 295.67340511494217 0.708017035777676
23.70434793626289 298.78468134592003 0.7107689127810106
23.709575491216306 297.5156254887673 0.7086416750075455
23.71480304616972 301.6289524567865 0.7135310014701355
23.720030601123135 301.14876738458753 0.7132464282470672
23.72525815607655 302.06481023103737 0.7138094996727176
23.730485711029964 302.16844463958074 0.7144561041698838
23.735713265983378 304.20521081246136 0.7174029443590405
23.740940820936792 301.51394748721015 0.7145168314299307
23.746168375890207 300.024146164894 0.7118045668109969
23.75139593084362 298.5852890403665 0.7096010735101186
23.756623485797036 300.1285558739999 0.7110562120384342
23.76185104075045 302.06749199078524 0.7131021497195217
23.767078595703865 299.4826208684789 0.7101178361090084
23.77230615065728 297.32678982553705 0.7081453500682107
23.777533705610693 297.0181669960584 0.7074984378175321
23.782761260564108 301.94453661333114 0.7126088648715826
23.787988815517522 305.99960839837826 0.7157721961084615
23.793216370470937 304.5819279811206 0.7131322920001714
23.79844392542435 303.2004890392576 0.7114779702890454
23.803671480377766 301.2411928434991 0.7092732168732594
23.80889903533118 304.03868464568234 0.7123436603453924
23.814126590284594 305.44006029328136 0.7121767172877518
23.81935414523801 306.0484202289021 0.7126863494469672
23.824581700191423 304.74504456112555 0.7107604023814564
23.829809255144838 302.1574583225695 0.7082880781556388
23.835036810098252 303.5884964950268 0.7109351484401921
23.840264365051667 304.12620637045035 0.7119214414241772
23.84549192000508 304.0369988272476 0.7117429425597724
23.850719474958495 304.4628279273379 0.7100894124230755
23.85594702991191 302.48971028851014 0.7068752457616861
23.861174584865324 304.1367349998296 0.7082011873487013
23.86640213981874 303.632557648085 0.7073350079918627
23.871629694772153 302.8963950553544 0.7065168620135316
23.876857249725568 301.91942705008415 0.7049382376019732
23.882084804678982 305.16089287268676 0.7093556435279996
23.887312359632396 304.7208018479224 0.7084222200793535
23.89253991458581 307.5255438652046 0.7123524902907639
23.897767469539225 306.46683810633044 0.7114017331222119
23.90299502449264 308.02869634160623 0.7130700030118048
23.908222579446054 305.2006552551742 0.7084850897327777
23.91345013439947 300.9129991280296 0.7023046717928972
23.918677689352883 301.7003572260598 0.7035141982858778
23.923905244306297 302.9821944465731 0.7060134618798697
23.929132799259712 308.1855210287386 0.7120289698006071
23.934360354213126 305.58708353025327 0.7093745863155425
23.93958790916654 304.46485148982276 0.7079276457177293
23.944815464119955 302.3587148082023 0.7050452972191015
23.95004301907337 300.40614616710724 0.7034771681180333
23.955270574026784 297.8939655727153 0.7008905292972242
23.9604981289802 294.2783872105604 0.6974257758133497
23.965725683933613 295.776710206975 0.6975661235205229
23.970953238887027 296.8218783094849 0.6973430405753561
23.97618079384044 297.734099752182 0.6988431916152384
23.981408348793856 299.81517866159237 0.7021906104681479
23.98663590374727 301.6764658055455 0.7058956204898084
23.991863458700685 302.27839970164683 0.7061757389603229
23.9970910136541 299.6794525229884 0.7024721128664327
24.002318568607514 298.7230070625059 0.6997899925212403
24.007546123560928 297.9466523500602 0.6990229881032937
24.012773678514343 298.54760691310133 0.7005291508449972
24.018001233467757 297.45212242292774 0.6991873206766507
24.02322878842117 297.1041167686604 0.6993027369008056
24.028456343374586 296.70942913129846 0.698609207104315
24.033683898328 298.5355484423214 0.701209105593345
24.038911453281415 298.59302381213314 0.7022336753627149
24.04413900823483 298.0972529552878 0.7010976219596617
24.049366563188244 297.4497342184602 0.7007200170142256
24.054594118141658 298.352668033031 0.7008701846557814
24.059821673095072 297.36175331232556 0.6987693333744421
24.065049228048487 296.4693721685084 0.6977705880884053
24.0702767830019 294.67959743593144 0.7083050358213322
24.075504337955316 297.32096702363316 0.7209738410633035
24.08073189290873 300.6702013858553 0.7311062979073522
24.085959447862145 300.8990812099516 0.7363536794403505
24.09118700281556 300.6013439290612 0.7408458381694342
24.096414557768973 297.68480294189527 0.742500506916292
24.101642112722388 299.66581891284756 0.7501136325673693
24.106869667675802 302.44198297589935 0.7575400530648136
24.112097222629217 302.17521867165493 0.761198059297611
24.11732477758263 298.39844799808145 0.7592709977572398
24.122552332536046 294.6075056691614 0.7577683241973148
24.12777988748946 293.1546630726074 0.7585988978420075
24.133007442442874 295.52440083618006 0.7657500455325693
24.13823499739629 299.13303176435124 0.7737669555471554
24.143462552349703 299.33605417018066 0.7766079194922395
24.148690107303118 298.509425703717 0.7775805357765089
24.153917662256532 298.96466491481135 0.7813283864801602
24.159145217209947 296.58324833919613 0.7811162000008655
24.16437277216336 295.7919813471834 0.7843615201812587
24.169600327116775 296.7307831398542 0.7885422186035778
24.17482788207019 300.2835032172793 0.7962651320057972
24.180055437023604 303.7923603945203 0.8033044677905984
24.18528299197702 302.0527428484001 0.8036956461086193
24.190510546930433 300.7090234972758 0.8049445481289488
24.195738101883848 300.9969823653382 0.8077826122851889
24.200965656837262 302.03391821176547 0.8117055163652658
24.206193211790676 302.89828200482924 0.8149139495732126
24.21142076674409 301.08701447348926 0.8143467989701931
24.216648321697505 300.2387342070626 0.8151182812181279
24.22187587665092 300.68247683124395 0.8177394506663132
24.227103431604334 301.94851276810994 0.8225695518103976
24.23233098655775 301.72216426693336 0.8265891106530178
24.237558541511163 301.7720993484862 0.830095784696198
24.242786096464577 299.98101378265227 0.8294558142305213
24.248013651417992 301.148527749466 0.8328051249242906
24.253241206371406 300.46646040669634 0.8348276357180396
24.25846876132482 301.3729649850295 0.8382631427434898
24.263696316278235 299.14668830055274 0.8367718698892852
24.26892387123165 300.2052795187467 0.839816400868863
24.274151426185064 303.1924946154988 0.8468489840273834
24.27937898113848 307.5931013937673 0.855051618573303
24.284606536091893 306.94080013046647 0.8555837541678545
24.289834091045307 305.52509199227273 0.8557079789362468
24.29506164599872 302.3408546370752 0.854341900150457
24.300289200952136 302.06051364833803 0.8571710666107633
24.30551675590555 301.240587461698 0.8580888810799586
24.310744310858965 297.09527942187907 0.8528555244249352
24.31597186581238 296.17752025117574 0.8526727353332841
24.321199420765794 295.9254180943725 0.8537925678811976
24.326426975719208 296.15526777921684 0.8573632540933062
24.331654530672623 299.01594186647213 0.8630729251116381
24.336882085626037 300.9316809200607 0.8660588219060363
24.34210964057945 302.9143311297981 0.8706302317249556
24.347337195532866 301.61419059431665 0.8713736221680205
24.35256475048628 299.82848280339044 0.8724908797751132
24.357792305439695 301.00892660313383 0.8756436217941668
24.36301986039311 297.94579464846254 0.873104361656616
24.368247415346524 295.2315171387042 0.8704064100563998
24.373474970299938 295.01690707803647 0.8736846773232959
24.378702525253352 293.2873297093331 0.8739354253970748
24.383930080206767 297.0118319310578 0.8809796869208324
24.38915763516018 297.3747726844312 0.8820156753747681
24.394385190113596 300.85247619377037 0.8894797253002122
24.39961274506701 300.7673841701156 0.8935335028897118
24.404840300020425 305.9290559568855 0.903256871276103
24.41006785497384 309.0124557825077 0.9098105093070579
24.415295409927253 308.3942155376732 0.9111384374727458
24.420522964880668 302.271930926589 0.9065848519469913
24.425750519834082 302.1781639970384 0.9099264116126613
24.430978074787497 299.85345799528017 0.9082566940390495
24.43620562974091 299.86939558393743 0.9082913310957519
24.441433184694326 298.43459166127536 0.9073802162138832
24.44666073964774 301.8712212837732 0.9154919175751288
24.451888294601154 302.93594928750446 0.9201009571107419
24.45711584955457 299.42608730121043 0.9158802326659735
24.462343404507983 295.5360752950204 0.9096248888963897
24.467570959461398 294.1155314563243 0.9096755803566635
24.472798514414812 298.83316713604944 0.9191603427759236
24.478026069368227 302.71527923925134 0.9288711641812046
24.48325362432164 299.77186580384364 0.9258906157464903
24.488481179275055 296.864207464179 0.9244662678878195
24.49370873422847 297.9318468599638 0.9278965411949284
24.498936289181884 304.1170495018085 0.9404537062942095
24.5041638441353 306.4889837069092 0.9466978872344008
24.509391399088713 305.25826274065093 0.9465143046618048
24.514618954042128 300.1449015774064 0.9402971925751202
24.519846508995542 301.41923216087037 0.9448001049440985
24.525074063948956 302.855952455472 0.9508603337635166
24.53030161890237 303.5849192352478 0.9547224616055425
24.535529173855785 303.007466440904 0.9547312911701672
24.5407567288092 301.82187089395603 0.954045032239253
24.545984283762614 302.23350661632725 0.9571344841713932
24.55121183871603 305.28539073105463 0.9654184910082582
24.556439393669443 308.42399466052154 0.9731894305276971
24.561666948622857 314.5018111757872 0.9852514210257062
24.566894503576272 315.4988155618102 0.9884320630671685
24.572122058529686 313.163890147321 0.9861728465241466
24.5773496134831 307.59304796219 0.9780484150775501
24.582577168436515 300.17519312658885 0.9693406482037087
24.58780472338993 304.10678373630884 0.9788189483032166
24.593032278343344 307.13951274227134 0.9877504772110184
24.59825983329676 310.3261832597196 0.9955480737607201
24.603487388250173 305.63119031798345 0.9913705807474317
24.608714943203587 304.939863666931 0.9928807503367615
24.613942498157 307.016875391745 0.9985026785213977
24.619170053110416 307.0619906333783 0.9995777847310586
24.62439760806383 299.7985382818839 0.9896259079074607
24.629625163017245 295.5077663236452 0.9843299568634968
24.63485271797066 297.7057455908044 0.9917317276920641
24.640080272924074 300.89007030649384 0.9993054149179922
24.645307827877488 306.39723968448357 1.0105798155084313
24.650535382830903 303.0561886107596 1.007164670956023
24.655762937784317 306.83039075825326 1.0164866087007027
24.66099049273773 307.051288821647 1.0198142391490375
24.666218047691146 306.47028551905726 1.0210820698369658
24.67144560264456 299.7930558831034 1.0120361029557887
24.676673157597975 293.45719087361385 1.0034090316575197
24.68190071255139 292.1029928001857 1.0043313837973458
24.687128267504804 293.78873009544435 1.0103206239971314
24.692355822458218 299.72344491101455 1.0233727944282462
24.697583377411632 302.5608294800501 1.0307588478083118
24.702810932365047 304.27736538158337 1.037216426070338
24.70803848731846 302.9898683416941 1.0378446352715451
24.713266042271876 302.6421158667952 1.039211720345646
24.71849359722529 302.8559472333547 1.0414895991941793
24.723721152178705 299.74157385227375 1.0391426540732427
24.72894870713212 301.85786633200036 1.0454909557633434
24.734176262085533 300.20632420478404 1.045181994320755
24.739403817038948 303.13418069989115 1.0520420148528404
24.744631371992362 300.2932955111288 1.0497210192272899
24.749858926945777 300.9234396416105 1.052976477635165
24.75508648189919 299.145607841573 1.0526831624605408
24.760314036852606 300.905444172653 1.058685215113486
24.76554159180602 298.68891565480175 1.0589088204964645
24.770769146759434 297.72650109951263 1.0603289744927604
24.77599670171285 296.3927689128499 1.0589423168085332
24.781224256666263 296.0214698534784 1.0587907298059827
24.786451811619678 300.75500825949604 1.0709374884048672
24.791679366573092 299.0695719521755 1.072146873398459
24.796906921526507 301.52301567609226 1.0820823550702192
24.80213447647992 300.4293273085337 1.0828445346444915
24.807362031433335 300.6724956055464 1.0850382946004635
24.81258958638675 302.0802759378536 1.09184107835104
24.817817141340164 301.1846335918616 1.093045553934903
24.82304469629358 301.2251844177614 1.0960786515346468
24.828272251246993 298.48082302723145 1.0900844055336532
24.833499806200408 298.75780693422575 1.093280202439859
24.838727361153822 296.1505778363535 1.090778421859669
24.843954916107236 298.86327427060513 1.0986412157864327
24.84918247106065 299.7016775034059 1.1024812571919307
24.854410026014065 301.2847437844841 1.1090037457769717
24.85963758096748 301.97539866173804 1.1151382036839401
24.864865135920894 302.69498289476803 1.1196717134051872
24.87009269087431 304.38191663393144 1.1250273449897883
24.875320245827723 305.2353762410763 1.129674500099352
24.880547800781137 302.2794509972135 1.1281149364400203
24.885775355734552 304.3460659394358 1.1359301651758025
24.891002910687966 307.5244876395021 1.1444368900725699
24.89623046564138 308.9613269974906 1.1484644219422344
24.901458020594795 306.7833538814452 1.1459650786286701
24.90668557554821 299.50772307679557 1.1338495290691308
24.911913130501624 295.9502206642829 1.1305688137427832
24.91714068545504 293.92824214083436 1.1308277734516183
24.922368240408453 295.5998318362265 1.1380817233128735
24.927595795361867 297.750142060525 1.1452444541442954
24.93282335031528 302.4568373342061 1.157486745172534
24.938050905268696 303.9371455765388 1.1634845181199762
24.94327846022211 308.15446545562946 1.1754932573476953
24.948506015175525 306.3838664026008 1.175321929165694
24.95373357012894 306.3385383471007 1.1787329935895725
24.958961125082354 302.2965772308983 1.1746746247557318
24.964188680035768 301.94165961453183 1.1772231261148083
24.969416234989183 302.86853477077415 1.182616625634538
24.974643789942597 308.2077108595324 1.1950188398414527
24.97987134489601 310.6670202722859 1.2023101036148018
24.985098899849426 314.33799560603234 1.2123203781982501
24.99032645480284 317.5394739012908 1.2215331489201051
24.995554009756255 317.9188860483077 1.2259836656308314
25.00078156470967 316.5176731454236 1.2269817998233246
25.006009119663084 312.3996737417468 1.223074060447741
25.011236674616498 307.36887651657867 1.2170868190911985
25.016464229569912 309.88022522591996 1.2262516366768617
25.021691784523327 309.76639138991686 1.231902741465844
25.02691933947674 313.7925593062389 1.2438524007248988
25.032146894430156 310.6984994904995 1.2417568231568115
25.03737444938357 314.6500793922598 1.252715072905707
25.042602004336985 312.1527141610218 1.2512426329767452
25.0478295592904 315.6038920429931 1.2629880244259017
25.053057114243813 311.98207907281284 1.2574165132821344
25.058284669197228 304.54878774866216 1.246374235421544
25.063512224150642 299.6066459504351 1.2402557876058835
25.068739779104057 295.68224359647 1.2359285429617834
25.07396733405747 299.734803825336 1.2509594299926432
25.079194889010886 302.6433969628111 1.2614560360050304
25.0844224439643 311.2977473785029 1.2814364416078097
25.089649998917714 314.1471544262884 1.2876438009532432
25.09487755387113 312.754065384654 1.2855875697670391
25.100105108824543 310.8985750895608 1.288547313863434
25.105332663777958 312.0142967230677 1.2987077471799324
25.110560218731372 315.4536637077261 1.3103461358750113
25.115787773684787 316.2747011760863 1.3168764241084718
25.1210153286382 312.4072169372186 1.3135558719389426
25.126242883591615 310.92677327392465 1.3139349485555065
25.13147043854503 307.1252343358229 1.3089992414845861
25.136697993498444 308.52771563030365 1.3124594846152753
25.14192554845186 306.1946911965789 1.3105457220640644
25.147153103405273 307.3071652452375 1.3176020608768273
25.152380658358688 309.6188285731305 1.3288241284141697
25.157608213312102 316.94608808714577 1.3496321584668542
25.162835768265516 320.973590679641 1.363559460688642
25.16806332321893 320.0847692187604 1.362883733960437
25.173290878172345 318.3939088848715 1.3657941428050384
25.17851843312576 320.39278663096 1.376712314257297
25.183745988079174 328.3362367536962 1.399976899028007
25.18897354303259 325.65264395244424 1.3972233498640172
25.194201097986003 320.8502420540035 1.3881483468541083
25.199428652939417 311.78381572603047 1.370773409681547
25.204656207892832 306.1179967822985 1.361149848522215
25.209883762846246 306.50905598609074 1.36733218974035
25.21511131779966 307.0035570985371 1.3754852900436445
25.220338872753075 309.3614410131173 1.3900723466349376
25.22556642770649 313.1628282151317 1.403226045217635
25.230793982659904 312.9375493292741 1.4054835910298573
25.23602153761332 315.13463756596855 1.410633094309854
25.241249092566733 311.9116473561502 1.4080774794569164
25.246476647520147 317.76540713412254 1.4274245892252249
25.25170420247356 320.9860537196115 1.4409961779195553
25.256931757426976 323.8081283877147 1.4543501828923209
25.26215931238039 322.2047523343051 1.459395657699489
25.267386867333805 320.6821381532161 1.4610142383679106
25.27261442228722 324.4578906212078 1.474023035825028
25.277841977240634 324.95745190789484 1.4787385708478593
25.283069532194048 326.6505122524414 1.486956641786078
25.288297087147463 324.09543143570113 1.489430647691952
25.293524642100877 328.20967701520226 1.5041734138594018
25.29875219705429 331.0231715232955 1.51764642358396
25.303979752007706 330.10877046761334 1.5184854502312572
25.30920730696112 324.25073187158927 1.5106275036518877
25.314434861914535 320.9262998211087 1.5084028985788362
25.31966241686795 323.1088752120225 1.5211182535736445
25.324889971821364 321.53456773791925 1.5226299014514446
25.330117526774778 321.395650434258 1.5264356945590112
25.335345081728192 316.74914357694615 1.5235800655239249
25.340572636681607 323.04304114264346 1.5450033899169178
25.34580019163502 325.5702468709384 1.5598312665133203
25.351027746588436 323.12521799742416 1.5595863332546873
25.35625530154185 319.8228165195867 1.5598847014610666
25.361482856495265 315.4995019873783 1.5583806569146916
25.36671041144868 322.743799418332 1.5802737409062035
25.371937966402093 324.1574980408657 1.5850236561110203
25.377165521355508 324.4401860587437 1.5858856512766513
25.382393076308922 321.732253002091 1.5879733324453
25.387620631262337 320.74048131223066 1.598032269029854
25.39284818621575 316.7571055189435 1.5993634680688906
25.398075741169166 315.6214636583577 1.6026928989680982
25.40330329612258 315.7539064473656 1.6073207662424687
25.408530851075994 316.7317239631812 1.6112325630031399
25.41375840602941 319.1911416051405 1.6237423033090215
25.418985960982823 317.83824358439193 1.62345669695672
25.424213515936238 315.7351623532086 1.6281154896628787
25.429441070889652 310.2829259376091 1.6208960009409754
25.434668625843067 308.8037179623302 1.626329655560106
25.43989618079648 309.384668390341 1.6385536216281966
25.445123735749895 315.07452144068816 1.6639155575185585
25.45035129070331 321.30239922871107 1.6866916289392773
25.455578845656724 323.8207901266953 1.6968122299554826
25.46080640061014 321.36862654716373 1.6988610270143145
25.466033955563553 319.59407375473194 1.7029311320638074
25.471261510516968 323.3823187002521 1.7229553512214058
25.476489065470382 328.75024549724696 1.7447980605252558
25.481716620423796 322.78972540201755 1.742253246244185
25.48694417537721 319.3418711584389 1.74062030520525
25.492171730330625 317.8599511438842 1.7424477866899175
25.49739928528404 317.7794268462571 1.7504636939292095
25.502626840237454 318.24252143885906 1.7602196399113796
25.50785439519087 321.141677148064 1.7772747809647649
25.513081950144283 329.04577681754625 1.8041030911801277
25.518309505097697 325.4906756306107 1.8024760365417996
25.523537060051112 324.7950288884702 1.8115703500513587
25.528764615004526 327.0567869132361 1.8283609114989248
25.53399216995794 333.0917265824592 1.8544802800956883
25.539219724911355 337.9447694523469 1.8832195639145655
25.54444727986477 328.4971346758263 1.8690682672864325
25.549674834818184 324.2377728082025 1.8685860160931496
25.5549023897716 321.12132460427233 1.8639718675678985
25.560129944725013 319.8109861387479 1.8701552636274257
25.565357499678427 324.90797176310605 1.89369893754323
25.57058505463184 327.3719261990198 1.913766903983135
25.575812609585256 328.52729826706053 1.9287774660502401
25.58104016453867 326.780488644162 1.9321778863501042
25.586267719492085 322.51657776912407 1.932367593926118
25.5914952744455 322.5905102275835 1.9381246639287215
25.596722829398914 321.5556126628419 1.9528358776359331
25.601950384352328 319.68802877173505 1.9553356674374178
25.607177939305743 323.7782117537792 1.9811816118210692
25.612405494259157 327.39269810727603 1.9983018719296024
25.61763304921257 327.00209969177394 2.011183718565942
25.622860604165986 326.59220990534914 2.022118760978951
25.6280881591194 325.97795325115044 2.0368898957171475
25.633315714072815 326.78600058017577 2.054611608878278
25.63854326902623 318.8990414517961 2.046156237921537
25.643770823979644 320.1425170629834 2.0641014422129564
25.648998378933058 324.5095920158154 2.0884914826765244
25.654225933886472 334.40119649644413 2.1332378062335655
25.659453488839887 332.1484891130856 2.1337361865381936
25.6646810437933 326.76510182634803 2.138866675865333
25.669908598746716 318.94906827014506 2.1343057192464707
25.67513615370013 313.3727732260637 2.1401683132755194
25.680363708653545 310.3735300217294 2.141105141228379
25.68559126360696 310.2239202635097 2.1509455501295025
25.690818818560373 315.7355749339062 2.1815601236450313
25.696046373513788 320.02208201388834 2.2115294879764535
25.701273928467202 321.7315616112118 2.231813564161312
25.706501483420617 319.7262080669651 2.238269009616798
25.71172903837403 320.61901384704487 2.261723463221028
25.716956593327446 321.48242478526555 2.2837244297473847
25.72218414828086 319.5115592755284 2.302525499250116
25.727411703234274 321.2389962311383 2.3242303223984186
25.73263925818769 322.5723084960867 2.361409209396677
25.737866813141103 321.6747540054076 2.3732609921387855
25.743094368094518 328.6694224604117 2.428958125965225
25.748321923047932 327.328275218296 2.430968867103513
25.753549478001347 332.7738497813312 2.4732619188231624
25.75877703295476 330.3991822220853 2.4897108883111083
25.764004587908175 336.0593198353702 2.538474797028141
25.76923214286159 333.8019373377835 2.5566470980732023
25.774459697815004 329.4369238229749 2.556006023770773
25.77968725276842 319.49859832475755 2.5489529274962073
25.784914807721833 317.9665136336002 2.566815354620319
25.790142362675248 326.0042720991964 2.626901187201122
25.795369917628662 325.50035957626955 2.6391505342681674
25.800597472582076 330.6128126998201 2.688255627071209
25.80582502753549 320.3358360663286 2.669907315044187
25.811052582488905 320.3188935301426 2.7088043825719343
25.81628013744232 316.9340123631185 2.7278574772690205
25.821507692395734 318.6994669095877 2.7688986653708807
25.82673524734915 317.27631130996497 2.7929656385874764
25.831962802302563 320.14038763691747 2.8295497902513027
25.837190357255977 318.7433258860599 2.8640151135719503
25.84241791220939 321.45775523643454 2.914680959290473
25.847645467162806 320.5014858637358 2.9597755843589444
25.85287302211622 320.80338260818735 2.994034020979129
25.858100577069635 329.43212538597146 3.076562322644553
25.86332813202305 329.6147799053777 3.1064209954745166
25.868555686976464 335.1960506721072 3.1858724943658117
25.87378324192988 327.8670356933588 3.1921299692390086
25.879010796883293 324.7171839433987 3.2343408826448714
25.884238351836707 332.88475995806306 3.339839076737726
25.88946590679012 320.754964601178 3.331896632524553
25.894693461743536 327.8683997133274 3.4297187535225166
25.89992101669695 320.668553090445 3.445144895649541
25.905148571650365 318.7615120258217 3.518689825254972
25.91037612660378 328.5568957002771 3.6648372627567496
25.915603681557194 338.31687937913745 3.8004232504700086
25.920831236510608 351.51885596275946 3.947910665545669
25.926058791464023 344.36433462270924 3.9903160256134136
25.931286346417437 323.70204439789717 3.9293609909345295
25.93651390137085 320.3533648262934 3.990840013938365
25.941741456324266 314.1251711092374 4.011399379799446
25.94696901127768 315.53323976828545 4.12311825991278
25.952196566231095 314.9558316153903 4.233671670199165
25.95742412118451 309.88321926147836 4.30952779563815
25.962651676137924 309.85856617714927 4.412048034266818
25.967879231091338 307.64767848210164 4.468767816728066
25.973106786044752 319.2079512328769 4.625999999411537
25.978334340998167 326.2554545658305 4.7496352195804254
25.98356189595158 325.0623435907853 4.831682342960393
25.988789450904996 335.06997113984295 4.975380357040629
25.99401700585841 327.2179754754602 5.027687340462392
25.999244560811825 308.80044153791516 4.9484939147292755
26.00447211576524 309.01746301722585 5.081609506083209
26.009699670718653 308.69492771710526 5.150562683800423
26.014927225672068 324.46142418784734 5.421201899493725
26.020154780625482 314.28619548050784 5.42972024341924
26.025382335578897 297.83193176341433 5.425525672000738
26.03060989053231 301.9271443002446 5.59308986073448
26.035837445485726 313.20451339980207 5.9389176610506675
26.04106500043914 320.5283267734025 6.179066688392182
26.046292555392554 315.1623889001235 6.39554856316418
26.05152011034597 317.0003785541896 6.686958261283102
26.056747665299383 321.17830584588523 6.9114023060120875
26.061975220252798 319.87923275986753 7.116274710849256
26.067202775206212 315.8210938127185 7.015268591320978
26.072430330159627 313.0062628572249 7.347156759731657
26.07765788511304 325.9857477121768 7.718076636061339
26.082885440066455 316.2259535751237 8.047917591310775
26.08811299501987 319.73434212363384 8.42509376403882
26.093340549973284 295.67145821457916 8.632247937129229
26.0985681049267 297.9198733070264 9.17682568277821
26.103795659880113 289.75137092517764 9.739347731712861
26.109023214833528 274.2193069222561 10.325393853538516
26.114250769786942 252.9583066369848 10.86551599982874
26.119478324740356 241.43047692892247 12.25433349164856
26.12470587969377 243.03102401761365 14.04644683769168
26.129933434647185 242.0584328265326 19.37853793475968
26.1351609896006 124.36942494784641 19.649437612811898
