# Supplementary material for: Unraveling metal effects on CO2 uptake in pyrene-based metal-organic frameworks
Source: Nat Commun. 2025 Feb 11;16:1516. doi: 10.1038/s41467-025-56296-w (PMC11814143; doi:10.1038/s41467-025-56296-w)
Supplement: Supplementary file 3 — Source Data [file 41467_2025_56296_MOESM3_ESM.zip › SourceCode/SuppInf/FigureS5_Ga-TBAPy_InSitu_VariableT_PXRD/Data/GaTBAPy_0161p.dat]

0.002613777476707968 18.465020229758686 4.742751941896272
0.007841332430123905 12.31700626347856 3.424459709654986
0.01306888738353984 11.495107538599015 2.8001749761682806
0.018296442336955775 10.927131309096428 2.216880771996026
0.02352399729037171 11.9587636521803 2.13016280398768
0.028751552243787646 14.502027948582395 2.30862618029688
0.03397910719720358 18.106670746950297 2.3613413773824283
0.03920666215061952 19.875191498567087 2.3980089471244233
0.04443421710403546 18.594919926142143 2.086027962099691
0.0496617720574514 21.252942419471196 2.111939947628973
0.054889327010867336 19.99967831998576 2.0439546066564347
0.060116881964283275 20.05288636206631 2.1010141358658916
0.06534443691769921 20.580480125557163 2.2828356052886614
0.07057199187111515 17.433877907962305 1.8696873381304737
0.07579954682453109 15.806664872479777 1.5945472126546607
0.08102710177794703 16.04954895272603 1.474745838154359
0.08625465673136297 15.360796500065117 1.4100585976148314
0.09148221168477891 15.690027369367913 1.3343517251835724
0.09670976663819485 17.723398191857136 1.4320969917029631
0.10193732159161079 17.88953666638354 1.4169308957741056
0.10716487654502672 16.610312269095218 1.3177055325479547
0.11239243149844266 16.132143237002072 1.273434334570577
0.1176199864518586 15.449300324945415 1.177889300566762
0.12284754140527454 16.504910079084862 1.1735551819182664
0.12807509635869047 17.928812137810993 1.2370817028427539
0.1333026513121064 16.963413223767994 1.2128282950374667
0.13853020626552232 17.382152370387317 1.1946620768402239
0.14375776121893824 16.563667846625506 1.1455117274211495
0.14898531617235417 16.047018858996676 1.1253643132331637
0.1542128711257701 16.71082663581124 1.1211904808225666
0.15944042607918602 16.392084460332587 1.0795878759021105
0.16466798103260194 18.01747204877377 1.1044090355451188
0.16989553598601786 18.065967182573413 1.0633877027347143
0.1751230909394338 17.437350510168695 1.0039297495820934
0.18035064589284971 17.895842612291247 1.0055106152746083
0.18557820084626564 17.113668201829213 0.9746236280127564
0.19080575579968156 18.368434807620105 1.0112843367616298
0.1960333107530975 18.002495453693907 0.991348221823639
0.20126086570651341 18.03200293482514 0.9785238616625314
0.20648842065992934 17.593917851158412 0.9481936255305158
0.21171597561334526 17.538776768088603 0.9336251462839251
0.2169435305667612 16.508903823158306 0.902940107247974
0.22217108552017711 18.688811989805867 0.9485294359005355
0.22739864047359304 19.274343120700376 0.96988176274851
0.23262619542700896 18.89839441991668 0.9667230216164262
0.2378537503804249 18.574774365219888 0.9362838056636478
0.2430813053338408 18.030816198826443 0.9188977943310577
0.24830886028725674 19.748225650294945 0.9312213617835298
0.25353641524067266 21.08869154420235 0.9453520934754209
0.2587639701940886 21.247719158918425 0.9640032359988265
0.2639915251475045 21.04741166976478 0.9682137216193603
0.26921908010092044 18.983086135213867 0.9162285662111361
0.27444663505433636 18.30937895438304 0.8758338022992121
0.2796741900077523 17.90363149990062 0.8477193859359303
0.2849017449611682 16.856530006566135 0.7911845097784576
0.29012929991458414 17.595816366745314 0.8065873594518633
0.29535685486800006 17.531060228239948 0.8134995775797943
0.300584409821416 17.591883885857182 0.8102312602571933
0.3058119647748319 18.640540764954594 0.8141896939778381
0.31103951972824784 18.6071177994834 0.8073399448752364
0.31626707468166376 18.00190039962023 0.7834399785556022
0.3214946296350797 17.66342205721563 0.7880910919482271
0.3267221845884956 17.74386638684917 0.7852082824047942
0.33194973954191154 16.718853859870695 0.782860132844737
0.33717729449532746 16.65023086573508 0.7923240698676081
0.3424048494487434 17.274346800741633 0.8142402580572293
0.3476324044021593 17.529492469612265 0.8306953679304989
0.35285995935557524 18.25953566075884 0.849128218418256
0.35808751430899116 18.940250212488333 0.8565885296877346
0.3633150692624071 18.782913226523313 0.8522650207529181
0.368542624215823 18.187595362840707 0.8342887803759375
0.37377017916923894 17.28863067487644 0.7969078205629075
0.37899773412265486 16.95243907354152 0.7981329755820348
0.3842252890760708 16.740460753347076 0.8139939881266646
0.3894528440294867 16.658290746671312 0.8066432124601703
0.39468039898290264 17.15121249980307 0.7961446455444491
0.39990795393631856 17.981382242985504 0.7887816661551135
0.4051355088897345 18.519971960982794 0.7830747321989411
0.4103630638431504 20.194082700256565 0.8080396215641449
0.41559061879656634 21.252474788483287 0.8380190294623123
0.42081817374998226 21.79196382262226 0.8585838187813974
0.4260457287033982 20.99491532413587 0.8473187396419194
0.4312732836568141 19.853386269286414 0.8019579160383499
0.43650083861023004 19.38606038332494 0.7888751033948558
0.44172839356364596 19.677003360838068 0.7998894626177876
0.4469559485170619 19.556503615230326 0.7850905505566581
0.4521835034704778 19.023438117474093 0.7998447596905014
0.45741105842389373 18.64563156216836 0.8007439141194397
0.46263861337730966 17.777714250185067 0.7969823649920634
0.4678661683307256 17.485222375531993 0.7852085126147598
0.4730937232841415 18.67807650734494 0.7855099012378455
0.47832127823755743 18.17102644587649 0.7576221441061505
0.48354883319097336 19.455813528802242 0.7697380478139259
0.4887763881443893 19.94762723768893 0.7795037638040225
0.4940039430978052 19.457752299927414 0.7573170568688857
0.49923149805122113 19.998370230142164 0.7604863941230048
0.5044590530046371 18.842318344169406 0.7555312207591368
0.5096866079580531 19.056459114062257 0.761638110377713
0.5149141629114691 18.173855448225133 0.758890887013497
0.5201417178648851 17.974946114719874 0.7500604246159669
0.525369272818301 17.63018153283138 0.7375467551702211
0.530596827771717 18.219990233646044 0.7353703770948836
0.535824382725133 18.32727189636748 0.7316435843765449
0.541051937678549 18.922025817965427 0.7421280991981225
0.546279492631965 19.716421589469554 0.7496541868471809
0.5515070475853809 19.76476930877846 0.7640677160914946
0.5567346025387969 19.593606873447737 0.7537643098542431
0.5619621574922129 18.762777444412812 0.7245655600763952
0.5671897124456289 17.08556505662102 0.6933901805821788
0.5724172673990449 18.093543391122466 0.7092001217028616
0.5776448223524608 18.751374001477192 0.720965626417766
0.5828723773058768 19.674162816663095 0.7335800200360238
0.5880999322592928 20.43442712165081 0.7504913138929167
0.5933274872127088 18.848225394726494 0.7391165767134746
0.5985550421661248 18.52273951800349 0.7447472629547237
0.6037825971195407 20.01893384339595 0.7831426290931855
0.6090101520729567 19.86657844594082 0.7572897878357343
0.6142377070263727 19.465284006524037 0.7260539493092977
0.6194652619797887 19.46680505065539 0.7132152960037783
0.6246928169332047 20.469703257071128 0.7464311288861204
0.6299203718866206 21.196500871918982 0.7646651780719016
0.6351479268400366 21.7312100842909 0.7744537297881209
0.6403754817934526 21.436013204253538 0.7641672660760556
0.6456030367468686 20.14886064163646 0.7112231482045667
0.6508305917002846 20.684595986236022 0.7125099418203088
0.6560581466537005 20.74288652987157 0.6991760011973083
0.6612857016071165 20.9481659926597 0.7140162979986259
0.6665132565605325 21.184049399948247 0.710027958025836
0.6717408115139485 20.434761053317803 0.698443720917396
0.6769683664673645 20.236226692529172 0.6910585770941295
0.6821959214207804 20.29653701617784 0.6966311174036439
0.6874234763741964 21.14083630366408 0.7258928707180575
0.6926510313276124 20.751321755961687 0.714375071244946
0.6978785862810284 19.933495673511736 0.6800270087588601
0.7031061412344444 19.852262801559622 0.6772060857291252
0.7083336961878604 20.67420226724417 0.6855062589622166
0.7135612511412763 21.487855928957515 0.7010984632343564
0.7187888060946923 21.45080358672949 0.7076359305097163
0.7240163610481083 20.430549061507424 0.6884029735224916
0.7292439160015243 20.774164193719606 0.6928683070018934
0.7344714709549403 21.370914590592765 0.7059031432264726
0.7396990259083562 21.666532358226217 0.712001921591156
0.7449265808617722 24.163565523731815 0.7576407658335055
0.7501541358151882 24.444272703766362 0.7673047225942502
0.7553816907686042 24.688247994777665 0.7566335288823768
0.7606092457220202 25.71906398138988 0.7522469257882399
0.7658368006754361 26.2118216834853 0.749410020921569
0.7710643556288521 28.019752969202493 0.7581784067010237
0.7762919105822681 30.254741996436564 0.7878744222101497
0.7815194655356841 30.213394431137324 0.7922372840734799
0.7867470204891001 30.601953718705552 0.8081870460376842
0.791974575442516 31.200586310703972 0.8303210723801908
0.797202130395932 31.22219854565008 0.8478095977176252
0.802429685349348 33.5843081856288 0.8833696749194342
0.807657240302764 33.95700708209806 0.8906977208546917
0.81288479525618 35.652572784158615 0.9187378451366247
0.8181123502095959 38.719735886751444 0.9449124016776372
0.8233399051630119 40.060802378016184 0.980557917418774
0.8285674601164279 43.80556027549997 1.0305995839536508
0.8337950150698439 45.66356938440136 1.0584946233527721
0.8390225700232599 52.40584479258308 1.1321618400901365
0.8442501249766758 55.70128364930441 1.1719956152592135
0.8494776799300918 55.689662971080296 1.1758230984965585
0.8547052348835078 58.314910849527244 1.2218466832317538
0.8599327898369238 62.02166949486552 1.2660184295406505
0.8651603447903398 66.05262455741392 1.305659461813521
0.8703878997437557 70.02927170521464 1.3229000800062733
0.8756154546971717 72.50730793267363 1.317960106591491
0.8808430096505877 72.10456229901452 1.2957258760264656
0.8860705646040037 77.25712486985891 1.3361032049402721
0.8912981195574197 76.43397883150408 1.3271235585311718
0.8965256745108356 80.76656360162224 1.377617893793007
0.9017532294642516 79.8886827087547 1.3694904878406495
0.9069807844176676 77.57079881608631 1.3616039645841074
0.9122083393710836 80.26535385617389 1.3763270758844859
0.9174358943244996 82.17037995975907 1.393191656334696
0.9226634492779155 84.27719983874508 1.3955694788955026
0.9278910042313315 90.53417673873074 1.4458104025201668
0.9331185591847475 95.09104071289934 1.5101029775943944
0.9383461141381635 94.1471302781749 1.4968617710707177
0.9435736690915795 94.77654844940868 1.5202308209895912
0.9488012240449955 93.4373624514927 1.504124911488403
0.9540287789984114 94.93346864851375 1.5037455107303996
0.9592563339518274 102.9232396454779 1.5796246752467908
0.9644838889052434 107.0433025024237 1.6215971103820508
0.9697114438586594 108.87463066883448 1.6257843256409696
0.9749389988120754 107.02773058650989 1.591170166796134
0.9801665537654913 99.89141719562907 1.498767254531541
0.9853941087189073 98.17755516974576 1.4543684579400415
0.9906216636723233 102.56119261038988 1.476304349180591
0.9958492186257393 105.70646612008818 1.499088997744168
1.0010767735791553 110.20614002120699 1.5521088844077386
1.0063043285325712 110.27643054539926 1.5556553531519923
1.0115318834859872 110.78724942175425 1.5572013530291415
1.0167594384394032 112.51498549726524 1.5447570388652574
1.0219869933928192 115.31445179923088 1.5524023671996658
1.0272145483462352 118.37936360281257 1.567906896962089
1.0324421032996511 121.14822641505127 1.5993861714170046
1.0376696582530671 123.25366090614082 1.6203839295633984
1.042897213206483 124.67225146542427 1.6310386813353555
1.048124768159899 125.80042502705595 1.641443015805392
1.053352323113315 130.64313910561842 1.6588202766049278
1.058579878066731 133.3462533057678 1.6722365009228144
1.063807433020147 134.07262677575966 1.67181583685268
1.069034987973563 131.6811467717284 1.652027168691985
1.074262542926979 126.7766079659413 1.599312179052243
1.079490097880395 125.76968357430509 1.5861810113322632
1.084717652833811 124.77106858572576 1.57039839360692
1.089945207787227 127.24179199142785 1.614708683340908
1.095172762740643 130.61845737632825 1.644986457855011
1.1004003176940589 130.44460542835978 1.665074005671426
1.1056278726474749 134.03773563371416 1.6877127880698934
1.1108554276008908 136.71945108443504 1.6987752517248629
1.1160829825543068 134.01132926327847 1.6564888645256053
1.1213105375077228 132.71633160359065 1.628799662121582
1.1265380924611388 131.12167425857635 1.6179390644683649
1.1317656474145548 131.77425084075136 1.6187643985424254
1.1369932023679707 136.21373309569182 1.6537786611536245
1.1422207573213867 142.62355902192837 1.7125060051413832
1.1474483122748027 141.69708898439626 1.7249046418138847
1.1526758672282187 143.83855680223286 1.7287438952526402
1.1579034221816347 135.85273103642353 1.666467013576344
1.1631309771350506 132.7508071985666 1.6282189021936433
1.1683585320884666 137.0162100939436 1.6287534423802357
1.1735860870418826 140.61371426150285 1.6563773780602193
1.1788136419952986 145.45897081344515 1.693278334111669
1.1840411969487146 142.44723543246087 1.6410566406481726
1.1892687519021305 140.15579967123756 1.620879427885844
1.1944963068555465 142.27909149947976 1.6345483801513245
1.1997238618089625 140.3780037854607 1.6079478063335266
1.2049514167623785 140.55616707666653 1.6283597142129729
1.2101789717157945 141.92161830900088 1.655170770678715
1.2154065266692105 143.95690126435787 1.6689845468493116
1.2206340816226264 148.64142836360048 1.708803891589954
1.2258616365760424 144.41042120409642 1.6517699715917205
1.2310891915294584 148.40581119704385 1.6598325545698807
1.2363167464828744 149.50824690545252 1.6753021473431993
1.2415443014362904 148.57323395585718 1.6743319249477409
1.2467718563897063 147.0965867566434 1.7044142414305805
1.2519994113431223 144.953553463414 1.7112312723321366
1.2572269662965383 148.407281807454 1.729258070663088
1.2624545212499543 149.31412585509622 1.7079748858914114
1.2676820762033703 150.89650404163345 1.7057805445354408
1.2729096311567862 143.92756083816687 1.6382743704775282
1.2781371861102022 139.57513890441155 1.6100179872036489
1.2833647410636182 140.84842017643797 1.631351035615473
1.2885922960170342 141.94223883365083 1.6395971780425431
1.2938198509704502 143.22466909968412 1.6525490263017175
1.2990474059238661 144.99582956488885 1.669801353352812
1.3042749608772821 144.24535621515727 1.657036631332546
1.309502515830698 148.82266643634037 1.677866805004353
1.314730070784114 147.47194480102598 1.6946581642851306
1.31995762573753 152.87780769060026 1.7585511810492436
1.325185180690946 151.29774076011054 1.752988662734238
1.330412735644362 150.27574459741464 1.7584988784251792
1.335640290597778 146.65416197658598 1.7084516020995946
1.340867845551194 144.68668170011918 1.6941753773013015
1.34609540050461 145.68384256397817 1.700054552368903
1.351322955458026 146.88279464146783 1.6869647239419243
1.356550510411442 145.13389821236325 1.6692303917971572
1.361778065364858 140.70761702981542 1.6513088784520478
1.3670056203182739 140.1759966774154 1.6459215914595209
1.3722331752716899 134.79801455137334 1.631237231696943
1.3774607302251058 138.894367787957 1.6428382647977582
1.3826882851785218 137.7786249112153 1.6087094712589438
1.3879158401319378 141.50642268401916 1.6200911079870277
1.3931433950853538 150.515772045718 1.6816514079951281
1.3983709500387698 147.33515298919892 1.6661107230026455
1.4035985049921857 143.12409111380285 1.6459725026302912
1.4088260599456017 137.7052590181561 1.6153455594068493
1.4140536148990177 141.7141569597659 1.656360430063676
1.4192811698524337 149.18244806762203 1.7318257439114908
1.4245087248058497 148.50036981453025 1.7310587175767496
1.4297362797592656 148.17578474813692 1.7510902517416693
1.4349638347126816 137.83051991052477 1.7040796013963904
1.4401913896660976 134.91900156315566 1.6679447805229606
1.4454189446195136 137.7002031552083 1.6637229742144992
1.4506464995729296 137.97362303182373 1.6474773161096379
1.4558740545263456 138.8835446015206 1.6425143643178084
1.4611016094797615 134.8401690503919 1.6239214742185315
1.4663291644331775 135.89778191035407 1.6435287292216711
1.4715567193865935 136.74087560824952 1.63947708379382
1.4767842743400095 137.64299704704007 1.650077724238972
1.4820118292934255 136.2021081589362 1.670150368264063
1.4872393842468414 133.4867516304581 1.675141317138168
1.4924669392002574 132.4207017930108 1.6798381045276418
1.4976944941536734 124.38070387790732 1.6282326870844217
1.5029220491070894 125.45800614143923 1.6318127105241136
1.5081496040605054 125.34278450452092 1.6171235922532543
1.5133771590139213 129.42045809098374 1.6682399749940042
1.5186047139673373 133.2788019564938 1.6797630260901202
1.5238322689207533 133.89582269845866 1.6849110783117065
1.5290598238741693 134.96738013258974 1.6575755577953222
1.5342873788275853 132.42292271039955 1.6235504563882894
1.5395149337810012 123.66777538838743 1.5570791906117816
1.5447424887344172 126.94731715123929 1.585310110478086
1.5499700436878332 127.30119338755611 1.5964932443358706
1.5551975986412492 133.66041205742266 1.6509140517340581
1.5604251535946652 142.57447045174453 1.7129059519755645
1.5656527085480811 142.54858681272648 1.7197516678055798
1.5708802635014971 153.68151918259508 1.8068757618341296
1.576107818454913 151.6314126621164 1.7917858136203992
1.581335373408329 146.19177918299812 1.7517062912385108
1.586562928361745 150.85384076659713 1.7700667556096252
1.591790483315161 150.5823452798588 1.760796599094446
1.597018038268577 153.74699985605315 1.76062773801815
1.602245593221993 162.95729344349627 1.8249857069817148
1.607473148175409 155.95516557034813 1.764681473636524
1.612700703128825 153.81626096467733 1.7438010420275294
1.617928258082241 149.66322984633433 1.7173784497912445
1.623155813035657 149.29390661148776 1.704258516932003
1.628383367989073 156.28512741371924 1.7464805691272711
1.6336109229424889 162.93963222070724 1.793372785271728
1.6388384778959049 160.3069192461751 1.7615131362618797
1.6440660328493208 161.49917721713257 1.7712346357110564
1.6492935878027368 157.74701606770907 1.7316524387136907
1.6545211427561528 161.9195280808657 1.7441224786988252
1.6597486977095688 176.51628649325997 1.826636340677533
1.6649762526629848 192.5514820540994 1.9081469762514303
1.6702038076164007 203.34980929121033 1.9466925170394447
1.6754313625698167 205.5787179245602 1.9404710002881385
1.6806589175232327 202.01623885333092 1.9188848415826094
1.6858864724766487 200.6801632064764 1.896305470362695
1.6911140274300647 196.26272820160537 1.86695659682498
1.6963415823834807 201.24707813613998 1.8969736819256258
1.7015691373368966 194.2398318132003 1.8688648512867996
1.7067966922903126 194.26639370349142 1.8936638646688952
1.7120242472437286 197.7881581508802 1.9141958586897458
1.7172518021971446 196.09055770992234 1.8775814649568905
1.7224793571505606 204.02274550719622 1.8915874210822639
1.7277069121039765 212.74365619543195 1.942516210302665
1.7329344670573925 217.223764996124 1.9620571984900088
1.7381620220108085 219.37430937581914 1.9685005898138326
1.7433895769642245 219.52180199875988 1.9620952299328458
1.7486171319176405 220.20811847824152 1.9530615695196367
1.7538446868710564 231.5992378860742 2.0006606532434406
1.7590722418244724 240.72502281010352 2.020928290708375
1.7642997967778884 236.84536015974604 1.991822052386998
1.7695273517313044 232.389312923703 1.966681006323788
1.7747549066847204 233.19573852633698 1.9831173724047402
1.7799824616381363 230.93088980351266 1.9806499603053804
1.7852100165915523 236.54929173162668 1.9858738319124227
1.7904375715449683 239.79949792645857 1.9974994088797255
1.7956651264983843 235.85370050668152 1.9637215091648745
1.8008926814518003 234.75399977822983 1.920437135862761
1.8061202364052162 228.26876424099126 1.8900547053214125
1.8113477913586322 221.57010998952805 1.8180465452864425
1.8165753463120482 224.12515957813926 1.8157096465202651
1.8218029012654642 227.6039900721136 1.8473181083891808
1.8270304562188802 234.39710853410665 1.8794594291022826
1.8322580111722961 246.93178804226991 1.9463079455858217
1.8374855661257121 245.70175586354748 1.937062702393085
1.842713121079128 243.71006239567117 1.9104677040161435
1.847940676032544 239.0971627285207 1.8683788928001868
1.85316823098596 237.83747466707808 1.8569288460130593
1.858395785939376 239.5977485383388 1.8534418052554167
1.863623340892792 233.59047899345035 1.8250028685353032
1.868850895846208 234.23031829771605 1.8167510483438694
1.874078450799624 231.08399847625506 1.8026681589424365
1.87930600575304 235.0312493888844 1.8373896431609957
1.884533560706456 235.34770744392117 1.8389204217202828
1.889761115659872 234.72654002657293 1.849158213991997
1.894988670613288 239.92638474969274 1.8629795477991657
1.9002162255667039 242.07782649848463 1.8546411580724451
1.9054437805201199 229.61570012280663 1.7688996312620333
1.9106713354735358 229.47251930693128 1.7521774762922182
1.9158988904269518 233.8559092398333 1.7673291845829642
1.9211264453803678 235.01385995098164 1.7726351820644823
1.9263540003337838 236.53674986529154 1.782002149047616
1.9315815552871998 229.37700894633392 1.7499192168445274
1.9368091102406157 222.88784185081084 1.7013077240467465
1.9420366651940317 223.92787559049185 1.701340509196618
1.9472642201474477 224.82109838334023 1.7092132374152242
1.9524917751008637 223.09644766503183 1.6863969977891273
1.9577193300542797 231.60136125750594 1.7386750989408484
1.9629468850076957 233.12931358892303 1.7484172416776569
1.9681744399611116 237.4189457560432 1.7572466443062478
1.9734019949145276 240.35780615949471 1.7682806797392774
1.9786295498679436 239.0551916298036 1.7520263141209638
1.9838571048213596 239.34377086606668 1.7348672721937977
1.9890846597747756 236.6812957540273 1.7345285689072238
1.9943122147281915 225.86061864247898 1.701055415511207
1.9995397696816075 221.5239055051315 1.6823723265712534
2.0047673246350235 214.2061097916973 1.6528749034484127
2.0099948795884393 208.42562404159338 1.6104794011922543
2.015222434541855 210.49186268399183 1.6035193070250944
2.0204499894952708 212.39169017938045 1.6011463947849653
2.0256775444486865 216.77466322203645 1.6204360503609856
2.0309050994021023 225.74278892997094 1.666813506308621
2.036132654355518 229.34914354605814 1.6855093993860313
2.041360209308934 224.2096378523998 1.6596761288439836
2.0465877642623496 224.78630729192753 1.6583790140416732
2.0518153192157653 219.07543865361785 1.6272831885863424
2.057042874169181 213.758648820298 1.598598120432641
2.062270429122597 218.7912695111909 1.6295840559963868
2.0674979840760126 215.6546043936281 1.625350520878727
2.0727255390294284 218.8548096000659 1.6364026074399662
2.077953093982844 226.60877486743846 1.674036661701997
2.08318064893626 225.64999927676428 1.6860550356354802
2.0884082038896756 220.63671434598285 1.667871234009518
2.0936357588430914 212.01145677509473 1.622173220433703
2.098863313796507 215.47474883029827 1.6389967336936349
2.104090868749923 217.2613509726662 1.6308206831387264
2.1093184237033387 219.75945685169458 1.6412751322227908
2.1145459786567544 218.46015503776377 1.6435943374809971
2.11977353361017 212.76830504186185 1.6076281341469132
2.125001088563586 211.13856667714768 1.6168680777701918
2.1302286435170017 211.22898240281478 1.611971197366368
2.1354561984704175 208.0820877585739 1.5844325004577136
2.140683753423833 208.19786495040552 1.5789010498307168
2.145911308377249 203.61429119707117 1.5547112399573624
2.1511388633306647 198.96466166731142 1.526142932886126
2.1563664182840805 209.3321183008705 1.5848184720019844
2.1615939732374962 210.37552336858573 1.6079161240653739
2.166821528190912 217.34051895767368 1.6482206386258929
2.1720490831443278 223.58853992076217 1.687105253066283
2.1772766380977435 212.0966517399075 1.6296459991405812
2.1825041930511593 216.01729682319214 1.6481515036057803
2.187731748004575 221.99325910204306 1.668198505920343
2.192959302957991 225.10507707610267 1.669532965787744
2.1981868579114066 223.46975409114648 1.6652926489199265
2.2034144128648223 211.07136515695694 1.6001600940879854
2.208641967818238 204.42581528314275 1.567797340054185
2.213869522771654 206.1730951862119 1.5830406467093994
2.2190970777250696 217.12284609940653 1.646138705491412
2.2243246326784853 223.80659709805977 1.69556338164307
2.229552187631901 230.9281942855308 1.728922851100989
2.234779742585317 229.5837300326039 1.6928139955096695
2.2400072975387326 220.45502963274598 1.6352303803727886
2.2452348524921484 215.31903513420502 1.6038587318502493
2.250462407445564 211.90691771032158 1.6095316053753388
2.25568996239898 208.05601998292335 1.6098786145734811
2.2609175173523957 208.7221786201299 1.596097085557384
2.2661450723058114 214.88126174157168 1.6164671753247406
2.271372627259227 213.04495980024464 1.598870438130085
2.276600182212643 212.41411134478062 1.5975776403008397
2.2818277371660587 212.49392173690924 1.624853229417991
2.2870552921194744 206.5380019917162 1.5985160570746464
2.29228284707289 212.699243011767 1.6218556212961057
2.297510402026306 220.75514478783592 1.6584540712379388
2.3027379569797217 219.34484947707824 1.6447467491620318
2.3079655119331375 219.80263305072285 1.6524161392069685
2.3131930668865532 213.39493981201494 1.6134581407385788
2.318420621839969 207.24706285265668 1.5897927249351622
2.3236481767933848 199.58082057666556 1.5453850659312653
2.3288757317468005 194.73890608389365 1.5303256114200783
2.3341032867002163 198.24653536593235 1.5474191960208914
2.339330841653632 202.95736228992635 1.5537083657250368
2.344558396607048 208.60921956189898 1.5923335098537095
2.3497859515604635 211.52914972114456 1.5957292620634251
2.3550135065138793 212.64739287899852 1.5907850568753172
2.360241061467295 218.14355533992517 1.6299637155010973
2.365468616420711 214.8555551065877 1.5964442000027481
2.3706961713741266 211.46768460250956 1.5773642468980296
2.3759237263275423 203.73226324968644 1.5338595085706854
2.381151281280958 207.0617532909193 1.5529016349101314
2.386378836234374 214.2562565579164 1.5752334296526018
2.3916063911877896 224.96055635335492 1.6351329727694401
2.3968339461412054 225.42907637603022 1.6389125054341687
2.402061501094621 221.90919520507896 1.6138333124238393
2.407289056048037 214.16875946329918 1.5840163253160255
2.4125166110014526 208.15724200060373 1.5527046096598849
2.4177441659548684 211.01320730081412 1.5421866528121586
2.422971720908284 211.60325587849795 1.5118016752375278
2.4281992758617 211.26844921294625 1.4848455621585586
2.4334268308151157 217.4371102113896 1.4812790697293148
2.4386543857685314 215.8895419411989 1.4469861880804098
2.443881940721947 215.5117112850023 1.4167227098090733
2.449109495675363 221.15225217849581 1.4176289607121542
2.4543370506287787 231.22631857390863 1.4367043707667904
2.4595646055821945 252.56926382931533 1.451882432500999
2.4647921605356102 290.50048311522283 1.4958696756449028
2.470019715489026 327.9282512728213 1.4897835795791814
2.4752472704424417 425.882567431649 1.6218432693001477
2.4804748253958575 600.2093965386601 1.8730330605702084
2.4857023803492733 866.3724854795379 2.2113258984555886
2.490929935302689 1208.7903159332952 2.602721979256796
2.496157490256105 1603.1219594195834 2.988409095827385
2.5013850452095205 1976.6419503112677 3.314094534810772
2.5066126001629363 2282.895262299339 3.560901509105716
2.511840155116352 2512.390660730471 3.7359228387304073
2.517067710069768 2673.4107483256234 3.8458193043635847
2.5222952650231836 2848.372006381716 3.9650627789545205
2.5275228199765993 3109.4144344524602 4.13084997126134
2.532750374930015 3477.7565082454103 4.355270769040495
2.537977929883431 4075.5597632819863 4.717912533430737
2.5432054848368466 4858.245770560928 5.165630490830483
2.5484330397902624 5677.756092598855 5.57307090941017
2.553660594743678 6355.468202847249 5.887713242333134
2.558888149697094 6726.18850486616 6.036799598508912
2.5641157046505096 6691.569775243124 6.002765295964505
2.5693432596039254 6260.984834513748 5.802659108235059
2.574570814557341 5550.5834590733575 5.4553250144714855
2.579798369510757 4780.962029428935 5.072349761642271
2.5850259244641727 4094.393245811293 4.694391559899113
2.5902534794175884 3527.9908799444743 4.354592760063711
2.595481034371004 3130.2932645885157 4.104654180994077
2.60070858932442 2793.1912764332114 3.8807016422741465
2.6059361442778357 2473.0588359693334 3.657952291171287
2.6111636992312515 2110.914922095667 3.3776240793196872
2.6163912541846672 1725.0035514031774 3.042374438658072
2.621618809138083 1339.811906121201 2.682182626437611
2.6268463640914987 1001.944885264901 2.318202174583136
2.6320739190449145 742.3110081932184 2.00807587799962
2.6373014739983303 559.0169535631538 1.7770754671777702
2.642529028951746 436.96085363700934 1.6137170262373373
2.6477565839051618 351.25243128823894 1.5010056112466206
2.6529841388585775 305.3253063514949 1.4530364737679953
2.6582116938119933 277.4263995752222 1.4255768839338745
2.663439248765409 260.6987592459563 1.4168977163393888
2.668666803718825 249.19738430707488 1.418176295021653
2.6738943586722406 237.32420570837357 1.408925752735487
2.6791219136256563 232.41911596893777 1.44335737493621
2.684349468579072 224.5438181479808 1.4464828486635177
2.689577023532488 219.43032414155317 1.4563009087675922
2.6948045784859036 214.707808748015 1.4427298301442333
2.7000321334393194 208.955747983393 1.4136029229859186
2.705259688392735 210.6775271477175 1.4320603076637421
2.710487243346151 216.46051930102433 1.461221969330718
2.7157147982995666 225.01963820288637 1.5168782773520306
2.7209423532529824 226.00918647940225 1.5502040198954778
2.726169908206398 225.02119885887475 1.5674635296739121
2.731397463159814 221.58649665234418 1.5631986971508838
2.7366250181132297 214.23239413011052 1.5367768253868548
2.7418525730666454 212.18886041423397 1.5470694472729694
2.747080128020061 214.13840550271803 1.5749727967292564
2.752307682973477 221.28060611109146 1.596331815187568
2.7575352379268927 222.13741270809584 1.5994459068829792
2.7627627928803085 209.74476531085443 1.5262169659470584
2.767990347833724 203.1484634109021 1.4941784092953163
2.77321790278714 203.32719240880618 1.4961679894272084
2.7784454577405557 207.38109715328983 1.5119168649870909
2.7836730126939715 211.7091971408182 1.5258776434620358
2.7889005676473873 205.84414616309317 1.509424999807595
2.794128122600803 204.11449830323733 1.5114764895956598
2.7993556775542188 211.89723097604542 1.5516104202982925
2.8045832325076345 215.48813407760161 1.5740014239412679
2.8098107874610503 226.7132206721073 1.6228206189864418
2.815038342414466 227.4082975399591 1.6233398137862096
2.820265897367882 226.2680347487639 1.627861701159425
2.8254934523212976 220.03782052873032 1.607536182064363
2.8307210072747133 218.79211991643675 1.6069823818906916
2.835948562228129 220.04348288560007 1.6225724563579211
2.841176117181545 213.21572917492867 1.6018532720124357
2.8464036721349606 213.17267938244535 1.5926654137498293
2.8516312270883764 217.02169201179424 1.5979360286782491
2.856858782041792 218.89537984112815 1.602622021246825
2.862086336995208 224.08318975580755 1.6278532639833727
2.8673138919486236 219.77201943496723 1.6288754877470342
2.8725414469020394 217.17190313192881 1.617165524623237
2.877769001855455 210.50816026410092 1.5738788724248367
2.882996556808871 206.9214454338796 1.5505546315455283
2.8882241117622867 205.68472079309348 1.5460688437383696
2.8934516667157024 210.92060438537433 1.5622842508108665
2.898679221669118 216.64656806651155 1.5886322072592907
2.903906776622534 220.1341300629132 1.5998548186621568
2.9091343315759497 226.87571649574286 1.628013076147318
2.9143618865293655 225.9789255671032 1.6178909586034502
2.919589441482781 221.5301258548406 1.5936402727917272
2.924816996436197 213.4785988613622 1.5572329082298608
2.9300445513896127 210.29358467551035 1.5437668022308708
2.9352721063430285 213.52426744785376 1.545233983044513
2.9404996612964442 215.4248094443633 1.5600441622086112
2.94572721624986 220.13635186948196 1.582499313993298
2.9509547712032758 222.040694555998 1.5985983162872934
2.9561823261566915 219.74598258503835 1.5931995654562818
2.9614098811101073 220.88578404298121 1.5876784124861019
2.966637436063523 218.74536093778255 1.5863924784263284
2.971864991016939 222.299857889551 1.6143736904700772
2.9770925459703546 223.87475419365234 1.6079713265925817
2.9823201009237703 219.47713823349324 1.5676926502757034
2.987547655877186 220.7167132037519 1.5570425691049083
2.992775210830602 217.1283326490978 1.531186408056835
2.9980027657840176 217.84756712824273 1.5471084889544309
3.0032303207374333 214.01462123371178 1.5341999370699695
3.008457875690849 208.34803487611563 1.5123558038520828
3.013685430644265 207.94489984667064 1.4859666345409335
3.0189129855976806 203.54681000687344 1.4585246646906125
3.0241405405510964 207.44504149483265 1.476642557091367
3.029368095504512 206.0740786157902 1.4545816537540852
3.034595650457928 208.64068813762987 1.466617421508502
3.0398232054113437 208.81960826837496 1.4551453755831767
3.0450507603647594 208.6808164846951 1.4558064193348723
3.050278315318175 210.78007066469905 1.468712780125854
3.055505870271591 207.18273115416918 1.4458219950622486
3.0607334252250067 204.76895224234548 1.4428271215121666
3.0659609801784224 208.28103151148807 1.4521211326467376
3.071188535131838 217.5280034678172 1.5047327104003083
3.076416090085254 225.29283939583624 1.5297787300870553
3.0816436450386697 223.14452499464429 1.498191991376589
3.0868711999920855 216.1874162691032 1.4398303714397178
3.0920987549455012 213.92910175465624 1.4069540358106898
3.097326309898917 213.31963673598955 1.3907848519988948
3.1025538648523328 220.11606570137425 1.4071280952054428
3.1077814198057485 226.98990451851506 1.4264036301510616
3.1130089747591643 230.96219125076152 1.4166628900029419
3.11823652971258 229.43170766542275 1.3971393941241035
3.123464084665996 230.24886450113658 1.3847746411620065
3.1286916396194115 229.5319672524663 1.353371823006141
3.1339191945728273 231.28170583700722 1.3436422184588606
3.139146749526243 237.34664866948322 1.3391187358678462
3.144374304479659 244.44812642995362 1.3482141808425931
3.1496018594330746 246.37581469078597 1.3378511716527013
3.1548294143864903 251.07644558780203 1.3448704206240136
3.160056969339906 251.27475843374359 1.3223238151846732
3.165284524293322 253.2541502459433 1.2966393942817398
3.1705120792467376 257.82592718251993 1.2730697675001932
3.1757396342001534 269.2825890147234 1.2653523846823684
3.180967189153569 283.8836218492133 1.2745454640923923
3.186194744106985 301.5007372406276 1.2963671586768162
3.1914222990604006 326.5654578539395 1.3334278059955427
3.1966498540138164 347.6286530069306 1.3661730730529325
3.201877408967232 371.23517488760996 1.4013589023012816
3.207104963920648 400.596357527321 1.4389589502237103
3.2123325188740637 423.02139362150757 1.4612729512396319
3.2175600738274794 457.49175535144445 1.5133607878556863
3.222787628780895 490.2850956387522 1.5592928708966776
3.228015183734311 516.8208461865235 1.5966752324660232
3.2332427386877267 544.649429825307 1.6328641084608373
3.2384702936411425 581.0164447980521 1.6826101793075952
3.2436978485945582 616.4062404768003 1.735836964492248
3.248925403547974 647.7980040239621 1.7792783573829338
3.2541529585013897 675.5927340845025 1.8166596965104487
3.2593805134548055 695.2243406857353 1.8435351524788952
3.2646080684082213 710.1247041281132 1.8618653136251668
3.269835623361637 717.2329585734532 1.8668788485608412
3.275063178315053 713.7581529761546 1.8564990857263484
3.2802907332684685 703.0823236364278 1.836554582962992
3.2855182882218843 679.1072465336557 1.798731297894066
3.2907458431753 653.2620507441429 1.7631012722232904
3.295973398128716 625.3887114111591 1.7250033000074982
3.3012009530821316 601.9750926619728 1.6927717817201753
3.3064285080355473 569.6341534364088 1.6486501201921815
3.311656062988963 538.8815481897608 1.6031879997319542
3.316883617942379 507.2533862243038 1.5528605816437304
3.3221111728957946 482.00768302306864 1.5157907057661397
3.3273387278492104 471.20172735679114 1.4965252603691483
3.332566282802626 466.9145174130084 1.4887292714159137
3.337793837756042 469.87306288819866 1.4968905755783655
3.3430213927094576 473.66073460737977 1.497253143660326
3.3482489476628734 478.8269650866076 1.4981513170699752
3.353476502616289 483.40417460618363 1.5016283285747591
3.358704057569705 488.3024023861984 1.505607554997341
3.3639316125231207 486.13371113799724 1.5046727498343946
3.3691591674765364 479.3128322502449 1.4944704685741061
3.374386722429952 464.4951954610656 1.4720235072896672
3.379614277383368 439.0691887883325 1.4381549639749767
3.3848418323367837 409.45582447637815 1.3906136334851924
3.3900693872901995 381.82786176411537 1.353860875744527
3.3952969422436152 358.97537583357837 1.3297056775485994
3.400524497197031 341.63372750570613 1.3126179559249869
3.4057520521504467 327.6072473211233 1.3058022597685108
3.4109796071038625 318.1039737108783 1.3064097230135352
3.4162071620572783 311.8952713378869 1.3093132545642394
3.421434717010694 305.89265385515336 1.3111786109761792
3.4266622719641098 296.93528432146 1.3069742676519065
3.4318898269175255 290.0091349141784 1.304664651165076
3.4371173818709413 270.72811958419123 1.264313269398555
3.442344936824357 260.4766194335742 1.250132535136221
3.447572491777773 251.78345944084677 1.232372988794617
3.4528000467311886 241.31518711436817 1.205443649266482
3.4580276016846043 236.79561333051763 1.1908398468291026
3.46325515663802 232.16906828082105 1.1713269971293274
3.468482711591436 234.44474960988885 1.163871040943678
3.4737102665448516 235.98961024317532 1.15726552558218
3.4789378214982674 240.34113553102145 1.1548266776593337
3.484165376451683 245.4879161051994 1.153494542082586
3.489392931405099 255.9872652729949 1.171592092649479
3.4946204863585146 278.5328077587467 1.207496287551367
3.4998480413119304 307.1253171414793 1.239463193860365
3.505075596265346 339.53343806340973 1.2849621521478476
3.510303151218762 383.3666370203766 1.3508496914624724
3.5155307061721777 443.62872281198923 1.4386269750584695
3.5207582611255934 514.1046711530582 1.5415144645884709
3.525985816079009 623.2260511769065 1.6885524666194025
3.531213371032425 747.9258327542778 1.8457259233230825
3.5364409259858407 894.1963919755574 2.0185743536443366
3.5416684809392565 1064.064208193671 2.2018518187039833
3.546896035892672 1255.807580002308 2.393590490164651
3.552123590846088 1469.9141738418573 2.5916928801678836
3.5573511457995037 1729.7756110625867 2.8118120765790326
3.5625787007529195 2057.428081831006 3.0672726412732194
3.5678062557063353 2485.0822899527657 3.3737312324538595
3.573033810659751 3100.3562474835153 3.767418665719762
3.5782613656131668 3994.4113842706315 4.278640698231271
3.5834889205665825 5357.606829615532 4.956797369786488
3.5887164755199983 7335.506362748873 5.799681201966479
3.593944030473414 9864.424470252208 6.678454887681209
3.59917158542683 12485.2283846128 7.478868156874617
3.6043991403802456 14803.412306881972 8.121233698700417
3.6096266953336613 15969.505002576545 8.411520977056997
3.614854250287077 15699.947435093218 8.32898077225862
3.620081805240493 14061.517880857591 7.879642932247597
3.6253093601939086 11484.789551660524 7.133698728571815
3.6305369151473244 8775.065305895998 6.228901691567053
3.63576447010074 6201.827528178418 5.222395332089365
3.640992025054156 4276.768406781573 4.326045992301009
3.6462195800075716 2843.358217885966 3.523378524619008
3.6514471349609874 1897.2306650254557 2.8700463145684836
3.656674689914403 1292.9666540155565 2.365842701017515
3.661902244867819 942.6717883645287 2.016578843877733
3.6671297998212347 726.4688512850823 1.769145405576309
3.6723573547746504 601.1081716395735 1.6139945546815027
3.677584909728066 512.7308721735936 1.4936651530166183
3.682812464681482 452.88396206478023 1.4068370246405606
3.6880400196348977 408.4828054111426 1.3440614431188933
3.6932675745883135 375.69791555920295 1.2962461312341478
3.698495129541729 348.57371123105617 1.2531904054800775
3.703722684495145 330.1696037338673 1.2204136268568309
3.7089502394485607 318.5195287338603 1.196399736813055
3.7141777944019765 306.8847162673162 1.172937249398336
3.7194053493553922 305.6810405065828 1.18351083374472
3.724632904308808 304.46218304668486 1.1907768175185245
3.7298604592622238 296.6868207535706 1.1856353629296443
3.7350880142156395 290.04209635978447 1.171160711282431
3.7403155691690553 281.2404113826469 1.1517014706609747
3.745543124122471 280.3048404599564 1.155866222658106
3.750770679075887 287.88104985117445 1.1794635859161504
3.7559982340293026 290.6128764436127 1.1875092555044178
3.7612257889827183 287.93921059383496 1.181469983500312
3.766453343936134 291.94703345245176 1.1901645659896507
3.77168089888955 297.8297444774227 1.1948313609799484
3.7769084538429656 302.35621817743186 1.208470724877141
3.7821360087963813 308.2568251119454 1.2192288076063265
3.787363563749797 313.69848122064593 1.2393676071434776
3.792591118703213 318.81039638306686 1.2510590700852744
3.7978186736566286 329.6175727425341 1.2692920291526257
3.8030462286100444 349.000440168057 1.3010079592023491
3.80827378356346 370.77295482397403 1.3353542972568855
3.813501338516876 387.8048182127073 1.365588459196508
3.8187288934702917 404.61212786664186 1.3921650428178984
3.8239564484237074 400.6103516442979 1.3715753273902072
3.829184003377123 393.6816978301285 1.3510453553385589
3.834411558330539 387.06199197049267 1.329982266154964
3.8396391132839547 388.3306480353806 1.3208054216829128
3.8448666682373704 389.0293720085748 1.3205644665051908
3.850094223190786 389.9912469378071 1.3160672406309293
3.855321778144202 385.84550003056785 1.3114105652677028
3.8605493330976177 366.83835395345335 1.2754295500392918
3.8657768880510335 352.56826025792043 1.2394524933531925
3.8710044430044492 330.3156982991526 1.1930900241840903
3.876231997957865 324.831161786814 1.175879257077512
3.8814595529112808 323.5030600474896 1.1715594264193498
3.8866871078646965 322.63690978613903 1.1687630509652867
3.8919146628181123 319.32950592732055 1.15690318311338
3.897142217771528 319.4350828590679 1.1550369002187126
3.902369772724944 316.63891700510334 1.1496634883508183
3.9075973276783595 314.9471852406293 1.1477079787357463
3.9128248826317753 315.33028528769205 1.1524396877536478
3.918052437585191 314.0594127954904 1.152329330256982
3.923279992538607 316.4662063762704 1.1591954506832303
3.9285075474920226 322.3082852706074 1.1686445661515015
3.9337351024454383 324.3831743049076 1.1725942371981282
3.938962657398854 322.0498666322171 1.1662808998730083
3.94419021235227 320.84635322904916 1.157716432561947
3.9494177673056856 317.4013127470112 1.1401176625368237
3.9546453222591014 321.9125233527009 1.1432085749609822
3.959872877212517 331.3321620376764 1.1595656677108412
3.965100432165933 339.11264248351677 1.1716189992528077
3.9703279871193486 356.582713979419 1.1967893933399811
3.9755555420727644 373.10793805143805 1.218626897577028
3.98078309702618 386.022977313243 1.2315374626419824
3.986010651979596 404.3083969639801 1.257879180595919
3.9912382069330117 424.98104972316713 1.2883160367209148
3.9964657618864274 451.46182760076283 1.3289202389233097
4.001693316839844 481.34390791267015 1.3708643133068743
4.00692087179326 511.2025473071801 1.40840822951357
4.012148426746676 542.2198387095164 1.4546603078131768
4.017375981700092 577.4335591519527 1.519126861962276
4.0226035366535084 629.7770430758186 1.5953228549623866
4.027831091606925 692.9405335478805 1.6783130435080893
4.033058646560341 760.0416640696202 1.7602138441077686
4.038286201513757 843.378310183429 1.852916754802295
4.043513756467173 929.5155165864661 1.9503306627836439
4.0487413114205895 1031.0118752622902 2.0561129005080674
4.053968866374006 1147.2984021357117 2.1675284958974403
4.059196421327422 1276.681431780249 2.2879555178610373
4.064423976280838 1427.522880396869 2.41793506208761
4.069651531234254 1624.2926375708084 2.5795920045043568
4.0748790861876705 1843.3108925865001 2.752062307283702
4.080106641141087 2091.716681770742 2.930534927406317
4.085334196094503 2371.5381454031667 3.1166026844662507
4.090561751047919 2676.854889698854 3.319469691253061
4.095789306001335 3029.0110914596366 3.5364945006004067
4.1010168609547515 3430.8656859298167 3.770280677383546
4.106244415908168 3820.153176450659 3.9801191009991235
4.111471970861584 4231.351060774579 4.179537275320323
4.116699525815 4664.403659903028 4.387104332428461
4.121927080768416 5053.763910121635 4.508257299334178
4.1271546357218325 5472.723177601105 4.646703985340226
4.132382190675249 5884.305386444092 4.80203761704988
4.137609745628665 6286.805449901934 4.9450150969058475
4.142837300582081 6657.0477010768245 5.073861099795215
4.148064855535497 6920.185641494693 5.16196491183705
4.1532924104889135 7138.021320755105 5.230963575423656
4.15851996544233 7256.860285557667 5.266759966272938
4.163747520395746 7237.198788082305 5.255256007316219
4.168975075349162 7106.786959563945 5.19662399620427
4.174202630302578 6840.118744556217 5.091599479127107
4.1794301852559945 6483.74221089431 4.962446345533291
4.184657740209411 6028.799512237795 4.780220320806763
4.189885295162827 5470.367981089996 4.546064130773618
4.195112850116243 4910.808679285948 4.296653355239892
4.200340405069659 4342.259689495876 4.028492131319653
4.2055679600230755 3801.9690388898553 3.7625242113376323
4.210795514976492 3327.6405188438716 3.5161908514967495
4.216023069929908 2900.6580217911646 3.2832966823710668
4.221250624883324 2503.605704060953 3.0489887363846315
4.22647817983674 2193.451105318708 2.862072173850754
4.2317057347901565 1900.773864691191 2.662926249663981
4.236933289743573 1649.1194048182394 2.472636803361765
4.242160844696989 1441.7508286175414 2.305934439309741
4.247388399650405 1261.2652613492892 2.1532970732791767
4.252615954603821 1111.0439999161824 2.0239268864563233
4.257843509557238 994.4471917234904 1.9149467058306786
4.263071064510654 881.421658835479 1.8009828917363395
4.26829861946407 787.584700065503 1.6991009957473286
4.273526174417486 708.8175228565798 1.6105856892466097
4.278753729370902 639.4504187648548 1.527731469473555
4.283981284324319 576.8985920392953 1.4508104443548109
4.289208839277735 520.3538290968198 1.3775612186851618
4.294436394231151 475.4737124665723 1.3198580961091413
4.299663949184567 438.40839230597027 1.269495574399296
4.304891504137983 408.4055909381934 1.2256485951477778
4.3101190590914 388.14389539727836 1.1968680174850166
4.315346614044816 367.7134972737595 1.1697826258284127
4.320574168998232 349.31422899360973 1.1413730353489375
4.325801723951648 332.1090157047551 1.1183289139765376
4.331029278905064 315.60209134607703 1.097542336943047
4.336256833858481 305.77704981841777 1.0879478028055733
4.341484388811897 297.0831367040383 1.0834416500144342
4.346711943765313 286.0873221975901 1.0669219468817959
4.351939498718729 272.8117801854009 1.0421384807073943
4.357167053672145 262.20974123222294 1.024492784457452
4.362394608625562 257.79230899146535 1.0221718916989129
4.367622163578978 257.57678490723407 1.0251367314952344
4.372849718532394 252.38204182245389 1.0256393029441633
4.37807727348581 244.9608123642846 1.0193799498572986
4.383304828439226 239.9428531451122 1.0256739669365647
4.388532383392643 233.94779437309742 1.024660724964081
4.393759938346059 231.8714833498393 1.0241142188533903
4.398987493299475 224.70925013004842 1.0177579187829249
4.404215048252891 215.53042953914695 0.9997677563177515
4.409442603206307 209.96699740722005 0.9949185846156808
4.414670158159724 199.31162543311356 0.9800458628683892
4.41989771311314 191.94344739955866 0.9691986764569847
4.425125268066556 190.94019740902044 0.979211056555002
4.430352823019972 191.6626519847403 0.9817321764985453
4.435580377973388 191.08202753364537 0.9807414448786216
4.440807932926805 187.80187870321086 0.9767469087029805
4.446035487880221 183.32794319538522 0.977026550907156
4.451263042833637 181.26675073217916 0.984580198972226
4.456490597787053 176.42891996456842 0.9684665477469663
4.4617181527404695 175.4813973957407 0.9795689610834108
4.466945707693886 173.44744967363724 0.977383389246032
4.472173262647302 174.89976710196447 0.9849570014428829
4.477400817600718 171.97880119264042 0.9734620423743219
4.482628372554134 167.01846515612007 0.9548270294178934
4.4878559275075505 169.58139906126183 0.9699191509491025
4.493083482460967 165.67934591069223 0.9543016797302859
4.498311037414383 164.46157632723762 0.9563078330134869
4.503538592367799 162.74875135950558 0.9527125268478477
4.508766147321215 157.5512345541553 0.9372870238427972
4.5139937022746315 153.2979694671682 0.9217365397386399
4.519221257228048 155.08706763216884 0.9317782994868538
4.524448812181464 155.98884623597317 0.9428993787183894
4.52967636713488 156.2154346503551 0.9616347031653653
4.534903922088296 155.89496458593146 0.9672196187699875
4.5401314770417125 155.69485197855295 0.9737072844549634
4.545359031995129 157.07876044878813 0.9800300711509642
4.550586586948545 162.17487466401295 1.0023779190308248
4.555814141901961 165.42440191879768 1.0189664119531392
4.561041696855377 163.527364633485 1.009880644377733
4.5662692518087935 159.14379133688539 0.9885604827144003
4.57149680676221 152.26265813345577 0.948655633417408
4.576724361715626 150.2872084214466 0.9483271773820137
4.581951916669042 155.1981525746471 0.964792199158041
4.587179471622458 154.54794869190707 0.9592121105650225
4.5924070265758745 158.4817803073081 0.9856697329370754
4.597634581529291 158.1238629206551 0.9812512796557614
4.602862136482707 156.46403945799625 0.9855339779816824
4.608089691436123 160.58692370780884 1.0147588507829388
4.613317246389539 157.82336956473586 1.004108505270206
4.6185448013429555 158.9981879009825 1.0154151135513585
4.623772356296372 157.64714116923903 1.0162469100040632
4.628999911249788 159.04289685404748 1.022323254747622
4.634227466203204 160.7287614590616 1.0328846993281755
4.63945502115662 161.57754991030592 1.0257457639184975
4.6446825761100365 158.06662809373196 0.9942872990660498
4.649910131063453 155.98141671836456 0.9831609233308001
4.655137686016869 155.15593066070645 0.9731197634120772
4.660365240970285 155.7864695522656 0.9738396111578103
4.665592795923701 155.49822030096203 0.9836638127446898
4.6708203508771176 154.35688014926154 0.993149487623275
4.676047905830534 155.49331849186595 1.0083951755422627
4.68127546078395 155.38386622196882 1.0195894856918033
4.686503015737366 151.46717170305212 1.0022867324786642
4.691730570690782 151.43491797120407 0.994406050447738
4.696958125644199 147.11038389886298 0.9716100306917722
4.702185680597615 145.01406014579752 0.9445891998664668
4.707413235551031 143.34012216512644 0.9346397001443824
4.712640790504447 142.53976757640825 0.9339420490591599
4.717868345457863 146.93432024810522 0.9584524762658703
4.72309590041128 150.32683781307975 0.9841474625301428
4.728323455364696 152.7214469438875 1.0037492990633199
4.733551010318112 154.13824631072993 1.0134400300048994
4.738778565271528 155.46651788214348 1.0109692301927014
4.744006120224944 156.95959165188765 1.0027832412814697
4.749233675178361 158.67730325089315 1.008774808880905
4.754461230131777 159.22513804896403 1.0160424058025728
4.759688785085193 158.82996633826338 1.0326732244694006
4.764916340038609 152.61653956734193 1.0099785136425274
4.770143894992025 150.92642362963932 1.0052171620442112
4.775371449945442 148.95513899195015 0.9704865396973618
4.780599004898858 151.28459795888693 0.9663278000036318
4.785826559852274 150.92724975941505 0.9621508813733658
4.79105411480569 147.58407565839556 0.9487737794875122
4.796281669759106 144.5583031103396 0.9463110075177757
4.801509224712523 142.94580693460784 0.9429159002989357
4.806736779665939 140.63072690524785 0.9356746259240867
4.811964334619355 141.37892609214322 0.9462840269857742
4.817191889572771 143.43797162553196 0.9597133501011708
4.822419444526187 142.54328936451694 0.9520244347874661
4.827646999479604 145.81273672342002 0.9569856216506567
4.83287455443302 143.8584220166164 0.9580421472854769
4.838102109386436 143.68858577782333 0.9526023252519027
4.843329664339852 148.65296423265937 0.9753615425932265
4.848557219293268 149.0244644186945 0.9755487452205851
4.853784774246685 149.56169990168547 0.9703743788736212
4.859012329200101 150.40360872873762 0.9751604572135164
4.864239884153517 145.88905302305488 0.9503279018971018
4.869467439106933 147.17711503979197 0.9549930521668795
4.8746949940603495 145.887300747868 0.9488237371747629
4.879922549013766 147.1268249090231 0.9430085262961436
4.885150103967182 149.96931849078052 0.9476559757332204
4.890377658920598 150.15309273361035 0.9466543088099257
4.895605213874014 150.35276009142513 0.9411929319759089
4.9008327688274305 149.56582051921546 0.9360564579501925
4.906060323780847 150.18742177028585 0.9380748211889102
4.911287878734263 149.9061331837454 0.9430223813867059
4.916515433687679 149.85839306543085 0.9625029934589138
4.921742988641095 145.8668067966383 0.9386378314418099
4.9269705435945115 146.3739646464725 0.9289030814808072
4.932198098547928 148.65103584623395 0.9321544553086134
4.937425653501344 150.7403849405638 0.9372511667298317
4.94265320845476 151.81098050154526 0.9603953478120355
4.947880763408176 148.23009126193384 0.9460143878951733
4.9531083183615925 147.74271698687372 0.9468562910439686
4.958335873315009 145.51431166325096 0.9371654327763247
4.963563428268425 150.47375135885676 0.9534134298010075
4.968790983221841 153.05121004232882 0.9684321282869702
4.974018538175257 150.91778586584184 0.951808424800863
4.9792460931286735 149.1016533129475 0.9308161283006287
4.98447364808209 147.80474692669006 0.9126064561866398
4.989701203035506 149.40286218976135 0.8960998054227505
4.994928757988922 155.62839114771063 0.8933045870795664
5.000156312942338 159.22811506530618 0.8952159195796985
5.0053838678957545 159.50169324004437 0.8746693687580637
5.010611422849171 166.24138662418693 0.8773480811550111
5.015838977802587 170.58862056752307 0.8770216129487176
5.021066532756003 172.0813368543324 0.8775751114382053
5.026294087709419 170.93152148229248 0.8741320951060482
5.0315216426628355 164.7006401809429 0.8640854256201593
5.036749197616252 163.02428552286818 0.8777345668575623
5.041976752569668 161.432496133706 0.8801532882401876
5.047204307523084 159.444280240911 0.8791352798409261
5.0524318624765 159.10559913896182 0.8769798114319461
5.0576594174299165 160.59939584232524 0.8722399238631825
5.062886972383333 164.03076059164945 0.8737492935352493
5.068114527336749 169.22682235162142 0.879771137560506
5.073342082290165 176.79711184462036 0.8827979599253443
5.078569637243581 181.44349672969915 0.871110224707014
5.0837971921969975 186.1350453067771 0.856548058183941
5.089024747150414 197.2380052347399 0.8629518618001689
5.09425230210383 207.98373211718538 0.8686138300341285
5.099479857057246 223.7426825330065 0.8876208079798652
5.104707412010662 240.99486334579262 0.9037301407735359
5.109934966964079 260.09580389130866 0.9193171234638695
5.115162521917495 283.8495418481307 0.9521579693462685
5.120390076870911 307.1240738665039 0.984325019347024
5.125617631824327 325.1099484182615 1.0054761671735757
5.130845186777743 333.9120434500035 1.0188810429503017
5.13607274173116 330.82587217412737 1.0128650489975706
5.141300296684576 316.18765194858827 0.9999401597605014
5.146527851637992 293.5747726369246 0.974614986871769
5.151755406591408 267.56054477505245 0.9458080219283785
5.156982961544824 246.56591952048572 0.9369361363278566
5.162210516498241 231.70716335918254 0.9336817272507266
5.167438071451657 216.31176204617805 0.934288746248374
5.172665626405073 202.4775141723662 0.9315595062610574
5.177893181358489 190.23437884933392 0.9137058691714462
5.183120736311905 182.91466968265703 0.914929465318935
5.188348291265322 177.75246939195975 0.9181940639022115
5.193575846218738 173.82558820409724 0.9245389469764698
5.198803401172154 168.51422418215813 0.9230842703616806
5.20403095612557 168.30863959499072 0.9337727744961508
5.209258511078986 167.3233984423668 0.9358973950815795
5.214486066032403 165.5447183769029 0.9310177535677367
5.219713620985819 161.30638856404414 0.9155036874646189
5.224941175939235 160.1249116777857 0.9073542025790331
5.230168730892651 154.93601966794515 0.8892947491353296
5.235396285846067 151.10801878927424 0.8744206600995892
5.240623840799484 148.4952607562334 0.8601506078463345
5.2458513957529 150.7158079802295 0.8682030085755595
5.251078950706316 152.11336855235643 0.8772456956145176
5.256306505659732 155.61548630250442 0.8919467747386758
5.261534060613148 154.90076787803258 0.8949374972835128
5.266761615566565 154.9287094879202 0.8943922168191025
5.271989170519981 152.582457105158 0.8901431063228684
5.277216725473397 150.81209804743702 0.8955542043952393
5.282444280426813 149.07991895864103 0.9024278179581504
5.2876718353802294 146.63435571653906 0.902267267579959
5.292899390333646 146.1665164505429 0.8976176795233125
5.298126945287062 142.62511431749192 0.8698276038209305
5.303354500240478 142.47367271231874 0.8665791256989236
5.308582055193894 145.12962034985526 0.8650337320585317
5.3138096101473105 145.60821704998233 0.8617814339773863
5.319037165100727 152.12329949648972 0.8785931191593992
5.324264720054143 150.486929210683 0.8716703341963437
5.329492275007559 150.34695552409912 0.8736915357673248
5.334719829960975 149.46272828528544 0.8815716564112652
5.3399473849143915 147.66744023987582 0.884075035470011
5.345174939867808 148.4989556218047 0.8913057640805017
5.350402494821224 150.63331758301507 0.8937684892282093
5.35563004977464 149.12751283759775 0.8854807146101131
5.360857604728056 146.2416928504582 0.8705040978615542
5.3660851596814725 146.74574471326508 0.8687107066760235
5.371312714634889 149.67666513616328 0.870805048211635
5.376540269588305 154.75857411474834 0.8697621720214641
5.381767824541721 155.96395048362567 0.8735300935819769
5.386995379495137 152.76325573217878 0.8644440384475907
5.3922229344485535 150.28686166054126 0.8581367356345542
5.39745048940197 145.99626595904124 0.847257894744344
5.402678044355386 148.3815164684627 0.846866982473611
5.407905599308802 152.22484474251505 0.8477594689631447
5.413133154262218 155.78717136604868 0.8451743839425201
5.4183607092156345 159.41596951570338 0.8444435744203784
5.423588264169051 160.56629896358518 0.8293025220238601
5.428815819122467 164.24728928992187 0.8307393725296401
5.434043374075883 170.35499609091985 0.8378538187225579
5.439270929029299 170.89763010758676 0.8306718059153096
5.4444984839827155 174.6852966871994 0.8379124204608748
5.449726038936132 173.6395152699316 0.8312521424193893
5.454953593889548 175.02834371293733 0.8373389147777267
5.460181148842964 172.9013580489112 0.8299210518674786
5.46540870379638 169.56096900051222 0.8276164538658182
5.4706362587497965 167.68340604668927 0.8367733390276133
5.475863813703213 167.54614251998825 0.8495951541992033
5.481091368656629 169.818390820991 0.8649972346644377
5.486318923610045 170.21011900784026 0.8670202083014392
5.491546478563461 167.91279299441123 0.8565541095909959
5.4967740335168775 163.71266031416005 0.8382896745688646
5.502001588470294 162.0350039611159 0.8371217079621533
5.50722914342371 159.2076759931943 0.8314400161958626
5.512456698377126 154.305805044781 0.8166387434252564
5.517684253330542 153.85960212681806 0.8231735073239036
5.522911808283959 155.71468439213433 0.8336610247067217
5.528139363237375 163.1055939284994 0.8601836713194568
5.533366918190791 167.37738480257678 0.8761936204221062
5.538594473144207 166.50508892625868 0.8712921631172456
5.543822028097623 161.51129942117242 0.8496553559520169
5.54904958305104 160.94814118087817 0.8441429072525479
5.554277138004456 160.59305419477153 0.8360650411686255
5.559504692957872 158.0367744356983 0.8231918327836478
5.564732247911288 155.4899215519867 0.8094138694185266
5.569959802864704 154.695854930147 0.801949348820899
5.575187357818121 159.18926042028937 0.8044825523314415
5.580414912771537 168.42146453214733 0.8253742850585134
5.585642467724953 174.45619159109282 0.8319532407800926
5.590870022678369 179.77608764878104 0.8341295338551479
5.596097577631785 181.3585711039001 0.8257425933018381
5.601325132585202 183.57928542118438 0.8163525315456845
5.606552687538618 191.08186744762716 0.8151378881580492
5.611780242492034 197.7628210585394 0.8175349654612439
5.61700779744545 206.68747637329696 0.8267516440205877
5.622235352398866 219.7347134029038 0.8357408316836031
5.627462907352283 244.26078763084797 0.8630523837079896
5.632690462305699 279.70517647913283 0.9032010449576885
5.637918017259115 331.6206513593323 0.9662499146044002
5.643145572212531 397.4832821515107 1.0447718494315283
5.648373127165947 471.10265808079566 1.1286838821075669
5.653600682119364 542.2897913025255 1.2053045387815031
5.65882823707278 603.0031534244096 1.2669960319361433
5.664055792026196 643.7789510526078 1.304958220842914
5.669283346979612 675.4986614665617 1.3349083883527126
5.674510901933028 691.8781393154133 1.3487325838797333
5.679738456886445 702.8137592701013 1.3606192348413795
5.684966011839861 707.485688383747 1.3655647739624777
5.690193566793277 702.1454275749086 1.3594256233592057
5.695421121746693 706.4350037316235 1.362748407375105
5.700648676700109 710.6459099454087 1.365183615221329
5.705876231653526 718.3167979528904 1.373191867504668
5.711103786606942 723.4222938903198 1.3771465174787705
5.716331341560358 726.8577892697873 1.3794205290625157
5.721558896513774 720.8700430613718 1.3715829006455216
5.7267864514671905 718.7366424462185 1.3682895853826225
5.732014006420607 712.555614360448 1.3623674804134227
5.737241561374023 708.8424633660778 1.3588286984777433
5.742469116327439 709.6832184597339 1.3585328517131077
5.747696671280855 718.9455873006815 1.366960898804351
5.7529242262342715 733.1739127849338 1.3800924082331174
5.758151781187688 759.9981145590318 1.4051749930419097
5.763379336141104 791.4394223953617 1.433415679426402
5.76860689109452 824.8199591132085 1.4623120135880319
5.773834446047936 857.2038671811989 1.4896455987786834
5.7790620010013525 881.8764933500278 1.5102618054484982
5.784289555954769 894.5069776906334 1.5190441093537594
5.789517110908185 890.8013068073761 1.513986639431978
5.794744665861601 860.6481795113425 1.4867869513931897
5.799972220815017 798.8924503971192 1.4320761241770419
5.8051997757684335 717.7034095011808 1.3591282369037574
5.81042733072185 622.5168586329152 1.2686909551659724
5.815654885675266 528.3733299606351 1.1728759177173065
5.820882440628682 444.0884124518388 1.0821723955225167
5.826109995582098 375.416856658747 1.0060915389501686
5.8313375505355145 324.08204223721276 0.9483158292377165
5.836565105488931 283.56103582090293 0.8984285227300751
5.841792660442347 253.86277102362416 0.8635745442822036
5.847020215395763 233.68374409376145 0.8396474319323074
5.852247770349179 223.52630782418998 0.8310396190343088
5.8574753253025955 216.50531446720166 0.8247096240193235
5.862702880256012 210.46209465952373 0.8206367467275223
5.867930435209428 205.61053140581902 0.8118315745279943
5.873157990162844 203.1711673562668 0.8124829839125908
5.87838554511626 203.29574128126322 0.8176927800305662
5.8836131000696765 200.00751777178897 0.815058866217146
5.888840655023093 196.96870418298963 0.8093543677953101
5.894068209976509 197.2753287017982 0.8089305383221933
5.899295764929925 193.51389888625508 0.7908811995009697
5.904523319883341 192.03922201870174 0.7852384698941013
5.9097508748367575 192.7834359109045 0.7892439571932297
5.914978429790174 193.38379625762659 0.7891108332546961
5.92020598474359 191.70960735328896 0.7867093851157922
5.925433539697006 193.97402563002737 0.792758766046986
5.930661094650422 197.7732586280972 0.7972662808810432
5.9358886496038386 200.9502779246244 0.8061087252320303
5.941116204557255 205.66649661170368 0.8091618790527354
5.946343759510671 207.63007249421435 0.8047159792283032
5.951571314464087 209.30235574080982 0.8113169654129819
5.956798869417503 210.24145725347736 0.8089048692765852
5.96202642437092 215.15557517757404 0.8166170649180376
5.967253979324336 219.54201595217665 0.8234210216010149
5.972481534277752 228.17619222444347 0.8322757451094156
5.977709089231168 235.79079777931938 0.842540340920799
5.982936644184584 241.1461675116176 0.8460682190953462
5.988164199138001 256.0090956083768 0.8644855745150198
5.993391754091417 270.0732035739772 0.8844419506558566
5.998619309044833 290.49364279155395 0.9134385095588774
6.003846863998249 312.86688961046667 0.9438917011005938
6.009074418951665 338.05788667296275 0.9793845116084156
6.014301973905082 368.21586684637276 1.0208035944990563
6.019529528858498 408.47693708926096 1.0740839527579082
6.024757083811914 455.37808407695115 1.1326965168655219
6.02998463876533 506.1419719626615 1.1905568436023786
6.035212193718746 571.8689136812359 1.264453017617221
6.040439748672163 650.1625162810352 1.3482724794291392
6.045667303625579 740.4561903931034 1.4383280125982818
6.050894858578995 853.3599066236508 1.5444267171396389
6.056122413532411 969.3481231405517 1.6470258880187398
6.061349968485827 1090.7849012072134 1.7474742387420785
6.066577523439244 1214.2627579615287 1.8460657307546644
6.07180507839266 1316.35376019571 1.923612195038255
6.077032633346076 1390.1889089041142 1.9780122981003467
6.082260188299492 1434.154303220382 2.011931858223264
6.087487743252908 1438.6142722349007 2.015817279645581
6.092715298206325 1409.5899167677887 1.9977290663817253
6.097942853159741 1348.5578432420791 1.955009304068443
6.103170408113157 1278.5045413679502 1.9116958404557844
6.108397963066573 1184.9748212044444 1.8447886740041781
6.113625518019989 1080.0222907696427 1.7641300344529098
6.118853072973406 972.4265222664188 1.6735225332560586
6.124080627926822 866.5705720337456 1.5785663928831308
6.129308182880238 766.748144869289 1.4862844749051498
6.134535737833654 681.0269908430918 1.4024052261387907
6.1397632927870704 602.4484153598152 1.3187001227889998
6.144990847740487 538.3545124047614 1.249495463241977
6.150218402693903 485.73437861472433 1.1903535771597935
6.155445957647319 440.84511421526145 1.1376973979396616
6.160673512600735 406.74140859484754 1.0967843228019531
6.1659010675541515 375.31312937669884 1.0596529804118022
6.171128622507568 353.6472444871912 1.0349592052734624
6.176356177460984 330.0172881718234 1.0059372947722203
6.1815837324144 306.8338452418036 0.9778405854681895
6.186811287367816 291.5400514838304 0.9610396637137496
6.1920388423212325 280.8142816970144 0.9507230170929255
6.197266397274649 272.72671905847994 0.9425827891374419
6.202493952228065 270.14043938789604 0.9414253616454036
6.207721507181481 259.9527805793174 0.9150500948151452
6.212949062134897 252.37890231529676 0.901720867785068
6.2181766170883135 243.68357785114048 0.8838631487309859
6.22340417204173 235.83365421661645 0.8717147178029284
6.228631726995146 232.68740508618816 0.86760850963325
6.233859281948562 228.3334067908237 0.8564343421555278
6.239086836901978 225.12967779708177 0.8500695646709935
6.2443143918553945 220.19196809616895 0.8443835681585167
6.249541946808811 216.28927737093392 0.8406039624644394
6.254769501762227 212.52540318965086 0.837047709238846
6.259997056715643 211.1524015080988 0.8347496427929654
6.265224611669059 205.28473335892383 0.8242621860398759
6.2704521666224755 200.65750745065955 0.8177056872983175
6.275679721575892 199.71617320814525 0.8156799462334173
6.280907276529308 198.75520117850022 0.8104873153098956
6.286134831482724 200.13182522124163 0.8128623366003742
6.29136238643614 198.25651968557167 0.8080059835035049
6.2965899413895565 197.27507595812565 0.8084083954756873
6.301817496342973 198.90680766088371 0.8132316264918911
6.307045051296389 204.86246211368194 0.8281509856456065
6.312272606249805 205.1082188824603 0.8296888867729955
6.317500161203221 202.46626118763422 0.8230944101287708
6.3227277161566375 198.18313304854436 0.8166090693904317
6.327955271110054 193.7132603229088 0.8043941392051741
6.33318282606347 193.07705173225273 0.7998072542810113
6.338410381016886 194.69329495118015 0.8079454713028726
6.343637935970302 197.50938003419557 0.8126142813925503
6.3488654909237185 198.5216896856436 0.821204297370447
6.354093045877135 196.30302032431288 0.8160799552393461
6.359320600830551 195.14035598725366 0.8079918437285426
6.364548155783967 195.4856631235637 0.8076064976409941
6.369775710737383 195.626989266598 0.8041841290060331
6.3750032656908 196.81100489481852 0.8060362989108995
6.380230820644216 195.91452243193015 0.8044554515802665
6.385458375597632 194.28855993586845 0.8038244746053186
6.390685930551048 193.88216604737102 0.8060346786275798
6.395913485504464 195.72183145219952 0.8096616549600543
6.401141040457881 197.9045649742613 0.8142028788364922
6.406368595411297 195.0222539009817 0.8061407075088942
6.411596150364713 194.91876563616552 0.7981203070973076
6.416823705318129 192.06340327677842 0.7858978552242613
6.422051260271545 194.0161821167685 0.7836141608492517
6.427278815224962 198.07746311494768 0.7956281646835712
6.432506370178378 201.65357001705817 0.8062840232144295
6.437733925131794 202.11776421196498 0.8049600709133109
6.44296148008521 202.21410693264 0.8030561889546352
6.448189035038626 203.68031670825025 0.8010130408239243
6.453416589992043 204.67392306226412 0.7987876523418352
6.458644144945459 202.98441618458136 0.7928479815753203
6.463871699898875 204.63255972408325 0.7927859389495524
6.469099254852291 207.3542373637183 0.7968518608595837
6.474326809805707 209.25644354993406 0.7966772036273003
6.479554364759124 213.570431178319 0.8060812300560999
6.48478191971254 213.59696799341043 0.8047786587439616
6.490009474665956 210.92987646996298 0.7934204009390325
6.495237029619372 209.29855539146465 0.7907955870191192
6.500464584572788 213.93926013588018 0.7935390755163196
6.505692139526205 217.5958657625323 0.7959974244669195
6.510919694479621 225.60420182854966 0.8064261319518625
6.516147249433037 230.28113639427903 0.8114666954677785
6.521374804386453 234.87013968497038 0.8137258074557805
6.526602359339869 239.23352774851648 0.8132651612751289
6.531829914293286 245.9544760512233 0.8172931478935993
6.537057469246702 254.4471517734868 0.8228391622322357
6.542285024200118 265.48337820912064 0.8315272875872665
6.547512579153534 287.09177175115684 0.8589687738417497
6.55274013410695 308.6073282424005 0.8865815307524818
6.557967689060367 331.020496446087 0.9141730498254168
6.563195244013783 346.77986846729556 0.9323472664100737
6.568422798967199 361.56050584556755 0.9483895430900633
6.573650353920615 374.05464401872587 0.9599640158526176
6.5788779088740315 385.20163515787675 0.972007336452304
6.584105463827448 389.0000637997791 0.9750228262186197
6.589333018780864 384.1646613188402 0.9699216220384052
6.59456057373428 379.05060457186397 0.963691474625133
6.599788128687696 370.8888970753668 0.9536719265546055
6.6050156836411125 359.4461293812668 0.9387560382504416
6.610243238594529 347.5571541936781 0.9260328278184423
6.615470793547945 330.5779121548749 0.9068407939479787
6.620698348501361 319.9984699303015 0.8952926289081986
6.625925903454777 308.3309882225967 0.8787317140813425
6.6311534584081935 295.22215596269575 0.8652792956148706
6.63638101336161 284.65543455908926 0.8539485385406818
6.641608568315026 273.9131648363165 0.8412684025942899
6.646836123268442 268.24140004826245 0.8367006652832848
6.652063678221858 260.4517158919301 0.826428940113263
6.6572912331752745 254.0940433827899 0.8186730779381745
6.662518788128691 246.10548609835834 0.8083511088655327
6.667746343082107 240.62652634579183 0.7983840115634729
6.672973898035523 239.43364181352104 0.7997351135014702
6.678201452988939 238.343573355193 0.8018412980859233
6.6834290079423555 233.9095219244561 0.7979543865361101
6.688656562895772 233.6911021643406 0.7997989259880129
6.693884117849188 232.62561170303766 0.7959473499930554
6.699111672802604 233.49511078984375 0.7974627201279252
6.70433922775602 227.39978322804686 0.7851792845193849
6.7095667827094365 229.52743062818675 0.7915478347172864
6.714794337662853 228.11776526899752 0.7868169054206372
6.720021892616269 228.02335382045115 0.7840804123494038
6.725249447569685 226.64398876411292 0.7838467768002716
6.730477002523101 225.96924428653364 0.7827861682317412
6.7357045574765175 227.33567687511595 0.7911919928972576
6.740932112429934 227.7934459932776 0.7951944845729786
6.74615966738335 228.63157118050293 0.7948685108439462
6.751387222336766 230.15453102517816 0.7952683889487636
6.756614777290182 228.87748950532435 0.7879836999053468
6.7618423322435985 226.74108103470434 0.7808268921541393
6.767069887197015 226.11851520471728 0.7806793390145933
6.772297442150431 224.983483659283 0.7822732025089957
6.777524997103847 226.4712641670488 0.785150422415948
6.782752552057263 224.44048564822936 0.7811072811622959
6.7879801070106796 224.7439620772506 0.781989044773395
6.793207661964096 225.22308442627283 0.7825477951876249
6.798435216917512 228.42706635775022 0.7897965282189563
6.803662771870928 231.71467680517983 0.7949308665664694
6.808890326824344 228.3153127128878 0.7846269099176588
6.814117881777761 229.67713077805732 0.783606512018536
6.819345436731177 228.8987343620327 0.7778490040479269
6.824572991684593 228.75700312473376 0.7780723936234147
6.829800546638009 227.71370511242367 0.7763700041765255
6.835028101591425 225.40732322203115 0.7727796236837943
6.840255656544842 229.26129655656334 0.7769710284117776
6.845483211498258 236.11182488823383 0.7895409877106521
6.850710766451674 238.14283263054378 0.789015757750947
6.85593832140509 240.27782618685305 0.7896079269083426
6.861165876358506 243.31574333849332 0.7957609621995128
6.866393431311923 248.60128871253687 0.7989663554730173
6.871620986265339 253.95849208395833 0.8075269162960906
6.876848541218755 254.28086665626373 0.8043283202324141
6.882076096172171 251.6997559018997 0.7979612945208738
6.887303651125587 252.60293253833424 0.794944991207899
6.892531206079004 252.20188284426953 0.7904212482204344
6.89775876103242 255.74781211654405 0.795033649979177
6.902986315985836 260.23718996652883 0.8029699375082358
6.908213870939252 269.98638018712177 0.8164103849169951
6.913441425892668 279.5678351210209 0.8290480617418524
6.918668980846085 287.6472840560043 0.8355651029898741
6.923896535799501 286.1023385736652 0.8271386492397312
6.929124090752917 289.9537442574636 0.8300844722018197
6.934351645706333 291.0783304379704 0.8314006492869122
6.939579200659749 295.1580604104916 0.8374784677303887
6.944806755613166 302.25687907972554 0.8463332626198874
6.950034310566582 308.0742495006642 0.8514824373675655
6.955261865519998 316.53907055694225 0.8588479267442497
6.960489420473414 326.13088256904933 0.8678818405181074
6.96571697542683 336.62177406344557 0.8794295610155037
6.970944530380247 345.74381538349445 0.8860101958872408
6.976172085333663 362.70345283766466 0.9035606244471662
6.981399640287079 382.5363589282957 0.9247957061135023
6.986627195240495 406.7002025683791 0.9491014172073832
6.9918547501939114 437.54369970862797 0.9829914683894324
6.997082305147328 482.9968700070231 1.0311213217198887
7.002309860100744 548.2627664661934 1.098291332143553
7.00753741505416 649.1060612966368 1.1947224921093091
7.012764970007576 777.3830357162154 1.3055336444306138
7.0179925249609925 939.7119549551697 1.4345932430346435
7.023220079914409 1105.7126202789545 1.5546133434727012
7.028447634867825 1255.4020965340683 1.6545123122918821
7.033675189821241 1364.1798450776125 1.7227910529464125
7.038902744774657 1414.1419040719568 1.7505826938403923
7.0441302997280735 1392.1765410712044 1.7358834087315935
7.04935785468149 1329.0085382782831 1.695622575489391
7.054585409634906 1225.7117135590565 1.6271725074944847
7.059812964588322 1105.2582182197684 1.5436359494379395
7.065040519541738 986.943289740752 1.4569947248830815
7.0702680744951545 875.9435266652758 1.373520150691794
7.075495629448571 781.0229393006963 1.296819692318264
7.080723184401987 711.7761156242897 1.2386682193343148
7.085950739355403 659.7008818488489 1.1914730818256678
7.091178294308819 628.2802839608265 1.1624377335881013
7.0964058492622355 606.8125776460665 1.1410406612627007
7.101633404215652 587.5629243164262 1.1232382290126723
7.106860959169068 569.4050285627377 1.10641719107092
7.112088514122484 554.0915558360624 1.092818862020456
7.1173160690759 535.7689293075907 1.0745134995998626
7.1225436240293165 525.834586719018 1.0661125453091067
7.127771178982733 515.8731330605005 1.0569131656490478
7.132998733936149 507.03687680008744 1.0478117401897216
7.138226288889565 499.79910666378873 1.0406034983084307
7.143453843842981 491.9608112080817 1.0327079336382352
7.1486813987963975 484.37000622139703 1.0246218346344131
7.153908953749814 481.6967113647655 1.0208213718342343
7.15913650870323 479.7210452375031 1.0174976431980767
7.164364063656646 482.2176241592406 1.0194663311505676
7.169591618610062 484.8338236676423 1.0205822975614534
7.1748191735634785 494.0177644011445 1.029324055221601
7.180046728516895 508.97069415154675 1.043038453633211
7.185274283470311 539.5775875224193 1.0723670958476947
7.190501838423727 590.97984478901 1.1206907466252243
7.195729393377143 665.851611295704 1.1886506747850631
7.2009569483305595 774.4852908181578 1.2817511645259019
7.206184503283976 912.2943638444808 1.389473523433878
7.211412058237392 1073.6035207621924 1.5043488787502093
7.216639613190808 1254.4033383508554 1.624793884434467
7.221867168144224 1453.9534607017833 1.74811497056144
7.227094723097641 1661.8643957706754 1.8683761009983073
7.232322278051057 1855.5533144304611 1.974119263886877
7.237549833004473 1993.0088376258923 2.0434847012643353
7.242777387957889 2036.7197275843666 2.0649499262272455
7.248004942911305 1968.1818695395002 2.0282918495452513
7.253232497864722 1803.2488363201367 1.9400054635711679
7.258460052818138 1572.2355581170018 1.8109162619624013
7.263687607771554 1321.5689025248557 1.6605304817496722
7.26891516272497 1078.2472090449119 1.4996998922703568
7.274142717678386 870.1650123402102 1.3455351703304512
7.279370272631803 707.4774811100673 1.21387915834504
7.284597827585219 583.2189408839675 1.1040880510363116
7.289825382538635 499.5486652110539 1.0245569094313294
7.295052937492051 442.00251583012385 0.9667334283802111
7.300280492445467 406.06741200962887 0.9291857763598419
7.305508047398884 379.6268394548835 0.8985615806757886
7.3107356023523 365.66977966524297 0.8815045120365395
7.315963157305716 352.88846669049724 0.8689912758548142
7.321190712259132 341.6479771788084 0.8571301913600754
7.326418267212548 333.1097662811521 0.8491811437560696
7.331645822165965 326.58268145547373 0.840132658338061
7.336873377119381 320.59930084713164 0.832704737321513
7.342100932072797 319.4483580014323 0.832604194872632
7.347328487026213 317.75584272932053 0.83182999670646
7.352556041979629 316.11605458736534 0.8322775639321202
7.357783596933046 315.536729233086 0.8319455218760977
7.363011151886462 314.99086641173056 0.8285606755841689
7.368238706839878 312.9275600276449 0.8253199748771581
7.373466261793294 317.36908615237854 0.8306486026380283
7.37869381674671 310.73542025231865 0.8231614683465349
7.383921371700127 308.53581312165954 0.819580058204838
7.389148926653543 303.06571036420485 0.8133108049191029
7.394376481606959 300.4429869195864 0.8083383565849142
7.399604036560375 304.37561278133825 0.8134229860479468
7.4048315915137914 307.0923568022937 0.8152914746691795
7.410059146467208 309.0930381643564 0.8161418454585364
7.415286701420624 310.08208899525704 0.8164118948906753
7.42051425637404 312.1222930567817 0.8196480668491817
7.425741811327456 311.08315330132683 0.8187173226958913
7.4309693662808725 314.16225776963495 0.8234317670839814
7.436196921234289 313.0142040564629 0.8224015327715172
7.441424476187705 311.17013798821756 0.8187468520348523
7.446652031141121 313.9499598437246 0.820419544386453
7.451879586094537 313.9798574975036 0.8203230665440052
7.4571071410479535 323.2236627955828 0.8329670841649748
7.46233469600137 327.8537805581233 0.8373928685028166
7.467562250954786 331.30186199943637 0.8402732261379803
7.472789805908202 333.4266129669097 0.8397886320080147
7.478017360861618 336.0649884202863 0.8408778091561172
7.4832449158150345 345.30534785735074 0.8520164201614948
7.488472470768451 351.8812284645643 0.8599144536419199
7.493700025721867 357.5871620986789 0.8658965656255333
7.498927580675283 363.425926019798 0.8696478950062846
7.504155135628699 375.74983298597755 0.8836624356201485
7.5093826905821155 391.2625551203385 0.8993251366969438
7.514610245535532 404.2765182925264 0.91269894725673
7.519837800488948 418.8325142059151 0.9262955076883186
7.525065355442364 429.99415259671844 0.936888021844492
7.53029291039578 437.4820013026672 0.9434389806400909
7.5355204653491965 445.0125880502737 0.9500611388165331
7.540748020302613 448.6545195566467 0.9532517854967526
7.545975575256029 450.1771065105981 0.954564334638024
7.551203130209445 448.5451814343656 0.952651689245002
7.556430685162861 442.61164149940106 0.9461419752783432
7.5616582401162775 438.16643077623297 0.9412805249990923
7.566885795069694 433.1740815990869 0.9365456805878123
7.57211335002311 427.3320759007882 0.9305077977856159
7.577340904976526 421.0625456052036 0.9226512243905686
7.582568459929942 415.2817221674582 0.9157581142991262
7.5877960148833585 411.04864488163713 0.9126971900299407
7.593023569836775 405.3880256945775 0.9072477248829703
7.598251124790191 401.00514886437566 0.9028469977892776
7.603478679743607 393.76055697015966 0.8938982615602128
7.608706234697023 391.79129985853496 0.8921305156514766
7.6139337896504395 387.2584506134647 0.8864068439150526
7.619161344603856 385.93704841073446 0.8846551259623224
7.624388899557272 388.256887663436 0.8855326278994134
7.629616454510688 388.4076975227732 0.8833809566213928
7.634844009464104 392.12566078313824 0.8869855613433224
7.6400715644175206 399.79672225369546 0.8949060045596581
7.645299119370937 407.69146797348986 0.9050054001641197
7.650526674324353 417.8916650809211 0.9150623243676563
7.655754229277769 425.78066557485687 0.9225077441970617
7.660981784231185 429.48982255947016 0.9260625802776268
7.666209339184602 443.74306409474445 0.9402219027514297
7.671436894138018 457.4224430993925 0.9551695847308949
7.676664449091434 472.2403891267775 0.9693617829841653
7.68189200404485 485.2466429290185 0.9808023696666062
7.687119558998266 494.330624383217 0.9866228291270153
7.692347113951683 507.0682573679436 0.9985527604812959
7.697574668905099 524.3909090278158 1.0156233953155507
7.702802223858515 539.0745205121056 1.0295564323252833
7.708029778811931 548.8559510247565 1.0386192708597195
7.713257333765347 553.2048496822254 1.0412901389715663
7.718484888718764 549.5295840625404 1.038047603511979
7.72371244367218 545.8544347418805 1.0350107598029374
7.728939998625596 539.7892916796584 1.026519162951936
7.734167553579012 537.6076459358436 1.0238323962914047
7.739395108532428 535.2780046874667 1.0214512140717342
7.744622663485845 540.6815410514624 1.027940232096964
7.749850218439261 543.7194946300234 1.0318819261406316
7.755077773392677 540.1026878381648 1.0274908473191497
7.760305328346093 532.7329379227173 1.0208816162419385
7.765532883299509 522.0920593383447 1.0100669518589285
7.770760438252926 511.63586175195445 0.9994048472444094
7.775987993206342 503.05781331621193 0.991112271846183
7.781215548159758 497.22006110228443 0.984383940759311
7.786443103113174 490.57102616066703 0.9771367408474344
7.79167065806659 482.9313204245386 0.9699030952828892
7.796898213020007 474.35615805932616 0.9618949321104605
7.802125767973423 465.5435169888259 0.9524950836392205
7.807353322926839 454.5204555752663 0.9407845456648927
7.812580877880255 448.9106339926463 0.9350210928491208
7.817808432833671 444.59493624938665 0.9290623964723367
7.823035987787088 445.1853984823369 0.9292922381566171
7.828263542740504 443.8642957866521 0.9280412212866109
7.83349109769392 443.05628265840136 0.9278422802311246
7.838718652647336 444.0901135028658 0.9302419353824436
7.8439462076007525 446.64249819850306 0.9329549299067164
7.849173762554169 452.4262155119958 0.9381023583304617
7.854401317507585 459.4535469336212 0.9441007638962212
7.859628872461001 465.12347899306155 0.9488652302353674
7.864856427414417 466.8588835039044 0.9488775075516244
7.8700839823678335 467.12542053965717 0.9492808054536874
7.87531153732125 474.63086036771983 0.9563818761964379
7.880539092274666 481.7698795814297 0.9625850168937519
7.885766647228082 493.45327945580993 0.9737269398949692
7.890994202181498 503.9005215666034 0.9828009670862939
7.8962217571349145 511.3849421436258 0.9901229157094456
7.901449312088331 523.4737190215362 0.9999771619045318
7.906676867041747 531.9128611461853 1.0075565827402713
7.911904421995163 545.0144920822822 1.020428225668262
7.917131976948579 559.0880296044081 1.0337583736705742
7.9223595319019955 574.0393986404422 1.0463074981145297
7.927587086855412 585.2813968668174 1.0554064844698494
7.932814641808828 599.9881931467406 1.0669827412619313
7.938042196762244 616.0469693859794 1.0804800446521698
7.94326975171566 629.8742739932462 1.0916595149705048
7.9484973066690765 642.6112404916812 1.1016239176881193
7.953724861622493 655.1264480423927 1.1122666006831594
7.958952416575909 669.6446189738534 1.1243768995718821
7.964179971529325 685.3898154727805 1.1365233348201564
7.969407526482741 692.6294296948098 1.1410579100986156
7.9746350814361575 700.6099554726669 1.1461061203447804
7.979862636389574 708.1928430195012 1.153018386009497
7.98509019134299 708.8419169259752 1.152194164533698
7.990317746296406 710.3172310234738 1.1530117703014133
7.995545301249822 707.4016548238681 1.151449807203747
8.000772856203238 702.4187839713115 1.1475849780915348
8.006000411156654 696.4200879163644 1.1441694238040976
8.01122796611007 687.4522330911287 1.1362568891140878
8.016455521063486 673.1649882431465 1.1219689184880852
8.021683076016902 658.014038864297 1.1073120838563901
8.026910630970319 646.6345336167592 1.0965290270907173
8.032138185923735 635.9668633642789 1.0881904236699833
8.037365740877151 626.831543073059 1.0820537034129853
8.042593295830567 617.8030465189461 1.0738470985801305
8.047820850783983 607.1367704510571 1.0649661508400636
8.0530484057374 595.726800865353 1.0533618090890915
8.058275960690816 588.851140299103 1.046770735396454
8.063503515644232 583.9202686773658 1.0425802998311913
8.068731070597648 580.8849013248661 1.0392206936805857
8.073958625551064 575.6021668319742 1.0343103447386275
8.07918618050448 568.3933636750675 1.0269522270687506
8.084413735457897 565.0375912172859 1.0235193210816529
8.089641290411313 563.4237242601778 1.0225101979272884
8.09486884536473 563.8238442820219 1.0231326277885031
8.100096400318145 565.5391693288362 1.024505131432474
8.105323955271562 557.9361690993808 1.016499717188454
8.110551510224978 553.3010228289435 1.011086572741012
8.115779065178394 550.0522774961271 1.0078127456514592
8.12100662013181 550.130779654969 1.007665499667191
8.126234175085226 556.6980386933834 1.0137688483087708
8.131461730038643 563.6402395246912 1.0202065230466806
8.136689284992059 573.1259933831867 1.026858820596328
8.141916839945475 582.4873557854469 1.0346406298016715
8.147144394898891 601.6323875647558 1.0508306718241178
8.152371949852308 625.5327092510666 1.0710508169090074
8.157599504805724 651.0725658018946 1.0932427179150175
8.16282705975914 679.8508091315585 1.1164714290533015
8.168054614712556 705.5448761497574 1.1378492887474305
8.173282169665972 726.7266820334478 1.153788754461535
8.178509724619389 738.6461412135388 1.1626296481419245
8.183737279572805 747.5294185195166 1.1686039540130062
8.188964834526221 745.9079380426051 1.1662229637616068
8.194192389479637 739.3948911063983 1.1603416012924157
8.199419944433053 729.342269756191 1.1517087944477127
8.20464749938647 718.2958384811129 1.1421661960541651
8.209875054339886 709.9968902428601 1.1355453337187773
8.215102609293302 702.169751373149 1.1296202605599348
8.220330164246718 691.8268750650916 1.1206702675060787
8.225557719200134 687.2194708502349 1.117085669153268
8.23078527415355 679.806910959884 1.1109675516489153
8.236012829106967 677.2874359043618 1.109036027885893
8.241240384060383 673.9024319600474 1.1050451952518632
8.2464679390138 671.34849574171 1.1024598723670247
8.251695493967215 669.5876134873469 1.1006036511008086
8.256923048920632 669.5416944818215 1.099522796180561
8.262150603874048 667.826392395006 1.0966426552443331
8.267378158827464 661.7825116193434 1.0920294936421566
8.27260571378088 657.8349449678534 1.089204515649256
8.277833268734296 655.6396132995136 1.0875061402896178
8.283060823687713 650.5313270064562 1.0827364956678507
8.288288378641129 643.6443901380379 1.0766014975185496
8.293515933594545 636.9593043845451 1.0707554157108874
8.298743488547961 633.341743056259 1.06688355810025
8.303971043501377 635.7333482035674 1.0687063353492419
8.309198598454794 640.8146811434843 1.0731932926441654
8.31442615340821 640.3592463573432 1.0722106918727006
8.319653708361626 644.617007971995 1.0753480584709538
8.324881263315042 646.4518777280803 1.0763015619485767
8.330108818268458 652.3385535173238 1.0817196317764965
8.335336373221875 660.9933685260999 1.087461423955127
8.34056392817529 668.3690506348804 1.0924995203638483
8.345791483128707 675.7092172869732 1.0972857027625917
8.351019038082123 676.2836947247522 1.097217646453346
8.35624659303554 679.9389691385696 1.1003424471694692
8.361474147988956 682.5765233038924 1.1019876634136698
8.366701702942372 686.9938876410291 1.1049712202459576
8.371929257895788 688.082188996658 1.1049218027371623
8.377156812849204 689.5918540583722 1.1062053157380776
8.38238436780262 691.4753729769174 1.1077106848096447
8.387611922756037 689.2957670334063 1.1059230924091648
8.392839477709453 685.5163132146586 1.1022957518731695
8.398067032662869 675.830549111553 1.0949544493010326
8.403294587616285 662.8122682539189 1.0843285384749222
8.408522142569701 652.7516625020281 1.0758346501749392
8.413749697523118 642.0955916533363 1.066100643279795
8.418977252476534 632.6105697285218 1.0577404052083552
8.42420480742995 619.8114399877988 1.0469787021639654
8.429432362383366 608.4117191196962 1.0378744233194903
8.434659917336782 597.0477839789503 1.0278858533151647
8.439887472290199 586.0882645211046 1.0172145908845964
8.445115027243615 575.8715693435278 1.0075595066418621
8.450342582197031 567.279592300435 1.000068768197345
8.455570137150447 560.6848390417267 0.9937857237257908
8.460797692103863 554.2641905485096 0.9881759234270513
8.46602524705728 553.8875301146567 0.9874396366232021
8.471252802010696 550.0655418413181 0.9840868560523318
8.476480356964112 547.5856027924794 0.9828066097180949
8.481707911917528 544.8503949469406 0.9804122487979853
8.486935466870944 537.7815181528243 0.9738323549583828
8.49216302182436 536.6898701871634 0.9712254999392461
8.497390576777777 536.2598282035929 0.9691922947196348
8.502618131731193 535.8696681070364 0.9683526561715303
8.50784568668461 531.9265747538414 0.9643736784820172
8.513073241638025 532.5045194599877 0.9650527254688799
8.518300796591442 529.411673999544 0.9621712280557164
8.523528351544858 524.3585689970054 0.9576538035721841
8.528755906498274 523.1719743036477 0.9562420082215826
8.53398346145169 514.6102359211242 0.9474668747940874
8.539211016405106 511.8989693975568 0.9452981231771675
8.544438571358523 512.300308932974 0.9468021048468168
8.549666126311939 510.70970224467084 0.9458641080540554
8.554893681265355 512.2447826525257 0.9464367777943548
8.560121236218771 508.0357048533584 0.9404809277413967
8.565348791172188 509.46310035784853 0.9409069305930038
8.570576346125604 514.2827904862306 0.9455637852458367
8.57580390107902 518.6044345090764 0.9496652644816026
8.581031456032436 520.0766340275674 0.9514260075788232
8.586259010985852 518.5536317099908 0.9506673003725528
8.591486565939269 514.4147683755701 0.9465561228784818
8.596714120892685 514.8392504544995 0.9457793609776272
8.601941675846101 513.1703491468867 0.9431826183960778
8.607169230799517 515.2252398199774 0.9444800023345139
8.612396785752933 520.0138508358605 0.9481596579001174
8.61762434070635 521.0764837815943 0.9488960130941839
8.622851895659766 524.6203380141459 0.9517255647437847
8.628079450613182 528.4491128049973 0.9545853430241579
8.633307005566598 527.8403722116435 0.9541523727236361
8.638534560520014 534.2611053437138 0.9604318354867325
8.64376211547343 539.3811655040914 0.9656359017586655
8.648989670426847 549.7408861954042 0.9731646442205448
8.654217225380263 560.0895026499938 0.9816535615831572
8.65944478033368 570.6159621340479 0.989720648015446
8.664672335287095 576.1006464300633 0.9940666947893745
8.669899890240512 587.4619368626654 1.003333573252194
8.675127445193928 595.9647218995955 1.0099477786336186
8.680355000147344 603.9440505935272 1.0154622763091172
8.68558255510076 609.0755420957928 1.0193943359718156
8.690810110054176 613.8877942346662 1.0230833142924953
8.696037665007593 627.7956913391691 1.0343509905950108
8.701265219961009 646.6226808176181 1.0496067980463522
8.706492774914425 669.5239487454883 1.0677874062770227
8.711720329867841 681.2336652898341 1.0760418601323471
8.716947884821257 688.9919480285205 1.080345261461606
8.722175439774674 692.3967363808842 1.0823336232541174
8.72740299472809 692.6835888937247 1.082669088106634
8.732630549681506 691.4490769624858 1.0829799131036553
8.737858104634922 687.4617206666336 1.0797030109271222
8.743085659588338 683.0086282312967 1.0771395546774845
8.748313214541755 676.8484099511224 1.0729747103178202
8.75354076949517 669.4202257876375 1.06826049050598
8.758768324448587 659.5297211170662 1.0593648164721792
8.763995879402003 645.0826631838272 1.0471556712151922
8.76922343435542 626.5141982361185 1.0310423871509686
8.774450989308836 613.8469861359613 1.0186176661599928
8.779678544262252 602.3102765054999 1.0075516371285493
8.784906099215668 596.1856483680605 1.0001653889160262
8.790133654169084 595.6985007429103 0.9999697811663555
8.7953612091225 589.3908754700142 0.9947535037436215
8.800588764075917 587.9768096178202 0.994206433525599
8.805816319029333 584.7592622787605 0.9918011766201846
8.811043873982749 582.0406577494642 0.9899887363476217
8.816271428936165 576.1019889490098 0.9849517921043595
8.821498983889581 571.2683086162043 0.9810438474555989
8.826726538842998 566.2870873244052 0.9762431512984956
8.831954093796414 566.7303844502976 0.9756840914252254
8.83718164874983 562.6743779891812 0.9717197176976708
8.842409203703246 561.1533716558249 0.9698704570842441
8.847636758656662 559.9310940615305 0.9693949460297284
8.852864313610079 558.669039588151 0.9677939289922186
8.858091868563495 561.4718169620423 0.968681210977335
8.863319423516911 564.2744449252615 0.9696824028079613
8.868546978470327 566.5951723698363 0.9711741159902749
8.873774533423743 567.641679299122 0.9721157503265245
8.87900208837716 567.027354570106 0.9718790585652585
8.884229643330576 566.5953980177542 0.9714969118805894
8.889457198283992 566.5172278293564 0.971875467823024
8.894684753237408 567.6059586107218 0.9732664858586304
8.899912308190824 571.4052278681804 0.9772570126217539
8.90513986314424 576.0141026670234 0.9805487610540523
8.910367418097657 576.8681930171177 0.9800546779336328
8.915594973051073 579.6690849858807 0.9821715866322983
8.92082252800449 583.4739608582275 0.9835797318689417
8.926050082957905 584.0113673795354 0.9841421186554659
8.931277637911322 587.3615712549077 0.9859673789957911
8.936505192864738 590.5206715962564 0.988984100033569
8.941732747818154 586.669419751707 0.9857419381308635
8.94696030277157 591.4937630587639 0.9892194447418623
8.952187857724986 594.2995636793023 0.9915812853264385
8.957415412678403 595.5919176106847 0.9920128405915369
8.962642967631819 603.6195146140642 0.9978184210881842
8.967870522585235 608.9301152159032 1.0016432519934462
8.973098077538651 612.5468601874178 1.003804948004983
8.978325632492067 613.4662116745325 1.0043521892390805
8.983553187445484 610.3560378420133 1.0005657531155019
8.9887807423989 615.0168981402807 1.0032848809999584
8.994008297352316 621.3343725176072 1.008722037692844
8.999235852305732 630.1397600322534 1.0176178510271223
9.004463407259149 636.2895772467098 1.0221665424306032
9.009690962212565 640.3748755512962 1.025302938033321
9.014918517165981 653.1190276092601 1.033943327864559
9.020146072119397 662.4282323810077 1.0405526831665468
9.025373627072813 677.1030637844457 1.0516413878377138
9.03060118202623 689.9418756351338 1.0610055999287902
9.035828736979646 702.3211565078536 1.0702160674522654
9.041056291933062 721.3153808066111 1.0839383803543874
9.046283846886478 738.3057780314693 1.0969717921695739
9.051511401839894 756.1542988006039 1.1097665442312141
9.05673895679331 768.8414398109576 1.1177651966771296
9.061966511746727 791.4601123716475 1.1334330755949664
9.067194066700143 812.7363967209744 1.1482176481419546
9.07242162165356 837.8271324377156 1.1659024833506442
9.077649176606975 858.8083794669815 1.1792902763148134
9.082876731560392 874.6457041382357 1.1894229781127712
9.088104286513808 888.39434824432 1.1968666365477039
9.093331841467224 893.7388417110375 1.1994414452366355
9.09855939642064 892.7456096907915 1.1985778326767431
9.103786951374056 886.4584323127899 1.1945881282743513
9.109014506327473 875.0398984148836 1.1855034222679184
9.114242061280889 867.2920421731305 1.1806552847570801
9.119469616234305 860.8018206522814 1.1761070396464346
9.124697171187721 859.1599558153637 1.1752801506192507
9.129924726141137 853.7707484873821 1.170836940192867
9.135152281094554 853.7079926555818 1.1701681083629383
9.14037983604797 858.391163295826 1.1733996567296483
9.145607391001386 867.0333636654993 1.1791421409894358
9.150834945954802 878.2352008768067 1.1864780172605989
9.156062500908218 898.3230758967802 1.2003379071075166
9.161290055861635 915.4833337838473 1.2211577628352923
9.16651761081505 941.1360602174342 1.2456543200396586
9.171745165768467 960.7663682978807 1.2636031964841223
9.176972720721883 972.4360084809163 1.2751403788398743
9.1822002756753 974.0413809477214 1.2792690775909712
9.187427830628716 975.3460918745895 1.2832803084801223
9.192655385582132 964.3640837290022 1.2776444428787015
9.197882940535548 957.2889792180393 1.2746604616121784
9.203110495488964 947.0526233647698 1.269592211135564
9.20833805044238 933.885839496893 1.2631821689508562
9.213565605395797 922.7401223003556 1.2573457286614063
9.218793160349213 909.6027272250521 1.2509716080279816
9.224020715302629 897.1728064051199 1.2453987423911763
9.229248270256045 887.6222040018754 1.2398839979979757
9.234475825209461 879.7480059818954 1.235819158039347
9.239703380162878 869.3084239707665 1.2285701016967
9.244930935116294 868.7776540201826 1.2290994394456496
9.25015849006971 864.2539258802128 1.2284112076817264
9.255386045023126 861.1920824801282 1.2290773850808538
9.260613599976542 856.0067807915283 1.2267882830885601
9.265841154929959 847.8583524498578 1.2214311626740035
9.271068709883375 848.4581171564247 1.2219222751223615
9.276296264836791 857.0403533967346 1.2293718742104691
9.281523819790207 866.1297054357719 1.238849757547373
9.286751374743623 880.6815913518179 1.2501144663920019
9.29197892969704 892.0723839452058 1.2596860644854748
9.297206484650456 903.8132412342645 1.2675752789699803
9.302434039603872 917.9195890488348 1.2770993668603758
9.307661594557288 924.3658896546884 1.283471468524353
9.312889149510704 925.6592089711374 1.2867649336732632
9.31811670446412 922.3958657452092 1.2858840831573624
9.323344259417537 907.0270410184183 1.2768614770083457
9.328571814370953 885.5529864363224 1.261184688522015
9.33379936932437 859.2767439235708 1.2426200731311061
9.339026924277785 825.1179993541156 1.2189532723681107
9.344254479231202 790.934057464943 1.193846769470367
9.349482034184618 764.1144314552591 1.174326219366908
9.354709589138034 739.4401714182611 1.1565025195106582
9.35993714409145 721.9851756213038 1.146250396757773
9.365164699044866 711.1952494877255 1.1389511332429922
9.370392253998283 699.9107311809922 1.1310030821252197
9.375619808951699 688.1359067162736 1.1214736836526507
9.380847363905115 677.1797995933681 1.113033010973049
9.386074918858531 668.6771300461891 1.10729887699335
9.391302473811947 666.1636263207017 1.104883098720463
9.396530028765364 666.04377053439 1.1051196488503316
9.40175758371878 666.9266201319406 1.1052560150318598
9.406985138672196 670.8077670239387 1.109259931358768
9.412212693625612 668.3421773922237 1.1063035805793504
9.417440248579029 664.0165634799586 1.092538425647316
9.422667803532445 658.8967429352465 1.0834343020092716
9.427895358485861 654.0492749080792 1.0764402243058009
9.433122913439277 653.5103409411498 1.07382328306518
9.438350468392693 651.94562943367 1.0697401169842469
9.44357802334611 655.1534485987675 1.0698831445475918
9.448805578299526 657.8733231810334 1.0706285788883436
9.454033133252942 660.8590879366004 1.0710705551354425
9.459260688206358 661.0671691319335 1.069003101473216
9.464488243159774 657.8377900323859 1.063697364784301
9.46971579811319 658.3360938054121 1.061861035542223
9.474943353066607 654.9519336798986 1.0575794116012354
9.480170908020023 654.4752855457064 1.055356950159704
9.48539846297344 650.8792262973253 1.050915040529719
9.490626017926855 648.6583893822343 1.0478432598139316
9.495853572880272 649.6420839049928 1.0480719078382044
9.501081127833688 652.8622163304136 1.0502490008641834
9.506308682787104 655.2556924632894 1.0511116877797861
9.51153623774052 651.6840168991017 1.0471393095955464
9.516763792693936 648.1839134834333 1.0437129794646312
9.521991347647353 650.1122520240574 1.044752542944515
9.527218902600769 654.1931963815746 1.047769058270637
9.532446457554185 658.3321171334011 1.0503142881912617
9.537674012507601 655.3510547985125 1.0460509729380048
9.542901567461017 656.0650814929588 1.044901390537936
9.548129122414434 658.6538253691126 1.0463233391049893
9.55335667736785 663.0197195141156 1.049195683802227
9.558584232321266 664.0990957560105 1.0494681559087737
9.563811787274682 663.1117764263389 1.0482249803256671
9.569039342228098 661.5121978903309 1.0466907380900892
9.574266897181515 657.7144752185004 1.0435658860679144
9.57949445213493 659.1760797383389 1.043218809432765
9.584722007088347 659.4802744544178 1.0406050715566857
9.589949562041763 661.9581191615923 1.0410191622025053
9.59517711699518 662.3677451316 1.0402186864188
9.600404671948596 662.1888858024909 1.0405271776425165
9.605632226902012 661.5017822745563 1.0399362657455076
9.610859781855428 664.6430143180828 1.041785748820782
9.616087336808844 667.619719092841 1.0440564703153319
9.62131489176226 671.5478300233721 1.046035727214193
9.626542446715677 668.8568509770682 1.0421687162340392
9.631770001669093 668.8999357008577 1.0418293227099311
9.636997556622509 665.0015834210136 1.0377466789044927
9.642225111575925 670.9341517245593 1.0416213869785198
9.647452666529341 670.9325158684235 1.0399827615295696
9.652680221482758 675.3799370085183 1.0434706235289997
9.657907776436174 674.8917898675222 1.043330981636972
9.66313533138959 675.8331532106326 1.0435675695754636
9.668362886343006 678.6967592589959 1.046178984484057
9.673590441296422 677.4045226971625 1.0450880297959866
9.678817996249839 683.0185196172472 1.048080643672736
9.684045551203255 681.5364334861514 1.0459051758050102
9.689273106156671 680.3408345924771 1.0437711720185445
9.694500661110087 679.1224131396642 1.041688898170979
9.699728216063503 682.4202832654788 1.0437908935167886
9.70495577101692 688.2257288955145 1.047135596080537
9.710183325970336 696.7093731322818 1.0537043830724768
9.715410880923752 703.2178165457946 1.058160651394979
9.720638435877168 705.2848219080848 1.0593569580003652
9.725865990830584 702.9917960826989 1.0575760465810238
9.731093545784 698.7536889341612 1.0533358404299153
9.736321100737417 697.2754829286703 1.0519392600702142
9.741548655690833 703.5258892872995 1.0563169456086987
9.74677621064425 706.1675639197999 1.0573062375794204
9.752003765597665 706.7460634107231 1.0569570914909445
9.757231320551082 708.8717568974245 1.0583822706711814
9.762458875504498 706.7647118173592 1.0570987728724732
9.767686430457914 709.8201928127058 1.0596691806249303
9.77291398541133 710.3620119037595 1.0593582437317088
9.778141540364746 708.3945784816029 1.055161920166691
9.783369095318163 706.2375302205827 1.0527521321424946
9.788596650271579 708.444085394168 1.054110815701874
9.793824205224995 702.2669276577702 1.0500214017877394
9.799051760178411 701.416848650067 1.0480546715274455
9.804279315131827 697.6125801621114 1.0448837847662178
9.809506870085244 695.4788019137843 1.0437814111021515
9.81473442503866 696.3434330741121 1.0442127945608082
9.819961979992076 696.3771758169244 1.0429241561248603
9.825189534945492 696.3665195486258 1.0413263912350188
9.830417089898909 700.8385969351615 1.0439078327621814
9.835644644852325 701.4735558326712 1.04307188426039
9.840872199805741 700.9024613732214 1.0426956537412169
9.846099754759157 698.5516685320774 1.0407341745927636
9.851327309712573 696.3650907459163 1.0391316165502384
9.85655486466599 693.7129917519925 1.0359922103703691
9.861782419619406 690.0491111136221 1.033369721970536
9.867009974572822 691.5108652254333 1.03315876261857
9.872237529526238 691.5752147246034 1.0329268323038054
9.877465084479654 694.164362590973 1.0349614500130069
9.88269263943307 697.0674903849228 1.0364089658762292
9.887920194386487 698.6581057468258 1.0369232532427406
9.893147749339903 701.3815474869342 1.038887207042042
9.89837530429332 703.2492284008237 1.0395584653555896
9.903602859246735 704.6456332215273 1.0401518867749613
9.908830414200152 708.551270934878 1.042502145044483
9.914057969153568 715.3702085963105 1.0464978163500993
9.919285524106984 716.4848984415687 1.047293838627269
9.9245130790604 721.0289601728932 1.04945703916941
9.929740634013816 724.6918525492533 1.0519098627929764
9.934968188967233 731.1980977308988 1.0559916990407796
9.940195743920649 731.0179474138849 1.0561421631270977
9.945423298874065 733.6517710409287 1.0581388543468822
9.950650853827481 734.4167926158764 1.0585068153137052
9.955878408780897 738.2428895471857 1.0607241469210151
9.961105963734314 741.149939493475 1.0618513262360834
9.96633351868773 739.4185574091116 1.0602948084134722
9.971561073641146 735.1205347925525 1.0566561739111413
9.976788628594562 729.3591746002174 1.0516058709791163
9.982016183547978 726.6117900731479 1.0491791158590456
9.987243738501395 722.8810074603898 1.0451327917845648
9.99247129345481 723.5279160466243 1.0445751530896632
9.997698848408227 722.4292605392168 1.0433358786147748
10.002926403361643 718.0735755065671 1.0398634496863322
10.00815395831506 712.3045851423307 1.03551983599313
10.013381513268476 706.8554520674626 1.031132774297347
10.018609068221892 704.8156407401813 1.0294791738867293
10.023836623175308 703.5644726316278 1.0282965785726903
10.029064178128724 708.1674858417807 1.031346654417882
10.03429173308214 712.4179947386223 1.034214978920653
10.039519288035557 716.0928324043141 1.0366325610009068
10.044746842988973 720.480707347313 1.0392807478164237
10.049974397942389 720.0077522198544 1.038920587757333
10.055201952895805 718.4503507244868 1.0374864904921481
10.060429507849221 717.2005090151052 1.036265200519633
10.065657062802638 712.8595852437418 1.0327109091883275
10.070884617756054 711.9531350413804 1.0317724919590645
10.07611217270947 708.6665013380784 1.0292001266272164
10.081339727662886 710.0409531420449 1.0295891410131814
10.086567282616302 708.3700441130193 1.028431607485168
10.091794837569719 708.4858972858733 1.027708035617272
10.097022392523135 707.4109992140468 1.0258924363626816
10.102249947476551 708.8028336514342 1.0269660798639668
10.107477502429967 706.5131710806716 1.0249753995570385
10.112705057383383 706.1083784106561 1.0242015899288384
10.1179326123368 701.7466906620914 1.0212564587255248
10.123160167290216 695.8022539010899 1.0165094199490738
10.128387722243632 688.4555288364711 1.010812952523868
10.133615277197048 684.4889304796161 1.0069732061271321
10.138842832150464 688.5327373344072 1.0094941303519203
10.14407038710388 686.7307837815889 1.0079561057574953
10.149297942057297 686.2831697357738 1.0076341985342296
10.154525497010713 682.7509685710592 1.0052641153448711
10.15975305196413 676.1137972626923 1.0002795445523762
10.164980606917545 677.014906432266 1.000508492011289
10.170208161870962 676.6454585131705 0.9999451878251847
10.175435716824378 677.3760422173527 1.0003784797847322
10.180663271777794 670.5129038008345 0.9934919054764568
10.18589082673121 665.965994116579 0.9896304436855732
10.191118381684626 660.4994535488389 0.9857544205762789
10.196345936638043 655.7855888960981 0.9829453931881614
10.201573491591459 655.1762027009629 0.9825971974999204
10.206801046544875 652.5981663636218 0.9803297173660895
10.212028601498291 655.4798001794653 0.9814833184418741
10.217256156451707 657.6331326073185 0.9828443395417558
10.222483711405124 654.2219931888695 0.9805001179652029
10.22771126635854 652.4029857340788 0.9796464220216239
10.232938821311956 649.6437040555187 0.9775106545566178
10.238166376265372 648.2955178897328 0.9753287934747464
10.243393931218788 651.6603163071273 0.9774806142960472
10.248621486172205 646.2599979275487 0.9730432170921118
10.253849041125621 642.0099734112475 0.9703732278423026
10.259076596079037 639.1553707995243 0.9687124395229765
10.264304151032453 633.0828815104015 0.9639265162536849
10.26953170598587 637.2129068006169 0.96641923833952
10.274759260939286 637.8880288118806 0.9667402652491178
10.279986815892702 640.6425460501735 0.9689870773258898
10.285214370846118 640.4890789638957 0.9696127369972871
10.290441925799534 639.95870129741 0.967848566872188
10.29566948075295 637.7779692659414 0.9658189751127843
10.300897035706367 634.0922337757866 0.9622260414365226
10.306124590659783 635.6976371061484 0.9631215035410292
10.3113521456132 632.6517475979026 0.9607475271963146
10.316579700566615 633.7765231464333 0.961797095640316
10.321807255520032 627.2990908611223 0.956110938612305
10.327034810473448 623.3389401840917 0.9526744115912182
10.332262365426864 618.1532521156583 0.9469463865166571
10.33748992038028 618.4736313294733 0.9467710901382179
10.342717475333696 616.0875955232266 0.9446863072103707
10.347945030287113 613.3193759243644 0.9421650829192384
10.353172585240529 615.7117782712058 0.9437635803334495
10.358400140193945 615.1411854414443 0.9433617812241268
10.363627695147361 614.0952219684592 0.9419990252384424
10.368855250100777 614.6860234874714 0.9424793985194538
10.374082805054194 611.6012369050378 0.9391528926174334
10.37931036000761 610.632202060277 0.9374663433930276
10.384537914961026 612.2783475532693 0.9387040336148361
10.389765469914442 616.8300393192383 0.9418756069595398
10.394993024867858 619.5112083955054 0.943992511701202
10.400220579821275 621.6907349005635 0.9457371107589392
10.40544813477469 617.5196142413413 0.9418368851731183
10.410675689728107 613.803512991087 0.9390766541820558
10.415903244681523 616.2063656575775 0.9407600814236234
10.42113079963494 617.7583053914851 0.9419884454539956
10.426358354588356 611.8500504127386 0.9374013033563208
10.431585909541772 604.2028784639766 0.9309085672680851
10.436813464495188 599.3600801740799 0.9269697764586953
10.442041019448604 593.1384806605355 0.9219764918305086
10.44726857440202 587.5688662214076 0.9167278706755873
10.452496129355437 583.5424308240081 0.9132741217127769
10.457723684308853 584.2975159479898 0.913688489399568
10.462951239262269 587.8342311236127 0.9155797434476233
10.468178794215685 589.5037400212526 0.9173762141037809
10.473406349169101 588.0191438332499 0.917022187019948
10.478633904122518 583.6447614309549 0.913442332491418
10.483861459075934 576.513202711336 0.9071662245141611
10.48908901402935 573.3982878100813 0.9039734725805423
10.494316568982766 569.8923816704121 0.9013222610331239
10.499544123936182 566.884662433031 0.8989421538382463
10.504771678889599 561.4665933753678 0.8948376799981775
10.509999233843015 557.8870777444242 0.8918443695245821
10.515226788796431 558.1655208389724 0.8916214907275172
10.520454343749847 555.6249445693294 0.8887759799616433
10.525681898703263 551.0538179768009 0.8846670142096831
10.53090945365668 547.495134442105 0.8810819992172945
10.536137008610096 545.8569637710582 0.8797923346041502
10.541364563563512 542.8992634307771 0.8767993483276275
10.546592118516928 544.6211911472075 0.8772981624417009
10.551819673470344 542.9701389205936 0.8759826285730465
10.55704722842376 543.1103073942367 0.8765810674503797
10.562274783377177 542.8853246038329 0.8763421937760406
10.567502338330593 542.5696618094862 0.8764036037412023
10.57272989328401 544.4941070582738 0.8786589472294463
10.577957448237425 542.5596306177986 0.8770934813825398
10.583185003190842 542.7229021951891 0.8765743568489865
10.588412558144258 541.8901632908733 0.8739614003194955
10.593640113097674 539.9385438704821 0.8719579638570129
10.59886766805109 544.3346711591196 0.8755337166621946
10.604095223004506 540.7415679758351 0.872049715084757
10.609322777957923 539.0571010367233 0.8712056384353436
10.614550332911339 536.0134575305506 0.8680238488251701
10.619777887864755 530.1800953387605 0.8631222475758114
10.625005442818171 529.0870109052616 0.8624789968111626
10.630232997771587 528.608334178105 0.8625464727863386
10.635460552725004 532.2160357395734 0.8657474761801367
10.64068810767842 533.8084026848718 0.8665554677367796
10.645915662631836 532.6560506349041 0.8645853004548456
10.651143217585252 533.1167553016556 0.8642288181710999
10.656370772538668 533.3673888012258 0.863518780886332
10.661598327492085 532.1739333645318 0.8608936494619915
10.666825882445501 535.9477497446403 0.8637768148403921
10.672053437398917 538.634824792272 0.8652999412050459
10.677280992352333 545.1611495727556 0.87035231430189
10.68250854730575 548.8732267047316 0.8739036040723959
10.687736102259166 557.2722562557428 0.8813071961986945
10.692963657212582 563.1946719545095 0.8862644187245843
10.698191212165998 570.1486370851554 0.8911473305553097
10.703418767119414 574.2001609729041 0.8927816321266345
10.70864632207283 575.7716913461766 0.8930303233471673
10.713873877026247 586.2587850111275 0.9002626598424261
10.719101431979663 592.1219630666301 0.9037214419903032
10.72432898693308 607.4142409070956 0.9149076931950458
10.729556541886495 615.9914068599693 0.9215326715343655
10.734784096839912 627.7829947106524 0.9304764191399547
10.740011651793328 631.5184355875414 0.9333074239619698
10.745239206746744 629.2204692933718 0.9315782311146239
10.75046676170016 629.8511450632784 0.9321706466803165
10.755694316653576 624.5066477323934 0.9277803670405559
10.760921871606993 622.0248168153961 0.9252156258209175
10.766149426560409 621.8124563828909 0.9241471832522518
10.771376981513825 615.8810182756772 0.9193673272138888
10.776604536467241 610.3321579030809 0.9142375772267939
10.781832091420657 609.6297531918574 0.9134072767758604
10.787059646374074 603.2899495639514 0.9090361328448793
10.79228720132749 600.7485235885557 0.9077395750291893
10.797514756280906 596.3853386189245 0.9038850460309812
10.802742311234322 595.0359007221637 0.9027301497542375
10.807969866187738 596.6252998486789 0.904114225155359
10.813197421141155 597.4892365660677 0.9043400995184291
10.81842497609457 596.2393344124827 0.9031964146755677
10.823652531047987 599.7231920469992 0.9049582000954158
10.828880086001403 607.5129923966572 0.9105736646562292
10.83410764095482 615.8195871681005 0.9167781191206563
10.839335195908236 623.0585839604256 0.9216125869718301
10.844562750861652 625.7892072532984 0.9233818032278727
10.849790305815068 631.4175192365961 0.9259707513114425
10.855017860768484 639.8084555062912 0.9308799598995027
10.8602454157219 655.2025798510774 0.9419817242747163
10.865472970675317 671.2137644162052 0.9541040841933255
10.870700525628733 687.62346026198 0.9654606722833259
10.875928080582149 700.061589732248 0.9743897244087606
10.881155635535565 705.2338885760206 0.9768906332070907
10.886383190488981 705.5675420316419 0.9766449837912407
10.891610745442398 704.2263666616969 0.9756117618852436
10.896838300395814 698.120387024624 0.9700620572469794
10.90206585534923 688.5728928539185 0.9630952391815231
10.907293410302646 679.7000727417674 0.9569330237337957
10.912520965256062 664.7384918124885 0.9471657389350863
10.917748520209479 650.5106407764129 0.9369956571659568
10.922976075162895 637.4391957718406 0.9271663165012495
10.928203630116311 627.1558743944856 0.9185489095010835
10.933431185069727 618.9395927030117 0.9125545619017204
10.938658740023143 613.782894090297 0.9085905436216887
10.94388629497656 603.9155501986384 0.9015921989659507
10.949113849929976 595.3052558679371 0.8949351384067943
10.954341404883392 587.8446671474453 0.8888927358194655
10.959568959836808 580.3217814310835 0.8826464506261609
10.964796514790224 578.2621011022927 0.8812369808377489
10.97002406974364 574.6478973581014 0.8801294277530789
10.975251624697057 570.6289255011519 0.879159188146176
10.980479179650473 562.0710144397823 0.8742660083074969
10.98570673460389 555.4664843834138 0.8700163063545507
10.990934289557305 551.7601488706372 0.8683407526254582
10.996161844510722 545.7588361021811 0.864816632347751
11.001389399464138 542.2149971076774 0.862642082469286
11.006616954417554 537.6171121666133 0.8590646577064618
11.01184450937097 535.0396965627733 0.8572351869070045
11.017072064324386 532.4228872695261 0.8559775078593316
11.022299619277803 529.4250198644363 0.8542490817565727
11.027527174231219 525.6295420505368 0.8517047187282234
11.032754729184635 526.3227030873247 0.8529012330917328
11.037982284138051 522.9493012207872 0.8507365927272359
11.043209839091467 520.1853081805635 0.8488425200118124
11.048437394044884 517.050824994894 0.8470657481978086
11.0536649489983 515.0705090974532 0.8461783859139301
11.058892503951716 515.9854313455866 0.8475516597835743
11.064120058905132 514.9626667518924 0.8470232990913328
11.069347613858548 516.1791506766863 0.8483901128161184
11.074575168811965 515.4093013485115 0.8479027709347682
11.079802723765381 512.9750271903285 0.8462970410170197
11.085030278718797 513.0768488469045 0.8467849950709094
11.090257833672213 510.21176178563735 0.8444731416868401
11.09548538862563 507.75891453218145 0.8424044228289046
11.100712943579046 504.44824007598453 0.8393674000560198
11.105940498532462 502.6197049438499 0.8379901642491132
11.111168053485878 504.59891141300557 0.8395818045336669
11.116395608439294 500.51161383988915 0.8363389692525406
11.12162316339271 499.74875739553323 0.8355565506482981
11.126850718346127 499.4505701903994 0.8356335138357036
11.132078273299543 498.99109389164266 0.8355248123511282
11.13730582825296 498.1449597894469 0.8348434306544664
11.142533383206375 498.25601659046106 0.835434055684564
11.147760938159792 499.7723189399004 0.8367286406379536
11.152988493113208 503.64096628731875 0.8396677044002354
11.158216048066624 503.3952199863436 0.8399057125674729
11.16344360302004 500.30126626059723 0.8371485523516304
11.168671157973456 498.37721371633995 0.8353434079572359
11.173898712926873 499.02713565730005 0.8363104242889976
11.179126267880289 499.1326953330383 0.8365246706467431
11.184353822833705 503.32812566521824 0.840267445766378
11.189581377787121 503.44599529761734 0.8409270075933812
11.194808932740537 498.3152989596087 0.8367368434554558
11.200036487693954 495.0042655230289 0.8341396727535723
11.20526404264737 493.33882081552474 0.8326592971085305
11.210491597600786 495.3555345504884 0.8341110600153159
11.215719152554202 495.61298827118384 0.834877876578881
11.220946707507618 496.54989652511756 0.8357936030927274
11.226174262461035 498.9051827062999 0.8378669964745449
11.23140181741445 499.20326213360073 0.8390484044289074
11.236629372367867 496.7998306118314 0.8368369950925992
11.241856927321283 491.1311872987803 0.8317702364458947
11.2470844822747 484.89278514172247 0.8267979418631918
11.252312037228116 481.5761810733896 0.8240216615877074
11.257539592181532 480.5547550862154 0.8234146895353955
11.262767147134948 481.04370449653635 0.8239507593757622
11.267994702088364 482.0278925930566 0.8247841575544169
11.27322225704178 481.55126662337295 0.8245244989448465
11.278449811995197 476.06360339849704 0.8196256614044379
11.283677366948613 470.2395902573728 0.8149328926233685
11.288904921902029 469.0078931135025 0.8133127454204598
11.294132476855445 465.80838299248376 0.8102735789040203
11.299360031808861 465.8781509535399 0.8099274486939648
11.304587586762278 465.79287775452525 0.8091365508457901
11.309815141715694 463.0555394094861 0.8069397675000392
11.31504269666911 463.9350780395036 0.8074455930315942
11.320270251622526 463.44289557554964 0.8068843217957057
11.325497806575942 464.3755971283091 0.807647512671629
11.330725361529359 465.1924950788457 0.8079374031203238
11.335952916482775 463.6315405373454 0.8061811266805374
11.341180471436191 458.6021469802922 0.8021642227743295
11.346408026389607 453.9250305912085 0.7981908502765663
11.351635581343023 456.428669181946 0.8006514366562859
11.35686313629644 455.8333463572788 0.8004956398648827
11.362090691249856 454.9010968892819 0.7997368593056022
11.367318246203272 452.43932713389245 0.7978258620620324
11.372545801156688 450.45037969157335 0.7962528130789026
11.377773356110104 448.34870014644144 0.7940294006339887
11.38300091106352 445.4206030844355 0.7918448928940511
11.388228466016937 441.1397163520295 0.7883516076065761
11.393456020970353 435.3288719778087 0.7830020937905594
11.39868357592377 432.2061654218877 0.7804021532702765
11.403911130877185 431.0761638633663 0.7789246374606331
11.409138685830602 429.70495900985816 0.7778173321663806
11.414366240784018 428.49825478960025 0.776601903605774
11.419593795737434 425.37287210559543 0.7738859305283616
11.42482135069085 425.4855251290403 0.7740549236417942
11.430048905644266 425.0797519642829 0.7739413122094889
11.435276460597683 422.64105362689554 0.7711059392452263
11.440504015551099 422.47321162646836 0.7717257423093036
11.445731570504515 419.37360914791196 0.7686353898036025
11.450959125457931 419.1850017254032 0.7677184032690748
11.456186680411347 423.281015039469 0.7715942615998701
11.461414235364764 422.4449511853682 0.7710792096622052
11.46664179031818 419.4120677250205 0.7691613074874204
11.471869345271596 418.8669383839239 0.7696688846241385
11.477096900225012 417.4467771488151 0.7687370452718258
11.482324455178428 419.3568888260432 0.7768290249180668
11.487552010131845 415.68846248966685 0.7752164439516932
11.49277956508526 413.2228538472401 0.7750889727220662
11.498007120038677 412.7113665113616 0.7768576937702578
11.503234674992093 412.8200660764229 0.7782783124890796
11.50846222994551 412.88644258507526 0.7794059697536279
11.513689784898926 411.461938007373 0.7779212847149389
11.518917339852342 407.6176184209573 0.7742916412552143
11.524144894805758 403.1156796223212 0.7711279489743125
11.529372449759174 400.63031915885597 0.76955671376794
11.53460000471259 401.1918630629317 0.7716301331211723
11.539827559666007 407.9861471332842 0.7798356039489259
11.545055114619423 411.18772085486154 0.7833662446946285
11.550282669572839 411.935054646578 0.7843882953687787
11.555510224526255 410.1906693392133 0.7839746877646182
11.560737779479672 407.5533615328842 0.7821730840185003
11.565965334433088 408.5166685907844 0.7843229962885615
11.571192889386504 408.4464788579925 0.7847171381945276
11.57642044433992 406.3065940940595 0.7820131171879837
11.581647999293336 404.61580173168556 0.7804075431000098
11.586875554246753 404.16412201818855 0.7803252478828056
11.592103109200169 403.0213270093265 0.7800796022549424
11.597330664153585 402.38293010975326 0.7807580357191464
11.602558219107001 402.91106414112016 0.7817889155706385
11.607785774060417 403.04653519382026 0.782090333532911
11.613013329013834 406.21335024814607 0.7854621071259009
11.61824088396725 403.4763678641389 0.7830327703282625
11.623468438920666 403.2122121608749 0.7818362498145784
11.628695993874082 401.6332900002125 0.7797699612699716
11.633923548827498 400.2062349433039 0.7785806055000803
11.639151103780915 400.69652428308007 0.779508334811809
11.64437865873433 400.59972419624324 0.7809869348888826
11.649606213687747 400.3335899078951 0.7810742510866102
11.654833768641163 396.30267646704505 0.777815292323516
11.66006132359458 396.692732069968 0.7793039534132368
11.665288878547996 398.83398094762725 0.7815014341361087
11.670516433501412 399.3210932470124 0.7821740006151094
11.675743988454828 399.4032256748148 0.7827116205027305
11.680971543408244 401.5955249087317 0.7841958809074506
11.68619909836166 401.05944883416294 0.7837727765239455
11.691426653315077 401.89095148169565 0.78564548769459
11.696654208268493 400.9109665981288 0.7855528705517338
11.701881763221909 399.6695099798773 0.7854008257308255
11.707109318175325 398.99395089256694 0.7860928851865231
11.712336873128741 401.69439902938615 0.7877664051814743
11.717564428082158 404.23882224992144 0.790414217454122
11.722791983035574 403.7373335943158 0.7893712952728189
11.72801953798899 402.7710541071136 0.7890057934889264
11.733247092942406 400.6306786773654 0.7875553847885906
11.738474647895822 400.61141915782105 0.7880545651112296
11.743702202849239 400.7456342808669 0.7888977061486455
11.748929757802655 402.0731123726709 0.7902334271969829
11.754157312756071 403.22537383177973 0.7913519629414933
11.759384867709487 403.6339647148918 0.7919480292873001
11.764612422662903 406.1806843749406 0.7940390870829813
11.76983997761632 409.1548798497564 0.7965381933340023
11.775067532569736 408.4464133840624 0.7964478135184706
11.780295087523152 413.28767193193727 0.8018595734899201
11.785522642476568 410.9775581106749 0.7996037505355873
11.790750197429984 407.9460838801703 0.7969321318795755
11.7959777523834 407.31775867200344 0.7956169053889
11.801205307336817 406.86456145064295 0.7952330782507079
11.806432862290233 406.3880791138415 0.7956986651809466
11.81166041724365 409.0970387800705 0.7982993729501601
11.816887972197065 405.5991681667752 0.7947597061540693
11.822115527150482 403.19868607814584 0.7918745398491138
11.827343082103898 399.53639252003 0.7873198437942752
11.832570637057314 397.70358653704466 0.7854778977258233
11.83779819201073 397.99131900343605 0.7864359580103699
11.843025746964146 392.5026037808193 0.7819811949007885
11.848253301917563 390.3675974932159 0.7823449685246388
11.853480856870979 386.12087595617663 0.779854659406487
11.858708411824395 382.3510726260248 0.7758132219123721
11.863935966777811 378.9191212830024 0.7707476419450934
11.869163521731227 377.74349928729055 0.7677404755440146
11.874391076684644 375.438798723889 0.7656665131638962
11.87961863163806 374.8388626221657 0.7661393921895312
11.884846186591476 371.3074011454557 0.7641321780764179
11.890073741544892 370.5679176047846 0.7648530309230439
11.895301296498308 369.29784725787084 0.763505948039478
11.900528851451725 366.55100847004206 0.7607950605875801
11.90575640640514 363.10416865665354 0.7575270796397844
11.910983961358557 359.74885061033035 0.7543897329490872
11.916211516311973 357.8904149999837 0.752892745189591
11.92143907126539 357.620209732132 0.7531925762004993
11.926666626218806 357.5886347114811 0.754461648145115
11.931894181172222 353.6301099108153 0.7509307145833243
11.937121736125638 352.8514879509368 0.7495002249192658
11.942349291079054 351.48889456976576 0.7471768140791829
11.94757684603247 349.88812771593615 0.7453142288084769
11.952804400985887 348.6448262219334 0.7446909333627847
11.958031955939303 349.2857821904529 0.746275878502764
11.963259510892719 351.18761981153165 0.748531700285247
11.968487065846135 352.65739474816195 0.7509880362740788
11.973714620799552 352.74351427236417 0.7500040150798863
11.978942175752968 351.74575515923544 0.7479666126861901
11.984169730706384 352.8843161423393 0.7498254285516801
11.9893972856598 351.57886987689756 0.7486550227993326
11.994624840613216 353.7795543022063 0.7527049594278628
11.999852395566633 351.2831536553013 0.7517796083275906
12.005079950520049 354.9186789401891 0.7558805609110157
12.010307505473465 354.17092009794294 0.7555696927706415
12.015535060426881 353.9795085029556 0.7541091759561239
12.020762615380297 353.164431407626 0.7522376785002381
12.025990170333714 352.7024955585213 0.7513717506497167
12.03121772528713 351.29735160846917 0.7509648008688288
12.036445280240546 349.9072899839942 0.7492904901572945
12.041672835193962 349.00549493322535 0.7478803099504855
12.046900390147378 346.46557817499485 0.745320409003721
12.052127945100795 345.4429198928391 0.7438066174508736
12.05735550005421 348.38814389488635 0.7470168870531074
12.062583055007627 349.2241145893163 0.7487098300572593
12.067810609961043 351.3585339624917 0.7525242054184453
12.07303816491446 352.6907497252859 0.754658848012209
12.078265719867876 352.87420842665273 0.7555413227215666
12.083493274821292 355.91652372422556 0.7588844626742596
12.088720829774708 357.5786619222976 0.7596761496858513
12.093948384728124 359.72993549692967 0.7616885304711438
12.09917593968154 363.5487179786744 0.7654263608786634
12.104403494634957 363.1652499301294 0.7638148350037309
12.109631049588373 366.37063239836164 0.7676114881079559
12.114858604541789 370.053428649006 0.7715014954040091
12.120086159495205 378.8762206268296 0.7811684065484275
12.125313714448621 386.33246292475593 0.7877672296366252
12.130541269402038 397.2509091656484 0.7982756055253573
12.135768824355454 409.8500148358387 0.8103795106721411
12.14099637930887 424.97210941761944 0.8245845036072214
12.146223934262286 439.4819713017438 0.8384320758609428
12.151451489215702 451.28489788850015 0.8494382947746391
12.156679044169119 454.0555708493652 0.8520796003954856
12.161906599122535 461.34971005431436 0.8588548093971091
12.167134154075951 462.1189530693369 0.8593609028640878
12.172361709029367 464.80894407072157 0.8614686763892797
12.177589263982783 466.1705700477635 0.8629404602740413
12.1828168189362 460.91043224264246 0.8578100304629468
12.188044373889616 457.13259125439225 0.854426629332066
12.193271928843032 454.62437240554067 0.8525636854191226
12.198499483796448 450.6398100966764 0.848761263709504
12.203727038749864 447.64750466266287 0.8466326571312455
12.20895459370328 444.5773131912235 0.8436630174091957
12.214182148656697 437.0045559430242 0.8369515090307976
12.219409703610113 428.8567253529255 0.8293690614584956
12.22463725856353 424.2604744193003 0.8250376249826885
12.229864813516945 416.4030551239408 0.8178720491144246
12.235092368470362 410.44327183969625 0.8123449418413909
12.240319923423778 404.1852723097932 0.8070620072867196
12.245547478377194 397.7567013636046 0.8016903927446457
12.25077503333061 394.4352762714992 0.7992409634578695
12.256002588284026 389.7811201275779 0.7947091226766378
12.261230143237443 385.7838885053472 0.7901075688997583
12.266457698190859 381.29606724808 0.7847703016923663
12.271685253144275 381.5663550548173 0.7856248691632242
12.276912808097691 378.86452475587276 0.783575622739488
12.282140363051107 374.25573719280385 0.7794649846013876
12.287367918004524 371.33374865473013 0.7775526884733979
12.29259547295794 367.1743445757444 0.7731443200778897
12.297823027911356 367.162435784565 0.7729511766536361
12.303050582864772 366.45199203945253 0.7726148887693866
12.308278137818188 365.1678324794378 0.770558721367651
12.313505692771605 361.17096781891826 0.7697540723498854
12.31873324772502 358.75630515447534 0.7767058409685593
12.323960802678437 355.89722640683306 0.7781975217179934
12.329188357631853 357.7322545902953 0.7836297762833125
12.33441591258527 355.4913879295815 0.7848758587330537
12.339643467538686 355.2996695493666 0.7870845592028036
12.344871022492102 350.2225842101016 0.7861919093026883
12.350098577445518 347.13334369375497 0.7859946245764192
12.355326132398934 345.5942606989715 0.7879029896536961
12.36055368735235 343.84543740659205 0.7873599131233199
12.365781242305767 342.8204140477914 0.7875206150324104
12.371008797259183 338.9276807984748 0.784559272689841
12.376236352212599 336.6862179392533 0.7842315287302679
12.381463907166015 333.51603277331395 0.7832760249354749
12.386691462119432 336.10339388186486 0.7877138034667329
12.391919017072848 332.76751472935933 0.7856474749656247
12.397146572026264 330.3090656352248 0.7846804197408799
12.40237412697968 327.2503733931377 0.7838125619642029
12.407601681933096 323.6967439555664 0.7821126474034431
12.412829236886513 327.9625376210996 0.7892300500358886
12.418056791839929 329.8598468973756 0.7922089565198674
12.423284346793345 331.758586480144 0.7945473333010747
12.428511901746761 333.80668155952173 0.7983188628657479
12.433739456700177 330.78156525982234 0.796202600422213
12.438967011653594 334.12899717608644 0.8012816951261899
12.44419456660701 333.5791621651154 0.8016930103783815
12.449422121560426 331.7921602826908 0.8003447985674463
12.454649676513842 333.9672435016682 0.8034103916954234
12.459877231467258 335.69527649845634 0.8069631656621683
12.465104786420675 337.26878965479824 0.8103887220370849
12.47033234137409 337.57929003424186 0.8127512755574884
12.475559896327507 336.6538856593306 0.8126211169292183
12.480787451280923 335.3814455524851 0.8124696157648519
12.48601500623434 330.8731652610374 0.8082782492419714
12.491242561187756 329.72311720175855 0.807486160236481
12.496470116141172 329.53705540210194 0.8082153733025578
12.501697671094588 328.330627072054 0.8073217626192494
12.506925226048004 330.9687303797493 0.8116053998753372
12.51215278100142 330.50879580278666 0.8140519621877914
12.517380335954837 328.4253925156731 0.8139684108815354
12.522607890908253 327.82318756008806 0.8145653825323402
12.527835445861669 325.4234748565487 0.8120021484897634
12.533063000815085 324.77929584117476 0.8103760173412276
12.538290555768501 323.73383915334375 0.8105779640223849
12.543518110721918 322.7585015289954 0.8107401543050692
12.548745665675334 321.28351972272566 0.8105402429854511
12.55397322062875 318.84239053896243 0.8094445136308344
12.559200775582166 317.29023388604185 0.8081007570937886
12.564428330535582 315.5008018786509 0.8016995375369129
12.569655885488999 312.7635424159934 0.7899157522631102
12.574883440442415 312.6522650237349 0.7850240783624945
12.580110995395831 314.9717369883757 0.7831216057462235
12.585338550349247 317.9119547978682 0.7842783114751405
12.590566105302663 318.67027996650285 0.7836344268266724
12.59579366025608 319.22045103750224 0.7835182303229941
12.601021215209496 315.96564690234936 0.777899278863403
12.606248770162912 312.1695033620579 0.7718265470607809
12.611476325116328 311.3210294212175 0.7699127419853153
12.616703880069744 313.3651116807197 0.7702547788250944
12.62193143502316 315.5187326682165 0.7732671312522584
12.627158989976577 320.89466198779695 0.7787309834851541
12.632386544929993 320.4853800378534 0.7803743152165883
12.63761409988341 320.58358006074724 0.7800522648735504
12.642841654836825 320.5694678658755 0.7787361724125776
12.648069209790242 323.3002488820192 0.7812022897118931
12.653296764743658 326.82609816812663 0.782142379363681
12.658524319697074 329.4912937497501 0.7848240013318576
12.66375187465049 330.21889666334187 0.784777215709103
12.668979429603906 330.9792567014538 0.7843040019019499
12.674206984557323 333.38274342736355 0.786720064949008
12.679434539510739 339.5472400755721 0.7927881607089373
12.684662094464155 347.7672308235663 0.8005077989863304
12.689889649417571 352.0516119637215 0.8047520321673821
12.695117204370987 359.35233612843416 0.8116811743848533
12.700344759324404 368.12042275369714 0.8207996456095066
12.70557231427782 374.92733960657637 0.8279600198101654
12.710799869231236 386.12801035550416 0.8389372422635879
12.716027424184652 391.58893821656363 0.8437906687622558
12.721254979138068 397.6001163068674 0.849995620896445
12.726482534091485 403.82715427689243 0.8548515413513331
12.7317100890449 407.7682146023574 0.8587569266460403
12.736937643998317 410.4589061103445 0.8620293291973263
12.742165198951733 410.76251892019724 0.8627059387216611
12.74739275390515 410.6267146216435 0.8627818433220029
12.752620308858566 409.31389171114307 0.8607102668655937
12.757847863811982 410.58761112055515 0.8603514040681278
12.763075418765398 407.59411496425656 0.8576508846373454
12.768302973718814 401.33750616534047 0.8513215856203168
12.77353052867223 395.8757252379921 0.8454467758694121
12.778758083625647 386.45649406221014 0.8356928110112112
12.783985638579063 379.44254395579924 0.8274718011936293
12.789213193532479 377.26796612389205 0.825281701708326
12.794440748485895 370.21008938648947 0.816657254137896
12.799668303439312 369.67960092621666 0.814870520049118
12.804895858392728 366.33768559116174 0.8108059004979616
12.810123413346144 363.57608109613415 0.8075818970901018
12.81535096829956 359.12411617767236 0.8029910906151728
12.820578523252976 354.67627646467713 0.7983608694323894
12.825806078206393 355.6001594714207 0.7994596113823911
12.831033633159809 352.56813035790077 0.7959918432857367
12.836261188113225 353.7955564884864 0.7972234052052074
12.841488743066641 357.48268199927844 0.8004140916131507
12.846716298020057 358.6722497670899 0.80179566073712
12.851943852973474 362.3293030427476 0.8054341634397596
12.85717140792689 360.7410254862848 0.8034356246162966
12.862398962880306 363.5007075940891 0.8061145841682222
12.867626517833722 362.13899751441403 0.8050780460872347
12.872854072787138 362.0536889663026 0.8043772718494793
12.878081627740555 365.77307610078145 0.8076306959807251
12.88330918269397 369.4605704332205 0.8113807063674535
12.888536737647387 376.6791071717256 0.8188399475735346
12.893764292600803 379.4091946860258 0.8213732009241231
12.89899184755422 378.55484083423767 0.820361341281564
12.904219402507636 376.8409220224963 0.8175351413625822
12.909446957461052 375.01926790516404 0.8154110884878791
12.914674512414468 372.42237205937107 0.8130628715235079
12.919902067367884 369.70281345939 0.8095648735811368
12.9251296223213 363.09646267550494 0.8027005944253106
12.930357177274717 357.68568703004115 0.7965947288735802
12.935584732228133 349.9155465482439 0.7874722558359437
12.940812287181549 344.54394384774537 0.7818691110322673
12.946039842134965 342.06927806419264 0.7795719298782916
12.951267397088381 337.77449327055723 0.7749753939298271
12.956494952041798 335.3863065398069 0.7725291665021554
12.961722506995214 333.43416570768875 0.769248107442919
12.96695006194863 332.1122791860011 0.768041184197598
12.972177616902046 330.867344066805 0.766620427125912
12.977405171855462 329.65970899542253 0.7649941477770134
12.982632726808879 330.26177479526217 0.7657388979371372
12.987860281762295 332.04067570700266 0.7658068035486683
12.993087836715711 332.50905759538153 0.7659478725402763
12.998315391669127 334.1390681813371 0.768366573296555
13.003542946622543 330.713376516173 0.7642165158103063
13.00877050157596 330.01096642028125 0.7637934434951745
13.013998056529376 332.0043989593893 0.7665397019347445
13.019225611482792 333.9279969579138 0.7685941400129868
13.024453166436208 337.6097292919844 0.773395939655304
13.029680721389624 338.31769057380467 0.7740421846726124
13.03490827634304 339.20424898725133 0.7735646655554392
13.040135831296457 338.76113591040286 0.7725716469863776
13.045363386249873 339.6508817005887 0.773140605621241
13.05059094120329 344.73669371985665 0.7790439180298266
13.055818496156705 344.6947724942771 0.7796999922049145
13.061046051110122 347.85710481586324 0.783671574677166
13.066273606063538 345.7056898385706 0.7815180509442982
13.071501161016954 346.42151850984555 0.7824605607903095
13.07672871597037 346.9331656575658 0.7838729785730508
13.081956270923786 348.2488717597114 0.7850475488466009
13.087183825877203 344.99157682006756 0.7817314097286072
13.092411380830619 341.3169181080006 0.7776037006156846
13.097638935784035 338.531444581904 0.7741621932084615
13.102866490737451 333.63440639149246 0.769191709875069
13.108094045690867 328.408368693453 0.7627613688825905
13.113321600644284 323.5462794700875 0.7571371021014229
13.1185491555977 319.9812202638993 0.753657234753629
13.123776710551116 322.9091214875222 0.757506957348799
13.129004265504532 319.655233851006 0.7546018468920953
13.134231820457948 319.2022048203588 0.7539492035258258
13.139459375411365 320.00246971801766 0.7554204708998284
13.14468693036478 319.5078071993229 0.7535362607365917
13.149914485318197 320.6679595912321 0.7545955528808803
13.155142040271613 318.44344726960435 0.7517652403277939
13.16036959522503 321.00028320404857 0.753945863010494
13.165597150178446 322.9447169812352 0.7574213904641316
13.170824705131862 324.93514778774704 0.7608709201044559
13.176052260085278 327.6473096116277 0.7658162693694542
13.181279815038694 326.5486139416449 0.7648627274239711
13.18650736999211 329.37611204883615 0.7679478467078353
13.191734924945527 331.882602603781 0.7692561703705557
13.196962479898943 334.28809553764177 0.7713820526233213
13.202190034852359 334.3573158955484 0.7709669245577827
13.207417589805775 330.7158107343432 0.7663978900692345
13.212645144759191 330.1919651859454 0.7658699336064492
13.217872699712608 330.8343933423816 0.7676031265163077
13.223100254666024 331.1098741027594 0.7687158773375395
13.22832780961944 330.89405179815975 0.7699400119480319
13.233555364572856 328.98791197529494 0.7677561923341192
13.238782919526273 328.794738934133 0.7668448639985689
13.244010474479689 326.7976767832053 0.7631727735045155
13.249238029433105 324.5194633213791 0.7605996078495351
13.254465584386521 322.9408160420524 0.7585988983294247
13.259693139339937 322.3143860138602 0.7583395109505269
13.264920694293354 324.0333276354132 0.7612822443872727
13.27014824924677 322.222904806709 0.7585218990837896
13.275375804200186 323.6521334099487 0.7591498289107239
13.280603359153602 320.7218033298386 0.7554798672343235
13.285830914107018 320.4538330369835 0.7564195899072681
13.291058469060435 318.7923799100813 0.7555101283720669
13.29628602401385 319.21893626075763 0.757243787463466
13.301513578967267 320.79328497721593 0.7593775293480661
13.306741133920683 319.6294927517687 0.7593998171836752
13.3119686888741 317.081778839531 0.7564315111357061
13.317196243827516 312.3791021273727 0.7503756577346348
13.322423798780932 308.6218803194719 0.7460518260471787
13.327651353734348 305.89205643621443 0.7400623830636158
13.332878908687764 305.8455186973132 0.7404026484050846
13.33810646364118 307.92904226805604 0.7428499820637513
13.343334018594597 308.2155091646232 0.7450477395930952
13.348561573548013 308.9908258119735 0.7474276364140809
13.353789128501429 310.20580323174704 0.7481243805882163
13.359016683454845 306.0327095835098 0.7422427570901161
13.364244238408261 305.1721602424925 0.7410833449495114
13.369471793361678 304.927998551542 0.7407006304748148
13.374699348315094 304.66392712036276 0.740544082607449
13.37992690326851 308.03616554326544 0.7452815546084178
13.385154458221926 306.86588148719505 0.7432011863208476
13.390382013175342 306.16083507612075 0.742876454238284
13.395609568128759 306.2358238446613 0.7420441475255813
13.400837123082175 308.77428544237125 0.74361525074329
13.406064678035591 306.97230428741636 0.7407037013184026
13.411292232989007 307.4077194518774 0.7409925533646153
13.416519787942423 306.8688189966859 0.7415454076110578
13.42174734289584 307.89400310516726 0.74188162335905
13.426974897849256 311.97449102044567 0.7471563223969843
13.432202452802672 315.9657771577925 0.7510076677954021
13.437430007756088 316.02150263684763 0.7503428980012429
13.442657562709504 315.79296710091904 0.7503348037550293
13.44788511766292 319.1666572459204 0.7549697368573751
13.453112672616337 319.655216069412 0.7571155141512386
13.458340227569753 326.3700080064148 0.7648368930204315
13.46356778252317 325.3664817396798 0.7629909909261754
13.468795337476585 327.3159462729196 0.7639785450152512
13.474022892430002 326.6965486257676 0.7623150745518259
13.479250447383418 327.1253249523568 0.762663934026285
13.484478002336834 331.0158810520255 0.767222442491492
13.48970555729025 330.77618879670314 0.7673542277039841
13.494933112243666 330.0442666857361 0.7671481726141413
13.500160667197083 324.91680329649324 0.761711505372419
13.505388222150499 320.00256668343735 0.7554830478943493
13.510615777103915 317.32689638131535 0.7520867947997848
13.515843332057331 315.8022439733932 0.7500914170685159
13.521070887010747 316.11608740264035 0.750409313760468
13.526298441964164 312.94052731875695 0.7475066595782844
13.53152599691758 312.4457086790991 0.7475306559436029
13.536753551870996 312.2476211139897 0.7479027570088168
13.541981106824412 309.86859304571266 0.7462255341696584
13.547208661777828 307.4622599956602 0.7431053865613664
13.552436216731245 304.0554315457517 0.7399056517527168
13.55766377168466 299.8139522089032 0.73593199442276
13.562891326638077 297.4404268733593 0.7325748513946837
13.568118881591493 295.5649420613777 0.7326493519576289
13.57334643654491 291.95392919514586 0.7292335696016717
13.578573991498326 288.55284177517376 0.7246187170358186
13.583801546451742 284.22636813841336 0.7199386701903233
13.589029101405158 281.74862815535727 0.7150579621626025
13.594256656358574 278.4365090770491 0.7094263683538835
13.59948421131199 277.9398208167066 0.7096489737960164
13.604711766265407 279.638649647438 0.710903889903971
13.609939321218823 277.4880061542126 0.7093607747178432
13.615166876172239 276.2935070825084 0.7086076918206118
13.620394431125655 275.51407012480473 0.7077079209177086
13.625621986079071 275.9522433605015 0.7081658167473537
13.630849541032488 277.5646940317273 0.7097845255439316
13.636077095985904 276.3897133226693 0.7081545330363315
13.64130465093932 276.69770157265833 0.7099557988132696
13.646532205892736 275.9860497274828 0.7092786998933767
13.651759760846153 272.67243957289514 0.706022157412552
13.656987315799569 270.2720695679139 0.7021230252781715
13.662214870752985 268.1175434588455 0.7007583082841763
13.667442425706401 266.56754964899136 0.700960481248582
13.672669980659817 270.1771280850329 0.7070730228441728
13.677897535613234 270.51729045115695 0.7077648712962904
13.68312509056665 270.5616031349051 0.7066860402889806
13.688352645520066 270.18802983403896 0.7049477799524206
13.693580200473482 268.87229000528646 0.7056128715760269
13.698807755426898 267.4770896917676 0.7029467798979142
13.704035310380315 265.7867960831296 0.7003811576997012
13.70926286533373 265.09192586211066 0.6992857751716698
13.714490420287147 265.2719841034954 0.6986902751238254
13.719717975240563 265.43093247552144 0.6987884438118821
13.72494553019398 269.5398951824959 0.7046252985487582
13.730173085147396 270.66494988340247 0.7060526523277759
13.735400640100812 270.4608508184002 0.7054616992064556
13.740628195054228 270.3314028834007 0.7055178769204737
13.745855750007644 269.91695461784343 0.7065583301343338
13.75108330496106 270.310811573017 0.7058526914118108
13.756310859914477 272.0914564211943 0.7079320691381313
13.761538414867893 270.9919076084035 0.7061985266372185
13.766765969821309 269.09092044027346 0.7041065657404483
13.771993524774725 265.81137604413334 0.7011697027056202
13.777221079728141 265.7098313048744 0.7002983075117298
13.782448634681558 262.8352953227592 0.6965936161527085
13.787676189634974 262.40938628051686 0.6953772104572844
13.79290374458839 261.2651073105581 0.6933928342001244
13.798131299541806 264.0782803241246 0.6975192125430562
13.803358854495222 266.0538487698719 0.7016143598984216
13.808586409448639 266.71116560711374 0.7020362343062745
13.813813964402055 269.2301570286574 0.7052768557928185
13.819041519355471 267.3962716088404 0.7019863868435112
13.824269074308887 267.3116562625938 0.7003584640749108
13.829496629262303 266.2404762786826 0.6992450817874637
13.83472418421572 265.3783566181924 0.6996065190638189
13.839951739169136 266.97361105846903 0.7015200291579425
13.845179294122552 267.23169946998513 0.7034471635800966
13.850406849075968 269.8738291057702 0.7074413849298806
13.855634404029384 273.36601175802633 0.7123047990223813
13.8608619589828 271.794217995714 0.7093593330200658
13.866089513936217 272.9138952030449 0.7074663717978906
13.871317068889633 270.76795999812896 0.7045420809318821
13.87654462384305 269.4502854074201 0.7026399970559891
13.881772178796465 267.6888044078329 0.701045489363418
13.886999733749882 269.9341979614067 0.7038731997144246
13.892227288703298 270.3797588962897 0.7031910273965195
13.897454843656714 272.7010809773322 0.7053792540884543
13.90268239861013 279.52156167445224 0.7140677587599875
13.907909953563546 281.33417252793237 0.7161979506366075
13.913137508516963 282.78488064960214 0.7167741748222367
13.918365063470379 282.64569000380635 0.7172170604621069
13.923592618423795 278.84315874258937 0.7114370517043521
13.928820173377211 280.41369788251944 0.7138021137882716
13.934047728330627 280.95402583522616 0.7143922599669178
13.939275283284044 282.5963568196023 0.7162435384545408
13.94450283823746 284.19299536673554 0.7208738619290151
13.949730393190876 284.16331082998596 0.7217169504891362
13.954957948144292 284.02117725866907 0.7214133073937271
13.960185503097708 283.72463899860827 0.7201450861049575
13.965413058051125 282.9127340194392 0.7178447032937814
13.97064061300454 283.25169139784254 0.7178342022038169
13.975868167957957 281.77973736026 0.7159812200272693
13.981095722911373 280.16804532260056 0.7142033964625261
13.98632327786479 278.76467722040155 0.7131328645703704
13.991550832818206 277.76474604390233 0.7138870249224889
13.996778387771622 276.959603550163 0.7125917688092697
14.002005942725038 273.9063744111808 0.7076952862858804
14.007233497678454 275.04264581634214 0.7092905695075717
14.01246105263187 274.7237794281906 0.7067485555769423
14.017688607585287 277.2685788890623 0.7102551125323929
14.022916162538703 280.22630883761235 0.7155854866727668
14.028143717492119 282.0262343653176 0.7175494214777983
14.033371272445535 279.45615948752345 0.7142081109515448
14.038598827398951 277.75850653329417 0.712123083959591
14.043826382352368 276.8518741362731 0.7100118350851804
14.049053937305784 278.25640661330453 0.7122090159783152
14.0542814922592 278.27870655275484 0.711908258093789
14.059509047212616 280.25762957485 0.7138680836699374
14.064736602166032 282.477135512332 0.7172088391356137
14.069964157119449 285.1842046913204 0.7197785897962586
14.075191712072865 287.13367457921004 0.7218909434895053
14.080419267026281 290.5160747966293 0.7267150454285902
14.085646821979697 295.95685116381884 0.7318410238516325
14.090874376933114 299.0957389742116 0.7351824243369812
14.09610193188653 303.8959438554299 0.7407012729268092
14.101329486839946 303.69749919644494 0.7394406315585094
14.106557041793362 308.1825953589516 0.7461502773937926
14.111784596746778 308.6176101256329 0.7460419854459053
14.117012151700195 308.4093042073148 0.7456891135821899
14.12223970665361 307.1450599581971 0.7445662635220803
14.127467261607027 303.58096244935575 0.7408614801053349
14.132694816560443 301.166128149613 0.7387794803508468
14.13792237151386 299.40215736095047 0.7365440333499891
14.143149926467276 297.6162865802215 0.733366654818005
14.148377481420692 297.95009590891385 0.7328108038231029
14.153605036374108 298.97425079394225 0.7346410822196169
14.158832591327524 299.00469727509795 0.7347477266258551
14.16406014628094 300.8758904996132 0.7383385787746573
14.169287701234357 298.10802424410934 0.7355111823739198
14.174515256187773 298.3142639398958 0.7355469977785491
14.179742811141189 295.64876633336826 0.7320262009432503
14.184970366094605 293.68365322242346 0.729075195546178
14.190197921048021 290.39736537365303 0.7249717835418569
14.195425476001438 285.6226555367902 0.7204482781979313
14.200653030954854 284.7162465157949 0.7183621426662343
14.20588058590827 285.5268805460337 0.7180973005477457
14.211108140861686 288.0180464331206 0.7209370376650431
14.216335695815102 291.0110975736225 0.7232449846859881
14.221563250768519 291.4847643745188 0.7230990943580328
14.226790805721935 291.84584704285857 0.7246851883065608
14.232018360675351 292.176241389791 0.7241775401558722
14.237245915628767 292.3206476952453 0.7254004052791112
14.242473470582183 290.6376122585135 0.7242076812344407
14.2477010255356 289.98740749514667 0.7228905165271002
14.252928580489016 287.7645838304386 0.7201357011024697
14.258156135442432 288.96747635377136 0.7200451477694604
14.263383690395848 293.30474008033417 0.7254069806308157
14.268611245349264 297.93167775285315 0.7321971760502963
14.27383880030268 299.665414131968 0.7326487925424163
14.279066355256097 298.52621928945064 0.7310333220390123
14.284293910209513 297.5185446994467 0.7295506926241363
14.28952146516293 296.67804740353245 0.727864551018437
14.294749020116345 296.8583072044081 0.7277192201799781
14.299976575069762 300.26896472955264 0.7335707018924077
14.305204130023178 300.7259169780706 0.7339272356357699
14.310431684976594 303.98215912658065 0.7389590768318863
14.31565923993001 308.11674157885585 0.7426031752950938
14.320886794883426 309.0286366138727 0.7422870986499833
14.326114349836843 312.22698389436164 0.7462699776985052
14.331341904790259 312.53224095693776 0.7453367762632717
14.336569459743675 312.40692169797046 0.745677154349346
14.341797014697091 314.48590457220087 0.7480154748792854
14.347024569650507 315.56530262967686 0.7483670957834611
14.352252124603924 315.5570470165798 0.7489037970637167
14.35747967955734 312.3873778194052 0.7451892351595404
14.362707234510756 310.20451033503 0.7428553087538202
14.367934789464172 309.78641421179344 0.741811537077123
14.373162344417588 313.7875630571677 0.7471392396178627
14.378389899371005 314.8556482165241 0.7490972196765574
14.38361745432442 317.45957012124825 0.7522433010289236
14.388845009277837 315.6816581477004 0.7499140895106973
14.394072564231253 315.22775233813667 0.7493159679609612
14.39930011918467 313.1847830629547 0.7475605218186744
14.404527674138086 313.64022530966105 0.7480682914012708
14.409755229091502 314.80093938377377 0.7501093478055955
14.414982784044918 312.94347936122597 0.7472156540958262
14.420210338998334 309.1172517123247 0.7414229918536013
14.42543789395175 306.90189371847276 0.7389018323216928
14.430665448905167 306.80046991782353 0.7385016513161476
14.435893003858583 311.110892347045 0.7443736639277571
14.441120558811999 317.33477440419904 0.7527580060831928
14.446348113765415 317.7449410545274 0.7523669021259399
14.451575668718831 318.04532899661507 0.7518379128965278
14.456803223672248 318.49329505940085 0.7517785094441106
14.462030778625664 322.3505851924584 0.7554957267977982
14.46725833357908 327.255652335562 0.7613952991631739
14.472485888532496 331.8892843207285 0.7663677503903004
14.477713443485912 337.4029441541205 0.7725111366212097
14.482940998439329 337.6215475085163 0.7719192098609331
14.488168553392745 341.25694852283516 0.7754513827603657
14.493396108346161 341.94551471564824 0.775822437636946
14.498623663299577 343.1409420558739 0.7780002677678917
14.503851218252994 346.2860786948656 0.782088264667536
14.50907877320641 350.0879340940567 0.7870447427143884
14.514306328159826 352.7712828398148 0.790115389306946
14.519533883113242 353.75824767004724 0.7906235060370249
14.524761438066658 351.65368664225934 0.7882459530392912
14.529988993020075 349.25781636496464 0.785809866781595
14.53521654797349 344.2389227133388 0.7795177317447516
14.540444102926907 340.92937617165035 0.7767709256388575
14.545671657880323 338.2646823767712 0.7743285165177219
14.55089921283374 330.8491838120722 0.7670596203851472
14.556126767787156 325.3180924701055 0.7613576709806193
14.561354322740572 319.12166543372086 0.7526908178329
14.566581877693988 313.1816315369299 0.7446329525342213
14.571809432647404 312.23191849572714 0.7437407632034347
14.57703698760082 311.0764972128957 0.742120159837874
14.582264542554237 311.22986496617267 0.7417307734344912
14.587492097507653 313.4172547080909 0.743478555796969
14.592719652461069 318.7648718857396 0.7494714958116018
14.597947207414485 322.1386612703889 0.7537198029521648
14.603174762367901 326.9357771683077 0.7591981611983813
14.608402317321318 328.8323285273718 0.7608018884557791
14.613629872274734 330.9937165567334 0.7620402190903403
14.61885742722815 334.86587943242057 0.766561309001285
14.624084982181566 337.86539162557347 0.769534478663423
14.629312537134982 344.2952509487755 0.7764439777863058
14.634540092088399 352.05917748359366 0.7846310701382084
14.639767647041815 356.485884488498 0.7882396424801088
14.644995201995231 356.66076240885224 0.7888760959189095
14.650222756948647 355.508589905406 0.7870751281029864
14.655450311902063 355.43058579235225 0.7872036936752279
14.66067786685548 353.76803593529115 0.785299786736707
14.665905421808896 357.5960260874218 0.7888422767025344
14.671132976762312 358.41187260638793 0.7893142439501324
14.676360531715728 358.26196464439744 0.7887113271000582
14.681588086669144 358.02613080041044 0.7890129126299232
14.68681564162256 358.1717965748747 0.7902276644065375
14.692043196575977 360.0229814132646 0.7927143997885194
14.697270751529393 358.039298641231 0.7899917626361423
14.70249830648281 360.9324652529782 0.7928686978467891
14.707725861436225 361.29006618598964 0.7922059045703413
14.712953416389642 363.2928831197488 0.7941768422250443
14.718180971343058 362.61560327005543 0.7939102231648542
14.723408526296474 360.5488872497941 0.7915934065115978
14.72863608124989 357.63948146640416 0.7893727711161516
14.733863636203306 353.67857642190535 0.7854262909590899
14.739091191156723 353.66563689188234 0.7853899566090368
14.744318746110139 349.32282725956566 0.7809253519396431
14.749546301063555 345.223080633095 0.7765966435727976
14.754773856016971 335.17672171333925 0.7649893675421725
14.760001410970387 326.7856899469112 0.7557901916430083
14.765228965923804 321.838426648811 0.7499620949575339
14.77045652087722 317.0066234328401 0.7441194011029485
14.775684075830636 315.2177366962215 0.7427598575777673
14.780911630784052 313.9269866927762 0.7416231192901314
14.786139185737468 316.41890613404433 0.7448520827688674
14.791366740690885 317.99841960032575 0.7477539011309321
14.7965942956443 317.4028802366973 0.7478175055295346
14.801821850597717 316.5462923636568 0.7472290109898021
14.807049405551133 318.3497181518074 0.7488382621397989
14.81227696050455 319.99996413989646 0.7505699907587874
14.817504515457966 324.2836496763065 0.7546604704090564
14.822732070411382 325.5660906850544 0.7544577295145115
14.827959625364798 328.65013192780765 0.7582627796107626
14.833187180318214 331.91157953511146 0.7612163931189413
14.83841473527163 333.85097451384826 0.7633347698551818
14.843642290225047 335.2095623854172 0.7651972867101724
14.848869845178463 336.2568712675686 0.7659602989380987
14.854097400131879 339.3088276465683 0.7693390007244472
14.859324955085295 341.0950575193765 0.7710548180438149
14.864552510038711 343.3840260712934 0.7739720883855863
14.869780064992128 344.4954839739412 0.7760660900627845
14.875007619945544 346.08878539390145 0.7779090255338676
14.88023517489896 350.1767576339404 0.7824176432478053
14.885462729852376 352.9047640856108 0.7860047939958901
14.890690284805792 353.4816664044766 0.7870538026868349
14.895917839759209 353.5421764442582 0.7869245212054338
14.901145394712625 351.4168155383855 0.7841899422156121
14.906372949666041 352.13138539510055 0.7845836367138217
14.911600504619457 350.07925441021183 0.7815964716435078
14.916828059572873 349.4390074325468 0.7812340145635006
14.92205561452629 342.82876544571894 0.7736128841581309
14.927283169479706 334.40430791313787 0.7651608705212013
14.932510724433122 327.8270075396029 0.758174117024423
14.937738279386538 325.31354694652845 0.7558400333198028
14.942965834339955 322.54466772607253 0.7522577468778399
14.94819338929337 319.6124363250712 0.7487904106632556
14.953420944246787 315.4736525788159 0.7442390413603402
14.958648499200203 312.648362176226 0.7418666950591641
14.96387605415362 310.79028963046346 0.7397317983773994
14.969103609107036 307.10941624664076 0.7352804291245205
14.974331164060452 304.0339083632958 0.7321789659999361
14.979558719013868 300.7150357004599 0.7272421095678152
14.984786273967284 297.9548509097211 0.7242810374733454
14.9900138289207 297.6876728618968 0.7245155372085317
14.995241383874117 301.65077234935825 0.7284990330821952
15.000468938827533 304.81033647762507 0.7327087424969951
15.005696493780949 306.94178345560334 0.7359106850200435
15.010924048734365 309.94434621132336 0.7406417806737985
15.016151603687781 310.82792259181747 0.7419239374114773
15.021379158641198 313.1297777872814 0.7448070007692519
15.026606713594614 311.1020871492163 0.7415505222742377
15.03183426854803 312.574067105503 0.7430427686256329
15.037061823501446 316.1536953953543 0.7463476488114464
15.042289378454862 318.4167935117519 0.7483480705608859
15.047516933408279 317.414590708489 0.7472770373979477
15.052744488361695 316.1732032770908 0.7444796109497094
15.057972043315111 315.4499012374534 0.7435533239642172
15.063199598268527 316.54748779623463 0.744858969726201
15.068427153221943 318.76291556859354 0.7479980582214872
15.07365470817536 321.3375878585525 0.7510650184872285
15.078882263128776 322.23337776586254 0.7524170186479818
15.084109818082192 319.12990963279395 0.7499534394666755
15.089337373035608 317.70245890263254 0.7480325680770022
15.094564927989024 317.9454166761884 0.7485655693175873
15.09979248294244 316.6566937422289 0.7462715322329991
15.105020037895857 312.8236856030263 0.7406951833786608
15.110247592849273 309.1049515391204 0.7361691961878049
15.11547514780269 307.7290913249261 0.7356493409480149
15.120702702756105 308.97536201144743 0.7387062688827215
15.125930257709522 310.2479854431239 0.7411867289709788
15.131157812662938 306.7570246077747 0.7368577914699463
15.136385367616354 302.8950219018669 0.7323103224366386
15.14161292256977 298.71245357629374 0.7263162197644418
15.146840477523186 297.68933338555235 0.7256934845481738
15.152068032476603 298.0215176865871 0.7268098571320281
15.157295587430019 296.69058793778595 0.7250306987168441
15.162523142383435 295.9207238364784 0.7241708408415084
15.167750697336851 293.6011812061286 0.7216226258041565
15.172978252290267 293.84616712197817 0.7216511243292782
15.178205807243684 291.5795112519383 0.7200592496471138
15.1834333621971 285.7994638978075 0.7128968945264493
15.188660917150516 281.7764800339067 0.7074375765467583
15.193888472103932 279.51029581837724 0.7047846388398038
15.199116027057348 279.9437051426387 0.7045743297662802
15.204343582010765 281.4651613316326 0.7063539302486492
15.20957113696418 284.041132695156 0.7099147936320243
15.214798691917597 285.0528141598712 0.7113601186362355
15.220026246871013 284.80768913206055 0.7106122813707758
15.22525380182443 286.4951095391667 0.7120919062327146
15.230481356777846 285.6186846089892 0.7107599587744771
15.235708911731262 282.6102065631492 0.7078560384604531
15.240936466684678 279.65366524331114 0.7052908345510343
15.246164021638094 277.86050152780416 0.7037422068316745
15.25139157659151 279.3548108526076 0.7056805886365438
15.256619131544927 280.7405099887033 0.7069388975607065
15.261846686498343 279.44771723025696 0.7052688090352507
15.267074241451759 277.715471718912 0.7025705734469792
15.272301796405175 277.38462253773054 0.7018079738158309
15.277529351358591 277.20995737575157 0.7024174788647515
15.282756906312008 277.78341304217764 0.7028850030029692
15.287984461265424 277.09523657091944 0.7018340086322724
15.29321201621884 278.32914143566705 0.7032770181057123
15.298439571172256 279.0356209138175 0.7033216618550617
15.303667126125672 282.83931541370885 0.7085318532203712
15.308894681079089 285.5896678068061 0.7118547363650384
15.314122236032505 288.72182204773384 0.7164450583141728
15.319349790985921 290.2590909133032 0.7190633331669631
15.324577345939337 292.4711109610454 0.7211494130314763
15.329804900892753 294.5979880198587 0.7233334371337469
15.33503245584617 296.71677090167213 0.726092886994588
15.340260010799586 294.56048295575647 0.7223047915734732
15.345487565753002 293.45960171017447 0.7206166374777777
15.350715120706418 293.35375849731247 0.7203154665214726
15.355942675659835 298.11568917357346 0.7255206223839887
15.36117023061325 300.348074969894 0.7288254532209757
15.366397785566667 302.2779041425431 0.7307060175471425
15.371625340520083 302.26531175145806 0.7294092815627067
15.3768528954735 303.84289395985024 0.7307380526611761
15.382080450426916 304.1541738117803 0.7308674834265733
15.387308005380332 303.5696299460178 0.7311696671234796
15.392535560333748 302.3930789316125 0.7312271927479808
15.397763115287164 303.3587317395422 0.7417285728395656
15.40299067024058 303.03886670202826 0.7493271756559389
15.408218225193997 302.33120606758547 0.7535129994603331
15.413445780147413 301.85260546991594 0.7577046751396648
15.418673335100829 303.32466637656773 0.7637900864093579
15.423900890054245 306.05418570337054 0.7706082252838725
15.429128445007661 308.2978807277144 0.7763241797540047
15.434355999961078 309.8482337556211 0.779938538829151
15.439583554914494 308.89175078494304 0.7804320078543766
15.44481110986791 307.2002530662408 0.7804363760132187
15.450038664821326 304.75449656729484 0.7795664472694718
15.455266219774742 303.5441609168343 0.7796098201365423
15.460493774728159 302.0706319681277 0.779740987121929
15.465721329681575 301.5360616302809 0.7804666012771659
15.470948884634991 302.3875954782863 0.7843609919737745
15.476176439588407 301.5780011415357 0.7860797442757514
15.481403994541823 301.38248778417363 0.7887892416711692
15.48663154949524 298.7221792274088 0.7887233782765428
15.491859104448656 299.46574211812924 0.7915154281947155
15.497086659402072 296.81343570548904 0.7896644847968821
15.502314214355488 301.7572531811608 0.7973144406738916
15.507541769308904 302.57090685632795 0.7998584719825131
15.51276932426232 301.91692473370944 0.8012341228976313
15.517996879215737 301.9285345235887 0.8038595667305108
15.523224434169153 296.83970289523097 0.7979520347189917
15.52845198912257 296.3904823641593 0.7989636637396824
15.533679544075985 292.1381958996157 0.7942915950818579
15.538907099029402 292.3998673407795 0.7960253502813768
15.544134653982818 294.28424592477745 0.8013559695190964
15.549362208936234 297.6647836462943 0.8095065994970989
15.55458976388965 297.54810481789065 0.8124536713720288
15.559817318843066 293.1492105684822 0.8077934019384811
15.565044873796483 286.947130526404 0.7997957662194832
15.570272428749899 284.6042160357025 0.7959489277606928
15.575499983703315 286.31720517858616 0.7994029981858465
15.580727538656731 290.27097114367626 0.8070198592396449
15.585955093610147 291.20012910605016 0.8112246778314913
15.591182648563564 290.7995591693924 0.8120785548480116
15.59641020351698 285.9406002832099 0.8075705930771707
15.601637758470396 284.45083594486266 0.8052398147479115
15.606865313423812 280.7866844837377 0.8007692134915425
15.612092868377228 276.70603311023115 0.7971304743497446
15.617320423330645 277.2055132816419 0.7988409298478476
15.62254797828406 275.347719988953 0.7974556771455739
15.627775533237477 276.92738802593414 0.8020058894310186
15.633003088190893 275.41878900326594 0.8028751339003405
15.63823064314431 275.304289129911 0.8017821711619026
15.643458198097726 272.5985290408302 0.7867054425062986
15.648685753051142 273.5171730010043 0.7808435530556962
15.653913308004558 276.1795412732966 0.7799171238729967
15.659140862957974 275.4124062328253 0.7753337010385565
15.66436841791139 276.4427746315349 0.7734836880838691
15.669595972864807 275.96204784983803 0.7702287845749718
15.674823527818223 270.98100092051607 0.7609096666117504
15.680051082771639 270.38688104081257 0.7585277685229853
15.685278637725055 269.3776858001451 0.7559404931019575
15.690506192678471 270.6494828411972 0.7563387154288248
15.695733747631888 270.97801317077517 0.7548584914054615
15.700961302585304 269.68518338677234 0.7505500892154506
15.70618885753872 272.1497677975287 0.7531160547576156
15.711416412492136 272.66770614547295 0.7527532726698076
15.716643967445552 276.14891037196855 0.7565688195466078
15.721871522398969 277.2889854151968 0.7570176794233283
15.727099077352385 280.41315046936427 0.7591052158293335
15.732326632305801 281.1961059404348 0.7594334542021655
15.737554187259217 279.265352130805 0.7562259595177493
15.742781742212633 278.2408273790545 0.7543964139445107
15.74800929716605 283.9358631528534 0.7614207271198593
15.753236852119466 288.48713865370496 0.7668387587136153
15.758464407072882 291.5673705725742 0.7697241112996129
15.763691962026298 288.0697608283467 0.7656516832470612
15.768919516979715 283.8792325788085 0.7593742426619188
15.77414707193313 281.68069735568594 0.7571915586749441
15.779374626886547 281.14635925396186 0.7547334453580515
15.784602181839963 284.22080952083996 0.7577366786333225
15.78982973679338 286.35111562667885 0.7596697890305341
15.795057291746796 285.40650504371274 0.7578243896203816
15.800284846700212 283.5145689404896 0.7552186949159669
15.805512401653628 281.730237684692 0.751387511670553
15.810739956607044 285.800525553009 0.7556076528460536
15.81596751156046 285.62076937022573 0.7548010211838783
15.821195066513877 281.4291584857382 0.7493510076189007
15.826422621467293 283.54704356644055 0.7519431211379107
15.831650176420709 284.3102447124818 0.7524835588904741
15.836877731374125 287.1706454627699 0.7552953183813916
15.842105286327541 286.0628372039824 0.7552085493016351
15.847332841280958 282.2767996286349 0.7495334815414711
15.852560396234374 279.4681737734536 0.7460250852978703
15.85778795118779 277.72338238589975 0.7428797168960813
15.863015506141206 279.4011826992772 0.7447687348410204
15.868243061094622 279.2119718636758 0.7445006828604473
15.873470616048039 280.4247176459967 0.7456529312782011
15.878698171001455 279.3615813595355 0.7427049357222605
15.883925725954871 278.0263112724739 0.7394931343970523
15.889153280908287 277.709483945572 0.7375608555326202
15.894380835861703 280.27493813486774 0.7415435499176405
15.89960839081512 279.95546410244 0.7404575887280964
15.904835945768536 280.87265509375396 0.742737454116141
15.910063500721952 281.9843728299148 0.7432602085058814
15.915291055675368 280.0801409140239 0.7397869729352264
15.920518610628784 280.5422358398034 0.7401798160989784
15.9257461655822 278.63922965786674 0.7365801740125156
15.930973720535617 277.0271745237288 0.7341037359579837
15.936201275489033 275.27436849828626 0.7313311397730811
15.94142883044245 275.5680696150074 0.7315277782179991
15.946656385395865 273.5422712010832 0.7283152709412682
15.951883940349282 271.5420267375222 0.7251069115668944
15.957111495302698 274.31136907344813 0.7289956253229586
15.962339050256114 277.13150886916736 0.7326001239807919
15.96756660520953 281.4664135183562 0.7389535994203663
15.972794160162946 282.9875345938894 0.7402598117045563
15.978021715116363 283.5245464807476 0.7407319635755105
15.983249270069779 284.0371329039106 0.7405966007332869
15.988476825023195 282.20904947021364 0.7388812767069327
15.993704379976611 281.585260057746 0.7393989864730444
15.998931934930027 281.0861248936936 0.7401264979117386
16.004159489883442 280.7404977600173 0.7410702507294509
16.009387044836856 281.0388180943957 0.7411519874735044
16.01461459979027 281.0103416254036 0.7399661396206768
16.019842154743685 279.15750835445766 0.7365137827080992
16.0250697096971 275.87017007261124 0.731807554872989
16.030297264650514 274.185752580015 0.7297248431997044
16.03552481960393 276.7700513138099 0.7323666645066216
16.040752374557343 281.4214109834531 0.7374359941171502
16.045979929510757 285.8708018443668 0.7436703695685549
16.05120748446417 289.242560879645 0.7472453919623213
16.056435039417586 292.2804445847434 0.7510105085818157
16.061662594371 297.3241894621349 0.7560591047371612
16.066890149324415 302.78642973656076 0.761885539325827
16.07211770427783 309.42783033486705 0.7698580727428012
16.077345259231244 311.8435165696859 0.7716878411071657
16.08257281418466 313.03671458871025 0.77329798080147
16.087800369138073 312.0022960790891 0.7717394463339985
16.093027924091487 312.1469322075217 0.7712953457384492
16.0982554790449 315.20033176009423 0.7748790188622392
16.103483033998316 318.2028158410458 0.7786741103065207
16.10871058895173 321.33723667153976 0.7822112448765463
16.113938143905145 320.6556476204362 0.7825705640907036
16.11916569885856 318.83865225827105 0.7812863059043145
16.124393253811974 319.23589386534144 0.7830390086531513
16.129620808765388 320.9291442051942 0.7849652105418412
16.134848363718802 322.2221789624942 0.7860715834622428
16.140075918672217 323.2167831519362 0.7866076498037693
16.14530347362563 323.79864861187315 0.7885658118358966
16.150531028579046 322.2587775503606 0.7862110818154799
16.15575858353246 322.1666031177953 0.7855920109419254
16.160986138485875 320.77358883895505 0.7829867854629141
16.16621369343929 318.36010359244096 0.7798427519723422
16.171441248392703 315.7491933535167 0.7780525631960099
16.176668803346118 314.12593289568116 0.7764998073291219
16.181896358299532 311.5406603784746 0.7739327140816402
16.187123913252947 308.4613503035121 0.770385518275247
16.19235146820636 301.7491604260799 0.7608372412191553
16.197579023159776 296.50049968971956 0.7554472590590091
16.20280657811319 291.0745060370411 0.7486765512396404
16.208034133066604 289.5152359816379 0.7476912970953592
16.21326168802002 283.40323524790443 0.7385166896639216
16.218489242973433 278.0087941922894 0.7322911670938873
16.223716797926848 275.38398714492354 0.7287154543822078
16.228944352880262 275.0016623598149 0.7284601203201989
16.234171907833677 273.8714234847338 0.7273970340364788
16.23939946278709 269.78764344393295 0.7236231234327651
16.244627017740505 267.2255714234099 0.7212257480196768
16.24985457269392 266.0705408054429 0.7207131235431151
16.255082127647334 265.25254080322844 0.7189159413333602
16.26030968260075 260.17622808243505 0.7103672933950406
16.265537237554163 256.03489515162926 0.704356597598658
16.270764792507578 252.95661399447582 0.7003868465528141
16.275992347460992 251.78820147466558 0.6977051048730939
16.281219902414406 253.33375503460758 0.7007217008876728
16.28644745736782 252.4884321868338 0.6992956076820811
16.291675012321235 253.02675920366312 0.7001995651502231
16.29690256727465 253.71132113069655 0.6995706614057352
16.302130122228064 254.86278330723994 0.7007938055585436
16.30735767718148 256.0095423273824 0.7016164270305815
16.312585232134893 257.2397280689713 0.7034284478497613
16.317812787088307 257.74329615299445 0.7047930285147017
16.323040342041722 256.1053027196684 0.7023085462297199
16.328267896995136 254.78965693056873 0.7002828850463506
16.33349545194855 255.6895822825333 0.7003634331001483
16.338723006901965 255.8923023589463 0.7019498724758836
16.34395056185538 261.46793587876726 0.7088771654714244
16.349178116808794 261.45075814925923 0.70998524387521
16.35440567176221 263.75120339506685 0.711293523632642
16.359633226715623 265.2858986283795 0.713377340145572
16.364860781669037 267.99724254239106 0.7162240176033292
16.37008833662245 274.2690030306427 0.722936716616653
16.375315891575866 277.86956466380417 0.7269791235090219
16.38054344652928 283.08744864827065 0.7327911419475662
16.385771001482695 284.38780320434415 0.7340351875549336
16.39099855643611 285.9855827316203 0.7347913161887825
16.396226111389524 286.3205288447179 0.7337739662130869
16.401453666342938 287.03535397413543 0.733910621121193
16.406681221296353 287.5147150642252 0.7350430678853196
16.411908776249767 286.99176854222316 0.7348370413750123
16.41713633120318 287.251471395409 0.7355413431567505
16.422363886156596 283.7719473299524 0.7313817560191418
16.42759144111001 280.73779092461336 0.7256794453910871
16.432818996063425 277.4398037415846 0.7213803815357682
16.43804655101684 277.6093677004603 0.7220765189400966
16.443274105970254 275.94541899352123 0.7203201142432658
16.448501660923668 276.2221748770332 0.7202649487196642
16.453729215877082 275.6724632327877 0.7181503654724745
16.458956770830497 275.3007389314484 0.7186703404656202
16.46418432578391 272.5715613865388 0.7162285133117233
16.469411880737326 270.2802815368538 0.7133980676239052
16.47463943569074 270.26508522117143 0.7138786770343503
16.479866990644155 269.9858297937506 0.7129977766632493
16.48509454559757 273.0937147046221 0.7170150398457997
16.490322100550983 272.2023755706801 0.7168143906024945
16.495549655504398 272.5393752645644 0.7159027660990369
16.500777210457812 269.1977905297981 0.7110879741164723
16.506004765411227 272.2395250974052 0.715256909741291
16.51123232036464 272.04692421283545 0.7141760442190891
16.516459875318056 272.4329746019439 0.7146519679048753
16.52168743027147 272.78564795871375 0.71505474749961
16.526914985224884 274.4583151558907 0.7178794202030302
16.5321425401783 277.0820964559943 0.7215110446523948
16.537370095131713 274.315809788111 0.7160412345997804
16.542597650085128 272.41090968062497 0.7128977746830732
16.547825205038542 271.1475420292674 0.7113702965098441
16.553052759991957 272.3596014045796 0.7126097850525024
16.55828031494537 268.3619119998981 0.7083708641428731
16.563507869898785 266.70858449432393 0.7063332785082412
16.5687354248522 263.6512424469029 0.7033291718344689
16.573962979805614 262.9974809969713 0.7048763159901593
16.57919053475903 262.56315846935235 0.7048330812560072
16.584418089712443 257.129774087121 0.6967865077815717
16.589645644665858 254.92099234277808 0.692591215501709
16.594873199619272 253.8634385208078 0.6911755233670883
16.600100754572686 255.4750505365739 0.6943986046087786
16.6053283095261 258.6848716581071 0.7001958471154578
16.610555864479515 258.75494772313795 0.6995981836828125
16.61578341943293 255.8114555065583 0.6950766736627234
16.621010974386344 253.9761313667719 0.6916945642749742
16.62623852933976 255.5590267176519 0.6930931922271495
16.631466084293173 257.67710975073373 0.6955625302359807
16.636693639246587 262.34139866868037 0.7000859550042581
16.641921194200002 261.7965684221022 0.698150770248755
16.647148749153416 261.0872275038709 0.6957948159895417
16.65237630410683 259.1433212757222 0.6930895178058459
16.657603859060245 258.16648685064007 0.6932446886644783
16.66283141401366 252.98055415868674 0.6874977726298171
16.668058968967074 248.88371580727312 0.6828327066096723
16.67328652392049 244.65940074971758 0.6770880404635495
16.678514078873903 244.40811043169217 0.6767317424876047
16.683741633827317 246.36339784741094 0.6797320012383311
16.68896918878073 244.56461665362156 0.6786029841978989
16.694196743734146 242.67071234837206 0.6751567663804902
16.69942429868756 239.2153778099147 0.6684123452890982
16.704651853640975 238.45851723567347 0.6658344176160595
16.70987940859439 239.49544699457564 0.6684767301909766
16.715106963547804 238.75893967290904 0.6704576503361015
16.720334518501218 238.2879934101311 0.6719689987835389
16.725562073454633 238.686142596882 0.6733309329762139
16.730789628408047 241.77455170990677 0.6758405383344339
16.73601718336146 243.79244657764397 0.6782217243035591
16.741244738314876 243.68492256231156 0.6767213828463788
16.74647229326829 239.33083909930477 0.6705755037425514
16.751699848221705 236.77605390950032 0.6659915675706004
16.75692740317512 234.39781226413717 0.6635923864059952
16.762154958128534 235.40220899239958 0.6649886079580304
16.767382513081948 236.3641957673886 0.6658917218851101
16.772610068035362 233.87132843576066 0.6611784654846263
16.777837622988777 229.77546326768106 0.6547617217635278
16.78306517794219 229.51914944430112 0.6537157267149905
16.788292732895606 228.98095518678426 0.6522055978466091
16.79352028784902 232.11770433280287 0.6568924875832025
16.798747842802435 234.82528719159905 0.6609109041488912
16.80397539775585 234.622615854002 0.6624800586817079
16.809202952709263 233.50528015729753 0.6615667613856325
16.814430507662678 230.22511304708155 0.6591879266033436
16.819658062616092 225.46525803372026 0.6531842999207039
16.824885617569507 224.20051759036554 0.651064474458221
16.83011317252292 223.82313683716697 0.6503740850251493
16.835340727476336 226.6694161966749 0.6517388624651916
16.84056828242975 226.93267957149988 0.6505375053287827
16.845795837383164 227.91042417739405 0.6527804970999159
16.85102339233658 228.10685610254018 0.6542419216003951
16.856250947289993 229.70324880581006 0.6553085435647911
16.861478502243408 227.2805971762902 0.6523552328364685
16.866706057196822 226.0532023000412 0.6503793583377397
16.871933612150237 222.90748621304976 0.6468917481173829
16.87716116710365 224.238781882416 0.6496936356144238
16.882388722057065 224.79818771308013 0.6511671737473393
16.88761627701048 224.6999830502242 0.6511342556990324
16.892843831963894 224.59838428972114 0.6501344679829458
16.89807138691731 223.78220615979055 0.6479185010998959
16.903298941870723 222.34757608795735 0.6458721536718807
16.908526496824138 222.46502239539427 0.6446540210266603
16.913754051777552 221.11079104557354 0.6433796233808793
16.918981606730966 222.61213985575262 0.6449199016242596
16.92420916168438 220.43779370584843 0.6421113180406043
16.929436716637795 219.70241468093317 0.6428681953350031
16.93466427159121 219.54278379636276 0.6415596324199655
16.939891826544624 220.1558646416415 0.6439548998988643
16.94511938149804 221.08922537176252 0.6444180790302588
16.950346936451453 220.79006342828913 0.6433937028179213
16.955574491404867 221.12356037458238 0.6437614612771143
16.960802046358282 222.66235825028826 0.6448304005553733
16.966029601311696 224.2038682595475 0.6481902426675702
16.97125715626511 224.37296503297316 0.6482818177719758
16.976484711218525 224.99220117111088 0.6494038263677502
16.98171226617194 222.1149183249963 0.6434351923839494
16.986939821125354 220.52153582238967 0.6405523199457833
16.99216737607877 221.2730166370455 0.6432888526348923
16.997394931032183 224.5737520457461 0.650613986193591
17.002622485985597 227.01785201657563 0.6560215437328519
17.00785004093901 226.3700482359567 0.6527356914174496
17.013077595892426 226.36751608208542 0.6510791593414866
17.01830515084584 225.7739059707911 0.6480330698763483
17.023532705799255 228.07037332922178 0.6526263084077165
17.02876026075267 227.0554119009459 0.6526421072240121
17.033987815706084 227.48493837240497 0.653358210601387
17.039215370659498 226.65061408485522 0.652324591062206
17.044442925612913 225.81162782431693 0.6517874755105937
17.049670480566327 226.2895378604778 0.6549264983922318
17.05489803551974 225.18076709317518 0.6528112953739804
17.060125590473156 227.75503114405473 0.6531036231324263
17.06535314542657 228.1490906420723 0.6520542977440982
17.070580700379985 229.82845706667592 0.6548919987640637
17.0758082553334 229.3698297200671 0.6538896694716655
17.081035810286814 228.9413667122413 0.6537971084158488
17.086263365240228 229.5427471100441 0.6533904506632672
17.091490920193642 228.18224919415545 0.6501883338731118
17.096718475147057 229.2116632025556 0.6504444069110525
17.10194603010047 228.66149269068762 0.6509107277416515
17.107173585053886 228.51977830481914 0.65208866541399
17.1124011400073 229.12418077030577 0.6522423221499013
17.117628694960715 229.04112054330335 0.6517147999428051
17.12285624991413 231.15630531873708 0.6544421390948484
17.128083804867543 232.4880542060715 0.65682759445089
17.133311359820958 235.56654197434628 0.6609806660487426
17.138538914774372 233.17898523768957 0.6569059348086671
17.143766469727787 231.56542895177122 0.6535830506813214
17.1489940246812 232.2100578828681 0.6552519275191523
17.154221579634616 233.5399608059077 0.6594349370222972
17.15944913458803 233.36790724647588 0.6601589097816244
17.164676689541444 235.03017744304702 0.6632129838641435
17.16990424449486 239.21832537203704 0.6672532393316472
17.175131799448273 244.6152153400813 0.6718366026714037
17.180359354401688 245.95266675861944 0.6720679013713431
17.185586909355102 245.3998085877709 0.6705801382984394
17.190814464308517 243.38130052897375 0.6679740119088321
17.19604201926193 245.21924657618936 0.6701038584103594
17.201269574215345 248.43528116540278 0.6732099596236557
17.20649712916876 250.75103039204689 0.6764710957727946
17.211724684122174 249.54724087413453 0.6752483471574846
17.21695223907559 249.90351227381188 0.6762698987053642
17.222179794029003 251.04986633008428 0.6772758941019487
17.227407348982418 253.15731487685179 0.6784763100552273
17.232634903935832 252.9126743565441 0.6787645837819071
17.237862458889246 251.86771053339166 0.6778075176588569
17.24309001384266 248.53835844551847 0.6741882583415224
17.248317568796075 248.19474107192883 0.6741188604723803
17.25354512374949 247.451320123631 0.6729118520132324
17.258772678702904 247.68407242270547 0.6735417705097302
17.26400023365632 248.70159262502878 0.6769461917441216
17.269227788609733 250.16386580458558 0.6802294345636657
17.274455343563147 246.6300058397706 0.6762047204840854
17.279682898516562 243.88117059478225 0.6717679839811014
17.284910453469976 240.60188363177315 0.6658422025487963
17.29013800842339 241.71972272646835 0.6666392960456345
17.295365563376805 243.6753321793657 0.6691868782135345
17.30059311833022 245.61307261083692 0.6712574262862437
17.305820673283634 245.26838654412634 0.6703745813339167
17.31104822823705 246.95886226759643 0.6725826451871126
17.316275783190463 246.02610720398462 0.6712791428357376
17.321503338143877 247.83022736066377 0.6744481476919639
17.32673089309729 248.97011139436293 0.6760801713041728
17.331958448050706 251.09579927619467 0.679418389300611
17.33718600300412 250.07116737902888 0.6763066788891594
17.342413557957535 249.59212924885358 0.6753607217888744
17.34764111291095 248.0492314173524 0.6726880246568604
17.352868667864364 245.5583345248664 0.670415838731235
17.358096222817778 246.72775246479614 0.6733830247019217
17.363323777771193 245.33107706946578 0.6711309685827102
17.368551332724607 244.28505279141342 0.6696849624835562
17.37377888767802 245.78411325536402 0.6720234607121609
17.379006442631436 245.589985924936 0.6716610570366678
17.38423399758485 242.8253574934804 0.6670787928740197
17.389461552538265 237.37199512362469 0.659017242335773
17.39468910749168 238.65772145046702 0.6617495592569832
17.399916662445094 240.14955821499092 0.6646659190799682
17.405144217398508 244.0145873132914 0.6699385205969703
17.410371772351922 243.22645932201678 0.6691724923197304
17.415599327305337 244.08653330477634 0.6708934118423504
17.42082688225875 242.49683566738614 0.669061859322554
17.426054437212166 241.1707014004513 0.6674365921001431
17.43128199216558 242.18048053756507 0.6677026262650936
17.436509547118995 242.83060445068307 0.6676558708720415
17.44173710207241 244.51739513865928 0.6684425169750683
17.446964657025823 243.71838592354524 0.6669273299408555
17.452192211979238 243.46861375660413 0.6668100488725178
17.457419766932652 241.07894572152034 0.6639423770922633
17.462647321886067 242.27474150489397 0.6664528566775867
17.46787487683948 242.29813656194574 0.6673477449858674
17.473102431792896 241.45045748688716 0.6679268107055951
17.47832998674631 239.97632296184472 0.6650752618772829
17.483557541699724 240.31621761957942 0.665564170926145
17.48878509665314 241.00986347648296 0.6651003283056375
17.494012651606553 243.3762591020563 0.6682681983943921
17.499240206559968 244.10376901552053 0.6687575979582132
17.504467761513382 245.28333998304134 0.6696683116802699
17.509695316466797 246.06673704712753 0.669152444864516
17.51492287142021 246.0068537101354 0.669422519867293
17.520150426373625 245.48938773200786 0.6690157219294318
17.52537798132704 244.16389254162158 0.6671264169328464
17.530605536280454 243.1630402730698 0.6662309512462625
17.53583309123387 242.92249585226196 0.6660970397951252
17.541060646187283 244.85260255018756 0.669149798888721
17.546288201140698 247.72935372967268 0.6731439857078524
17.551515756094112 244.8593681989753 0.6684655740347323
17.556743311047526 247.7909400117649 0.6723696827958834
17.56197086600094 249.89992959258902 0.6738792601451316
17.567198420954355 253.8362358584352 0.6794595935613001
17.57242597590777 256.26159396354666 0.6833627241098591
17.577653530861184 254.46963109217072 0.6829330677999237
17.5828810858146 251.62829900302788 0.6802974896291739
17.588108640768013 250.56542603556483 0.679605919551978
17.593336195721427 250.4746560881383 0.6787119297635086
17.598563750674842 252.99553439994122 0.6803809239638593
17.603791305628256 255.87141592970923 0.6827530295559282
17.60901886058167 255.14535152750182 0.6797051479964249
17.614246415535085 258.3974658149422 0.683279161388337
17.6194739704885 259.2578997611054 0.6839264792005812
17.624701525441914 258.9491448420262 0.6849528185918917
17.62992908039533 260.11618994547416 0.687169284457913
17.635156635348743 262.05565430028724 0.6896414227649589
17.640384190302157 264.5306556019275 0.691954518158792
17.64561174525557 264.96967358024324 0.6923559290472764
17.650839300208986 267.3421406687952 0.6950357707986001
17.6560668551624 267.3962030182682 0.6948519416874761
17.661294410115815 268.3416740267664 0.6954810918377357
17.66652196506923 271.70164743884277 0.6998620580197829
17.671749520022644 276.81056366578343 0.7062975750005777
17.676977074976058 285.230262972588 0.7172494831367117
17.682204629929473 289.4755744239311 0.7224253435657718
17.687432184882887 291.8335876494373 0.7247355802700383
17.6926597398363 293.06340533480244 0.7263546100031251
17.697887294789716 293.73921511223426 0.7263019890093934
17.70311484974313 296.6291603767045 0.7299253001714758
17.708342404696545 298.0798537533629 0.7310458228162743
17.71356995964996 301.92514317500024 0.7356482455058742
17.718797514603374 306.63706285731917 0.7412190746950011
17.724025069556788 314.62037689306607 0.74985877552766
17.729252624510202 317.2654296674769 0.7536472158259078
17.734480179463617 317.7904343812775 0.7541994541889737
17.73970773441703 314.58235948851143 0.7499744469224301
17.744935289370446 311.26251998511134 0.7464824202148469
17.75016284432386 310.68452631236283 0.7446926415419357
17.755390399277275 310.0454345970398 0.7436072132674104
17.76061795423069 313.7354509864246 0.7481277467852296
17.765845509184103 314.7090627286074 0.7488250354415273
17.771073064137518 314.6726868293247 0.7491480517831443
17.776300619090932 310.9220621878061 0.7453819308603558
17.781528174044347 307.9551146232741 0.7426978903977602
17.78675572899776 305.94450743378576 0.7410784644026605
17.791983283951176 304.5909733348075 0.7388494241775414
17.79721083890459 298.07669647880493 0.7312205112665194
17.802438393858004 292.48684661453893 0.7253131959372562
17.80766594881142 285.4438196519574 0.7167354392359016
17.812893503764833 281.76317744185394 0.7123239284258912
17.818121058718248 281.2926176805763 0.7108522221664251
17.823348613671662 279.1375973931137 0.70827993401323
17.828576168625077 278.43358100504383 0.7080036912430021
17.83380372357849 274.94989453992065 0.7035946768179467
17.839031278531905 270.0420786532085 0.6964714568544186
17.84425883348532 268.4128900515809 0.6933793194655331
17.849486388438734 267.2485582393518 0.6915515968310351
17.85471394339215 268.6297256291439 0.6952299963596813
17.859941498345563 268.8857926865686 0.6970288615180579
17.865169053298978 269.10197550732494 0.6982131753153087
17.870396608252392 271.9863997768526 0.7025051089728042
17.875624163205806 271.6696534803346 0.7010745407120815
17.88085171815922 270.75886654915763 0.6994690914186162
17.886079273112635 270.30403560910105 0.6990169954389299
17.89130682806605 275.6915452039059 0.7039101751088934
17.896534383019464 281.8023274096502 0.7111555311085518
17.90176193797288 289.8407958415234 0.7206301040354344
17.906989492926293 298.23562776653506 0.730726326383783
17.912217047879707 305.58514379737926 0.7403262334943036
17.917444602833122 310.12883491095283 0.7448917791027666
17.922672157786536 313.05194566876247 0.7479768019222865
17.92789971273995 314.7099461202027 0.7496284073442594
17.933127267693365 318.908113709538 0.7532762639490862
17.93835482264678 320.30456169835344 0.7548622898603864
17.943582377600194 319.1627481100303 0.753575512523475
17.94880993255361 315.6961588135643 0.7495732092230256
17.954037487507023 313.1884767555563 0.747769927876646
17.959265042460437 308.1822612770295 0.7421363999625025
17.96449259741385 304.97045476917793 0.7386287552808091
17.969720152367266 298.9491945204365 0.7322409854615202
17.97494770732068 292.44685131477496 0.7239151596232474
17.980175262274095 285.64738801358413 0.7169425323114977
17.98540281722751 280.7427235170743 0.7103986520879424
17.990630372180924 276.71343551183116 0.7050760315761644
17.995857927134338 273.72725129281275 0.7011434779298786
18.001085482087753 275.37790818242615 0.7038271497187074
18.006313037041167 272.99117135895403 0.7016498751100081
18.01154059199458 269.4934223718959 0.697182854991308
18.016768146947996 265.9752578743749 0.6930814125936737
18.02199570190141 264.93619646703155 0.6933377983340671
18.027223256854825 261.98939456110827 0.6895222956237713
18.03245081180824 257.99033775172575 0.6846907356266476
18.037678366761654 254.77202568019416 0.6805947031948658
18.042905921715068 253.63799707604707 0.6785857182542775
18.048133476668482 254.39967314148296 0.6796017197901315
18.053361031621897 254.27158388494894 0.6790065423399806
18.05858858657531 251.78757324531207 0.6745487556832127
18.063816141528726 251.2463201100756 0.6735183592453563
18.06904369648214 250.22954730221142 0.6723860129829334
18.074271251435555 252.0560858945864 0.6750344004125478
18.07949880638897 255.8931397588267 0.6804020022142925
18.084726361342383 259.31841599660834 0.685167376544143
18.089953916295798 262.1824177762663 0.6893918521124489
18.095181471249212 262.21071161081676 0.6886210520357342
18.100409026202627 262.37769233596623 0.6876463403603849
18.10563658115604 263.62413086727975 0.6889085730455499
18.110864136109456 267.0838788822608 0.6927743130833581
18.11609169106287 272.8132207954696 0.7003890128446522
18.121319246016284 277.0710729019879 0.705110362854776
18.1265468009697 280.69284263335425 0.7084680798264305
18.131774355923113 283.32358205594915 0.7122022292387675
18.137001910876528 286.9826544680777 0.7163078742204982
18.142229465829942 293.62106665539534 0.7241816929438188
18.147457020783357 300.2167916573157 0.7320561492037433
18.15268457573677 302.5430213922094 0.7344042382893657
18.157912130690185 304.1665204410826 0.7367353291517796
18.1631396856436 307.44035313210856 0.7402363000646303
18.168367240597014 317.2137611932671 0.7511469304068659
18.17359479555043 326.9390632689953 0.7628408132805028
18.178822350503843 335.9962641271995 0.7726539795243161
18.184049905457258 339.82991835205416 0.776936968059684
18.189277460410672 345.3283481242705 0.7823030347563948
18.194505015364086 349.634862742912 0.7875996335354101
18.1997325703175 355.00535527736287 0.7939565746982492
18.204960125270915 361.7803507614716 0.8013191342536606
18.21018768022433 363.0123849262227 0.8019497249360574
18.215415235177744 362.33052733639835 0.8010001122762578
18.22064279013116 361.2129310421967 0.7995542055849552
18.225870345084573 363.0038333302705 0.8015869419728967
18.231097900037987 366.8869949405693 0.8063359907678466
18.236325454991402 373.23528527301795 0.8134241359899937
18.241553009944816 375.7103744628461 0.8164507330127541
18.24678056489823 377.7262249016329 0.8186188768362218
18.252008119851645 377.47654450645285 0.8183648704853645
18.25723567480506 377.4463930765342 0.817709691277964
18.262463229758474 378.02395426596007 0.8178809662029481
18.26769078471189 373.81806697268377 0.813067509672576
18.272918339665303 367.4115966104128 0.8069584706517728
18.278145894618717 356.76062722246274 0.7959583080880708
18.28337344957213 348.38102333423797 0.7870886638842102
18.288601004525546 341.6400082485374 0.7792220478798509
18.29382855947896 332.82314781122034 0.7687125895153011
18.299056114432375 323.73448482510094 0.7585503396001294
18.30428366938579 314.21417062123135 0.7476910404508479
18.309511224339204 309.144790249232 0.7421045069083658
18.314738779292618 303.61125289055644 0.7353757405917314
18.319966334246033 298.8107833323172 0.7296509833849585
18.325193889199447 292.7203112557033 0.722494061315144
18.33042144415286 287.4758615871456 0.7170678816486672
18.335648999106276 287.33951891116254 0.7181030033960059
18.34087655405969 285.18003629046365 0.7156361520272794
18.346104109013105 283.650926870978 0.7127212531904941
18.35133166396652 280.78297267826446 0.7086926961638736
18.356559218919934 278.30505528210205 0.705066849899546
18.361786773873348 277.9554017932401 0.705805824610991
18.367014328826762 282.2481495607091 0.7115319867777748
18.372241883780177 283.13056154709835 0.7139602234363548
18.37746943873359 283.33197079749266 0.714483251805469
18.382696993687006 281.98234505991365 0.7119951718639834
18.38792454864042 285.57938900165783 0.7173805640115131
18.393152103593835 292.1354960335337 0.7359121387889745
18.39837965854725 294.80104152736766 0.7459625532596428
18.403607213500663 298.5704827652363 0.7560597598215433
18.408834768454078 303.5444465435618 0.7666822942271829
18.414062323407492 309.4262580395802 0.7780363343197434
18.419289878360907 314.52735584375677 0.7875603741684154
18.42451743331432 317.29316086625136 0.7937074128771062
18.429744988267736 317.0248670753976 0.796756247804821
18.43497254322115 315.65755644553565 0.7978717614233372
18.440200098174564 312.38537437397883 0.7985154082337239
18.44542765312798 309.9696319695077 0.8001539511103382
18.450655208081393 307.0145890792852 0.7990519687961151
18.455882763034808 303.6200213184401 0.7971119957596899
18.461110317988222 304.7057561149124 0.8004397495382135
18.466337872941637 306.505385528003 0.8054759007581008
18.47156542789505 306.8424609486892 0.8086921755558167
18.476792982848465 300.8738743012016 0.8035867142859477
18.48202053780188 295.22988487397856 0.7984719568638401
18.487248092755294 291.6037434269993 0.7951426106456111
18.49247564770871 291.66473952490134 0.7967418900314369
18.497703202662123 294.27869116684275 0.8026022488136101
18.502930757615538 295.9116619326194 0.8066166095192896
18.508158312568952 296.4484288225407 0.8100481200779669
18.513385867522366 293.44793311530174 0.8078639294945766
18.51861342247578 294.9455212530422 0.8123529392262235
18.523840977429195 291.66951399425005 0.8101959101768829
18.52906853238261 291.0623711582713 0.8108794331408284
18.534296087336024 287.18683511729915 0.8066542233055531
18.53952364228944 283.591499197474 0.803816928224376
18.544751197242853 284.9206133464231 0.8083745468244085
18.549978752196267 286.9229079601951 0.813518687814574
18.555206307149682 287.9325983986124 0.8166595201609698
18.560433862103096 289.87751292649267 0.8207657120505888
18.56566141705651 289.73413200354577 0.8226587362691448
18.570888972009925 289.1388725513258 0.8243410372429334
18.57611652696334 289.6595193557079 0.8269475241387376
18.581344081916754 289.2885768096199 0.8297554260610717
18.58657163687017 291.41214040662913 0.8342885884410886
18.591799191823583 291.2898118063184 0.83844456378783
18.597026746776997 294.2073317773038 0.8430021446071578
18.60225430173041 294.3538248043616 0.8440459540750851
18.607481856683826 295.203066489803 0.8464449203052814
18.61270941163724 295.1632710174509 0.8471449880049127
18.617936966590655 295.25307264026327 0.8495416074291036
18.62316452154407 298.3309930834786 0.8541822859290678
18.628392076497484 301.12467297742796 0.8409020009214249
18.633619631450898 305.301981649629 0.8373642194856905
18.638847186404313 307.63529324050927 0.8332399354071325
18.644074741357727 310.91802589311084 0.8324886511125807
18.64930229631114 309.908807019103 0.8276501819395043
18.654529851264556 314.9867343313618 0.8301329170421547
18.65975740621797 319.5354179509261 0.8335212239175169
18.664984961171385 326.6387585366294 0.8396284034968934
18.6702125161248 331.5814440149143 0.8428173069807733
18.675440071078214 332.85889000361755 0.842191207762505
18.680667626031628 334.1225335421896 0.8401240613863034
18.685895180985042 336.3542637163252 0.8399530746922774
18.691122735938457 341.18780385858054 0.8438604087834928
18.69635029089187 349.8648453840597 0.8524079749873285
18.701577845845286 355.286408222325 0.8576950165075227
18.7068054007987 357.38329161784714 0.8585977227000847
18.712032955752115 360.3907485832426 0.86004324379079
18.71726051070553 364.07124366818755 0.8628680009126349
18.722488065658943 369.43822341542415 0.8675692483297192
18.727715620612358 368.963251911294 0.8662394281891782
18.732943175565772 368.77922306315344 0.8648275968157645
18.738170730519187 368.03704648040275 0.8626002366302081
18.7433982854726 367.3055134785987 0.8601255483996924
18.748625840426016 364.9409805450084 0.8562698555658818
18.75385339537943 361.4879257285996 0.8516438735366794
18.759080950332844 359.7955588620952 0.8490557543701839
18.76430850528626 359.3228173265395 0.847311911559926
18.769536060239673 357.5644246775045 0.8441983780988044
18.774763615193088 355.22498287121624 0.8404533051949011
18.779991170146502 347.4366322450671 0.8292169866152546
18.785218725099917 341.4844132598389 0.8210941147166363
18.79044628005333 336.50404605950376 0.8140308043961634
18.795673835006745 331.7148700255035 0.8067753774975985
18.80090138996016 327.1018387277886 0.8007541428741874
18.806128944913574 323.14564196247375 0.7955035443253146
18.81135649986699 320.89615165764246 0.7921909490753227
18.816584054820403 322.9500722590917 0.7953035796571397
18.821811609773818 322.80234921015165 0.7940432240460038
18.827039164727232 322.92018790895474 0.7939866230615947
18.832266719680646 319.5566004451106 0.7887327693872392
18.83749427463406 315.18736447865115 0.7831163888726124
18.842721829587475 312.61130503469417 0.7799151266999367
18.84794938454089 309.9732972757336 0.7764199743274292
18.853176939494304 306.9022679878433 0.7724484070757831
18.85840449444772 303.2134997574476 0.7684881211216643
18.863632049401133 302.35018429954914 0.7671052434405065
18.868859604354547 302.942812263962 0.7687106106436112
18.87408715930796 305.06444293225024 0.7708840356310003
18.879314714261376 300.0301946892652 0.7630357762387745
18.88454226921479 294.773683679492 0.7559447342356886
18.889769824168205 287.7573891317987 0.7461812557529148
18.89499737912162 286.447965419567 0.7451228981050871
18.900224934075034 285.3151190853438 0.7428797247721406
18.90545248902845 284.8809338727315 0.7416472080758695
18.910680043981863 283.7476118130131 0.7406045504120796
18.915907598935277 284.8838658761767 0.7424415324051209
18.92113515388869 283.7400445926736 0.740625576786053
18.926362708842106 283.8725430074247 0.7402106184733628
18.93159026379552 281.7888289013949 0.7372854969537237
18.936817818748935 278.36411128843014 0.7331563707461063
18.94204537370235 277.8919420723884 0.732438822334094
18.947272928655764 277.7096499563429 0.7314680669867462
18.952500483609178 280.46156746590736 0.7350091904105279
18.957728038562593 279.48659307734584 0.7332599478640481
18.962955593516007 277.45792326451226 0.730723526057233
18.96818314846942 274.09918288892914 0.7256691044882645
18.973410703422836 273.5568739128756 0.7243568886806038
18.97863825837625 272.603244424583 0.7224788344600644
18.983865813329665 274.16467568890505 0.7238598684045772
18.98909336828308 273.9997246273077 0.72307171006384
18.994320923236494 273.93057229827673 0.7233877412159357
18.999548478189908 273.12983956169705 0.7216864359553916
19.004776033143322 272.8201557756725 0.7209515814721723
19.010003588096737 275.63633010161146 0.7242710960237083
19.01523114305015 278.6171559319147 0.7282239657645314
19.020458698003566 276.5516343583 0.7262202370153057
19.02568625295698 277.32425315307444 0.7272526642109582
19.030913807910395 277.0064638843902 0.7259439858555182
19.03614136286381 280.08586342779705 0.728200053281109
19.041368917817223 281.5093255744649 0.7289295222539721
19.046596472770638 281.7575441978959 0.7300983620137151
19.051824027724052 281.5779914531532 0.7303208679663987
19.057051582677467 281.54648613432323 0.7300850879547471
19.06227913763088 282.0415418095006 0.7290095115771915
19.067506692584296 282.1489151751885 0.7282344544097922
19.07273424753771 283.83923665398385 0.7296821987146677
19.077961802491124 282.3040906887087 0.727531552356855
19.08318935744454 282.249750867714 0.7274299116698695
19.088416912397953 283.3070128012149 0.7286221640692497
19.093644467351368 282.85875505585403 0.7293467419338927
19.098872022304782 283.08305770302456 0.7306679879114075
19.104099577258197 282.120135762144 0.7306829604646444
19.10932713221161 281.1639682624693 0.7280602297619513
19.114554687165025 278.6556434279293 0.7237632659997545
19.11978224211844 276.27250920075204 0.7200858336187503
19.125009797071854 275.2546060162173 0.7185018716991418
19.13023735202527 274.95297776836645 0.7194397956391656
19.135464906978683 276.1367771986936 0.7216870001382402
19.140692461932098 276.6163148389881 0.7226781298936223
19.145920016885512 278.6704977700265 0.7257755978185901
19.151147571838926 279.18906946342975 0.726079164327464
19.15637512679234 277.8384811398311 0.7241183601874914
19.161602681745755 273.6102615684473 0.7184019154598489
19.16683023669917 270.7743627447471 0.714025199041488
19.172057791652584 266.5960656853113 0.7077333852408583
19.177285346606 264.6008527522027 0.7049434320672648
19.182512901559413 266.3242940486335 0.7070308476429814
19.187740456512827 268.17504311636037 0.70930431751582
19.19296801146624 265.8103096814079 0.7056309380401105
19.198195566419656 264.2421387820838 0.7032615024471405
19.20342312137307 264.9266928960465 0.7034364448093113
19.208650676326485 266.91608094867513 0.7055329617687854
19.2138782312799 269.3197837960265 0.7090466044715742
19.219105786233314 267.5765726186381 0.705942844524854
19.22433334118673 266.7848462319924 0.7051321813359848
19.229560896140143 265.4672147162768 0.7050438638067047
19.234788451093557 268.4420131797493 0.7093824247979182
19.24001600604697 268.53312942674904 0.7099450904536316
19.245243561000386 267.0621834923469 0.7058119754955032
19.2504711159538 266.8639875995725 0.7050702032991283
19.255698670907215 269.09369238766084 0.7083402391987238
19.26092622586063 269.170424328215 0.7082993817599943
19.266153780814044 270.54409158681193 0.7100905977992876
19.271381335767458 270.5394381189169 0.7105069329083841
19.276608890720873 274.7331885215467 0.7151891336317058
19.281836445674287 275.93783408746685 0.7169139690261929
19.2870640006277 279.674346794042 0.721511936386859
19.292291555581116 279.33922269231493 0.720711007200711
19.29751911053453 279.7167905050486 0.7211859254310995
19.302746665487945 278.6089535712672 0.7182448949713338
19.30797422044136 279.01327992457504 0.7179462974552047
19.313201775394774 283.7893557312896 0.7241178672001197
19.318429330348188 288.0944519153098 0.7299067240125487
19.323656885301602 291.27561629363544 0.7352010899704324
19.328884440255017 294.48478870193884 0.7390918667033819
19.33411199520843 298.0176874365015 0.7421265246705574
19.339339550161846 298.10794549338493 0.7415769058115305
19.34456710511526 297.5210318334989 0.7407751457940815
19.349794660068675 300.27331550266723 0.7452461265754121
19.35502221502209 303.6099975927655 0.7486686271438266
19.360249769975503 309.7150411660967 0.7546338078158046
19.365477324928918 313.8572677937976 0.7589372276189508
19.370704879882332 317.00158414416586 0.7611885801970073
19.375932434835747 320.07784546563624 0.7648003715029488
19.38115998978916 324.2966745500714 0.7696892579710337
19.386387544742576 326.44751945121743 0.7721960998506721
19.39161509969599 331.65033251333324 0.7790616347167942
19.396842654649404 332.90477930951107 0.7803367144303925
19.40207020960282 335.35652149456865 0.7828261876930256
19.407297764556233 333.4647054241444 0.7804912858730139
19.412525319509648 330.3230188298078 0.7762012866906975
19.417752874463062 331.3569825530562 0.778192855302466
19.422980429416477 333.08300174816486 0.7798222143133643
19.42820798436989 334.77837354055595 0.7810491192564899
19.433435539323305 333.6530324420675 0.7802233722017607
19.43866309427672 331.8203733074336 0.7787150217379679
19.443890649230134 329.1949353267087 0.7757831210587947
19.44911820418355 328.8349680036682 0.7753393149687288
19.454345759136963 332.37817100236055 0.778609998140608
19.459573314090377 337.1596374114026 0.7842315204672067
19.464800869043792 337.93676044312053 0.7847519043891191
19.470028423997206 338.1816216513372 0.7839756033395876
19.47525597895062 339.58451359447224 0.7862626264971583
19.480483533904035 340.418969087589 0.7868777930872253
19.48571108885745 339.6402951893171 0.7863996788056721
19.490938643810864 340.6843423658984 0.7875974344231104
19.49616619876428 340.7334660548801 0.7872077065471218
19.501393753717693 341.7921958828076 0.7885014309686249
19.506621308671107 339.30817858161123 0.7848046646095683
19.51184886362452 342.16754445870663 0.7880791802161011
19.517076418577936 344.32777694496207 0.7908752404643975
19.52230397353135 345.7487614906793 0.7924539864263742
19.527531528484765 347.9680814037921 0.7951429706650253
19.53275908343818 351.1309626447637 0.7986732885962715
19.537986638391594 353.9088647227714 0.8016649217674816
19.54321419334501 357.3445700771165 0.8054221988491143
19.548441748298423 359.8872679035821 0.8077993657594412
19.553669303251837 359.0584682898917 0.8066207003545373
19.55889685820525 360.76435615073933 0.8083524003335201
19.564124413158666 362.83111215681356 0.8103984594990934
19.56935196811208 367.08227592060115 0.8152574563765693
19.574579523065495 369.3437231061976 0.8176702749150833
19.57980707801891 370.25514928575814 0.8184885302295034
19.585034632972324 371.1597004039544 0.8194120204909433
19.590262187925738 373.7155338444941 0.8219068636214758
19.595489742879153 377.5818572898857 0.8260628855581955
19.600717297832567 384.11294763565013 0.8333048323435234
19.60594485278598 390.5322335287676 0.8400956858562266
19.611172407739396 391.12371484227845 0.840867473702724
19.61639996269281 389.99949517161656 0.839483384408844
19.621627517646225 390.04894985951773 0.8397805550918997
19.62685507259964 388.5585636457959 0.8382925779045889
19.632082627553054 387.66348120117004 0.8374422340185261
19.637310182506468 387.34503008003423 0.8370753326802799
19.642537737459882 389.0702023445196 0.8389327365534281
19.647765292413297 391.5709648020895 0.8411807888614125
19.65299284736671 393.8522139560871 0.8434965302681725
19.658220402320126 396.3500593481467 0.8457648649429581
19.66344795727354 397.53194988543993 0.8471492066544576
19.668675512226955 397.7776207966823 0.8474105225379511
19.67390306718037 397.40036348961564 0.8471431899702773
19.679130622133783 398.77740835136973 0.8483323839802619
19.684358177087198 399.79117832544495 0.849257550829349
19.689585732040612 404.62118841052086 0.8539571873420955
19.694813286994027 410.0932389491433 0.8600713142925649
19.70004084194744 410.50886730438856 0.8603387642027251
19.705268396900856 406.9583795143052 0.8566480992972454
19.71049595185427 404.9419614257701 0.8551353884901097
19.715723506807684 402.4075370638199 0.8519474086934086
19.7209510617611 399.8516050410578 0.8495018872524979
19.726178616714513 391.3348067248388 0.8401814757619183
19.731406171667928 385.83341839617674 0.834073085147675
19.736633726621342 381.6296192634363 0.8296079135872344
19.741861281574757 374.6642168309295 0.821571739497855
19.74708883652817 368.9979616971088 0.8154420121854526
19.752316391481585 364.86834741980215 0.8113461680803791
19.757543946435 362.2163287305415 0.8084232928249512
19.762771501388414 355.9886537825859 0.80196279006526
19.76799905634183 351.10327241740214 0.7960769316138079
19.773226611295243 346.5783425485736 0.7907573099804516
19.778454166248657 342.2163253521633 0.7858647285974304
19.783681721202072 338.6028638096681 0.7808738410551527
19.788909276155486 336.60140384563664 0.7790926486707158
19.7941368311089 333.83354080818356 0.7755559037753682
19.799364386062315 332.00087006873855 0.7732686997697037
19.80459194101573 328.1113614416225 0.7693520392008636
19.809819495969144 327.00538446304506 0.7684477093390669
19.81504705092256 323.4990442653031 0.765038194552309
19.820274605875973 322.0255852442097 0.7640967318981299
19.825502160829387 320.43173286965896 0.7616527995083131
19.8307297157828 317.35566003983934 0.7581339356488666
19.835957270736216 314.42034875994483 0.7540022330136233
19.84118482568963 312.7805550875566 0.7512668621149401
19.846412380643045 316.0585852560017 0.7556222250389444
19.85163993559646 316.6845926542524 0.755189840944054
19.856867490549874 314.9126737106201 0.7534986410563447
19.86209504550329 309.56159864325684 0.7475474359709353
19.867322600456703 306.02436907960794 0.7431116796613674
19.872550155410117 308.23901004917064 0.7457072204844691
19.87777771036353 310.58720303920865 0.7481156147708612
19.883005265316946 312.4864965094831 0.7514424426380256
19.88823282027036 310.6162330256212 0.749664543182458
19.893460375223775 305.1200969773404 0.7434642060470129
19.89868793017719 302.72885374574923 0.73929409149486
19.903915485130604 301.1938345527116 0.7368836803430708
19.909143040084018 302.50501925509417 0.738879186126264
19.914370595037433 302.4383214381072 0.73881731270909
19.919598149990847 302.08266064265376 0.7375162427401957
19.92482570494426 300.40718477584437 0.735601032439361
19.930053259897676 299.72784334077625 0.7343504861818574
19.93528081485109 297.94719240262276 0.7330584554347557
19.940508369804505 296.71753851979014 0.7324294309852607
19.94573592475792 298.65317237712895 0.7345917782868199
19.950963479711334 297.82985103577033 0.7344921202088273
19.956191034664748 296.91300868191496 0.7332402187856734
19.961418589618162 297.57969761015744 0.73381606216492
19.966646144571577 298.20790610320023 0.7334228219587456
19.97187369952499 300.68972842873114 0.7353644718888196
19.977101254478406 302.5785060974717 0.737154169987066
19.98232880943182 305.4503855619665 0.7411869335800003
19.987556364385235 305.9097545125664 0.7426356761796529
19.99278391933865 306.61499430738616 0.7445929786320672
19.998011474292063 303.63985768735137 0.741007516078477
20.003239029245478 304.75235060664596 0.7422957783438033
20.008466584198892 303.460645558491 0.740558967540036
20.013694139152307 306.66376038782016 0.7429582740914981
20.01892169410572 310.5716281965596 0.7469024459339355
20.024149249059136 315.78413363446333 0.7527317509098447
20.02937680401255 319.094783921451 0.7564339366762707
20.034604358965964 318.93284100279914 0.756428406008145
20.03983191391938 322.3064235453129 0.7598655045143758
20.045059468872793 323.90608252908936 0.7620264200984413
20.050287023826208 329.23544276677876 0.7685847078706269
20.055514578779622 326.89661062294545 0.7659401471232224
20.060742133733036 326.7085667505664 0.766939276361079
20.06596968868645 326.60172761285753 0.7671990844723561
20.071197243639865 324.57149871389737 0.7646696705211263
20.07642479859328 320.0228950174786 0.7589891877485863
20.081652353546694 315.5068268424738 0.7530811982324791
20.08687990850011 312.6682133097902 0.7489393871099296
20.092107463453523 312.81925414253374 0.7488450952918206
20.097335018406937 310.47391728873174 0.7460292956452315
20.102562573360352 308.1157593629006 0.74351075953961
20.107790128313766 307.3989413535453 0.7429352867346433
20.11301768326718 306.5741411774782 0.7418935408359174
20.118245238220595 305.59695482976355 0.7407653488541535
20.12347279317401 305.40239710860345 0.7403202743251841
20.128700348127424 303.78262124177826 0.7378328487190677
20.13392790308084 302.94237455349855 0.7365033175804993
20.139155458034253 306.62982452604285 0.7408498111199131
20.144383012987667 308.9571347468186 0.7444194600489293
20.14961056794108 310.5424658493868 0.7463981712352732
20.154838122894496 308.0522357845004 0.743653058686161
20.16006567784791 306.54251120678447 0.7415742117647718
20.165293232801325 303.85822175180283 0.7379481616934257
20.17052078775474 305.6506970500932 0.7397495235546306
20.175748342708154 306.8923211999014 0.7414332935835255
20.18097589766157 310.6816155991627 0.7458219658551359
20.186203452614983 309.5036720160297 0.7441221428767167
20.191431007568397 308.51490902951366 0.7421797388866699
20.19665856252181 303.6680407381101 0.7365604445970206
20.201886117475226 303.7029411663485 0.7364685896702738
20.20711367242864 304.9358864906525 0.7379864447076826
20.212341227382055 305.13505373627453 0.7379625612440338
20.21756878233547 304.127081303869 0.7376363091647136
20.222796337288884 298.5250597521766 0.7309596941981519
20.228023892242298 296.1267036423579 0.7282623305494705
20.233251447195713 294.2386953987498 0.7255968265079067
20.238479002149127 293.7987353960453 0.7258857315805703
20.24370655710254 294.1040833652698 0.7275999552676574
20.248934112055956 293.5655572152113 0.7273891141059783
20.25416166700937 294.3270394932184 0.728436609914575
20.259389221962785 293.9730369871341 0.7264515470368734
20.2646167769162 295.30131721026845 0.728124010155806
20.269844331869614 293.6212595238651 0.7259551828439542
20.275071886823028 293.84622600148117 0.7265428761017763
20.280299441776442 289.8287525900903 0.7225407413319738
20.285526996729857 289.28330715998106 0.7218467891044658
20.29075455168327 289.6123157698256 0.7220958880309607
20.295982106636686 291.1833885624285 0.723444593084795
20.3012096615901 296.28933534178714 0.72947892422652
20.306437216543515 294.35286778754636 0.7268941011919462
20.31166477149693 295.646718315997 0.7281786240101811
20.316892326450343 293.20535215423365 0.7239184464604653
20.322119881403758 291.14280527777555 0.7212217782115976
20.327347436357172 288.94932024434144 0.7183269783006536
20.332574991310587 286.85398923107823 0.7159898239327277
20.337802546264 288.18404468881886 0.7174307854333447
20.343030101217416 290.21210913430644 0.7205600898908281
20.34825765617083 291.1517256827505 0.722663868791972
20.353485211124244 288.9580231003133 0.7208155105879359
20.35871276607766 289.3596717945581 0.7201587939029547
20.363940321031073 289.33568965670764 0.7200098031174907
20.369167875984488 289.8585827934649 0.7205451413485718
20.374395430937902 288.11293165971324 0.7190300486091672
20.379622985891316 291.44051152463 0.7235187584577073
20.38485054084473 290.85247962222775 0.7220698237645868
20.390078095798145 288.5827868697864 0.7185979887678354
20.39530565075156 286.84912578291915 0.7157274470668586
20.400533205704974 288.44881811011544 0.717868390806899
20.40576076065839 291.9500692540065 0.7222860608946977
20.410988315611803 290.71088445836386 0.7207609101891657
20.416215870565217 288.7197261607225 0.7193271641883551
20.421443425518632 287.72977476330266 0.7191533711570746
20.426670980472046 285.89999235184825 0.7167268195928373
20.43189853542546 286.18836080035794 0.7168690604325334
20.437126090378875 287.3687992543015 0.7171590046874432
20.44235364533229 286.98430582833504 0.7170729970848229
20.447581200285704 288.89536548996443 0.7195385079748888
20.45280875523912 289.21512659819837 0.7192885394269207
20.458036310192533 293.16683988211196 0.7248548880841488
20.463263865145947 291.22784366280075 0.7219517644683932
20.46849142009936 289.87726320883365 0.721872898104021
20.473718975052776 288.27596581765044 0.7202633279291593
20.47894653000619 288.17612491811724 0.7190964967437913
20.484174084959605 290.87135946700255 0.7214049333666105
20.48940163991302 290.19274490704186 0.7203500229225316
20.494629194866434 287.1374760865892 0.7169192211426831
20.49985674981985 286.92901943822966 0.7167129533529997
20.505084304773263 287.38122549330984 0.7164223767346056
20.510311859726677 290.32859432278286 0.7194309958581016
20.51553941468009 292.52012597481337 0.7223748104398192
20.520766969633506 293.693481487692 0.7246633389681185
20.52599452458692 290.2144815637035 0.7207301637579158
20.531222079540335 289.4619352575599 0.7193646840936407
20.53644963449375 288.16376781795327 0.7173506265020044
20.541677189447164 288.20990722977444 0.7169152450746322
20.546904744400578 287.66354332164036 0.7162992964195227
20.552132299353993 289.62171247645415 0.7196208324246381
20.557359854307407 293.6865529329227 0.7252393412539562
20.56258740926082 295.12480616157296 0.7272124036651895
20.567814964214236 289.3070599738019 0.7199563957932175
20.57304251916765 285.469471075449 0.7151105645471336
20.578270074121065 284.7459770726131 0.7138157897333767
20.58349762907448 288.24226014287905 0.7180524501766804
20.588725184027894 290.0974345521031 0.7198684299555195
20.593952738981308 289.6711039901867 0.71966863611611
20.599180293934722 288.565330330844 0.7178224439868868
20.604407848888137 287.7203293306558 0.71716149119587
20.60963540384155 290.11947335117054 0.7198099685716345
20.614862958794966 287.5588445072465 0.7165575836312522
20.62009051374838 286.00390883352765 0.7153263424955597
20.625318068701795 283.6277834276412 0.7115010657971892
20.63054562365521 283.8044958284131 0.7116103094826456
20.635773178608623 285.0615485628501 0.7124176008667316
20.641000733562038 287.42845906771606 0.7158535053419159
20.646228288515452 289.0186082691686 0.7183100085057647
20.651455843468867 287.31357580993205 0.7150094383343905
20.65668339842228 285.0658327365702 0.712262565855597
20.661910953375695 284.0368585296965 0.7105715326453779
20.66713850832911 281.5374164049462 0.7082198226794402
20.672366063282524 283.1067442563358 0.7115127589860304
20.67759361823594 283.1054018929119 0.7118448544177287
20.682821173189353 284.77073622089875 0.7136639858518247
20.688048728142768 284.4398276244747 0.7128452028964546
20.693276283096182 287.43993808269 0.7152500681434302
20.698503838049596 287.85450242641684 0.7173018006100687
20.70373139300301 291.1343522003623 0.7216384062914916
20.708958947956425 291.5966032513325 0.7223029364278836
20.71418650290984 291.6118747243441 0.7214358645745474
20.719414057863254 291.1272062867434 0.7197490349705583
20.72464161281667 292.1590364610123 0.7206502801626531
20.729869167770083 294.00936013570185 0.7224829523640712
20.735096722723497 293.5074032010099 0.7221668333722526
20.740324277676912 294.605732135704 0.7235752792509714
20.745551832630326 292.51325032935466 0.7208555003811308
20.75077938758374 292.7908123483364 0.7216560728352813
20.756006942537155 294.730649943418 0.724326759441231
20.76123449749057 298.75567322525865 0.7278247950242768
20.766462052443984 302.05747051937163 0.7328263102368072
20.7716896073974 303.21951743785417 0.7343928296727852
20.776917162350813 303.2648704628203 0.7354919161004203
20.782144717304227 301.1430238667629 0.7329348271180154
20.78737227225764 300.53352889441345 0.7317287080318458
20.792599827211056 296.92066923094234 0.7271964437334937
20.79782738216447 297.83987676971685 0.7270504923680216
20.803054937117885 299.2681122641494 0.7281937592770914
20.8082824920713 302.90833577404675 0.7322776678562969
20.813510047024714 303.5581601984541 0.7332853704004807
20.81873760197813 304.2323032972521 0.7344370568189761
20.823965156931543 303.9410052327075 0.7339460081157451
20.829192711884957 303.05736187449634 0.7327214309759135
20.83442026683837 303.1149713834777 0.7326302744088106
20.839647821791786 303.5643858121321 0.7333543528858341
20.8448753767452 301.8787182961325 0.7308864466227002
20.850102931698615 299.4861003440267 0.728047086533577
20.85533048665203 298.82821667985604 0.7268460155406844
20.860558041605444 297.11272643539036 0.7256458305447708
20.865785596558858 297.7538737349501 0.726332355820813
20.871013151512273 294.88028763126994 0.7230346338134436
20.876240706465687 295.6756933063697 0.7244365870164704
20.8814682614191 296.5653126290712 0.7256029443402303
20.886695816372516 295.81165345277014 0.7248097836639505
20.89192337132593 296.2789616562654 0.724549092656593
20.897150926279345 292.620208513875 0.7205877873407391
20.90237848123276 292.4172916062145 0.721437631679972
20.907606036186174 289.1900057558352 0.7173905691704474
20.912833591139588 290.5215947609354 0.7179178128119929
20.918061146093002 288.0024886292483 0.7154220842667827
20.923288701046417 288.4446090667392 0.716250328055389
20.92851625599983 288.5335704565292 0.7160382946447879
20.933743810953246 289.01269590639487 0.7164605228576647
20.93897136590666 287.58725869070133 0.7140448497198776
20.944198920860075 284.5363371767185 0.7104099441504569
20.94942647581349 280.9575153296501 0.7058268379687131
20.954654030766903 279.7240039123807 0.7041326276285276
20.959881585720318 282.55607173081916 0.7085102835549124
20.965109140673732 285.73048137037284 0.7124769253944722
20.970336695627147 287.94472011539096 0.7153423548456812
20.97556425058056 284.39603455145806 0.7112933222471092
20.980791805533975 282.3939111052959 0.7091627918251543
20.98601936048739 280.7364612582676 0.7080715235818253
20.991246915440804 283.21503292610987 0.7106284617250169
20.99647447039422 281.1530718146863 0.7081714933911567
21.001702025347633 280.08503396109404 0.7065839569697262
21.006929580301048 281.1613547002956 0.7080505269037395
21.012157135254462 281.1143022227115 0.7071786461818078
21.017384690207876 280.0884007058119 0.7052462868297257
21.02261224516129 277.4937867756927 0.701059453555865
21.027839800114705 277.0472257209814 0.7004493786673069
21.03306735506812 276.2061281380778 0.6990481682804922
21.038294910021534 273.986882359103 0.6968268850738505
21.04352246497495 270.82698545321887 0.6933867531989992
21.048750019928363 269.8587528254176 0.6928792480328819
21.053977574881777 272.06874153665774 0.6964694730656087
21.059205129835192 276.70438051097744 0.7016202744712522
21.064432684788606 280.5294235678131 0.7057057212717927
21.06966023974202 280.44779727404136 0.7055583997982072
21.074887794695435 275.8027083751623 0.6999297325389466
21.08011534964885 273.1145643260822 0.6976606394664594
21.085342904602264 272.33635102504223 0.6952785157934169
21.09057045955568 274.1855578105204 0.6967106338026777
21.095798014509093 275.8166828403348 0.6977329411482819
21.101025569462507 277.7877363621761 0.6995715004911565
21.10625312441592 278.09659634781485 0.7003778194737744
21.111480679369336 275.1630340216868 0.696712623805011
21.11670823432275 271.77339862873913 0.6928368462178959
21.121935789276165 267.8294767881921 0.6882827848899767
21.12716334422958 265.105535307918 0.6833378050417989
21.132390899182994 265.22568836089687 0.6829808263205024
21.13761845413641 268.4805361727791 0.6863768431057532
21.142846009089823 273.7610606901565 0.6934657451479699
21.148073564043237 278.21743999437325 0.6983367373669399
21.15330111899665 278.4309938706117 0.6972281481247578
21.158528673950066 277.8970987681784 0.6964977961366717
21.16375622890348 276.28022858968933 0.6944655903393481
21.168983783856895 276.54279343875965 0.6946459611287843
21.17421133881031 274.4826959449369 0.6921190613514431
21.179438893763724 273.3671840673815 0.6911101043123757
21.184666448717138 271.406183623645 0.6889061580778618
21.189894003670553 270.722845262823 0.6872162142144169
21.195121558623967 272.0205165640483 0.6885454145072164
21.20034911357738 274.81781361540493 0.6921698845045791
21.205576668530796 272.42705719969194 0.6888072524225924
21.21080422348421 273.9624931092284 0.689980995978409
21.216031778437625 275.23013242079736 0.6910195146949598
21.22125933339104 277.7707317295828 0.6938161559409337
21.226486888344454 276.82574520956894 0.6927952580464483
21.231714443297868 276.7932861810663 0.6922174253983214
21.236941998251282 276.8421087495598 0.6929699092468439
21.242169553204697 276.5831297324598 0.6931422313147632
21.24739710815811 275.47932031463165 0.6918266399050128
21.252624663111526 273.8472371655394 0.6905508729571045
21.25785221806494 275.5057410250391 0.6911725532661903
21.263079773018355 273.3999486688024 0.6882413710750286
21.26830732797177 274.8448469365417 0.689328187032281
21.273534882925183 274.40783255163694 0.6889480249026445
21.278762437878598 276.0742184361852 0.6915753067623887
21.283989992832012 273.41868372234984 0.6959532061766645
21.289217547785427 273.6714354191712 0.7081337125185362
21.29444510273884 268.9331196280043 0.7081797093049919
21.299672657692255 267.74085006994267 0.7098599361852979
21.30490021264567 268.8946483438784 0.7146067991658912
21.310127767599084 272.33920383390597 0.7233826369139688
21.3153553225525 272.2828672746075 0.728277501546148
21.320582877505913 270.6172673949297 0.730131852510639
21.325810432459328 269.7671366326012 0.7318199837219508
21.331037987412742 268.7605503130839 0.7325987165214765
21.336265542366156 268.7743825817927 0.7355267954907819
21.34149309731957 265.8733682995754 0.7349191884989944
21.346720652272985 266.22831948198746 0.7393865792015404
21.3519482072264 265.3356528828257 0.7405411992864311
21.357175762179814 266.3663897252625 0.7434580564550388
21.36240331713323 264.1060519230953 0.7433378750006727
21.367630872086643 265.5964793971012 0.747840155280684
21.372858427040057 266.4256517317953 0.7519790952608383
21.378085981993472 269.3826758692118 0.7576009608454907
21.383313536946886 267.9748509879026 0.7578546736447367
21.3885410919003 268.92764092518587 0.7610196132515681
21.393768646853715 270.70789630800294 0.7643834808352741
21.39899620180713 268.85073174968863 0.7630737869570525
21.404223756760544 267.0573481944434 0.7608336150570612
21.40945131171396 264.9906243889832 0.7613056562003433
21.414678866667373 267.14111983502954 0.7664760245385922
21.419906421620787 268.05721020198206 0.7693912344834241
21.4251339765742 268.8453226626782 0.7719804573810753
21.430361531527616 265.6673980516559 0.768564618769517
21.43558908648103 266.32324914392666 0.7715478228276748
21.440816641434445 263.4052715222744 0.7684404607054525
21.44604419638786 264.4154162086387 0.7717668306989608
21.451271751341274 268.3484179816135 0.7808201965880769
21.45649930629469 273.61500511101093 0.7896074422965602
21.461726861248103 277.40769913563093 0.7969203761519871
21.466954416201517 274.83657874829123 0.7942011383644166
21.47218197115493 270.3990717054523 0.7902503079453451
21.477409526108346 268.549328946331 0.7900049925778653
21.48263708106176 267.66406244675 0.7896950010439733
21.487864636015175 271.9866512974614 0.7975213868782601
21.49309219096859 274.0821714107539 0.8027785288819412
21.498319745922004 276.581204067525 0.8095548095005388
21.503547300875418 275.98930554093175 0.8115707136254773
21.508774855828833 275.4220502502259 0.8094577893819717
21.514002410782247 272.6410957182033 0.7874568592671982
21.51922996573566 273.14162468272855 0.7797327028255576
21.524457520689076 276.51695040455917 0.7761181023798659
21.52968507564249 279.42569913244915 0.7748986428570992
21.534912630595905 282.36506659103685 0.7740400102660956
21.54014018554932 283.0030755642315 0.7729615581111083
21.545367740502734 284.85839474448136 0.7729463692719021
21.550595295456148 284.3056528207958 0.7699808498131545
21.555822850409562 283.478494943941 0.7669699733830704
21.561050405362977 284.6707514887577 0.7664149786226747
21.56627796031639 286.42632368891634 0.7670671486091432
21.571505515269806 290.4295592402434 0.7698367555070601
21.57673307022322 292.3449574709577 0.7707608899151863
21.581960625176634 292.8774316574198 0.7694472037207183
21.58718818013005 290.42913871890494 0.7652271509167714
21.592415735083463 289.88339896175864 0.7625437915024934
21.597643290036878 289.7821982889075 0.7610891092167223
21.602870844990292 286.58742756927444 0.7556873087090592
21.608098399943707 286.59618230313924 0.7540955202340827
21.61332595489712 285.8753814077281 0.7521821659703813
21.618553509850535 286.4501552315174 0.7512871839438553
21.62378106480395 285.88031404991074 0.7496497856640516
21.629008619757364 289.0754496816997 0.7536819757666894
21.63423617471078 290.41691561303065 0.7540408178287401
21.639463729664193 287.1033916782351 0.7476961789403814
21.644691284617608 285.074427604706 0.743654119861704
21.649918839571022 284.12289669645867 0.7412289475343284
21.655146394524436 285.2191360872221 0.7436728525975894
21.66037394947785 286.34130887249694 0.7448280661768795
21.665601504431265 285.80319726551494 0.7432915099203902
21.67082905938468 287.70664307469696 0.7442866786686929
21.676056614338094 290.0753983268926 0.7460483330153671
21.68128416929151 291.55768508841095 0.7471137437493341
21.686511724244923 294.7758577498793 0.7509875506821241
21.691739279198337 297.03145377541983 0.7547264091888999
21.696966834151752 298.09739496826853 0.7558036694595386
21.702194389105166 298.9720174081146 0.7570487778924134
21.70742194405858 294.9367140494089 0.7514694025736367
21.712649499011995 294.8373139510012 0.7511551662882083
21.71787705396541 294.86986002378853 0.7498274327439093
21.723104608918824 294.8727197322632 0.7486378214356336
21.72833216387224 293.4748488846686 0.7454254277398213
21.733559718825653 291.40776791380637 0.7421903476394761
21.738787273779067 296.36008814970495 0.7480797576800104
21.74401482873248 298.71164326160215 0.7516408298933037
21.749242383685896 298.09795336500633 0.7509213211974127
21.75446993863931 297.21924653339147 0.7498571654661814
21.759697493592725 296.4364569253772 0.7486169097170021
21.76492504854614 299.3718287794741 0.7519202074132293
21.770152603499554 300.29666550692656 0.7540566856394519
21.77538015845297 297.6895531681613 0.7500428351824717
21.780607713406383 298.59331046949393 0.7508536301143884
21.785835268359797 305.4811010483043 0.7585283224107445
21.79106282331321 313.029296047347 0.7668763523728127
21.796290378266626 316.62287124945726 0.771264675679505
21.80151793322004 315.39962499867255 0.7689405723254599
21.806745488173455 315.9168748044702 0.7692942740202714
21.81197304312687 316.37922149198766 0.7694041175900009
21.817200598080284 316.7050874406294 0.7701011827451398
21.822428153033698 318.8205711910071 0.7723114271268212
21.827655707987113 319.2392403261701 0.7733532038918999
21.832883262940527 318.0258140082053 0.771711045507447
21.83811081789394 317.5073630413134 0.7714014959441055
21.843338372847356 318.02176557671015 0.7721484636138346
21.84856592780077 319.0945627645726 0.7735386621649282
21.853793482754185 317.97558933660105 0.7718286218707247
21.8590210377076 319.71078874813617 0.7723936762778535
21.864248592661014 321.47816962825584 0.773415471902621
21.869476147614428 321.0357580868241 0.7723909973015876
21.874703702567842 320.93255315364877 0.7724722383279452
21.879931257521257 320.4512285444485 0.7722470026839503
21.88515881247467 320.33221511081007 0.7720599295834434
21.890386367428086 320.5427450887135 0.7724155308364128
21.8956139223815 318.5425184411145 0.7700573002491926
21.900841477334914 317.91301333264926 0.7687170011483981
21.90606903228833 314.8908215707695 0.764821310265153
21.911296587241743 315.6367905855396 0.7650533380838136
21.916524142195158 312.46537744217886 0.7616834377772767
21.921751697148572 309.7224930048131 0.7588529778425462
21.926979252101987 308.78133846658085 0.757195888854443
21.9322068070554 305.8407538001892 0.7535448343259412
21.937434362008815 308.95501626274495 0.7565648338945724
21.94266191696223 310.478132740692 0.7582454399026338
21.947889471915644 308.8191940673486 0.756260366972297
21.95311702686906 305.9299806261622 0.7520246019926676
21.958344581822473 304.6658637249751 0.7500936782340154
21.963572136775888 308.0650475554276 0.754228530668839
21.968799691729302 307.69116048736254 0.7546313322339712
21.974027246682716 307.588074682127 0.7547717013356625
21.97925480163613 306.61635593708513 0.7525324656134625
21.984482356589545 306.36470916380676 0.7521817805130089
21.98970991154296 305.18455224797464 0.7504514644749175
21.994937466496374 307.5978625241877 0.7534639103593833
22.00016502144979 308.4112680469659 0.7535369252928552
22.005392576403203 308.2285373736805 0.7522849608116357
22.010620131356617 304.6199705138162 0.7480803057534589
22.015847686310032 304.93612187745293 0.7489305546436078
22.021075241263446 308.63750930373965 0.7530240844276818
22.02630279621686 312.458035059722 0.7578133103596425
22.031530351170275 315.5740893684374 0.760309794873525
22.03675790612369 314.9920689007598 0.7594315100713613
22.041985461077104 314.6491400665339 0.7591095110238375
22.04721301603052 316.1128644682251 0.762119945534259
22.052440570983933 314.5295176399941 0.7611652757023475
22.057668125937347 315.9914951462867 0.7618216078325203
22.06289568089076 315.6630999947433 0.7607004953140178
22.068123235844176 317.34171218335825 0.7617458694465483
22.07335079079759 316.9726810099155 0.7608997263705509
22.078578345751005 316.31796456080133 0.7600469548273893
22.08380590070442 316.2012635345689 0.7608135154074429
22.089033455657834 314.6809511331004 0.7593912183997671
22.09426101061125 315.10330720538025 0.7596967458954952
22.099488565564663 316.01144895213196 0.759340964536828
22.104716120518077 317.23313034506674 0.7602705959643968
22.10994367547149 318.4274469310065 0.7619724563904522
22.115171230424906 318.2959229286485 0.7618781977382638
22.12039878537832 318.19230651206465 0.7619957660221887
22.125626340331735 318.7572224661252 0.7624268126782304
22.13085389528515 317.0428035510392 0.7610506654798179
22.136081450238564 315.7442742849675 0.7596546298692141
22.141309005191978 313.7264497423914 0.7572223547540273
22.146536560145393 313.3548798971084 0.7562049781176133
22.151764115098807 313.3766171878508 0.7554698967925859
22.15699167005222 315.14090725372216 0.7583376853417917
22.162219225005636 314.12284080951144 0.7556333433465929
22.16744677995905 316.49165658290434 0.7580369761168501
22.172674334912465 318.2272228408387 0.7602680487335693
22.17790188986588 318.11577235121365 0.7602814929933946
22.183129444819293 316.39809734702095 0.7582800226606018
22.188356999772708 315.3062171179734 0.7562135775998091
22.193584554726122 317.96473938257407 0.758935471249033
22.198812109679537 316.97431151830955 0.7578590027823118
22.20403966463295 317.26431268738605 0.7578572893731306
22.209267219586366 317.34338672600416 0.7587136533322523
22.21449477453978 319.95942848868526 0.7623066762283874
22.219722329493194 321.7016006751703 0.7634371151329516
22.22494988444661 321.9409406988436 0.7636094100633811
22.230177439400023 321.49018564422795 0.7623195891070396
22.235404994353438 319.9494938962963 0.7602806852662235
22.240632549306852 318.6917897521215 0.7590249464342878
22.245860104260267 320.61650532856845 0.7612003997974419
22.25108765921368 319.3949441863568 0.761184807764665
22.256315214167095 315.214249262666 0.7552311542993092
22.26154276912051 313.5992021018229 0.7532005126042877
22.266770324073924 315.7102583805979 0.7556228546201926
22.27199787902734 317.24927915097504 0.7576345606999019
22.277225433980753 312.8150668098772 0.7528348691332694
22.282452988934168 311.37181342666366 0.7498716954097933
22.287680543887582 311.39661489019153 0.750385494154384
22.292908098840996 311.8004492855121 0.7512140712331559
22.29813565379441 310.42870502573544 0.749421474830844
22.303363208747825 305.1427507667881 0.7430641946944738
22.30859076370124 302.45336938594806 0.7397434732547076
22.313818318654654 301.6960152401761 0.7393860410503396
22.31904587360807 303.47789524184225 0.7409104418663405
22.324273428561483 304.074807977629 0.7395510186503536
22.329500983514897 306.45630540838124 0.7421919238331952
22.334728538468312 303.93052287979856 0.7390019114208267
22.339956093421726 300.255888191914 0.7350732889518954
22.34518364837514 298.2118643409661 0.7331063518087082
22.350411203328555 299.67109487848285 0.7344805892998872
22.35563875828197 296.3301536415694 0.7309898039374083
22.360866313235384 293.15602829990524 0.7260297007923233
22.3660938681888 291.5842677217951 0.7247910716163911
22.371321423142213 294.1614427703599 0.7283236113018483
22.376548978095627 292.4392467551886 0.7272907423121489
22.38177653304904 290.2488595400432 0.7249016693564997
22.387004088002456 287.05002257895273 0.7201499105789595
22.39223164295587 288.4283498136589 0.7216524176523125
22.397459197909285 290.0862167204817 0.7235628832538759
22.4026867528627 289.9886484134862 0.7230748596259763
22.407914307816114 289.8612694100187 0.7229111358050091
22.41314186276953 287.5748138602722 0.7198384132803918
22.418369417722943 290.8245735897961 0.7245799727776985
22.423596972676357 290.94624683589944 0.7246920754471834
22.42882452762977 288.42432851276254 0.7209183829755775
22.434052082583186 287.5430319826868 0.7194398222061537
22.4392796375366 285.7846920742019 0.7166791552782904
22.444507192490015 285.8041414836007 0.7169064990644096
22.44973474744343 283.23316290170226 0.7141467837255813
22.454962302396844 279.53251307391014 0.709911534306225
22.460189857350258 277.14220438952617 0.7068220427895923
22.465417412303673 277.70990056558736 0.7072532138778306
22.470644967257087 283.6693617974301 0.7147421147503265
22.4758725222105 285.3411444522241 0.7173772479746419
22.481100077163916 286.78237657412666 0.7195688194456886
22.48632763211733 283.65413838619844 0.7150879446107676
22.491555187070745 278.815059621042 0.7085087443283424
22.49678274202416 278.36699909528096 0.7068411655417046
22.502010296977573 280.2221797614553 0.7099180109931005
22.507237851930988 282.5036258148462 0.7120690574737055
22.512465406884402 281.0640096429059 0.710041443947548
22.517692961837817 278.88085527637094 0.707410102035855
22.52292051679123 277.3722273441354 0.7061245808212776
22.528148071744646 278.59721484932896 0.7083807155457753
22.53337562669806 276.7799417884932 0.7051799362908362
22.538603181651474 275.3575410905129 0.7027351683757953
22.54383073660489 276.6980425945232 0.7043347475336373
22.549058291558303 276.5846071743737 0.7044992762102568
22.554285846511718 279.1920571500584 0.7090943226345359
22.559513401465132 279.6505730438314 0.709404036899041
22.564740956418547 278.05326227751885 0.7077847945669036
22.56996851137196 276.00169972157875 0.7041213070319867
22.575196066325375 271.9606415102348 0.6998517314622721
22.58042362127879 271.2120254986789 0.6987115651518451
22.585651176232204 269.9705763574562 0.6970739074071761
22.59087873118562 272.3562274219282 0.7004324732181472
22.596106286139033 275.88499177796746 0.7044914933712397
22.601333841092448 276.53958443818806 0.7049850848182775
22.606561396045862 278.1767336020673 0.7059733073503999
22.611788950999276 277.12761549052976 0.704372379924617
22.61701650595269 277.32270016046044 0.7049177145689027
22.622244060906105 275.64782859203376 0.7041231300505383
22.62747161585952 272.5121858444973 0.7009798381053223
22.632699170812934 273.89101787806914 0.7027465881139474
22.63792672576635 275.2030433107222 0.7030591502717642
22.643154280719763 276.54775692794334 0.703411242880571
22.648381835673177 276.1212422303439 0.7017296149812973
22.653609390626592 274.3391008047646 0.6997853867568563
22.658836945580006 272.93494559974056 0.698401697028275
22.66406450053342 268.7410578763364 0.6931779528549616
22.669292055486835 270.8620295461276 0.6957881713010688
22.67451961044025 273.79830491682714 0.7004842098286574
22.679747165393664 280.9045733412955 0.7095575785034169
22.68497472034708 281.6238675976689 0.7105162649388611
22.690202275300493 281.2606570531971 0.7098760168952637
22.695429830253907 278.43505892151506 0.7069671352823217
22.70065738520732 276.616292410899 0.7050745008255892
22.705884940160736 274.0461654832191 0.7018569991340483
22.71111249511415 276.1002641868368 0.7042736190155328
22.716340050067565 277.70087404416995 0.7042950885426861
22.72156760502098 279.7896318692466 0.7056471411344698
22.726795159974394 277.2105161448512 0.7019418623325651
22.73202271492781 275.81893443200397 0.7004153429916347
22.737250269881223 275.09516531339614 0.7004225790219515
22.742477824834637 277.47351699086437 0.7041085352534356
22.74770537978805 279.8316790055305 0.7070059978376191
22.752932934741466 283.9348394615346 0.711995232366859
22.75816048969488 286.1622064142424 0.7146257895599232
22.763388044648295 284.91876366441585 0.7131931085629394
22.76861559960171 283.2384952118083 0.7110302059821586
22.773843154555124 282.13391799426995 0.7094773069404451
22.779070709508538 284.03681760619304 0.7124903267226457
22.784298264461952 284.986984845791 0.7129389777380812
22.789525819415367 284.16999509920873 0.7112704132498209
22.79475337436878 284.77930265367087 0.7115263545586576
22.799980929322196 288.3118204556535 0.7161538970226571
22.80520848427561 291.3427523067913 0.7208130763338327
22.810436039229025 292.1164525202378 0.7216825353912859
22.81566359418244 290.2459682949003 0.7188180246937919
22.820891149135853 288.70972504823214 0.7155492478365246
22.826118704089268 287.12894497688535 0.7142142469890337
22.831346259042682 288.6432887929307 0.7162449866754782
22.836573813996097 289.8036075701489 0.717462338139254
22.84180136894951 295.049012989974 0.7230551352903765
22.847028923902926 297.1845739924511 0.7255727889020724
22.85225647885634 293.92826452494046 0.7220697936794025
22.857484033809754 291.84999385810346 0.7205200475375125
22.86271158876317 290.2720766495294 0.7182042542667053
22.867939143716583 292.78617725340234 0.7202882688228299
22.873166698669998 294.70941845372965 0.7221152143736019
22.878394253623412 296.9108057974946 0.7246481858700702
22.883621808576827 297.7424333172063 0.72633546554098
22.88884936353024 295.5380165161433 0.7225416018180227
22.894076918483655 294.3035830076782 0.7210164907140335
22.89930447343707 294.97726906574576 0.722380685532123
22.904532028390484 297.16826331896226 0.725112150491245
22.9097595833439 296.4760490663903 0.7240537976200476
22.914987138297313 292.4705541806229 0.7182139424965095
22.920214693250728 291.71935500859803 0.7172283512092431
22.925442248204142 292.0574801449657 0.7181864136039524
22.930669803157556 293.17407096204124 0.7193705035304779
22.93589735811097 291.91114548728785 0.7179011700488147
22.941124913064385 292.172965192898 0.717055518919956
22.9463524680178 293.40007281104624 0.718580430095208
22.951580022971214 295.31004442645076 0.7213992061422698
22.95680757792463 293.0828202457749 0.7192689565471593
22.962035132878043 287.96432421006676 0.7132054905226031
22.967262687831457 289.4786809773375 0.7153275085396847
22.972490242784872 291.022808525077 0.7172875637378779
22.977717797738286 291.6450143598554 0.7172194813960533
22.9829453526917 291.5735537733538 0.7168638196180516
22.988172907645115 292.63034909561264 0.7189701253605444
22.99340046259853 292.19219887139286 0.7188110145760817
22.998628017551944 287.9739364583337 0.7126788425101941
23.00385557250536 285.55734137137574 0.709377284357024
23.009083127458773 285.7726468856602 0.7101369819627922
23.014310682412187 287.75757164122723 0.7138211184090099
23.0195382373656 288.8467413065467 0.7146212697110103
23.024765792319016 289.7565604337511 0.715852572253604
23.02999334727243 291.0296246179858 0.7177116023480773
23.035220902225845 290.7918651400952 0.716756924671425
23.04044845717926 290.11326729951713 0.7147856877548651
23.045676012132674 287.5902088467975 0.71175936509765
23.05090356708609 286.50866240489927 0.7110142323521425
23.056131122039503 285.61907861975584 0.7105037534509443
23.061358676992917 289.2989008335567 0.7149794698463728
23.06658623194633 289.28742063981633 0.716145752869445
23.071813786899746 287.58791046202765 0.7129808405617064
23.07704134185316 286.7481094194527 0.7124970075495934
23.082268896806575 288.5564026091756 0.7155579557925958
23.08749645175999 290.7807142670745 0.7185129865505776
23.092724006713404 292.29813707721956 0.7199703053685221
23.097951561666818 294.2350678052561 0.7215284701345939
23.103179116620232 292.7307282917463 0.7195303902478937
23.108406671573647 290.1117162344178 0.716334191089999
23.11363422652706 288.4115116297428 0.7142890926511094
23.118861781480476 288.9532767539279 0.7164551442981051
23.12408933643389 286.16243912941525 0.7121255388161514
23.129316891387305 287.58353199475613 0.7123550091377117
23.13454444634072 286.72635122580874 0.7108703167472804
23.139772001294133 287.4962860869532 0.7109465416211885
23.144999556247548 285.92284574410536 0.7097123249234649
23.150227111200962 285.33499118936896 0.7077619829872934
23.155454666154377 282.9277338506158 0.7059270029217443
23.16068222110779 283.15074029421373 0.7068647795626739
23.165909776061206 286.6265335130648 0.7107785768736243
23.17113733101462 289.2752023569887 0.7139351432876513
23.176364885968034 291.3820965611813 0.7158649745214879
23.18159244092145 287.2926961757262 0.710840287642
23.186819995874863 283.9038013459265 0.7067414992842798
23.192047550828278 284.3579430191101 0.708255251393342
23.197275105781692 289.7927394975464 0.7156760392983973
23.202502660735107 287.0111604483398 0.7119442804309615
23.20773021568852 283.3487799127327 0.7061555729878964
23.212957770641935 281.61910886771983 0.7031259670370734
23.21818532559535 282.87458313100365 0.7054864558792724
23.223412880548764 284.85053342875074 0.7089605614006569
23.22864043550218 284.92175289028177 0.7098793966328077
23.233867990455593 285.9363638230512 0.7102628708159534
23.239095545409008 286.7614656775914 0.7105169379857863
23.244323100362422 290.0775685935132 0.7142978587648116
23.249550655315836 289.84784353539584 0.7143041136469988
23.25477821026925 289.3879386986436 0.7139627052049322
23.260005765222665 288.63822464558217 0.7134472598850017
23.26523332017608 286.60102803290505 0.7108124445608325
23.270460875129494 286.46759888429244 0.711394978939259
23.27568843008291 289.27848156128243 0.7149267904975581
23.280915985036323 289.53306933982867 0.7142225399233575
23.286143539989737 288.3937519778417 0.7124380540753334
23.291371094943152 288.14509980243383 0.7115276231451828
23.296598649896566 290.24770081057346 0.7148216660900971
23.30182620484998 289.8473606882942 0.7141982549196935
23.307053759803395 282.4809711301967 0.7047412446033466
23.31228131475681 278.58679988409426 0.6986673564482686
23.317508869710224 281.14607961217655 0.7012807625965858
23.32273642466364 286.80032170496753 0.7082738661086696
23.327963979617053 290.3627967745952 0.7139893006979926
23.333191534570467 288.7045894749858 0.7121862398487934
23.33841908952388 288.7223448641748 0.7122324460305645
23.343646644477296 286.17388436279583 0.7089953593065739
23.34887419943071 289.6523678332241 0.7122076304641325
23.354101754384125 289.7847351967221 0.7117770562219826
23.35932930933754 293.1189259242691 0.7144800333160313
23.364556864290954 294.04408343556 0.7162144704504314
23.369784419244368 292.9943129578034 0.7147830751465671
23.375011974197783 290.6635966662643 0.712188738970405
23.380239529151197 288.8276870956919 0.7100370644159268
23.38546708410461 288.3750997064569 0.7098432239222894
23.390694639058026 291.46841266759566 0.7137612353770407
23.39592219401144 294.58654770264894 0.7180867952499677
23.401149748964855 292.63406733533037 0.7161393178785931
23.40637730391827 288.96767976711567 0.7112429013550099
23.411604858871684 289.7767684678103 0.7110797668958261
23.416832413825098 291.2826431898618 0.7129499377676622
23.422059968778512 291.2440139923733 0.7130890053912898
23.427287523731927 289.1067476303662 0.7109402183791652
23.43251507868534 289.65963757462947 0.7120161838695336
23.437742633638756 288.78901336472853 0.7112504891926178
23.44297018859217 288.7310774717299 0.7106604167490179
23.448197743545585 292.1415623838456 0.7137766726382421
23.453425298499 295.59098694406714 0.717641826074217
23.458652853452413 297.7251886798179 0.7216630409194347
23.463880408405828 295.16079227470044 0.7182633842113902
23.469107963359242 294.98914170444755 0.7180850337916687
23.474335518312657 296.16505319204794 0.718383549059056
23.47956307326607 297.56115539996955 0.7201440034403528
23.484790628219486 296.654648132978 0.7188694528872213
23.4900181831729 295.3901886599423 0.7173847123779923
23.495245738126314 295.6079008984422 0.717792761919046
23.50047329307973 295.93129140374367 0.7181997715800755
23.505700848033143 297.56882233427683 0.7197102412480036
23.510928402986558 298.62063596906336 0.7207227411766612
23.516155957939972 299.6877605348122 0.7216535179929119
23.521383512893387 297.86147627157203 0.7195998171054983
23.5266110678468 295.7986180599005 0.7166557134859045
23.531838622800215 297.61757386648264 0.7183217922323538
23.53706617775363 300.0855729556943 0.7204576249794123
23.542293732707044 303.47588726173194 0.7243726518701158
23.54752128766046 302.6193475672804 0.7233366588358435
23.552748842613873 303.0676683030651 0.7239324963142234
23.557976397567288 302.5217718029923 0.7232011376990888
23.563203952520702 300.42827021846335 0.7208248832439081
23.568431507474116 301.2641729074923 0.7218200675001978
23.57365906242753 302.70852495777507 0.7235594989737438
23.578886617380945 304.8884145379274 0.7243614433272935
23.58411417233436 302.64465472253147 0.7214147786870452
23.589341727287774 300.5221145526067 0.7187059871614955
23.59456928224119 300.8371968370624 0.7195584984249173
23.599796837194603 299.09845393555275 0.7173863110592504
23.605024392148017 299.4422172122039 0.7163991844612249
23.610251947101432 299.05363901178146 0.7154445164112206
23.615479502054846 303.9602126270584 0.7209403202180522
23.62070705700826 304.21894320998257 0.7213488536736921
23.625934611961675 303.13722902604405 0.7204733774813601
23.63116216691509 297.0101120474417 0.7132756431272222
23.636389721868504 294.96614418191774 0.7109776736079553
23.64161727682192 294.2592683975037 0.7099043537394035
23.646844831775333 298.03855789383863 0.713929195692015
23.652072386728747 301.7836322663806 0.7184745753047314
23.65729994168216 300.8983519022232 0.7159022483125334
23.662527496635576 298.93769492344734 0.7129246937111544
23.66775505158899 296.8658435283455 0.7096439636924677
23.672982606542405 299.06161918570814 0.7123317085321901
23.67821016149582 299.75150492662544 0.7140461469962963
23.683437716449234 297.8974432752936 0.7111344694852525
23.688665271402648 294.3706161470468 0.7076674357386904
23.693892826356063 296.05655450833507 0.7088088227063947
23.699120381309477 298.0242078131319 0.7110209721114269
23.70434793626289 300.5696058859457 0.713467150969605
23.709575491216306 301.4556016867687 0.7131843260202027
23.71480304616972 301.1736422053529 0.7126038057498766
23.720030601123135 300.5102139695409 0.7111025518210148
23.72525815607655 299.71746114193905 0.7102382017629537
23.730485711029964 302.9768149613539 0.7142648727454917
23.735713265983378 303.34361613474607 0.7149439955595384
23.740940820936792 301.80185052267325 0.7131460039386605
23.746168375890207 300.84214619455383 0.7112370365604425
23.75139593084362 300.8373662016651 0.7105570859983703
23.756623485797036 298.94337741056904 0.708485993365922
23.76185104075045 299.6496185830308 0.7092145302612465
23.767078595703865 298.3846632926557 0.7080483778637419
23.77230615065728 296.4667667311179 0.7057714266701575
23.777533705610693 295.4621127407892 0.7040107147978254
23.782761260564108 299.48114387126736 0.7081322046913413
23.787988815517522 304.56826801582497 0.7132395297670076
23.793216370470937 308.4477595210737 0.7183499881125727
23.79844392542435 307.85789604968863 0.717482982154928
23.803671480377766 306.69553917689757 0.7157226347420866
23.80889903533118 306.48983905780716 0.7150330325940574
23.814126590284594 306.7231449645487 0.7140887041110202
23.81935414523801 307.20142823394434 0.7143301411876573
23.824581700191423 305.0583371760844 0.7117494162869595
23.829809255144838 305.0733444080337 0.7126418098968784
23.835036810098252 304.64980148463286 0.7120016016358082
23.840264365051667 308.4402310867849 0.7166166257719567
23.84549192000508 309.111922812683 0.7165896060127385
23.850719474958495 310.0184231658734 0.7160635860119938
23.85594702991191 308.6030784411048 0.7143778706670083
23.861174584865324 309.46699022076155 0.7153345100250518
23.86640213981874 309.1743858914042 0.7147020315577232
23.871629694772153 306.2412208287108 0.7109302753769671
23.876857249725568 304.37518613626645 0.7082644724752961
23.882084804678982 305.6762812528007 0.7101272350695077
23.887312359632396 307.551851711252 0.7120383553855546
23.89253991458581 310.85432248141785 0.7151049597354812
23.897767469539225 308.3450786808083 0.7123499784063457
23.90299502449264 306.4725775835099 0.7102260677162391
23.908222579446054 302.3808072564043 0.7055841994123434
23.91345013439947 303.6326998252423 0.7069035193887726
23.918677689352883 305.6181897747682 0.7089775049873013
23.923905244306297 308.05860607751094 0.7115012052023784
23.929132799259712 308.7613689137882 0.7115426294935949
23.934360354213126 307.0688547364026 0.7102840862469125
23.93958790916654 304.77605050949137 0.7082447648325498
23.944815464119955 303.18003546462734 0.7073516081937464
23.95004301907337 302.0416474064671 0.7055709231467068
23.955270574026784 299.3236337477017 0.702842381514847
23.9604981289802 299.8441392375636 0.7025282948305315
23.965725683933613 303.2666152667592 0.7056800046640882
23.970953238887027 303.6300936972255 0.7051859300801074
23.97618079384044 301.5891514402326 0.7030226690181123
23.981408348793856 299.3979026997562 0.7004317209218005
23.98663590374727 301.0549515443455 0.702495805320378
23.991863458700685 302.1385865370054 0.7033541197159973
23.9970910136541 302.5650044620788 0.7043991366186524
24.002318568607514 304.32472572864873 0.7070745008866988
24.007546123560928 300.9685506124256 0.7036327194197252
24.012773678514343 299.36244678707624 0.7017656476389708
24.018001233467757 297.1715001850441 0.6984139251949336
24.02322878842117 297.37718115586677 0.6982413471623155
24.028456343374586 298.3701927086421 0.7001805697557624
24.033683898328 301.6816327900802 0.7042873745997863
24.038911453281415 304.16219557233904 0.7075021249736698
24.04413900823483 306.77221081641574 0.7097543075616849
24.049366563188244 305.83192217573577 0.7090480506409562
24.054594118141658 305.84131365691564 0.7094699473795757
24.059821673095072 300.912422233052 0.7035376108614666
24.065049228048487 297.7934021185757 0.6997643478365484
24.0702767830019 294.9776367560155 0.7092324694146239
24.075504337955316 297.3962917163972 0.720902761256635
24.08073189290873 299.59586156915765 0.7302583514705886
24.085959447862145 300.59284145169437 0.7368600815670755
24.09118700281556 298.0601132774959 0.7386966756208914
24.096414557768973 295.3317336465826 0.7395549427919577
24.101642112722388 297.20447279503003 0.7466745565608004
24.106869667675802 300.079400652642 0.7546137128675333
24.112097222629217 300.7980508811511 0.7597643545739937
24.11732477758263 300.99212476853614 0.7627306742076663
24.122552332536046 298.8440432283394 0.7630206708692252
24.12777988748946 299.126968902097 0.7667144538603646
24.133007442442874 300.296598493414 0.7723175902218501
24.13823499739629 302.4362841314929 0.779223451899916
24.143462552349703 301.5584493078786 0.7811391039344717
24.148690107303118 296.0527619491247 0.7763456493031273
24.153917662256532 293.56396613744954 0.7752735964731334
24.159145217209947 293.47598536119625 0.7774553950678613
24.16437277216336 298.88899390630377 0.787068523653774
24.169600327116775 297.95917630543033 0.7893167720764296
24.17482788207019 298.2183764468868 0.7928331131082803
24.180055437023604 299.1894963794931 0.7962196754592898
24.18528299197702 300.0832849951716 0.8001902681023624
24.190510546930433 296.65924122317097 0.798249767636598
24.195738101883848 294.9540161999342 0.7994642500666381
24.200965656837262 298.4099845542514 0.8072051221605792
24.206193211790676 300.9281194537863 0.8130917856331161
24.21142076674409 303.2106851559388 0.8180992016763989
24.216648321697505 300.17771670722055 0.8152192466969707
24.22187587665092 303.3593102355425 0.8213490493699427
24.227103431604334 302.0487350954862 0.8221585217945573
24.23233098655775 298.8442212131116 0.8211527602243148
24.237558541511163 296.5485265491632 0.8203128674375378
24.242786096464577 297.65725956723196 0.8241775464889858
24.248013651417992 300.3625969695834 0.8297070516527513
24.253241206371406 297.44651680915035 0.8296627458734848
24.25846876132482 297.5371309561631 0.8335078195951542
24.263696316278235 297.26732651232595 0.8361550366919366
24.26892387123165 298.5862597054431 0.8397335509881156
24.274151426185064 299.80108669298 0.8416723345524039
24.27937898113848 301.4359308328637 0.8449224878572427
24.284606536091893 302.56734935409486 0.8474495554582906
24.289834091045307 300.9768822161121 0.8485191020750473
24.29506164599872 299.20640844497854 0.849588381827836
24.300289200952136 298.0918091978438 0.8506623657583898
24.30551675590555 294.78470883656536 0.8470519797725814
24.310744310858965 294.41838929989643 0.8477142466271367
24.31597186581238 297.5232230570984 0.8545743080367377
24.321199420765794 296.7098265241589 0.8554462578640163
24.326426975719208 292.9305803456016 0.8520887161418608
24.331654530672623 292.0733018027802 0.851966365442883
24.336882085626037 296.0478261471559 0.8594304272739759
24.34210964057945 300.0216436128933 0.8671198616798174
24.347337195532866 300.53710126559815 0.8711612405545849
24.35256475048628 300.1034124807731 0.8725194359708868
24.357792305439695 299.460597981787 0.8730805460100068
24.36301986039311 295.54849660114974 0.8678441545892546
24.368247415346524 296.1028031614323 0.8704780976550148
24.373474970299938 296.8209047389461 0.8752644772914087
24.378702525253352 298.5594646123307 0.8816129351460439
24.383930080206767 301.20828545970994 0.8874831885679235
24.38915763516018 304.78988837166 0.8939957209072573
24.394385190113596 306.55364261923927 0.8989586063409308
24.39961274506701 302.89699607687476 0.897247690025204
24.404840300020425 300.2500229746907 0.8963897547930647
24.41006785497384 303.10601676886654 0.9026761849375837
24.415295409927253 301.71921815180707 0.9012116405463719
24.420522964880668 299.13861072533405 0.8986111286494456
24.425750519834082 296.06486892537964 0.8960030682360178
24.430978074787497 298.1631476753002 0.90200272055625
24.43620562974091 301.6956260871096 0.9084527202322005
24.441433184694326 301.63952325177655 0.9102436354246435
24.44666073964774 301.6016822256482 0.9136422582181986
24.451888294601154 302.31790422913235 0.9179271717010333
24.45711584955457 304.6301314530517 0.9230608587126297
24.462343404507983 307.049547203315 0.9273931682292716
24.467570959461398 307.0188541293711 0.9302360558976015
24.472798514414812 309.9799020786211 0.9365513324133212
24.478026069368227 309.826785954937 0.940277771052969
24.48325362432164 310.3189498515165 0.9425842818950068
24.488481179275055 309.04383632625434 0.9430467724116071
24.49370873422847 306.39132705397765 0.9410493938157483
24.498936289181884 306.5594329536005 0.9440633040563207
24.5041638441353 306.984045754121 0.946998842772298
24.509391399088713 308.1700237552652 0.9503776727698393
24.514618954042128 303.6961629474095 0.9448304081210718
24.519846508995542 300.4200282617617 0.9420174000828534
24.525074063948956 301.928778485339 0.9477640965040236
24.53030161890237 305.3938822505741 0.9560238143958871
24.535529173855785 306.6348928205468 0.961992231055285
24.5407567288092 304.984469593255 0.9621211820306877
24.545984283762614 302.65144837343615 0.959820629239369
24.55121183871603 301.91433883885 0.9596895346815064
24.556439393669443 303.4573708046919 0.9627127716978875
24.561666948622857 309.2201669744572 0.9745210702820611
24.566894503576272 308.4043343117003 0.9753638749977628
24.572122058529686 307.5746968228935 0.9759173910529608
24.5773496134831 304.8425774112583 0.9743676956142194
24.582577168436515 306.74057675460654 0.9809994817356588
24.58780472338993 311.819531490945 0.9918201117449073
24.593032278343344 314.56643341553513 0.9999249235418287
24.59825983329676 316.7726151361064 1.004898045876897
24.603487388250173 314.4112294847334 1.0049180636431105
24.608714943203587 311.3986227109247 1.002432442695181
24.613942498157 313.24749583647036 1.0074951260693272
24.619170053110416 311.640285955715 1.005896625574764
24.62439760806383 310.86284923847086 1.0067817916848303
24.629625163017245 307.59701771093165 1.0044507032361036
24.63485271797066 309.51197474823687 1.0119307573583227
24.640080272924074 309.76351691575087 1.0160571862821457
24.645307827877488 310.1815553162679 1.0183455093171974
24.650535382830903 306.62547069681955 1.0152635961087986
24.655762937784317 305.07043963675005 1.0155399121503095
24.66099049273773 304.4576939790889 1.0170085011862204
24.666218047691146 306.1821739163208 1.022482327197274
24.67144560264456 306.2381788768393 1.026563948505702
24.676673157597975 306.0866032026204 1.0297918661271812
24.68190071255139 308.1419354305808 1.0356499574965878
24.687128267504804 309.38267189994275 1.0372103551603697
24.692355822458218 308.359198104041 1.0369495495695642
24.697583377411632 305.5827548400639 1.0361177278829803
24.702810932365047 302.74967633205745 1.0339808184399086
24.70803848731846 303.93285135206213 1.037929959164628
24.713266042271876 304.0530542863434 1.0382269686270285
24.71849359722529 309.20767724388554 1.0508034327098106
24.723721152178705 307.8819620501875 1.0522533655713988
24.72894870713212 308.47245822155764 1.0578322418730042
24.734176262085533 301.76538576235237 1.0481466096311514
24.739403817038948 300.5343616342053 1.0480005072945744
24.744631371992362 300.76779688224235 1.0513337303358226
24.749858926945777 303.51767857682216 1.0581092137313106
24.75508648189919 305.1007574451515 1.0639521840151385
24.760314036852606 300.98164751326607 1.0584363049869545
24.76554159180602 301.9437912644297 1.0623141816620125
24.770769146759434 301.9145375676355 1.0643073029078547
24.77599670171285 305.78214604138014 1.0731328483132698
24.781224256666263 304.5405664729468 1.0737788708505935
24.786451811619678 303.7643425584145 1.0760167816482835
24.791679366573092 301.7896207143774 1.0761449852482277
24.796906921526507 300.9737205024639 1.076771934200747
24.80213447647992 302.64739275038966 1.083627988987169
24.807362031433335 303.6344481171153 1.089756677365664
24.81258958638675 307.0044046491122 1.1012513113859048
24.817817141340164 304.94226986766404 1.0985453967679357
24.82304469629358 301.52400352742336 1.092275521643388
24.828272251246993 298.8856989356971 1.0913615005274018
24.833499806200408 300.361839966901 1.0988687909238761
24.838727361153822 303.75481074577823 1.108789074310938
24.843954916107236 302.78631817712755 1.1068180902333613
24.84918247106065 300.1408025729694 1.1028195691084064
24.854410026014065 300.92984860240176 1.1083230875418246
24.85963758096748 300.37281123240086 1.1138446862886453
24.864865135920894 302.48984730927526 1.1219234608211068
24.87009269087431 298.56642015025204 1.1153026224791371
24.875320245827723 299.21406016923413 1.1158861734985779
24.880547800781137 299.7117643467474 1.1207876255140583
24.885775355734552 300.52216235336664 1.127554010725352
24.891002910687966 301.2379073180902 1.1318603395079723
24.89623046564138 299.2532414450419 1.127879528129168
24.901458020594795 297.064559505376 1.1249938447454393
24.90668557554821 294.06343962054444 1.1235019275249372
24.911913130501624 295.80999193721834 1.1299106228135145
24.91714068545504 303.1519741738165 1.1468917795090317
24.922368240408453 306.153503460589 1.1552869433287827
24.927595795361867 303.58928808762 1.1568488047638816
24.93282335031528 300.08370913598293 1.1537362498644228
24.938050905268696 299.5770012271477 1.1554141270805507
24.94327846022211 305.32394023926804 1.169227036681296
24.948506015175525 307.4973183681393 1.179107145900122
24.95373357012894 311.99354559387484 1.191933341896141
24.958961125082354 305.9638513938267 1.1832159243793485
24.964188680035768 303.2809167237713 1.1803261669443958
24.969416234989183 298.2176043499666 1.1753777000549632
24.974643789942597 305.1994767553119 1.1900439546589097
24.97987134489601 310.83295977116336 1.2019778511251775
24.985098899849426 313.9388624822691 1.2077892079510815
24.99032645480284 316.5625990241105 1.2170899959622705
24.995554009756255 314.05101836893147 1.2192450240665118
25.00078156470967 312.98009200072164 1.224882846109462
25.006009119663084 309.2685763095399 1.2245053460978437
25.011236674616498 305.52810661028155 1.219549910141235
25.016464229569912 306.05356686397334 1.2208637288319213
25.021691784523327 305.60346501223927 1.2209644960373112
25.02691933947674 312.1367120202626 1.2385029686289142
25.032146894430156 313.06749244116094 1.245433657382424
25.03737444938357 316.49817343634703 1.255838122374062
25.042602004336985 317.50072051500257 1.2593599123708177
25.0478295592904 315.97634139785185 1.259343244516172
25.053057114243813 311.77187013785687 1.2530999523803317
25.058284669197228 305.775824554875 1.2450601808628867
25.063512224150642 304.331740025366 1.2469219803335478
25.068739779104057 307.85047369511415 1.2596386649576623
25.07396733405747 312.8706524058904 1.275276380238874
25.079194889010886 312.05453882342306 1.277019607464385
25.0844224439643 308.9985691198217 1.274559493229604
25.089649998917714 303.9670728803292 1.2672983386479024
25.09487755387113 303.9680219778512 1.2699996551601278
25.100105108824543 308.9551640604763 1.2841341284458816
25.105332663777958 309.8612148698869 1.292219860542524
25.110560218731372 316.14187056087894 1.3112841882902908
25.115787773684787 314.6294979993135 1.312870458575159
25.1210153286382 308.5394590697524 1.3021163666577416
25.126242883591615 307.86530944500896 1.3050693306990313
25.13147043854503 305.66490984544015 1.3039380145458335
25.136697993498444 310.24552452989735 1.319748376498497
25.14192554845186 308.8018678864061 1.3200471598927581
25.147153103405273 312.26433956350905 1.3331804846954753
25.152380658358688 316.24276394922265 1.3417303100358104
25.157608213312102 321.5835323105183 1.3557944815348373
25.162835768265516 328.0057510006573 1.3736577537912078
25.16806332321893 326.9097248027638 1.3772110598275342
25.173290878172345 324.2568672120256 1.3764955196384343
25.17851843312576 319.3897879094395 1.3705522588335064
25.183745988079174 320.39829272134034 1.3776508545379877
25.18897354303259 321.36830353747547 1.3859870246833608
25.194201097986003 317.7632039670219 1.3829510039047237
25.199428652939417 314.2953263485844 1.3784775836678902
25.204656207892832 306.7690026297699 1.3667267077255902
25.209883762846246 309.0233512077575 1.3756737648861497
25.21511131779966 307.4271163527056 1.3755783313362522
25.220338872753075 314.1487751064239 1.3959882372623285
25.22556642770649 316.5449873556057 1.4067652800378891
25.230793982659904 318.594120601961 1.4190770816814424
25.23602153761332 318.7360391327153 1.423066781566715
25.241249092566733 315.52175421276957 1.420594441088219
25.246476647520147 317.95500693834373 1.4311628690738534
25.25170420247356 321.39228503650725 1.4443736669634268
25.256931757426976 328.79707748761246 1.4666265160285155
25.26215931238039 324.3821866965348 1.462626182869534
25.267386867333805 316.83993986468397 1.4513701653871611
25.27261442228722 313.49115878181914 1.4475416276613826
25.277841977240634 319.7859713521343 1.4667165431531326
25.283069532194048 330.23315489667664 1.4925419637913389
25.288297087147463 328.43700369184813 1.4952654054411298
25.293524642100877 330.1656527894116 1.5074185263783353
25.29875219705429 330.28683861432916 1.5159939261765905
25.303979752007706 330.1342045552197 1.520596049826168
25.30920730696112 328.78731414982144 1.5230906510181808
25.314434861914535 320.62894472436096 1.5084473067321047
25.31966241686795 319.3832811762876 1.5120764848349053
25.324889971821364 319.37553100524923 1.517203182798174
25.330117526774778 320.8745742622023 1.5289127493140444
25.335345081728192 315.3622505329978 1.5223777376255605
25.340572636681607 309.2933963346981 1.5121897855279836
25.34580019163502 308.744348662922 1.5126726212761492
25.351027746588436 310.5869853509797 1.5213955110685777
25.35625530154185 316.5932892962389 1.548027751187227
25.361482856495265 316.1358299789849 1.5549183926495918
25.36671041144868 321.2548693611911 1.5770533438119254
25.371937966402093 324.076971016774 1.5861429453366156
25.377165521355508 324.56647656655196 1.5916983890208252
25.382393076308922 320.56332942052796 1.5886723593148657
25.387620631262337 313.56871556046417 1.5767547940688096
25.39284818621575 306.293096252082 1.5659285604113942
25.398075741169166 315.763476126772 1.5965062801852006
25.40330329612258 320.55499483133747 1.6189085502080776
25.408530851075994 323.6723333988664 1.6303119746046006
25.41375840602941 321.1622380165928 1.6302118469131828
25.418985960982823 320.0701720926527 1.6319436701822698
25.424213515936238 319.2329198043139 1.639278348481025
25.429441070889652 316.78899328582327 1.6390202228179729
25.434668625843067 317.61617050689745 1.6491744462291351
25.43989618079648 322.6403270823093 1.670952054846538
25.445123735749895 326.5592164366237 1.690083641110615
25.45035129070331 322.6554515113642 1.6862824553910698
25.455578845656724 314.4402381273189 1.6713586178686781
25.46080640061014 310.6724865697558 1.6740699563409098
25.466033955563553 311.25286735813967 1.6831784772805292
25.471261510516968 319.49028869067087 1.7152234893069829
25.476489065470382 324.18349967385876 1.7278398269013904
25.481716620423796 320.068392483582 1.7278372345360602
25.48694417537721 317.4085239171838 1.7260551863420988
25.492171730330625 316.09688259409415 1.7347598214168591
25.49739928528404 317.6566762095312 1.7451334915505679
25.502626840237454 322.0707451079644 1.7663181907433816
25.50785439519087 319.71809752221105 1.7730427879890138
25.513081950144283 321.0010257372957 1.7881450306472986
25.518309505097697 317.64066269042166 1.7905947516307177
25.523537060051112 318.1177686587181 1.7943940225589272
25.528764615004526 314.9991933830955 1.793621292335106
25.53399216995794 317.1886351457447 1.807509286265497
25.539219724911355 316.7180225657537 1.8204544138612149
25.54444727986477 320.31384784937984 1.83949772482741
25.549674834818184 327.38873886318055 1.872569650784754
25.5549023897716 326.24798258557314 1.877788000661324
25.560129944725013 325.2728856018577 1.8932050762864092
25.565357499678427 321.8891223802555 1.8901244676961468
25.57058505463184 318.35593438908467 1.8879980698441297
25.575812609585256 325.3555143152341 1.9148204363532577
25.58104016453867 326.33753901917385 1.9274052402870367
25.586267719492085 330.71210214760123 1.9529776955448146
25.5914952744455 327.41951079080553 1.9499073699836103
25.596722829398914 331.22158715440975 1.9770405036059973
25.601950384352328 335.43307357630255 2.0005168394596353
25.607177939305743 342.26970686234785 2.036905817803752
25.612405494259157 340.63396646717524 2.0396966889709107
25.61763304921257 336.0367410119412 2.042700980834791
25.622860604165986 332.28262986920436 2.0424518158211216
25.6280881591194 329.01614672754306 2.0537111916174857
25.633315714072815 327.80327867535846 2.0647769270449197
25.63854326902623 324.9958100141824 2.069102929553764
25.643770823979644 329.35061610929154 2.0917586258589194
25.648998378933058 332.45032660978575 2.1081209507050453
25.654225933886472 335.75159875100513 2.1387303409707856
25.659453488839887 327.97183475636655 2.1248747414151263
25.6646810437933 320.5656104936068 2.122985810911558
25.669908598746716 315.84933354039583 2.1148103035094814
25.67513615370013 314.0013928100664 2.1284344839408034
25.680363708653545 314.9286016602264 2.1406020219181
25.68559126360696 322.02277535635085 2.187314284347681
25.690818818560373 329.8732442165015 2.233370197693546
25.696046373513788 337.50441114682235 2.2767042674952624
25.701273928467202 328.89624140595157 2.262035117709264
25.706501483420617 325.14375559663574 2.2685617241346248
25.71172903837403 315.37762895185455 2.2549798730358486
25.716956593327446 324.22935044658743 2.3074600536997756
25.72218414828086 327.0647437875585 2.3297610137892466
25.727411703234274 332.7239852866002 2.364427059296295
25.73263925818769 326.02312085926076 2.3591386656923925
25.737866813141103 319.38352468841185 2.3499572354751823
25.743094368094518 316.19032996455934 2.362447368321862
25.748321923047932 314.8874144355798 2.3778682271930554
25.753549478001347 331.8997311898001 2.46957164665124
25.75877703295476 334.11068389023905 2.500029417551757
25.764004587908175 335.9127264038756 2.5286312365434
25.76923214286159 322.036150293024 2.4960705209295386
25.774459697815004 318.7163446455392 2.5033721841288195
25.77968725276842 322.3536748080843 2.550517153375922
25.784914807721833 323.71393048154636 2.5855645197825634
25.790142362675248 330.76900927374913 2.650850091534338
25.795369917628662 324.24731489912443 2.6448067438981484
25.800597472582076 333.7784387081696 2.7072950391475064
25.80582502753549 330.6474869757549 2.7125392767636742
25.811052582488905 338.2619775016819 2.77819640824979
25.81628013744232 352.15851829626445 2.864761479565671
25.821507692395734 349.9914264332909 2.900661033179126
25.82673524734915 344.5840963327911 2.915198563996501
25.831962802302563 329.87375718235205 2.8837222954034836
25.837190357255977 327.4735200895085 2.9069928077956457
25.84241791220939 326.5287865257361 2.941737378498021
25.847645467162806 338.2493785675906 3.040718660031381
25.85287302211622 350.20577067600397 3.1283346019099536
25.858100577069635 357.01745145014996 3.196148466622684
25.86332813202305 340.5565046199884 3.1702834056608324
25.868555686976464 324.3699460365185 3.1646253020521358
25.87378324192988 317.9745854826903 3.177364171520502
25.879010796883293 316.63306787995936 3.2296418564452383
25.884238351836707 328.8297681921735 3.3192965591955077
25.88946590679012 326.2373557203914 3.360106033843295
25.894693461743536 341.91541766837133 3.4856095288306617
25.89992101669695 333.4260135498189 3.494486992180273
25.905148571650365 321.8840460499765 3.505421048635807
25.91037612660378 318.3179913977494 3.5462043325009183
25.915603681557194 320.1583848749595 3.655778722200127
25.920831236510608 335.3977751812952 3.8081648796710468
25.926058791464023 338.78542266521333 3.93878320653737
25.931286346417437 323.5537190742529 3.9066261298441884
25.93651390137085 326.2543626963849 4.0273134767696686
25.941741456324266 333.23205820917354 4.146294933906216
25.94696901127768 339.12798994869365 4.274497338984791
25.952196566231095 327.077949986318 4.3143758978112965
25.95742412118451 313.11872793875295 4.331967389376803
25.962651676137924 291.1674358032255 4.276907715707477
25.967879231091338 297.7857348511484 4.396559087796988
25.973106786044752 311.8551448525475 4.572410723575363
25.978334340998167 333.8586222164749 4.8046600407643805
25.98356189595158 334.1353282050373 4.919333086877113
25.988789450904996 342.44403658738435 5.089753043884847
25.99401700585841 341.2902734012062 5.198675290094838
25.999244560811825 336.7956901595529 5.219826339487974
26.00447211576524 324.73292079391786 5.209222849680779
26.009699670718653 315.21719477010566 5.204690154082403
26.014927225672068 324.5837154907469 5.422223443716012
26.020154780625482 309.771458739135 5.390580072426262
26.025382335578897 309.66159080043246 5.532225368808837
26.03060989053231 308.77698734369716 5.646277914803966
26.035837445485726 324.565338769497 5.940611211710678
26.04106500043914 334.45523567851257 6.196031869676681
26.046292555392554 330.283682513708 6.316934083987902
26.05152011034597 322.5390398461133 6.455574308138147
26.056747665299383 304.2041771198591 6.429683191488143
26.061975220252798 310.2579826620229 6.770479499745049
26.067202775206212 317.3704926490146 7.019445692555664
26.072430330159627 297.55882501444796 7.163565067645872
26.07765788511304 268.60623390348826 7.0059627512471465
26.082885440066455 252.4356061505214 7.190516238484726
26.08811299501987 286.649025427043 8.10892240764075
26.093340549973284 302.82625650968555 9.107622996448638
26.0985681049267 335.22006105953625 10.202422838810083
26.103795659880113 334.9416490452385 10.871324483790696
26.109023214833528 324.9802832453377 11.240512643522596
26.114250769786942 259.45333541894706 11.004124924239882
26.119478324740356 241.11458563052435 12.246313989664012
26.12470587969377 224.51464878216098 13.500752093687723
26.129933434647185 190.35024817226966 17.184528573185464
26.1351609896006 177.40126223955244 23.467761430115182
