# Supplementary material for: Unraveling metal effects on CO2 uptake in pyrene-based metal-organic frameworks
Source: Nat Commun. 2025 Feb 11;16:1516. doi: 10.1038/s41467-025-56296-w (PMC11814143; doi:10.1038/s41467-025-56296-w)
Supplement: Supplementary file 3 — Source Data [file 41467_2025_56296_MOESM3_ESM.zip › SourceCode/SuppInf/FigureS5_Ga-TBAPy_InSitu_VariableT_PXRD/Data/GaTBAPy_0162p.dat]

0.002613777476707968 17.987505154852766 5.915760364857627
0.007841332430123905 9.021292731129936 3.3631437606344643
0.01306888738353984 9.839100198161407 3.0408016461811256
0.018296442336955775 13.397829830035505 2.7205315443602136
0.02352399729037171 15.561141306389809 2.7301280540072947
0.028751552243787646 21.34572927543886 3.147971789205922
0.03397910719720358 22.477342758581646 2.737375244072113
0.03920666215061952 20.929418950460907 2.5206230331984805
0.04443421710403546 18.427884578013444 2.202688919571272
0.0496617720574514 15.242252836211659 1.9046408017580865
0.054889327010867336 11.786570528283715 1.7950301762737064
0.060116881964283275 13.646604340541494 1.8791341771475016
0.06534443691769921 17.475548489012155 1.7961521374387932
0.07057199187111515 18.327968332390096 1.733735733737367
0.07579954682453109 17.64584058560135 1.565697123411513
0.08102710177794703 18.203883296677983 1.5232470119921775
0.08625465673136297 17.917571627581864 1.6190036144056774
0.09148221168477891 19.872404566540226 1.6653684293538011
0.09670976663819485 20.73160573186086 1.5922865527737051
0.10193732159161079 20.13840825011637 1.5304855276404188
0.10716487654502672 20.236901249473636 1.4992500010884957
0.11239243149844266 20.225382115539187 1.5045003756526725
0.1176199864518586 20.469088084986264 1.5405450538441219
0.12284754140527454 18.46751087364546 1.3995654549368763
0.12807509635869047 16.83861407843645 1.328984737578239
0.1333026513121064 15.683115756028164 1.263389995635842
0.13853020626552232 14.170771134890694 1.1394087716723986
0.14375776121893824 15.526564064283512 1.1495031429896931
0.14898531617235417 16.487490740446678 1.1776790210300752
0.1542128711257701 17.204211392480094 1.2311024177182879
0.15944042607918602 16.585994420279846 1.2015142647404597
0.16466798103260194 16.99744215954736 1.1741844222125986
0.16989553598601786 17.29291163013951 1.101281075506577
0.1751230909394338 18.421014894944697 1.080727374346303
0.18035064589284971 18.83420832512803 1.07150701058395
0.18557820084626564 19.63583653303818 1.0982589451232756
0.19080575579968156 20.209220598045782 1.139652113012977
0.1960333107530975 21.18535812386967 1.1570291828321964
0.20126086570651341 20.022209558823153 1.0637209276426893
0.20648842065992934 18.889062852252774 1.0015648666601615
0.21171597561334526 17.497814774821514 0.9418607820986648
0.2169435305667612 16.201110759824548 0.8980012124139634
0.22217108552017711 17.17806808158229 0.9090051830771361
0.22739864047359304 18.888540479030176 0.9646292643627108
0.23262619542700896 21.089745361661272 1.0058989224310848
0.2378537503804249 20.64958351808235 0.9966720880105141
0.2430813053338408 20.011383335193862 0.9748490679331981
0.24830886028725674 18.20468036556408 0.8964075945515316
0.25353641524067266 17.048235475524447 0.8653447671483475
0.2587639701940886 16.841999315023816 0.8693136988943877
0.2639915251475045 15.686480658425074 0.8340420252181681
0.26921908010092044 17.28604912746193 0.8701720025165357
0.27444663505433636 17.75754905105447 0.862860057078727
0.2796741900077523 18.951422052863844 0.8799709651278137
0.2849017449611682 19.41786805356241 0.879839047782988
0.29012929991458414 18.129163567242006 0.8790385659040283
0.29535685486800006 16.852267093422068 0.8267803039210186
0.300584409821416 16.33278698204597 0.7748776349818921
0.3058119647748319 16.06482411118844 0.7539108418172571
0.31103951972824784 16.290396513221236 0.7449095883054078
0.31626707468166376 16.905710280854436 0.7501217083526317
0.3214946296350797 16.880883362931858 0.7627836208010743
0.3267221845884956 17.750272795010265 0.7783492488334335
0.33194973954191154 17.624191800293367 0.798343396016278
0.33717729449532746 16.984101637383862 0.791537687599997
0.3424048494487434 17.303501039380116 0.8141952460773688
0.3476324044021593 17.502256984329087 0.8137829993622594
0.35285995935557524 17.458762378960206 0.7993297180143737
0.35808751430899116 17.954310958823328 0.7991819523401618
0.3633150692624071 17.18153802288082 0.7838622256925071
0.368542624215823 17.17203198976506 0.7876853774797498
0.37377017916923894 17.359432929810104 0.7898604272956158
0.37899773412265486 16.664512747011557 0.7846375305345984
0.3842252890760708 17.230001307735325 0.8117374017984583
0.3894528440294867 17.494149395525746 0.8181519571113898
0.39468039898290264 17.965754608733103 0.825889003065685
0.39990795393631856 19.66271284661171 0.8387256827944893
0.4051355088897345 19.010772615144603 0.8099430555838154
0.4103630638431504 19.715659781622062 0.7965965361476078
0.41559061879656634 19.767668000006573 0.8130155034489868
0.42081817374998226 20.805306892057175 0.8567269375778336
0.4260457287033982 19.881415012423723 0.8507015764071671
0.4312732836568141 19.16728735194827 0.8402321053484919
0.43650083861023004 19.347157221884835 0.8356752531024145
0.44172839356364596 18.017254659230318 0.7827653894178145
0.4469559485170619 19.018180171312043 0.7957101426973496
0.4521835034704778 17.736820078611228 0.7772284769796285
0.45741105842389373 17.4070642364 0.766064310005197
0.46263861337730966 17.485302299122406 0.782327553514313
0.4678661683307256 16.484098533400065 0.7461918525237636
0.4730937232841415 15.939227402546813 0.7213308207176544
0.47832127823755743 15.989618985243911 0.7183895333571405
0.48354883319097336 17.028112724472063 0.7339001251760673
0.4887763881443893 17.56220189521514 0.7514202059590791
0.4940039430978052 18.88872882057196 0.7729774315497135
0.49923149805122113 20.456059855593484 0.7721866674627643
0.5044590530046371 19.291071742834962 0.7689399664784622
0.5096866079580531 19.58679186704398 0.78907694758693
0.5149141629114691 18.840684395893586 0.7965585060237335
0.5201417178648851 18.841848688498104 0.7844054125501866
0.525369272818301 18.511019077283322 0.76002851856979
0.530596827771717 19.420424404688724 0.7502046285194459
0.535824382725133 19.242214949842097 0.7366348301688055
0.541051937678549 19.218861538440898 0.7406718823956044
0.546279492631965 17.745282517795786 0.7100545972706922
0.5515070475853809 17.398273327024896 0.7116227394392378
0.5567346025387969 17.150902006815997 0.704048301181692
0.5619621574922129 17.168042007499327 0.6905951301836787
0.5671897124456289 17.633317071061885 0.7001801866561953
0.5724172673990449 17.755127917063515 0.706779573461088
0.5776448223524608 17.23306603234499 0.6906928954807489
0.5828723773058768 16.19168199091509 0.6494235413317354
0.5880999322592928 15.060716012168898 0.6222474044195883
0.5933274872127088 15.578372602450976 0.6470932498830605
0.5985550421661248 17.0856754285192 0.6943532949934994
0.6037825971195407 17.92691524918399 0.732392929153739
0.6090101520729567 18.925005478378743 0.7482767390584065
0.6142377070263727 19.380294007303654 0.7372695647572479
0.6194652619797887 19.750766326589392 0.7292027679690753
0.6246928169332047 20.530339876427632 0.7398581073781112
0.6299203718866206 20.031232603285908 0.7368725425294228
0.6351479268400366 20.04938168606627 0.7434462474691279
0.6403754817934526 20.604254915615993 0.7672677961748778
0.6456030367468686 20.722967540621372 0.7620518722477211
0.6508305917002846 20.826507912272852 0.758361054550556
0.6560581466537005 21.94318243378136 0.7767777560966377
0.6612857016071165 20.990957060513644 0.7526315843316924
0.6665132565605325 20.876836842278863 0.735082363676891
0.6717408115139485 19.81091668060823 0.7116394656623106
0.6769683664673645 19.56224250467812 0.6877209868243592
0.6821959214207804 17.973888390322436 0.6574977093310468
0.6874234763741964 17.40363515018811 0.6565421054739187
0.6926510313276124 18.632217667988535 0.6590371210270529
0.6978785862810284 19.797584874021517 0.6624006825559244
0.7031061412344444 21.67307611332395 0.6895095103722888
0.7083336961878604 23.469873526232554 0.7224719856909055
0.7135612511412763 22.61925493582607 0.7278502643154341
0.7187888060946923 22.110622912023103 0.7335513547331821
0.7240163610481083 22.367217378157264 0.7703442979157558
0.7292439160015243 23.1864464330504 0.7835051531831723
0.7344714709549403 25.54997704755179 0.8038325619904375
0.7396990259083562 26.59842291683375 0.810364637133011
0.7449265808617722 25.863409948955855 0.7792568756862247
0.7501541358151882 25.929287471912772 0.7872621125351402
0.7553816907686042 25.11825187188249 0.7761532708592228
0.7606092457220202 24.975074696689855 0.7675833955525103
0.7658368006754361 24.67563586955943 0.7564740748676287
0.7710643556288521 27.051104298542594 0.7701765438928091
0.7762919105822681 28.277038388927874 0.7787227710477164
0.7815194655356841 28.92982470142983 0.788480737796679
0.7867470204891001 29.67422854150401 0.8119624294953229
0.791974575442516 29.307910447041674 0.8182714697005081
0.797202130395932 29.480028874143294 0.828950001540921
0.802429685349348 31.144931001175017 0.8610150388918092
0.807657240302764 33.588916041338834 0.8835682881248563
0.81288479525618 35.28236652005766 0.9042137129697809
0.8181123502095959 38.301162394474346 0.9192265743757952
0.8233399051630119 39.04721461095844 0.9459404449044767
0.8285674601164279 40.577297650913984 1.0016857089255038
0.8337950150698439 44.16309873557473 1.0779948566743922
0.8390225700232599 48.76589673157279 1.150568207735298
0.8442501249766758 54.0551635414874 1.2035295091037774
0.8494776799300918 58.41305229844626 1.2726331783717597
0.8547052348835078 61.6751737215081 1.3071242950213355
0.8599327898369238 63.008191647090335 1.286973923031997
0.8651603447903398 64.07538831958357 1.2704146546093076
0.8703878997437557 68.01549161179513 1.29701231026335
0.8756154546971717 70.20196462601385 1.2825229716583606
0.8808430096505877 72.30929012354409 1.3108443930457752
0.8860705646040037 73.95147644320417 1.3024225751756189
0.8912981195574197 76.95292594773537 1.3405401674497543
0.8965256745108356 80.84984517143083 1.401461256240793
0.9017532294642516 84.87246247243884 1.4461098497815517
0.9069807844176676 87.32383607749802 1.4839459870411436
0.9122083393710836 88.69202945000349 1.5061640978717787
0.9174358943244996 85.10242705114463 1.4514299443442653
0.9226634492779155 85.12820168683342 1.4377658037735137
0.9278910042313315 85.96317947676619 1.4172093260231315
0.9331185591847475 90.17912299589803 1.448802685474767
0.9383461141381635 93.60434346466384 1.458463543579786
0.9435736690915795 99.15517576897307 1.5210019783876576
0.9488012240449955 102.3203424778448 1.5423952282959579
0.9540287789984114 101.9290617841588 1.5305183278679753
0.9592563339518274 102.3626858669364 1.5323170158399912
0.9644838889052434 99.18125510065613 1.5150029512369882
0.9697114438586594 98.05325095298772 1.519496472614899
0.9749389988120754 103.07792178257677 1.5464672601415035
0.9801665537654913 100.2184603947506 1.4957207382615783
0.9853941087189073 109.27169236205309 1.5368386467911797
0.9906216636723233 110.45981411086697 1.5262795943961154
0.9958492186257393 105.63426727314891 1.5014515577892225
1.0010767735791553 105.85599263626938 1.509470927839839
1.0063043285325712 105.09919163256062 1.498824530641065
1.0115318834859872 106.61340487832581 1.5285307311880572
1.0167594384394032 110.86489916091027 1.5382875438607797
1.0219869933928192 114.33025476893023 1.555270536479999
1.0272145483462352 118.67526948346392 1.5856785524274557
1.0324421032996511 117.38883303781753 1.567228025945342
1.0376696582530671 111.48252626476342 1.510928241321806
1.042897213206483 115.61408405776011 1.5447071392072615
1.048124768159899 121.99339885730512 1.6046656307979066
1.053352323113315 129.48780442265013 1.6652606645992878
1.058579878066731 135.38791577430476 1.7157248406892185
1.063807433020147 136.55997194923515 1.7325647312154837
1.069034987973563 129.49834475762694 1.6493738445130077
1.074262542926979 122.94648790712301 1.5860263830560857
1.079490097880395 122.88070988538632 1.5759188766284238
1.084717652833811 120.0823604090421 1.559460065879286
1.089945207787227 122.95442837674078 1.599579418849161
1.095172762740643 121.0118237096826 1.5797690509394475
1.1004003176940589 119.25269721643966 1.5609004375085862
1.1056278726474749 124.35866388505077 1.5851556888276912
1.1108554276008908 132.09145740082243 1.6465437192079329
1.1160829825543068 138.33445691045026 1.7091461177095482
1.1213105375077228 144.12790629631283 1.745110184920278
1.1265380924611388 141.25906019287518 1.717086363572107
1.1317656474145548 134.91290980963026 1.6354139490716677
1.1369932023679707 130.73369309720746 1.6016458138965803
1.1422207573213867 134.09384908313527 1.639857578774931
1.1474483122748027 133.8481549451672 1.6367382021995243
1.1526758672282187 135.60596242234857 1.6493764012021601
1.1579034221816347 139.90907598744818 1.6872465520040072
1.1631309771350506 139.57543410294082 1.6905998815215177
1.1683585320884666 141.39888735982407 1.7155558611045476
1.1735860870418826 141.87159606369892 1.7162059383819548
1.1788136419952986 141.2009581294562 1.715060834601088
1.1840411969487146 137.30062870134915 1.6372112358645448
1.1892687519021305 137.16843367491919 1.658697811704431
1.1944963068555465 142.16423563952742 1.6896358885413996
1.1997238618089625 144.44349495642254 1.6900431086471028
1.2049514167623785 146.40200776623095 1.731281562849616
1.2101789717157945 148.87891249950766 1.7431511830798312
1.2154065266692105 150.85231871732074 1.7641665735052912
1.2206340816226264 152.7977737883742 1.7668368102278675
1.2258616365760424 148.98564910764685 1.7209356632384916
1.2310891915294584 152.61191862292392 1.7204890617500987
1.2363167464828744 152.15864982254467 1.7207855715229916
1.2415443014362904 150.15040300239087 1.7344962706822245
1.2467718563897063 145.9282587025696 1.7017752560498003
1.2519994113431223 143.30334084669354 1.7050276787792538
1.2572269662965383 143.4145715849884 1.703764174477178
1.2624545212499543 146.75288572536985 1.735030964457936
1.2676820762033703 153.58765646665344 1.7868829654727347
1.2729096311567862 146.08887330430784 1.7097859121769838
1.2781371861102022 139.27410587178034 1.6576146851370204
1.2833647410636182 139.9655646393796 1.6515549875755209
1.2885922960170342 133.33028197588544 1.6274612797682635
1.2938198509704502 133.31337818189374 1.6302294242758724
1.2990474059238661 137.6721087715414 1.6613946495305305
1.3042749608772821 138.085523406768 1.652635877919036
1.309502515830698 141.06919993457896 1.6567433878357303
1.314730070784114 140.56058431396744 1.65799878132515
1.31995762573753 141.80031626877587 1.6621915395900952
1.325185180690946 148.01088007939433 1.7064946515897212
1.330412735644362 144.0746518319104 1.6776422810559652
1.335640290597778 138.6526149318857 1.6309445355612002
1.340867845551194 131.8313139382017 1.6052452108654252
1.34609540050461 129.87412245439728 1.6163816600209755
1.351322955458026 131.82230449775474 1.6379475509769559
1.356550510411442 133.6568188453343 1.6322790787157628
1.361778065364858 131.46923493860234 1.6154672096415337
1.3670056203182739 131.69049087280473 1.6001943532895024
1.3722331752716899 134.79704647606246 1.6269177627140805
1.3774607302251058 132.03496455906753 1.5941626064471326
1.3826882851785218 137.4882540605549 1.6118097731759766
1.3879158401319378 141.40330028178005 1.6360581282996194
1.3931433950853538 142.84995576763603 1.6571650751242668
1.3983709500387698 144.2318908937626 1.6619686938893115
1.4035985049921857 140.1267229436337 1.6548036552982837
1.4088260599456017 140.12657366985644 1.6575941238226921
1.4140536148990177 140.60666670102302 1.6564736802670783
1.4192811698524337 143.65457701805857 1.6821546403427001
1.4245087248058497 144.26339168480797 1.6760446400573896
1.4297362797592656 144.113252422505 1.6730446255197728
1.4349638347126816 142.20700273739922 1.6645981212249725
1.4401913896660976 141.58861328628785 1.675039595132817
1.4454189446195136 146.1004838162646 1.7270102523306927
1.4506464995729296 138.35970487668436 1.6733776856445166
1.4558740545263456 133.66201604457302 1.6317043679290373
1.4611016094797615 120.43109985517151 1.543772177776965
1.4663291644331775 115.96397818449144 1.5295979836343097
1.4715567193865935 118.02312318762934 1.5258122944419965
1.4767842743400095 123.75498487925333 1.5736359897665593
1.4820118292934255 125.93468837526373 1.5887720614363172
1.4872393842468414 129.1892228950118 1.6045692450918327
1.4924669392002574 126.40497265985483 1.6094068613834023
1.4976944941536734 122.91154937096893 1.5901163030850038
1.5029220491070894 117.29640324945235 1.5637306907752055
1.5081496040605054 120.1037366648005 1.57467734245886
1.5133771590139213 118.37285182851846 1.5702766003450992
1.5186047139673373 124.33893855637314 1.6123511905756132
1.5238322689207533 126.7947025821672 1.616652682622084
1.5290598238741693 131.33419435090312 1.6304613410217383
1.5342873788275853 132.14921833914718 1.6053567798577977
1.5395149337810012 124.91686505680822 1.5609842259003537
1.5447424887344172 125.8789881642046 1.5819043062226024
1.5499700436878332 124.72401413816459 1.577004076413054
1.5551975986412492 130.4684429696423 1.6069422313169495
1.5604251535946652 134.93035250060626 1.618045386411559
1.5656527085480811 134.6790279498252 1.6211232194240794
1.5708802635014971 134.18145299868138 1.619246471399662
1.576107818454913 137.01161407508914 1.6604904415674573
1.581335373408329 141.96969347373772 1.7088884473431043
1.586562928361745 140.4962648761579 1.7027815448382202
1.591790483315161 133.3615871719343 1.6463005027873376
1.597018038268577 130.88481364594142 1.6049102858701951
1.602245593221993 132.22747974132156 1.6008422616363904
1.607473148175409 137.4517916712513 1.648239265718069
1.612700703128825 144.29666268360427 1.68638505977405
1.617928258082241 147.71870709735148 1.6785015605380564
1.623155813035657 147.04397006757006 1.647185958427779
1.628383367989073 152.94642795680207 1.6920546890762564
1.6336109229424889 153.41178755809392 1.6912311575581946
1.6388384778959049 155.8182855305929 1.7100244226733818
1.6440660328493208 161.8494547217141 1.7566527656843787
1.6492935878027368 172.38786287561973 1.814163596312217
1.6545211427561528 174.17934668017926 1.8211517659421137
1.6597486977095688 182.3875003907304 1.8564332740181297
1.6649762526629848 185.58844255573987 1.8620707411796544
1.6702038076164007 188.58704045519858 1.8674869440914097
1.6754313625698167 195.33258522057452 1.9003186912496615
1.6806589175232327 191.66960424743135 1.8982102801164675
1.6858864724766487 192.55887023181654 1.9208387102588884
1.6911140274300647 196.26813671431555 1.9464484570579341
1.6963415823834807 192.2129992042776 1.9072708316069147
1.7015691373368966 191.42732573503324 1.8993315426543649
1.7067966922903126 185.8715374887826 1.8389474693212295
1.7120242472437286 185.33269968220887 1.8520353632311548
1.7172518021971446 189.65395772759416 1.8565097532560275
1.7224793571505606 194.20007786140644 1.8554790372082943
1.7277069121039765 202.05744986998408 1.9019775629010178
1.7329344670573925 197.13832118550255 1.8442148546431403
1.7381620220108085 194.6288933821317 1.8269373815110792
1.7433895769642245 198.41169206021934 1.8482431292037094
1.7486171319176405 208.20522953505053 1.9071907853303371
1.7538446868710564 221.66830592832054 1.9840900991642199
1.7590722418244724 230.47432955189007 1.997218472366609
1.7642997967778884 229.7547376592962 1.9867153398468649
1.7695273517313044 236.79906478916274 2.01579759322865
1.7747549066847204 242.02907664383244 2.0310158845021884
1.7799824616381363 245.53398091774767 2.0442793490301407
1.7852100165915523 248.50089454324373 2.027727673504764
1.7904375715449683 251.14801190707274 2.028004332979748
1.7956651264983843 239.2067960722132 1.9712511933142578
1.8008926814518003 236.40287578017086 1.9294455721771924
1.8061202364052162 224.32944188480823 1.8643204104881517
1.8113477913586322 223.89956736902366 1.8615685330612244
1.8165753463120482 230.66461322910226 1.8765828187889844
1.8218029012654642 232.78404596412605 1.8941330230798672
1.8270304562188802 239.65660799375453 1.9370172576961746
1.8322580111722961 240.3490328875475 1.9230501611842035
1.8374855661257121 239.5948110975592 1.9065738696080659
1.842713121079128 237.15858271659386 1.8801632433834583
1.847940676032544 240.19669161464006 1.8800338466706359
1.85316823098596 248.2408646795799 1.9236825767989563
1.858395785939376 251.01121768433944 1.9505590072152492
1.863623340892792 253.09017469067743 1.9565742611986034
1.868850895846208 243.20563054950455 1.8905335487226413
1.874078450799624 231.73171963890434 1.8086318848347842
1.87930600575304 236.90893763880942 1.815022420964975
1.884533560706456 238.35122681509827 1.8301275037591396
1.889761115659872 245.39034294710808 1.8842087334981734
1.894988670613288 242.62780695693334 1.8678477910366487
1.9002162255667039 242.18641619931225 1.8460329273918619
1.9054437805201199 231.65017716751402 1.7705412694149432
1.9106713354735358 231.53091498496812 1.7447705675909877
1.9158988904269518 237.4567758989391 1.779776878235809
1.9211264453803678 238.60581827848625 1.7982053690772455
1.9263540003337838 241.36310741347543 1.8015065887359296
1.9315815552871998 240.38948057987122 1.794929905652048
1.9368091102406157 236.36869850609494 1.7755641326973945
1.9420366651940317 231.69881542500028 1.7467736585782219
1.9472642201474477 224.38744938758705 1.715499364931139
1.9524917751008637 219.37336980587656 1.6892068840282994
1.9577193300542797 222.70959581277464 1.7127217221251023
1.9629468850076957 216.98968749112387 1.6929445835280497
1.9681744399611116 226.7177236651062 1.7281808876190152
1.9734019949145276 232.14871058086402 1.7463390143086286
1.9786295498679436 235.33918796853095 1.7418789127094874
1.9838571048213596 231.04560813187885 1.6930405355623686
1.9890846597747756 229.11256848569965 1.6810859722340794
1.9943122147281915 220.4320005607357 1.6509049832833735
1.9995397696816075 219.43183803351673 1.6558987522050275
2.0047673246350235 219.544783021924 1.6652898945973402
2.0099948795884393 218.13487621300524 1.664879279140762
2.015222434541855 213.41845729729098 1.6188533197482782
2.0204499894952708 209.70755941456068 1.596824409682437
2.0256775444486865 212.46366511480807 1.612536899999097
2.0309050994021023 213.30223398630847 1.6060659239756176
2.036132654355518 219.08579514908354 1.6461756182713227
2.041360209308934 215.7523284854522 1.6489722959505773
2.0465877642623496 219.29027517124572 1.6744177083395475
2.0518153192157653 219.86599373765748 1.6767002514128468
2.057042874169181 220.0612454861643 1.6730846037364457
2.062270429122597 226.4448833844562 1.6955412935862089
2.0674979840760126 217.36281945361046 1.6573127523091373
2.0727255390294284 211.89034173369373 1.6237111128643693
2.077953093982844 210.22594727785145 1.6197360384459316
2.08318064893626 206.74432357195573 1.5998693630368501
2.0884082038896756 213.33210254875144 1.6345419974086373
2.0936357588430914 216.3321217194832 1.6401199953506211
2.098863313796507 220.56670324335724 1.668566392788919
2.104090868749923 220.92561573610976 1.6621164372404478
2.1093184237033387 211.02344576134138 1.610331536062783
2.1145459786567544 204.65420632303457 1.572311236451243
2.11977353361017 197.17030429248774 1.5375647097450296
2.125001088563586 202.20812203951056 1.5625474939290356
2.1302286435170017 205.81773079734947 1.5809746268753135
2.1354561984704175 204.92661383572312 1.5740719114369037
2.140683753423833 203.56304178820315 1.5591587191977843
2.145911308377249 205.86174706152863 1.577567435700752
2.1511388633306647 203.20563794865993 1.5615273779357761
2.1563664182840805 210.64323218273273 1.5957788433417741
2.1615939732374962 217.24411123371428 1.636500473443922
2.166821528190912 218.41131188250395 1.651952074856811
2.1720490831443278 222.07677800606692 1.6582706482129574
2.1772766380977435 213.218060619534 1.632331912118433
2.1825041930511593 213.81186193993838 1.6196521381928917
2.187731748004575 213.87460846271378 1.6101725383879897
2.192959302957991 214.30134672094204 1.6109652673161665
2.1981868579114066 217.46218503866322 1.6259855414935764
2.2034144128648223 219.36652154962422 1.6377256800755404
2.208641967818238 220.76293067980265 1.6626115455197645
2.213869522771654 220.34981363655262 1.6745609535611625
2.2190970777250696 217.33100627813056 1.6747007616848288
2.2243246326784853 207.41989578017942 1.62881363272768
2.229552187631901 210.14119202702784 1.6374459103794021
2.234779742585317 218.12343171122592 1.6704262892786097
2.2400072975387326 214.579164055209 1.642236084924391
2.2452348524921484 212.86361842593385 1.6412210116184776
2.250462407445564 205.78771936570897 1.620611495718781
2.25568996239898 202.24632644658936 1.6105418385790133
2.2609175173523957 207.09699615835427 1.632485061118017
2.2661450723058114 214.34777005305972 1.662504760572601
2.271372627259227 213.64760981560747 1.6692285788564891
2.276600182212643 213.09558426424192 1.6639355300496201
2.2818277371660587 214.60542790572777 1.6675967962705927
2.2870552921194744 215.5434903733468 1.6665756521501884
2.29228284707289 217.37449111695472 1.6595532435856244
2.297510402026306 221.86593323421334 1.6860507263265985
2.3027379569797217 215.34516357400727 1.6472193052601656
2.3079655119331375 225.18567042320902 1.6896855869395737
2.3131930668865532 217.52530116040128 1.6599697098740989
2.318420621839969 212.19107312287568 1.6340218422026584
2.3236481767933848 206.65304036294478 1.586698612352818
2.3288757317468005 198.26233399267466 1.5527399671342288
2.3341032867002163 196.71521305835623 1.5279641344285504
2.339330841653632 199.27247927996441 1.5309262803823163
2.344558396607048 203.00065767803585 1.5483766016885807
2.3497859515604635 214.102407844463 1.601641261938196
2.3550135065138793 217.1049904463663 1.6048456072195016
2.360241061467295 217.64196456005172 1.6184305602198512
2.365468616420711 212.57345241920456 1.5962709295562274
2.3706961713741266 216.94775754728104 1.6009780718880717
2.3759237263275423 219.59720935713594 1.611028493368006
2.381151281280958 222.31291417880882 1.621409088802175
2.386378836234374 219.39950867416107 1.6176114943156727
2.3916063911877896 210.05958219421754 1.5798342008302915
2.3968339461412054 201.87416082367093 1.5418862197895933
2.402061501094621 201.63681430837252 1.522762571614281
2.407289056048037 203.99104001609277 1.5221111699070031
2.4125166110014526 207.9105934011898 1.5447294104669098
2.4177441659548684 211.0374631774974 1.564261565050314
2.422971720908284 208.2617431309205 1.5423593454408218
2.4281992758617 212.4335958335389 1.5476162843648653
2.4334268308151157 214.98542987010265 1.5292635046464906
2.4386543857685314 216.04506253669948 1.4855857285775325
2.443881940721947 221.07903770079952 1.4674252320161723
2.449109495675363 231.68581611934476 1.4712376012249744
2.4543370506287787 238.68387811088368 1.4415706265107318
2.4595646055821945 250.89565447715376 1.4188991851117658
2.4647921605356102 283.8021173264202 1.4460406447953704
2.470019715489026 331.01314405397 1.475101819126922
2.4752472704424417 434.00038603643463 1.629772839475923
2.4804748253958575 605.4388500274185 1.8734725746850662
2.4857023803492733 868.9561266737194 2.2159160388381065
2.490929935302689 1202.0653702677002 2.5973803671652633
2.496157490256105 1587.8442183992456 2.978095822340202
2.5013850452095205 1940.4174995936444 3.277724065658246
2.5066126001629363 2230.7631274889213 3.508720182226882
2.511840155116352 2461.1136042172157 3.6938936613020306
2.517067710069768 2643.281753850091 3.8267246283944854
2.5222952650231836 2831.9178550385204 3.9606007203989186
2.5275228199765993 3118.104176793491 4.1600739442026144
2.532750374930015 3482.9350714041425 4.383290233705477
2.537977929883431 4054.9737331126103 4.7230754824364185
2.5432054848368466 4807.407073457469 5.1404100069517815
2.5484330397902624 5612.089446690789 5.536128359291062
2.553660594743678 6285.270384667341 5.854593998406814
2.558888149697094 6693.854547898613 6.039744027579475
2.5641157046505096 6686.670440193619 6.033458244940833
2.5693432596039254 6272.487599232166 5.84203182219546
2.574570814557341 5573.315871182824 5.496508946001785
2.579798369510757 4770.230137713792 5.0787704383807535
2.5850259244641727 4064.342556637217 4.68832702862182
2.5902534794175884 3475.4544628962544 4.33150912089891
2.595481034371004 3056.3398575514716 4.062844375979461
2.60070858932442 2710.647839097379 3.8332689205906205
2.6059361442778357 2373.7465469084896 3.5929274388296673
2.6111636992312515 2017.582778633468 3.3072898829627926
2.6163912541846672 1651.3977601603892 2.9897154548587537
2.621618809138083 1280.955622147972 2.6288082519397937
2.6268463640914987 968.4548838270082 2.2882292943660683
2.6320739190449145 718.462964853673 1.9790790201849722
2.6373014739983303 540.3245121129565 1.7416600696548998
2.642529028951746 427.7515908913294 1.589467212170587
2.6477565839051618 348.24813674415844 1.4878530863351724
2.6529841388585775 302.85979784584373 1.4453532801058018
2.6582116938119933 274.0101005628856 1.4228032753449198
2.663439248765409 254.32406156700526 1.4033950771921253
2.668666803718825 240.55021623313155 1.3880897013050058
2.6738943586722406 229.23756765514034 1.3866725597798115
2.6791219136256563 221.01800324683367 1.3923838828360657
2.684349468579072 219.104955718563 1.4237825420982713
2.689577023532488 215.34067217257325 1.4362328744789787
2.6948045784859036 218.06551525486213 1.4755818812814043
2.7000321334393194 220.69372106841266 1.502675105841965
2.705259688392735 223.30380780908868 1.5323365379882377
2.710487243346151 225.77023973864422 1.556480272754161
2.7157147982995666 225.27660089851537 1.5583686422289387
2.7209423532529824 224.60979855406387 1.5648818223568541
2.726169908206398 221.20937359818794 1.5419808336575211
2.731397463159814 215.9641252234134 1.5208178444495124
2.7366250181132297 209.26472822918532 1.502889754186633
2.7418525730666454 206.50140402857522 1.5031651285008139
2.747080128020061 206.50197195351555 1.5194400522237075
2.752307682973477 211.27227092051348 1.5368596548903857
2.7575352379268927 217.39121990720446 1.5686982907304838
2.7627627928803085 210.11617646277548 1.5474420425947075
2.767990347833724 201.76275810051658 1.512075100894857
2.77321790278714 199.71952862978947 1.5246853914984675
2.7784454577405557 197.25655366609172 1.5043995925302043
2.7836730126939715 201.18531841811458 1.5035330631609851
2.7889005676473873 201.274375769301 1.5102141411863168
2.794128122600803 203.91045410199445 1.5239126001139571
2.7993556775542188 202.09123919425303 1.5269626018877294
2.8045832325076345 202.85938676446298 1.517959957116768
2.8098107874610503 208.40473093979855 1.537348168567121
2.815038342414466 209.2720758323432 1.5371620953949283
2.820265897367882 217.11101539934612 1.5767007305774876
2.8254934523212976 210.88109945352045 1.5474842457245854
2.8307210072747133 204.81548767237285 1.5305384968757598
2.835948562228129 198.19106511830805 1.5013299743779844
2.841176117181545 198.33067738411242 1.5147923596295692
2.8464036721349606 205.14171345314386 1.5519598597238446
2.8516312270883764 212.22932861256626 1.581951915828419
2.856858782041792 219.5412720800681 1.5943992509165503
2.862086336995208 228.00770773199187 1.6421746241209445
2.8673138919486236 228.01015556314803 1.6654051139843242
2.8725414469020394 221.63953127364795 1.6510706932315677
2.877769001855455 213.88923924913573 1.6230031654706412
2.882996556808871 204.49162886368288 1.580683516751602
2.8882241117622867 209.27729534819224 1.6066326218310523
2.8934516667157024 210.2410706798969 1.6118014053882448
2.898679221669118 215.24601603946587 1.6439964544898928
2.903906776622534 206.95328905284725 1.589154926095722
2.9091343315759497 209.48487394826094 1.584243521610291
2.9143618865293655 209.76780845199258 1.5629672451094072
2.919589441482781 208.04110209268424 1.5352007923360356
2.924816996436197 198.95659731895174 1.49027594393372
2.9300445513896127 194.62435482691774 1.48154288080513
2.9352721063430285 201.48354971415924 1.5185409667495493
2.9404996612964442 213.60180797766657 1.5862511644638364
2.94572721624986 220.5305999329134 1.6198850158702125
2.9509547712032758 222.6953450782609 1.6261404090732798
2.9561823261566915 212.2897295797246 1.5718773327239415
2.9614098811101073 204.30180441327383 1.501612160332803
2.966637436063523 198.32115848266002 1.4657907782131983
2.971864991016939 198.04173185200924 1.481791846125515
2.9770925459703546 205.48376906131531 1.5078015956351238
2.9823201009237703 211.7242617897133 1.5536140898699495
2.987547655877186 218.45776088510064 1.5762532440838628
2.992775210830602 216.98197780629962 1.5700090906498279
2.9980027657840176 218.38911388615392 1.591597469760601
3.0032303207374333 217.14819496811978 1.5777407216392687
3.008457875690849 213.65566020957422 1.5534249570973755
3.013685430644265 213.08849883854063 1.5194008807225252
3.0189129855976806 211.58009324492136 1.4970885488361896
3.0241405405510964 209.2064905455688 1.4872822221468573
3.029368095504512 209.60868249326364 1.4820200694189947
3.034595650457928 210.4106203489765 1.4866632909228599
3.0398232054113437 209.82459075840066 1.4817314454896895
3.0450507603647594 205.54289930578759 1.4632905955344533
3.050278315318175 201.90571588023545 1.4419609167572225
3.055505870271591 199.46003412597318 1.4321268641092861
3.0607334252250067 199.13757359103028 1.4310499234301584
3.0659609801784224 207.15276717017366 1.472879555731709
3.071188535131838 208.97344321595668 1.4695755048007944
3.076416090085254 208.77376007007572 1.4570662489582207
3.0816436450386697 208.4832338022255 1.4279699168362339
3.0868711999920855 211.9704161320135 1.436987154869144
3.0920987549455012 216.76580723804312 1.454037885960752
3.097326309898917 219.56282583967726 1.4548485666314255
3.1025538648523328 218.73623353222905 1.4319485402077736
3.1077814198057485 223.57789632661402 1.4427814010615976
3.1130089747591643 226.69597957322839 1.438365890775179
3.11823652971258 223.67903557413823 1.4079657607213503
3.123464084665996 232.50587059429148 1.433005150777705
3.1286916396194115 232.9355146056365 1.3916421709287912
3.1339191945728273 234.79155526553242 1.3775543020989662
3.139146749526243 237.3205224190505 1.36933723753335
3.144374304479659 233.94503051970304 1.3360956710708158
3.1496018594330746 234.3640356210076 1.321302548569202
3.1548294143864903 239.27450915351312 1.3191274564840403
3.160056969339906 240.4044949394286 1.2947915580456868
3.165284524293322 244.7822540178355 1.2719231951293397
3.1705120792467376 256.26423166918283 1.2778786886600735
3.1757396342001534 268.2300996671801 1.279364655856924
3.180967189153569 281.5407157326661 1.2865689042487534
3.186194744106985 300.24171278072885 1.3072737496435225
3.1914222990604006 323.5782042666751 1.332192942770539
3.1966498540138164 345.25256695728154 1.3549491899268686
3.201877408967232 368.32488672122395 1.381660549108986
3.207104963920648 397.5912301895318 1.4224072302132424
3.2123325188740637 424.08721413061346 1.459590167843311
3.2175600738274794 459.0297962287158 1.516543092310049
3.222787628780895 493.1639067848196 1.5674053084643154
3.228015183734311 525.9107656910079 1.6157828671675727
3.2332427386877267 560.6976932873409 1.6638382242016676
3.2384702936411425 592.6220845542482 1.7061053279828096
3.2436978485945582 620.2937605509486 1.7415392600499975
3.248925403547974 649.0351186496583 1.7821355331474293
3.2541529585013897 674.511971477673 1.8156153508582795
3.2593805134548055 696.4733809852247 1.8455249527336173
3.2646080684082213 706.325925460228 1.855851894412797
3.269835623361637 710.3571124365561 1.8543850061832967
3.275063178315053 711.0173328050048 1.8539289706952946
3.2802907332684685 698.3340275415312 1.8346536449628594
3.2855182882218843 675.7534106557665 1.8026275664274791
3.2907458431753 650.5983161720442 1.770412211963753
3.295973398128716 623.2450363379885 1.7298145744022544
3.3012009530821316 596.2786039539681 1.687386202226901
3.3064285080355473 564.8577219392478 1.640145028766665
3.311656062988963 536.8214629321565 1.597125000657767
3.316883617942379 502.7610458475493 1.5432210824950467
3.3221111728957946 477.35365577840923 1.5004572449706133
3.3273387278492104 462.59046145216956 1.4767706489575503
3.332566282802626 458.13435748464343 1.4718481811455466
3.337793837756042 463.454264006029 1.4834738384838513
3.3430213927094576 465.1962111973194 1.485413224230196
3.3482489476628734 464.32769812589896 1.4787464008903006
3.353476502616289 463.2683163938713 1.4728253645260427
3.358704057569705 467.5809352040903 1.4780577846692908
3.3639316125231207 467.52642849488524 1.4773014894230798
3.3691591674765364 465.99870742169605 1.4749968948022758
3.374386722429952 456.12960551503846 1.4611320204179985
3.379614277383368 433.534979813755 1.4228534986840162
3.3848418323367837 412.26138695381405 1.3964982779251902
3.3900693872901995 380.3065997148525 1.3462025786044067
3.3952969422436152 351.84755226515375 1.3023540031142449
3.400524497197031 338.181394835184 1.2882288529849835
3.4057520521504467 319.3628823699862 1.2613983599498275
3.4109796071038625 317.8955656439016 1.278951612831639
3.4162071620572783 304.6065255435124 1.2683834925836153
3.421434717010694 291.13324724836207 1.2486922329124117
3.4266622719641098 288.63026335276385 1.2657249885986688
3.4318898269175255 278.1445953137079 1.2548600647836998
3.4371173818709413 275.39139343536556 1.2652122214847366
3.442344936824357 265.99424815459196 1.2508386062773094
3.447572491777773 261.6846857969453 1.2567065529717416
3.4528000467311886 255.8210755652164 1.2466917887372702
3.4580276016846043 251.46691849808238 1.2322728538808385
3.46325515663802 249.38970751135852 1.2164205811792748
3.468482711591436 244.86917084732607 1.1893683517224845
3.4737102665448516 246.46689058191626 1.1838313953867754
3.4789378214982674 249.9710192011942 1.1769563071217723
3.484165376451683 257.3654537331822 1.1769585612443212
3.489392931405099 272.7398193972769 1.2044501572507054
3.4946204863585146 290.1099270066043 1.216849792506403
3.4998480413119304 326.35907735633435 1.268071151750673
3.505075596265346 367.878270112323 1.3270012015184496
3.510303151218762 428.3448580364409 1.4192817542453113
3.5155307061721777 505.86768483952795 1.5292796420177794
3.5207582611255934 589.1748604956299 1.644929112656942
3.525985816079009 708.1341994653877 1.795029251167656
3.531213371032425 846.5719721219841 1.9615755272576647
3.5364409259858407 1010.8768418644461 2.1462357184423917
3.5416684809392565 1203.5442829059427 2.3417213084258752
3.546896035892672 1425.497920570069 2.5501844585562763
3.552123590846088 1667.2235723363385 2.760161334597978
3.5573511457995037 1948.0083641157394 2.9839175292718063
3.5625787007529195 2292.2655398613024 3.237594936119747
3.5678062557063353 2721.988539792853 3.5308822986942068
3.573033810659751 3336.844885790495 3.9084638085309904
3.5782613656131668 4231.54929499825 4.403815591143722
3.5834889205665825 5561.804832420534 5.050374905769307
3.5887164755199983 7465.070315940623 5.850675674862811
3.593944030473414 9870.826198480512 6.68779084769457
3.59917158542683 12310.542871266813 7.432094632354486
3.6043991403802456 14460.691184404657 8.02768692412114
3.6096266953336613 15554.058834887554 8.309192024762586
3.614854250287077 15250.38783722853 8.22107748348687
3.620081805240493 13634.640287142047 7.769555592471542
3.6253093601939086 11096.488552925297 7.016443095654385
3.6305369151473244 8487.181296617036 6.134427124689501
3.63576447010074 5999.117906272539 5.1476016094860535
3.640992025054156 4112.290158048177 4.24124155671377
3.6462195800075716 2730.398691740922 3.4450364501425175
3.6514471349609874 1837.8379192262073 2.819901924752704
3.656674689914403 1270.389876601785 2.3441449779700334
3.661902244867819 933.5113223217063 2.0076563052604843
3.6671297998212347 723.6294451070211 1.7673483658548972
3.6723573547746504 597.9996097863932 1.6088927539631663
3.677584909728066 510.2829268122777 1.488440562408889
3.682812464681482 454.9707431810648 1.4110706356055853
3.6880400196348977 416.022549832006 1.3578599345077158
3.6932675745883135 383.0287999827918 1.3039010395806003
3.698495129541729 353.48316023342215 1.256690719979104
3.703722684495145 333.0099062356566 1.2202382951690773
3.7089502394485607 320.1513687436499 1.2019491048402644
3.7141777944019765 315.94256715802567 1.2001912932202723
3.7194053493553922 308.0657371093833 1.1862090367008569
3.724632904308808 301.7010542568765 1.1743041174637785
3.7298604592622238 293.1503182962451 1.1628145370542908
3.7350880142156395 285.928428471955 1.157933533658643
3.7403155691690553 282.30026052558304 1.1524338928293345
3.745543124122471 282.7927321123755 1.1585808792502503
3.750770679075887 286.47782769831775 1.1711442613196286
3.7559982340293026 284.3179515893661 1.1670333706142129
3.7612257889827183 282.1113138993395 1.1618417959850766
3.766453343936134 281.05234906895987 1.1617269063380877
3.77168089888955 284.8893180570112 1.1691860290573706
3.7769084538429656 286.15700239570583 1.1719810518051943
3.7821360087963813 288.2909592386482 1.1765638720957832
3.787363563749797 293.9971453357992 1.1944005063527632
3.792591118703213 302.64753304424795 1.2137158576343454
3.7978186736566286 312.96837895188077 1.2266823093262795
3.8030462286100444 330.8875786990375 1.2587035669661386
3.80827378356346 346.64946045511283 1.2769890001710489
3.813501338516876 360.5236209864535 1.2998819282305474
3.8187288934702917 371.4081622886633 1.319810346590765
3.8239564484237074 365.2704476055176 1.3031813779876273
3.829184003377123 356.6370515438218 1.2820754253384385
3.834411558330539 346.57853894340514 1.2590531326089318
3.8396391132839547 347.0796953834449 1.2586000570353753
3.8448666682373704 355.2727078697612 1.271522070485527
3.850094223190786 367.6226573407794 1.2886211781561483
3.855321778144202 369.5461840881521 1.2893351714563546
3.8605493330976177 361.5537925143538 1.2705381066846666
3.8657768880510335 341.6577054171921 1.2230752918244994
3.8710044430044492 319.0680137822592 1.1674332941998775
3.876231997957865 315.8468909521194 1.1522936871005764
3.8814595529112808 311.4201793148777 1.141210977700241
3.8866871078646965 313.5620174775969 1.150475988781546
3.8919146628181123 315.56680057965025 1.152125491976431
3.897142217771528 315.73993001075326 1.1504258549043933
3.902369772724944 314.93057887978745 1.1510341896674405
3.9075973276783595 310.08234325845297 1.1432881403601145
3.9128248826317753 307.50059035152344 1.1395413392058005
3.918052437585191 306.3865153920867 1.1358000506597994
3.923279992538607 306.3100797829021 1.1339314812077677
3.9285075474920226 311.46904987798047 1.1412374457286503
3.9337351024454383 314.72815805003654 1.150647567056302
3.938962657398854 311.066404532364 1.141964944962978
3.94419021235227 308.98669974464923 1.1298131849131954
3.9494177673056856 313.448497590135 1.135138068835002
3.9546453222591014 322.4707610122118 1.1480379075542353
3.959872877212517 333.7852954795326 1.1626314023290156
3.965100432165933 344.97934598503286 1.1819794124056886
3.9703279871193486 358.758605575464 1.2030610925645326
3.9755555420727644 373.97501176498974 1.2241164132616225
3.98078309702618 392.57860072041024 1.2503053251632092
3.986010651979596 410.4696297033893 1.2710032002189005
3.9912382069330117 431.1197875103229 1.2974777414189678
3.9964657618864274 454.92478341367774 1.3278092710193847
4.001693316839844 484.6590406733065 1.3682678073806538
4.00692087179326 511.47174317623427 1.402501993465468
4.012148426746676 546.9706432676858 1.4574616725170646
4.017375981700092 582.1390926528495 1.5222940412696493
4.0226035366535084 630.6585818221475 1.5951686240541305
4.027831091606925 690.1386512150287 1.675439933671202
4.033058646560341 750.2505479440996 1.7497909255886555
4.038286201513757 821.0606713439962 1.8250576138484762
4.043513756467173 908.3079274013033 1.9208280046011428
4.0487413114205895 1011.7530719692846 2.028883714819564
4.053968866374006 1138.9114077136956 2.1559300805316903
4.059196421327422 1282.514811288617 2.298588651941322
4.064423976280838 1440.1505891679121 2.4397538813270945
4.069651531234254 1633.7554478124416 2.5946158066078207
4.0748790861876705 1843.7065771742477 2.75397086797456
4.080106641141087 2088.0340004310083 2.927908716626698
4.085334196094503 2378.512909234854 3.1211704342136533
4.090561751047919 2686.4696676090903 3.32361242002753
4.095789306001335 3038.8417886697957 3.5326682855811233
4.1010168609547515 3457.4758871194326 3.7838602579046166
4.106244415908168 3835.8539663765164 3.9868385596432274
4.111471970861584 4258.420983262352 4.201309444944451
4.116699525815 4684.411633443132 4.40194035290602
4.121927080768416 5079.845592964009 4.5240893347820155
4.1271546357218325 5480.539657077768 4.649704742622637
4.132382190675249 5862.140307143274 4.7812531929608255
4.137609745628665 6269.819656549194 4.930341439492025
4.142837300582081 6643.053314375519 5.062895880201999
4.148064855535497 6926.260957610771 5.171714057574782
4.1532924104889135 7119.914077478934 5.230348449622792
4.15851996544233 7221.2333470304475 5.2568255364460885
4.163747520395746 7172.17863585994 5.227446024198687
4.168975075349162 7045.557579671284 5.1756220352321485
4.174202630302578 6766.900264075448 5.062332773645008
4.1794301852559945 6371.595426134496 4.907612728385863
4.184657740209411 5899.614812186885 4.711926136557051
4.189885295162827 5356.85864280368 4.485820460359235
4.195112850116243 4840.41693662634 4.267941846277127
4.200340405069659 4307.884411953902 4.02635205622824
4.2055679600230755 3768.835508251976 3.7628722854656753
4.210795514976492 3295.9705598552073 3.52055456077619
4.216023069929908 2851.6259438081797 3.268169462997999
4.221250624883324 2461.551037315299 3.031735883062157
4.22647817983674 2145.4008331262226 2.8297575682405007
4.2317057347901565 1855.329782086573 2.625905011981975
4.236933289743573 1612.4109913756645 2.4422583181673403
4.242160844696989 1404.526088263136 2.2744881403649493
4.247388399650405 1229.4881492077411 2.1281505684768764
4.252615954603821 1084.798331228108 2.004305398907424
4.257843509557238 975.078452208766 1.9033858217441024
4.263071064510654 871.7814917865154 1.797154842697051
4.26829861946407 775.3122718428065 1.6870725373049724
4.273526174417486 699.2518806852752 1.6001813799369713
4.278753729370902 629.223816997055 1.5171965510380252
4.283981284324319 569.0827843746213 1.4459303938828802
4.289208839277735 516.1411262526085 1.3784737422515452
4.294436394231151 466.61959022517067 1.3107887629026431
4.299663949184567 427.8098495919791 1.2524647789785432
4.304891504137983 400.51680253378316 1.2086049197606419
4.3101190590914 383.65315316579415 1.1834392927674497
4.315346614044816 364.80499192733805 1.1612236395729778
4.320574168998232 341.8726264622535 1.129889096494406
4.325801723951648 324.47712530278034 1.1102427852017565
4.331029278905064 309.6440904398649 1.090798910319482
4.336256833858481 301.4750520222526 1.0808314666838286
4.341484388811897 293.2257372554069 1.0703966483438874
4.346711943765313 284.50603327991865 1.057735150790297
4.351939498718729 274.7881505914265 1.0489694067507898
4.357167053672145 265.61198123216514 1.0364904302730256
4.362394608625562 260.0745650430421 1.0342260573099535
4.367622163578978 255.56198799264735 1.0238893020099362
4.372849718532394 246.37727212011558 1.0067552401042488
4.37807727348581 239.49735174609964 0.9966849144697546
4.383304828439226 229.80421609461823 0.9820543568694589
4.388532383392643 223.22569175288186 0.9766289647080076
4.393759938346059 215.28926754518557 0.9706673441858561
4.398987493299475 209.14116178091479 0.9653905977662764
4.404215048252891 209.92391130106148 0.9851910509191384
4.409442603206307 207.94814152324437 0.9908796029518425
4.414670158159724 203.8528697250187 0.9853809822188897
4.41989771311314 195.34317357774665 0.9764805138406628
4.425125268066556 188.06873358501528 0.9576785911134402
4.430352823019972 185.25559317866393 0.9640154079902283
4.435580377973388 186.81974448113678 0.9762259900319515
4.440807932926805 185.18289269516694 0.973781840653005
4.446035487880221 181.46766328150989 0.9705243051530581
4.451263042833637 179.361233256673 0.9665818993080237
4.456490597787053 174.79210016440024 0.9538672089885195
4.4617181527404695 172.80502984892135 0.9626862725184128
4.466945707693886 172.89432745259882 0.97244541755979
4.472173262647302 169.68121172282144 0.9604541395867369
4.477400817600718 173.73392933389036 0.9828430350562486
4.482628372554134 170.39971503525246 0.9743128797896966
4.4878559275075505 175.73468948045561 1.0026393269335003
4.493083482460967 175.9143397960791 1.0046653672333563
4.498311037414383 171.58714920203053 0.9881571744812417
4.503538592367799 166.43997495384707 0.9707363605187357
4.508766147321215 155.97588469949645 0.9384074606002912
4.5139937022746315 151.38356435057486 0.9360111543886437
4.519221257228048 153.04300798889435 0.9460626226184657
4.524448812181464 156.46692483099838 0.9578982740537321
4.52967636713488 162.04047718774405 0.9927559399006969
4.534903922088296 163.8865561433625 1.0076044149944408
4.5401314770417125 158.0030613062091 0.9945386515552563
4.545359031995129 153.87265934405383 0.9800907769186785
4.550586586948545 158.46254409372034 1.0017789786769706
4.555814141901961 158.37800318254148 0.9908017380626553
4.561041696855377 162.99841642252417 1.014568152094856
4.5662692518087935 165.69460138297717 1.0189615919623638
4.57149680676221 161.21337885740263 1.0023041476682364
4.576724361715626 155.77290030675937 0.9901225445076658
4.581951916669042 153.1106662172988 0.975511908054854
4.587179471622458 148.86978124191324 0.9705959676419547
4.5924070265758745 149.9707709844743 0.9909602062137455
4.597634581529291 147.68631971008676 0.9832043471832941
4.602862136482707 147.2808917352023 0.9845985325852263
4.608089691436123 149.01646794207048 0.9822701865071061
4.613317246389539 150.22831117003963 0.9845452138180746
4.6185448013429555 148.0634618264426 0.9750132075184706
4.623772356296372 148.81567690444797 0.9822552418880323
4.628999911249788 153.31836548148192 1.0026620166714324
4.634227466203204 151.4940976294454 0.9967064183777656
4.63945502115662 150.84674620407287 0.9889967350932027
4.6446825761100365 144.64366356060475 0.9575061765439862
4.649910131063453 144.9386688099586 0.9634562117285888
4.655137686016869 147.96499794081777 0.9665767830185382
4.660365240970285 154.70364171527936 0.9844946932584029
4.665592795923701 153.33422403818486 0.9843156894721945
4.6708203508771176 150.23846868347346 0.9738476029835883
4.676047905830534 146.23760704555588 0.9655488110795212
4.68127546078395 141.92154642364957 0.9458766743513942
4.686503015737366 143.6335649342069 0.9583499839082652
4.691730570690782 145.00181850998504 0.9683839379657643
4.696958125644199 144.36964453951228 0.9754466258324191
4.702185680597615 147.30810302230554 0.9751662675046409
4.707413235551031 150.65764493721815 0.9806010699333411
4.712640790504447 151.56377741907744 0.9745771793003505
4.717868345457863 153.5938742027338 0.9847337943622685
4.72309590041128 149.0919286695766 0.9821930432875269
4.728323455364696 146.15478663723346 0.9731714737793693
4.733551010318112 151.8745327335578 0.9945042295954777
4.738778565271528 153.2763171942089 0.9902007851332787
4.744006120224944 153.09277091441072 0.9809460223441836
4.749233675178361 153.39149693868225 0.9898409941028703
4.754461230131777 155.21151003653108 1.0009429456970238
4.759688785085193 159.9838736481665 1.0366114573587486
4.764916340038609 157.2690792863014 1.0394392793704952
4.770143894992025 152.75302026817897 1.0119881406176876
4.775371449945442 149.91722956967922 0.9871022135954591
4.780599004898858 147.6828565639972 0.9659197909796191
4.785826559852274 145.44223298570193 0.9480294574908318
4.79105411480569 143.73244744217544 0.9487647389367216
4.796281669759106 142.33149385341855 0.9571515629908639
4.801509224712523 145.60839343614944 0.973836890476759
4.806736779665939 146.06039596892305 0.9816600876881755
4.811964334619355 149.07959228918597 0.9879094957899964
4.817191889572771 149.42697220388544 0.9904864146396721
4.822419444526187 147.08800327964943 0.9878897607350839
4.827646999479604 145.42433945913095 0.9755461376771631
4.83287455443302 145.05593503756148 0.9726844808608861
4.838102109386436 143.92928763420153 0.9617009333120358
4.843329664339852 149.49841174402306 0.9813136629154036
4.848557219293268 148.5946102895701 0.9777686261041346
4.853784774246685 148.03918344003094 0.9953617637718409
4.859012329200101 147.32032587914088 0.987013673322976
4.864239884153517 146.77682261573418 0.9748255677440735
4.869467439106933 144.32739221876798 0.9580839635227769
4.8746949940603495 146.4110613010727 0.9606843226956393
4.879922549013766 148.14711953781043 0.9694346728628835
4.885150103967182 147.6609536964495 0.9689887899484878
4.890377658920598 150.65327081185518 0.9680324896086456
4.895605213874014 147.06490706955705 0.9476289951800526
4.9008327688274305 147.49664569106088 0.9484721813696658
4.906060323780847 150.9137137737526 0.9633333423316521
4.911287878734263 149.5780516014656 0.9521661023875694
4.916515433687679 148.11398412770075 0.9483280445398591
4.921742988641095 148.95430970359214 0.9476953993019702
4.9269705435945115 151.0095275670978 0.9474037220893214
4.932198098547928 149.92812617306802 0.9458134657684859
4.937425653501344 145.50763047222452 0.9308523812413998
4.94265320845476 144.39942883081503 0.939881182966887
4.947880763408176 145.76532298052058 0.9479903072421041
4.9531083183615925 148.63635160104 0.9628944201352955
4.958335873315009 149.47362785078076 0.9668539445666509
4.963563428268425 148.0749733795205 0.9532785985657978
4.968790983221841 145.82694235459314 0.9304803855846561
4.974018538175257 150.5005763982899 0.9326670906895956
4.9792460931286735 155.16792539798067 0.9354227458637852
4.98447364808209 154.89323483166942 0.9372528961290649
4.989701203035506 156.00552282115734 0.9279076619106477
4.994928757988922 156.86996340660593 0.9188001849315653
5.000156312942338 162.2499101484547 0.925303701384713
5.0053838678957545 163.30382239596003 0.907879853392694
5.010611422849171 164.17337241280745 0.8983937692795666
5.015838977802587 165.94113017942286 0.8831489115815894
5.021066532756003 162.5068727576709 0.857098047152744
5.026294087709419 161.48563461729157 0.8556790177231106
5.0315216426628355 157.20496845611498 0.850926041879913
5.036749197616252 154.83289403186814 0.8649156082057567
5.041976752569668 152.30252877634936 0.8714459652696727
5.047204307523084 149.8739077865715 0.8706657139450361
5.0524318624765 150.69774681158415 0.8686388481499848
5.0576594174299165 154.7513523023522 0.8694544236748443
5.062886972383333 160.98321621175205 0.8763930910946688
5.068114527336749 166.59347930052482 0.8781599006966176
5.073342082290165 174.3957990048652 0.883306402512031
5.078569637243581 183.5931976640684 0.886196822920599
5.0837971921969975 189.46292117112196 0.8754081894073925
5.089024747150414 196.39179599137617 0.8729054750919966
5.09425230210383 205.37139084781327 0.8772809102989785
5.099479857057246 218.80882081829313 0.8893573607761472
5.104707412010662 238.69794797862608 0.9084208231174206
5.109934966964079 261.89139622701754 0.931130381081502
5.115162521917495 280.4134305502756 0.9464956518539043
5.120390076870911 302.4656699625607 0.9737728331025635
5.125617631824327 317.05358650856726 0.9909151351562681
5.130845186777743 325.2765010946555 1.0023152041376497
5.13607274173116 327.96509453707944 1.0121562559765314
5.141300296684576 314.0008670027306 0.9996764583795641
5.146527851637992 292.2881493748437 0.9753418192522942
5.151755406591408 271.73990226315163 0.9581600992930681
5.156982961544824 248.40523948303183 0.9401563042758816
5.162210516498241 230.23088174181152 0.9357503849099031
5.167438071451657 211.6574503879699 0.9288344721546669
5.172665626405073 194.98661828313976 0.9222102038544969
5.177893181358489 184.42911304651327 0.9172085684173829
5.183120736311905 176.76880331614188 0.9199919633360065
5.188348291265322 170.93779303923856 0.9143591325754875
5.193575846218738 162.36994381083173 0.8991131925154544
5.198803401172154 155.7369799407671 0.8829477596570763
5.20403095612557 154.3016963781169 0.8808894791408904
5.209258511078986 154.20447020798878 0.8866476936934076
5.214486066032403 153.43600036900008 0.8913654708120772
5.219713620985819 152.35777483236396 0.8840521141014602
5.224941175939235 150.88340832074329 0.8784443866095447
5.230168730892651 149.19283486523824 0.8804940188032525
5.235396285846067 148.80959221168672 0.8773664214776865
5.240623840799484 149.87728679878094 0.8873610531356707
5.2458513957529 148.79990928446855 0.8873964596834806
5.251078950706316 148.83686531151207 0.8826437982705342
5.256306505659732 150.63634595552207 0.8949432866542097
5.261534060613148 148.86039617323073 0.8893167688132609
5.266761615566565 148.50463679941663 0.8875460273778332
5.271989170519981 147.30269850152942 0.8841512051842023
5.277216725473397 145.64390181616307 0.8821414550027511
5.282444280426813 147.8238253074594 0.8930026993576894
5.2876718353802294 148.92582862836682 0.8940292884913164
5.292899390333646 147.14305277509993 0.894309444414555
5.298126945287062 143.7242758473736 0.8851806718632098
5.303354500240478 144.04249696764109 0.8844067894932667
5.308582055193894 144.13745211223917 0.8742613664270826
5.3138096101473105 146.24642867309993 0.8775885316394421
5.319037165100727 151.72820167198134 0.8948558033880725
5.324264720054143 153.36943908603644 0.8999361396512887
5.329492275007559 151.31777345699737 0.9035452759087714
5.334719829960975 149.56866389956895 0.9013668640890262
5.3399473849143915 145.78972583709427 0.8962220683099947
5.345174939867808 143.61198884154675 0.8871938978001175
5.350402494821224 145.58748796136405 0.8909372475505479
5.35563004977464 147.26734201581527 0.8843315192915935
5.360857604728056 148.6536366997302 0.8774938252714423
5.3660851596814725 150.88195450073965 0.8796595079005348
5.371312714634889 152.45583381015888 0.8798824429319918
5.376540269588305 150.84966903143513 0.8713515022107785
5.381767824541721 151.26904249708872 0.8738025484340037
5.386995379495137 150.2157075119214 0.8722505579084892
5.3922229344485535 149.08681672164278 0.8705761732738682
5.39745048940197 148.58121591480295 0.8732375249698242
5.402678044355386 150.54027364392428 0.8640715084385805
5.407905599308802 152.48506127939658 0.8612549065703567
5.413133154262218 154.0797065167396 0.8459812936447458
5.4183607092156345 157.55113237365575 0.8322927028202122
5.423588264169051 158.92486523270108 0.8266332655661264
5.428815819122467 161.00312324991174 0.8155513490781611
5.434043374075883 162.96369294675918 0.8104000731970669
5.439270929029299 162.08948765147892 0.8008199141087837
5.4444984839827155 166.61680848313222 0.8108254809445633
5.449726038936132 166.6561216728037 0.816354800545064
5.454953593889548 171.09975926782974 0.8348432907955559
5.460181148842964 172.45887189948422 0.8460177453819976
5.46540870379638 170.41946651535702 0.8454018853320185
5.4706362587497965 166.8072979872294 0.8411202849584325
5.475863813703213 162.10787533612117 0.8329711451770365
5.481091368656629 162.12761469566277 0.8383071330313137
5.486318923610045 161.26977052844904 0.8413550860613148
5.491546478563461 158.58321573913835 0.8432957534755436
5.4967740335168775 157.86626696263428 0.8415871691206424
5.502001588470294 154.04404922845572 0.8389687037869051
5.50722914342371 153.11723511891952 0.8431543380599287
5.512456698377126 154.93036298814724 0.843453919233754
5.517684253330542 156.7387444227449 0.8407045932097974
5.522911808283959 159.0530794787856 0.8366860455221968
5.528139363237375 161.5774489973631 0.8411896730193277
5.533366918190791 161.99600909983954 0.8476163061254244
5.538594473144207 159.71321377320297 0.8471419964805913
5.543822028097623 160.41836801439882 0.8486600253483711
5.54904958305104 161.83055505846266 0.8451469797091951
5.554277138004456 160.87169024580018 0.8350583336326967
5.559504692957872 165.25955389632642 0.8369953089493823
5.564732247911288 168.485056876484 0.8381611637927437
5.569959802864704 166.30589400468875 0.8216398478870988
5.575187357818121 165.93744397084274 0.8162525289488585
5.580414912771537 164.87256361410942 0.8035747522437624
5.585642467724953 167.77750379964183 0.8086589870185646
5.590870022678369 171.773905882694 0.8071899199818429
5.596097577631785 175.97030320204607 0.8074979009205426
5.601325132585202 181.62974246465978 0.8148468578933384
5.606552687538618 190.59305079647712 0.8266081130261161
5.611780242492034 200.75173042808535 0.832772487895001
5.61700779744545 209.979043252129 0.838394403423739
5.622235352398866 221.58431762456246 0.8404388487175956
5.627462907352283 244.39570508700498 0.8636289954329953
5.632690462305699 282.1911072715995 0.9113325792574499
5.637918017259115 334.422034557864 0.9735777807184731
5.643145572212531 398.0827078235196 1.0473132592483065
5.648373127165947 463.84989795742626 1.1189456009569096
5.653600682119364 529.0733406578978 1.1877844174492258
5.65882823707278 585.5986724658949 1.245224625764196
5.664055792026196 630.2331256201009 1.2893249585459954
5.669283346979612 662.6105651143162 1.3218821856145349
5.674510901933028 677.3675522672124 1.333716101459218
5.679738456886445 685.7142436035386 1.341907312316047
5.684966011839861 688.0979020372945 1.3443692368924702
5.690193566793277 688.7561288214747 1.3454887263382735
5.695421121746693 690.9819803328396 1.34777414962242
5.700648676700109 697.2164892583621 1.3527824728905404
5.705876231653526 702.9015494486865 1.3582767071389812
5.711103786606942 703.8607004899342 1.3579130476329986
5.716331341560358 702.0080925354501 1.3550746709407462
5.721558896513774 694.9625274756702 1.3460396893765703
5.7267864514671905 695.3776807283258 1.3469702307933946
5.732014006420607 691.734020280791 1.3434457613819875
5.737241561374023 687.269307310629 1.3392006495141862
5.742469116327439 690.7207572059864 1.3421520693870812
5.747696671280855 701.4988693670555 1.351951493099818
5.7529242262342715 719.3542065811104 1.3681250998847874
5.758151781187688 740.0110779323197 1.385169242966768
5.763379336141104 765.8366373511043 1.4085168487964561
5.76860689109452 790.3646716411515 1.4294176349354055
5.773834446047936 820.8158385165668 1.4568294822789474
5.7790620010013525 839.7997052983565 1.4729619430444119
5.784289555954769 852.5464205633695 1.483589230728643
5.789517110908185 848.022540158807 1.477683469055151
5.794744665861601 814.1874107307792 1.4464020714196613
5.799972220815017 756.4194185348928 1.392293366575003
5.8051997757684335 682.4411325324778 1.3225706695911754
5.81042733072185 594.3912394706789 1.2370363787477536
5.815654885675266 507.5532569104065 1.147507270362154
5.820882440628682 426.3940411178391 1.0595107113611544
5.826109995582098 361.7184043208294 0.9875507099043739
5.8313375505355145 313.0127654985419 0.9334909936859668
5.836565105488931 273.1299063816114 0.8869304049823612
5.841792660442347 245.53275538226205 0.8567112148595412
5.847020215395763 223.65654595665418 0.8283981725833534
5.852247770349179 213.74276091757386 0.814624716596656
5.8574753253025955 206.35461735212382 0.804870977529302
5.862702880256012 200.01294206011536 0.7985895720873772
5.867930435209428 197.74587066023233 0.7984521242896017
5.873157990162844 198.2181195918925 0.8051368212018795
5.87838554511626 197.62234662711373 0.8076811622010555
5.8836131000696765 196.49870831188932 0.804512617432053
5.888840655023093 193.12469383754208 0.803471563162662
5.894068209976509 191.69495306393426 0.8010588954455231
5.899295764929925 192.5274424648489 0.8016100613268243
5.904523319883341 190.5115652372581 0.7928883097453353
5.9097508748367575 193.9183692104003 0.8013066213315051
5.914978429790174 197.23018061558446 0.814615396820977
5.92020598474359 198.09279513231584 0.8146239828371132
5.925433539697006 196.90346172444632 0.8121213249055204
5.930661094650422 198.63546771822524 0.8073516678825454
5.9358886496038386 197.1009428785312 0.7976247280098226
5.941116204557255 197.9285566425297 0.7949741442406638
5.946343759510671 200.6364627473174 0.79707683613893
5.951571314464087 201.77555974660663 0.8012074445335434
5.956798869417503 205.353794154857 0.8045310738169871
5.96202642437092 210.21383496841412 0.8128196460433668
5.967253979324336 213.72210932119245 0.8168347697355801
5.972481534277752 226.47835016174406 0.8368859253119749
5.977709089231168 233.17848618135014 0.8472842986068707
5.982936644184584 242.85648675272972 0.8587821730035021
5.988164199138001 257.504350156062 0.8734258356056614
5.993391754091417 265.29489959855493 0.8795987327445514
5.998619309044833 281.5949321333846 0.901798878264101
6.003846863998249 302.9154071543551 0.9337055800478027
6.009074418951665 329.8870664003981 0.9704692896857164
6.014301973905082 358.54689182585116 1.0088983046504738
6.019529528858498 399.16614577977373 1.0607927043971537
6.024757083811914 444.2763854978794 1.1158853372975164
6.02998463876533 494.22357527563184 1.1769440928500539
6.035212193718746 559.5050594784906 1.251496901184474
6.040439748672163 636.5775318176497 1.3359951070759275
6.045667303625579 723.3731009234849 1.4235145545258758
6.050894858578995 835.0120953038262 1.5311475307761386
6.056122413532411 948.1005071403234 1.6333775408391469
6.061349968485827 1065.120922812901 1.7294513266738856
6.066577523439244 1179.317642058577 1.8202059445875063
6.07180507839266 1274.0741184712917 1.8926386256398793
6.077032633346076 1350.2564803144767 1.95321660159984
6.082260188299492 1390.3156348436096 1.9847254174156292
6.087487743252908 1398.7709706820428 1.99260775615211
6.092715298206325 1364.9416782661706 1.9688921970176363
6.097942853159741 1310.4940839955143 1.9299988100413812
6.103170408113157 1243.7226988382156 1.8857228405442032
6.108397963066573 1151.2293901425553 1.8163756008620806
6.113625518019989 1051.308510035954 1.737644240351053
6.118853072973406 945.8384395111482 1.647979267931419
6.124080627926822 847.5052962776361 1.5610090414231024
6.129308182880238 755.2687480159507 1.476240563325175
6.134535737833654 670.1493592765573 1.3928297089084758
6.1397632927870704 591.516619202633 1.3104488155699698
6.144990847740487 528.1264892016507 1.240671563148806
6.150218402693903 474.96368626378927 1.1814153366980964
6.155445957647319 427.1447755448664 1.1236655663163349
6.160673512600735 388.78329008304235 1.076748479068541
6.1659010675541515 358.61486180386385 1.044786361776734
6.171128622507568 340.1140707355208 1.024770203642867
6.176356177460984 322.5930260941004 1.0048274948269356
6.1815837324144 305.5172375104409 0.981859041734995
6.186811287367816 291.9241553405141 0.9663375187602901
6.1920388423212325 281.3402016754465 0.9559188960218361
6.197266397274649 273.1528266006503 0.9496519410287981
6.202493952228065 268.9365864270918 0.9510726773162509
6.207721507181481 253.52849020191408 0.9147264938048807
6.212949062134897 245.2563778900012 0.8957550397287114
6.2181766170883135 231.25973719523904 0.8706646518690336
6.22340417204173 223.38718831209098 0.8513940811195285
6.228631726995146 219.88331183748934 0.8441784676563521
6.233859281948562 220.3155843217354 0.8477831665282856
6.239086836901978 217.12156946855987 0.8425218652439087
6.2443143918553945 216.92987507410484 0.8455757017228
6.249541946808811 216.12450647053362 0.8446505638908229
6.254769501762227 212.67378377350346 0.8346485407398221
6.259997056715643 211.50411832744493 0.8299303189377236
6.265224611669059 205.61086379648862 0.8232200574697213
6.2704521666224755 203.61548863313612 0.8206392978023649
6.275679721575892 200.69054299788138 0.8112915294462647
6.280907276529308 201.74443843278715 0.8161502983080248
6.286134831482724 202.5524978699872 0.8198161919926149
6.29136238643614 201.64662930470755 0.8232176922826339
6.2965899413895565 200.88669348857985 0.8261251012174062
6.301817496342973 200.0846699566876 0.827485215023411
6.307045051296389 201.19167636057304 0.8253187523087032
6.312272606249805 198.8015837742556 0.8202108176473458
6.317500161203221 195.5744982359097 0.8085543059856422
6.3227277161566375 194.4809287285567 0.8056317943452405
6.327955271110054 192.33862528740386 0.7997957571385168
6.33318282606347 191.4318699731164 0.7972493768884292
6.338410381016886 190.2528333337965 0.7993393036970121
6.343637935970302 191.82382719916362 0.8073584408722594
6.3488654909237185 189.81086274085834 0.8115258577524515
6.354093045877135 190.08745299461256 0.812780687884971
6.359320600830551 187.2536890991515 0.8021168686821933
6.364548155783967 187.3980938427016 0.7997794293407304
6.369775710737383 188.86613231042818 0.7983712874834964
6.3750032656908 184.83921880905513 0.7923403283116334
6.380230820644216 188.48624158956505 0.801320840258619
6.385458375597632 188.39061494542844 0.7940768007422522
6.390685930551048 190.82669604927716 0.7960594013928711
6.395913485504464 193.43808184669865 0.8047098659064258
6.401141040457881 188.74915246335593 0.7932789644739564
6.406368595411297 185.21807138979793 0.7894233698152927
6.411596150364713 185.95331530422973 0.7873020209268072
6.416823705318129 189.8329919838997 0.79104089300715
6.422051260271545 193.00385948788215 0.7980954775584904
6.427278815224962 194.14901217651135 0.7981829877821505
6.432506370178378 193.55903906780466 0.7951355892397798
6.437733925131794 193.0587724817077 0.7901794053726238
6.44296148008521 196.2281558644552 0.7894452782919062
6.448189035038626 196.48314295338875 0.7859690154391794
6.453416589992043 195.7132754711004 0.7813536053383768
6.458644144945459 197.01886559308215 0.7843138324482085
6.463871699898875 197.08098764913206 0.7816068068699918
6.469099254852291 199.92859011100012 0.784844483517204
6.474326809805707 201.6251003449306 0.7864929849154545
6.479554364759124 207.29340778837724 0.7936892318128481
6.48478191971254 205.84842965442505 0.7897353108718941
6.490009474665956 204.34120475044338 0.788226506366443
6.495237029619372 204.90992634206478 0.7901957574245961
6.500464584572788 207.3079755538804 0.7945370589674663
6.505692139526205 211.07719891085065 0.7957551986243733
6.510919694479621 216.9987869717097 0.8035022438173149
6.516147249433037 218.99942135094278 0.8010995661447688
6.521374804386453 225.28149079946445 0.8083654827301017
6.526602359339869 229.20349020936345 0.8083599503229151
6.531829914293286 235.29382899054784 0.8042680086574502
6.537057469246702 245.38955621710272 0.8111687252787113
6.542285024200118 260.0406045402966 0.8274984985338291
6.547512579153534 277.09920642627617 0.8480260503167912
6.55274013410695 293.20381011773225 0.869356846711286
6.557967689060367 313.3723858197789 0.8932271811262903
6.563195244013783 330.5109686218495 0.9116852282034368
6.568422798967199 350.7764348203568 0.9353634507910609
6.573650353920615 367.80609097346263 0.9549834197778789
6.5788779088740315 378.4268193617811 0.9654472045819025
6.584105463827448 381.8189218527612 0.968209729619316
6.589333018780864 377.726690764925 0.9610592997823136
6.59456057373428 374.03561301907297 0.9570899457709128
6.599788128687696 365.8989574696973 0.9501126209260542
6.6050156836411125 354.6127062877785 0.9396641190070799
6.610243238594529 342.2324589571448 0.9278630300244084
6.615470793547945 325.7487816880279 0.9082144007649231
6.620698348501361 311.5850819413535 0.8892736022176663
6.625925903454777 299.66267792407 0.8751325862196986
6.6311534584081935 287.18032449214513 0.8602196767605141
6.63638101336161 278.45740841150445 0.8511006246281256
6.641608568315026 266.98505659382505 0.8353683189036089
6.646836123268442 260.1050122265048 0.8260079220325175
6.652063678221858 250.40502080700506 0.8142802272433467
6.6572912331752745 244.84560879574468 0.8107606805605383
6.662518788128691 240.59937601760151 0.8067348032057589
6.667746343082107 234.50013670333323 0.7951303744091792
6.672973898035523 233.37416112228877 0.7904173773428356
6.678201452988939 227.89494616821932 0.7826971845659607
6.6834290079423555 227.13641759794794 0.7860844381238266
6.688656562895772 227.1733932058002 0.7879512250655264
6.693884117849188 228.52582274375337 0.7921606846573882
6.699111672802604 227.82369028246038 0.7914217618243139
6.70433922775602 226.26268376743735 0.7895120001671982
6.7095667827094365 224.8978740501011 0.7872337407886982
6.714794337662853 221.8846600933652 0.7840183089957047
6.720021892616269 219.9290157804402 0.7786527999486391
6.725249447569685 217.38680331749012 0.7738664532098211
6.730477002523101 217.35222418044341 0.7710683975109918
6.7357045574765175 221.15377474831686 0.779910075005483
6.740932112429934 221.40463876071917 0.7799082758163435
6.74615966738335 222.62997138682002 0.7826177227873892
6.751387222336766 219.17308445641575 0.7748552658755206
6.756614777290182 219.14123675234111 0.7728297342485996
6.7618423322435985 216.4894283919717 0.7685786761792858
6.767069887197015 219.1587538334003 0.7692887441979109
6.772297442150431 220.65827235342925 0.7706681744419528
6.777524997103847 223.17447910183705 0.7717980017876087
6.782752552057263 223.3943754193747 0.7724399808222243
6.7879801070106796 223.55587948054534 0.7753035640018604
6.793207661964096 222.41709528473288 0.7724476010468264
6.798435216917512 223.27330214122867 0.7778348662730477
6.803662771870928 227.8614448049895 0.7870206024198745
6.808890326824344 228.94617694453007 0.7898440894337502
6.814117881777761 226.13961703634595 0.7793827055445398
6.819345436731177 221.75290016773326 0.7654883596683006
6.824572991684593 222.34309678437862 0.763245105723774
6.829800546638009 227.9252185959141 0.7709060456611874
6.835028101591425 232.95397982276893 0.7826166982313236
6.840255656544842 237.62543100751205 0.7922407086741649
6.845483211498258 235.94915764717373 0.7910601690548853
6.850710766451674 233.32739417227359 0.7893235023721141
6.85593832140509 233.08874018831727 0.7837943355672742
6.861165876358506 237.71919237096864 0.7878993886705453
6.866393431311923 242.6384685986386 0.78868400639489
6.871620986265339 247.95896214641368 0.7950606089545035
6.876848541218755 250.10798159610792 0.7975181561768896
6.882076096172171 250.8112344825642 0.7968495911627006
6.887303651125587 253.30997910441604 0.7960697749744617
6.892531206079004 256.5440191160948 0.8020807393281904
6.89775876103242 259.32173096230537 0.8066933794143337
6.902986315985836 260.97938377299306 0.8068612993090325
6.908213870939252 263.4543078856154 0.8059291125024286
6.913441425892668 266.94922065424896 0.8056156632200787
6.918668980846085 271.25734747432045 0.8099685709031044
6.923896535799501 275.77615915970534 0.8167478524809507
6.929124090752917 280.1395676462764 0.8191586545877221
6.934351645706333 285.6294869455444 0.8265635699359126
6.939579200659749 293.516680085967 0.8350129688898555
6.944806755613166 298.2837035679107 0.8382065530383401
6.950034310566582 304.6687055704305 0.8436714629895113
6.955261865519998 311.02375508797707 0.8481212406113976
6.960489420473414 316.02751141519116 0.8506713429201622
6.96571697542683 326.19614070235644 0.8629649464631786
6.970944530380247 336.42543826758356 0.8733025221685545
6.976172085333663 353.3263981808058 0.8906682548292202
6.981399640287079 372.434064950483 0.9125315278682227
6.986627195240495 398.9174615359006 0.9421861001734999
6.9918547501939114 432.85064916769363 0.9812223818605442
6.997082305147328 483.00471556472434 1.0346094312039584
7.002309860100744 549.3398817327986 1.1009200680757119
7.00753741505416 649.3244193927736 1.193851912435393
7.012764970007576 778.6886081383445 1.305251619631629
7.0179925249609925 936.3926946546541 1.4289917637779335
7.023220079914409 1099.8533239692192 1.5474936160811776
7.028447634867825 1249.7010471288552 1.6478959506274797
7.033675189821241 1360.9636565685792 1.719412656320851
7.038902744774657 1411.3065840398178 1.749314324783347
7.0441302997280735 1388.9293814145467 1.7341996372022297
7.04935785468149 1316.3970504738147 1.686978983725344
7.054585409634906 1212.4081945468208 1.616823546205959
7.059812964588322 1093.9843923913022 1.5349918650450332
7.065040519541738 979.8320167309229 1.4523848151962753
7.0702680744951545 873.6107152082309 1.3718895877158293
7.075495629448571 784.6940853592953 1.3004084282748753
7.080723184401987 712.4914579170961 1.2393184348881554
7.085950739355403 655.6148097127576 1.1874813063951375
7.091178294308819 621.704206649883 1.1553904361201042
7.0964058492622355 596.6760910836321 1.1314286161047746
7.101633404215652 578.9156047798826 1.1161052575682449
7.106860959169068 568.9706305093611 1.1083695596376721
7.112088514122484 555.217203898543 1.0964432611263193
7.1173160690759 542.0638998840057 1.0829532509575004
7.1225436240293165 528.1938467268703 1.0683537958376017
7.127771178982733 511.12641478470044 1.0508660786924482
7.132998733936149 502.96508981901906 1.0421137855103912
7.138226288889565 490.85775321748235 1.0287698956463884
7.143453843842981 485.2701604993419 1.0222702832534787
7.1486813987963975 480.22594986809736 1.0175315179408766
7.153908953749814 480.2486351061828 1.0190980582665876
7.15913650870323 478.2138998513353 1.016436340905359
7.164364063656646 478.63452557402695 1.0166982733441994
7.169591618610062 479.2836678231226 1.0135513609869855
7.1748191735634785 488.0894053800395 1.0216898381315842
7.180046728516895 506.19721012252245 1.0393172317067538
7.185274283470311 540.8024581156884 1.0746216953264751
7.190501838423727 592.8280283450537 1.1248538427746362
7.195729393377143 660.4535759864954 1.1851586344985794
7.2009569483305595 761.5807556380797 1.2706747147894384
7.206184503283976 892.8953755566687 1.3735541320956124
7.211412058237392 1051.6242691981477 1.4883443218896801
7.216639613190808 1229.5901680914656 1.6079903681045637
7.221867168144224 1425.9809693354882 1.7309337915685385
7.227094723097641 1621.7970264035214 1.8454242607430273
7.232322278051057 1795.8153798621695 1.9414288796934167
7.237549833004473 1917.6782780584374 2.0042021011988713
7.242777387957889 1950.6284045744212 2.0193168800970165
7.248004942911305 1882.5193752719167 1.981027977541841
7.253232497864722 1728.5089173733184 1.8965689770112408
7.258460052818138 1510.37166031185 1.7739196400179884
7.263687607771554 1273.2355382853627 1.6298760839801152
7.26891516272497 1038.7213917443175 1.4715684712036317
7.274142717678386 839.6201246767356 1.3226951015417887
7.279370272631803 684.9874853284133 1.1959415990313456
7.284597827585219 570.7266685236108 1.0950472436842043
7.289825382538635 491.4088009184783 1.0167672349276171
7.295052937492051 433.83124600813505 0.956866309540951
7.300280492445467 395.0377400510361 0.9154464592311468
7.305508047398884 370.2822720311925 0.8890090822947875
7.3107356023523 355.9136269935095 0.8737556708658023
7.315963157305716 344.33549927348184 0.8619694594795525
7.321190712259132 338.14745548066185 0.8572657676927686
7.326418267212548 331.2018059002946 0.8522506610413682
7.331645822165965 323.1390501970919 0.8422291321328389
7.336873377119381 319.4006257195862 0.8379441780027095
7.342100932072797 313.31789385623676 0.8263063036698663
7.347328487026213 309.7430425704514 0.8204400065283135
7.352556041979629 308.1447542877824 0.8192936792987682
7.357783596933046 303.69744200125353 0.8150192770015846
7.363011151886462 305.5693540760275 0.8195685770048939
7.368238706839878 301.6145780494141 0.81555463264993
7.373466261793294 301.2592716349106 0.8153160761104564
7.37869381674671 298.95194782915513 0.8126084235475187
7.383921371700127 298.47006839336046 0.812514190083209
7.389148926653543 296.30014594409306 0.8125752469934371
7.394376481606959 295.6936287789909 0.810584375133072
7.399604036560375 295.4839440813088 0.8099364616789435
7.4048315915137914 296.7835614557633 0.8100541417573514
7.410059146467208 294.57982652286023 0.8055133478598614
7.415286701420624 294.3907709549262 0.8033326382972468
7.42051425637404 294.7382522083022 0.803342417823415
7.425741811327456 292.89458317838654 0.7975934415618656
7.4309693662808725 300.8118062242856 0.8072007669220822
7.436196921234289 302.6859730315509 0.8103256822648692
7.441424476187705 307.4344084819502 0.8169266094504144
7.446652031141121 308.86244236395976 0.8178363257648026
7.451879586094537 307.81493127458486 0.8150890753166012
7.4571071410479535 311.1931070412653 0.8168750653544052
7.46233469600137 315.05972389444497 0.8198192392288086
7.467562250954786 322.861657710135 0.827608951628393
7.472789805908202 329.39624589720387 0.8348375440606919
7.478017360861618 335.67548719169747 0.842510131556845
7.4832449158150345 341.8516434152694 0.8492673601286722
7.488472470768451 342.93523144654154 0.8492922860048984
7.493700025721867 344.71264410253 0.8489756547238237
7.498927580675283 356.9937906586972 0.86145459276935
7.504155135628699 368.53548042514234 0.8752360929147484
7.5093826905821155 382.0719962581878 0.8890303571310811
7.514610245535532 395.98442375998604 0.9048369271289022
7.519837800488948 407.93684329375 0.9181076903311414
7.525065355442364 421.25423320337455 0.9309874582403603
7.53029291039578 429.2333157597611 0.9363472392871875
7.5355204653491965 434.79275074628583 0.9406773676323092
7.540748020302613 438.63108430821694 0.9444960006634707
7.545975575256029 437.4720137474045 0.9432930167981481
7.551203130209445 438.2760948094411 0.9430427965907601
7.556430685162861 434.7908054088146 0.9388639836865819
7.5616582401162775 428.90071970707106 0.9304906993354735
7.566885795069694 422.3742675592715 0.9243853206095648
7.57211335002311 414.24000362823205 0.9160634791235047
7.577340904976526 408.1480007934324 0.9104771309049359
7.582568459929942 399.74643038667796 0.9003367865576145
7.5877960148833585 393.05318509199174 0.89358652120361
7.593023569836775 387.93417046379903 0.8882612853321271
7.598251124790191 384.7729026452503 0.8851354247066953
7.603478679743607 384.1195100892715 0.8839032040924238
7.608706234697023 385.4936130915039 0.8845555026242871
7.6139337896504395 384.4913828011611 0.8835100170479698
7.619161344603856 387.0294601961462 0.8867981859936773
7.624388899557272 383.36191381589845 0.8803962567817427
7.629616454510688 384.1629895588249 0.8816047566307263
7.634844009464104 386.3288950653113 0.8828655596122668
7.6400715644175206 389.1194147636432 0.8865019574486345
7.645299119370937 398.131379043361 0.8962969201814436
7.650526674324353 408.11095913235675 0.9051873153113417
7.655754229277769 418.27237327674976 0.9152745389863459
7.660981784231185 423.40050208438316 0.9189675915889719
7.666209339184602 433.59005036410105 0.9307582694038347
7.671436894138018 446.25467397079507 0.9441220571675967
7.676664449091434 462.6753222079365 0.9605605980450709
7.68189200404485 475.87495378927224 0.971842366361615
7.687119558998266 490.2696349957117 0.9847337606045645
7.692347113951683 503.0887539505629 0.9958528968230748
7.697574668905099 512.5564437182073 1.0039905437942305
7.702802223858515 524.1087233853289 1.014313938771174
7.708029778811931 535.1916101341852 1.0249410564801003
7.713257333765347 543.0469032516113 1.03172330615242
7.718484888718764 544.1920582076052 1.0323996927774464
7.72371244367218 542.8030241412795 1.0312189490523733
7.728939998625596 535.3799555723448 1.0228592118455893
7.734167553579012 529.5780702952535 1.0166029355837278
7.739395108532428 527.3325871095175 1.0145806808299593
7.744622663485845 526.2627636320178 1.0121337523381568
7.749850218439261 525.8817108386525 1.0119918512314718
7.755077773392677 523.9611220083102 1.0097937106356791
7.760305328346093 515.5903376096205 1.0035229735214168
7.765532883299509 509.8157403703408 0.9981488194132443
7.770760438252926 503.2447627834126 0.9908451062323244
7.775987993206342 498.4074082198104 0.9847689635093965
7.781215548159758 492.76196192974373 0.9790036468143366
7.786443103113174 486.53341140741327 0.9736897504539522
7.79167065806659 481.4415061649256 0.9704965564305309
7.796898213020007 469.35853833828344 0.9590009514025453
7.802125767973423 460.2047049647541 0.9501469011845401
7.807353322926839 450.2810070405584 0.9389266397864947
7.812580877880255 443.07849773647496 0.9305092725213517
7.817808432833671 439.49740501605754 0.9257698216442076
7.823035987787088 438.7951558507027 0.9242597138465667
7.828263542740504 435.2117551026532 0.9200519713965255
7.83349109769392 434.9582898326548 0.9186069625215955
7.838718652647336 434.45944623454375 0.9184332268493106
7.8439462076007525 438.23656132785095 0.9235392723042809
7.849173762554169 445.6388980628269 0.931456542789393
7.854401317507585 449.44684104185825 0.9349536409915661
7.859628872461001 451.6018353838299 0.9363288951827147
7.864856427414417 452.7714137011708 0.9361449576202904
7.8700839823678335 458.9234633107056 0.9416001954741581
7.87531153732125 467.37015018406726 0.9493708303736986
7.880539092274666 476.85800036979987 0.9567042644442533
7.885766647228082 489.7403382980622 0.9694715955637792
7.890994202181498 498.9145808584462 0.9770713788564014
7.8962217571349145 510.0145881341224 0.9881711920144298
7.901449312088331 521.713177818462 0.9985545120399665
7.906676867041747 530.5940088023996 1.0062665111887268
7.911904421995163 541.3139727740981 1.0155829940531678
7.917131976948579 552.2992077220273 1.0252432264330467
7.9223595319019955 566.7476440635381 1.0379650022193663
7.927587086855412 581.2368968458946 1.0509039130335345
7.932814641808828 591.5646357410394 1.0591849190183182
7.938042196762244 609.3951034177105 1.0749328521870767
7.94326975171566 624.9783329152234 1.0878041687808335
7.9484973066690765 641.4485363972902 1.101848600901064
7.953724861622493 650.5371797201601 1.1074174665561134
7.958952416575909 658.4481497545132 1.1131151363125893
7.964179971529325 669.8077051180879 1.1217445497443028
7.969407526482741 681.3271777673247 1.130943972798846
7.9746350814361575 692.0820629142322 1.1393756246628641
7.979862636389574 698.5363931019149 1.1450409349902417
7.98509019134299 701.4710963175763 1.146627719703783
7.990317746296406 702.6391489757206 1.1481460272558126
7.995545301249822 698.8457656420749 1.1454911644715682
8.000772856203238 690.9809111969306 1.1388686371006769
8.006000411156654 683.138325526826 1.1327997887271122
8.01122796611007 672.571191086825 1.122847973899157
8.016455521063486 657.3675745947947 1.1090534317877412
8.021683076016902 643.1458637916825 1.0957558142657546
8.026910630970319 631.1262938566795 1.084872223077141
8.032138185923735 622.6403869706756 1.0774620339695697
8.037365740877151 611.102943964817 1.067399854748177
8.042593295830567 606.0185729864868 1.0628706682559572
8.047820850783983 595.5858019634162 1.0541502942036751
8.0530484057374 587.1696875504756 1.0462147550112226
8.058275960690816 577.5191475911081 1.037191702502987
8.063503515644232 566.971630139598 1.0262983471408205
8.068731070597648 564.445234266462 1.023778387792929
8.073958625551064 559.4497186438387 1.0192015077060257
8.07918618050448 557.9112171887177 1.0181673871131507
8.084413735457897 554.7041434968074 1.0152356187747777
8.089641290411313 551.2705563603714 1.0122213026549092
8.09486884536473 551.2797237906906 1.0122494998010116
8.100096400318145 551.3182618878326 1.0122419819652577
8.105323955271562 543.9320538053913 1.0043023585075719
8.110551510224978 542.6121958903664 1.0027289500710554
8.115779065178394 539.3999827284244 0.9994204734199053
8.12100662013181 541.285600420972 1.001396578124695
8.126234175085226 551.172748416348 1.0107089011977495
8.131461730038643 556.5186773881621 1.0147536491988773
8.136689284992059 565.4450986848741 1.0206398311259228
8.141916839945475 576.4304994388291 1.0296607125301263
8.147144394898891 592.0263010588377 1.0423557349484323
8.152371949852308 615.9893586222064 1.0633863345452046
8.157599504805724 644.3008305302768 1.0878366924494063
8.16282705975914 670.1991790244775 1.109023228907119
8.168054614712556 696.8369766581557 1.1298905360068714
8.173282169665972 717.1014073814732 1.1447701014305982
8.178509724619389 729.321860819935 1.153918008310466
8.183737279572805 735.835483588942 1.1590888114015263
8.188964834526221 733.4479441205266 1.1563525277923232
8.194192389479637 726.0405303152066 1.149756108619249
8.199419944433053 719.4669107189947 1.144201653706981
8.20464749938647 708.7775271121257 1.1351701917985866
8.209875054339886 699.3135238021648 1.127401518534819
8.215102609293302 686.6737699596789 1.1164306328151332
8.220330164246718 673.6696837617354 1.105294253709214
8.225557719200134 672.2796172806748 1.1045101374190363
8.23078527415355 666.8482698047062 1.099345334198538
8.236012829106967 670.4950413320624 1.1019557729811724
8.241240384060383 667.863121340656 1.099484627134722
8.2464679390138 663.7964285789984 1.0971772644238742
8.251695493967215 662.2790817113571 1.0960854186411404
8.256923048920632 661.5310926945796 1.094485746238965
8.262150603874048 660.0188734773243 1.091898543130505
8.267378158827464 656.4884033662743 1.088976386324977
8.27260571378088 653.2578045170554 1.085567935764842
8.277833268734296 646.2544478621319 1.0793006524234567
8.283060823687713 638.9043786695005 1.072403806751882
8.288288378641129 629.9511856167005 1.0649052812391693
8.293515933594545 627.8265685036307 1.0636715687675342
8.298743488547961 625.9469464207524 1.0613770660757436
8.303971043501377 628.7613069586932 1.0629813436630176
8.309198598454794 633.8535402407498 1.066729192977642
8.31442615340821 637.2316365076585 1.0693198764231129
8.319653708361626 642.5626379614016 1.0735561746286475
8.324881263315042 642.7435509728289 1.0724588858034803
8.330108818268458 645.4819178886931 1.07470957124115
8.335336373221875 648.8898819806064 1.0775263282438223
8.34056392817529 657.6198062532342 1.0838604079533607
8.345791483128707 662.181414116609 1.0868671151279186
8.351019038082123 663.7941636179752 1.086909948537786
8.35624659303554 668.4164736345477 1.090265879798483
8.361474147988956 670.9897282093882 1.0916576391880402
8.366701702942372 674.71873887548 1.0939216497690567
8.371929257895788 682.3706929802208 1.099485901634674
8.377156812849204 686.3863286758127 1.1033845847175328
8.38238436780262 689.1259394979598 1.1057868387570242
8.387611922756037 684.5919850263962 1.1019737159354108
8.392839477709453 681.320919039075 1.098972168913963
8.398067032662869 673.4231294226465 1.0930563882040796
8.403294587616285 659.684657911827 1.0814377451885322
8.408522142569701 642.8649389901672 1.0667190278598697
8.413749697523118 629.1824239267503 1.0547875759442655
8.418977252476534 615.8666706124208 1.0440188179659677
8.42420480742995 599.1561523965399 1.0286769405398173
8.429432362383366 587.0645340792986 1.0181617207538687
8.434659917336782 577.6335336877262 1.0098527807602455
8.439887472290199 573.5227009308272 1.006248686223216
8.445115027243615 568.0526906644974 1.0007160239507857
8.450342582197031 559.8825544731354 0.9936427267253425
8.455570137150447 553.9983733441926 0.9887815590669731
8.460797692103863 547.817430145793 0.9836390577584088
8.46602524705728 539.9140544339991 0.9758120375173043
8.471252802010696 534.4083481229956 0.9705134749140493
8.476480356964112 528.9504988536146 0.9647313608501767
8.481707911917528 529.7869649713235 0.965859689968511
8.486935466870944 527.5999683044249 0.9647309262102404
8.49216302182436 526.6064372243887 0.9629886970189597
8.497390576777777 526.2986000540656 0.9614908065207456
8.502618131731193 523.6665338860555 0.9566430162377078
8.50784568668461 522.4330484974171 0.9547894498358803
8.513073241638025 523.3413164714633 0.9552467287851144
8.518300796591442 521.3385217319736 0.9538470820642908
8.523528351544858 516.8103478513956 0.9492371085413916
8.528755906498274 514.0523657398928 0.9469526205772307
8.53398346145169 506.2639942677773 0.94075583199815
8.539211016405106 502.13402338163587 0.9372843783005662
8.544438571358523 503.6918968754679 0.9378628748599779
8.549666126311939 500.2463847551163 0.9351488057016484
8.554893681265355 505.44923716523914 0.9401516955677582
8.560121236218771 503.2915559924475 0.9381157289514567
8.565348791172188 504.01723823016613 0.9389262135371063
8.570576346125604 510.1828263873268 0.9445068899110508
8.57580390107902 509.83152084835393 0.9435898140004925
8.581031456032436 513.0478453864089 0.9451894495241567
8.586259010985852 512.3083030623303 0.9433664676542696
8.591486565939269 512.1044956613409 0.9424286565712995
8.596714120892685 511.9019670745956 0.9418641286220896
8.601941675846101 512.1667509283984 0.9416049583031133
8.607169230799517 512.7096567117208 0.9419498646074271
8.612396785752933 514.5564260683449 0.943794353533353
8.61762434070635 517.5463156905926 0.9464239873327907
8.622851895659766 516.3661848520862 0.945884471766675
8.628079450613182 519.2379563277296 0.9479680284833447
8.633307005566598 520.04992514879 0.9477847256340171
8.638534560520014 523.9719166287795 0.9498679619319454
8.64376211547343 532.4936858913401 0.9566148407245073
8.648989670426847 542.4032375471289 0.9654627867472084
8.654217225380263 553.8840350282512 0.9761024617726289
8.65944478033368 560.2122377862486 0.9814228856720915
8.664672335287095 564.4903709024187 0.983783737112766
8.669899890240512 572.461743399764 0.9888924290173463
8.675127445193928 577.2725294098346 0.9928264497123473
8.680355000147344 586.1943031274998 1.000276441840569
8.68558255510076 598.8197646471777 1.0115573469027692
8.690810110054176 611.4637050756759 1.0219051565688244
8.696037665007593 627.1749523207876 1.0340306208674852
8.701265219961009 645.6253743555441 1.0488279735399144
8.706492774914425 662.3322939502443 1.0613799465792837
8.711720329867841 674.6206785379126 1.0715126131406925
8.716947884821257 679.8956061383315 1.0744141145357478
8.722175439774674 682.6606705615083 1.0758786114324446
8.72740299472809 678.0450083007755 1.0713325056653547
8.732630549681506 675.8004945545163 1.0703267512808818
8.737858104634922 674.0956065764577 1.069894741185279
8.743085659588338 670.6755190622656 1.067470291155983
8.748313214541755 666.5206330718731 1.0647883094450339
8.75354076949517 656.798394235757 1.0572866703675767
8.758768324448587 646.6497584749975 1.0498791052968457
8.763995879402003 633.834192755764 1.0392138537004179
8.76922343435542 619.5380399336694 1.026541861800199
8.774450989308836 607.6800497598232 1.0151775239847398
8.779678544262252 597.9119129882516 1.0058382425575667
8.784906099215668 589.566644873201 0.9971330979986884
8.790133654169084 587.5243580047791 0.9955607668730363
8.7953612091225 578.1090988049564 0.9879140686282378
8.800588764075917 572.0522565250265 0.9816926568969995
8.805816319029333 571.8912695765798 0.9815876793578785
8.811043873982749 569.68033768717 0.9790746993915344
8.816271428936165 568.6041472558205 0.9779447524786846
8.821498983889581 568.3259709171061 0.9781379813062405
8.826726538842998 564.6064304832305 0.9747443988382746
8.831954093796414 563.3659322233601 0.9740565822928756
8.83718164874983 559.6981021312843 0.9702120751816382
8.842409203703246 553.453139334498 0.9642084046596939
8.847636758656662 551.7365708644223 0.9625449981242475
8.852864313610079 550.4880279167562 0.9610137604829374
8.858091868563495 553.5860756176094 0.9628486257164304
8.863319423516911 558.0866575483709 0.9664452117613938
8.868546978470327 561.9595583061578 0.9692768714496616
8.873774533423743 562.5410112158767 0.9691121391414479
8.87900208837716 557.2728822234784 0.9641627853025035
8.884229643330576 556.7048719821609 0.9632208490544538
8.889457198283992 557.8238282127292 0.9637112679659818
8.894684753237408 557.9509527264053 0.9635950370121092
8.899912308190824 561.444305966257 0.9664259378680256
8.90513986314424 558.8049050771326 0.9635102925843323
8.910367418097657 559.2975545927957 0.963317029315701
8.915594973051073 564.4183639885905 0.9672085814875934
8.92082252800449 571.3570588917611 0.9727962977044319
8.926050082957905 580.2042548965329 0.981046778307412
8.931277637911322 587.3947744997166 0.9868752096483249
8.936505192864738 584.0155405006442 0.9830093621960667
8.941732747818154 582.2095259703973 0.981837212678475
8.94696030277157 578.7688256683358 0.9787988049924173
8.952187857724986 581.1191576058361 0.9812909105313271
8.957415412678403 587.1524422534384 0.985364053707198
8.962642967631819 597.2632563289056 0.9923110908789501
8.967870522585235 606.089822549965 0.9988846424250644
8.973098077538651 606.1914112712668 0.9991194541409384
8.978325632492067 604.7280164503371 0.9981645099276132
8.983553187445484 605.7921129572152 0.9983218161526594
8.9887807423989 615.2444363256506 1.004849845245924
8.994008297352316 622.1609091076896 1.0099476572152324
8.999235852305732 626.9859085893145 1.0138497921201572
9.004463407259149 628.5337154752625 1.014645722215627
9.009690962212565 632.9694419419372 1.0179424929859273
9.014918517165981 640.5089608845401 1.0235757616565226
9.020146072119397 651.4545666631993 1.0319077277549942
9.025373627072813 669.5123846582133 1.0456065596246995
9.03060118202623 682.802403201885 1.0541723594530474
9.035828736979646 697.9973075926059 1.0655923150576516
9.041056291933062 710.8571602420623 1.0747361905644846
9.046283846886478 726.6358632582751 1.0869440854942674
9.051511401839894 742.499134257759 1.0983677111581678
9.05673895679331 767.8413887677284 1.116628311664654
9.061966511746727 790.6599312539761 1.1330684851564916
9.067194066700143 815.6143506964584 1.1504687484859641
9.07242162165356 832.5746697851831 1.160094104975598
9.077649176606975 846.8638215080066 1.1688201668321858
9.082876731560392 864.0657092729341 1.1807353756217245
9.088104286513808 881.6380707062098 1.1944005129373216
9.093331841467224 889.4761277764325 1.1990432981720465
9.09855939642064 892.4607165080705 1.2005857946125869
9.103786951374056 888.3061972369799 1.1971326035449472
9.109014506327473 878.2753163792937 1.1893190939232061
9.114242061280889 866.0744938072869 1.1809623582389237
9.119469616234305 854.4242604953503 1.1723409747625244
9.124697171187721 844.6151090303446 1.16497882887542
9.129924726141137 836.8966017132991 1.1590765094550244
9.135152281094554 833.0153535821036 1.155991236570904
9.14037983604797 836.2671235817511 1.1588081384596063
9.145607391001386 850.4919020642782 1.1684808296337392
9.150834945954802 870.5270079929185 1.1824684054871335
9.156062500908218 890.0983207793156 1.1958070113175532
9.161290055861635 910.9503026381477 1.2192544491336423
9.16651761081505 928.299937934172 1.2377564834688934
9.171745165768467 947.3163854249399 1.2554678236827173
9.176972720721883 953.8065055822688 1.2631395348066028
9.1822002756753 955.5443789281229 1.266631685166017
9.187427830628716 952.983144089013 1.267789888621938
9.192655385582132 942.7648555665398 1.2616926182199337
9.197882940535548 931.0549333574774 1.2554021811282468
9.203110495488964 919.6650429896104 1.2496486469104604
9.20833805044238 913.9392968943262 1.2500924079471731
9.213565605395797 910.4228331246335 1.2503597559880535
9.218793160349213 901.4059479365148 1.2465127098367041
9.224020715302629 892.9824807833801 1.242995462299089
9.229248270256045 883.6805654657915 1.2371464185092185
9.234475825209461 869.7677073117012 1.228708487124593
9.239703380162878 855.6673337952852 1.2193838570628845
9.244930935116294 844.8893873003329 1.2124375684124018
9.25015849006971 838.7274680531809 1.2099870408641682
9.255386045023126 834.331490558541 1.2092303808767635
9.260613599976542 831.8454281265224 1.2089679355763772
9.265841154929959 829.3960235395411 1.2090650740408133
9.271068709883375 828.8043297262215 1.2074813925728698
9.276296264836791 837.1705836392383 1.2146992631228521
9.281523819790207 848.0139357451545 1.2242355731212609
9.286751374743623 859.0110593823018 1.2340316444021973
9.29197892969704 873.3001902977904 1.2460203558626144
9.297206484650456 887.8474292236681 1.2568467560582892
9.302434039603872 899.1721545691208 1.265555317874465
9.307661594557288 907.0314719658066 1.2727446570772982
9.312889149510704 908.1799531811755 1.2761879744814129
9.31811670446412 896.883026382799 1.2688044884808178
9.323344259417537 885.0948437021134 1.2623154335962044
9.328571814370953 862.1308102985208 1.2461973721772577
9.33379936932437 835.949084834534 1.2275152018477173
9.339026924277785 804.1883187208895 1.2047283318658062
9.344254479231202 771.8164956736762 1.1803329133214753
9.349482034184618 743.8732695321357 1.159715779236502
9.354709589138034 722.6781917690222 1.1448850783348554
9.35993714409145 705.7429390277979 1.134334537474739
9.365164699044866 693.1438365675775 1.1243580028496851
9.370392253998283 683.4783196267017 1.1174091037151745
9.375619808951699 673.7491051426211 1.108734539553703
9.380847363905115 670.0651000967791 1.1067254299919171
9.386074918858531 666.9243207908594 1.1052421911336245
9.391302473811947 664.680174498189 1.1036066905814224
9.396530028765364 659.0333857793926 1.0995670322966309
9.40175758371878 656.1996265309858 1.0980560473241145
9.406985138672196 655.3545501248103 1.098539472785198
9.412212693625612 654.6964272969971 1.0972731268227158
9.417440248579029 650.5168544532332 1.0823914599988715
9.422667803532445 645.1969095167458 1.0715544190416229
9.427895358485861 643.0904595709916 1.0662455773197355
9.433122913439277 643.6439111128187 1.0639902519589692
9.438350468392693 640.3548292174377 1.0584307896970448
9.44357802334611 640.5089552261104 1.0567483360889922
9.448805578299526 640.6697320205689 1.0546098706842415
9.454033133252942 642.1665089497125 1.0538585575018382
9.459260688206358 645.8292396128099 1.0548539652313351
9.464488243159774 645.8559662339123 1.0535596911802791
9.46971579811319 645.2246331455293 1.0517655299420239
9.474943353066607 643.9873369549083 1.0497494478401097
9.480170908020023 642.1781156534425 1.047491013064174
9.48539846297344 643.2991960309932 1.0474047297269373
9.490626017926855 643.3404799933987 1.0450441444712024
9.495853572880272 643.8623924018685 1.0447104165663312
9.501081127833688 642.7999891865817 1.0422895790374367
9.506308682787104 644.4799234624621 1.0428817425200316
9.51153623774052 643.6208324497942 1.041900985018102
9.516763792693936 641.3306179602505 1.039244542048894
9.521991347647353 643.2928355681888 1.0390883882870785
9.527218902600769 645.415723906668 1.038538375063722
9.532446457554185 651.585011438618 1.0428634701362935
9.537674012507601 655.4932573701889 1.0457949395118382
9.542901567461017 653.6157924968569 1.0430883576818248
9.548129122414434 652.6619617820711 1.0416772976577324
9.55335667736785 648.1390357505476 1.03663788103138
9.558584232321266 643.2729756616798 1.0316787823986484
9.563811787274682 645.4297080816705 1.033124879555708
9.569039342228098 646.1568695356506 1.0346516968056163
9.574266897181515 646.7775609370724 1.0351583281846601
9.57949445213493 648.1478600472634 1.0344681842395569
9.584722007088347 644.5867318108068 1.0284763197118048
9.589949562041763 647.2825885624371 1.0294301846536098
9.59517711699518 648.6604640351051 1.0295379471549087
9.600404671948596 649.2867423559435 1.0308778751213739
9.605632226902012 649.7740857401112 1.0312933610354322
9.610859781855428 651.4751510494648 1.0316924557267162
9.616087336808844 651.5478925076725 1.0311121366734828
9.62131489176226 653.7140280948698 1.0314775157105098
9.626542446715677 657.4153188968787 1.033604166697911
9.631770001669093 659.1877116791487 1.0351523639940925
9.636997556622509 659.766650272955 1.0344990318129423
9.642225111575925 660.6297336385612 1.0345699452030024
9.647452666529341 659.6499083886307 1.033097328160688
9.652680221482758 658.6530866040715 1.0322515953705993
9.657907776436174 663.5843448975418 1.034991597602928
9.66313533138959 664.8405083428194 1.0345915539733646
9.668362886343006 666.836532219015 1.0356892584361477
9.673590441296422 666.3598121652215 1.0360115703327935
9.678817996249839 667.1828801219498 1.0358195947303743
9.684045551203255 667.2463511756047 1.0350925763821883
9.689273106156671 668.6907987200518 1.0351124903390208
9.694500661110087 673.1096990703568 1.0375310141414966
9.699728216063503 677.9746105783562 1.0408697174793702
9.70495577101692 680.5393378850168 1.0410780014805439
9.710183325970336 691.8815197253701 1.0496806216913839
9.715410880923752 698.0072012483955 1.0542160647024312
9.720638435877168 699.6833543539261 1.0552495639612018
9.725865990830584 697.308242403701 1.0536467296600602
9.731093545784 690.7567669769655 1.0474020633041778
9.736321100737417 688.5585260283972 1.0452516744907565
9.741548655690833 691.2414541546236 1.0470424942048802
9.74677621064425 694.3453860109754 1.0486435966105632
9.752003765597665 700.8646403676396 1.0524905474169872
9.757231320551082 702.5543306793876 1.0533470882217264
9.762458875504498 699.0342470541761 1.0501241556218
9.767686430457914 699.5319332253472 1.050959027244596
9.77291398541133 702.7995299560581 1.053063237356636
9.778141540364746 703.4593160172396 1.0514208742992546
9.783369095318163 700.570114022575 1.0483687454824804
9.788596650271579 694.3724181332643 1.0439167384606354
9.793824205224995 692.3077690925898 1.0441781483337227
9.799051760178411 693.2481291356238 1.043692757757509
9.804279315131827 696.1321063464599 1.0444762387410857
9.809506870085244 694.4362158838213 1.0419377309600053
9.81473442503866 694.0772436448486 1.0411919831155898
9.819961979992076 692.4377443891339 1.0388903359913462
9.825189534945492 691.5739067322312 1.037265078259604
9.830417089898909 692.3961319629619 1.0371620925267244
9.835644644852325 688.6384106860937 1.0332175201335052
9.840872199805741 682.8803550107357 1.0284801062788063
9.846099754759157 683.0421968544023 1.0288272567064383
9.851327309712573 683.0167973183366 1.02927800869743
9.85655486466599 681.1764270895945 1.026739375112333
9.861782419619406 677.947981947502 1.0242640566439034
9.867009974572822 675.9255321827494 1.0211632598001954
9.872237529526238 678.0053361519117 1.022346270496682
9.877465084479654 678.7335818977324 1.0226413833836503
9.88269263943307 683.4310406865422 1.0265695439800122
9.887920194386487 682.8957540295888 1.0260885931519876
9.893147749339903 683.5166439713994 1.0266419111736518
9.89837530429332 684.0771063559928 1.0255623920428711
9.903602859246735 685.3283832977028 1.0255560427288997
9.908830414200152 687.0357081901171 1.0262213719199904
9.914057969153568 696.4146435567026 1.0330437399118175
9.919285524106984 701.4400140187284 1.0361198509787937
9.9245130790604 707.8739728999255 1.0399779490060208
9.929740634013816 713.7340180876469 1.0438242886618168
9.934968188967233 720.5270916297898 1.0485881351985866
9.940195743920649 719.9803458750863 1.0485031415346144
9.945423298874065 724.7467914860981 1.0522447871773402
9.950650853827481 724.9478446123952 1.0522316662842635
9.955878408780897 723.7322625511829 1.0504739377578591
9.961105963734314 726.9294104825744 1.052556520076334
9.96633351868773 727.303160661872 1.0525531609654621
9.971561073641146 725.7316744090183 1.0496558078423406
9.976788628594562 726.6491814525476 1.049105170868822
9.982016183547978 723.6486206470246 1.046562086299893
9.987243738501395 720.4375639589456 1.0437705049000954
9.99247129345481 715.9750630294183 1.0398532601134651
9.997698848408227 712.8180465465781 1.0377926244045526
10.002926403361643 709.468075226422 1.0344130654598398
10.00815395831506 708.1205280458886 1.032724354173153
10.013381513268476 701.3919651134297 1.0268791876548542
10.018609068221892 699.29879044625 1.024439594877072
10.023836623175308 700.506659627974 1.025393722873931
10.029064178128724 702.9893881160276 1.0274343759034725
10.03429173308214 708.5596219731447 1.0317301639104852
10.039519288035557 709.1032197122738 1.031677012373276
10.044746842988973 706.3944301607129 1.0286389667917488
10.049974397942389 704.2350838542724 1.0270841701110387
10.055201952895805 699.389783851954 1.0231377787753277
10.060429507849221 695.7306565241865 1.0198245042143603
10.065657062802638 692.4214981765674 1.0170207568433645
10.070884617756054 697.2077186962379 1.0204487802779152
10.07611217270947 699.3103751008412 1.0220986139527433
10.081339727662886 701.1370958569065 1.0230451365832334
10.086567282616302 696.6564996549487 1.0195581265173477
10.091794837569719 689.1895485622427 1.0126746361312498
10.097022392523135 687.136368389377 1.0103165956620954
10.102249947476551 692.4601604793996 1.014529675467441
10.107477502429967 695.6006434292694 1.0171332273563631
10.112705057383383 693.2465618842144 1.014899432278155
10.1179326123368 688.4967073625406 1.0109350477047965
10.123160167290216 685.2125464104892 1.0087589213263606
10.128387722243632 682.6365771840468 1.0067111966036217
10.133615277197048 681.8110184680754 1.0054951327504453
10.138842832150464 678.4191410451434 1.002264511005328
10.14407038710388 677.406968157469 1.0013274401967578
10.149297942057297 676.8214510681659 1.0008828533583747
10.154525497010713 674.8704599683288 0.9993768359344886
10.15975305196413 673.0425290224742 0.9977897792067469
10.164980606917545 670.774632806754 0.99542274209408
10.170208161870962 667.0787066869551 0.992033292948721
10.175435716824378 664.0090361538681 0.9897490218465548
10.180663271777794 660.702405732813 0.9865039248082988
10.18589082673121 658.4219023530391 0.9841355632563497
10.191118381684626 653.9746947247177 0.980921265929069
10.196345936638043 653.9808656233824 0.981484345292468
10.201573491591459 651.4348237048305 0.9796988575926687
10.206801046544875 644.184069037445 0.9742006362039463
10.212028601498291 642.4336506213162 0.9721722868141155
10.217256156451707 639.4337038099633 0.9692563276666055
10.222483711405124 642.5210483399425 0.9712986654086695
10.22771126635854 642.0401505442329 0.9712153803356277
10.232938821311956 640.9582871164541 0.9702930434718298
10.238166376265372 639.8939720743151 0.9693231623683795
10.243393931218788 641.6061526065703 0.9707725437490206
10.248621486172205 636.3628827428198 0.966948936465453
10.253849041125621 634.4724731692737 0.9649545926815822
10.259076596079037 629.3914585668608 0.9615592682635808
10.264304151032453 626.7280512613332 0.9592922279279569
10.26953170598587 628.8147214328625 0.9595960245445558
10.274759260939286 628.0586593399906 0.9579475137711202
10.279986815892702 630.1793947428351 0.9596659430170145
10.285214370846118 629.2454854362229 0.9596866287374175
10.290441925799534 628.1346350253126 0.9586096755966312
10.29566948075295 627.2330264371352 0.9575045896267672
10.300897035706367 627.0430095135886 0.9562504234607195
10.306124590659783 625.6790434197699 0.9545787361512111
10.3113521456132 619.6232264960348 0.9496103408935325
10.316579700566615 614.4925289836347 0.9442912352404484
10.321807255520032 607.0025373869328 0.9379441817669483
10.327034810473448 604.2043817900313 0.936674349877569
10.332262365426864 603.6600923789928 0.937465327740329
10.33748992038028 606.8077577985714 0.940086617969829
10.342717475333696 602.6130127002866 0.9360051341571668
10.347945030287113 601.8442252592416 0.9344940127207885
10.353172585240529 604.3240264124541 0.9360695794530386
10.358400140193945 602.966231423013 0.9344767813034952
10.363627695147361 600.6183188707332 0.9316109594724029
10.368855250100777 601.9988288906502 0.93248497958554
10.374082805054194 604.0689198582295 0.934216952271901
10.37931036000761 609.9485220572878 0.9387278858894572
10.384537914961026 609.6289015956467 0.9385352089892499
10.389765469914442 607.4007777756259 0.9359602541186713
10.394993024867858 609.8379327124894 0.9377863925221595
10.400220579821275 609.1592568927329 0.9365367807601774
10.40544813477469 607.5376398686888 0.933629702592976
10.410675689728107 604.0040064605697 0.9304440738254192
10.415903244681523 602.6930812822173 0.9295261210996413
10.42113079963494 603.8148824175935 0.9310068228584348
10.426358354588356 599.5940501351396 0.9275295915513238
10.431585909541772 592.2930075135525 0.9219030658194336
10.436813464495188 587.5520047803479 0.9187837200498196
10.442041019448604 581.2118015880695 0.9138565372967715
10.44726857440202 579.1301136178158 0.9117346026698695
10.452496129355437 577.1248470262789 0.9092306786233283
10.457723684308853 576.659255246036 0.9089730027960039
10.462951239262269 574.5296153428379 0.9070268448837624
10.468178794215685 572.1449434997181 0.9051070307113127
10.473406349169101 565.9991812954207 0.9001617943678557
10.478633904122518 563.684955715968 0.8970505054262502
10.483861459075934 562.6894823587417 0.8952023517309033
10.48908901402935 559.5754098797526 0.892446372337157
10.494316568982766 557.3119523157952 0.8909622876846119
10.499544123936182 554.3227388448904 0.8884338065341905
10.504771678889599 548.8391258302007 0.8840677508046405
10.509999233843015 544.7649929015856 0.8809076688933828
10.515226788796431 550.1589853196722 0.8853359068894242
10.520454343749847 545.5777496199686 0.8820305235371418
10.525681898703263 545.1092358670493 0.8816751997245822
10.53090945365668 541.9409062391431 0.8783015775834184
10.536137008610096 538.6088064998893 0.8747244916106449
10.541364563563512 537.6118200508536 0.8724680177035272
10.546592118516928 540.1495011795295 0.8741549391347144
10.551819673470344 539.2479393675117 0.8735138703680729
10.55704722842376 539.9041916848313 0.8746060315173673
10.562274783377177 535.5835475961579 0.8709135896278725
10.567502338330593 534.7100085582105 0.8711020865393471
10.57272989328401 534.8468375868558 0.8703693240340323
10.577957448237425 532.6997742284934 0.8682507456093905
10.583185003190842 531.660459338853 0.8655439707082321
10.588412558144258 527.8009348989335 0.8617803437038896
10.593640113097674 525.496665624014 0.8605951822478461
10.59886766805109 526.8345110463889 0.861854598322905
10.604095223004506 523.8895464010355 0.8591428687274683
10.609322777957923 520.2546988636083 0.8558733250000824
10.614550332911339 517.6427554055614 0.8520375734293634
10.619777887864755 516.5548870396121 0.8509176908304916
10.625005442818171 516.927963813882 0.8515733590201437
10.630232997771587 518.836235394518 0.8534720923146908
10.635460552725004 519.9519262238117 0.854045015750622
10.64068810767842 520.5126003036399 0.8538334508284094
10.645915662631836 525.0391958320006 0.8573494083677962
10.651143217585252 526.6681552505821 0.8583372750852994
10.656370772538668 529.6528414016714 0.8612157911237721
10.661598327492085 530.3782883148023 0.8614738766115886
10.666825882445501 535.1419079258603 0.8652418156193532
10.672053437398917 537.5725162945957 0.8653027760317091
10.677280992352333 543.426717693735 0.869289926993019
10.68250854730575 543.1374975130943 0.8689912906396414
10.687736102259166 547.5718140915645 0.8726914208671566
10.692963657212582 549.0973775178068 0.8739281133629273
10.698191212165998 555.2699524715694 0.8787185329561636
10.703418767119414 560.100719303332 0.881609216923571
10.70864632207283 567.978947922404 0.8874623272267069
10.713873877026247 580.9351127540995 0.8969327168710747
10.719101431979663 592.6922955680424 0.9060896193293813
10.72432898693308 602.0275819602282 0.9129318961114936
10.729556541886495 610.0627723872573 0.9184656607884142
10.734784096839912 620.2799326537261 0.9258496611759669
10.740011651793328 628.8284100056567 0.9316401640461425
10.745239206746744 628.7536606690509 0.9313068935748983
10.75046676170016 625.7272964513843 0.9289805922675475
10.755694316653576 621.1442867676462 0.9251719360878329
10.760921871606993 617.722912252797 0.9223131660972271
10.766149426560409 616.7525391003425 0.9207677251407073
10.771376981513825 609.5338786986322 0.9150379429278286
10.776604536467241 601.7325882014234 0.9091127998409304
10.781832091420657 595.5385728720479 0.9037789805481095
10.787059646374074 592.0174296878852 0.901371371090081
10.79228720132749 591.2387593590237 0.9009620566158205
10.797514756280906 590.7948920890725 0.9002556957880863
10.802742311234322 591.398142847656 0.9001993487263721
10.807969866187738 591.1564559483611 0.8993838424029547
10.813197421141155 592.3698387699253 0.8997857599714064
10.81842497609457 591.4354317774654 0.8992121613227693
10.823652531047987 594.120443034196 0.9009658233369989
10.828880086001403 596.5713846271856 0.902661569936743
10.83410764095482 599.1114158552934 0.904322934749911
10.839335195908236 605.0250514576809 0.9079383026059116
10.844562750861652 610.8352357934577 0.9122381971594554
10.849790305815068 622.3716574071038 0.9199552272100643
10.855017860768484 635.7340784705445 0.9285275762730311
10.8602454157219 647.6315743552519 0.9372224292082708
10.865472970675317 664.3255461204787 0.9495577011610808
10.870700525628733 675.7708119914751 0.9577205879692303
10.875928080582149 685.467091259707 0.964762316912696
10.881155635535565 690.6942723690266 0.9670696738945798
10.886383190488981 696.3942616807864 0.9704425487768191
10.891610745442398 698.1033199977599 0.9715434991304354
10.896838300395814 692.8481814379043 0.9675189297988415
10.90206585534923 677.015063587422 0.9560854020728842
10.907293410302646 666.2549918840217 0.9482242771895664
10.912520965256062 652.8962497445076 0.9385403628704873
10.917748520209479 646.6052244139686 0.9340832111302164
10.922976075162895 636.7662693799952 0.9270675528298665
10.928203630116311 624.1773279045303 0.9172419523151014
10.933431185069727 613.2585574108787 0.9091505181602197
10.938658740023143 601.2278412619696 0.8993225269672608
10.94388629497656 595.7024279793584 0.894836958879811
10.949113849929976 589.2796525246829 0.8901575320623855
10.954341404883392 582.0085365023224 0.8852990076496227
10.959568959836808 577.1204766486784 0.8818118856556831
10.964796514790224 572.2517295503261 0.8774158637995534
10.97002406974364 569.2087898150378 0.8763281527730779
10.975251624697057 565.1314921176379 0.8747453126463189
10.980479179650473 555.5048623114316 0.8692478360943924
10.98570673460389 551.7923469444077 0.8676698922179088
10.990934289557305 547.758005362169 0.8653413686530614
10.996161844510722 541.237168487799 0.8615230180807121
11.001389399464138 535.8516236692876 0.8581806619351461
11.006616954417554 529.6223844953779 0.8534565926132692
11.01184450937097 524.8785462296061 0.8505562290503875
11.017072064324386 526.3375909093342 0.8522673235615656
11.022299619277803 526.8411884632595 0.852839376732965
11.027527174231219 524.4785885934904 0.8521910339816369
11.032754729184635 521.4361534641561 0.8500891057933027
11.037982284138051 514.3514548031562 0.8442195850953412
11.043209839091467 509.30573082232206 0.8398704705279214
11.048437394044884 508.83234243230936 0.8395449208300572
11.0536649489983 510.9896053166388 0.8415053679732186
11.058892503951716 508.9628300351941 0.8400538952975743
11.064120058905132 506.4759062657726 0.8390508270652762
11.069347613858548 503.2055911680092 0.8373370375677222
11.074575168811965 501.4235850556734 0.8365393983661387
11.079802723765381 501.918881454635 0.8368824428878463
11.085030278718797 503.13242262153074 0.8375891194372718
11.090257833672213 502.5421119074321 0.8367816663538644
11.09548538862563 500.4143352667732 0.8350980321715217
11.100712943579046 498.14901583793284 0.8335002184301187
11.105940498532462 494.6839403847056 0.831488858757618
11.111168053485878 493.884617321501 0.8312235197230057
11.116395608439294 491.4632914783727 0.8297382484987027
11.12162316339271 491.55896670557644 0.8303938013300819
11.126850718346127 492.17874692226707 0.8307175008987329
11.132078273299543 495.0960827344637 0.832815669207755
11.13730582825296 496.78335084978204 0.8343836792712024
11.142533383206375 495.57969661159234 0.8336375772677953
11.147760938159792 496.7887830158203 0.8347929483318779
11.152988493113208 497.66444037130805 0.8359295422145728
11.158216048066624 493.8235248161991 0.8325873825701596
11.16344360302004 491.2973077632017 0.8304664456671169
11.168671157973456 487.4009602130087 0.8271292708789664
11.173898712926873 489.56939103967187 0.8292377911518514
11.179126267880289 490.5098532952069 0.8302291898300069
11.184353822833705 496.31224913707393 0.8353478733205623
11.189581377787121 494.9234090087309 0.8346089644739106
11.194808932740537 490.2588818702123 0.8300970826386977
11.200036487693954 488.3964688671124 0.8281231666889801
11.20526404264737 486.8220009524063 0.8270704040468787
11.210491597600786 487.6802295047435 0.8275207927175402
11.215719152554202 487.52346844981935 0.8283267727798639
11.220946707507618 489.31911219146616 0.8304593269442633
11.226174262461035 489.73837370122754 0.8307803547896533
11.23140181741445 487.7191687001356 0.8299899509068712
11.236629372367867 485.7066812049534 0.827806846990745
11.241856927321283 481.42709731653366 0.8245276185890755
11.2470844822747 480.6532738655782 0.8242758380259152
11.252312037228116 481.7763645625052 0.8243832178850933
11.257539592181532 477.2308406114836 0.8203722080156614
11.262767147134948 473.88140954935614 0.8177617959338561
11.267994702088364 472.7305638184552 0.817222572877936
11.27322225704178 473.7177826613115 0.8189968262474524
11.278449811995197 471.0727992775774 0.8168209815280986
11.283677366948613 467.0619808903208 0.8127728612282156
11.288904921902029 463.9144809898587 0.8099173496443132
11.294132476855445 460.27240811456056 0.8059634894449049
11.299360031808861 456.3167615898801 0.8022867746951675
11.304587586762278 455.3497456369943 0.8007191033155843
11.309815141715694 453.73072000076814 0.7989648641317676
11.31504269666911 455.21130080125306 0.8009391664432575
11.320270251622526 456.53521557976535 0.8018124550554534
11.325497806575942 455.9244787457332 0.8009154307019027
11.330725361529359 451.2442579874341 0.7970747524396946
11.335952916482775 448.6382304209633 0.7939156638743727
11.341180471436191 446.54193407974407 0.7922175736722414
11.346408026389607 446.7022281984889 0.7922583348901412
11.351635581343023 447.66211247473586 0.7924964431753079
11.35686313629644 447.0264399158785 0.7922895689403262
11.362090691249856 445.86545094571613 0.7911245815289241
11.367318246203272 442.8955478042814 0.7893781771966506
11.372545801156688 442.4699995520837 0.7897455824968251
11.377773356110104 441.5837066192521 0.7884555771639529
11.38300091106352 438.4354648352917 0.7862670332172738
11.388228466016937 438.22287728035803 0.7858572891456223
11.393456020970353 434.1849339954699 0.7824755457650634
11.39868357592377 434.7940599874534 0.7833852376033162
11.403911130877185 432.7238226775277 0.7814102670243006
11.409138685830602 426.86540994496505 0.7757434302622669
11.414366240784018 422.68542565628394 0.7720179149117109
11.419593795737434 418.6967131272794 0.7686907134678135
11.42482135069085 418.69370079036685 0.7685267502001834
11.430048905644266 419.31037649633214 0.7694119650967278
11.435276460597683 416.7117372089134 0.7665123259704377
11.440504015551099 416.5481084245908 0.7665381437995707
11.445731570504515 413.360220366718 0.7631918756785427
11.450959125457931 415.75677321993925 0.7647504063497574
11.456186680411347 418.2988181967734 0.7673103185146619
11.461414235364764 417.7845360003881 0.767699941199726
11.46664179031818 414.019592900157 0.7655955766122667
11.471869345271596 412.61870746078415 0.7644414130070569
11.477096900225012 411.56422778992425 0.7646590977186223
11.482324455178428 412.82472808250225 0.7717499398246427
11.487552010131845 411.4229722152216 0.772309952146935
11.49277956508526 407.9273570035681 0.7708964360749998
11.498007120038677 403.42752822296706 0.7677924593339731
11.503234674992093 400.7474067774518 0.7657591721111676
11.50846222994551 402.36063966310775 0.7677553268765631
11.513689784898926 403.75337435237645 0.7703266586173274
11.518917339852342 403.322320209172 0.7703357626943689
11.524144894805758 401.03630694737166 0.7698262885434826
11.529372449759174 397.5612107827634 0.7677322858063907
11.53460000471259 395.29037516831073 0.7663785070927378
11.539827559666007 396.0139649819895 0.7675008632097692
11.545055114619423 398.4500590161539 0.7692985409869915
11.550282669572839 397.37888033218957 0.7680020766903594
11.555510224526255 397.37153437612676 0.7683092682398706
11.560737779479672 396.4708264503848 0.7689296549975058
11.565965334433088 399.1631183919739 0.7735049864391467
11.571192889386504 400.92492788867503 0.7763180206937337
11.57642044433992 402.5029019114076 0.7792911795050484
11.581647999293336 402.3706130302285 0.779425706305921
11.586875554246753 399.1991027284258 0.7766223256893674
11.592103109200169 397.6550664329198 0.7753290497161458
11.597330664153585 397.6238797997191 0.7754082328383726
11.602558219107001 399.3634763036452 0.7772567858404433
11.607785774060417 403.43716328006093 0.780857337466507
11.613013329013834 405.67045431752405 0.7836799769057735
11.61824088396725 400.92540308977976 0.7797036615125923
11.623468438920666 398.08076894821664 0.7770506090953965
11.628695993874082 395.67813614113385 0.7760523530627143
11.633923548827498 396.7113061641834 0.777485426533275
11.639151103780915 398.0897553903987 0.7785747695979718
11.64437865873433 398.76086552526107 0.7800146735725152
11.649606213687747 397.1513541326242 0.7783599171631447
11.654833768641163 392.27745908969524 0.7739698333993961
11.66006132359458 392.665393251404 0.775610189466812
11.665288878547996 393.00496825528506 0.7771605930016416
11.670516433501412 394.79535516806527 0.7795168115368617
11.675743988454828 394.34472711392 0.7793232227339226
11.680971543408244 391.73249617707427 0.776290213842463
11.68619909836166 390.5399333838604 0.7753799298310254
11.691426653315077 392.48531654965154 0.7780425294382931
11.696654208268493 393.9229285784792 0.779482500864779
11.701881763221909 396.05881225150716 0.7818786324458854
11.707109318175325 397.55288035032555 0.7836428494707162
11.712336873128741 397.10881718332985 0.7831927402899461
11.717564428082158 399.0669364487765 0.7849341665229906
11.722791983035574 398.7148790323949 0.7842816240555692
11.72801953798899 397.47737343104336 0.7838866332263453
11.733247092942406 399.2334645351471 0.7860881376568593
11.738474647895822 395.07335840150773 0.7828263299604237
11.743702202849239 394.78269770175865 0.7838949321855717
11.748929757802655 394.19633794232055 0.7833054069550444
11.754157312756071 395.96306542179826 0.7851453801511052
11.759384867709487 398.83262946976157 0.7886938343097002
11.764612422662903 399.5761443047189 0.789035511191378
11.76983997761632 400.4793652298775 0.7892601944703489
11.775067532569736 401.3697542123006 0.7905284999900194
11.780295087523152 406.3320609920146 0.7954635872640032
11.785522642476568 408.401275647645 0.7973322894667162
11.790750197429984 404.7621061927315 0.7938714013124485
11.7959777523834 402.8680726908849 0.7914219654869773
11.801205307336817 400.3808518508205 0.7883781383620476
11.806432862290233 401.45863052121535 0.789284531240295
11.81166041724365 404.97497925633127 0.7924867305934687
11.816887972197065 403.18675680147527 0.7908999617764063
11.822115527150482 403.2273504172169 0.7918157559765945
11.827343082103898 396.5839553101477 0.7855510549717898
11.832570637057314 391.37424733410035 0.780333383113882
11.83779819201073 387.82760388999105 0.7772021908289038
11.843025746964146 381.04090488621546 0.7700431361626214
11.848253301917563 377.68182914870266 0.7665492546504542
11.853480856870979 373.9859935847792 0.7632011341393142
11.858708411824395 371.93706239549965 0.7616311427491746
11.863935966777811 370.3615790534642 0.7615459045421424
11.869163521731227 367.29871299298236 0.7599967302343164
11.874391076684644 362.8173034039116 0.75717654891489
11.87961863163806 362.25073572740655 0.7577108635421667
11.884846186591476 360.50344095018477 0.756272383952333
11.890073741544892 357.83755817834304 0.7533152393792054
11.895301296498308 356.04030404771476 0.7514941575454199
11.900528851451725 355.7665731845597 0.7519136151972917
11.90575640640514 356.6742621840753 0.7537907790126988
11.910983961358557 358.1005831869075 0.7564812974534877
11.916211516311973 354.864481318754 0.753243600435838
11.92143907126539 349.3536202728614 0.7469165725159667
11.926666626218806 348.1338437139389 0.7448816866808211
11.931894181172222 347.8823800214247 0.7444770482465991
11.937121736125638 348.22338219896847 0.7447867830836867
11.942349291079054 347.1756074503346 0.7438367664916101
11.94757684603247 346.7851979226034 0.7438424327201963
11.952804400985887 345.9167820728667 0.7439039359423044
11.958031955939303 345.9653865325753 0.7443190757629545
11.963259510892719 344.98488685397376 0.7430678086626235
11.968487065846135 343.2245566735988 0.7418705602424528
11.973714620799552 341.4387608460567 0.7401845523278727
11.978942175752968 344.0134108474241 0.742395773713006
11.984169730706384 345.4653681604403 0.7440440855107544
11.9893972856598 346.3544374546977 0.7453663622905783
11.994624840613216 345.17063373746765 0.7444885129983175
11.999852395566633 343.3210185773235 0.742535127825316
12.005079950520049 342.5111821989945 0.7398056338714245
12.010307505473465 345.2170025151496 0.7415328302339586
12.015535060426881 346.54985566479036 0.7430120707723853
12.020762615380297 346.8081547095609 0.7435675675417432
12.025990170333714 345.20615603424733 0.7429060015407167
12.03121772528713 342.1920682821634 0.7405673764443117
12.036445280240546 341.852256163479 0.7412155920529653
12.041672835193962 340.932227990925 0.7406990652483336
12.046900390147378 339.57493356199495 0.7387210984090232
12.052127945100795 340.10778672851444 0.7389031137869633
12.05735550005421 344.6314514465803 0.7430892976217016
12.062583055007627 346.7372377969325 0.7454995512325534
12.067810609961043 348.8870068459707 0.7486073478438814
12.07303816491446 347.97246618792695 0.748680670253381
12.078265719867876 347.0137510673283 0.748382077793633
12.083493274821292 349.7378056912985 0.7516055838850985
12.088720829774708 353.72108211869335 0.7558101105859601
12.093948384728124 355.81516910316066 0.756655057101703
12.09917593968154 358.4378139094938 0.7599635011097197
12.104403494634957 357.69800808182777 0.7599281516131715
12.109631049588373 361.62344383180744 0.7644826306886632
12.114858604541789 367.8148764963264 0.7703432713957239
12.120086159495205 375.49414218630574 0.7772657258330677
12.125313714448621 385.50911431451965 0.7869165082627774
12.130541269402038 396.2589459990076 0.7972515131717032
12.135768824355454 408.8453087452814 0.8090848199513255
12.14099637930887 418.7055695549562 0.8176857612061161
12.146223934262286 429.0109998346021 0.8272161639480715
12.151451489215702 436.77540025026934 0.8343937778063597
12.156679044169119 442.3509963228448 0.8395997222691856
12.161906599122535 449.7858064278563 0.8470315899392153
12.167134154075951 454.4475067694828 0.8518829840188542
12.172361709029367 454.09898349135034 0.8526644900821206
12.177589263982783 456.71284905067984 0.8562155873314975
12.1828168189362 455.0813771131424 0.8547665434901525
12.188044373889616 450.51886710925936 0.8502849707488618
12.193271928843032 446.3618299462979 0.8461571236385905
12.198499483796448 444.15523068910187 0.8439487134943712
12.203727038749864 442.1992251083213 0.8427049589590816
12.20895459370328 440.6045297075498 0.8409656767395699
12.214182148656697 433.1519730973964 0.8348855515962971
12.219409703610113 423.8125931940304 0.8262798656436322
12.22463725856353 416.95818715313806 0.8192383849575406
12.229864813516945 409.81368043709875 0.8124978716203897
12.235092368470362 406.08376552480183 0.808713720554614
12.240319923423778 398.6770000571299 0.8022801543923062
12.245547478377194 389.9333579360302 0.794643766171736
12.25077503333061 385.32578883196953 0.7910850480494419
12.256002588284026 380.30721109399303 0.7862699205032392
12.261230143237443 377.4698168294054 0.7829609926820277
12.266457698190859 375.93339639987596 0.7814728767473139
12.271685253144275 373.25358120943736 0.7785417449680274
12.276912808097691 370.3373351789156 0.7763209946763415
12.282140363051107 365.6003322555511 0.7713804995664236
12.287367918004524 361.4422683765615 0.7683575312276179
12.29259547295794 357.65265346302556 0.7656869372493257
12.297823027911356 358.31377295925495 0.7659866681756909
12.303050582864772 355.73230606991893 0.762814337278897
12.308278137818188 356.30151612520666 0.7630593488194999
12.313505692771605 357.22213269139354 0.76648043472982
12.31873324772502 358.0248361161699 0.7762827437981088
12.323960802678437 357.50038232189456 0.7810444660663034
12.329188357631853 356.47704489027177 0.7839694415205652
12.33441591258527 352.0635820955042 0.7831544743845209
12.339643467538686 347.9250936512209 0.7812253370714791
12.344871022492102 342.346431588199 0.7777635541686454
12.350098577445518 339.35946854186636 0.7761524135915098
12.355326132398934 338.4639060102022 0.7774555829133134
12.36055368735235 337.9023078259814 0.7785098127480593
12.365781242305767 337.03119919368584 0.7789011294336728
12.371008797259183 334.51439657581744 0.778358670733713
12.376236352212599 331.5794017636871 0.7764104802167564
12.381463907166015 329.3288179016076 0.7766784879558208
12.386691462119432 332.43851451632054 0.7838237053076238
12.391919017072848 329.639254993796 0.7831594472764448
12.397146572026264 332.5974587278399 0.7894097440712127
12.40237412697968 332.3657879618134 0.7904288128050011
12.407601681933096 331.3213683478834 0.7910388740162935
12.412829236886513 332.4595164871052 0.793284410944138
12.418056791839929 332.9848447585379 0.7946367271522286
12.423284346793345 332.4857951227587 0.7962160108901916
12.428511901746761 332.0484110440503 0.7968751798441797
12.433739456700177 330.48870655979323 0.7960401730474579
12.438967011653594 329.19246110136936 0.7960947096077922
12.44419456660701 330.0959018972892 0.7973751859128649
12.449422121560426 330.096879268573 0.7990650164791965
12.454649676513842 329.9278755092662 0.8007756461976623
12.459877231467258 331.8684129253414 0.8042119337825234
12.465104786420675 333.5778755112962 0.807626038179571
12.47033234137409 334.6951640234283 0.8100885171111306
12.475559896327507 334.4118076225384 0.8093617961767886
12.480787451280923 329.85570498379076 0.804613554729737
12.48601500623434 324.239601267532 0.7981416493684815
12.491242561187756 320.9140383246727 0.7950840516230501
12.496470116141172 322.17293764956395 0.8006504187486921
12.501697671094588 326.5173619882713 0.8077811081786108
12.506925226048004 325.34215782022045 0.8068958476654979
12.51215278100142 322.08294784124695 0.8041259395260844
12.517380335954837 316.60860661159785 0.7971826946380594
12.522607890908253 315.7096918188752 0.7971065848762061
12.527835445861669 314.19819687585846 0.7982056741324809
12.533063000815085 316.35136187718695 0.8036644762773043
12.538290555768501 312.89051586957873 0.7991326456468825
12.543518110721918 314.2873188581409 0.8015161401653729
12.548745665675334 316.21881037447184 0.8040317591077716
12.55397322062875 313.08177311901693 0.8006298351379113
12.559200775582166 314.0741025219425 0.8039214916994616
12.564428330535582 309.5731331027539 0.793148234489468
12.569655885488999 306.6186996996406 0.7809443807152103
12.574883440442415 306.7740103366868 0.7775198921897292
12.580110995395831 305.97142956545997 0.7732315615034508
12.585338550349247 306.7453164604316 0.7732333108731466
12.590566105302663 306.7359073751701 0.7716039989499498
12.59579366025608 308.27868890382257 0.7730993781635919
12.601021215209496 310.4845437632055 0.7745795303534716
12.606248770162912 312.8176435105997 0.7769032048550294
12.611476325116328 313.4855306430825 0.7771969912816007
12.616703880069744 313.70552506384104 0.7762337468061555
12.62193143502316 314.01308856285846 0.7750488829112866
12.627158989976577 314.415774810925 0.773279957128092
12.632386544929993 312.3877879934745 0.7697269900495085
12.63761409988341 313.8315147520115 0.7702244077154461
12.642841654836825 314.9075728581048 0.7704197065419506
12.648069209790242 318.59574893208855 0.7755976179279521
12.653296764743658 320.94365619126296 0.7771270573164732
12.658524319697074 322.4057080896661 0.7785164749952925
12.66375187465049 323.9586475443327 0.7805461591821824
12.668979429603906 326.26547398194856 0.7811282938323717
12.674206984557323 329.21182247886674 0.7826135104381694
12.679434539510739 332.82639234805833 0.7852408494561937
12.684662094464155 338.63322260950196 0.7892353864919203
12.689889649417571 341.9935482647371 0.7922559302498503
12.695117204370987 348.7907515184415 0.7990236639179469
12.700344759324404 358.419600962936 0.8083741919075615
12.70557231427782 368.4689699623148 0.8199871456242864
12.710799869231236 380.02854072089553 0.8323463531654431
12.716027424184652 387.4525267340922 0.8399358630578143
12.721254979138068 392.3970195741451 0.8450569190101217
12.726482534091485 397.81190212276425 0.849648325136573
12.7317100890449 398.8713489244143 0.8501978629971998
12.736937643998317 397.68281431178536 0.8485150488889188
12.742165198951733 394.8627012500014 0.8449338667232025
12.74739275390515 396.08053625711636 0.8456140773979727
12.752620308858566 400.57820778547756 0.8507356922926613
12.757847863811982 400.89327144360675 0.8510277969688445
12.763075418765398 400.44790835651196 0.8507910382400148
12.768302973718814 394.12636055715404 0.8446892126251331
12.77353052867223 386.8972769674412 0.8359516702289104
12.778758083625647 381.4606115107572 0.8302930241084917
12.783985638579063 373.1813237296463 0.8208869993390034
12.789213193532479 368.84386510305023 0.8154542701606026
12.794440748485895 360.1843002547888 0.806381817126839
12.799668303439312 361.0493442701047 0.8066721209575191
12.804895858392728 363.228696824653 0.8097751716208424
12.810123413346144 360.6128189485412 0.8071589681138183
12.81535096829956 356.086616324483 0.8009905118951768
12.820578523252976 349.2957453081584 0.792920731109048
12.825806078206393 345.3758487029431 0.7887887039900597
12.831033633159809 344.050542477743 0.7862755112330992
12.836261188113225 344.34828034718316 0.7866441825917343
12.841488743066641 346.83692595273783 0.7888916086742975
12.846716298020057 349.3924345683924 0.7919048797015399
12.851943852973474 353.5444444084836 0.797513457125698
12.85717140792689 353.5758330900031 0.7970052089976295
12.862398962880306 353.938947858168 0.7963132061202941
12.867626517833722 351.05174298664446 0.79263922725796
12.872854072787138 351.19684803489105 0.7936575100109395
12.878081627740555 357.48090639667817 0.8011635313900857
12.88330918269397 364.11216676698155 0.8096399782161463
12.888536737647387 370.5496649658247 0.8148847666782872
12.893764292600803 369.28232295096564 0.8118714318454676
12.89899184755422 368.2059287276564 0.8095657229757021
12.904219402507636 365.1169769619097 0.8050367979460166
12.909446957461052 362.74908072650356 0.8021181670158752
12.914674512414468 358.6130550344916 0.7977918300986275
12.919902067367884 355.96646291900055 0.7944197909763636
12.9251296223213 351.7418804159632 0.7900030856477649
12.930357177274717 351.1199603980812 0.7900300253406215
12.935584732228133 347.19115928105873 0.7859549729827214
12.940812287181549 341.01170365320667 0.7789567131449446
12.946039842134965 336.3413940804635 0.7725745877236674
12.951267397088381 330.116225355203 0.7649594476229786
12.956494952041798 327.30563630154796 0.7612156587473263
12.961722506995214 327.44166377587254 0.7611056678654713
12.96695006194863 324.1096107267113 0.7565267338414831
12.972177616902046 323.836251088246 0.7566516529106265
12.977405171855462 322.7717978313938 0.755892309957166
12.982632726808879 320.6487547852642 0.7537327702848514
12.987860281762295 324.7613104442372 0.7582448157630032
12.993087836715711 326.2391591762977 0.7588288915886566
12.998315391669127 325.54928861533705 0.7578015128385149
13.003542946622543 323.66020041051337 0.7569814173191936
13.00877050157596 322.83261453375417 0.7573296804711411
13.013998056529376 325.33172405361654 0.7603074537499425
13.019225611482792 329.077404374739 0.7645280884105174
13.024453166436208 331.9814518243336 0.7670910865758039
13.029680721389624 330.5974662672243 0.7659188939933206
13.03490827634304 332.8414834022882 0.7684569560793819
13.040135831296457 336.06389413232046 0.7740621362167429
13.045363386249873 340.42524887632356 0.7791868294066171
13.05059094120329 343.8082080335553 0.783759463609214
13.055818496156705 344.57440360405803 0.7842166886731838
13.061046051110122 344.2271035974688 0.7823416239899316
13.066273606063538 343.19245569040646 0.7803652748220163
13.071501161016954 340.1218880079182 0.7756352614844985
13.07672871597037 336.520271718635 0.7715229954422365
13.081956270923786 335.7920912813751 0.7726155864736877
13.087183825877203 334.6412618121024 0.7718308096551763
13.092411380830619 332.4376325296342 0.768962750226172
13.097638935784035 329.33137177648535 0.7649454011294694
13.102866490737451 321.2929527729325 0.7548650853858313
13.108094045690867 316.18251467975045 0.7497828134871427
13.113321600644284 315.4324870744803 0.7501106332268422
13.1185491555977 315.54200751020676 0.7511572699411481
13.123776710551116 317.12534980036554 0.7519768955302377
13.129004265504532 312.12484188043203 0.7455202121474684
13.134231820457948 312.2962224111573 0.7452284806349142
13.139459375411365 313.32002608407527 0.7459208029823534
13.14468693036478 314.5802104160261 0.7477107444979425
13.149914485318197 320.2168036725762 0.7559213263841524
13.155142040271613 320.06330755204635 0.7559776382236909
13.16036959522503 321.51643157608646 0.7574760655005582
13.165597150178446 322.558904486159 0.7591778712220372
13.170824705131862 321.35381641447793 0.7567490792571703
13.176052260085278 324.43430367389686 0.762160121980459
13.181279815038694 326.3216695102852 0.7633244942164221
13.18650736999211 327.3663319423942 0.7640686976540808
13.191734924945527 326.0901947901097 0.7619773552518305
13.196962479898943 325.4162206060224 0.7611342533062604
13.202190034852359 325.65511578322054 0.7636720136707728
13.207417589805775 325.7334211023257 0.7640317649082381
13.212645144759191 324.19339754824665 0.7631210384543761
13.217872699712608 321.2661752140305 0.7588805397076451
13.223100254666024 322.112902439506 0.7588353978798568
13.22832780961944 320.6393401638257 0.7568383504406943
13.233555364572856 320.35563436146595 0.7565557513361404
13.238782919526273 320.86464104450494 0.7568547709591344
13.244010474479689 316.66030487165847 0.7512418082082959
13.249238029433105 316.99684135867597 0.7518413477517322
13.254465584386521 320.76106870570544 0.7566002598591225
13.259693139339937 322.4406494776717 0.7593940774351403
13.264920694293354 324.65022079417133 0.763121657661945
13.27014824924677 321.1461673446938 0.7602189934892802
13.275375804200186 314.19826526868223 0.7503542483576566
13.280603359153602 312.1212895785074 0.7473363619485244
13.285830914107018 311.54646667667174 0.7461811654129668
13.291058469060435 313.069935530783 0.7484323640232593
13.29628602401385 315.7489006896606 0.7530843882244607
13.301513578967267 315.35556845743787 0.7523277284321079
13.306741133920683 312.76331928339033 0.7496548496070763
13.3119686888741 310.6558194746002 0.7471720776642908
13.317196243827516 308.3357215895214 0.7440896095829016
13.322423798780932 306.4672346901123 0.7424680766694964
13.327651353734348 306.99325073276714 0.7426141211106373
13.332878908687764 304.0778777912982 0.7412041238872963
13.33810646364118 302.5606901662688 0.7388696104653921
13.343334018594597 304.00924788926903 0.7407506901162997
13.348561573548013 302.3736860773172 0.7394889962980273
13.353789128501429 304.13059098468096 0.7411164717876398
13.359016683454845 302.02692428888673 0.738084246154498
13.364244238408261 300.7271765257425 0.7349753668086773
13.369471793361678 303.62185269794725 0.7376958893628321
13.374699348315094 303.5367083246758 0.7382394061500476
13.37992690326851 303.0552919945734 0.7391521086774681
13.385154458221926 304.5108666968469 0.7414667350850938
13.390382013175342 302.36615363609064 0.7392225411441108
13.395609568128759 302.0531928109312 0.7392559090035362
13.400837123082175 304.6866861888402 0.7421862164305792
13.406064678035591 305.98690503279437 0.7439935566129463
13.411292232989007 307.8067682530087 0.745120651580496
13.416519787942423 310.29921155092654 0.7466841964937802
13.42174734289584 308.78986831795237 0.7443889737785601
13.426974897849256 309.0847035630233 0.7437788862091905
13.432202452802672 312.52046700473943 0.7477850379386376
13.437430007756088 313.11120852385034 0.7488696419222565
13.442657562709504 315.3657364126553 0.75170327362111
13.44788511766292 317.77796102184044 0.7544352514783242
13.453112672616337 318.402936636435 0.7554962499760279
13.458340227569753 322.93695912386755 0.7593272956173964
13.46356778252317 321.85837193070324 0.7578498536901107
13.468795337476585 320.9494475740733 0.7570300854338388
13.474022892430002 320.1567220452603 0.7558151672535552
13.479250447383418 323.017948584088 0.7599399845630888
13.484478002336834 325.11972699669565 0.7622702331635344
13.48970555729025 324.72718339245154 0.7615564302765528
13.494933112243666 322.2716593632263 0.7586421662635509
13.500160667197083 320.3211666683075 0.7554973787508754
13.505388222150499 318.0562113127176 0.7531741301709999
13.510615777103915 317.9279095067838 0.7531141257577074
13.515843332057331 316.35294118095965 0.7519105983666581
13.521070887010747 316.0841263281898 0.7526186013047562
13.526298441964164 311.0477033585016 0.7464896328776206
13.53152599691758 309.6134774769225 0.745091308351859
13.536753551870996 307.010241828177 0.7412193323909666
13.541981106824412 303.5916833979367 0.7390149767856464
13.547208661777828 304.20209712163637 0.7402558327056304
13.552436216731245 302.1945482163803 0.7379542531257163
13.55766377168466 301.7008627749738 0.7377771897435016
13.562891326638077 296.26287755188815 0.7301746254829609
13.568118881591493 294.2846657861909 0.728620967241488
13.57334643654491 290.10308279369673 0.7259617231349494
13.578573991498326 288.8517608769947 0.7251167601762191
13.583801546451742 284.6279816193643 0.7201412009936407
13.589029101405158 281.0042357332068 0.7150588129083626
13.594256656358574 279.0385573706368 0.7125394423570867
13.59948421131199 277.54080798743826 0.712193817514352
13.604711766265407 277.28840066096114 0.7137765132499496
13.609939321218823 274.75385407543865 0.7123775597475037
13.615166876172239 273.205622234113 0.7103752486297081
13.620394431125655 271.8118503364129 0.7070459019076437
13.625621986079071 270.51380902103864 0.7035245594645114
13.630849541032488 270.98560687597416 0.7048637172042337
13.636077095985904 273.1622175959623 0.7092865361945666
13.64130465093932 272.7223867778821 0.7105218199468011
13.646532205892736 270.734530863988 0.7069808118383009
13.651759760846153 266.9267831266198 0.7015863862151458
13.656987315799569 264.05030474766613 0.6967320720765491
13.662214870752985 262.58424964660054 0.6939327519874349
13.667442425706401 260.4489752923898 0.6910426571844389
13.672669980659817 261.6389342758949 0.6932029801523233
13.677897535613234 261.9021106396437 0.6941957145957321
13.68312509056665 262.74579530890935 0.6974687111153053
13.688352645520066 263.675550310507 0.6987385155347684
13.693580200473482 263.51025395242164 0.699024941859431
13.698807755426898 263.3762142092646 0.6987300632506419
13.704035310380315 267.66515364391347 0.7039856648139413
13.70926286533373 268.66937540592056 0.7058385118657224
13.714490420287147 268.8519667550711 0.7055248287640616
13.719717975240563 266.94649588648656 0.7021868548285694
13.72494553019398 266.84595422864436 0.7026941646585918
13.730173085147396 266.8572216866463 0.7029879625865676
13.735400640100812 266.50018152635306 0.7008674788441366
13.740628195054228 265.875588980894 0.6995378137826918
13.745855750007644 267.6715211541461 0.7000379479469465
13.75108330496106 268.36660468744725 0.7007729568715674
13.756310859914477 268.1807787657612 0.7023587061341678
13.761538414867893 265.8933345890229 0.701602043988923
13.766765969821309 263.9912665569889 0.697511727829013
13.771993524774725 263.8201570604316 0.6984937247854928
13.777221079728141 264.82280336300886 0.7001246419418623
13.782448634681558 262.0327009577971 0.6968111717507888
13.787676189634974 259.5666100330577 0.6947755215595856
13.79290374458839 256.65566333355645 0.6895290224043868
13.798131299541806 259.43826269371056 0.692814484025363
13.803358854495222 262.6619586243656 0.6973725204809422
13.808586409448639 263.23714660930506 0.6986887089559388
13.813813964402055 263.5033528011112 0.6995079853215866
13.819041519355471 262.1317597709355 0.6984880728297739
13.824269074308887 260.85097659618094 0.6966329596206994
13.829496629262303 263.0347628532471 0.6979340052652421
13.83472418421572 262.27772780722313 0.6965851809526807
13.839951739169136 265.20727942305916 0.6973180722344484
13.845179294122552 265.13759351820005 0.6983133562277247
13.850406849075968 266.29091098577555 0.7006246112684182
13.855634404029384 265.9663157880494 0.7005950552538607
13.8608619589828 264.1162459902081 0.6995077263299092
13.866089513936217 265.990196207971 0.7009591353483647
13.871317068889633 267.1161990015178 0.7026943126461115
13.87654462384305 268.2336860706264 0.7045034342172073
13.881772178796465 263.87925615268733 0.6982903758778769
13.886999733749882 263.5918349235805 0.6965271283322303
13.892227288703298 264.2127648592712 0.6959055188398257
13.897454843656714 267.82711961855347 0.7002559829806694
13.90268239861013 273.49320305541835 0.7081158868721321
13.907909953563546 274.40028107648413 0.7095293772401834
13.913137508516963 277.3683095633616 0.7137374014645136
13.918365063470379 275.19818408702025 0.7112179387316229
13.923592618423795 274.56100660225513 0.709572031409849
13.928820173377211 275.3625164978645 0.7107692817672627
13.934047728330627 274.8501389215038 0.7085900514730505
13.939275283284044 277.882246501534 0.7117555495806085
13.94450283823746 279.4750340797978 0.7132271007531232
13.949730393190876 280.5094092899087 0.7143498545512681
13.954957948144292 281.1359501091794 0.7164520455997667
13.960185503097708 283.1492870787686 0.7207933135489171
13.965413058051125 283.61901468019585 0.7216422071973654
13.97064061300454 282.9342045180191 0.7203158902883878
13.975868167957957 281.24481242548904 0.7179412044218876
13.981095722911373 276.2585778367224 0.7101058931461326
13.98632327786479 273.2914140541685 0.707202452268977
13.991550832818206 273.3138666596853 0.7071481490139806
13.996778387771622 271.592241839321 0.704374342925669
14.002005942725038 270.36423816867756 0.7029551545052374
14.007233497678454 270.0993267742354 0.7019614337556741
14.01246105263187 270.2617992308338 0.7033106791117236
14.017688607585287 270.430799963985 0.7042472954627771
14.022916162538703 275.10068400927895 0.7106879880245623
14.028143717492119 275.9902732101824 0.712480371503092
14.033371272445535 278.55809250477876 0.7155265302588647
14.038598827398951 279.57491765518984 0.7172216084429593
14.043826382352368 278.618533260178 0.7147090748486856
14.049053937305784 280.0162310538342 0.716524640300927
14.0542814922592 280.6684972478198 0.7161989165665581
14.059509047212616 282.5142324924863 0.7190423163875547
14.064736602166032 281.97229498956625 0.7183414771318829
14.069964157119449 282.95927559404623 0.7184784561754443
14.075191712072865 282.65976454733516 0.7170749925390917
14.080419267026281 284.2758767468166 0.7177377491780293
14.085646821979697 291.9290370117819 0.7276492986602152
14.090874376933114 294.89917739637235 0.7317660868511328
14.09610193188653 298.05285648487694 0.736271495798147
14.101329486839946 301.73523728182954 0.7396774160978642
14.106557041793362 304.3267679455299 0.7432329020963275
14.111784596746778 304.4860473726406 0.7425177965055089
14.117012151700195 305.7984164909654 0.7442520004679952
14.12223970665361 301.5337042564407 0.7389447456093788
14.127467261607027 298.4810134131667 0.7341083420822117
14.132694816560443 298.26737434606986 0.7339186285012048
14.13792237151386 296.6292022657489 0.7327297492905589
14.143149926467276 295.66610648788094 0.7315138372365896
14.148377481420692 297.3561277611861 0.7353961641633779
14.153605036374108 296.1021565349861 0.7337291965759388
14.158832591327524 294.16529725143914 0.7299806551507502
14.16406014628094 295.61967468207104 0.7310063479163225
14.169287701234357 295.6430119865398 0.7309840543235789
14.174515256187773 295.37234477524663 0.7318348030862001
14.179742811141189 294.59280474594584 0.7303967598810798
14.184970366094605 290.34352729728454 0.7248897188555203
14.190197921048021 286.7719196120572 0.719268895920123
14.195425476001438 285.20469775659535 0.7175927290769212
14.200653030954854 284.2057724409249 0.7161614078546386
14.20588058590827 288.2932786593188 0.7219990329052929
14.211108140861686 290.6836924210562 0.7257591078540768
14.216335695815102 291.16345669838546 0.7254031089293512
14.221563250768519 291.1584472958867 0.7251458553887906
14.226790805721935 291.5552286902719 0.7255138067256285
14.232018360675351 291.1706684114412 0.7249031394501977
14.237245915628767 292.40019810210595 0.7255425134083953
14.242473470582183 288.4123265889199 0.7195717161958404
14.2477010255356 285.37968794086845 0.7161370017496931
14.252928580489016 285.12896342655193 0.7150734239026805
14.258156135442432 285.345951430767 0.715784131920068
14.263383690395848 288.0951282700552 0.7198019900264461
14.268611245349264 292.0981776491789 0.7242300333660353
14.27383880030268 290.8935420202908 0.7223020771703664
14.279066355256097 292.6884889930064 0.7240394270714257
14.284293910209513 294.2034456664702 0.7255096009696852
14.28952146516293 297.085981483506 0.7282150892687016
14.294749020116345 297.81840024026934 0.7282422941276101
14.299976575069762 298.6809422567913 0.7281973180566761
14.305204130023178 299.7499737283418 0.7300072715584324
14.310431684976594 300.497318245049 0.7325984471014575
14.31565923993001 300.46375433214024 0.7326815114783358
14.320886794883426 298.5825813797624 0.7297460721139684
14.326114349836843 301.21580902113686 0.7321043559651071
14.331341904790259 304.01863296713105 0.7338335039796822
14.336569459743675 306.59502264233726 0.7373514846909242
14.341797014697091 307.3154880050446 0.7386263709198988
14.347024569650507 310.5283856025443 0.7429497687714799
14.352252124603924 309.6462938165461 0.7418990491445665
14.35747967955734 311.6301794606122 0.7448105643451212
14.362707234510756 310.3952725164715 0.7427511161793798
14.367934789464172 309.4071097244316 0.7417687335844894
14.373162344417588 311.862643590238 0.7440757802622023
14.378389899371005 313.1537753254043 0.7455255164380235
14.38361745432442 312.818956916419 0.7461801289501306
14.388845009277837 308.0062964890335 0.7410042808087434
14.394072564231253 302.5737247137904 0.7354671679155339
14.39930011918467 301.4337906036017 0.7339157345472884
14.404527674138086 304.461024080403 0.736553508423407
14.409755229091502 307.43793481226686 0.7396666572871504
14.414982784044918 308.2860569166223 0.7404965812915032
14.420210338998334 309.03661072261076 0.7418569938994966
14.42543789395175 307.10092661957935 0.7408105919279638
14.430665448905167 305.9057210811549 0.738569353198221
14.435893003858583 304.59519927724176 0.7353914704055101
14.441120558811999 307.2684398100467 0.7384155343245441
14.446348113765415 309.7871459614434 0.7406249600369028
14.451575668718831 313.0018373197391 0.7454404115341566
14.456803223672248 314.59430163704326 0.7473703245902679
14.462030778625664 317.2779988874162 0.7498208128031104
14.46725833357908 319.1213271353217 0.7520200883769218
14.472485888532496 323.94323171286146 0.7569118640330809
14.477713443485912 327.9642446095391 0.7613448782338764
14.482940998439329 333.1261653686074 0.766667035129608
14.488168553392745 335.4512628670217 0.7685582850465433
14.493396108346161 340.50841555197036 0.774857110808728
14.498623663299577 344.22500464358205 0.7804790171604994
14.503851218252994 345.5184418400492 0.7825834630912705
14.50907877320641 344.79587927862633 0.7809176247410375
14.514306328159826 341.23192212200865 0.7759731239621107
14.519533883113242 340.89260572862855 0.7745417103889456
14.524761438066658 341.02466662508635 0.775028504625772
14.529988993020075 337.6284731443928 0.7716181474424114
14.53521654797349 336.8552649446572 0.770469312163627
14.540444102926907 332.82595896555796 0.766227888682584
14.545671657880323 329.5606761007471 0.7635730158691496
14.55089921283374 325.05894711900834 0.7594101649047827
14.556126767787156 319.85696537239295 0.7540197964779707
14.561354322740572 317.5994143984998 0.7522134843672375
14.566581877693988 313.3690439389962 0.7475618173667259
14.571809432647404 311.05899245650875 0.7450184173856486
14.57703698760082 308.91268638401846 0.7425551713914673
14.582264542554237 307.62734423058475 0.740542706488652
14.587492097507653 308.96286707909485 0.7415827345656288
14.592719652461069 307.1545936445972 0.7381163316087852
14.597947207414485 309.5367176065149 0.7400532231974851
14.603174762367901 313.8620762129084 0.7438782770958906
14.608402317321318 319.69459057652887 0.749953085449077
14.613629872274734 326.44879433058196 0.7577354234102034
14.61885742722815 334.6508361369632 0.7671443812393954
14.624084982181566 341.0111177008259 0.7747521778645864
14.629312537134982 345.57242040761986 0.7803818395706403
14.634540092088399 353.6369083634214 0.7890614330629361
14.639767647041815 355.800067028097 0.7906149908568574
14.644995201995231 355.83241640208115 0.7899148899550522
14.650222756948647 353.07565680500744 0.78583541544023
14.655450311902063 351.2966077257627 0.784009342457701
14.66067786685548 350.6270555178792 0.7831555244565138
14.665905421808896 352.70555291844346 0.7859774027894191
14.671132976762312 354.38887705011524 0.7879868367194667
14.676360531715728 355.9261101928254 0.7887665416239369
14.681588086669144 356.8288536482571 0.7884179539508019
14.68681564162256 355.9069462143486 0.7870350223369956
14.692043196575977 355.09166859547094 0.785993012026788
14.697270751529393 351.3573554566406 0.7824800820098168
14.70249830648281 352.4782284634191 0.7840567580112185
14.707725861436225 352.62946016688363 0.7839400063499075
14.712953416389642 354.3266340216255 0.7852577095988637
14.718180971343058 355.72983789869176 0.7866431384559885
14.723408526296474 355.6266124304497 0.7875610507900447
14.72863608124989 356.63827820458164 0.7890986147167794
14.733863636203306 352.2785210937782 0.7837072984573312
14.739091191156723 351.0356809398038 0.7814843329947827
14.744318746110139 346.11460758556734 0.7766891347544356
14.749546301063555 341.96876473561355 0.7723160678022699
14.754773856016971 335.54721921631403 0.7659041515924121
14.760001410970387 327.53146706568464 0.7579822544464455
14.765228965923804 323.5598872507843 0.7533678380427357
14.77045652087722 318.5262242548773 0.7478181503128717
14.775684075830636 317.1938697753435 0.7455501769482188
14.780911630784052 313.9273124742661 0.7418872096270139
14.786139185737468 313.22959719459885 0.7424751406419143
14.791366740690885 313.98081715102074 0.743142976355168
14.7965942956443 312.72187924202353 0.7411519310443015
14.801821850597717 310.0100960537833 0.7370886293996641
14.807049405551133 308.6758073813976 0.7346935866515183
14.81227696050455 309.5115510732674 0.7361361012459525
14.817504515457966 314.55956231658405 0.7428368049559153
14.822732070411382 318.63216894154533 0.7468995360110969
14.827959625364798 323.9994914985938 0.7532703029969157
14.833187180318214 326.4972411520158 0.7561914662112316
14.83841473527163 329.7392674608436 0.7593290707136815
14.843642290225047 329.7348561627344 0.7600257758205363
14.848869845178463 330.66058276246565 0.7608290186906501
14.854097400131879 332.86517654496515 0.7633400410144653
14.859324955085295 333.81045592630807 0.765393678392561
14.864552510038711 334.9334842334692 0.7661494855270142
14.869780064992128 338.7516420704921 0.7702193018212368
14.875007619945544 341.9907073138642 0.7739086417066892
14.88023517489896 342.990054910052 0.7752939157709762
14.885462729852376 344.1036774367363 0.7766949930033907
14.890690284805792 343.84792246425206 0.7763207158047195
14.895917839759209 345.07756982413053 0.7765835667984335
14.901145394712625 347.63316207913425 0.7791616435919011
14.906372949666041 347.7282596519744 0.7787906571866086
14.911600504619457 348.41969471331055 0.7794834818597716
14.916828059572873 345.8753513665765 0.7766252519147683
14.92205561452629 340.0350567557985 0.7700462341903632
14.927283169479706 331.2726281410011 0.7606276276640126
14.932510724433122 326.1622921952406 0.7557389380787292
14.937738279386538 321.863227647293 0.7505982564138246
14.942965834339955 320.4265697339277 0.7504561945191889
14.94819338929337 315.5953322301592 0.7455326553761199
14.953420944246787 309.1643821539888 0.738481333689687
14.958648499200203 303.9734176054583 0.7322726143343753
14.96387605415362 302.54199448040333 0.7307754641633043
14.969103609107036 299.98241101658647 0.7286523948670323
14.974331164060452 300.3787798395124 0.7297448207457112
14.979558719013868 299.0825337492168 0.7272986252031698
14.984786273967284 295.2364226321142 0.7219076662809506
14.9900138289207 295.5645260908605 0.7221978048132345
14.995241383874117 296.74176661051865 0.7234401793624866
15.000468938827533 300.0929584388127 0.7282870834660669
15.005696493780949 304.33687824999646 0.7334796919066356
15.010924048734365 306.72324247979407 0.7361488812196255
15.016151603687781 307.48272770748633 0.7373849327863852
15.021379158641198 308.60734122397747 0.7387241938069272
15.026606713594614 305.07070277728246 0.7341070126033713
15.03183426854803 304.70042894510834 0.7331318915077223
15.037061823501446 306.96946774683215 0.7354164064865899
15.042289378454862 309.02703278479265 0.7370653527842993
15.047516933408279 313.03815921292227 0.7422498253092115
15.052744488361695 317.5940590791804 0.7475359659518486
15.057972043315111 320.3873637890107 0.7516116971453383
15.063199598268527 320.99362245645057 0.7528436244361643
15.068427153221943 321.05218754572286 0.752410208735639
15.07365470817536 318.2903577491323 0.7495492164808882
15.078882263128776 316.1897940829843 0.7465491575274996
15.084109818082192 312.9685731203623 0.7426192709167184
15.089337373035608 313.8227421763946 0.7430538705980072
15.094564927989024 313.43944541209174 0.7422557440040487
15.09979248294244 310.9519948892906 0.7395366337596976
15.105020037895857 310.20567403997615 0.7389400800202299
15.110247592849273 307.5954058859695 0.7356766415450566
15.11547514780269 305.0030925498597 0.7323908698222263
15.120702702756105 305.54190680658235 0.7331506246591842
15.125930257709522 303.7620996987545 0.7308531682441464
15.131157812662938 302.5814865361962 0.7302544935940903
15.136385367616354 300.3648270986416 0.7290910313768822
15.14161292256977 297.12267355726397 0.7264048372789574
15.146840477523186 295.1144413935203 0.7250223829840238
15.152068032476603 295.9765016705692 0.7254626280254126
15.157295587430019 296.25497657311865 0.7248358287267087
15.162523142383435 297.47760586737326 0.725907386126622
15.167750697336851 294.9237765459608 0.7227554262637789
15.172978252290267 292.02855651690595 0.720549995758373
15.178205807243684 287.13791046571305 0.7164003118131588
15.1834333621971 284.46983230645486 0.7141499998226485
15.188660917150516 280.48818644140704 0.708887500454064
15.193888472103932 277.91577770522775 0.705875647056733
15.199116027057348 275.5721502374029 0.7025291192544285
15.204343582010765 279.14622997917314 0.7075404098910592
15.20957113696418 283.715196409956 0.7123537058273248
15.214798691917597 286.3572898544745 0.7155261649980555
15.220026246871013 285.99658598903096 0.7141009653369207
15.22525380182443 282.2737219109638 0.7079738799482075
15.230481356777846 278.36763267994075 0.703478466113889
15.235708911731262 275.56492653590766 0.7004909897025877
15.240936466684678 275.86996845431645 0.7008293997143357
15.246164021638094 278.1565855547607 0.7054550179895411
15.25139157659151 283.39222665307324 0.7120377108262965
15.256619131544927 283.23045015813994 0.7119357568200329
15.261846686498343 278.94807634977053 0.706016696543761
15.267074241451759 276.1770112826957 0.7012528371323183
15.272301796405175 273.29156019022247 0.6978375931348668
15.277529351358591 274.2938798224527 0.6994589089006511
15.282756906312008 273.55601946210214 0.6977069370819378
15.287984461265424 274.7264192381921 0.698152442576955
15.29321201621884 277.21564039383736 0.7014182728754587
15.298439571172256 278.6814778758677 0.7021244777514271
15.303667126125672 281.32902396340177 0.7060947462427953
15.308894681079089 281.95642094323824 0.7061751160936354
15.314122236032505 283.5542096069513 0.7078574329856762
15.319349790985921 286.5636769204724 0.7124528565147726
15.324577345939337 289.88179742540495 0.7172789931224977
15.329804900892753 290.4796914003457 0.7191139912755613
15.33503245584617 291.45607350376775 0.7204946750022221
15.340260010799586 289.4590788406856 0.7185504452170945
15.345487565753002 289.9157489618759 0.7184946925459671
15.350715120706418 291.5339478319417 0.7190706637844791
15.355942675659835 292.9735462311356 0.7202771157763485
15.36117023061325 295.34745555410086 0.7232315420892849
15.366397785566667 297.17351795322463 0.7249375159099131
15.371625340520083 300.03185275029574 0.7272763544625802
15.3768528954735 299.9198457409752 0.7273385457686888
15.382080450426916 300.91527057953954 0.7280121772402471
15.387308005380332 300.94889530806404 0.7290937907974913
15.392535560333748 299.0503109862868 0.7285425803838678
15.397763115287164 298.1641948816017 0.7365985003655913
15.40299067024058 298.69157739421684 0.7458211036201098
15.408218225193997 296.2065404006792 0.7471712864321293
15.413445780147413 295.07295701940257 0.7478869944334932
15.418673335100829 295.4786934724174 0.7514406532138246
15.423900890054245 296.64898838868277 0.7552554037713886
15.429128445007661 299.67775068002834 0.7630033943086213
15.434355999961078 300.53912102782704 0.7678344213221143
15.439583554914494 302.73633158715813 0.773292299631331
15.44481110986791 300.73069705561045 0.7733517627998097
15.450038664821326 302.70938121704467 0.777758177895209
15.455266219774742 299.3761594554613 0.775361928803575
15.460493774728159 299.35747076483153 0.7775673760898989
15.465721329681575 299.5661432316932 0.7797837214388307
15.470948884634991 300.36235315622287 0.7834863010630694
15.476176439588407 299.5782177012508 0.7839795389285871
15.481403994541823 297.66228594353134 0.7830765715904424
15.48663154949524 297.92595129130234 0.7857619656312775
15.491859104448656 300.8800163334165 0.7919840135696211
15.497086659402072 304.6587881534307 0.799453876198871
15.502314214355488 305.30850654009174 0.8024657391167171
15.507541769308904 302.74367925015474 0.8000022512577506
15.51276932426232 298.14670357947284 0.7960979883646002
15.517996879215737 295.4667033487585 0.7941186705967862
15.523224434169153 292.3588267913947 0.7923672341367043
15.52845198912257 292.5373742006986 0.7949681170605932
15.533679544075985 294.3483675832252 0.7994106047530152
15.538907099029402 294.189622288273 0.8002051749959109
15.544134653982818 295.097735756784 0.801675067916793
15.549362208936234 293.6231940263346 0.7996883662374097
15.55458976388965 289.84129248532355 0.7961246585851082
15.559817318843066 287.64913716291863 0.7963906413284473
15.565044873796483 286.14171966772716 0.7973821616490725
15.570272428749899 286.23222630004864 0.7998953728475395
15.575499983703315 286.5718629417251 0.8026043489165581
15.580727538656731 287.3882311679757 0.803362250429777
15.585955093610147 286.6121095049708 0.8033708980527065
15.591182648563564 286.2486792925281 0.8041554706276212
15.59641020351698 286.17903780563023 0.8067902605043129
15.601637758470396 284.35104866653984 0.8068699637485475
15.606865313423812 280.5526111947135 0.8038977621927876
15.612092868377228 277.9848855852283 0.8009857055940574
15.617320423330645 278.43901693485634 0.8029139457994576
15.62254797828406 278.00533543231126 0.8044648929896431
15.627775533237477 277.2217119127785 0.8047036530438086
15.633003088190893 272.63684444452855 0.8004978827984236
15.63823064314431 272.9161324033095 0.8004987288492363
15.643458198097726 268.54426246965045 0.782421667753401
15.648685753051142 270.4136577133145 0.7795833931440884
15.653913308004558 270.18685231969135 0.7747928818402604
15.659140862957974 268.37408126853904 0.7677850394267435
15.66436841791139 268.70321711401226 0.7636939072893923
15.669595972864807 266.26565107665965 0.7580287065408611
15.674823527818223 265.81487015336376 0.7539881587767916
15.680051082771639 268.03626362752453 0.7562533671471691
15.685278637725055 268.890760012989 0.7555863165167641
15.690506192678471 269.4989110205769 0.7553065690459021
15.695733747631888 271.11173313244876 0.756329901014399
15.700961302585304 269.10676680285826 0.7510855457973322
15.70618885753872 270.8374295678116 0.7521527330410535
15.711416412492136 270.2401411745467 0.7493780160225475
15.716643967445552 271.0464484255263 0.7499151477833004
15.721871522398969 271.43928249943906 0.7504609866445461
15.727099077352385 270.229892317597 0.7476469385584114
15.732326632305801 268.5556475515036 0.7440446050739763
15.737554187259217 269.0108364052121 0.7442176193657798
15.742781742212633 272.7092534178926 0.7500354364307443
15.74800929716605 278.27352802232986 0.7575542360542658
15.753236852119466 280.7018902030956 0.7590186180213156
15.758464407072882 282.81444346490645 0.7592685179295999
15.763691962026298 279.64673696123697 0.7542718857237931
15.768919516979715 279.5396878665832 0.7521452258252375
15.77414707193313 277.1713725095032 0.7482470665761138
15.779374626886547 276.59876913842965 0.7469899862078585
15.784602181839963 281.1029074615146 0.752564669415384
15.78982973679338 281.38932463076753 0.7522232622746842
15.795057291746796 279.5189559184524 0.7494594979938566
15.800284846700212 278.0905134271552 0.7465452913324513
15.805512401653628 276.6945169609725 0.7445882082031631
15.810739956607044 281.0510693925175 0.7503646357839026
15.81596751156046 283.07542909416986 0.7537303357033606
15.821195066513877 282.81185096516964 0.7531229276982626
15.826422621467293 281.59294128026664 0.7503340891710835
15.831650176420709 282.90145235581457 0.7500267868098667
15.836877731374125 283.34747488599584 0.7502269137062708
15.842105286327541 283.766480611846 0.7525502366160303
15.847332841280958 281.7886127951055 0.7502211747142284
15.852560396234374 274.3774445773524 0.7401590934756187
15.85778795118779 271.7937394266013 0.7346222335582459
15.863015506141206 272.16705077921335 0.7355489861607711
15.868243061094622 272.57448150877315 0.7363357630216419
15.873470616048039 274.8015072567223 0.7404440321994338
15.878698171001455 272.36055927240864 0.7358455643258096
15.883925725954871 271.92681265702953 0.7325833950663488
15.889153280908287 272.75433820352964 0.7312016189526415
15.894380835861703 274.61987237520066 0.7334452480545832
15.89960839081512 274.9370487551089 0.7342763808909942
15.904835945768536 275.7257757071933 0.7362298835126411
15.910063500721952 275.44938793195604 0.7357318181521589
15.915291055675368 273.4359183509624 0.7328789052004089
15.920518610628784 273.71987463146644 0.7325928755812723
15.9257461655822 273.00012948416133 0.7304192860805615
15.930973720535617 271.8696073683833 0.7282789396622438
15.936201275489033 269.2435813935432 0.7241608147128904
15.94142883044245 270.3245686607522 0.7258190696125731
15.946656385395865 273.1177162317731 0.7310049247035522
15.951883940349282 276.90549214065413 0.7362095815818313
15.957111495302698 278.1979840008049 0.735086199727112
15.962339050256114 279.1806816483109 0.7357774410958289
15.96756660520953 280.50599288312844 0.7362216048308855
15.972794160162946 279.77041800495067 0.7358790735922772
15.978021715116363 279.1514492126343 0.734949793966022
15.983249270069779 282.41258938794107 0.7406308620066373
15.988476825023195 281.63185466282226 0.7408894779446784
15.993704379976611 282.97944703561615 0.7437286049639753
15.998931934930027 280.55963233794193 0.7409513774723727
16.004159489883442 277.7133743092219 0.7369544535154542
16.009387044836856 279.21322208823375 0.7372885150629144
16.01461459979027 277.41168613454226 0.7344346881560619
16.019842154743685 277.67693286507784 0.7351017045155065
16.0250697096971 276.7818510762785 0.7334812665621284
16.030297264650514 276.91390467208055 0.7330807998070752
16.03552481960393 277.84921925790786 0.7329893946798184
16.040752374557343 279.0296766390571 0.7333371317011386
16.045979929510757 278.00971472100724 0.7319906089051409
16.05120748446417 283.75788236922256 0.7395257697128926
16.056435039417586 286.46543960581306 0.7432511830394237
16.061662594371 288.12757212574417 0.7450252699232177
16.066890149324415 293.7510015931265 0.7518232035964421
16.07211770427783 295.15284681431166 0.7529980325712485
16.077345259231244 301.32777877975064 0.7599952612794236
16.08257281418466 304.149062992946 0.7631961251501164
16.087800369138073 305.69287410351313 0.7653417512227245
16.093027924091487 307.8689711173401 0.7679420219726283
16.0982554790449 311.96272752781664 0.7723631716342952
16.103483033998316 313.55036151741666 0.7739643439616736
16.10871058895173 314.2937017673709 0.7740363084815342
16.113938143905145 316.8286175011353 0.7776360644188938
16.11916569885856 319.11282942867905 0.7809910353376681
16.124393253811974 321.3322728153868 0.7850009326605428
16.129620808765388 319.0492670829313 0.7832789342874069
16.134848363718802 316.07693831662675 0.779624185981586
16.140075918672217 314.0145477741754 0.7757078370491151
16.14530347362563 316.86370521759636 0.7798534495667232
16.150531028579046 315.8066026077554 0.7777549783178582
16.15575858353246 318.50241315206443 0.7813018901372399
16.160986138485875 318.08142809798966 0.7796235390438394
16.16621369343929 317.0316008534621 0.7774886753399559
16.171441248392703 313.9947704730091 0.7739946923591654
16.176668803346118 307.97755360006823 0.7674745950218835
16.181896358299532 304.30603225717664 0.7634824413391468
16.187123913252947 300.71712942105233 0.7581495638763495
16.19235146820636 296.4845649082542 0.7525257446983408
16.197579023159776 291.49628111186763 0.7462593122389777
16.20280657811319 285.15192594621067 0.7390014404736517
16.208034133066604 279.2384850063359 0.7320891933900229
16.21326168802002 276.51525401409435 0.7294362070253665
16.218489242973433 273.433652666653 0.7257511069802057
16.223716797926848 270.4035692770602 0.7214668533118834
16.228944352880262 269.90075331272214 0.7201234855276956
16.234171907833677 267.27907812804733 0.7172637009493142
16.23939946278709 262.580975180036 0.7130725570627265
16.244627017740505 260.0921142010719 0.7109036694446422
16.24985457269392 256.25898894840657 0.7056552188546208
16.255082127647334 255.5170326849203 0.7041179745596465
16.26030968260075 253.16246245469884 0.7000323955713591
16.265537237554163 251.18550844404538 0.6974296389983224
16.270764792507578 252.5981638073949 0.6986519417235838
16.275992347460992 253.51568974972176 0.7004959344611617
16.281219902414406 253.43765951318917 0.7004607978955661
16.28644745736782 252.10591095269976 0.6995143100143462
16.291675012321235 250.4046990909925 0.6990179359834197
16.29690256727465 251.58908855065468 0.700583923303612
16.302130122228064 249.64423348605112 0.698290490874646
16.30735767718148 251.25726338294345 0.6996926808344592
16.312585232134893 251.16999970855244 0.6987436529586178
16.317812787088307 250.59563579851422 0.696944155826384
16.323040342041722 249.7822511120092 0.6946413999652898
16.328267896995136 250.66138601883384 0.6951542731802502
16.33349545194855 250.51434446771856 0.6952733525058129
16.338723006901965 252.02802660094486 0.6995223230810509
16.34395056185538 255.02975586663226 0.7029625004682225
16.349178116808794 256.85270005038694 0.7049556730520745
16.35440567176221 259.8066308027737 0.7060704089778309
16.359633226715623 263.19426140050786 0.7088096876809754
16.364860781669037 266.3657552168772 0.7132099720299654
16.37008833662245 271.7575623011749 0.720536612590479
16.375315891575866 275.4351298676249 0.7250123085436864
16.38054344652928 277.6440909242573 0.7269013604222652
16.385771001482695 280.5024373641657 0.7300839832687586
16.39099855643611 283.54113172330005 0.7322496620396929
16.396226111389524 284.8126001783062 0.7325184739646593
16.401453666342938 286.1618463201533 0.7328619912439324
16.406681221296353 288.1602483553691 0.7364725301068312
16.411908776249767 288.4601250248508 0.7376532098598438
16.41713633120318 288.87616539997316 0.7386640942800332
16.422363886156596 285.3520272200836 0.733723144096264
16.42759144111001 281.38911192532214 0.7277787932099686
16.432818996063425 280.9912645923085 0.7270207585701134
16.43804655101684 277.84662727243784 0.721858335685074
16.443274105970254 272.8173272063001 0.7150749291604284
16.448501660923668 269.53544132318603 0.7104758228626719
16.453729215877082 269.967528910077 0.7121187195795597
16.458956770830497 269.5067714582597 0.713111922573409
16.46418432578391 267.29026803013727 0.711118503176676
16.469411880737326 262.5186871788167 0.7042665804739497
16.47463943569074 259.45582325176946 0.6992214724779623
16.479866990644155 258.32990838674056 0.6973474286263417
16.48509454559757 261.67368964387225 0.7016386127799631
16.490322100550983 265.2947826685587 0.7073590747233415
16.495549655504398 267.6545626780375 0.71033056288844
16.500777210457812 266.2752703164434 0.7080490079006386
16.506004765411227 266.4783890268284 0.7075766591071849
16.51123232036464 266.3321652427974 0.7070970854483437
16.516459875318056 266.72877699989175 0.7063996374370419
16.52168743027147 266.0873717333933 0.7064826208455357
16.526914985224884 264.51298025039284 0.7046904422361251
16.5321425401783 267.5752280906714 0.7093932740217181
16.537370095131713 268.4665239631812 0.7095846507787595
16.542597650085128 265.90445170022093 0.7066197940457049
16.547825205038542 264.0044857827137 0.7041007676648825
16.553052759991957 264.0628868844188 0.7048396801126499
16.55828031494537 264.2909702812898 0.7061361477806838
16.563507869898785 263.2616430387178 0.7052914272362503
16.5687354248522 261.6061126487947 0.7024983871301889
16.573962979805614 259.2053341855439 0.7004273827708482
16.57919053475903 256.4777768581159 0.6951976624689321
16.584418089712443 254.20523853349573 0.6914109707028642
16.589645644665858 253.2313745043045 0.6898521244036385
16.594873199619272 254.56889252626073 0.6910946477984156
16.600100754572686 256.2037018103359 0.6947522163460657
16.6053283095261 258.07191556350244 0.6971324580992211
16.610555864479515 260.8487451639026 0.7000531746038113
16.61578341943293 257.90379216097307 0.6959637903371686
16.621010974386344 253.0080256438484 0.6887950972363563
16.62623852933976 250.0109542021868 0.6854729121304075
16.631466084293173 249.90096151168575 0.684797287622847
16.636693639246587 251.39490998953397 0.6871949813755057
16.641921194200002 253.25409773332936 0.6915723655349344
16.647148749153416 254.86570253396718 0.6936329406730074
16.65237630410683 255.94136134538854 0.6941343264439531
16.657603859060245 254.66246991756765 0.6904690614865585
16.66283141401366 250.62147851776493 0.6840610602626346
16.668058968967074 246.1113888838813 0.6786772966057555
16.67328652392049 241.76326984303034 0.6730174779698251
16.678514078873903 242.16267272623045 0.6733306429898982
16.683741633827317 243.40077332624605 0.6752208968218336
16.68896918878073 241.6099008482302 0.6728414350872198
16.694196743734146 239.4331436693585 0.6720119224212424
16.69942429868756 237.36770080794076 0.6697790992962557
16.704651853640975 238.5966239813594 0.6725800806939743
16.70987940859439 238.56292664787003 0.6713779545201399
16.715106963547804 237.65558868073637 0.6691102593405284
16.720334518501218 233.98356508394664 0.6616300854291446
16.725562073454633 235.55918575701472 0.665121105025834
16.730789628408047 237.05363195104368 0.6684247836213665
16.73601718336146 235.93779951160215 0.6673290765818705
16.741244738314876 233.24753844670005 0.6617750661055577
16.74647229326829 232.4030961826819 0.6593649582284202
16.751699848221705 231.75523307729964 0.6593583581910033
16.75692740317512 229.81121547210094 0.6572598800135566
16.762154958128534 229.99495591130164 0.6572587243738784
16.767382513081948 227.01376652460073 0.6523368001140067
16.772610068035362 226.41963815846714 0.6514683413675937
16.777837622988777 225.14878566208506 0.6489124013622234
16.78306517794219 223.68754225896924 0.6460442808353613
16.788292732895606 223.54500502595084 0.6462006004924828
16.79352028784902 224.59247372381967 0.6485041748224587
16.798747842802435 225.07447428592045 0.6488778378878804
16.80397539775585 225.57299495826058 0.6490165077606045
16.809202952709263 225.23189120722122 0.6475204171299951
16.814430507662678 223.20450210136758 0.6452996040385952
16.819658062616092 224.248457774243 0.6493882283132205
16.824885617569507 223.60555042244434 0.6487374866582637
16.83011317252292 222.65048745921078 0.6482135743922787
16.835340727476336 226.84356345305164 0.6551406286569792
16.84056828242975 227.0385433601913 0.6556498590356018
16.845795837383164 226.58291887047315 0.6556846456795582
16.85102339233658 224.49767211417455 0.6528558739654078
16.856250947289993 222.09050849292757 0.6470438381394766
16.861478502243408 222.8527619844022 0.6496653115419541
16.866706057196822 223.07971195974926 0.6515044943908458
16.871933612150237 222.92479361880294 0.6524323441896102
16.87716116710365 223.84209370993585 0.6528280314454654
16.882388722057065 222.95948485131075 0.6504368888490824
16.88761627701048 223.03380337836265 0.6507980280747969
16.892843831963894 220.67576739497864 0.6468826422454912
16.89807138691731 220.00848958719624 0.6464664429711614
16.903298941870723 221.39829914256956 0.6481521154570352
16.908526496824138 224.72799301694704 0.6514207857005867
16.913754051777552 224.2844576078508 0.6494220305466432
16.918981606730966 225.11811164728923 0.650289254240175
16.92420916168438 223.97050924141024 0.6476983696730516
16.929436716637795 223.98356056521303 0.6479147153194573
16.93466427159121 223.08236376613178 0.645498282660845
16.939891826544624 222.86195068919992 0.6462705008878024
16.94511938149804 223.7328939357648 0.647467968968975
16.950346936451453 222.2904630368813 0.6462970134962903
16.955574491404867 222.3538750930474 0.647540195355948
16.960802046358282 223.84790995392618 0.6500807816228269
16.966029601311696 225.9431818688562 0.6531296738782731
16.97125715626511 224.8919622443698 0.6502944399441835
16.976484711218525 223.30866424600472 0.647824222041866
16.98171226617194 220.30554469406704 0.6428036972139357
16.986939821125354 219.30853460472457 0.6419607301781852
16.99216737607877 220.58888632842473 0.6437633469216753
16.997394931032183 222.32832223770214 0.6463984203705028
17.002622485985597 221.98529931482724 0.6466700356410285
17.00785004093901 223.3167267355767 0.6471667208141316
17.013077595892426 224.03967978877733 0.6475703232697309
17.01830515084584 223.71100080339946 0.6461491355550829
17.023532705799255 222.67196392899262 0.6436814594567087
17.02876026075267 221.54506465452812 0.6429730664303328
17.033987815706084 224.62543406696653 0.6475191906637763
17.039215370659498 225.75629754866014 0.6501773963071005
17.044442925612913 225.3954833087314 0.6503782884855489
17.049670480566327 225.4411162877906 0.6504269822725423
17.05489803551974 223.38023087311353 0.6473534499258995
17.060125590473156 224.5381963213555 0.646692571460364
17.06535314542657 224.99909646139855 0.6472830110987314
17.070580700379985 226.23705571707384 0.6498719682904447
17.0758082553334 226.937504669354 0.6506855495774686
17.081035810286814 225.23128288465014 0.6473441271500643
17.086263365240228 226.52782226846978 0.649652624191857
17.091490920193642 224.29183626275437 0.6468402795805187
17.096718475147057 224.297724181579 0.6482845764628978
17.10194603010047 222.55034912284833 0.6452737438672149
17.107173585053886 221.64864997879315 0.6441759914251945
17.1124011400073 223.32903770202097 0.6461297986031298
17.117628694960715 226.27274018265294 0.6507400518400468
17.12285624991413 226.52660879044407 0.6505744194771141
17.128083804867543 227.74907633190548 0.6516952694466229
17.133311359820958 226.1200628871035 0.647303395285268
17.138538914774372 224.84008358280298 0.6449320091123395
17.143766469727787 225.20525175022334 0.6460407217666635
17.1489940246812 228.19859409795794 0.6515017480913263
17.154221579634616 229.85454324266868 0.653985680426065
17.15944913458803 230.34825319251078 0.6537243002223785
17.164676689541444 233.55727232337378 0.6575907845074309
17.16990424449486 236.28508040360865 0.6610223319767893
17.175131799448273 243.12774876403088 0.6700637747500913
17.180359354401688 243.26389720729597 0.6699241141385635
17.185586909355102 241.8746184329087 0.667008182073938
17.190814464308517 240.8544975028033 0.6652228336152983
17.19604201926193 241.82569083726625 0.6671995210956349
17.201269574215345 242.5828424745148 0.6683052697289497
17.20649712916876 245.2187613023035 0.6712623905806213
17.211724684122174 247.03288715052543 0.6740139675398246
17.21695223907559 248.7311881874399 0.6760660963155587
17.222179794029003 250.30116286782533 0.6771204981992731
17.227407348982418 251.21937477238794 0.6784465706298282
17.232634903935832 252.58117121017054 0.6797605890811759
17.237862458889246 251.253698961736 0.6781776171228305
17.24309001384266 249.41281699055577 0.6763559262042612
17.248317568796075 247.87212517293852 0.6742721614608181
17.25354512374949 247.24904210259717 0.6738354632396341
17.258772678702904 248.8431014387275 0.6764498138739111
17.26400023365632 246.23582277409284 0.6724413015141741
17.269227788609733 244.18462834814642 0.6698995513591477
17.274455343563147 239.5129851794144 0.6635573147371938
17.279682898516562 236.32386585005528 0.6604012727347207
17.284910453469976 237.12230237331124 0.6618839795347599
17.29013800842339 240.3765533687277 0.6654650784389443
17.295365563376805 242.8017997495018 0.668457199406842
17.30059311833022 245.27918213762595 0.6721890932467457
17.305820673283634 245.25822494371067 0.6737239752340467
17.31104822823705 245.94320763742755 0.6742162493328776
17.316275783190463 245.75922490863485 0.6737063037861982
17.321503338143877 245.98833510681263 0.674615767394719
17.32673089309729 244.8427162489051 0.6726909588893294
17.331958448050706 242.8937652546863 0.6697445950125682
17.33718600300412 240.22456226280403 0.6639154584824145
17.342413557957535 240.3136631167463 0.6627923834329088
17.34764111291095 241.68768320127108 0.6644732804028368
17.352868667864364 244.01806460846603 0.6689547220432321
17.358096222817778 244.03153279764817 0.6698531276342709
17.363323777771193 241.4964853800148 0.6672704177122268
17.368551332724607 239.54866181888138 0.6638869285283838
17.37377888767802 236.1508057617875 0.658877106943127
17.379006442631436 236.17596036040737 0.6585527292358659
17.38423399758485 235.4858778456863 0.6577530825779213
17.389461552538265 233.08266270644125 0.6545654215124829
17.39468910749168 233.56388433498967 0.6548433498746307
17.399916662445094 234.07953031157436 0.6540524309951126
17.405144217398508 237.69521924090282 0.6600310698097533
17.410371772351922 238.1282645966475 0.6609848219822219
17.415599327305337 240.0082473986059 0.6645723262111884
17.42082688225875 236.68608871119932 0.6599465077250699
17.426054437212166 235.98797737945068 0.6589600543036889
17.43128199216558 235.72847740478994 0.6575610722045826
17.436509547118995 239.13355661664968 0.6631768843837413
17.44173710207241 240.88227856939423 0.6653481086198869
17.446964657025823 241.45860582544634 0.666131046726115
17.452192211979238 240.95010628176533 0.6656663594338195
17.457419766932652 242.8682224569159 0.6671841732848335
17.462647321886067 242.06484273623516 0.6663162325547922
17.46787487683948 241.36518126904386 0.665460023968242
17.473102431792896 239.8791768228771 0.6658219335227765
17.47832998674631 239.43626458645906 0.6665433321923601
17.483557541699724 240.01208006529436 0.6666708246766759
17.48878509665314 239.6035518631228 0.6646470064163232
17.494012651606553 239.6047712317389 0.6634468687074637
17.499240206559968 242.7579386624951 0.6664067195911605
17.504467761513382 243.2502663108218 0.6665549891406546
17.509695316466797 245.33799918155478 0.6687691844238314
17.51492287142021 245.46110669914745 0.6700572172886791
17.520150426373625 245.268264445451 0.6697591410643763
17.52537798132704 245.3058466577272 0.6698933970856831
17.530605536280454 244.0643877587763 0.6678885316536547
17.53583309123387 242.96542644174352 0.667034240364614
17.541060646187283 244.57055882115696 0.6693689610688704
17.546288201140698 244.90627778177716 0.6702038231040085
17.551515756094112 247.86612861700235 0.6741071122115888
17.556743311047526 252.31555805619288 0.6799343330684794
17.56197086600094 252.81524107206292 0.6798188838614383
17.567198420954355 252.36692180296708 0.678675237429296
17.57242597590777 250.90507574123356 0.6762876268781054
17.577653530861184 249.26755350415002 0.6739422476502076
17.5828810858146 249.4450672127147 0.6747335675292634
17.588108640768013 248.97842592650952 0.674486049880458
17.593336195721427 249.11095877610046 0.674195170623435
17.598563750674842 253.64075502792167 0.6792346301727431
17.603791305628256 255.235699753146 0.6811509963858288
17.60901886058167 255.7590791288191 0.6813332708356743
17.614246415535085 256.7059121166494 0.6832183792169866
17.6194739704885 257.4900347996273 0.6851653451371219
17.624701525441914 257.0176508901943 0.6856106328602778
17.62992908039533 258.4110990609484 0.6880441419680041
17.635156635348743 260.4497396386023 0.6901045422554758
17.640384190302157 263.1221465735732 0.693616881095296
17.64561174525557 263.3426475189672 0.6914759126094949
17.650839300208986 265.2579388117627 0.693018083103833
17.6560668551624 266.9045131884658 0.6947495275063222
17.661294410115815 269.5978267690118 0.6995369351275668
17.66652196506923 271.54625368778665 0.7021711833895125
17.671749520022644 274.7704542489575 0.706029109810926
17.676977074976058 277.1538028627329 0.707239653716264
17.682204629929473 281.01065662658783 0.7111380337003804
17.687432184882887 285.04324064602093 0.715232617824948
17.6926597398363 287.9447729338048 0.7189158518190736
17.697887294789716 292.14707895144255 0.7238546262662149
17.70311484974313 294.6964643200173 0.727077179027911
17.708342404696545 297.4101354658101 0.7295727032439373
17.71356995964996 298.78577387695 0.7303823494881342
17.718797514603374 299.25383838983845 0.7312263232103852
17.724025069556788 300.8495696938846 0.7331252435045349
17.729252624510202 304.7388056967878 0.7379604461010131
17.734480179463617 307.869637049966 0.7414851050678546
17.73970773441703 309.02448657104435 0.7424601754126017
17.744935289370446 305.77387151722695 0.7392951439043073
17.75016284432386 305.86714334947754 0.7392642486761392
17.755390399277275 309.1012815970689 0.7437062592020146
17.76061795423069 312.45576324137517 0.7475446482098708
17.765845509184103 314.33720054474264 0.7490536920159528
17.771073064137518 312.2631643854428 0.7466576398332891
17.776300619090932 310.16764185892345 0.7438815935733699
17.781528174044347 306.0410983542748 0.7396128904059899
17.78675572899776 301.6148201792561 0.7352458774479662
17.791983283951176 298.47893441412094 0.731545401976102
17.79721083890459 294.8562910931545 0.7270506797652798
17.802438393858004 291.79569610230135 0.724239637876779
17.80766594881142 288.31552534909076 0.7198482719028787
17.812893503764833 282.54402142376784 0.7139442085529085
17.818121058718248 278.5592464327361 0.7084372729976721
17.823348613671662 275.8204719826491 0.7048884297488407
17.828576168625077 273.06009368164877 0.7023241989997696
17.83380372357849 268.4943335430236 0.6963479750152572
17.839031278531905 265.1328840420237 0.691847453348192
17.84425883348532 262.71757949811354 0.6881409443369149
17.849486388438734 263.64753415278443 0.6883352517813213
17.85471394339215 263.6659709053455 0.6883602679013049
17.859941498345563 262.61807613295264 0.6877783141307972
17.865169053298978 262.3658605472626 0.6876860712207036
17.870396608252392 266.59038464062087 0.6946456403211861
17.875624163205806 270.07497248517984 0.6992629286768284
17.88085171815922 271.2515372683118 0.7009608054706186
17.886079273112635 269.899698622685 0.6982609651679624
17.89130682806605 270.1371096479334 0.697429093747196
17.896534383019464 274.2002871402178 0.7021192351402125
17.90176193797288 281.3980694786753 0.7110537533348615
17.906989492926293 289.17493712715765 0.7201616005841445
17.912217047879707 297.65676887216586 0.7311887266064804
17.917444602833122 304.0724386267639 0.7376375247435255
17.922672157786536 309.6921156995615 0.7446984910221882
17.92789971273995 311.0470430697181 0.74616641948626
17.933127267693365 316.4408037418713 0.7514275719692272
17.93835482264678 315.7574035212909 0.7504749181898576
17.943582377600194 314.8780279101025 0.7488101225105878
17.94880993255361 314.4212412609039 0.7481847800483791
17.954037487507023 311.2805004437251 0.7456875919082859
17.959265042460437 308.87244076400134 0.7428403767535069
17.96449259741385 304.76120950638875 0.738460252330231
17.969720152367266 297.38936636958056 0.7300327244254774
17.97494770732068 291.32208406874116 0.7224738473859628
17.980175262274095 285.1527497561801 0.7158292795856671
17.98540281722751 278.9079374531204 0.7079991455581265
17.990630372180924 273.2080558573363 0.7000397836519587
17.995857927134338 268.0144630917832 0.6941041664363051
18.001085482087753 267.2416584180102 0.6923831945073103
18.006313037041167 267.23290114239245 0.6930908916174624
18.01154059199458 267.54556225508475 0.6942107431174419
18.016768146947996 263.5593769154128 0.689152704877693
18.02199570190141 260.2734330108697 0.6860246708483396
18.027223256854825 257.4671927644935 0.6834092526719169
18.03245081180824 254.2455393844613 0.6783497370947493
18.037678366761654 250.75693790027148 0.6737284496186094
18.042905921715068 249.4884208001664 0.6715659983026588
18.048133476668482 249.03275519455414 0.6723491610695153
18.053361031621897 251.29274867117076 0.6757994826638591
18.05858858657531 253.58975010949956 0.6794894631971362
18.063816141528726 251.9302666785336 0.6776750815478529
18.06904369648214 250.06310052313336 0.6747125441041263
18.074271251435555 252.26065938635884 0.6773420882912157
18.07949880638897 252.0075331196655 0.6754187373710161
18.084726361342383 253.87967627937743 0.6766203548379363
18.089953916295798 252.3535571499941 0.6741425777685497
18.095181471249212 252.21005055199848 0.6742997608576631
18.100409026202627 256.2272965337001 0.6804397205037892
18.10563658115604 260.5420288351654 0.6862372464055455
18.110864136109456 266.3477860601739 0.6932445294466596
18.11609169106287 271.4100964207677 0.6988484389317997
18.121319246016284 278.0856303135882 0.7067546021030738
18.1265468009697 280.5552877038124 0.7082922033255492
18.131774355923113 284.84195222939337 0.7134804564610777
18.137001910876528 288.02522278420906 0.7173414553396317
18.142229465829942 294.19411607156104 0.7250584068651549
18.147457020783357 297.72372955722074 0.7287813948464241
18.15268457573677 302.39214850043106 0.7332771264189666
18.157912130690185 305.29268196620063 0.7377592265661289
18.1631396856436 309.17907416598166 0.7431165098107936
18.168367240597014 317.4705968425744 0.753807909959382
18.17359479555043 324.49341404472943 0.762924476847479
18.178822350503843 332.59647326333453 0.7707369115944559
18.184049905457258 337.07303161115095 0.774935781507719
18.189277460410672 343.38005785520704 0.7812598994206388
18.194505015364086 349.359193616867 0.7874195102014313
18.1997325703175 352.607845648384 0.7911652776829597
18.204960125270915 355.18188625631825 0.7939946341543217
18.21018768022433 354.93769356242547 0.7933462264048285
18.215415235177744 356.1283668826738 0.7946291602483901
18.22064279013116 358.3823250751374 0.7966709688984354
18.225870345084573 359.1503655776232 0.797819708630127
18.231097900037987 359.98107984473927 0.7987182501992277
18.236325454991402 363.90725213342625 0.8029633068019382
18.241553009944816 367.95640948760547 0.8070909926365591
18.24678056489823 373.1401328095775 0.8124086116483026
18.252008119851645 375.5379140012202 0.8158932323530218
18.25723567480506 377.72179888860154 0.8183875601005818
18.262463229758474 375.04524908921115 0.8156511127731563
18.26769078471189 371.02199347077624 0.8109617994928069
18.272918339665303 364.28832728308265 0.8035694517138505
18.278145894618717 354.65974917841027 0.7928236373510082
18.28337344957213 345.26474124083006 0.7826022047855413
18.288601004525546 336.7078538868757 0.7723943849371105
18.29382855947896 326.8208780847228 0.7613755221737488
18.299056114432375 320.18087566180844 0.7534683092507629
18.30428366938579 312.40897545019044 0.7452101650816841
18.309511224339204 307.1623322227793 0.7395840320244285
18.314738779292618 299.450910050144 0.7302518652323692
18.319966334246033 293.99934513962086 0.7240302700407442
18.325193889199447 288.468627776618 0.7184027213461119
18.33042144415286 282.55112114767275 0.7120088056593002
18.335648999106276 280.3869509506719 0.7087900617650583
18.34087655405969 277.1942159195135 0.7036976054353277
18.346104109013105 276.91286585166114 0.7034348880273282
18.35133166396652 276.9830871512727 0.7038672161909789
18.356559218919934 277.0714724191967 0.7045255801046456
18.361786773873348 277.4895000104293 0.7057549427687833
18.367014328826762 277.42131565834427 0.7042214715314273
18.372241883780177 278.07716677549155 0.7052895781721525
18.37746943873359 277.78646267713134 0.7038402623920611
18.382696993687006 275.6472436383072 0.7021450093632952
18.38792454864042 278.4034158478941 0.7083268945644796
18.393152103593835 283.53461492863687 0.7259239845063328
18.39837965854725 289.3101185939254 0.7395584978725854
18.403607213500663 294.8991156907971 0.7514372915501483
18.408834768454078 301.086150460267 0.7643271239180737
18.414062323407492 307.5001294961697 0.776562525840388
18.419289878360907 312.8488501319555 0.7871191090871619
18.42451743331432 314.7414870041249 0.7919701807826217
18.429744988267736 313.2059825065825 0.7931644901357279
18.43497254322115 309.5961222938199 0.7909638554302652
18.440200098174564 305.86933240584597 0.788804593760348
18.44542765312798 303.0018746584293 0.7876777941705311
18.450655208081393 303.27035778463693 0.790430108441712
18.455882763034808 300.6477765527106 0.7903565144917998
18.461110317988222 301.74981167454877 0.7956319616823647
18.466337872941637 299.1960133876412 0.7953795539124053
18.47156542789505 296.8101860421149 0.7953563078860268
18.476792982848465 291.81644864473895 0.7905004947516886
18.48202053780188 291.37118179657153 0.7932271370976589
18.487248092755294 295.2463302170401 0.8017823206350031
18.49247564770871 297.1155614756931 0.8075372615715617
18.497703202662123 295.94591320593537 0.8088609071175707
18.502930757615538 292.5777976401804 0.8052117055873469
18.508158312568952 286.78192805208175 0.7994885714252732
18.513385867522366 284.1547957613426 0.7980527709975688
18.51861342247578 284.6323241606966 0.8005294692477665
18.523840977429195 287.6896687518169 0.8071766980289026
18.52906853238261 289.6208438574748 0.8105593614870337
18.534296087336024 287.1351512567431 0.8089446364430818
18.53952364228944 286.65758906028 0.811102073822576
18.544751197242853 285.68978765518773 0.8112531442236053
18.549978752196267 287.7677322905223 0.8169126892308373
18.555206307149682 285.3115940835657 0.815775647856618
18.560433862103096 285.5384306516905 0.8182162058868487
18.56566141705651 282.35430422168895 0.8160067140655276
18.570888972009925 283.7010787863282 0.8190272587719656
18.57611652696334 283.41466100629646 0.8181847748300953
18.581344081916754 284.3990345517155 0.821102706218082
18.58657163687017 283.74552585834755 0.8207871076392178
18.591799191823583 283.882776934029 0.8239575282994579
18.597026746776997 287.06081018795294 0.8314659251984654
18.60225430173041 288.92246111953256 0.8366642203045457
18.607481856683826 289.67259235207877 0.8398672922270933
18.61270941163724 291.72267735490544 0.8431146072146921
18.617936966590655 292.9191279020672 0.8456398795729817
18.62316452154407 295.87586184929194 0.848383188596291
18.628392076497484 297.48825531969317 0.8338611161216557
18.633619631450898 300.7171028458314 0.8291897078580158
18.638847186404313 302.0649303641638 0.82437416073272
18.644074741357727 307.28738575967196 0.826926038209621
18.64930229631114 307.3760077412582 0.8247355189268465
18.654529851264556 312.4045952662686 0.8280351889907328
18.65975740621797 315.1611693333497 0.8291481448327497
18.664984961171385 317.59379149343596 0.8287730008675903
18.6702125161248 320.79280848849214 0.8288383826922039
18.675440071078214 325.45482607992835 0.83233516974068
18.680667626031628 331.3508305989836 0.8362322922051857
18.685895180985042 338.27088838878 0.8418597039622395
18.691122735938457 340.3858704468839 0.8423007538361827
18.69635029089187 347.0406768488976 0.8481055133962602
18.701577845845286 351.5998049832575 0.8529034363581973
18.7068054007987 357.58855264908897 0.8584509283242635
18.712032955752115 362.400569797376 0.862680690119872
18.71726051070553 364.69660036056507 0.8638443849234209
18.722488065658943 365.63956609588604 0.8632678194275132
18.727715620612358 365.3544250292558 0.8617109147384385
18.732943175565772 364.37735311228465 0.8589634662285278
18.738170730519187 362.44129335207924 0.8552056727614511
18.7433982854726 362.6299571147339 0.854822773492827
18.748625840426016 362.46293538474976 0.8538264929709275
18.75385339537943 364.05940491623136 0.8550555131266246
18.759080950332844 360.6614769887504 0.8501785510120878
18.76430850528626 353.2727624677237 0.8400082748216983
18.769536060239673 348.3153031352245 0.8336486344074094
18.774763615193088 342.0785235636958 0.8249554063866061
18.779991170146502 341.2784785556565 0.8224748869410776
18.785218725099917 337.3765642426831 0.8163305176375562
18.79044628005333 336.1014405283194 0.8134467715163843
18.795673835006745 332.6196234791464 0.8087226747509195
18.80090138996016 326.46666328364745 0.8009963829947566
18.806128944913574 321.63442461403065 0.7944836211545531
18.81135649986699 319.3076411435147 0.7907121381251195
18.816584054820403 321.3715095459698 0.793970607017194
18.821811609773818 325.25800423185973 0.7981001404745485
18.827039164727232 325.78169699350815 0.7984263239791808
18.832266719680646 321.046452704376 0.7916162064357576
18.83749427463406 315.35175099996025 0.7834516180921154
18.842721829587475 313.39404579426883 0.7802394622472578
18.84794938454089 310.73132260564466 0.7768920759942505
18.853176939494304 306.8713953232713 0.7723807481915479
18.85840449444772 301.2653447848595 0.7652272288865462
18.863632049401133 297.7530168077588 0.7604162829786473
18.868859604354547 295.985445482968 0.7586329811260433
18.87408715930796 295.5668859539395 0.757523121925621
18.879314714261376 293.61825053477304 0.7549504787915173
18.88454226921479 290.47868753301145 0.7505585343076469
18.889769824168205 286.01261546863464 0.7445557906873183
18.89499737912162 284.02920895466406 0.7416452780795509
18.900224934075034 280.4417312602455 0.7364861879204491
18.90545248902845 279.3166163801684 0.734663380527432
18.910680043981863 278.25485973181986 0.7341436944807246
18.915907598935277 277.91970666832856 0.733684182728173
18.92113515388869 277.866648565051 0.7338341632009995
18.926362708842106 276.37384599611323 0.7310002773151856
18.93159026379552 277.7660857000744 0.7319947869341148
18.936817818748935 275.7358890126993 0.7285344359778411
18.94204537370235 276.0705560297803 0.7295868846684532
18.947272928655764 274.61396663605603 0.7283681570648405
18.952500483609178 276.7816170709292 0.7312911719882768
18.957728038562593 276.8756816618012 0.730856875360865
18.962955593516007 274.0485610017437 0.72548617013653
18.96818314846942 271.4898058034554 0.7206685806826193
18.973410703422836 270.800947218842 0.71852974062616
18.97863825837625 272.28064375972787 0.7198812783149496
18.983865813329665 273.35405086031653 0.7223075025219943
18.98909336828308 272.03873675091455 0.7220763198453564
18.994320923236494 271.03927232240693 0.7207637900872682
18.999548478189908 270.0764059683789 0.7194083367530273
19.004776033143322 270.3591244968571 0.7188072171480323
19.010003588096737 272.06803499522925 0.7205757135918892
19.01523114305015 271.9061057739897 0.7198845269811066
19.020458698003566 270.2208727712493 0.717524571904385
19.02568625295698 271.5888815034145 0.719164568868018
19.030913807910395 275.43994713755126 0.7241454587294472
19.03614136286381 279.4815578407097 0.7293958869451914
19.041368917817223 283.9183523670499 0.7340885761667281
19.046596472770638 283.83788119089894 0.7321863518050609
19.051824027724052 281.8287212093771 0.7289322234875629
19.057051582677467 280.30290572791614 0.7267917796016446
19.06227913763088 280.18366812854947 0.7266948051231463
19.067506692584296 281.76400573089364 0.7287799967090207
19.07273424753771 281.5909649832646 0.7278563248262631
19.077961802491124 281.1067269258314 0.7275070533195983
19.08318935744454 279.486620780557 0.7247765210637138
19.088416912397953 276.9888168755074 0.7212394924471037
19.093644467351368 278.5142569532853 0.7241591614862425
19.098872022304782 280.0920711458238 0.725372628920656
19.104099577258197 278.8458163613845 0.723459938913192
19.10932713221161 276.8552056608799 0.720824836633982
19.114554687165025 274.022834860958 0.7183015383167701
19.11978224211844 273.55117375250046 0.718360813261307
19.125009797071854 276.4029056127939 0.7214913966520792
19.13023735202527 274.4526666866087 0.7178593151321125
19.135464906978683 274.10899430948524 0.7169142807013884
19.140692461932098 269.4255411678165 0.710446792135345
19.145920016885512 268.9938351238959 0.7101796260907818
19.151147571838926 269.6343784937294 0.7103619230274006
19.15637512679234 271.0101492012307 0.7107135529808981
19.161602681745755 270.5168223822307 0.7108286148631814
19.16683023669917 267.39778780618275 0.7072105083160238
19.172057791652584 264.9587794160076 0.70564797969827
19.177285346606 265.25820644439057 0.7060630996431825
19.182512901559413 268.61949728454323 0.7093247554298531
19.187740456512827 269.5773925031698 0.7105886073962784
19.19296801146624 268.4486185218257 0.7083997148022083
19.198195566419656 263.34528624099863 0.7017508092702784
19.20342312137307 260.56570260131167 0.6972723104172214
19.208650676326485 256.42270683786603 0.6913036027584808
19.2138782312799 256.8230152108107 0.6912496206748412
19.219105786233314 257.9438626866704 0.6929709973457912
19.22433334118673 259.5343172559179 0.6947681045216566
19.229560896140143 260.0647105751815 0.6965759840430582
19.234788451093557 265.8971232877348 0.7046098311484617
19.24001600604697 267.1547894642017 0.7059951262617175
19.245243561000386 266.81075318221264 0.7052283168231391
19.2504711159538 263.4875378835271 0.7001228382558724
19.255698670907215 263.1905776015169 0.7014968134698711
19.26092622586063 263.2399743821887 0.7021329802431889
19.266153780814044 262.62158105803354 0.7018519724997712
19.271381335767458 264.47423388655534 0.7047524311061932
19.276608890720873 266.5371229110224 0.7052907953163867
19.281836445674287 272.5745928315975 0.712324197311262
19.2870640006277 275.22204838711656 0.7155291266413034
19.292291555581116 274.5692984918853 0.7147583690332858
19.29751911053453 275.1465273902049 0.7162337342702123
19.302746665487945 272.5798752983936 0.7114642382741161
19.30797422044136 275.9976689421502 0.7155232251507357
19.313201775394774 278.10038910522667 0.7173260003758384
19.318429330348188 283.2985162770437 0.7237042165665566
19.323656885301602 285.12894800320663 0.7257880820485095
19.328884440255017 289.55170821487286 0.7298195473886164
19.33411199520843 291.70822754740055 0.7314272199375669
19.339339550161846 293.922696697587 0.7341066598568513
19.34456710511526 298.1946508061411 0.7396540764381765
19.349794660068675 298.7046618095858 0.7414701319623361
19.35502221502209 302.160366779218 0.7460155687350547
19.360249769975503 304.8488541370137 0.7484318824178485
19.365477324928918 309.90350980176777 0.7541086415361495
19.370704879882332 312.3161486511968 0.7565813232339416
19.375932434835747 314.8465705627726 0.7595748977931338
19.38115998978916 318.96826974605415 0.7645845753961749
19.386387544742576 319.9034970083995 0.7651923704584122
19.39161509969599 325.7340864223836 0.7720563728362898
19.396842654649404 327.12748186979724 0.7741015104826857
19.40207020960282 332.5271560145785 0.7797931381470791
19.407297764556233 331.74684642658593 0.7795886304483723
19.412525319509648 332.0686678971883 0.7787467235869753
19.417752874463062 330.8492790051389 0.7767358153804269
19.422980429416477 329.2036829772668 0.7748678454925736
19.42820798436989 329.12959415955794 0.7754253171097667
19.433435539323305 327.3351299050926 0.7741834348338914
19.43866309427672 325.42140789241 0.7715301124535393
19.443890649230134 325.1790801162106 0.7711182337429758
19.44911820418355 324.38646674125687 0.7703889906501292
19.454345759136963 330.19031579449296 0.7768264655049419
19.459573314090377 334.15943202835496 0.7810100831329699
19.464800869043792 337.87408505347736 0.7845376363799685
19.470028423997206 339.2759117951473 0.7855342673740159
19.47525597895062 338.9964924873378 0.7854331665457315
19.480483533904035 336.992321365107 0.7828706337761304
19.48571108885745 333.97835220567384 0.7800651741492685
19.490938643810864 332.5877109832372 0.7782213847656129
19.49616619876428 333.0277684064697 0.7782083193487519
19.501393753717693 335.8189947417412 0.7814220281309971
19.506621308671107 337.321611757418 0.782769510283546
19.51184886362452 336.3348853899144 0.7819664715196699
19.517076418577936 337.69677313113965 0.7837573396393882
19.52230397353135 338.84178487468796 0.7847506699352922
19.527531528484765 343.0150855073554 0.7894884510965182
19.53275908343818 343.42236309034587 0.7894045357718283
19.537986638391594 345.1746007007757 0.7914331164255151
19.54321419334501 348.6607274900587 0.7958783709690149
19.548441748298423 352.12343270393035 0.7997836262717584
19.553669303251837 356.0752233201977 0.8041023633572589
19.55889685820525 356.72682014278286 0.8040452902766498
19.564124413158666 361.35880189702715 0.8087776417843309
19.56935196811208 364.87144354207794 0.8127087616762354
19.574579523065495 368.5275972203179 0.8167532916018163
19.57980707801891 371.7659326013432 0.8209701114916813
19.585034632972324 374.3772536356732 0.8239102867254988
19.590262187925738 377.12732964647 0.8268137259319118
19.595489742879153 379.8159909245338 0.8294644556184112
19.600717297832567 382.7675126484406 0.8324693847825835
19.60594485278598 387.9102808184635 0.8380305445986344
19.611172407739396 388.4876983759453 0.8382442635160776
19.61639996269281 388.4626660208136 0.8379035501920754
19.621627517646225 388.88789690532616 0.8381727619702377
19.62685507259964 387.8253845226658 0.8375703397900728
19.632082627553054 384.8192119454832 0.8343604050022637
19.637310182506468 382.00135530275315 0.8310330383406459
19.642537737459882 382.98298379871136 0.8320344870120133
19.647765292413297 386.77945199093557 0.8357554814784173
19.65299284736671 392.5472251106116 0.8419535810476214
19.658220402320126 392.83203560457906 0.841972107390623
19.66344795727354 394.40298749702504 0.8436217502296751
19.668675512226955 392.3196953320938 0.8415030107816167
19.67390306718037 394.7503928907449 0.844007611552917
19.679130622133783 393.6298279683181 0.8427782347804674
19.684358177087198 395.3269130867917 0.8443295240753537
19.689585732040612 396.3564917037607 0.8450388691499442
19.694813286994027 400.5848546053877 0.8494538721023125
19.70004084194744 404.0380595934898 0.8530576490774543
19.705268396900856 402.4264395718269 0.8514383575992636
19.71049595185427 399.9123572755568 0.8491504018681476
19.715723506807684 393.21970402978764 0.8416923320585966
19.7209510617611 389.6804255653439 0.8381030573170206
19.726178616714513 383.5123718521443 0.8310104371616983
19.731406171667928 377.7431014462915 0.8248369648318455
19.736633726621342 371.3081543640886 0.8182201784745498
19.741861281574757 365.7128018791696 0.8120097752551951
19.74708883652817 361.5681357362721 0.8074160334807365
19.752316391481585 361.22387097233536 0.807088483020154
19.757543946435 356.16097302636484 0.8013478566471179
19.762771501388414 351.7658580214068 0.7966463346397938
19.76799905634183 345.39154676837626 0.7896142342598668
19.773226611295243 339.8017544839908 0.782890600154502
19.778454166248657 337.0285941833837 0.7803349035139889
19.783681721202072 334.2327610472669 0.7762391283256191
19.788909276155486 331.1243724397211 0.7730726277998258
19.7941368311089 329.21230215722767 0.7706351734724654
19.799364386062315 326.52583441239585 0.7678327568092882
19.80459194101573 323.81744740320624 0.7646302708663575
19.809819495969144 322.74156293032485 0.7626595741096825
19.81504705092256 320.7123239891781 0.7600685890646803
19.820274605875973 320.07164054832333 0.7592446654609609
19.825502160829387 317.59424472049983 0.7561374655059543
19.8307297157828 311.8946841675834 0.7503695528745485
19.835957270736216 305.65621264485736 0.7429669876389754
19.84118482568963 304.6574806061934 0.7421307729340189
19.846412380643045 306.55840489062734 0.7454891076256934
19.85163993559646 308.90376516172506 0.7482492297562776
19.856867490549874 307.29544470033744 0.7462605946608728
19.86209504550329 305.5733249382909 0.7433445169182007
19.867322600456703 304.6613164682176 0.7420167581612818
19.872550155410117 305.65277255606884 0.7429309447066894
19.87777771036353 305.2918823907594 0.7425210590876375
19.883005265316946 306.101134737567 0.7435725060694122
19.88823282027036 303.1916674863311 0.739677219057421
19.893460375223775 298.2891692074085 0.7338493421425777
19.89868793017719 297.14481810681445 0.7326923218268617
19.903915485130604 297.04606183759654 0.7331043204272244
19.909143040084018 297.4949025736748 0.7341095414160838
19.914370595037433 302.5649269804605 0.7404416893532083
19.919598149990847 302.07285213814885 0.7391383624975295
19.92482570494426 304.0495939602188 0.7424559011002834
19.930053259897676 300.5912841551508 0.7377106196695824
19.93528081485109 297.5239502965168 0.7335314117203313
19.940508369804505 296.39880120713025 0.731503531613619
19.94573592475792 294.7673468570948 0.7282014474602612
19.950963479711334 294.3336030085412 0.7280175443041883
19.956191034664748 295.4686348803873 0.7300963625228132
19.961418589618162 295.1235765459487 0.7296723940539369
19.966646144571577 292.03513979127973 0.7252989684664909
19.97187369952499 291.20830967959773 0.7245418749739051
19.977101254478406 293.82958333850337 0.7277245062606866
19.98232880943182 298.4049279392414 0.7338316416515315
19.987556364385235 299.41778882522823 0.73448749907074
19.99278391933865 300.0282329598581 0.7356820699670288
19.998011474292063 298.55530361879687 0.733846336495288
20.003239029245478 298.8191292665185 0.7336007685284942
20.008466584198892 298.55516612100536 0.7329835460740111
20.013694139152307 304.9630280366213 0.739774585805459
20.01892169410572 308.572820565019 0.7448262429483721
20.024149249059136 315.7550339468065 0.7540426196314217
20.02937680401255 318.00123458284605 0.7566340042037493
20.034604358965964 318.15623813536706 0.7567695619709551
20.03983191391938 318.71606948834557 0.756097200519058
20.045059468872793 320.6964443480359 0.7592702197046789
20.050287023826208 322.1312897171277 0.7607578711131375
20.055514578779622 322.01844629085684 0.760169854873958
20.060742133733036 322.5772260450271 0.7607332029552191
20.06596968868645 321.8573970974182 0.7607791678353523
20.071197243639865 318.0589501008047 0.7569994105700237
20.07642479859328 315.33989353442365 0.7547606268602786
20.081652353546694 315.7607812557053 0.7552415418443608
20.08687990850011 313.6172871579948 0.7526602994220075
20.092107463453523 309.966620280861 0.7470236135632495
20.097335018406937 306.9343255774944 0.7426127018304585
20.102562573360352 306.0293403776457 0.7417880741834768
20.107790128313766 305.85718270966385 0.7417432947334733
20.11301768326718 304.388490490508 0.7398592489627863
20.118245238220595 301.44462164343645 0.7363462161499583
20.12347279317401 302.00824190945355 0.7371992992701921
20.128700348127424 301.6267063551792 0.7369012739442435
20.13392790308084 302.287481115367 0.7370363180503635
20.139155458034253 302.07761401721456 0.7362924085965115
20.144383012987667 305.25295303571374 0.7406398200923375
20.14961056794108 307.5602318967505 0.7432767639889776
20.154838122894496 308.49828545090037 0.7444169213125262
20.16006567784791 306.77718520896616 0.7426100798272253
20.165293232801325 302.6363697963812 0.73694892311833
20.17052078775474 299.04337169756707 0.7324768797049594
20.175748342708154 297.9037088134676 0.7304146402008441
20.18097589766157 299.7687836173948 0.7327589818409805
20.186203452614983 304.27531383407216 0.7385755238663102
20.191431007568397 304.6569149071149 0.7391869793715026
20.19665856252181 305.68332998400615 0.7414652647334141
20.201886117475226 302.939274660544 0.7383047074985822
20.20711367242864 303.3606708130547 0.739296236489595
20.212341227382055 300.95383354032805 0.7376465658937758
20.21756878233547 301.6415273571769 0.7388775211286069
20.222796337288884 298.2647757406775 0.7336128789651271
20.228023892242298 298.3100350033901 0.7332452840311966
20.233251447195713 294.13420864698554 0.7268233744979328
20.238479002149127 290.06893755255044 0.7216564816524547
20.24370655710254 285.8706203059702 0.7160739102700044
20.248934112055956 282.7876823305277 0.7122721166300097
20.25416166700937 286.3849539910381 0.7182337947671048
20.259389221962785 287.8565987547704 0.7198510577228513
20.2646167769162 291.6065569940012 0.7246371053276455
20.269844331869614 292.06408719414287 0.7247598558656484
20.275071886823028 292.9478064412768 0.7258582782543146
20.280299441776442 290.64615877613693 0.7239514437081869
20.285526996729857 288.2043958963132 0.7212378477091568
20.29075455168327 286.093539428219 0.7183350223737837
20.295982106636686 287.2427818394348 0.7189077894024524
20.3012096615901 292.17007891529283 0.7243683471415528
20.306437216543515 291.51257578216064 0.7232264992893797
20.31166477149693 293.19163175235656 0.7262187178121999
20.316892326450343 294.79459374031364 0.7278262438584255
20.322119881403758 290.8566541875211 0.7237016404101849
20.327347436357172 287.85729170199403 0.7185453980375026
20.332574991310587 284.020092444424 0.7140214105582487
20.337802546264 284.2222273281479 0.7135813291311979
20.343030101217416 284.1664500637303 0.7130846336163982
20.34825765617083 286.1247117777479 0.7158893446410008
20.353485211124244 285.84656891867724 0.71624435322227
20.35871276607766 285.46713064459846 0.7157187023942061
20.363940321031073 285.0115841697675 0.7150322303313854
20.369167875984488 285.6833578753515 0.7145688150029443
20.374395430937902 286.54265518136316 0.7159113689832525
20.379622985891316 285.1486465492063 0.7143772472459972
20.38485054084473 282.74554340358685 0.7116184516550561
20.390078095798145 285.1235086022936 0.716796642635513
20.39530565075156 286.024466507767 0.717337330593459
20.400533205704974 286.7277508880838 0.7189998529076479
20.40576076065839 284.18766693513754 0.7156736970917434
20.410988315611803 280.874953638749 0.7116338113995991
20.416215870565217 281.3285171263604 0.7129546124019815
20.421443425518632 282.73183193379987 0.712834778868784
20.426670980472046 284.2203956583947 0.7136628165494725
20.43189853542546 286.05979311311654 0.7155450152355698
20.437126090378875 285.44725797091127 0.7148318044236347
20.44235364533229 284.94092379484414 0.7164699263221923
20.447581200285704 281.397128898802 0.7128447651991827
20.45280875523912 280.84325899004455 0.7113394869562562
20.458036310192533 283.48771985405455 0.7143069330501625
20.463263865145947 287.34607410257036 0.7179626225184143
20.46849142009936 285.15066508232746 0.7156483242009829
20.473718975052776 283.60750638633533 0.7127197569228193
20.47894653000619 283.3540869543507 0.7116249116882118
20.484174084959605 284.6108084957455 0.7138146116759119
20.48940163991302 287.6724829142651 0.7181267476842992
20.494629194866434 287.4583955729886 0.7188796547529643
20.49985674981985 290.0631826955656 0.7224910887904933
20.505084304773263 293.2399663292275 0.7256909744002709
20.510311859726677 294.59882429028033 0.7268449480353549
20.51553941468009 296.0631456328093 0.7284519083834815
20.520766969633506 292.9835393782993 0.7244623219356752
20.52599452458692 288.6512334299706 0.7195635132026259
20.531222079540335 287.1231503268868 0.7168455818348062
20.53644963449375 285.77130619642514 0.7157936841134611
20.541677189447164 284.1447529284458 0.7148631368343241
20.546904744400578 283.5898281410297 0.7140339473058931
20.552132299353993 285.372454448536 0.7162786741820226
20.557359854307407 287.0416097156289 0.7164650971724892
20.56258740926082 285.99699161731013 0.7142897910055482
20.567814964214236 282.9193234519322 0.7108797340657701
20.57304251916765 282.13350131373863 0.7109364853900055
20.578270074121065 282.36965000231515 0.7111886114918725
20.58349762907448 282.18784341278564 0.7109208956782179
20.588725184027894 281.97807588975843 0.710731628062418
20.593952738981308 281.96920507495304 0.7106526661820668
20.599180293934722 284.633297309828 0.713510032653834
20.604407848888137 282.83095818177964 0.7109663522879187
20.60963540384155 282.761320625635 0.7106508497633778
20.614862958794966 281.01609924926044 0.7090155988174469
20.62009051374838 280.6578642326657 0.7087514268129317
20.625318068701795 283.1128313698561 0.7119785930313242
20.63054562365521 282.9805686265966 0.7120156944366246
20.635773178608623 283.803367913213 0.713093888881198
20.641000733562038 282.9524937129735 0.7110843687205451
20.646228288515452 283.25921476736363 0.7117987599590005
20.651455843468867 282.25620276719803 0.7101453561228048
20.65668339842228 281.5046695366433 0.7109340353583649
20.661910953375695 281.5638080237592 0.7105845404983697
20.66713850832911 280.7067438016128 0.7092250587873817
20.672366063282524 279.9758427171065 0.7071826266749194
20.67759361823594 282.9955948006614 0.7115479746119742
20.682821173189353 284.2293710496251 0.7136955822553941
20.688048728142768 283.2744946373676 0.712608540517493
20.693276283096182 282.3230023712424 0.7105764161574522
20.698503838049596 279.4899896579428 0.707189798414147
20.70373139300301 283.65627541216423 0.7115081991753999
20.708958947956425 285.67609316578887 0.7135975966901631
20.71418650290984 288.43383722977404 0.7166419117836816
20.719414057863254 288.8406743182984 0.7168324233082809
20.72464161281667 289.6379695182377 0.7185338330679825
20.729869167770083 288.59353804942623 0.7178016673903399
20.735096722723497 290.6277910219611 0.7210416806454667
20.740324277676912 292.0495586896322 0.7228349874674966
20.745551832630326 293.4428772940891 0.7242144873659461
20.75077938758374 292.8929541117059 0.7239486449420298
20.756006942537155 293.7786230043148 0.7247135749506484
20.76123449749057 293.0135082488956 0.7232544725432283
20.766462052443984 291.858931154967 0.7210219071166712
20.7716896073974 293.3309268918762 0.7224066129809515
20.776917162350813 295.56665765925266 0.7243461083847123
20.782144717304227 298.70547478308055 0.7283093435343269
20.78737227225764 298.0764574294065 0.727255084519371
20.792599827211056 293.74323226541134 0.7216935082682363
20.79782738216447 295.1284590831215 0.722772410071454
20.803054937117885 295.1643389445197 0.7223563846057512
20.8082824920713 298.502199157366 0.7264837939757106
20.813510047024714 298.87959948100126 0.727166196558313
20.81873760197813 299.4654120676207 0.7292891579589151
20.823965156931543 300.42552495484705 0.730651703536656
20.829192711884957 301.96035031299726 0.7330972699056574
20.83442026683837 301.4265943876569 0.7317792855408726
20.839647821791786 298.34363008917654 0.727571124520328
20.8448753767452 294.0574633259859 0.7230055674980933
20.850102931698615 292.29642360474037 0.7203993103359347
20.85533048665203 293.8005164150672 0.7230376267560458
20.860558041605444 292.90533080189596 0.7212850767723614
20.865785596558858 292.7472563996968 0.7206451675049419
20.871013151512273 288.9655254248743 0.7153176598053603
20.876240706465687 287.85388438633356 0.7137908200772021
20.8814682614191 288.3886562940746 0.7153068756198354
20.886695816372516 289.9551854387623 0.7175564503295123
20.89192337132593 294.701183432071 0.7233400448858329
20.897150926279345 296.5026116248909 0.7256719624305367
20.90237848123276 294.06231300604816 0.7228805504568386
20.907606036186174 286.0332995905426 0.7126952255645324
20.912833591139588 283.3301356453726 0.7086670794060499
20.918061146093002 279.2693468015239 0.702410117106276
20.923288701046417 279.0498191975519 0.7030012901128333
20.92851625599983 280.7255320877905 0.7056014178790985
20.933743810953246 286.04953295302454 0.7133228067820213
20.93897136590666 286.13513147081886 0.7137945950104223
20.944198920860075 282.31292707322115 0.7096649200503485
20.94942647581349 281.42846627641876 0.7078594034068205
20.954654030766903 282.1472461758778 0.7087585658378911
20.959881585720318 282.9282183958636 0.7088114590601848
20.965109140673732 282.603144981103 0.7084204574108098
20.970336695627147 283.704613501201 0.709910294354937
20.97556425058056 283.07213395200745 0.70976257138997
20.980791805533975 282.57727959458975 0.7090936282174649
20.98601936048739 280.1031673641162 0.7052133533029321
20.991246915440804 278.3335995449004 0.7031312211803722
20.99647447039422 277.51832400043753 0.7028981931609581
21.001702025347633 276.6525153310406 0.7031514288137529
21.006929580301048 277.169800739348 0.7028557790674561
21.012157135254462 276.2628259558348 0.7005902648186271
21.017384690207876 275.046347588529 0.6988401543841146
21.02261224516129 274.25253953197415 0.6988920018422141
21.027839800114705 276.60159357747386 0.7032513665281768
21.03306735506812 278.61452289461056 0.7063866103696843
21.038294910021534 279.32359011800537 0.7077948216687402
21.04352246497495 276.4882868838893 0.7030066356463304
21.048750019928363 273.0116270050749 0.6982562407879064
21.053977574881777 271.6182585774114 0.6961679902304857
21.059205129835192 270.5512163409398 0.6938492749663946
21.064432684788606 272.6935673929187 0.6968342885768776
21.06966023974202 272.21738933654615 0.6956828816570597
21.074887794695435 272.6453948661174 0.6967711055625381
21.08011534964885 269.68075409270097 0.6933755371773715
21.085342904602264 270.421494992806 0.6938967322984743
21.09057045955568 267.40915348866713 0.6890711205760341
21.095798014509093 269.27303195263636 0.6910422378648456
21.101025569462507 267.93632733794556 0.6881397209360964
21.10625312441592 271.2761529060977 0.6928367798624269
21.111480679369336 272.87273755329375 0.6945508087138944
21.11670823432275 276.41856056983966 0.6986305272451083
21.121935789276165 274.29457409958434 0.6958239082354436
21.12716334422958 271.93321431671853 0.6917915799683427
21.132390899182994 268.1709349585099 0.6875637805360886
21.13761845413641 268.54557334567437 0.6881635818392234
21.142846009089823 269.61564237563965 0.6896189994757637
21.148073564043237 268.5630117192815 0.6875902714881215
21.15330111899665 269.3934395378239 0.6878398802834834
21.158528673950066 270.95551326080886 0.6894314555621016
21.16375622890348 270.65014359861107 0.6888599739636884
21.168983783856895 269.8603694508137 0.6876818151848535
21.17421133881031 269.3442681806238 0.6874494752585176
21.179438893763724 267.1220960505255 0.6847890112647759
21.184666448717138 267.4337914525369 0.6860258009657169
21.189894003670553 269.3411472885988 0.688669258764494
21.195121558623967 272.4270716257052 0.6914758060927915
21.20034911357738 273.95763928949566 0.6922724169074614
21.205576668530796 268.29468627746036 0.683567432355193
21.21080422348421 268.03359836421254 0.6829601232678731
21.216031778437625 270.47451857314667 0.6855006366657511
21.22125933339104 274.843097092205 0.6898224531865231
21.226486888344454 274.6518092637753 0.6896607236204038
21.231714443297868 274.657356569143 0.6900772047867096
21.236941998251282 275.7247796880087 0.6912549818261422
21.242169553204697 274.4032125959608 0.6909532713048033
21.24739710815811 272.65767893860084 0.6890624243312259
21.252624663111526 270.53518829346825 0.6875405654607816
21.25785221806494 271.2065101253316 0.6864165708728104
21.263079773018355 272.83039115331616 0.6879998928174569
21.26830732797177 273.8106532512986 0.6899648385824092
21.273534882925183 273.09908675631135 0.6891886639385134
21.278762437878598 270.5474283285339 0.6863776125336686
21.283989992832012 268.1307503331649 0.6901789931628196
21.289217547785427 267.20804136209824 0.6988505724910733
21.29444510273884 266.2258867721906 0.7037379346809552
21.299672657692255 264.0668841456984 0.7049044842382478
21.30490021264567 264.01334828030963 0.7084386492255411
21.310127767599084 267.68273868711765 0.7171221862575767
21.3153553225525 270.7368335942598 0.7251679326462132
21.320582877505913 271.115514759827 0.7301090448631359
21.325810432459328 268.409559263417 0.7294929917740056
21.331037987412742 266.55404573039306 0.7295432372599943
21.336265542366156 268.7686411239264 0.7362110656002366
21.34149309731957 269.15114008595634 0.7400620454434581
21.346720652272985 269.29722930511406 0.7435415366928646
21.3519482072264 267.95843183780613 0.7428904691795015
21.357175762179814 263.64984234313584 0.7389772785024724
21.36240331713323 261.7597113708976 0.7383972667927572
21.367630872086643 261.57717785204306 0.7410379847039968
21.372858427040057 264.42673801543674 0.7477253082010284
21.378085981993472 266.7613954003162 0.7524122641409517
21.383313536946886 263.08916725043395 0.7494766179026306
21.3885410919003 261.68588322189987 0.7486096917248638
21.393768646853715 261.0376121173502 0.7490876939542498
21.39899620180713 259.8585512509003 0.7501197871645569
21.404223756760544 262.3110727669133 0.7557782852853754
21.40945131171396 263.7977424801903 0.7614190295950213
21.414678866667373 267.293244217516 0.7680282626729549
21.419906421620787 265.8732850381238 0.7678301244858392
21.4251339765742 264.3713433716609 0.7685298266753666
21.430361531527616 264.08561566843804 0.7688115204870463
21.43558908648103 265.20833347280313 0.7717692620304206
21.440816641434445 264.73788448090124 0.7734524844425963
21.44604419638786 264.9603911279608 0.7770209472520632
21.451271751341274 265.71609742864166 0.7807782427391925
21.45649930629469 270.42618172703106 0.7884975165173091
21.461726861248103 270.0238998576824 0.7884870486090284
21.466954416201517 270.19519035939953 0.7904985061014174
21.47218197115493 268.65726595463514 0.7903225968898502
21.477409526108346 268.51757773425044 0.7912532344114364
21.48263708106176 268.0580715065298 0.7911282863252663
21.487864636015175 269.81708084786044 0.79499687827799
21.49309219096859 268.3534331355534 0.7959092983080865
21.498319745922004 270.6407649650686 0.8002887296474734
21.503547300875418 270.8177024749384 0.8023815471883526
21.508774855828833 276.8076740352304 0.8093652775438879
21.514002410782247 274.01211792298363 0.7874365140309246
21.51922996573566 274.38977733939896 0.778521908437511
21.524457520689076 273.9530120630062 0.7707120740084996
21.52968507564249 275.6403272200409 0.7695832936122642
21.534912630595905 274.2299664790995 0.7637451101968377
21.54014018554932 274.67590153456075 0.760221242822924
21.545367740502734 278.59952809177577 0.7617613016965521
21.550595295456148 280.03834343564927 0.7609052721670725
21.555822850409562 279.41330224404976 0.7592959577245584
21.561050405362977 281.1612716044474 0.7607597032613294
21.56627796031639 282.2584208956068 0.7598674375466448
21.571505515269806 285.5893701633136 0.7625664174889832
21.57673307022322 285.17396937796514 0.7600563044458472
21.581960625176634 286.15717039140503 0.7605861808924266
21.58718818013005 285.16135966310156 0.7587668740814404
21.592415735083463 285.06555680688325 0.7569067151180696
21.597643290036878 283.15086114273174 0.752857588866946
21.602870844990292 280.5581220582644 0.7462759158175808
21.608098399943707 280.7672990386667 0.7444633847760193
21.61332595489712 283.02209634362504 0.7452755797668149
21.618553509850535 284.37365286917253 0.7465672789144103
21.62378106480395 283.893943610256 0.7458691178187873
21.629008619757364 283.5342328724561 0.7456616598081864
21.63423617471078 284.25889477868844 0.7466044244060168
21.639463729664193 284.8261789293906 0.7467608516117449
21.644691284617608 285.62117799623826 0.7463827602565987
21.649918839571022 285.7785388398332 0.7453906116934933
21.655146394524436 286.7355034064563 0.7455288054848481
21.66037394947785 284.9020965050905 0.7420296584064409
21.665601504431265 284.0858112654568 0.7408993014948405
21.67082905938468 286.27083254408694 0.7438673388960566
21.676056614338094 286.48884466074423 0.7434818779949445
21.68128416929151 287.2017192388389 0.7445487838415074
21.686511724244923 286.8105988424373 0.7421431119960781
21.691739279198337 287.9122036039318 0.7435980641601021
21.696966834151752 289.88964042064305 0.7454021056626101
21.702194389105166 286.892215701769 0.7411851894303854
21.70742194405858 284.99048860788895 0.7393071805497529
21.712649499011995 285.25807141582044 0.7387092902120889
21.71787705396541 289.12475159277204 0.7430528958117147
21.723104608918824 290.40521322182883 0.7441540252553254
21.72833216387224 290.4141122854419 0.7427896098684353
21.733559718825653 286.74076444581243 0.7380686913684051
21.738787273779067 289.04536133688777 0.74014082297793
21.74401482873248 290.8845218782063 0.7433043452260023
21.749242383685896 295.4211110884322 0.7499489811304835
21.75446993863931 298.2956074482944 0.7532201362062083
21.759697493592725 298.86825488770637 0.7538607324173228
21.76492504854614 301.1271781780469 0.7547758267903536
21.770152603499554 301.473932535997 0.7550048552537562
21.77538015845297 299.5197467905017 0.7519741166279912
21.780607713406383 302.6159469520472 0.7554762983185304
21.785835268359797 306.942517788789 0.7606027205403865
21.79106282331321 310.7367741704566 0.7653341938473828
21.796290378266626 312.8613128155165 0.7681568579723619
21.80151793322004 313.17074930315687 0.7681568596224404
21.806745488173455 311.9700415878881 0.7655083309215706
21.81197304312687 312.37373613723054 0.7647388648548007
21.817200598080284 312.5516720163817 0.7644952210525666
21.822428153033698 314.70049821234824 0.7667590864237908
21.827655707987113 316.0394976624313 0.7693623915198489
21.832883262940527 319.11174755905427 0.7742194668877022
21.83811081789394 321.0536518411613 0.7771043958461578
21.843338372847356 321.6962349555844 0.7773029243444161
21.84856592780077 317.99404517456804 0.7717933236231781
21.853793482754185 315.92147554239546 0.7692402589543419
21.8590210377076 316.8127826012019 0.7700096210650657
21.864248592661014 319.59901146489983 0.7736253700851832
21.869476147614428 320.3428205847669 0.7737691191105204
21.874703702567842 317.06286683631487 0.7688908332271822
21.879931257521257 317.0968382748905 0.768172872643134
21.88515881247467 315.5133319766251 0.7656930856865654
21.890386367428086 315.0211582408659 0.7648489468335393
21.8956139223815 312.03254241739654 0.7616368407769769
21.900841477334914 311.56285587490714 0.7611104201564542
21.90606903228833 311.5026594487036 0.7613994372177522
21.911296587241743 313.28086153133944 0.7637042176802179
21.916524142195158 312.99323024482857 0.7631980674888709
21.921751697148572 310.2320322334988 0.7599243805608931
21.926979252101987 307.5764910279465 0.7555971677728752
21.9322068070554 308.56112492063284 0.7557771778936926
21.937434362008815 308.27190961267746 0.754329761139622
21.94266191696223 310.0361800528808 0.7569259533493714
21.947889471915644 306.9234179549514 0.7539764536698346
21.95311702686906 305.0202060195121 0.7521977910833114
21.958344581822473 305.62132227297195 0.7530451697924225
21.963572136775888 304.4648373600739 0.751421080509038
21.968799691729302 303.98125851773443 0.7495164801829192
21.974027246682716 303.5457699226249 0.7490505967943507
21.97925480163613 307.41299801709823 0.7532152877241016
21.984482356589545 308.3278132718779 0.7545381667411636
21.98970991154296 309.04242827587007 0.7554687308649257
21.994937466496374 307.3131560481171 0.7528446916584028
22.00016502144979 307.51241824324893 0.7530054820685476
22.005392576403203 306.3657852983036 0.7505218004724055
22.010620131356617 305.1927790845705 0.7483045926939003
22.015847686310032 304.09726342062925 0.7464351886396674
22.021075241263446 305.06530230423294 0.7473151235465151
22.02630279621686 307.39432192381196 0.7509001938431612
22.031530351170275 307.6852678611183 0.7523976613068777
22.03675790612369 306.42731743866506 0.75080209420492
22.041985461077104 303.4061173408486 0.7465462212051462
22.04721301603052 306.9129397447297 0.7490332220467674
22.052440570983933 310.9952808869209 0.7546525299492463
22.057668125937347 313.37996585007824 0.7580017105640513
22.06289568089076 313.72622530112915 0.7585596969695595
22.068123235844176 312.9975453134273 0.7571460051566085
22.07335079079759 311.77119961459573 0.7557177445757395
22.078578345751005 310.2675611391154 0.7543192709281696
22.08380590070442 308.44000258369647 0.7520344083057071
22.089033455657834 310.6324682447367 0.7539417390475064
22.09426101061125 311.9637940960381 0.7547591595487403
22.099488565564663 312.2449037535073 0.7545639605905163
22.104716120518077 314.31683951486616 0.7570473562986337
22.10994367547149 315.2954462965736 0.7588680536934981
22.115171230424906 316.99898873427765 0.761166045414236
22.12039878537832 316.2239051538686 0.7609746174704779
22.125626340331735 315.53473922565837 0.7595130026659423
22.13085389528515 312.644336500941 0.7551203978836625
22.136081450238564 310.93086602351394 0.7520906970243804
22.141309005191978 311.86431005722284 0.7527618241697325
22.146536560145393 309.6926165645514 0.7500275654920577
22.151764115098807 309.67840008865215 0.7499085200312982
22.15699167005222 311.80413809226025 0.7530883571848849
22.162219225005636 312.6342561201555 0.7543176964873726
22.16744677995905 311.7463415023225 0.7531988285509618
22.172674334912465 311.95411424973963 0.7535176196283941
22.17790188986588 314.9426008224081 0.7565960673171535
22.183129444819293 312.84692034322217 0.7545764360450026
22.188356999772708 311.77476529294955 0.7524896740581978
22.193584554726122 310.4551633050013 0.750053530907696
22.198812109679537 309.85896688754 0.7491503483685997
22.20403966463295 308.00418281703185 0.7461421126572969
22.209267219586366 306.8411461007845 0.7458711805336429
22.21449477453978 307.2049134393406 0.7471182980861257
22.219722329493194 310.20486963523354 0.7506128132866153
22.22494988444661 311.64833621467454 0.7519579042024284
22.230177439400023 312.52722138005544 0.7525880459786979
22.235404994353438 309.8675808576607 0.7500308257802707
22.240632549306852 310.1138057946088 0.7503306066285474
22.245860104260267 310.50654706832626 0.750028431419029
22.25108765921368 312.1279107215645 0.7522880051731075
22.256315214167095 311.0501432453087 0.749969092671479
22.26154276912051 310.9480780967259 0.7503928367696775
22.266770324073924 313.50772680124135 0.7532043002105214
22.27199787902734 316.7813191311281 0.7562525137545631
22.277225433980753 316.9766308972536 0.7563012868255454
22.282452988934168 310.5997336845304 0.7487343352050143
22.287680543887582 303.9702007266105 0.7416131058981783
22.292908098840996 301.3486208352691 0.7383936326263855
22.29813565379441 303.6221499334433 0.7409475154965162
22.303363208747825 303.5382784427816 0.7422151072634738
22.30859076370124 301.127628827844 0.7394822201948104
22.313818318654654 299.6894052443815 0.7381234516541113
22.31904587360807 298.9575887596382 0.7354328730296622
22.324273428561483 300.09996362804486 0.7360548550504966
22.329500983514897 301.76171093280493 0.7380782520240612
22.334728538468312 300.7983370034208 0.736335868866721
22.339956093421726 295.33617302027426 0.7298382166819888
22.34518364837514 292.0144688596831 0.7257175685123167
22.350411203328555 293.51142564917194 0.7277703454781963
22.35563875828197 295.134828063307 0.7298937186740119
22.360866313235384 296.5767201842045 0.7317642899019868
22.3660938681888 295.53685847739064 0.7298987929139643
22.371321423142213 294.35199898856894 0.7284759314074879
22.376548978095627 290.23528941529753 0.723551209342288
22.38177653304904 289.6578320285787 0.7234466459994291
22.387004088002456 286.3512635702161 0.7196894056897785
22.39223164295587 285.9777818474475 0.7190772752616353
22.397459197909285 283.0587390122292 0.715575066000964
22.4026867528627 282.8144881474367 0.7136045646464568
22.407914307816114 283.96997757076826 0.7150041659913805
22.41314186276953 282.5802811953467 0.712631104556605
22.418369417722943 284.4817217695184 0.7159323004941263
22.423596972676357 284.3779384564226 0.7161361091607374
22.42882452762977 283.48553526065126 0.7144514762776522
22.434052082583186 282.7567959221357 0.7130156598028049
22.4392796375366 282.6705341414587 0.7124185542692417
22.444507192490015 280.266190796123 0.709915593183107
22.44973474744343 279.09076526556055 0.7089762763591462
22.454962302396844 276.063981080531 0.7051912258393993
22.460189857350258 276.30992608752933 0.7057886671641251
22.465417412303673 277.02725422491733 0.7071412903623707
22.470644967257087 279.1371039874742 0.7102263910209046
22.4758725222105 278.05507760644423 0.7087611274674073
22.481100077163916 277.82973194180005 0.707480179557386
22.48632763211733 279.0708882974765 0.7088858730403237
22.491555187070745 280.50795787084695 0.7106662991583628
22.49678274202416 279.6128006982099 0.708853897273627
22.502010296977573 278.40393003554055 0.7087171572085972
22.507237851930988 277.9540764254308 0.7084900459971195
22.512465406884402 276.94783442048913 0.7062044233534576
22.517692961837817 275.4235317721709 0.703704736264763
22.52292051679123 273.29097733452437 0.7009881725693394
22.528148071744646 276.30874606835056 0.7060210927748354
22.53337562669806 279.4516656981732 0.7095574586007614
22.538603181651474 277.3605208117754 0.7062624366439374
22.54383073660489 272.90475433413945 0.7006160391818127
22.549058291558303 269.497378565857 0.6967648931485096
22.554285846511718 272.7206400750456 0.7015571184475963
22.559513401465132 276.5796963533999 0.7058525033791974
22.564740956418547 276.8035531205413 0.7064963732185406
22.56996851137196 275.55787673224887 0.7050523754416996
22.575196066325375 275.17898186775506 0.704566370508275
22.58042362127879 275.30635768382854 0.704287596343433
22.585651176232204 274.8343683148851 0.7030043703880061
22.59087873118562 272.48444672454093 0.7008433182377792
22.596106286139033 270.59874671904953 0.6988104929151471
22.601333841092448 270.81908359794727 0.6981821287872818
22.606561396045862 274.4274047742991 0.7031324077950517
22.611788950999276 274.07898518928863 0.7026465272203866
22.61701650595269 273.13980200338904 0.7026912330276359
22.622244060906105 269.74601664005036 0.6985224965626725
22.62747161585952 269.3158703607925 0.6966597603957215
22.632699170812934 268.9345926101169 0.6942414175896734
22.63792672576635 270.15166769621817 0.6953011890868694
22.643154280719763 270.8517883672946 0.6958182363201547
22.648381835673177 272.4588923284058 0.6975396429041331
22.653609390626592 274.1394621747682 0.6999620679406673
22.658836945580006 272.3910066916614 0.6988732704467486
22.66406450053342 269.5598159068715 0.6961719059882374
22.669292055486835 267.68016554033494 0.6926714984147592
22.67451961044025 269.84220048235903 0.6943091275487945
22.679747165393664 275.394812485184 0.7004300808630148
22.68497472034708 275.9788661932155 0.7021087857254102
22.690202275300493 274.3467593588324 0.700198709589861
22.695429830253907 274.77996048135435 0.7016340212935658
22.70065738520732 273.8044583884287 0.7002877376541872
22.705884940160736 274.7435456349611 0.7033031773068998
22.71111249511415 275.7029580985009 0.7053011270091151
22.716340050067565 277.886232437635 0.7076705537150144
22.72156760502098 277.2516228417442 0.7056876229844617
22.726795159974394 275.32303023700024 0.7026722983179339
22.73202271492781 277.2703764966858 0.7041635597951612
22.737250269881223 278.2350304868228 0.7048234632350235
22.742477824834637 278.4945961295278 0.7046503535183349
22.74770537978805 277.6748861226974 0.7046485106368255
22.752932934741466 278.90351095498926 0.7059119178816304
22.75816048969488 281.21119578728235 0.7085424554643952
22.763388044648295 279.7897073926766 0.706068546595309
22.76861559960171 281.42615224615975 0.7086793276497063
22.773843154555124 281.6840448391234 0.7090811516385801
22.779070709508538 283.31640423984766 0.7117363733980191
22.784298264461952 281.4351194533838 0.7084630933472589
22.789525819415367 282.61111240797436 0.7102233251798935
22.79475337436878 284.2708972432044 0.710972904433047
22.799980929322196 287.22378878811037 0.7148517042247722
22.80520848427561 286.76098869219294 0.7139254590079503
22.810436039229025 288.17678513037686 0.7153518902438223
22.81566359418244 285.7380476724509 0.7126364504398084
22.820891149135853 288.41699475460365 0.7155612527412988
22.826118704089268 288.2491550839069 0.7150895009107945
22.831346259042682 289.6378800361804 0.7172646617903571
22.836573813996097 289.72353072979365 0.7175961955999731
22.84180136894951 291.8464923507193 0.7209814902123286
22.847028923902926 290.53346858010775 0.7183499175799406
22.85225647885634 287.848718104217 0.7141152936804125
22.857484033809754 286.0708130118134 0.7114711833777971
22.86271158876317 287.9764948423993 0.7138863573198843
22.867939143716583 292.0409071378133 0.7191440036829265
22.873166698669998 292.9919806912733 0.7199178910416336
22.878394253623412 292.97717124732986 0.7197282257888169
22.883621808576827 291.87282088158406 0.718458324513403
22.88884936353024 292.8522226700748 0.7204572972210123
22.894076918483655 291.9068303526333 0.7202236175337512
22.89930447343707 292.41078944204384 0.7214595962344349
22.904532028390484 293.1035740085579 0.7218416073532922
22.9097595833439 293.3074487856284 0.7220175131811953
22.914987138297313 290.66782772141255 0.7177693995625948
22.920214693250728 290.768972498402 0.7182997877011513
22.925442248204142 289.0064354893186 0.7165760789901668
22.930669803157556 287.97705667938396 0.7154971242964757
22.93589735811097 287.1312736132988 0.7137926190024012
22.941124913064385 290.43862707400984 0.7158550598111425
22.9463524680178 293.00690372542806 0.7185476193437933
22.951580022971214 292.68267348588654 0.7184620109046829
22.95680757792463 289.54138134218545 0.7165358611757566
22.962035132878043 286.4531041567245 0.7141269372354258
22.967262687831457 284.7004610916408 0.7125168243038484
22.972490242784872 286.77182079045673 0.7131972417424988
22.977717797738286 289.8159335477161 0.7156695388504404
22.9829453526917 290.1479859557787 0.715552043612168
22.988172907645115 289.95095600308485 0.715576524220506
22.99340046259853 287.7676690252312 0.7128466746510193
22.998628017551944 284.49769538553494 0.7083191502547763
23.00385557250536 282.48220311460693 0.7051843773321447
23.009083127458773 284.34111950156074 0.7073483935110503
23.014310682412187 286.38114617485337 0.7103893758840351
23.0195382373656 287.6070098888699 0.7118006247550456
23.024765792319016 287.7638883847312 0.713233606927438
23.02999334727243 289.1982561350366 0.715255377543888
23.035220902225845 287.54221586101744 0.713081474427756
23.04044845717926 285.71084376200946 0.7104450308502948
23.045676012132674 285.4621187165688 0.7099599014919471
23.05090356708609 285.6938504618477 0.7110676262799979
23.056131122039503 285.0634541670499 0.7097749856861916
23.061358676992917 285.21470670341455 0.7095361567965168
23.06658623194633 288.79989049952627 0.7137841447516683
23.071813786899746 286.9808185069102 0.7112646306142436
23.07704134185316 285.7037836234323 0.7104326892221127
23.082268896806575 282.5873651432871 0.7066297177489048
23.08749645175999 282.16578660183 0.7057984526232282
23.092724006713404 282.364919376166 0.7054354049167478
23.097951561666818 284.41824586252926 0.7070143030748826
23.103179116620232 284.8007768090324 0.7082900065117592
23.108406671573647 284.6613891558168 0.7087271493372784
23.11363422652706 284.97357288795376 0.7091864909757947
23.118861781480476 283.77309504283534 0.7094262731144257
23.12408933643389 283.74190376328886 0.7091965128466189
23.129316891387305 286.2449912756017 0.7115501125575728
23.13454444634072 287.6707771184114 0.7129056177200898
23.139772001294133 285.5171486735348 0.7098528409549054
23.144999556247548 282.8013820318897 0.7072069186719857
23.150227111200962 284.56070139239716 0.7081160267927132
23.155454666154377 284.5775673054603 0.7073647497485852
23.16068222110779 281.0482032930189 0.7021748750747004
23.165909776061206 278.6964226071872 0.6985755661454719
23.17113733101462 281.80225948118425 0.7038373841962229
23.176364885968034 282.93603176277327 0.7052725077065651
23.18159244092145 281.5299628252933 0.7054064021943203
23.186819995874863 280.21231217943364 0.7030168958791151
23.192047550828278 281.4417106091253 0.7041137613720766
23.197275105781692 282.2136642743852 0.7050240382056315
23.202502660735107 281.20818238519206 0.7045169637832728
23.20773021568852 279.7058889929537 0.7031282778512148
23.212957770641935 283.20531977392017 0.707263182539748
23.21818532559535 282.65607350337285 0.7055480768921362
23.223412880548764 282.791693553778 0.7056192111274426
23.22864043550218 281.29389331032786 0.7043440190238641
23.233867990455593 280.59227941383125 0.7039238571540608
23.239095545409008 279.61321164531955 0.7017126544743462
23.244323100362422 277.47406713490716 0.6981251978005316
23.249550655315836 277.9526253262762 0.6985174658869179
23.25477821026925 278.2072117629433 0.6979981198600061
23.260005765222665 280.0092827955681 0.7010487144683227
23.26523332017608 282.60745239732546 0.7039552508555041
23.270460875129494 284.79154448775273 0.707688192216245
23.27568843008291 287.520443194377 0.7111314949846297
23.280915985036323 286.62461345549906 0.7096476449934602
23.286143539989737 285.2843116924001 0.7087392810836033
23.291371094943152 281.87690564259316 0.7038174583463055
23.296598649896566 281.7395572582984 0.7030205209654171
23.30182620484998 284.98676547977044 0.7058463865361401
23.307053759803395 285.7531625393582 0.7069436193204527
23.31228131475681 284.9177414559271 0.7067795184537836
23.317508869710224 281.2016658682195 0.701924371580993
23.32273642466364 283.56437215836746 0.7048529994789247
23.327963979617053 283.40086626606904 0.7048915083984028
23.333191534570467 284.41547553035537 0.7062835640585496
23.33841908952388 282.747850865918 0.7038296958250875
23.343646644477296 282.28301364303553 0.7038814333653031
23.34887419943071 280.8015834811845 0.7020256040150067
23.354101754384125 281.8134156708809 0.7030317502497041
23.35932930933754 284.37340285291526 0.7053483073592678
23.364556864290954 288.01529333800994 0.7098058739871996
23.369784419244368 288.0962764472074 0.7096998188442898
23.375011974197783 287.61041540971127 0.7093342069270266
23.380239529151197 287.0175314329597 0.7085381848112468
23.38546708410461 289.6369570310738 0.7115822223138916
23.390694639058026 292.26428026850505 0.7148249567931954
23.39592219401144 292.68038531585495 0.7155471213348789
23.401149748964855 291.273947535468 0.7148819426612735
23.40637730391827 287.3111394533844 0.709832521801981
23.411604858871684 284.6259638107581 0.7058998771436156
23.416832413825098 286.9281695003856 0.7076549274254673
23.422059968778512 287.19349354584324 0.7082234146316575
23.427287523731927 287.202888180741 0.7080793995308001
23.43251507868534 285.8370529225217 0.7069511500014442
23.437742633638756 285.0229236635866 0.70639179148893
23.44297018859217 285.00829982128135 0.7071910441490717
23.448197743545585 286.44216461485047 0.7080835350216931
23.453425298499 287.4592696241312 0.7089256118403752
23.458652853452413 287.9159975987379 0.70998175328908
23.463880408405828 287.8640431869489 0.709468557445958
23.469107963359242 291.9626839383621 0.714166149745994
23.474335518312657 294.08418418671397 0.7156427068571977
23.47956307326607 293.1678514571456 0.7140099548551095
23.484790628219486 292.1042218906768 0.7127763714973363
23.4900181831729 291.61753187952934 0.7123704128785345
23.495245738126314 295.2895600650515 0.7174256666724262
23.50047329307973 296.13210695898425 0.7183383461092533
23.505700848033143 297.6906192611068 0.720573524111526
23.510928402986558 296.4749141614255 0.7186960058439682
23.516155957939972 297.44896249733074 0.7203621658230015
23.521383512893387 295.5906833728619 0.7175136259165559
23.5266110678468 294.06319309537986 0.7150577438267478
23.531838622800215 293.93773098154423 0.7151257255467033
23.53706617775363 294.70601417381516 0.7161403773794328
23.542293732707044 296.91317010405544 0.7186063391342319
23.54752128766046 299.8059011101773 0.7220294283997715
23.552748842613873 299.90715465330163 0.7212304269837617
23.557976397567288 301.19250819725494 0.7220086061963652
23.563203952520702 302.50234079432073 0.723354362276365
23.568431507474116 303.3627271442376 0.72428053919389
23.57365906242753 303.7821779226747 0.7253940936345665
23.578886617380945 303.5327911119881 0.7242257123346474
23.58411417233436 302.8044116297168 0.7228255745505773
23.589341727287774 300.1534818764952 0.7194754918947459
23.59456928224119 297.4024964783366 0.7153324111767291
23.599796837194603 296.60651257349855 0.7146555694636983
23.605024392148017 293.48123989516586 0.7101649599499756
23.610251947101432 296.1881544079513 0.7134771993620103
23.615479502054846 296.0777251095229 0.7131153950541956
23.62070705700826 297.2653306637269 0.714431185937511
23.625934611961675 294.0736884560846 0.7106506421422008
23.63116216691509 291.18459701313196 0.7063386607163912
23.636389721868504 291.63466501734405 0.7057971880714852
23.64161727682192 292.9912684147713 0.7071224831960811
23.646844831775333 293.7108615860324 0.7073033922405639
23.652072386728747 292.67180587962713 0.7060767608920578
23.65729994168216 295.0914669591322 0.7087048985582084
23.662527496635576 296.7056986044145 0.7104843002139427
23.66775505158899 297.1495266338083 0.7112051388981269
23.672982606542405 296.0625350369519 0.7094480057374309
23.67821016149582 297.16210238323487 0.71078873983746
23.683437716449234 296.43046646979485 0.7090090878934033
23.688665271402648 296.43332464347696 0.7091862972173156
23.693892826356063 295.30785096701345 0.7066064141184654
23.699120381309477 292.2708109708026 0.7029728634825512
23.70434793626289 293.2773760395847 0.7038598081377553
23.709575491216306 293.96752508089946 0.7044839941275525
23.71480304616972 296.21860997224724 0.7071884987512601
23.720030601123135 296.03061257948065 0.706236076620622
23.72525815607655 294.4576087990864 0.7037850372112412
23.730485711029964 296.5607354169836 0.706370065050576
23.735713265983378 298.60717334416165 0.7091391522741624
23.740940820936792 296.98877107084894 0.7074062217433846
23.746168375890207 297.11866144467257 0.7070740241003266
23.75139593084362 297.39921618305976 0.7062254562890556
23.756623485797036 297.59516455085526 0.7063245168029092
23.76185104075045 297.2458228953782 0.7062729514041585
23.767078595703865 296.7384654814316 0.7069589963524939
23.77230615065728 297.8120885803656 0.7071528730707142
23.777533705610693 298.17771307959634 0.7070505554738192
23.782761260564108 301.6679482303179 0.7112412193287125
23.787988815517522 306.7696278273672 0.7175250911087515
23.793216370470937 306.6548021051468 0.7178623442218174
23.79844392542435 303.0746991793214 0.7131462551861388
23.803671480377766 301.43439846157884 0.7104783912866265
23.80889903533118 302.1999293205922 0.7102321221896788
23.814126590284594 304.3726583015372 0.7120127972279351
23.81935414523801 304.2000507980729 0.712486642145005
23.824581700191423 301.8684908611093 0.7087364682344064
23.829809255144838 297.9905137073422 0.7042951781088589
23.835036810098252 298.4450628461508 0.7047978831833132
23.840264365051667 299.99287049090486 0.7068060402498428
23.84549192000508 301.42999007003965 0.7087332478757149
23.850719474958495 304.1971601122885 0.7113423404822226
23.85594702991191 302.0558030860846 0.7083495019378775
23.861174584865324 302.1509983355687 0.7071210423437271
23.86640213981874 300.82353599071814 0.7045621762401376
23.871629694772153 301.9754720800848 0.7063350908083079
23.876857249725568 300.862823146836 0.7053585741283073
23.882084804678982 299.9485322572334 0.7039384294423512
23.887312359632396 300.616790830457 0.7041144293531784
23.89253991458581 302.526515184802 0.706349012906881
23.897767469539225 301.4501361489558 0.7052168743775
23.90299502449264 299.011309045959 0.7026159022774097
23.908222579446054 298.51292268737353 0.7015806176611228
23.91345013439947 299.5840686190807 0.702991148788945
23.918677689352883 298.424890696405 0.701648402968737
23.923905244306297 296.5149165926375 0.6998311681183059
23.929132799259712 301.56647687495445 0.7049729007794868
23.934360354213126 302.32839928368156 0.7066890299952553
23.93958790916654 303.63844237505015 0.7072422436663941
23.944815464119955 299.714150182245 0.7021932850799234
23.95004301907337 298.26490504076384 0.6994480144739113
23.955270574026784 295.5590006623419 0.6965083060837053
23.9604981289802 295.1618573573618 0.6964525336803378
23.965725683933613 296.1786679999381 0.6980952369242306
23.970953238887027 294.0893301645151 0.6956666309396392
23.97618079384044 293.856255809229 0.6957617443886777
23.981408348793856 292.251689272609 0.6934107280443467
23.98663590374727 294.3068106027725 0.6966250239736691
23.991863458700685 296.7613514118773 0.7001332933376848
23.9970910136541 299.56283194509246 0.7035658494890772
24.002318568607514 297.8907664022872 0.7009853072088645
24.007546123560928 297.42219685559013 0.700006600233569
24.012773678514343 295.3713719031064 0.697950764906579
24.018001233467757 295.8860791569945 0.6981378118163709
24.02322878842117 295.18123665721595 0.6970817509403469
24.028456343374586 296.542475534933 0.6975326015107496
24.033683898328 299.667042684888 0.699943761892262
24.038911453281415 298.4499525353233 0.699370405402424
24.04413900823483 295.27637346334484 0.6961369687032786
24.049366563188244 289.9300068118662 0.6908333670738894
24.054594118141658 291.7873638140482 0.6925077994401684
24.059821673095072 293.9701518444353 0.6950698391693642
24.065049228048487 295.5172402627721 0.6973235394660416
24.0702767830019 293.9793300178924 0.708412721046819
24.075504337955316 294.52697943666533 0.7176247044817801
24.08073189290873 293.821924991983 0.7226288713446337
24.085959447862145 294.61414285327504 0.7291781855344462
24.09118700281556 296.231290472446 0.7366334373267718
24.096414557768973 296.23420082314226 0.7415800736140675
24.101642112722388 296.4919534715396 0.745497444571344
24.106869667675802 295.93457910905806 0.7488214587101586
24.112097222629217 292.69101427470855 0.7481936354307452
24.11732477758263 291.7695345648697 0.7508370158600156
24.122552332536046 289.84840979045623 0.7532416559945209
24.12777988748946 294.05942932444606 0.7616964918514598
24.133007442442874 295.60205720570195 0.7678814114412533
24.13823499739629 301.70876760304975 0.7790458421765968
24.143462552349703 302.59605772163957 0.7837219531114378
24.148690107303118 303.1324672830986 0.7868624947422724
24.153917662256532 300.9196736988122 0.7856391741939946
24.159145217209947 300.3617333620113 0.7873536786058255
24.16437277216336 299.97154379735883 0.7894645953456082
24.169600327116775 298.4285490378672 0.7915579074867307
24.17482788207019 296.9018126067389 0.7919267261764782
24.180055437023604 299.8655944081543 0.7986270548365959
24.18528299197702 301.21239042577173 0.8014973537950095
24.190510546930433 303.72059681795514 0.8076767304689253
24.195738101883848 302.1148519482452 0.8083557725281554
24.200965656837262 301.6884341917256 0.8104782543680078
24.206193211790676 300.38152457991055 0.8117759414918632
24.21142076674409 298.449823857352 0.8114898672545341
24.216648321697505 298.8734858772989 0.8146314631902153
24.22187587665092 301.4264766118732 0.8200997488948923
24.227103431604334 300.43110782830894 0.821273697253332
24.23233098655775 298.75726867501453 0.8210868625306538
24.237558541511163 297.67682257168786 0.8214457956210174
24.242786096464577 300.22259607906886 0.8270178577837833
24.248013651417992 301.1796210678811 0.8307276680055253
24.253241206371406 296.42640340550645 0.8279962296957192
24.25846876132482 293.5651713890455 0.827244340793574
24.263696316278235 290.4634907231919 0.8253300525989514
24.26892387123165 292.73851543443425 0.8299899470852924
24.274151426185064 294.56119508003553 0.8331526699112942
24.27937898113848 295.83021820742124 0.8368612171270389
24.284606536091893 295.14439320365483 0.83771755908243
24.289834091045307 295.4129691017903 0.8409229556999734
24.29506164599872 293.31017598059674 0.8413615772723408
24.300289200952136 294.9680508724157 0.8462524346720997
24.30551675590555 294.03662163963145 0.8480127149363608
24.310744310858965 294.96627789033266 0.8505947711220236
24.31597186581238 294.7635493195932 0.8526164437110676
24.321199420765794 294.16302676871885 0.853313400041968
24.326426975719208 294.9583907186871 0.856291180788304
24.331654530672623 296.6690020497972 0.8606618814926204
24.336882085626037 299.07576937403167 0.8652006825075357
24.34210964057945 301.02878283384774 0.8692885315655513
24.347337195532866 298.51715147298194 0.8672017433951986
24.35256475048628 295.3071501793411 0.8641669328702684
24.357792305439695 294.17067571380767 0.865063929725283
24.36301986039311 292.93131965479586 0.8659342438392655
24.368247415346524 293.5125143059457 0.8686945724080247
24.373474970299938 293.6461291888456 0.8714483993006276
24.378702525253352 294.9660997971938 0.8750774707961583
24.383930080206767 298.5587640441464 0.8837742764952515
24.38915763516018 300.72864682947204 0.8898118504432523
24.394385190113596 304.17705240652117 0.8966769050769448
24.39961274506701 301.74074076220785 0.8940493202817826
24.404840300020425 302.6773904159581 0.8964026868400801
24.41006785497384 304.0240691222863 0.9007586134230415
24.415295409927253 303.28239267982093 0.9025030402207302
24.420522964880668 297.9650765806474 0.896715945859326
24.425750519834082 295.28573235488324 0.8957346500143106
24.430978074787497 298.2514881322198 0.9046791371822707
24.43620562974091 303.5827610860682 0.9150398334941918
24.441433184694326 302.165482721714 0.9140216664082181
24.44666073964774 298.87917589303396 0.9102799117924779
24.451888294601154 299.4012682691634 0.9135267451442066
24.45711584955457 300.70712007272266 0.9188026846535567
24.462343404507983 304.6546659810546 0.9263190745073913
24.467570959461398 304.58491962696763 0.9286216669088974
24.472798514414812 305.31507201627994 0.9301523996526433
24.478026069368227 302.54514576399885 0.9295860767026504
24.48325362432164 298.60632202293874 0.92509419631499
24.488481179275055 298.4692377044757 0.9280898893057099
24.49370873422847 299.44920071701074 0.9308838114980807
24.498936289181884 298.2465749141643 0.9313267472844207
24.5041638441353 297.5507268623283 0.9318147570694281
24.509391399088713 297.3542961404459 0.9345950747601048
24.514618954042128 300.987631463322 0.9445211239649893
24.519846508995542 301.62821954612804 0.9479562129526384
24.525074063948956 301.53919697740236 0.9488317400700713
24.53030161890237 301.7963538352026 0.9497528231462182
24.535529173855785 308.6911180206209 0.9618912019786522
24.5407567288092 309.83195169094387 0.9668136761610718
24.545984283762614 304.08721117495844 0.9602535424785381
24.55121183871603 298.6654232747295 0.9557461226105394
24.556439393669443 299.42325544044195 0.959160205685907
24.561666948622857 304.19597833602137 0.9699949675424135
24.566894503576272 302.7799755433565 0.9680884582128569
24.572122058529686 300.79008973344344 0.9681712404508938
24.5773496134831 301.44978559238376 0.9706405716768778
24.582577168436515 303.84906204787546 0.9768311096150062
24.58780472338993 305.4149797416729 0.9799527766339088
24.593032278343344 304.6572311808656 0.9814261042249889
24.59825983329676 305.5252094750026 0.986540180796775
24.603487388250173 304.10881976742456 0.9883653800333936
24.608714943203587 304.85409019750387 0.9906316144840789
24.613942498157 304.79263749056577 0.9918570049917477
24.619170053110416 306.1852152317567 0.9969300862253968
24.62439760806383 305.65530435048015 0.9982215552097804
24.629625163017245 303.91596213368604 0.9981448739522972
24.63485271797066 305.3446464099569 1.0020430232797835
24.640080272924074 303.4913758977466 1.0029162521876003
24.645307827877488 305.7496995624087 1.0085111750432147
24.650535382830903 304.4304584668357 1.0084743696971692
24.655762937784317 304.13202741483065 1.010714166160431
24.66099049273773 303.53706403620515 1.013059819570269
24.666218047691146 303.88026859495034 1.0180441326796572
24.67144560264456 300.10466528907654 1.0146594038264756
24.676673157597975 299.58997509182143 1.0158576750495765
24.68190071255139 295.73669423494806 1.009312673599938
24.687128267504804 294.87087223481825 1.0094283220584006
24.692355822458218 293.7489446351135 1.0111087869397597
24.697583377411632 292.5829994698909 1.012917967622039
24.702810932365047 295.3476127696709 1.0209625581611028
24.70803848731846 293.43451403246576 1.0190510325596178
24.713266042271876 291.1916384311036 1.0164479066879402
24.71849359722529 290.92620671464346 1.0180820604274328
24.723721152178705 293.1137826646098 1.0249374902238222
24.72894870713212 298.3097607441743 1.0374771603275024
24.734176262085533 297.5764726375032 1.0394244780289534
24.739403817038948 303.97354135194956 1.052700657634315
24.744631371992362 306.4313136208304 1.0603099288170805
24.749858926945777 310.793835632539 1.069079274362761
24.75508648189919 306.86141657095385 1.0681221390323947
24.760314036852606 301.6243496870105 1.0609351036094294
24.76554159180602 298.9202157160422 1.0591615011695916
24.770769146759434 296.58954070175315 1.0559123616928878
24.77599670171285 297.39179386174374 1.0598986605309428
24.781224256666263 294.4829242135455 1.0592766990283473
24.786451811619678 295.4817611859868 1.0632629255933816
24.791679366573092 295.4698163026458 1.0656827479043007
24.796906921526507 298.6590611249154 1.0717107531672325
24.80213447647992 296.47810144778623 1.0710679386859152
24.807362031433335 294.7435346362335 1.071767242024968
24.81258958638675 295.08940945641973 1.0753119878440744
24.817817141340164 298.20560841279996 1.084326648656602
24.82304469629358 300.9545303582104 1.0919332861166202
24.828272251246993 302.1612085202692 1.0996668687714282
24.833499806200408 297.3963146586342 1.0930695939936221
24.838727361153822 296.9224926874752 1.096301813070841
24.843954916107236 295.7855632438054 1.0962910291425956
24.84918247106065 298.89148175983513 1.104503326940002
24.854410026014065 298.0330968429375 1.1045542889255116
24.85963758096748 299.6177252466645 1.1098367643198086
24.864865135920894 300.0053910889503 1.1133295818122402
24.87009269087431 302.24416036496984 1.1199305205582704
24.875320245827723 299.8881828934285 1.1163978492695152
24.880547800781137 299.77567519924264 1.1196714741269285
24.885775355734552 300.89126111944273 1.1258048208463007
24.891002910687966 303.8488517566803 1.1345821125604576
24.89623046564138 304.6570831927743 1.1384838716027479
24.901458020594795 302.81194579963585 1.1386606914165445
24.90668557554821 301.4460498810274 1.1400031407489586
24.911913130501624 299.3027140833532 1.1406637553919539
24.91714068545504 298.9553191516172 1.14228127241547
24.922368240408453 298.02659499179435 1.144788487685274
24.927595795361867 300.2239507050284 1.153462786480687
24.93282335031528 302.68623873588774 1.1612633217592065
24.938050905268696 302.8207500099623 1.1638350643255748
24.94327846022211 303.2771800514453 1.1664275548255616
24.948506015175525 298.85336564828157 1.1627709584430044
24.95373357012894 302.2811763915888 1.172184171020063
24.958961125082354 305.35246614754425 1.1809275042116105
24.964188680035768 309.5838379723792 1.1916739644152134
24.969416234989183 305.67060268238544 1.1860884561402243
24.974643789942597 303.2072242618059 1.1829264337857799
24.97987134489601 304.4116389924914 1.1867030055636085
24.985098899849426 307.0668138586702 1.1962770094291886
24.99032645480284 309.9101667564198 1.2068287346030506
24.995554009756255 306.27335608252724 1.2032321840201368
25.00078156470967 307.3918557031608 1.210079755734081
25.006009119663084 305.93535239771535 1.2101883013207082
25.011236674616498 309.93950981504514 1.2210121039753434
25.016464229569912 309.9764331204004 1.2260143401022796
25.021691784523327 309.19762740319095 1.231374023070818
25.02691933947674 309.3714660207967 1.2376652814981015
25.032146894430156 307.09420950616806 1.2356880383892976
25.03737444938357 304.74833066062524 1.2322013768911388
25.042602004336985 303.72053149913853 1.2324713592991101
25.0478295592904 303.8080674051613 1.2365344486895664
25.053057114243813 310.7120327375119 1.251703645511279
25.058284669197228 311.17081912413323 1.2569884100300834
25.063512224150642 310.3573781158977 1.2585610723261464
25.068739779104057 306.6146137316588 1.2567384428712527
25.07396733405747 306.58231901784535 1.261798403135611
25.079194889010886 309.3794957042047 1.2740643850253277
25.0844224439643 311.2153466304744 1.282005317642333
25.089649998917714 312.87012256164536 1.291053509514718
25.09487755387113 310.4607470948049 1.2889982238615865
25.100105108824543 315.63929364882387 1.3043809234182098
25.105332663777958 312.481960779964 1.3021295603879859
25.110560218731372 317.7219006755506 1.3135495020575219
25.115787773684787 317.67373354515985 1.317508185456117
25.1210153286382 312.7642693887144 1.3128018324821285
25.126242883591615 305.60335471060085 1.3011060947515551
25.13147043854503 299.41012298085343 1.291606814812501
25.136697993498444 303.1921877689961 1.3008205266216617
25.14192554845186 304.76651504238384 1.3081466336994834
25.147153103405273 303.2913158979049 1.311803730756619
25.152380658358688 302.450862319793 1.3127288272229474
25.157608213312102 303.4408814117125 1.3196333116442003
25.162835768265516 306.7096539918259 1.3301335050055658
25.16806332321893 314.20121704544005 1.3514636017423822
25.173290878172345 313.92401848864404 1.3567473844908247
25.17851843312576 312.76295511648794 1.3581905312451705
25.183745988079174 313.16693120764353 1.3627792924343236
25.18897354303259 317.68551772522204 1.3763648957277899
25.194201097986003 317.3934091632599 1.381689153354293
25.199428652939417 310.13431694887 1.3706370229484632
25.204656207892832 304.6574492500934 1.363910505024644
25.209883762846246 309.6538694755522 1.3795152683320389
25.21511131779966 314.96653971938014 1.3950813387596155
25.220338872753075 313.03939922063165 1.3959701977278363
25.22556642770649 313.24177048793706 1.3990793415686018
25.230793982659904 312.5072083377329 1.4022437681619007
25.23602153761332 317.76812298843805 1.419031447332741
25.241249092566733 316.65708320466956 1.4264132247990315
25.246476647520147 321.79282837218193 1.4415363676626063
25.25170420247356 321.04920996711047 1.441685598908195
25.256931757426976 322.8113197549711 1.4482342943928896
25.26215931238039 321.3502109679907 1.4525965531845675
25.267386867333805 321.7252679168424 1.4608246257028186
25.27261442228722 322.44385008064137 1.4686622727755225
25.277841977240634 326.35723427974375 1.485343323188082
25.283069532194048 324.75417227166605 1.4836732230302265
25.288297087147463 329.2027625311447 1.5001673635198602
25.293524642100877 323.76585331412855 1.48884668879964
25.29875219705429 322.76366042656315 1.4973048271689844
25.303979752007706 314.87149729138844 1.483113361169771
25.30920730696112 311.1502151302434 1.4808602704958207
25.314434861914535 310.7788618372036 1.4833029610301085
25.31966241686795 309.4306817147603 1.486900595699211
25.324889971821364 312.8688134519604 1.499964377170798
25.330117526774778 316.62239227667015 1.516687476696302
25.335345081728192 324.3872151243071 1.540049417853418
25.340572636681607 319.28359850420395 1.5338147513241565
25.34580019163502 317.0614454516658 1.5310554616802043
25.351027746588436 308.7535955420285 1.5175241987340913
25.35625530154185 315.35100779208045 1.54118611943793
25.361482856495265 320.0861052006812 1.5607152180807808
25.36671041144868 326.2175596075991 1.5861582177486766
25.371937966402093 324.4149744147731 1.5864686825202186
25.377165521355508 322.31872219379994 1.5897254645626036
25.382393076308922 314.62726920839 1.5770596904251455
25.387620631262337 313.5037166652272 1.5856901617833183
25.39284818621575 308.49985559611144 1.578953302763415
25.398075741169166 310.9769440283869 1.5874381947539375
25.40330329612258 309.29507492760615 1.5864893605801396
25.408530851075994 312.3733634463383 1.6042202335574862
25.41375840602941 321.0349953060755 1.6386112854702224
25.418985960982823 328.2811629143123 1.6619038807399664
25.424213515936238 329.0448510660175 1.6669781547979903
25.429441070889652 325.8665054361773 1.6624061318572405
25.434668625843067 325.0335715413351 1.6689449932448714
25.43989618079648 325.0480973979592 1.6755387294632507
25.445123735749895 322.5656547347026 1.6759838331212504
25.45035129070331 317.9726379544171 1.673772506417095
25.455578845656724 317.637790324947 1.680120310217457
25.46080640061014 317.76240921400256 1.689944924247051
25.466033955563553 322.6985507613851 1.7091703631413158
25.471261510516968 326.2030268940662 1.730320556417171
25.476489065470382 334.9834926971446 1.7591491654250484
25.481716620423796 331.47034311392315 1.7605250173127842
25.48694417537721 328.4727630804804 1.7580977083145624
25.492171730330625 320.18395314930757 1.7474390903324528
25.49739928528404 317.3399177036789 1.745162624853497
25.502626840237454 314.9222815542441 1.7456540109212086
25.50785439519087 310.6613457323786 1.7442873959299494
25.513081950144283 319.82353222435864 1.7801294524711673
25.518309505097697 319.2904112274471 1.7909053516416134
25.523537060051112 323.39452894105096 1.8083802130964801
25.528764615004526 323.2983245548789 1.8160999030249487
25.53399216995794 324.3310004828548 1.8284199904534606
25.539219724911355 330.7321722154626 1.860762026655542
25.54444727986477 322.64966693398634 1.8487991254238199
25.549674834818184 321.70723769812025 1.8563841321214647
25.5549023897716 318.93403390511 1.857468428535599
25.560129944725013 321.19673876462014 1.8721450841849312
25.565357499678427 327.7978655943474 1.9018139698929726
25.57058505463184 332.1865890825979 1.9238857456673897
25.575812609585256 337.02247830665715 1.9482494678737354
25.58104016453867 332.54825882729443 1.9446386820251267
25.586267719492085 333.0647365059759 1.9633512544650766
25.5914952744455 327.91393402279715 1.9591122267928858
25.596722829398914 333.2743510706208 1.9909718146261122
25.601950384352328 329.4159772698877 1.9844419581251238
25.607177939305743 329.8270116729057 2.0025163572453892
25.612405494259157 323.1262040060805 1.9903706427104482
25.61763304921257 324.38025771427095 2.0141845235566063
25.622860604165986 323.2715356770663 2.018386499529932
25.6280881591194 321.9833622862484 2.0315621970253153
25.633315714072815 324.8993142818338 2.051491294425555
25.63854326902623 321.16649577709313 2.0595372218582297
25.643770823979644 323.94211136918574 2.0811001572436543
25.648998378933058 320.04184628844 2.0757573740257236
25.654225933886472 328.38062431505796 2.117632724517193
25.659453488839887 330.32652190777054 2.132535115303227
25.6646810437933 334.20800738284714 2.1641603824995497
25.669908598746716 325.5826515951822 2.143761881914566
25.67513615370013 319.4922166397049 2.1420829005875595
25.680363708653545 314.1138582036785 2.136423670461508
25.68559126360696 317.9004076587787 2.168344746822964
25.690818818560373 325.7115979435971 2.2139491220318686
25.696046373513788 326.25228723386255 2.23301334098739
25.701273928467202 326.4689882075227 2.2509981600114437
25.706501483420617 318.60777859717234 2.234350752330977
25.71172903837403 321.5673061452895 2.2650657344111456
25.716956593327446 320.1801980816954 2.275468026636436
25.72218414828086 325.90514611652657 2.320669372520774
25.727411703234274 337.0818063802094 2.3798589318993173
25.73263925818769 340.4360371518021 2.422773538038311
25.737866813141103 340.6077141337173 2.4397668339151486
25.743094368094518 327.72787403455465 2.4179113849336846
25.748321923047932 317.8253215507207 2.406043887897824
25.753549478001347 321.8885919096817 2.4463074855157476
25.75877703295476 320.76290116921746 2.4659449004794993
25.764004587908175 321.7110827228638 2.4803651231230592
25.76923214286159 310.9705189383805 2.461386878293669
25.774459697815004 305.68161719976337 2.4618312514482112
25.77968725276842 302.9907043900141 2.477825748882903
25.784914807721833 308.7869691733953 2.521225348853589
25.790142362675248 327.1806650448749 2.61921697735663
25.795369917628662 338.3481408590469 2.6850985652839783
25.800597472582076 341.36991370819044 2.7316392513320693
25.80582502753549 322.1093032406276 2.6772877841838634
25.811052582488905 310.5258695018206 2.667075186278513
25.81628013744232 310.062163121636 2.6981223396922394
25.821507692395734 312.1909223397444 2.740479317967558
25.82673524734915 319.3215417065033 2.801953202363687
25.831962802302563 319.6340496374479 2.8273112793020694
25.837190357255977 327.7052014141863 2.918425978170481
25.84241791220939 327.76750428812727 2.9597337341752636
25.847645467162806 332.86010040550434 3.0295125136047916
25.85287302211622 327.1620503188162 3.0249531412372246
25.858100577069635 325.2036659450959 3.049860658797507
25.86332813202305 315.62613976441025 3.0397891190655826
25.868555686976464 316.0893803914095 3.0937405979550308
25.87378324192988 323.6459442620392 3.1715150236659815
25.879010796883293 330.8380963888971 3.2758377072341758
25.884238351836707 338.63068406292956 3.368408517584852
25.88946590679012 343.16971706773836 3.4462101999219543
25.894693461743536 359.8941469570487 3.580091945376361
25.89992101669695 353.86824114780427 3.62243146397947
25.905148571650365 344.0112811158443 3.6685713456320945
25.91037612660378 326.7629286574928 3.6343720027209523
25.915603681557194 325.0566082411139 3.6897180539897607
25.920831236510608 331.3569805585174 3.7596274928984266
25.926058791464023 335.4080297867766 3.873897132462965
25.931286346417437 333.8356075378681 3.938956759805381
25.93651390137085 324.31245872835615 3.9841281906112385
25.941741456324266 311.0556525686216 3.989145574307594
25.94696901127768 302.06787291594213 4.049991981693959
25.952196566231095 298.2820105016159 4.157826554988371
25.95742412118451 298.5734942965108 4.27099610741285
25.962651676137924 286.7043468269278 4.2736666798545615
25.967879231091338 291.48704061134595 4.349813081567854
25.973106786044752 305.15702517381186 4.523040372455057
25.978334340998167 318.04500993007383 4.735457628478987
25.98356189595158 308.04625825654097 4.758030735316198
25.988789450904996 288.37431099593164 4.6707472402632915
25.99401700585841 293.9785215883345 4.781427009429923
25.999244560811825 309.3437066310974 4.952844884321018
26.00447211576524 342.4782494269277 5.349661155799124
26.009699670718653 342.61663594148575 5.459685410514215
26.014927225672068 335.7783176963127 5.5957751627158085
26.020154780625482 336.7398914950256 5.705720964810674
26.025382335578897 330.32922925542385 5.778254509910935
26.03060989053231 340.3653118239007 5.928057865548173
26.035837445485726 324.3957779853724 5.939059249489125
26.04106500043914 315.7290122302763 6.020074820114583
26.046292555392554 318.6741420748139 6.2049201742742355
26.05152011034597 326.8564376993551 6.498636743083452
26.056747665299383 297.1951089433117 6.3551794308790335
26.061975220252798 298.84935938376105 6.644833601052299
26.067202775206212 289.5324624059053 6.704527513494929
26.072430330159627 308.3235195609769 7.291990931432013
26.07765788511304 314.6170346837966 7.582298833479836
26.082885440066455 320.1744472300391 8.098006097461766
26.08811299501987 315.928089166688 8.512988179578942
26.093340549973284 305.6581687959342 9.15010935633051
26.0985681049267 305.88707983340123 9.745831203698362
26.103795659880113 302.4956976441544 10.33135970565996
26.109023214833528 274.2654225577983 10.326262031070737
26.114250769786942 212.14596976802662 9.950462694798297
26.119478324740356 204.4733137607345 11.277477431393608
26.12470587969377 197.55266594122912 12.664179829745727
26.129933434647185 258.36146499016814 20.02049301913963
26.1351609896006 243.0943214950915 27.471395340649682
