# Supplementary material for: Unraveling metal effects on CO2 uptake in pyrene-based metal-organic frameworks
Source: Nat Commun. 2025 Feb 11;16:1516. doi: 10.1038/s41467-025-56296-w (PMC11814143; doi:10.1038/s41467-025-56296-w)
Supplement: Supplementary file 3 — Source Data [file 41467_2025_56296_MOESM3_ESM.zip › SourceCode/SuppInf/FigureS5_Ga-TBAPy_InSitu_VariableT_PXRD/Data/GaTBAPy_0163p.dat]

0.002613777476707968 30.284641493870435 6.194377717590001
0.007841332430123905 27.43768255979861 5.826156411838365
0.01306888738353984 24.731523932213005 4.796854631093555
0.018296442336955775 16.11023144810608 3.029076225838753
0.02352399729037171 15.542115032712571 2.9468409425871775
0.028751552243787646 16.420223008244257 2.7246623088646773
0.03397910719720358 19.856992752151566 2.5875290082943985
0.03920666215061952 20.563247197800788 2.475977788680491
0.04443421710403546 20.727414675979443 2.2371046261399643
0.0496617720574514 20.29454988808682 2.051185645208997
0.054889327010867336 18.625812152310605 2.114717184421671
0.060116881964283275 18.799944908484964 2.1892010479937625
0.06534443691769921 15.88205210722727 1.8207488776816778
0.07057199187111515 16.34301724461136 1.7448372580117038
0.07579954682453109 19.16262743691859 1.7320891398508196
0.08102710177794703 19.888892570725336 1.6343566728168832
0.08625465673136297 19.092165328221952 1.6345863497038156
0.09148221168477891 19.932533742112234 1.5952635112047822
0.09670976663819485 19.95774464674685 1.5259986227887012
0.10193732159161079 18.298445240816648 1.4166090933048983
0.10716487654502672 16.886391413411626 1.3435398902866014
0.11239243149844266 14.450950794712323 1.2266128585527145
0.1176199864518586 12.512160287107362 1.1231070800790772
0.12284754140527454 14.133787824721592 1.1364485472876622
0.12807509635869047 16.536092008221065 1.1885098852206084
0.1333026513121064 18.102838144633928 1.2416955314144549
0.13853020626552232 19.665799597601097 1.2856047116282614
0.14375776121893824 19.2236223685843 1.2092787312318103
0.14898531617235417 18.2176929216981 1.1726525959023115
0.1542128711257701 17.221219294641358 1.137675181100733
0.15944042607918602 17.389030078498667 1.1057252276577767
0.16466798103260194 17.49099988124644 1.089837329411188
0.16989553598601786 18.23689063052676 1.0402276406493043
0.1751230909394338 19.07001423856682 1.0301501711619758
0.18035064589284971 19.448684603877105 1.0338977366784468
0.18557820084626564 19.047963164946196 1.010501564306237
0.19080575579968156 20.10108429171869 1.040779684094021
0.1960333107530975 20.271450400578107 1.0337445703063672
0.20126086570651341 19.359365801540857 1.0053064637434301
0.20648842065992934 18.240985760733682 0.9767205514001515
0.21171597561334526 17.400320106320667 0.9513521291638356
0.2169435305667612 18.00441830315527 0.9445266674406477
0.22217108552017711 17.910115765804285 0.9144413900410021
0.22739864047359304 18.284922710971905 0.9289251845760049
0.23262619542700896 17.86046606349141 0.9050957257207362
0.2378537503804249 17.463340694518138 0.8903163900496435
0.2430813053338408 17.9478395627731 0.8979849064835704
0.24830886028725674 18.920865315877922 0.9039407563802405
0.25353641524067266 20.623357686319565 0.9334602574217414
0.2587639701940886 22.228714585166664 0.9772861590048609
0.2639915251475045 22.63352571748813 1.002341965721214
0.26921908010092044 23.475484086805736 1.0479910610497705
0.27444663505433636 21.452308960768114 0.9722934298904337
0.2796741900077523 19.7048069246652 0.8985153993560867
0.2849017449611682 18.476188923947518 0.839598075009267
0.29012929991458414 17.255593763937135 0.778944161219411
0.29535685486800006 17.258235463947607 0.7981258263547217
0.300584409821416 17.612892021212254 0.8048963050141983
0.3058119647748319 17.79268314366496 0.8155838329678375
0.31103951972824784 17.882931506110864 0.835012434731755
0.31626707468166376 16.885976039883705 0.7850526457076903
0.3214946296350797 17.15717835177181 0.7930664239443809
0.3267221845884956 16.610619728529176 0.764934560901587
0.33194973954191154 17.418061032460308 0.7973855808352767
0.33717729449532746 18.777064918942674 0.8644988442482163
0.3424048494487434 17.984167993549462 0.8525981432227515
0.3476324044021593 18.10610737269509 0.8793849174553583
0.35285995935557524 16.76243472133547 0.838822982061401
0.35808751430899116 16.256428128306286 0.8140259756199167
0.3633150692624071 16.775584406153005 0.8354002490986138
0.368542624215823 16.843452820291898 0.8214863553357657
0.37377017916923894 17.8164398820522 0.8216873283629359
0.37899773412265486 16.651639964992377 0.7907712839318337
0.3842252890760708 16.02664345967714 0.8002933142384925
0.3894528440294867 15.869409161016238 0.8161161193709969
0.39468039898290264 15.803486718621745 0.80898288300462
0.39990795393631856 17.132174051436177 0.8221614392896769
0.4051355088897345 18.294361389648238 0.8250130297978053
0.4103630638431504 19.86785668556457 0.844141783817022
0.41559061879656634 19.93952830723775 0.8330775439724979
0.42081817374998226 19.688216787856902 0.8134929364151788
0.4260457287033982 18.026887113318242 0.7583495431490171
0.4312732836568141 17.00370609218771 0.7391481573732939
0.43650083861023004 17.044591016119735 0.7443000387411038
0.44172839356364596 17.838531174379714 0.7626539157732135
0.4469559485170619 19.258299571975503 0.7704745858661054
0.4521835034704778 20.58923376902683 0.8127201189572676
0.45741105842389373 20.964218827516973 0.8292472219531509
0.46263861337730966 21.109952207288792 0.8381366957604707
0.4678661683307256 21.04036339398811 0.8344278224004119
0.4730937232841415 21.523976955284457 0.8375795803843238
0.47832127823755743 19.731389038637705 0.7872267011825773
0.48354883319097336 20.191298855810413 0.7930714727827948
0.4887763881443893 19.77306729524382 0.7868689577846738
0.4940039430978052 19.673342130839238 0.7645440737829367
0.49923149805122113 20.66621254028253 0.7779276145865761
0.5044590530046371 19.549753794026888 0.7733044740526357
0.5096866079580531 19.260341992168236 0.7585326573247896
0.5149141629114691 18.510963605428376 0.7575782045084731
0.5201417178648851 18.803930189276517 0.752494465285727
0.525369272818301 18.389427758907683 0.7449997185049861
0.530596827771717 18.524053508374198 0.7396066109513578
0.535824382725133 18.965248901153682 0.7484622016852561
0.541051937678549 19.50477992044436 0.7564215804715904
0.546279492631965 18.33283261720434 0.7362755236569527
0.5515070475853809 19.054055301487715 0.7477204032870559
0.5567346025387969 20.458893374441438 0.76483632456592
0.5619621574922129 21.392626948800444 0.7726391144314293
0.5671897124456289 21.74468287190748 0.7807098879773902
0.5724172673990449 20.773499482418977 0.7598421444918573
0.5776448223524608 19.41990986415831 0.7246901456349626
0.5828723773058768 18.78539634834857 0.7089190639748456
0.5880999322592928 19.29173131114014 0.7182536532188796
0.5933274872127088 18.50781438355502 0.7152919201167645
0.5985550421661248 18.195714651477626 0.7196624457705627
0.6037825971195407 18.245906200239904 0.7258433980328913
0.6090101520729567 17.675443006638602 0.7145202718633507
0.6142377070263727 19.12543002045055 0.7354357163139158
0.6194652619797887 19.514919632805817 0.7201048465755007
0.6246928169332047 19.607816293198 0.721721440951736
0.6299203718866206 19.051171709499123 0.7028237749403106
0.6351479268400366 18.418978430755956 0.6987240210474843
0.6403754817934526 19.009261467531257 0.7177786576450121
0.6456030367468686 19.229073171770704 0.7123457761009794
0.6508305917002846 21.921419112084866 0.743809691240982
0.6560581466537005 23.187778636161866 0.7593253176215655
0.6612857016071165 24.091726388358836 0.7822149781966841
0.6665132565605325 23.98752191843471 0.7769444467143486
0.6717408115139485 21.207784341907313 0.7210767838339602
0.6769683664673645 21.783206041241307 0.709616649141111
0.6821959214207804 21.84710698967274 0.7104880575489556
0.6874234763741964 21.76370284000013 0.720524366381996
0.6926510313276124 22.367194165868447 0.7298490691343326
0.6978785862810284 22.146911799916623 0.7206546351035286
0.7031061412344444 23.31075692092638 0.7319228020204821
0.7083336961878604 24.396540294651732 0.7586709488009467
0.7135612511412763 24.13252981735612 0.7610145692580683
0.7187888060946923 24.859427827808904 0.7835278937800956
0.7240163610481083 25.44563054879398 0.7896925316699064
0.7292439160015243 24.99563027603536 0.7737714549793693
0.7344714709549403 25.371052063078412 0.7697339717957505
0.7396990259083562 25.459476268652445 0.7717971524351795
0.7449265808617722 24.7998438364945 0.752314196811246
0.7501541358151882 25.64619237588613 0.7697112955345039
0.7553816907686042 25.83036671033671 0.7757707691373498
0.7606092457220202 26.36565743658108 0.7684385267417663
0.7658368006754361 28.822782594806835 0.8058173676724326
0.7710643556288521 30.963883982989852 0.8287187197590566
0.7762919105822681 30.662419935579127 0.8090340788920732
0.7815194655356841 31.259619964173268 0.8039947817968098
0.7867470204891001 29.33863765849968 0.7825996886395321
0.791974575442516 29.783430590500988 0.79980036634793
0.797202130395932 31.108400400381125 0.8203370995153496
0.802429685349348 33.55508629875428 0.8581954838630413
0.807657240302764 34.623834524735365 0.8683866246915249
0.81288479525618 36.5032142913877 0.8905891722552919
0.8181123502095959 40.07051679629971 0.9462031229056201
0.8233399051630119 40.2141377104906 0.9572153307448577
0.8285674601164279 42.81372665024284 1.0031366837715072
0.8337950150698439 45.25870955148414 1.0530666943345246
0.8390225700232599 48.81151681619643 1.0929942729313207
0.8442501249766758 53.84260009455206 1.1517148266278037
0.8494776799300918 57.80173011737477 1.2104016909938617
0.8547052348835078 58.15838832956685 1.217007182914493
0.8599327898369238 60.09594265603637 1.2192299017437382
0.8651603447903398 64.9934458478896 1.2610989471755507
0.8703878997437557 65.42045032700844 1.2419428054242574
0.8756154546971717 69.34481275166806 1.2573373994937571
0.8808430096505877 73.0394898336171 1.298821084614861
0.8860705646040037 77.31364237358373 1.3550918931878813
0.8912981195574197 80.06236485077193 1.3967809710744947
0.8965256745108356 83.90305762723614 1.4566530779847051
0.9017532294642516 85.9584469125719 1.4673867547748927
0.9069807844176676 87.90259854179062 1.4632799786349286
0.9122083393710836 91.10460971177521 1.4942806297359261
0.9174358943244996 89.44146348717183 1.4569243451125782
0.9226634492779155 90.80580990526354 1.4583196275815105
0.9278910042313315 90.4199566032155 1.4669801785993304
0.9331185591847475 89.77095521806368 1.4763164742896404
0.9383461141381635 90.65786018351004 1.479575980390624
0.9435736690915795 89.64967319158079 1.4729077072843764
0.9488012240449955 94.09714622059909 1.488852331412023
0.9540287789984114 98.24529001684365 1.511592777074968
0.9592563339518274 99.29957483564786 1.51183302437883
0.9644838889052434 98.53037847798423 1.5164734834583085
0.9697114438586594 102.49199676380884 1.548688239516817
0.9749389988120754 101.10747313046878 1.4883582794035606
0.9801665537654913 103.11480286251405 1.4925156497592746
0.9853941087189073 105.69562623543766 1.5029702913932879
0.9906216636723233 109.91667916322322 1.525336154603829
0.9958492186257393 108.0133356416686 1.5298775021027657
1.0010767735791553 105.95528901242278 1.526591223328151
1.0063043285325712 102.79649390182227 1.4875488524479021
1.0115318834859872 100.92275719879365 1.4853288152211455
1.0167594384394032 105.5717080428566 1.500891815421116
1.0219869933928192 116.73429292168943 1.5831872145704433
1.0272145483462352 126.34604707394581 1.660983497676782
1.0324421032996511 128.88122178536258 1.665279410569873
1.0376696582530671 129.62231294361212 1.6607736389363696
1.042897213206483 129.42333584555809 1.6318184064354644
1.048124768159899 130.9365709671746 1.6397763364524711
1.053352323113315 134.5736038487313 1.6723923895741903
1.058579878066731 131.9597916051683 1.6668471123677122
1.063807433020147 130.3971019337064 1.6552639609283897
1.069034987973563 125.87870855218428 1.6097270709577614
1.074262542926979 122.8564072719372 1.5799189067417965
1.079490097880395 123.86521690565868 1.5970524609306027
1.084717652833811 119.81239997587255 1.577290239586756
1.089945207787227 116.9683040046845 1.5688474424297592
1.095172762740643 120.69521077293943 1.595211542940244
1.1004003176940589 125.34571178552432 1.649193569328769
1.1056278726474749 136.47250233199816 1.7298218167508213
1.1108554276008908 140.40807630385345 1.7526044769581604
1.1160829825543068 140.33416314525797 1.741938631201798
1.1213105375077228 135.08875302069848 1.6786586575811973
1.1265380924611388 131.76639118980995 1.6483290764812621
1.1317656474145548 129.82096438738466 1.6328743577409697
1.1369932023679707 130.69919829062042 1.6379205328203994
1.1422207573213867 133.8185032001354 1.6611254302447316
1.1474483122748027 134.20524360453223 1.673637041111642
1.1526758672282187 141.6676228315259 1.7017127904986862
1.1579034221816347 147.39899430799431 1.7471550539151035
1.1631309771350506 143.24803829698766 1.7105366955424224
1.1683585320884666 143.62249858467155 1.691661713043103
1.1735860870418826 138.7390538375115 1.6707021628670744
1.1788136419952986 132.83575120152213 1.6230349926857173
1.1840411969487146 133.66482896675345 1.6301360808563232
1.1892687519021305 133.65592746037754 1.6198673010872537
1.1944963068555465 136.97237161740503 1.6277159925239502
1.1997238618089625 136.42233642828816 1.604019106130628
1.2049514167623785 137.4813381970014 1.6363483152381326
1.2101789717157945 139.9855119711699 1.6717240224495604
1.2154065266692105 141.33072806928044 1.6851270889724497
1.2206340816226264 143.74501402542168 1.6848588776699793
1.2258616365760424 144.27767576727408 1.6856380372159205
1.2310891915294584 149.13953186299563 1.7173570555648996
1.2363167464828744 147.5506044455484 1.7193315048355793
1.2415443014362904 146.70024456414217 1.721976297686864
1.2467718563897063 140.47770597973482 1.6748412038439577
1.2519994113431223 138.50124355037488 1.6621450536052467
1.2572269662965383 136.420399811969 1.628923956575378
1.2624545212499543 142.13730763558314 1.6583001665050299
1.2676820762033703 144.07744008081102 1.6793687000936213
1.2729096311567862 142.34558719996735 1.6709748197165624
1.2781371861102022 140.02518269619858 1.6534036594801484
1.2833647410636182 142.61955674764945 1.668920807120438
1.2885922960170342 140.94830539443296 1.6528137629618176
1.2938198509704502 144.81511373500277 1.6784295064440737
1.2990474059238661 146.90439318756123 1.6797563060388117
1.3042749608772821 144.7907000033017 1.658539460513959
1.309502515830698 147.2738941801216 1.6482759037014905
1.314730070784114 140.4886422698444 1.5989445841804042
1.31995762573753 141.52208872441884 1.6105589058919496
1.325185180690946 138.49555305212994 1.6116966304119071
1.330412735644362 138.36569108407073 1.6172978203364863
1.335640290597778 140.09835357051105 1.6495867582301906
1.340867845551194 140.71272372326052 1.6506259630426245
1.34609540050461 141.88941509802203 1.6564289681127593
1.351322955458026 147.54974511135595 1.6921817150544693
1.356550510411442 147.13826918616397 1.710379845399639
1.361778065364858 142.98121059079162 1.6864358136623205
1.3670056203182739 137.95112873145064 1.6610127006897202
1.3722331752716899 137.43900525231444 1.660961134594314
1.3774607302251058 140.4281159962179 1.6622305811802593
1.3826882851785218 143.91784844603112 1.660783800254771
1.3879158401319378 147.2811984636613 1.6683132440890247
1.3931433950853538 145.45299211851335 1.6524793834409903
1.3983709500387698 139.0278206360061 1.6186484763411149
1.4035985049921857 135.0518449429646 1.5987993512530745
1.4088260599456017 134.65533592611575 1.6436835207646223
1.4140536148990177 133.93605966502943 1.6596214540171659
1.4192811698524337 137.58321527889314 1.6993755192057767
1.4245087248058497 138.91143254020255 1.6886548453046493
1.4297362797592656 142.12434687938543 1.6755126648945207
1.4349638347126816 146.48126351246776 1.7288979123238064
1.4401913896660976 144.1030045940732 1.7081584315274345
1.4454189446195136 138.47935623363375 1.6741937822936517
1.4506464995729296 130.7176980825911 1.6248244298529222
1.4558740545263456 125.9776650043722 1.560710902572062
1.4611016094797615 127.45987050740666 1.5715643474842806
1.4663291644331775 126.88480466713487 1.5767598617653158
1.4715567193865935 127.30865684263449 1.5776095275067061
1.4767842743400095 127.90488750862437 1.5817375219064833
1.4820118292934255 126.04742566683692 1.5837630298621757
1.4872393842468414 128.3143739677034 1.6088610551901792
1.4924669392002574 133.1600990990486 1.6641072995226258
1.4976944941536734 126.38881604984427 1.6226953579923609
1.5029220491070894 124.46520492819138 1.5994400339328705
1.5081496040605054 127.86838837468359 1.5912269899928326
1.5133771590139213 128.17607797435275 1.6098984636880507
1.5186047139673373 132.6403345361477 1.650026202350506
1.5238322689207533 128.6110087467882 1.6201686487141607
1.5290598238741693 123.83283891482597 1.5743662280434263
1.5342873788275853 124.81215101853095 1.5546433922839547
1.5395149337810012 123.88523896420773 1.570819640532269
1.5447424887344172 127.81340127260063 1.6006383564270474
1.5499700436878332 135.62096567451584 1.6784886452948347
1.5551975986412492 139.42026200942217 1.7051219773464703
1.5604251535946652 141.19989906921506 1.7065313883622515
1.5656527085480811 139.49467023254164 1.6824443392522184
1.5708802635014971 144.28593465383017 1.710178529441746
1.576107818454913 148.25619688539803 1.7615319040712678
1.581335373408329 147.21129186124486 1.772241672311768
1.586562928361745 147.85393785898637 1.7614170900439328
1.591790483315161 140.37354676440353 1.7012058222676847
1.597018038268577 142.17671205092063 1.6977575215028333
1.602245593221993 140.3889953801637 1.6673881940147008
1.607473148175409 145.23096351481558 1.6956093946362611
1.612700703128825 145.7438359925442 1.6919597153620873
1.617928258082241 144.32512525226758 1.688902494527657
1.623155813035657 145.474806842868 1.704456974254599
1.628383367989073 152.2186313640268 1.75534620022101
1.6336109229424889 162.4949083686972 1.8095465506582757
1.6388384778959049 171.24161070226063 1.8351858074092222
1.6440660328493208 174.06535919265602 1.8377680958202038
1.6492935878027368 174.19647803451528 1.824284087833988
1.6545211427561528 171.92680915722607 1.8176992671793668
1.6597486977095688 171.71104646265354 1.8216317205494386
1.6649762526629848 176.86315718547553 1.8343987554854189
1.6702038076164007 180.088504513155 1.8348772745060538
1.6754313625698167 175.8291471239706 1.780189075491083
1.6806589175232327 183.24435845031994 1.8116218755397082
1.6858864724766487 189.51356884869958 1.8462959699020418
1.6911140274300647 191.17637169477766 1.852959062535131
1.6963415823834807 197.79391503873674 1.889288795645219
1.7015691373368966 188.84795241371484 1.8582546754000733
1.7067966922903126 186.64584403948066 1.847101484907694
1.7120242472437286 194.93657057802463 1.9100233464864482
1.7172518021971446 191.21604654275296 1.8696483226958578
1.7224793571505606 199.36396884879542 1.883848890318297
1.7277069121039765 205.02703636232957 1.909241165231092
1.7329344670573925 206.9130333343027 1.9008562062824061
1.7381620220108085 205.7875130488474 1.8803530364357912
1.7433895769642245 215.13709696858703 1.9395762352839037
1.7486171319176405 223.09557811109732 1.9788712253953142
1.7538446868710564 235.77622885367708 2.0526205797090626
1.7590722418244724 241.26902416906526 2.072749433064573
1.7642997967778884 239.90417579476681 2.064118058272413
1.7695273517313044 227.7761645254621 2.0011481197891814
1.7747549066847204 220.85590408224118 1.961422129130615
1.7799824616381363 213.8625920450457 1.9110391319797597
1.7852100165915523 220.53453636627003 1.9091274674078031
1.7904375715449683 233.873938642255 1.9761143675833832
1.7956651264983843 242.76804199988237 2.02958668887628
1.8008926814518003 243.21484584696017 2.004438348418324
1.8061202364052162 239.34802002989582 1.9669823661501302
1.8113477913586322 224.42987086204937 1.8538214440335843
1.8165753463120482 220.2751535437695 1.8255139240098428
1.8218029012654642 217.76967224831148 1.8087827026569612
1.8270304562188802 222.72896892771908 1.8237335565021382
1.8322580111722961 232.6479129946883 1.8695816043213065
1.8374855661257121 230.80175009302562 1.8423389863813928
1.842713121079128 231.91282940538767 1.836030143746557
1.847940676032544 231.34777007214458 1.831023562444711
1.85316823098596 234.81247623072997 1.8298589244216246
1.858395785939376 231.67934832164283 1.8172293087664013
1.863623340892792 227.2175281285241 1.8031979828512816
1.868850895846208 227.8364067270083 1.7894005254625742
1.874078450799624 227.3426985229132 1.790365650316246
1.87930600575304 236.2297908436549 1.8347485955875882
1.884533560706456 236.53939364355787 1.8326204223793168
1.889761115659872 231.08945201533746 1.797447885496189
1.894988670613288 232.99648492169703 1.7978311731854213
1.9002162255667039 236.29535834572337 1.7975884014793064
1.9054437805201199 238.62541971915692 1.8055397532268633
1.9106713354735358 245.49789274562787 1.8215299680696808
1.9158988904269518 245.86794876762139 1.807495414390062
1.9211264453803678 246.80631423961458 1.8111241784455911
1.9263540003337838 245.43350687290746 1.797466749045253
1.9315815552871998 239.0507324489091 1.7646391093895455
1.9368091102406157 228.91963410356837 1.716351123435133
1.9420366651940317 227.43321211614213 1.7042995702990014
1.9472642201474477 224.47720496331272 1.6988654613789569
1.9524917751008637 220.62357873975316 1.6775645855429113
1.9577193300542797 221.6762183928294 1.6841963154456656
1.9629468850076957 220.70071839492928 1.6819012717863384
1.9681744399611116 219.96101689244284 1.6646020118940998
1.9734019949145276 222.4818242583528 1.6705272826911106
1.9786295498679436 215.19461658158647 1.6389973951361507
1.9838571048213596 222.02428983646914 1.6676442631698354
1.9890846597747756 226.56205598473593 1.6888178270133654
1.9943122147281915 226.653753820714 1.6956276814207534
1.9995397696816075 228.20304138706632 1.693424718522741
2.0047673246350235 220.84441802003948 1.646880124765334
2.0099948795884393 219.2516181239012 1.6350364229599323
2.015222434541855 219.84264961317848 1.627940622247948
2.0204499894952708 220.53170664471972 1.6321590135923174
2.0256775444486865 222.29926234558204 1.6481972344420233
2.0309050994021023 222.46921338063459 1.6479570278295623
2.036132654355518 227.9647344609546 1.6876945431606878
2.041360209308934 227.7035061553573 1.7169757834999715
2.0465877642623496 225.92909945966377 1.7121667468704864
2.0518153192157653 223.36699541010603 1.7142724319183322
2.057042874169181 211.10225190782586 1.6359293466141518
2.062270429122597 210.6475257728902 1.6066776799053089
2.0674979840760126 207.77439337244743 1.5913167551257177
2.0727255390294284 208.47807736871448 1.5997473656831085
2.077953093982844 213.43296138021293 1.608412292526792
2.08318064893626 215.99293708556394 1.6283119600077511
2.0884082038896756 216.82700643754384 1.6460067757978718
2.0936357588430914 213.49697891686552 1.6164733608719677
2.098863313796507 212.63384064741427 1.6147254999558533
2.104090868749923 213.1753569781258 1.6254967585687625
2.1093184237033387 218.07571159936347 1.6297636263265742
2.1145459786567544 215.0621242477853 1.6301494601342141
2.11977353361017 214.39513742891626 1.6276898662788066
2.125001088563586 217.67851825877872 1.6357451638369507
2.1302286435170017 214.705091555515 1.6249190309983965
2.1354561984704175 214.06029656078417 1.6199776270977126
2.140683753423833 213.55421983337254 1.6323408065430705
2.145911308377249 214.31032395161233 1.643739031505232
2.1511388633306647 213.74119282126046 1.6473718346802853
2.1563664182840805 217.21794345308652 1.654511200035549
2.1615939732374962 216.24957912272455 1.6523315156591694
2.166821528190912 211.69869328082933 1.6301161381016098
2.1720490831443278 216.8640374863584 1.6499164754449644
2.1772766380977435 213.7662079616599 1.6418681518437919
2.1825041930511593 219.4401754189005 1.6605648016991
2.187731748004575 224.83226754100053 1.673574012505401
2.192959302957991 226.59731784647317 1.6882395980488547
2.1981868579114066 223.46412581230237 1.6755601161514848
2.2034144128648223 217.64234646125087 1.654599633532321
2.208641967818238 215.98864598235696 1.6523531887469602
2.213869522771654 213.2066750255455 1.6355583489987566
2.2190970777250696 215.21426500811825 1.6449146403308599
2.2243246326784853 213.05174986497667 1.622203067184326
2.229552187631901 214.5582143389371 1.6172905123371781
2.234779742585317 218.40054251525032 1.6274545935801752
2.2400072975387326 214.61429903476588 1.6169442057636314
2.2452348524921484 218.7436580388651 1.6380093083390086
2.250462407445564 221.28332079596856 1.6695506944835445
2.25568996239898 211.38491304352348 1.6233805048991476
2.2609175173523957 212.46687587050508 1.6328023746705032
2.2661450723058114 211.4565819233912 1.6245194679324346
2.271372627259227 212.01241386819305 1.6351907448375003
2.276600182212643 215.4562609130261 1.6575144885986208
2.2818277371660587 216.7401862108815 1.6649935218158127
2.2870552921194744 216.5286451463745 1.669814324842968
2.29228284707289 211.9308444374248 1.6422359450232185
2.297510402026306 212.18033389320496 1.630393634915415
2.3027379569797217 208.22185376781715 1.5954904335841333
2.3079655119331375 215.19016440318745 1.6294525796837607
2.3131930668865532 211.23758453129133 1.6007638372101278
2.318420621839969 202.2767666944607 1.5655233577081036
2.3236481767933848 201.63768403189346 1.5874150118269823
2.3288757317468005 199.46540593196136 1.604748716107709
2.3341032867002163 203.9332542638119 1.6126887637627827
2.339330841653632 215.70484934168127 1.637274929404445
2.344558396607048 215.3601919303097 1.6081306002757985
2.3497859515604635 215.91399555672868 1.5808112544970123
2.3550135065138793 216.05512377508256 1.58218342876213
2.360241061467295 220.9938237486268 1.6326530293179256
2.365468616420711 215.5058502100625 1.615808888132122
2.3706961713741266 222.1181948518033 1.6434714052312884
2.3759237263275423 216.09684477871076 1.6121839812403749
2.381151281280958 211.6238253583326 1.5778311027788832
2.386378836234374 206.4714615307891 1.5424611271008422
2.3916063911877896 204.31250817064623 1.536942291743281
2.3968339461412054 204.55212302063097 1.5396658052356318
2.402061501094621 204.89979297758185 1.5291577399054719
2.407289056048037 208.75267674529735 1.5535460697362131
2.4125166110014526 206.67644782038218 1.528600420734932
2.4177441659548684 214.48610626961647 1.5413773351540387
2.422971720908284 215.98872953740744 1.5171586292447832
2.4281992758617 222.65874324754864 1.5308231464540887
2.4334268308151157 222.2175589545011 1.5187054329009162
2.4386543857685314 218.5450669887055 1.474400611864134
2.443881940721947 214.9860158544803 1.4262187704802871
2.449109495675363 216.25803960465475 1.3900749182414622
2.4543370506287787 226.30373235672502 1.376921916935258
2.4595646055821945 244.24949842914342 1.3814672160114716
2.4647921605356102 285.5840728056991 1.4382514180386299
2.470019715489026 335.75482517336974 1.4738888922653144
2.4752472704424417 444.316971835832 1.6439108562590405
2.4804748253958575 623.8323779745408 1.9031017217317157
2.4857023803492733 898.752633776859 2.2537122081198997
2.490929935302689 1237.4619450812315 2.636444849936034
2.496157490256105 1619.1182927046375 3.011515659355139
2.5013850452095205 1997.1733588546083 3.3468848588130258
2.5066126001629363 2290.817348425942 3.5803065260076323
2.511840155116352 2514.2262740539663 3.751670501083911
2.517067710069768 2683.81637418313 3.865978860618076
2.5222952650231836 2845.946885328653 3.971085749839808
2.5275228199765993 3095.845863833917 4.133414668288452
2.532750374930015 3443.531248141493 4.3388622181277965
2.537977929883431 4029.03951779004 4.696260287797394
2.5432054848368466 4796.682170647841 5.13571857499597
2.5484330397902624 5653.633925194886 5.584191911440836
2.553660594743678 6362.061502432435 5.929553295848527
2.558888149697094 6751.972400846801 6.0908419951961115
2.5641157046505096 6686.70993072841 6.032050827805849
2.5693432596039254 6243.236383369412 5.816584176591997
2.574570814557341 5554.6312461274 5.480755775056751
2.579798369510757 4742.708630882485 5.059975440192584
2.5850259244641727 4028.443463509071 4.663021322385788
2.5902534794175884 3414.5527071346673 4.284522497367354
2.595481034371004 2980.4051934506956 4.004679384270056
2.60070858932442 2628.0722426502334 3.764990483805831
2.6059361442778357 2287.5552852327855 3.5103134104617464
2.6111636992312515 1952.3437619518234 3.239259457885631
2.6163912541846672 1604.5701457990856 2.9320770982516455
2.621618809138083 1250.7656616481663 2.5841495854620087
2.6268463640914987 948.1555467751327 2.251915223911548
2.6320739190449145 709.9908168409315 1.9633580205897512
2.6373014739983303 539.2273768140254 1.743191173171516
2.642529028951746 426.4567203449704 1.5889538067075353
2.6477565839051618 343.5186662525129 1.4857740973231308
2.6529841388585775 296.27431873334893 1.4314252683894673
2.6582116938119933 266.3378111274944 1.4058077164584355
2.663439248765409 247.00088208498244 1.3918086881063814
2.668666803718825 238.38244498083648 1.3967998018769394
2.6738943586722406 231.29327477770372 1.3963762112942475
2.6791219136256563 228.27342908122012 1.4291769117787925
2.684349468579072 222.38657267315418 1.4280636553953308
2.689577023532488 219.83137945998126 1.441290650157743
2.6948045784859036 227.41436852413582 1.493741179976889
2.7000321334393194 221.67297976278317 1.4762626180549594
2.705259688392735 217.73281557030504 1.4874567079733891
2.710487243346151 210.99825045766102 1.460960487312251
2.7157147982995666 208.39921965839548 1.444221429825842
2.7209423532529824 208.82069768369902 1.449371855899238
2.726169908206398 208.57967046068836 1.46008417864964
2.731397463159814 212.0222978397384 1.4938267802501786
2.7366250181132297 214.25254938945142 1.5235877048523834
2.7418525730666454 217.6651605128456 1.5540397309027263
2.747080128020061 218.62084828099088 1.5960744505076596
2.752307682973477 211.93105446887782 1.5673047626783208
2.7575352379268927 211.3801867041656 1.5651568481463447
2.7627627928803085 205.89160950479328 1.5395964889072915
2.767990347833724 205.33111434876596 1.5271648766495896
2.77321790278714 201.47987398290294 1.5111742224159095
2.7784454577405557 207.68742962435007 1.5563967384939752
2.7836730126939715 204.9371121075186 1.5338330806505251
2.7889005676473873 205.8637750464054 1.554218372061736
2.794128122600803 210.42429499453092 1.5678339526057716
2.7993556775542188 211.54303755867417 1.5579714853181896
2.8045832325076345 219.36754438003834 1.5877874415108533
2.8098107874610503 222.10831981975068 1.5867804725124515
2.815038342414466 219.34425272326027 1.5842905512095462
2.820265897367882 219.51463000325487 1.5982681329352755
2.8254934523212976 211.31509458794451 1.5386220837593243
2.8307210072747133 210.91150680106134 1.5339280776945554
2.835948562228129 212.6950100363872 1.551961062837313
2.841176117181545 204.95700366348626 1.5237576208074892
2.8464036721349606 207.0893106608457 1.549701006862808
2.8516312270883764 204.01590926076742 1.538445224251749
2.856858782041792 199.71065634903124 1.5034811144420486
2.862086336995208 206.70764717181228 1.5218673428540637
2.8673138919486236 206.93193608405133 1.5442014990385935
2.8725414469020394 215.96971111076041 1.5938555748669907
2.877769001855455 218.62519410362964 1.617531561718762
2.882996556808871 215.18654390462976 1.6331449010697572
2.8882241117622867 212.3538142686272 1.616381965762974
2.8934516667157024 210.58377959561273 1.606421954650833
2.898679221669118 214.2312367448161 1.6289710921667702
2.903906776622534 212.48372072248878 1.5847017885266519
2.9091343315759497 215.5409447131075 1.5865748270006368
2.9143618865293655 214.5552030662135 1.572444783276655
2.919589441482781 207.8271310563141 1.54329271311956
2.924816996436197 200.16738393224685 1.507214717959342
2.9300445513896127 194.28711951676186 1.4728415046178713
2.9352721063430285 196.38751716046997 1.4724613369118995
2.9404996612964442 203.2428781300823 1.5019757884639324
2.94572721624986 210.6568423535895 1.5423426994694074
2.9509547712032758 216.4614349679992 1.5952376883573118
2.9561823261566915 213.93801548071315 1.5926699481186672
2.9614098811101073 210.1964005496988 1.5680490649259469
2.966637436063523 208.4671345297094 1.5381752902321548
2.971864991016939 208.87683648234858 1.54604216810368
2.9770925459703546 205.29056905245437 1.5197419192372799
2.9823201009237703 205.5231791959968 1.5299666834967296
2.987547655877186 203.13146060674507 1.509798061770368
2.992775210830602 202.56478526491054 1.4891863560057361
2.9980027657840176 202.34356534030925 1.477228942801817
3.0032303207374333 207.8054183271969 1.5036696115069692
3.008457875690849 214.9761693019604 1.5203941399751186
3.013685430644265 214.18869565529235 1.4894095213473084
3.0189129855976806 206.82948506732004 1.4424232589148787
3.0241405405510964 200.7116748988673 1.426008098531997
3.029368095504512 198.77641519078037 1.4195402883047812
3.034595650457928 199.6236489974186 1.4265428551202948
3.0398232054113437 206.57933009796022 1.4647268549023724
3.0450507603647594 208.09482362059973 1.4656767853457593
3.050278315318175 213.3998686254 1.4997954715999426
3.055505870271591 215.467830379431 1.497869699110262
3.0607334252250067 211.08181460935825 1.482184659945719
3.0659609801784224 214.54303249756833 1.4908243750527705
3.071188535131838 210.87837577187742 1.470716716748196
3.076416090085254 211.06753870892658 1.4520756886339516
3.0816436450386697 203.92311784917726 1.3899221386741818
3.0868711999920855 201.18712902916712 1.3497480365767895
3.0920987549455012 208.54590012486506 1.3696720641907771
3.097326309898917 211.64945044416143 1.3686518057040908
3.1025538648523328 212.85225102290937 1.3674845164355316
3.1077814198057485 216.03965680490288 1.3794930811783783
3.1130089747591643 214.93212317946885 1.3687837940186307
3.11823652971258 216.43075323817897 1.3792156930877197
3.123464084665996 218.29254931354654 1.3707814724081753
3.1286916396194115 218.14156457864706 1.3380171069348377
3.1339191945728273 221.3282948352563 1.3251887915061988
3.139146749526243 226.98049791480952 1.306647496399125
3.144374304479659 234.78157133730187 1.3067488579848714
3.1496018594330746 234.26891060111302 1.2813428450180928
3.1548294143864903 236.84516200123525 1.283867805236937
3.160056969339906 236.43997253519393 1.2648203070309627
3.165284524293322 240.67794429436285 1.2654776685798255
3.1705120792467376 255.32106666104417 1.2743375926040148
3.1757396342001534 271.64775405583333 1.2736768870761321
3.180967189153569 293.53338252306514 1.3110602143854073
3.186194744106985 311.7993237366525 1.3275751666813171
3.1914222990604006 328.79214011389575 1.3435256418645325
3.1966498540138164 346.3603722061805 1.3599442240791366
3.201877408967232 369.59261176740057 1.3860660509162082
3.207104963920648 400.8800732733376 1.4337044988754706
3.2123325188740637 425.8893300950631 1.469258987019363
3.2175600738274794 462.58040681661623 1.5242963165264622
3.222787628780895 493.0340056042281 1.5688847482653938
3.228015183734311 525.2909615159617 1.617401648833169
3.2332427386877267 561.0629143097162 1.6675548739093675
3.2384702936411425 599.0950534060236 1.7189320570180262
3.2436978485945582 631.3568979459566 1.7610396304923155
3.248925403547974 659.9632835543771 1.8007948390773763
3.2541529585013897 681.7651787377998 1.826630164128191
3.2593805134548055 696.0323263841237 1.8420117596378969
3.2646080684082213 711.5642511426055 1.856417507560028
3.269835623361637 719.713717507643 1.864197718953799
3.275063178315053 719.0420844828539 1.8632501443263767
3.2802907332684685 708.8359205198599 1.8458343379788809
3.2855182882218843 686.2045305635891 1.8106762163354428
3.2907458431753 659.260653085314 1.7724779556215788
3.295973398128716 629.3334971711824 1.732036229141476
3.3012009530821316 595.6286660120562 1.6843247725875155
3.3064285080355473 561.7589375370515 1.6378286634290267
3.311656062988963 530.1307275383746 1.5901857419805043
3.316883617942379 501.48176210581624 1.544562038245954
3.3221111728957946 477.93841326320467 1.5058486052444693
3.3273387278492104 471.4906004919916 1.4951105673634053
3.332566282802626 462.7056340309066 1.4793851462132919
3.337793837756042 463.95648332162875 1.4818359362336033
3.3430213927094576 461.00201519788084 1.4714113347669175
3.3482489476628734 462.6545675552333 1.4702791395381545
3.353476502616289 475.39811216361284 1.4910185066559356
3.358704057569705 484.4295102334992 1.5074966046705733
3.3639316125231207 482.58575213621646 1.5066165243001877
3.3691591674765364 476.25897976667494 1.4931772695981915
3.374386722429952 463.0258309377318 1.4694841137226726
3.379614277383368 438.45429404169715 1.4291509998958816
3.3848418323367837 420.9612161173167 1.4074938207755014
3.3900693872901995 396.2264082132515 1.376453869273847
3.3952969422436152 372.661061088888 1.3479688498569267
3.400524497197031 360.348674981668 1.3367630697483668
3.4057520521504467 348.1939109958796 1.3242973601704127
3.4109796071038625 343.26669860619904 1.338987460766288
3.4162071620572783 335.79484017527903 1.334773103274509
3.421434717010694 326.2927597695892 1.33741015880901
3.4266622719641098 316.2646575686703 1.3253467309443676
3.4318898269175255 306.84057173858383 1.3170987468990287
3.4371173818709413 291.01131757812044 1.2982683192200466
3.442344936824357 278.20575176282034 1.277057771477982
3.447572491777773 266.11034320801195 1.2506845493740082
3.4528000467311886 255.79205105199563 1.2197708449400282
3.4580276016846043 246.18102903640838 1.186036521810917
3.46325515663802 240.65635622352687 1.1545844065716266
3.468482711591436 240.54653618920702 1.1468079176023505
3.4737102665448516 244.61589657309577 1.1493877832928507
3.4789378214982674 255.27219980497847 1.167312887885728
3.484165376451683 266.58754586079624 1.178534285867125
3.489392931405099 285.52441083292615 1.2174289639815354
3.4946204863585146 311.654278339037 1.250712065967207
3.4998480413119304 350.0481891816181 1.304966603705141
3.505075596265346 396.9770238675484 1.3707148817547976
3.510303151218762 462.91042816713286 1.4693099901130413
3.5155307061721777 547.8942505575372 1.5853540952155807
3.5207582611255934 648.9011945193795 1.72151149073707
3.525985816079009 785.6358219922591 1.8892853514404637
3.531213371032425 943.8084520686211 2.0711665463608866
3.5364409259858407 1126.7612972300465 2.2659183430605254
3.5416684809392565 1334.7636153119797 2.466075397275396
3.546896035892672 1573.2734821727095 2.6791091767554405
3.552123590846088 1832.9776932258983 2.894117349212772
3.5573511457995037 2138.995828578754 3.1267731642351455
3.5625787007529195 2505.1290543808054 3.3845824740767907
3.5678062557063353 2945.6261807526166 3.6730675052928152
3.573033810659751 3559.957917769193 4.037016435769489
3.5782613656131668 4429.70796489533 4.50574874347458
3.5834889205665825 5708.705808169107 5.1166366486722525
3.5887164755199983 7546.245003013096 5.882399599660502
3.593944030473414 9865.390145448475 6.685678653850382
3.59917158542683 12212.53488534525 7.402452291219267
3.6043991403802456 14248.25178117228 7.96850355951973
3.6096266953336613 15324.85904356217 8.265108598392752
3.614854250287077 14962.318935278377 8.160946287602385
3.620081805240493 13369.395388254723 7.71045669470186
3.6253093601939086 10810.610398675215 6.919631884712006
3.6305369151473244 8259.03694109377 6.041181431145216
3.63576447010074 5842.984417837401 5.0700445224779696
3.640992025054156 4044.970483232756 4.21171677324091
3.6462195800075716 2699.488394419441 3.4312574027627303
3.6514471349609874 1823.6479425156851 2.8164752261012977
3.656674689914403 1262.5258074235703 2.3411214731997294
3.661902244867819 938.2607582335149 2.018448929617852
3.6671297998212347 732.8656623063563 1.7835167642025318
3.6723573547746504 613.4011629179552 1.6371664489926427
3.677584909728066 520.9061360657007 1.5102481466125894
3.682812464681482 461.62965346559645 1.4240588436524937
3.6880400196348977 413.89755783078385 1.350111537143068
3.6932675745883135 383.7541608376935 1.3010717680204824
3.698495129541729 359.2033045657058 1.2629290924002043
3.703722684495145 340.5537539446827 1.231699802934699
3.7089502394485607 328.2516175155039 1.2128287057163518
3.7141777944019765 317.6599692239533 1.1974784726957806
3.7194053493553922 310.08180693653503 1.1874960712525777
3.724632904308808 302.9718506840241 1.1824745403712316
3.7298604592622238 298.5420920942812 1.1829296780047873
3.7350880142156395 295.16777211539744 1.1840253965151828
3.7403155691690553 288.0059271938003 1.1675635147465797
3.745543124122471 282.6668296853727 1.158372986963236
3.750770679075887 277.61450807617734 1.150313488559772
3.7559982340293026 271.41112549155037 1.1378552656180443
3.7612257889827183 268.04374557470936 1.1296077508061981
3.766453343936134 268.84770412683986 1.1281464442538385
3.77168089888955 272.615609466465 1.126118057541411
3.7769084538429656 277.22580159588875 1.1451682262012672
3.7821360087963813 279.0794262646163 1.1554746295429725
3.787363563749797 281.4886316491489 1.165248613444003
3.792591118703213 284.36047651204484 1.1685904504144091
3.7978186736566286 292.40936735507114 1.1750258480289504
3.8030462286100444 305.75149667959556 1.1952876302154325
3.80827378356346 317.3332965571461 1.2117960203808065
3.813501338516876 328.9851380955304 1.2356085295677965
3.8187288934702917 335.8585744944085 1.250453892319291
3.8239564484237074 333.15890460520666 1.2415866993629356
3.829184003377123 330.6084122424477 1.2313243898437196
3.834411558330539 327.5111544336016 1.2217069207512594
3.8396391132839547 330.7727041920467 1.2224520741540914
3.8448666682373704 356.35130497050517 1.268786288524581
3.850094223190786 360.40775749290395 1.268328230819114
3.855321778144202 366.9812114724086 1.2742263369458002
3.8605493330976177 359.32591615053445 1.2592347483711726
3.8657768880510335 347.23061553949447 1.2293585671123748
3.8710044430044492 337.5864664718787 1.207703172563327
3.876231997957865 318.631266413544 1.1696257255859874
3.8814595529112808 311.3887038414737 1.1502316165038309
3.8866871078646965 309.1725933237812 1.1402762778179774
3.8919146628181123 310.7400373499339 1.139192763223965
3.897142217771528 314.858672518153 1.142555873440698
3.902369772724944 313.71921402062924 1.1395083441108715
3.9075973276783595 313.8760247768441 1.1433849996605694
3.9128248826317753 312.258686361925 1.1410218202920883
3.918052437585191 312.9786856203617 1.1453007072610524
3.923279992538607 314.92244202816573 1.1488743363001817
3.9285075474920226 316.5769647404496 1.1527651848909295
3.9337351024454383 315.0233207047525 1.1524825525396323
3.938962657398854 314.48213900248527 1.1502641722779685
3.94419021235227 317.78280276069285 1.151634006414119
3.9494177673056856 324.0522836802382 1.1591198157882603
3.9546453222591014 329.8756751494617 1.1633283109138934
3.959872877212517 336.2150709794653 1.1675260986982097
3.965100432165933 344.07017166176826 1.1793296687087236
3.9703279871193486 354.0935111834246 1.1897867391057038
3.9755555420727644 374.90180163470814 1.2184021782976668
3.98078309702618 392.14787963803025 1.2389681666476704
3.986010651979596 418.5561211826963 1.2805266562503126
3.9912382069330117 440.303240241816 1.3110787445989367
3.9964657618864274 460.0568777934718 1.3379997280358173
4.001693316839844 483.73569736833554 1.36821296683032
4.00692087179326 510.2251226990253 1.4010619953367878
4.012148426746676 545.5113208335056 1.455088130258347
4.017375981700092 581.6877022702004 1.5190386581361233
4.0226035366535084 628.5010022174325 1.5883813880379123
4.027831091606925 682.0649956219131 1.6599810146993026
4.033058646560341 752.279782596385 1.7487752572604391
4.038286201513757 827.5405850095651 1.8324881188250024
4.043513756467173 919.6850507466736 1.936672850406747
4.0487413114205895 1026.0260868263463 2.0474634351656205
4.053968866374006 1146.6659233328478 2.1640813505942966
4.059196421327422 1277.7645220230097 2.286141015927543
4.064423976280838 1429.4764456747093 2.4181287916695102
4.069651531234254 1623.8697477763365 2.5791375352988712
4.0748790861876705 1841.162945917519 2.752279547259344
4.080106641141087 2099.42498197742 2.9445090817366375
4.085334196094503 2380.3765690189257 3.1283985418545988
4.090561751047919 2681.996275295302 3.3210483353045848
4.095789306001335 3018.119772229092 3.5153930643017235
4.1010168609547515 3412.693288861953 3.7464496186218468
4.106244415908168 3806.847794767795 3.963390277193974
4.111471970861584 4232.681373084825 4.182134459108573
4.116699525815 4660.274130723254 4.38133080182181
4.121927080768416 5055.938878194445 4.50639528310153
4.1271546357218325 5453.990479278797 4.628483894127528
4.132382190675249 5858.592229211051 4.779784363998804
4.137609745628665 6255.160386023385 4.921626856230714
4.142837300582081 6638.086078950278 5.059917060903524
4.148064855535497 6921.289603516852 5.16379186181572
4.1532924104889135 7135.168008041709 5.229407616679493
4.15851996544233 7234.692836331343 5.2527022690050815
4.163747520395746 7199.033167649629 5.233296131528271
4.168975075349162 7053.839695184385 5.169016137795617
4.174202630302578 6780.051676485148 5.061270028622198
4.1794301852559945 6402.693940999367 4.919058774659816
4.184657740209411 5936.681085271902 4.728471544552057
4.189885295162827 5390.832826985902 4.502136221298879
4.195112850116243 4863.426357855856 4.276457241682541
4.200340405069659 4315.3880436435675 4.024183526855087
4.2055679600230755 3779.2920944227135 3.760993816730098
4.210795514976492 3307.5322820122806 3.517090444412741
4.216023069929908 2873.3790064071595 3.2774472625085997
4.221250624883324 2480.240573321257 3.04137553319766
4.22647817983674 2157.26394951284 2.8334610850164097
4.2317057347901565 1865.2617403557842 2.6302939748065275
4.236933289743573 1620.510109105507 2.44657155637081
4.242160844696989 1413.2469025693981 2.285424574303647
4.247388399650405 1235.4920438316603 2.136637950044201
4.252615954603821 1087.2573564337663 2.0079797751780886
4.257843509557238 975.4462136786683 1.9020175459195334
4.263071064510654 866.6764755529583 1.789198084496044
4.26829861946407 766.7542605946135 1.675901118450541
4.273526174417486 686.3711089264588 1.5825627276670897
4.278753729370902 621.7518497327399 1.5078698112418352
4.283981284324319 566.4577887680471 1.4447148833055872
4.289208839277735 518.4701155916908 1.3831043703238861
4.294436394231151 476.7228115649172 1.3280709353948505
4.299663949184567 436.7176366132977 1.2691103062090945
4.304891504137983 406.50468145648324 1.2249843998951333
4.3101190590914 381.3387717225527 1.191738014466191
4.315346614044816 358.9238337162711 1.162512918540828
4.320574168998232 338.5693984700232 1.1315280819179572
4.325801723951648 322.4851305281952 1.104503820282769
4.331029278905064 305.35024890606104 1.0748326992830606
4.336256833858481 297.3282938397696 1.0671235893893747
4.341484388811897 287.83524859305146 1.0580986170113051
4.346711943765313 282.7854669638342 1.0576511643154731
4.351939498718729 273.5462161587526 1.0457718829249034
4.357167053672145 265.60312901591305 1.0321279911164294
4.362394608625562 258.2971193662482 1.0212636800345274
4.367622163578978 251.87330319556114 1.0091573119213666
4.372849718532394 245.70830305965683 1.0042896743759528
4.37807727348581 240.51469858874333 1.0014238334581511
4.383304828439226 237.67217971857326 1.0049795080664203
4.388532383392643 236.3863448179264 1.0099600770328228
4.393759938346059 232.92211598973142 1.012573227820829
4.398987493299475 224.98100865400554 1.002366767383307
4.404215048252891 213.6642384261193 0.9854853391199726
4.409442603206307 208.37901359747195 0.9882806001702236
4.414670158159724 203.82680837224964 0.9890021139663557
4.41989771311314 198.13206670863747 0.9860727107469954
4.425125268066556 195.22446265159155 0.991624176262986
4.430352823019972 190.07287590474417 0.9839717721509328
4.435580377973388 186.36805873637877 0.9745108379885862
4.440807932926805 184.7567893878184 0.9747056512621308
4.446035487880221 184.06226620513203 0.9836878739763311
4.451263042833637 182.72876077605443 0.9958414330582809
4.456490597787053 179.61314814111813 0.9928497441897122
4.4617181527404695 178.7493702810384 1.0085383512435193
4.466945707693886 175.9527061340569 1.005388593740263
4.472173262647302 173.22168365040278 0.9978925619160194
4.477400817600718 177.66954024690395 1.0118177331702651
4.482628372554134 171.80304051109854 0.9780944533855438
4.4878559275075505 173.06765089690353 0.9795065501233927
4.493083482460967 175.0946058970271 0.9888225617005669
4.498311037414383 172.65229729886656 0.9973287882404069
4.503538592367799 168.65114634534356 0.9943649559923514
4.508766147321215 161.0062553638743 0.9708403895111354
4.5139937022746315 156.83962353027212 0.958684487787546
4.519221257228048 153.07882256220887 0.9442467176313495
4.524448812181464 154.89889449316195 0.9480411120856811
4.52967636713488 156.25083266430036 0.9589089908224859
4.534903922088296 160.44177969814578 0.9732120429839991
4.5401314770417125 162.21593058591466 0.9883765303386634
4.545359031995129 160.70900780083005 0.9927332564092122
4.550586586948545 164.8897260469692 1.018956761065317
4.555814141901961 163.93041316602853 1.0220021626413835
4.561041696855377 164.7710750976719 1.0300028305922042
4.5662692518087935 165.2292540284646 1.0366111405155272
4.57149680676221 159.66410674794108 1.0133753479221888
4.576724361715626 159.31005480455113 1.011047632349962
4.581951916669042 156.66136265532822 0.9852352737706889
4.587179471622458 154.92886812723214 0.9753342673470684
4.5924070265758745 153.0011991951645 0.969342250886707
4.597634581529291 151.50606488572612 0.9654056303617566
4.602862136482707 151.60342616908807 0.9655651878397955
4.608089691436123 154.28960610335693 0.9795048178126218
4.613317246389539 154.44087728504542 0.9768465489888452
4.6185448013429555 156.71618883224482 0.9916098928265589
4.623772356296372 156.496170741639 1.0047935273217519
4.628999911249788 162.718831733449 1.0253500640260815
4.634227466203204 159.2713213578697 1.0200129952714987
4.63945502115662 159.49953211574737 1.012045712902011
4.6446825761100365 153.0550327319568 0.9865706565138225
4.649910131063453 151.0466771889863 0.9772788507769872
4.655137686016869 155.65109763658725 0.9988523764952908
4.660365240970285 160.0636216240986 1.0170838109538543
4.665592795923701 158.69253078025696 1.0208349391691152
4.6708203508771176 157.46430339385435 1.01356814668734
4.676047905830534 152.69939073614643 0.9930694065817797
4.68127546078395 149.92278501141297 0.988311463205164
4.686503015737366 147.78660221480052 0.9889176483345863
4.691730570690782 147.6533388171846 0.9827128554804376
4.696958125644199 148.12014086985792 0.9786154483003007
4.702185680597615 147.52038743885583 0.9549914945031169
4.707413235551031 144.85352874823485 0.9352986078759745
4.712640790504447 141.62677082819772 0.9280963691242694
4.717868345457863 145.80027996413367 0.9583924439868617
4.72309590041128 143.3426832211686 0.9552522958719352
4.728323455364696 145.75577390239715 0.9788394250978362
4.733551010318112 150.23763530997988 1.0031994208079957
4.738778565271528 147.6893437613829 0.9817923433790967
4.744006120224944 147.16886254867353 0.9692791298257444
4.749233675178361 149.00026822971947 0.968901974674412
4.754461230131777 153.0337533525623 0.983763399924211
4.759688785085193 155.1747829036044 0.999828500358673
4.764916340038609 152.04516110858827 0.9876431971328189
4.770143894992025 146.86354519050644 0.9668906413911336
4.775371449945442 146.65915546513568 0.9540990053910744
4.780599004898858 147.3049691747542 0.9487363799044853
4.785826559852274 144.03355294845326 0.9417551170783495
4.79105411480569 141.75504494456513 0.9273339649313981
4.796281669759106 142.00919167711336 0.9289531399488923
4.801509224712523 145.8861379109035 0.9451305145668366
4.806736779665939 148.31954563717304 0.9578253932935629
4.811964334619355 150.30777608265447 0.9717802154514662
4.817191889572771 147.50690168041038 0.9609704125090899
4.822419444526187 147.55488715465893 0.967237990886277
4.827646999479604 145.7559336142431 0.9492251857891245
4.83287455443302 143.58618862586812 0.9389870514892132
4.838102109386436 143.69128118555173 0.9395950240348467
4.843329664339852 144.5738551176434 0.944931204789224
4.848557219293268 147.118728417037 0.9647189917258131
4.853784774246685 149.39259693072458 0.9767948825992123
4.859012329200101 148.72310840524622 0.963911860498885
4.864239884153517 148.00004281290444 0.9644832397969955
4.869467439106933 146.4148811393311 0.9446787766580736
4.8746949940603495 142.77322222586892 0.9378425873503775
4.879922549013766 143.23857098765546 0.9475156323569887
4.885150103967182 144.22916759330283 0.9449495375478798
4.890377658920598 148.23406581627404 0.9640244292559285
4.895605213874014 150.4373904181797 0.9665060513499838
4.9008327688274305 151.07098777099498 0.9541346510963015
4.906060323780847 152.99344309284345 0.9593596673012991
4.911287878734263 148.61440250835642 0.9384070390074488
4.916515433687679 144.69802462204225 0.933349257211879
4.921742988641095 138.55303160804831 0.9036713196968743
4.9269705435945115 141.64633215072772 0.9154274055160245
4.932198098547928 145.77559957640466 0.9244019734201503
4.937425653501344 145.0983509063569 0.920083647914158
4.94265320845476 144.29640261219384 0.9318728854438363
4.947880763408176 147.60632591393258 0.9438691291606249
4.9531083183615925 148.73957120336058 0.9508275729963944
4.958335873315009 148.95793964524822 0.9391030517514346
4.963563428268425 151.04270243628366 0.9295101147985979
4.968790983221841 147.972646243688 0.9129962912843459
4.974018538175257 146.96711814446135 0.8979700793372487
4.9792460931286735 151.66029538751695 0.9183525941237733
4.98447364808209 153.35217206987417 0.9179929777134348
4.989701203035506 155.86108714839182 0.9109932032912346
4.994928757988922 161.6198191266058 0.9121622508571637
5.000156312942338 163.17700710557148 0.8962926389073557
5.0053838678957545 166.40020525650073 0.8865078677450848
5.010611422849171 168.92279571285854 0.877391469842332
5.015838977802587 170.90514020296848 0.8715503073894371
5.021066532756003 172.86421953939507 0.8736880402424024
5.026294087709419 169.68874306698763 0.8697537508280233
5.0315216426628355 164.12194111133905 0.868193556344617
5.036749197616252 160.38769963020525 0.8766476695977555
5.041976752569668 160.06088294604095 0.8843568041330605
5.047204307523084 160.71860370344947 0.8880766987893237
5.0524318624765 157.9851488250087 0.8794903653089812
5.0576594174299165 160.54041695056887 0.8795263651067964
5.062886972383333 159.91774905555624 0.8767252869714941
5.068114527336749 165.5422332119072 0.8861381515158662
5.073342082290165 172.50463805203688 0.8905698970907047
5.078569637243581 175.04714859715457 0.8674704913049122
5.0837971921969975 181.74119460237483 0.8561144649176043
5.089024747150414 189.66208013602568 0.8500230140151506
5.09425230210383 199.8448403047511 0.8565192490434883
5.099479857057246 220.80074136962295 0.8904347568576484
5.104707412010662 241.69673620470672 0.9147702934369624
5.109934966964079 264.1383159208606 0.9396589865520212
5.115162521917495 283.7803779980419 0.9577185746202797
5.120390076870911 301.291994608925 0.9764856895757744
5.125617631824327 315.0692160497237 0.9890524388654235
5.130845186777743 324.99882088594416 1.0056290224321076
5.13607274173116 328.559860078688 1.0100886415706969
5.141300296684576 319.99205906460617 1.005803489885373
5.146527851637992 301.54804852787487 0.9869342841003219
5.151755406591408 276.08919466848306 0.9597936879506285
5.156982961544824 251.42572495463727 0.9408744950823127
5.162210516498241 232.6361283333788 0.9280821930577705
5.167438071451657 216.6122163684262 0.9244898151219384
5.172665626405073 199.02607219956516 0.9184458073224013
5.177893181358489 187.20687814673155 0.9101048259056046
5.183120736311905 178.31207733044425 0.9136110853485995
5.188348291265322 170.10898047638997 0.9076301656959558
5.193575846218738 161.12386364554956 0.8904130930967858
5.198803401172154 158.39524036789416 0.8884174407417285
5.20403095612557 155.03063376480668 0.8808766804128927
5.209258511078986 161.80040826102035 0.8969175302315525
5.214486066032403 160.94548274881123 0.9000441369160286
5.219713620985819 156.82996172989814 0.8879089368691259
5.224941175939235 155.72922138826965 0.8825798670476285
5.230168730892651 151.61281924380702 0.87338245258818
5.235396285846067 149.29724214092676 0.8681197430014792
5.240623840799484 146.4265957603151 0.8655426709271017
5.2458513957529 147.48490330715504 0.8750629364661401
5.251078950706316 148.09753831942677 0.8798452456970359
5.256306505659732 154.27769178494145 0.9017921170613156
5.261534060613148 154.45496034453845 0.9008627281295263
5.266761615566565 154.36931148593567 0.888419127608044
5.271989170519981 153.6072332583236 0.8781428280032273
5.277216725473397 154.15102320330314 0.8766981274981207
5.282444280426813 153.2609286127595 0.8936204269861645
5.2876718353802294 147.8315338402087 0.8880919627767749
5.292899390333646 144.2631506313449 0.8891301002673712
5.298126945287062 143.2398480931567 0.8851828490736335
5.303354500240478 142.76012227758667 0.867217482144223
5.308582055193894 147.86249810401566 0.8758669208885637
5.3138096101473105 147.21896204872363 0.86464173312097
5.319037165100727 143.7252741958196 0.8486003695345439
5.324264720054143 141.12373327470993 0.845054453748778
5.329492275007559 143.85728689651873 0.8608882892829506
5.334719829960975 147.19568033063933 0.8784186306791826
5.3399473849143915 151.78250246250718 0.9011009395034771
5.345174939867808 154.51199890353905 0.910900315879469
5.350402494821224 155.01884019615719 0.9105423107489253
5.35563004977464 153.95415638929018 0.8996734567208226
5.360857604728056 155.01554903242277 0.8986220740780105
5.3660851596814725 153.75544586577217 0.8974623767152534
5.371312714634889 154.28841509798167 0.8925118646078589
5.376540269588305 157.71418905938106 0.8951922061362616
5.381767824541721 156.69576796845087 0.8916004228007632
5.386995379495137 158.77446480198975 0.8937321525685304
5.3922229344485535 157.18616718413006 0.8902338044589638
5.39745048940197 153.1468007286392 0.8815338749645567
5.402678044355386 151.86687193856 0.8708504389531235
5.407905599308802 150.39236565211735 0.8561232229831613
5.413133154262218 152.81986329419038 0.8500310216386425
5.4183607092156345 158.50760549911465 0.8481585737758432
5.423588264169051 161.55981594183436 0.8360642439616669
5.428815819122467 165.6061777834384 0.830750084932736
5.434043374075883 168.65525902965626 0.8260784951474487
5.439270929029299 170.85974671229096 0.82688777151584
5.4444984839827155 175.2697141879808 0.8372373982847032
5.449726038936132 174.6779179759838 0.840686353080905
5.454953593889548 176.85921633188804 0.8496449582180113
5.460181148842964 176.41793774523745 0.8470920722786258
5.46540870379638 173.85634807313025 0.8443701125062306
5.4706362587497965 170.26510830852075 0.8331235660241505
5.475863813703213 164.82851668773907 0.8302501314550553
5.481091368656629 163.40183073697494 0.8408816029049558
5.486318923610045 162.3392669025381 0.8459103931092782
5.491546478563461 160.73586275418802 0.847941538706321
5.4967740335168775 160.5585905130181 0.8479545446495695
5.502001588470294 158.13257191540802 0.8393219610988492
5.50722914342371 155.68570175174253 0.8395488175999883
5.512456698377126 157.5274043529837 0.8407726859588305
5.517684253330542 155.5068559053476 0.8327526751375723
5.522911808283959 154.14535430045325 0.8264611675035434
5.528139363237375 156.51594299323327 0.8303944478462515
5.533366918190791 157.8659657311278 0.8355985965157687
5.538594473144207 159.33018534179965 0.8473405222047751
5.543822028097623 162.11004574340603 0.8511934547931741
5.54904958305104 165.42525614981332 0.8593070126798359
5.554277138004456 168.26597264845066 0.8506099155372087
5.559504692957872 168.06035928793438 0.8368193218243867
5.564732247911288 166.22453399469416 0.831643171139787
5.569959802864704 164.64337692182906 0.819588911181937
5.575187357818121 163.31587446025463 0.8009511515370664
5.580414912771537 166.58778144503157 0.7957516071536491
5.585642467724953 171.13984252293722 0.8018109978138139
5.590870022678369 176.98435768208452 0.8131554801150592
5.596097577631785 186.00515331160196 0.8337411435506386
5.601325132585202 191.27486306875326 0.8336408949679536
5.606552687538618 200.75668392954026 0.8350271253400403
5.611780242492034 207.24036956777775 0.8323489165716473
5.61700779744545 212.74236265584912 0.8302245640707484
5.622235352398866 228.7270709491185 0.8441334916644948
5.627462907352283 251.74151002589443 0.8682154022473604
5.632690462305699 287.640709465865 0.9116271421064936
5.637918017259115 335.61941554457474 0.9683667633650962
5.643145572212531 402.0259870229724 1.04788382636774
5.648373127165947 472.55821707775436 1.128400126015556
5.653600682119364 540.9203216734727 1.2030402951631618
5.65882823707278 597.1016670334124 1.2597618157501207
5.664055792026196 630.181944071581 1.2895796663007684
5.669283346979612 654.0777104391736 1.3118873035527057
5.674510901933028 670.4607878323123 1.3274186930483791
5.679738456886445 676.1954398898979 1.33430774175743
5.684966011839861 678.6586112177362 1.3356870284890758
5.690193566793277 680.8954164811711 1.3368777393049742
5.695421121746693 683.851469896534 1.3392644577879738
5.700648676700109 691.9015584416351 1.34751534437292
5.705876231653526 690.8331104741259 1.3464104879715746
5.711103786606942 688.9650716610229 1.344295549077202
5.716331341560358 689.4439828930656 1.3436582798526637
5.721558896513774 681.1939299494021 1.3332847391474476
5.7267864514671905 683.6187380193375 1.3347738772057773
5.732014006420607 679.4972454816455 1.3303707868875019
5.737241561374023 677.1800005231407 1.328462191599907
5.742469116327439 677.685318407894 1.3290217385578869
5.747696671280855 684.3184123700889 1.3353161073802025
5.7529242262342715 699.3964272579715 1.3478806512183734
5.758151781187688 716.0240863297333 1.3612446377433747
5.763379336141104 738.9818361446423 1.382222101924266
5.76860689109452 765.9339136989062 1.405695890324529
5.773834446047936 793.7785522612543 1.430873621456031
5.7790620010013525 814.5076386134342 1.4490465598618345
5.784289555954769 828.0778955147078 1.4636704026913603
5.789517110908185 823.7171694905567 1.4583750999782974
5.794744665861601 792.1922257451512 1.4287498254200182
5.799972220815017 734.5229982692227 1.3738136479239091
5.8051997757684335 660.8026863985095 1.303031131383978
5.81042733072185 574.9460930070893 1.2170077962856733
5.815654885675266 492.7062512901038 1.1310506336698314
5.820882440628682 416.69968779854435 1.04557343534857
5.826109995582098 355.5959985449163 0.9744965665954504
5.8313375505355145 306.74558473348924 0.9163822073000707
5.836565105488931 272.8540902795991 0.8780642268395716
5.841792660442347 242.9348654296924 0.8459878856192542
5.847020215395763 227.28193538454568 0.8343299386815364
5.852247770349179 213.98318449031567 0.8191603745109729
5.8574753253025955 208.17826012194718 0.8153220594914696
5.862702880256012 204.36493328972867 0.8161155137540317
5.867930435209428 200.6947392170813 0.809964553291142
5.873157990162844 196.03851473600614 0.8050291456978174
5.87838554511626 192.16705822361226 0.8001245765481265
5.8836131000696765 186.99650980484375 0.7917467776796754
5.888840655023093 187.0038643061355 0.7936759687273308
5.894068209976509 187.02485405081285 0.7923402426890699
5.899295764929925 192.04021044284698 0.7985570202439729
5.904523319883341 194.64964580724794 0.7992174670496581
5.9097508748367575 196.99864710261906 0.8098427661209745
5.914978429790174 193.02641105525365 0.7991200543448443
5.92020598474359 191.6146241179009 0.7885754479202889
5.925433539697006 190.63499833580585 0.7850130527401034
5.930661094650422 194.70285534463866 0.7875109780710227
5.9358886496038386 194.55267003570458 0.7853070959756794
5.941116204557255 198.49917847324707 0.7911126986428008
5.946343759510671 201.12424526511953 0.7922613566970128
5.951571314464087 201.16487952951934 0.7935552823337816
5.956798869417503 200.69419757877364 0.7888970529331482
5.96202642437092 204.84377758114428 0.7947456554744472
5.967253979324336 214.39819352242262 0.8169931625025338
5.972481534277752 228.10836333061093 0.8413957999916322
5.977709089231168 239.17063234582344 0.8590751258381757
5.982936644184584 249.7829517776028 0.8768640685053338
5.988164199138001 263.7315684446636 0.8888562835004327
5.993391754091417 275.44566946142953 0.9011573114493542
5.998619309044833 289.2833644925147 0.9179435485913847
6.003846863998249 308.7559011919683 0.9410379816050469
6.009074418951665 333.37425407505157 0.9736315212382374
6.014301973905082 360.46647098654125 1.0102064866196474
6.019529528858498 400.92661137654716 1.0627413804174126
6.024757083811914 442.85787007686736 1.115782979092214
6.02998463876533 492.478904971554 1.174437693028515
6.035212193718746 553.4069809576185 1.2436589625133239
6.040439748672163 620.5502118836669 1.3183050993248546
6.045667303625579 705.8046149401715 1.4055861659024658
6.050894858578995 810.7758677110769 1.506795771751159
6.056122413532411 928.5890549212894 1.6157763445357942
6.061349968485827 1049.4158303978575 1.7193208586545132
6.066577523439244 1163.1990574300066 1.8104775708365741
6.07180507839266 1260.8294136059003 1.885144565102597
6.077032633346076 1328.9725584030293 1.9364079978430493
6.082260188299492 1367.8451169452533 1.9674932569844086
6.087487743252908 1373.849991192165 1.9761493850936405
6.092715298206325 1352.3499488560085 1.965162009475311
6.097942853159741 1304.484844805507 1.9320072874740644
6.103170408113157 1232.920965533371 1.8791296924835188
6.108397963066573 1138.6233850284518 1.804814435077981
6.113625518019989 1031.7498515018829 1.719758571264314
6.118853072973406 928.6949549382418 1.6313149378460172
6.124080627926822 831.3275343991272 1.544399122045466
6.129308182880238 743.3195558350588 1.4631430441659496
6.134535737833654 658.7462670302433 1.3814125118220837
6.1397632927870704 581.4120107154425 1.2987885844465066
6.144990847740487 517.0101451590522 1.2274005382092386
6.150218402693903 461.8321224807806 1.1622834150999004
6.155445957647319 421.1241345460771 1.113511219435244
6.160673512600735 385.49597674103353 1.0722718843624488
6.1659010675541515 357.87303913173554 1.041719610898733
6.171128622507568 340.0343512707502 1.023178453942006
6.176356177460984 321.1518674092481 1.000343709913046
6.1815837324144 301.9096897563872 0.972659077014469
6.186811287367816 286.3448223426821 0.9552667763875525
6.1920388423212325 270.5664978383315 0.9349327940641134
6.197266397274649 262.97280619981746 0.928845496464317
6.202493952228065 256.772757826764 0.9210551558202364
6.207721507181481 245.8422587995802 0.8918828929231428
6.212949062134897 241.0496804712494 0.8815472517378904
6.2181766170883135 232.0625017523697 0.8668944586718729
6.22340417204173 232.0996330999023 0.8695695677664734
6.228631726995146 227.0271185509184 0.8622848708722207
6.233859281948562 226.9939898225128 0.8669615508341713
6.239086836901978 222.05390891019852 0.8539788282794241
6.2443143918553945 217.98847871216083 0.847837701769999
6.249541946808811 220.11879959847218 0.8533459984887694
6.254769501762227 213.5630453952541 0.8340324524624251
6.259997056715643 210.56539606515966 0.8248442951489053
6.265224611669059 203.40865461393332 0.8102183431861409
6.2704521666224755 199.67173398095397 0.8071210252346336
6.275679721575892 198.70660351424857 0.808811713748524
6.280907276529308 197.7410056146293 0.8135691206074668
6.286134831482724 199.25502970084293 0.8207602117414919
6.29136238643614 196.78486847812334 0.8152956555063188
6.2965899413895565 194.71958599673334 0.8122456676324684
6.301817496342973 198.64868354995872 0.8235695355805052
6.307045051296389 199.57832408958 0.8277160186335826
6.312272606249805 201.8014622034169 0.8340529362259319
6.317500161203221 199.69589860508106 0.8240066668188781
6.3227277161566375 196.14664472743632 0.8133714606518183
6.327955271110054 192.02960530151668 0.7953642063751679
6.33318282606347 192.28059317508 0.7938682173990027
6.338410381016886 190.57393245297362 0.7939044657221273
6.343637935970302 194.53178211515572 0.8078592041709505
6.3488654909237185 193.1610970361742 0.815923954530664
6.354093045877135 190.22025175883397 0.8132300596025506
6.359320600830551 189.89037745047082 0.8073044542796437
6.364548155783967 190.7256239486824 0.8038994796440131
6.369775710737383 190.97913414794914 0.7940864944669755
6.3750032656908 191.43626070394242 0.7920271962638014
6.380230820644216 193.79510837056594 0.7952307590369266
6.385458375597632 194.37247373553674 0.7970061643054572
6.390685930551048 190.76179216708442 0.7851270019858465
6.395913485504464 188.1229970057299 0.7800916508882231
6.401141040457881 186.2801705624111 0.7752438129418163
6.406368595411297 185.25780152891772 0.7749508960974
6.411596150364713 192.0154994477809 0.7880037788254362
6.416823705318129 197.21673090636637 0.7968009524502006
6.422051260271545 197.81895786358257 0.7993919173809994
6.427278815224962 197.62382167114654 0.798655979933587
6.432506370178378 193.64070893104375 0.7896348939648583
6.437733925131794 194.56166277966662 0.7926607161089657
6.44296148008521 199.53484129609308 0.7991913394822419
6.448189035038626 203.8762338252577 0.8078748073029098
6.453416589992043 204.7761640000838 0.8083456334212049
6.458644144945459 202.82202567793922 0.7999219737135083
6.463871699898875 201.54875901845153 0.7963423608236704
6.469099254852291 200.29347134492397 0.7944058389160982
6.474326809805707 200.55435751885622 0.7916884540666467
6.479554364759124 202.9209304930561 0.792210116114779
6.48478191971254 207.963843470169 0.8011448187527987
6.490009474665956 214.37084232847414 0.8113929159564701
6.495237029619372 215.0296951441919 0.8090549467434601
6.500464584572788 216.70189038584198 0.8038539804311801
6.505692139526205 217.0125952495174 0.7965035555225828
6.510919694479621 221.14083001854078 0.8025546324915129
6.516147249433037 227.83112930988742 0.8141026458729892
6.521374804386453 232.20721897704811 0.8198702372934003
6.526602359339869 234.19588648878803 0.8173813560141224
6.531829914293286 237.59765964006002 0.8100964672512446
6.537057469246702 244.87166098089344 0.8136353688817329
6.542285024200118 257.4009618586147 0.8257016590081094
6.547512579153534 274.1903776389666 0.8408453333746905
6.55274013410695 289.67441552644226 0.8583769625670882
6.557967689060367 310.9658127331222 0.8835748271601378
6.563195244013783 329.1347448840278 0.9076481717493161
6.568422798967199 347.5406707056598 0.9319354257395849
6.573650353920615 364.52177805928574 0.9513596471565176
6.5788779088740315 373.6738913693673 0.9615762298244724
6.584105463827448 376.0391977874245 0.9637426815225685
6.589333018780864 371.3052605680148 0.9573622330363152
6.59456057373428 364.7211440509812 0.9478929267884436
6.599788128687696 354.1588673557648 0.9345186079711905
6.6050156836411125 342.85855543996024 0.9189040558006494
6.610243238594529 330.6053765836257 0.9062829148425485
6.615470793547945 317.33298746795685 0.8903015885111862
6.620698348501361 305.86064578137433 0.8773783256104777
6.625925903454777 295.3652178314486 0.8657129572108386
6.6311534584081935 284.8559780584175 0.8553496241939114
6.63638101336161 273.22220295453525 0.8430738966523448
6.641608568315026 264.4193445552717 0.8295148419293509
6.646836123268442 254.78536574104274 0.813661022863088
6.652063678221858 249.0818324204514 0.8063431612199458
6.6572912331752745 243.81839003425938 0.8018155570028652
6.662518788128691 241.32388421541242 0.8017553671551322
6.667746343082107 240.82539885901662 0.8061740580857207
6.672973898035523 240.3235814129318 0.8059716711295876
6.678201452988939 238.9033599329332 0.803474322708471
6.6834290079423555 236.06826136158816 0.7982715975041833
6.688656562895772 231.62998779277783 0.7890825062900932
6.693884117849188 229.17023137770792 0.7842340723568663
6.699111672802604 225.072878813174 0.7808826065931264
6.70433922775602 222.46124992381692 0.7789748179135932
6.7095667827094365 221.31369352271503 0.7778649630611227
6.714794337662853 221.97579610345392 0.7850291360368077
6.720021892616269 227.80023424660374 0.796395155496246
6.725249447569685 230.1055336344009 0.8013831731155151
6.730477002523101 228.74528087892492 0.800643855043918
6.7357045574765175 230.5015146833391 0.8027997496391218
6.740932112429934 230.4332091593152 0.8017754059195155
6.74615966738335 226.24643728156 0.7935052931063841
6.751387222336766 224.16709787508978 0.7861589419447302
6.756614777290182 221.19808920848718 0.7783616897509918
6.7618423322435985 223.13981517280342 0.7785455731568456
6.767069887197015 223.52719650441463 0.7777495888865651
6.772297442150431 222.92129868752517 0.7775981753700547
6.777524997103847 219.95523038956114 0.7707716877765839
6.782752552057263 219.7162103437305 0.7699267670757094
6.7879801070106796 222.31687287300704 0.7746979100736016
6.793207661964096 222.10054206786825 0.7756743091985604
6.798435216917512 223.6437062612278 0.7795944460790983
6.803662771870928 227.00250840931253 0.7836868262772024
6.808890326824344 227.96159918088202 0.7819533575199562
6.814117881777761 232.6906746729953 0.7848503686380519
6.819345436731177 233.69930384120192 0.7831893530715249
6.824572991684593 233.2600987825899 0.783884308398241
6.829800546638009 234.38427261187874 0.7851881334019555
6.835028101591425 230.8202420726062 0.7804283836786918
6.840255656544842 231.17499977578126 0.775927897482572
6.845483211498258 231.3696435837194 0.7729710780807403
6.850710766451674 231.92247604833412 0.7739606344790895
6.85593832140509 234.40024013690478 0.7769870355011878
6.861165876358506 239.11101025920365 0.7887825253200592
6.866393431311923 244.92333362988393 0.7972268186575346
6.871620986265339 250.54625623748436 0.8028809465533637
6.876848541218755 250.21794861532862 0.7984911630696282
6.882076096172171 253.38538724250324 0.8019841341569753
6.887303651125587 253.82911714579998 0.8026274064621093
6.892531206079004 257.1222036651738 0.8060826254586798
6.89775876103242 258.0992536397711 0.8032892153428834
6.902986315985836 259.41766121932733 0.8023973629768124
6.908213870939252 261.95407109533323 0.8021329966692672
6.913441425892668 267.41128351115447 0.8075476164706015
6.918668980846085 272.07846155262627 0.8127959262482917
6.923896535799501 278.46515069555784 0.8207309497506897
6.929124090752917 285.8611833615936 0.8270948642267939
6.934351645706333 288.690259871439 0.8272695422253229
6.939579200659749 295.7628544986156 0.8360015539941751
6.944806755613166 301.87054856784675 0.8439184624896454
6.950034310566582 310.71126591632884 0.8543985982855801
6.955261865519998 319.89442935860325 0.8652857084120791
6.960489420473414 325.3886988298515 0.8675902615420268
6.96571697542683 333.05913313163745 0.8743164859305333
6.970944530380247 341.85859402557026 0.8814725288020109
6.976172085333663 358.70471592195804 0.8989428740014779
6.981399640287079 380.24798623289564 0.9230992963585417
6.986627195240495 408.64425063001954 0.9544457681566717
6.9918547501939114 442.8085832700759 0.9917965371316154
6.997082305147328 493.2297598254086 1.0445664016892613
7.002309860100744 561.389405337191 1.111951850435354
7.00753741505416 659.0815520727953 1.2027337339157456
7.012764970007576 789.0603289942572 1.3156159183387734
7.0179925249609925 944.7225302506847 1.4378137754351985
7.023220079914409 1110.5926748362353 1.5564472908572444
7.028447634867825 1257.8765761750205 1.6526447524100836
7.033675189821241 1365.9837532307365 1.7201239753254955
7.038902744774657 1414.6752957606013 1.749489135446686
7.0441302997280735 1396.848577727428 1.7382950392860672
7.04935785468149 1326.0573117603935 1.6951986807240775
7.054585409634906 1220.9684664649744 1.6247347480894412
7.059812964588322 1098.3978281840148 1.5398837921697444
7.065040519541738 980.8702510593265 1.4540236467376966
7.0702680744951545 874.2191206468133 1.372397723801378
7.075495629448571 786.0606548600581 1.3008777721275961
7.080723184401987 715.161281644328 1.2409759128625522
7.085950739355403 662.7038333103003 1.1948571703801842
7.091178294308819 628.3733177489526 1.164034429284659
7.0964058492622355 602.1020631807827 1.1385263611030603
7.101633404215652 581.5681256770006 1.1191616669551596
7.106860959169068 567.0952142931503 1.1057029243045675
7.112088514122484 555.5753191304007 1.0963769412150763
7.1173160690759 542.7694497424023 1.0839682574436311
7.1225436240293165 531.4156218712527 1.071786118982872
7.127771178982733 524.2096677268866 1.0633341112463268
7.132998733936149 514.3748540998622 1.0530415235242345
7.138226288889565 505.00193034228687 1.0435228810942923
7.143453843842981 498.3982249454481 1.0369390915301948
7.1486813987963975 490.65970436358964 1.0292652759489709
7.153908953749814 488.60996227431167 1.0257200111106854
7.15913650870323 486.5736010932559 1.0233815010240717
7.164364063656646 489.4311005163339 1.0270747851742692
7.169591618610062 491.15655144773393 1.02796042743389
7.1748191735634785 500.2477429580378 1.0365601227255468
7.180046728516895 517.5404607150826 1.053120006438614
7.185274283470311 546.0516195282404 1.0802489359115448
7.190501838423727 597.0795182340731 1.1288176342350495
7.195729393377143 667.3436227221966 1.192213527210972
7.2009569483305595 772.2632185839706 1.2818163525979673
7.206184503283976 902.5968558943315 1.3842546790212975
7.211412058237392 1055.4039788239295 1.4940599929060958
7.216639613190808 1222.4682670400891 1.606674430923037
7.221867168144224 1405.6380969867894 1.720916472750394
7.227094723097641 1592.1421354665283 1.8298227591831733
7.232322278051057 1764.5119832844828 1.924193283694926
7.237549833004473 1882.6685018319229 1.9848075322638428
7.242777387957889 1912.8650956339472 1.9995179448920846
7.248004942911305 1839.8278751815328 1.960337344816096
7.253232497864722 1680.3597953915873 1.8725341698671314
7.258460052818138 1466.613708763948 1.7502293717263735
7.263687607771554 1233.0563059668088 1.6051799875944794
7.26891516272497 1014.4690430002794 1.45583008523777
7.274142717678386 825.38244531441 1.3120483049491831
7.279370272631803 679.0690314075105 1.189591781822295
7.284597827585219 564.7429019516837 1.0868187340845876
7.289825382538635 485.41304945630833 1.0092346141085804
7.295052937492051 432.26324620460315 0.9543580101940093
7.300280492445467 395.70495920630856 0.9175709666375442
7.305508047398884 368.87923149499085 0.8892178088133319
7.3107356023523 354.6086585817296 0.8739147601965631
7.315963157305716 342.31068666108473 0.8601975714801178
7.321190712259132 331.8119801057655 0.8474163579393441
7.326418267212548 327.4276643489001 0.84459360100282
7.331645822165965 322.42417305854707 0.8386196109956835
7.336873377119381 317.92188289731655 0.8319957856214315
7.342100932072797 315.97042166698384 0.8285691328633359
7.347328487026213 310.84639406684676 0.8182952883407243
7.352556041979629 307.8606460478635 0.8149571660142529
7.357783596933046 311.5616993974255 0.8228298612035292
7.363011151886462 311.55907686946205 0.824305591041064
7.368238706839878 309.70171625047413 0.8228305891208667
7.373466261793294 309.36349056983056 0.8201720775470343
7.37869381674671 303.1596909534444 0.8116708132366233
7.383921371700127 301.68943561185085 0.8081927980144522
7.389148926653543 299.3996478930141 0.8070867909962308
7.394376481606959 297.9932012910564 0.8053555620833003
7.399604036560375 303.87422012403295 0.8146521005077346
7.4048315915137914 304.9170334011949 0.8150567467053915
7.410059146467208 307.57000435082114 0.8179723709169728
7.415286701420624 309.0980882307551 0.817242913444795
7.42051425637404 311.8067980648681 0.8202674605354137
7.425741811327456 311.7695438326379 0.8216024813116465
7.4309693662808725 309.96722014902997 0.8196446507659321
7.436196921234289 308.9074118310788 0.8199444601254654
7.441424476187705 309.81717892252465 0.8203259732914282
7.446652031141121 314.0301819349648 0.822849378657363
7.451879586094537 315.61192635143925 0.8228515634371761
7.4571071410479535 319.29338555723086 0.8244355194726459
7.46233469600137 320.5778702496749 0.8239829977353643
7.467562250954786 325.9713003318412 0.8298575879256915
7.472789805908202 333.6915908222535 0.8403517613151716
7.478017360861618 337.77313978306546 0.845273975663727
7.4832449158150345 342.34896634771394 0.8495900356861098
7.488472470768451 344.2546956807822 0.8506174747723556
7.493700025721867 348.7580492859174 0.8544270962832222
7.498927580675283 358.2306526460476 0.8634944921392674
7.504155135628699 369.4096296814151 0.8745254588858657
7.5093826905821155 383.0028933972753 0.8882152599964253
7.514610245535532 394.9884801258356 0.9013305923867908
7.519837800488948 409.7689540248048 0.9159422457610596
7.525065355442364 422.23633121927514 0.9296269838069802
7.53029291039578 435.45475908432314 0.9427534006323552
7.5355204653491965 441.1090981854818 0.9494247585512455
7.540748020302613 442.5797331582316 0.9505746364830363
7.545975575256029 440.0079378128429 0.9463260909553428
7.551203130209445 436.9947183525323 0.9428198688295513
7.556430685162861 435.25622458022394 0.9396084728915775
7.5616582401162775 431.9518108155941 0.9363317361457117
7.566885795069694 422.09379947959803 0.9252763932122996
7.57211335002311 416.8377463101831 0.9195466357749859
7.577340904976526 410.4086255107591 0.9116817991076659
7.582568459929942 403.4915569799506 0.9044522737747999
7.5877960148833585 401.91629940991083 0.9042605182378969
7.593023569836775 396.09945841872945 0.8993787518162579
7.598251124790191 394.08596400198076 0.8963310558984576
7.603478679743607 391.690977878477 0.8930281146476488
7.608706234697023 388.1913100866089 0.8879056863860377
7.6139337896504395 386.7742106132441 0.886188974209643
7.619161344603856 385.1141309239195 0.8850226818906177
7.624388899557272 383.21862849222316 0.8830334411679953
7.629616454510688 385.09184143375387 0.884596263404728
7.634844009464104 385.2554149298114 0.8844386667763737
7.6400715644175206 389.99671693174724 0.8893279278609755
7.645299119370937 399.4934324747383 0.9000385223726575
7.650526674324353 409.7317243197997 0.9093222569715766
7.655754229277769 418.3175522963748 0.9164251484857869
7.660981784231185 427.98893502921027 0.9259093619429886
7.666209339184602 439.25742988189455 0.9361584941285915
7.671436894138018 454.0367084170031 0.9503718538661027
7.676664449091434 468.3374282818701 0.9628804570615398
7.68189200404485 481.34326015967105 0.9753340372783788
7.687119558998266 491.8201997967173 0.9851531074515023
7.692347113951683 504.55380906754306 0.9968277665360613
7.697574668905099 516.2966160599182 1.0077435961386108
7.702802223858515 531.6903606556161 1.0227662376414706
7.708029778811931 542.7983020854808 1.0335512678329304
7.713257333765347 548.2756982732118 1.0378822699418742
7.718484888718764 547.8768861380056 1.0367455762980042
7.72371244367218 543.9302439991649 1.0321298779828822
7.728939998625596 541.1987028979837 1.02771796168778
7.734167553579012 538.6508266296919 1.025337288771177
7.739395108532428 536.9606299852413 1.0236278846333278
7.744622663485845 535.6748294154687 1.0218831737282963
7.749850218439261 534.0101880283131 1.0206127723092213
7.755077773392677 532.1967510183048 1.0183510455429567
7.760305328346093 527.6161757279374 1.0138108469616696
7.765532883299509 517.3961410540867 1.003575869157773
7.770760438252926 507.5242196498363 0.994060755663446
7.775987993206342 499.91377653543094 0.9866379842569375
7.781215548159758 492.42514005272193 0.9789630310892947
7.786443103113174 484.98528171102856 0.97171180407741
7.79167065806659 478.8684424153525 0.966606557891333
7.796898213020007 466.2394178964643 0.9531266474489034
7.802125767973423 461.46749396641087 0.9480051180428163
7.807353322926839 457.21998093886947 0.9435766814798974
7.812580877880255 450.4365642925536 0.9366770028313646
7.817808432833671 444.4051003120111 0.9304769572960321
7.823035987787088 441.14276193798173 0.927784072046958
7.828263542740504 438.67935936981286 0.9251594856117022
7.83349109769392 438.5965626257243 0.9243827768732009
7.838718652647336 439.1504003533011 0.9245548272894716
7.8439462076007525 438.28610486273544 0.9228495994842041
7.849173762554169 441.53359148224916 0.9264081336827897
7.854401317507585 445.85817908586824 0.9300235877627809
7.859628872461001 448.37136858600314 0.9326333162809585
7.864856427414417 456.15374609923487 0.9389767260888944
7.8700839823678335 465.1463842523453 0.9476955291051371
7.87531153732125 476.80155455986875 0.9584480946255447
7.880539092274666 488.88237019107993 0.968794089012121
7.885766647228082 494.07376671603834 0.9742343773800931
7.890994202181498 502.0574378598744 0.9821623428132903
7.8962217571349145 508.6322721847773 0.9874013994525892
7.901449312088331 515.3373846343704 0.9926344672843472
7.906676867041747 525.2156613743132 1.0010166279068862
7.911904421995163 538.5431299523816 1.0132513447828035
7.917131976948579 553.2399150609156 1.0265796855936395
7.9223595319019955 571.8330944174799 1.0431286340938548
7.927587086855412 588.2446765743723 1.057862993069494
7.932814641808828 600.221458104852 1.0668820680884834
7.938042196762244 617.9505314687086 1.0822528312005215
7.94326975171566 630.9138439616553 1.0943406052965299
7.9484973066690765 643.0398830725142 1.104700405747987
7.953724861622493 655.2901358112492 1.1141370682205654
7.958952416575909 667.9639156282439 1.1228203945434572
7.964179971529325 682.0546011927323 1.134330220093087
7.969407526482741 687.9291833803381 1.1370424108076023
7.9746350814361575 694.3267702875668 1.1404696334604363
7.979862636389574 699.4662737388493 1.1446047801014227
7.98509019134299 705.9740528154725 1.149745146280227
7.990317746296406 709.974202097562 1.152996478354719
7.995545301249822 707.2808365894482 1.1506173757247835
8.000772856203238 701.3306844819083 1.145631435805068
8.006000411156654 692.3747967691996 1.1394426514262148
8.01122796611007 684.1893436071247 1.1334367900751372
8.016455521063486 669.3227396076747 1.1202726784047434
8.021683076016902 655.7318718065318 1.1069613198860757
8.026910630970319 641.3976436704033 1.0935174237471341
8.032138185923735 628.7510489117939 1.0814152596193691
8.037365740877151 619.4650644602924 1.073808288002352
8.042593295830567 612.4733088116441 1.0672484067119097
8.047820850783983 604.0490051428634 1.0612572440835708
8.0530484057374 596.6725516773664 1.0539824662938577
8.058275960690816 586.5156738725619 1.0443014007977003
8.063503515644232 576.4977295311526 1.0348894185839654
8.068731070597648 572.1871757735903 1.0310975382309417
8.073958625551064 569.6569988271244 1.0287876532394826
8.07918618050448 563.191641543602 1.023560362768438
8.084413735457897 558.5951934070865 1.0187252139748595
8.089641290411313 557.0269516381356 1.0168904883427405
8.09486884536473 551.9422134978644 1.0109640770845087
8.100096400318145 553.5493954947094 1.01228598071812
8.105323955271562 550.4048231669668 1.009501466651551
8.110551510224978 552.0018603105625 1.0123202280844732
8.115779065178394 551.0339855839202 1.0111361598241042
8.12100662013181 550.7194087559686 1.0101304353903213
8.126234175085226 551.7519135410837 1.0097009413222418
8.131461730038643 553.4302345851038 1.0103333581957736
8.136689284992059 562.9102949110664 1.0180586717390065
8.141916839945475 575.5311714583316 1.0293749011965025
8.147144394898891 591.6511031857618 1.0431633627402817
8.152371949852308 613.8280837971805 1.0617039245517397
8.157599504805724 640.0310975043465 1.0829668530473275
8.16282705975914 669.9288637261695 1.1076337503649207
8.168054614712556 696.1552891946128 1.1284608034044075
8.173282169665972 718.0111600936951 1.145210554484589
8.178509724619389 728.939882885769 1.1531513770233544
8.183737279572805 736.7920719332551 1.1599965506811114
8.188964834526221 736.6231435905589 1.1581551768837262
8.194192389479637 731.0454404098216 1.1526798999212917
8.199419944433053 719.1465914863502 1.141438659589744
8.20464749938647 709.6246560402071 1.1336559799047878
8.209875054339886 701.6599140580678 1.127633614137894
8.215102609293302 693.7509246254514 1.1227439688696879
8.220330164246718 681.8782528313739 1.113107089872282
8.225557719200134 677.8694521819422 1.1098921135474171
8.23078527415355 670.1485281972647 1.1029518875411786
8.236012829106967 668.2047460772718 1.1012599339124114
8.241240384060383 667.8374334315483 1.10062716187832
8.2464679390138 665.1518716502393 1.0976963251266056
8.251695493967215 663.8234887340673 1.0956278625948805
8.256923048920632 662.3961599112284 1.0935489117838866
8.262150603874048 657.0521257529762 1.0883357600880506
8.267378158827464 656.1203107036702 1.0888669245466516
8.27260571378088 653.6825032644201 1.0859118793150446
8.277833268734296 651.1465463343977 1.0828402676694473
8.283060823687713 642.6251128750702 1.0747234777264971
8.288288378641129 635.3554613102806 1.0677285666039933
8.293515933594545 627.893560759918 1.0620478542823144
8.298743488547961 624.8052385761747 1.058611667720133
8.303971043501377 631.7509118861419 1.0644265522696195
8.309198598454794 638.0992134433092 1.0696684335345819
8.31442615340821 640.5720367715804 1.0720162092268837
8.319653708361626 643.1724753153259 1.0749447147224094
8.324881263315042 641.8674719384444 1.0731031315426938
8.330108818268458 647.2818381148082 1.0772026266631436
8.335336373221875 653.1812316607866 1.0798766249718266
8.34056392817529 662.781356774858 1.0866373656075958
8.345791483128707 667.6814587420981 1.0898505929882805
8.351019038082123 675.0964754284591 1.0959340290350068
8.35624659303554 679.0351417586089 1.0996435735330414
8.361474147988956 683.5262267052916 1.1027417258984034
8.366701702942372 683.5150895397487 1.10180753023494
8.371929257895788 686.4086862033543 1.102467524058625
8.377156812849204 689.0892596808014 1.104306512720625
8.38238436780262 691.1888728094654 1.1063306993083915
8.387611922756037 686.5490521405527 1.10297954536555
8.392839477709453 679.7387985164575 1.0976274306482368
8.398067032662869 666.4677585937616 1.0867789899282025
8.403294587616285 657.9547954073764 1.079556899016508
8.408522142569701 648.1271100420081 1.0702307524905081
8.413749697523118 639.6722971627898 1.0624507267346348
8.418977252476534 630.0189644792562 1.0544058275105253
8.42420480742995 616.9918499895084 1.042241654080545
8.429432362383366 606.8476425759214 1.0344272212224397
8.434659917336782 595.7166798720425 1.0249479337556284
8.439887472290199 586.4708561190384 1.0171736861191563
8.445115027243615 576.7438092524391 1.0081373382054932
8.450342582197031 566.5293698874841 0.9988126412021218
8.455570137150447 556.9756549609958 0.9905284346599137
8.460797692103863 548.3733796704798 0.9837433781489873
8.46602524705728 540.6921571207849 0.9767411970693266
8.471252802010696 535.068791840535 0.9715024079944419
8.476480356964112 533.8994426034495 0.9692655162487875
8.481707911917528 532.3413419091742 0.9670621281572811
8.486935466870944 530.0048860315607 0.9652474491958163
8.49216302182436 530.6982506921477 0.9660139218509658
8.497390576777777 528.9163477292204 0.9634117154017311
8.502618131731193 526.1563988563345 0.9595737234217679
8.50784568668461 527.4383688539073 0.9596435039986076
8.513073241638025 527.4812412451669 0.9604428616687767
8.518300796591442 529.9365484802281 0.9647694731301275
8.523528351544858 524.784722703135 0.9607982321178639
8.528755906498274 520.3393982066609 0.9552741227709183
8.53398346145169 514.4407884238677 0.948180085021213
8.539211016405106 507.3515998434316 0.9409048884348257
8.544438571358523 508.75935627126455 0.941808716253212
8.549666126311939 506.86442109083737 0.940734188573986
8.554893681265355 508.78113789330945 0.9427962942680244
8.560121236218771 504.866250352659 0.9377344019712889
8.565348791172188 505.6856542530518 0.9374240564631635
8.570576346125604 509.20546697113195 0.9414617894841218
8.57580390107902 514.3035669372312 0.9453678991945341
8.581031456032436 516.5990216207061 0.9474343170068669
8.586259010985852 513.3993137590588 0.9438961017631383
8.591486565939269 510.9220282675945 0.9403368746988593
8.596714120892685 512.6216072079515 0.941336478546913
8.601941675846101 511.0445515017705 0.9386197859350048
8.607169230799517 515.9320745117085 0.9435282596302972
8.612396785752933 518.3419942034184 0.9464143227195442
8.61762434070635 519.139994408172 0.9488883214724668
8.622851895659766 521.6282450996937 0.9520496196533292
8.628079450613182 523.8361771174173 0.9529324400385266
8.633307005566598 528.3467165902402 0.9562806780378641
8.638534560520014 534.8239701551421 0.9614080850953876
8.64376211547343 541.9250171540432 0.9674016175691288
8.648989670426847 547.5668202705128 0.970927528113905
8.654217225380263 553.3695060970996 0.9760252997277462
8.65944478033368 563.0181468327629 0.9836442856426735
8.664672335287095 570.8218973804181 0.9907341580277
8.669899890240512 579.4677951855531 0.9972321306709109
8.675127445193928 586.7819222519809 1.0032773519063871
8.680355000147344 593.1673304344464 1.00730744919403
8.68558255510076 600.174308394292 1.0128034255934093
8.690810110054176 610.9013864856588 1.0210524397029979
8.696037665007593 626.3235242287753 1.032478950314407
8.701265219961009 643.6330161881715 1.0459735173785472
8.706492774914425 660.2302776770515 1.058736464561345
8.711720329867841 672.3769163327959 1.0687329333969793
8.716947884821257 681.3321179420959 1.0749332081984007
8.722175439774674 687.0827794263872 1.0790799399054254
8.72740299472809 685.1640097351226 1.0767201462537277
8.732630549681506 682.8105908645715 1.0758203183497663
8.737858104634922 675.9298073773069 1.070983017200255
8.743085659588338 672.7233829808592 1.0702952971540372
8.748313214541755 669.689598689255 1.0684043167927513
8.75354076949517 661.8219398442197 1.0619140785635413
8.758768324448587 652.2931493511 1.0531872261405781
8.763995879402003 638.3883285571562 1.040437944092636
8.76922343435542 626.1258193646073 1.029820924473749
8.774450989308836 615.196777078237 1.0199013187905277
8.779678544262252 608.4799612759787 1.0130300974148894
8.784906099215668 601.227978940823 1.006094974520446
8.790133654169084 596.0280090901492 1.0014541971276816
8.7953612091225 591.2881846622649 0.998537763153674
8.800588764075917 586.9537808483108 0.9944935946854336
8.805816319029333 580.9946336414155 0.9879116656928226
8.811043873982749 575.4000106402773 0.982467553566558
8.816271428936165 571.6576871918494 0.9794168036117986
8.821498983889581 566.926444136191 0.9760123828242406
8.826726538842998 561.56099411615 0.9714979472371819
8.831954093796414 561.9545437645552 0.971730853227575
8.83718164874983 559.5195357673105 0.9690943801646499
8.842409203703246 558.7883925361959 0.9681553617150606
8.847636758656662 556.9908995432094 0.9662098222618384
8.852864313610079 554.9398458349142 0.9640433792483603
8.858091868563495 560.6807464705936 0.9680521440002395
8.863319423516911 564.0402944094863 0.969872184289892
8.868546978470327 566.8951220441438 0.9724107544014662
8.873774533423743 563.9750298747734 0.9697049933279204
8.87900208837716 562.7831370182947 0.9701183762360769
8.884229643330576 559.2469379375589 0.9664920826101301
8.889457198283992 560.3445697868041 0.9679572931637499
8.894684753237408 559.8484299697478 0.9671407927678163
8.899912308190824 562.295650479956 0.9691275912701955
8.90513986314424 565.3757131643622 0.9715095545316295
8.910367418097657 570.4704169281491 0.9741671287538356
8.915594973051073 573.9362304675573 0.9763901321621568
8.92082252800449 578.5419838040774 0.979613999555383
8.926050082957905 581.6957096866545 0.9824298463682312
8.931277637911322 582.5781237124604 0.9831403308520633
8.936505192864738 584.5917656531454 0.983382494122312
8.941732747818154 583.9527888174837 0.9820891054364771
8.94696030277157 586.0242419481548 0.9831612468853855
8.952187857724986 588.9733601359812 0.9851591931719904
8.957415412678403 594.9469601450699 0.9898811632739519
8.962642967631819 599.7353733911829 0.9934438223727736
8.967870522585235 608.7067332178787 1.0015630872889283
8.973098077538651 610.5480896969049 1.0029240523009113
8.978325632492067 610.3280205656724 1.0021891773101232
8.983553187445484 609.1852653315186 0.9999662174775968
8.9887807423989 612.9797066957105 1.001447128684794
8.994008297352316 617.4284812039565 1.0046631804143036
8.999235852305732 622.8664455612609 1.0096302138500832
9.004463407259149 630.1346973425879 1.0150215532067124
9.009690962212565 640.3605322824811 1.023165813140998
9.014918517165981 650.5227064334888 1.0312140802263687
9.020146072119397 660.2618030993992 1.0387841798599196
9.025373627072813 670.5013782444112 1.0457478550616206
9.03060118202623 680.5391288874497 1.052484374696608
9.035828736979646 697.1472632447206 1.0648596285367384
9.041056291933062 716.7201440316117 1.0802954457591039
9.046283846886478 734.4902271016452 1.093994352926628
9.051511401839894 751.6347263908966 1.1062027289335865
9.05673895679331 773.0999802577957 1.1211981211385347
9.061966511746727 793.2668069784346 1.1350488054975232
9.067194066700143 821.3833746906253 1.1545558580711213
9.07242162165356 842.329284255138 1.1676896037655542
9.077649176606975 858.5186052611276 1.1781780904431567
9.082876731560392 874.1735766294931 1.1886873775673077
9.088104286513808 885.3177361449611 1.1958251271639666
9.093331841467224 890.5141437184953 1.1987041017022335
9.09855939642064 893.4710962095438 1.1998630975727218
9.103786951374056 885.6696357319396 1.1939235755073914
9.109014506327473 876.6900189496621 1.1866051181464903
9.114242061280889 871.2764212701023 1.183251223440814
9.119469616234305 858.9014731583082 1.1743409924173276
9.124697171187721 850.3813721373213 1.167982188012729
9.129924726141137 846.7986107988842 1.1652252191581558
9.135152281094554 841.1487072164026 1.1605950063529846
9.14037983604797 846.1154891853776 1.16434704602923
9.145607391001386 854.743702038154 1.1694220947343272
9.150834945954802 870.5034219429758 1.1798332954407633
9.156062500908218 891.3381496707439 1.1943500358475743
9.161290055861635 916.7224631672982 1.22207501501079
9.16651761081505 940.8841811092827 1.2462863808261453
9.171745165768467 956.6223412249667 1.2616248888288712
9.176972720721883 959.1644685788623 1.265310575630264
9.1822002756753 954.6886946428098 1.2643423348886362
9.187427830628716 950.1235928177036 1.2642047469578312
9.192655385582132 943.0331488989189 1.2623240730220313
9.197882940535548 932.8410708255936 1.2586254199331077
9.203110495488964 922.9751099702055 1.2538991762924423
9.20833805044238 911.8932120297653 1.248326352056815
9.213565605395797 905.7940271268102 1.2460737460242388
9.218793160349213 898.6371987921233 1.2434573442427852
9.224020715302629 886.5751394453368 1.2376550148721062
9.229248270256045 876.958269059115 1.2320458590820853
9.234475825209461 866.8374152572451 1.2268044184001246
9.239703380162878 857.375609952211 1.221564906299059
9.244930935116294 849.57472804415 1.216156064837533
9.25015849006971 840.8774809611934 1.2113032589214252
9.255386045023126 830.9960305730622 1.2049635626074728
9.260613599976542 826.7507392269601 1.2033703973563588
9.265841154929959 827.1755260408162 1.2060549230559636
9.271068709883375 829.3527480374098 1.2087183757125095
9.276296264836791 841.081202469523 1.218420595188592
9.281523819790207 850.7080597870997 1.2268460692803678
9.286751374743623 865.1788145305998 1.2390471615449954
9.29197892969704 874.6484466996166 1.2473787992249978
9.297206484650456 882.4372981828277 1.2539691412462466
9.302434039603872 889.9153560464366 1.2593737460706114
9.307661594557288 893.8442436902093 1.2638933253114353
9.312889149510704 893.8214239210703 1.264530870061143
9.31811670446412 890.2649098789637 1.2625308370351624
9.323344259417537 881.7727133077727 1.2580771403173405
9.328571814370953 861.6451136613402 1.2433646420940805
9.33379936932437 839.0195180680391 1.2274844973345447
9.339026924277785 808.3865239505124 1.2064834761060093
9.344254479231202 776.6997063045412 1.1850384366825648
9.349482034184618 752.8024154161513 1.1672414821066033
9.354709589138034 731.2402761661618 1.151073716832777
9.35993714409145 711.1765840474512 1.1362927300508094
9.365164699044866 701.4851654883515 1.1294741646009339
9.370392253998283 687.899141031866 1.1198777931505166
9.375619808951699 677.4815688864888 1.1118172096972823
9.380847363905115 665.1280068369591 1.1022590713621625
9.386074918858531 656.9803713414225 1.096052278788851
9.391302473811947 657.1469295809803 1.0965958374948162
9.396530028765364 655.9280219902273 1.0966680441905918
9.40175758371878 658.2325254526849 1.1001452242082201
9.406985138672196 660.2883750800181 1.1022142324455337
9.412212693625612 660.2908152250445 1.1012585495129352
9.417440248579029 658.4473850628308 1.0878255066030138
9.422667803532445 651.9726713082711 1.0766721989346435
9.427895358485861 647.0388401089169 1.06921083545043
9.433122913439277 647.4688797585574 1.066657669929025
9.438350468392693 645.6914478087222 1.0622371076162451
9.44357802334611 647.0801343067244 1.061247242054654
9.448805578299526 646.3860044060509 1.0580935292334301
9.454033133252942 646.723589864278 1.056399842254819
9.459260688206358 647.2169017760443 1.0550968614160456
9.464488243159774 649.4073157019747 1.0566835304365796
9.46971579811319 647.3384825380026 1.0539708526265912
9.474943353066607 645.1640323748256 1.0509464820223757
9.480170908020023 644.3310911472756 1.0479625470646698
9.48539846297344 644.5607916304278 1.0462806031651701
9.490626017926855 646.6433831807352 1.046947939005996
9.495853572880272 646.4993319644607 1.0462069605916295
9.501081127833688 646.268241163385 1.0450150364426336
9.506308682787104 645.5548833913697 1.0435692635681173
9.51153623774052 646.0656682051257 1.0432901621290207
9.516763792693936 649.193028244645 1.0453014096243558
9.521991347647353 650.6091921014264 1.0441571874899778
9.527218902600769 654.2097297347711 1.0461955772943787
9.532446457554185 654.1548085879853 1.0452667001507474
9.537674012507601 652.0529802248649 1.0425113906642798
9.542901567461017 650.0488757052675 1.0394487048238965
9.548129122414434 649.4754165951358 1.0383479143082277
9.55335667736785 648.3282718192731 1.035990464419095
9.558584232321266 651.6010616228435 1.0377125714702353
9.563811787274682 657.3782935014835 1.0417774469900474
9.569039342228098 660.3568829434823 1.0450403918269655
9.574266897181515 658.1680095142007 1.0434531966207945
9.57949445213493 655.9622473373882 1.040474959647302
9.584722007088347 651.7386972540589 1.0346420748129486
9.589949562041763 653.1437054398205 1.0341105836998978
9.59517711699518 653.6066819235949 1.0337276698802387
9.600404671948596 653.803509419163 1.0341083203187043
9.605632226902012 653.1407822790427 1.0329145845589651
9.610859781855428 655.0945204855944 1.0340665945161416
9.616087336808844 655.7874568689314 1.0340730721648679
9.62131489176226 661.8110105105907 1.038077638654304
9.626542446715677 663.966638313497 1.0388221813674265
9.631770001669093 664.5820552935091 1.0393964552502442
9.636997556622509 662.4872310784938 1.0368893760879905
9.642225111575925 659.877392440403 1.032970387413003
9.647452666529341 655.2502377792388 1.0284098361183964
9.652680221482758 655.278994267349 1.0287026826135266
9.657907776436174 659.5837514109197 1.032154867260888
9.66313533138959 663.3685017413842 1.0342775642597934
9.668362886343006 673.9834560155972 1.0424322963275643
9.673590441296422 675.8520782237723 1.0442217843450194
9.678817996249839 677.3450381910811 1.0447014585720802
9.684045551203255 677.9587020829715 1.044648234971994
9.689273106156671 675.7405079214766 1.0421002254427871
9.694500661110087 680.2562350347732 1.043956274350668
9.699728216063503 686.429841887618 1.0486252070706286
9.70495577101692 687.426577258904 1.0486798655248661
9.710183325970336 691.4130671441532 1.0519045455062865
9.715410880923752 692.2453255150108 1.0509727522591086
9.720638435877168 694.5586650548746 1.0512835696890896
9.725865990830584 698.0630644507123 1.0534851875748974
9.731093545784 694.8568411257477 1.0495027820034826
9.736321100737417 695.4311124096597 1.0491956475105253
9.741548655690833 698.1680422164114 1.0510625900514745
9.74677621064425 697.2651930546456 1.0496053507174572
9.752003765597665 701.2881495617049 1.0529524401119257
9.757231320551082 704.8016200503235 1.0552851436644648
9.762458875504498 703.8078521300653 1.0540912984770188
9.767686430457914 707.0167876602908 1.0561120058324143
9.77291398541133 704.9383933182796 1.053801179548231
9.778141540364746 703.8427675129092 1.0511611569718315
9.783369095318163 705.0918609013947 1.051320046911329
9.788596650271579 704.3470190952518 1.0506523679294957
9.793824205224995 704.6210002559468 1.0516621576413805
9.799051760178411 703.2928834041912 1.0494702197021182
9.804279315131827 695.4050171599214 1.042458600697299
9.809506870085244 692.1417636244747 1.039210374747077
9.81473442503866 691.2253625983795 1.0378539155682438
9.819961979992076 692.2956834858937 1.0381580210482357
9.825189534945492 697.0124066647446 1.0421374829006718
9.830417089898909 697.9751315809929 1.0425412470694522
9.835644644852325 696.7605365093423 1.0404120160883212
9.840872199805741 695.3593061539053 1.0380898385928015
9.846099754759157 696.0242691143497 1.0384851862127775
9.851327309712573 692.0230344852655 1.0351619748442313
9.85655486466599 688.103838046302 1.031604248122597
9.861782419619406 683.0698224469081 1.0277546305057066
9.867009974572822 683.4648771035676 1.0269208232170939
9.872237529526238 686.1583763186671 1.0280293677311334
9.877465084479654 687.4071394978083 1.02871832667986
9.88269263943307 690.9420168088899 1.0308286860795388
9.887920194386487 694.9903213903604 1.03373462343473
9.893147749339903 692.6963330315981 1.0319202146568187
9.89837530429332 693.1940957427406 1.0317966058692947
9.903602859246735 688.9386153898762 1.0279578509941807
9.908830414200152 690.1805693122036 1.0282633647538206
9.914057969153568 699.4945704103608 1.0351015051653525
9.919285524106984 708.4247439151245 1.0415294705685212
9.9245130790604 716.0640604375 1.0469665300924014
9.929740634013816 721.904681395985 1.0510531558616847
9.934968188967233 724.6498347912366 1.0523824741007732
9.940195743920649 725.112925334125 1.0516967257637861
9.945423298874065 729.712876850839 1.0537871915601709
9.950650853827481 731.8277492952764 1.0551193358589195
9.955878408780897 731.6344227720831 1.054890154319578
9.961105963734314 732.9914956765651 1.0560125508264901
9.96633351868773 732.3129951511767 1.0554823048369955
9.971561073641146 729.6268356400318 1.0527585106148862
9.976788628594562 727.1913006300867 1.0502714262965505
9.982016183547978 718.1992047613148 1.0433004334906881
9.987243738501395 709.7289956982929 1.0353565743414694
9.99247129345481 707.7384566812839 1.032882957649881
9.997698848408227 706.4869301289908 1.0319214026380081
10.002926403361643 712.0338273367043 1.0354099394386507
10.00815395831506 709.5056062049292 1.0330144041691338
10.013381513268476 705.6021474535305 1.0295704159830013
10.018609068221892 700.4555422425271 1.024914966529796
10.023836623175308 698.6445321775135 1.0231204074390117
10.029064178128724 698.5328370737553 1.0232075029023053
10.03429173308214 703.193939499447 1.0277812005599418
10.039519288035557 707.1001109919888 1.0306343109964344
10.044746842988973 710.5426932354535 1.0330136533936325
10.049974397942389 712.4441912588763 1.0340407603352109
10.055201952895805 710.1016099079694 1.0320564882691476
10.060429507849221 706.617319762592 1.0291668049314968
10.065657062802638 702.6712457037331 1.0266253434246104
10.070884617756054 706.8504659672844 1.0296587845741414
10.07611217270947 704.9476521632115 1.0282380778216058
10.081339727662886 708.2037191689639 1.0299127794731564
10.086567282616302 705.1376909191675 1.0278542298007185
10.091794837569719 701.8060875700305 1.0238273184268947
10.097022392523135 699.0530701141265 1.0205091822295966
10.102249947476551 701.5624639904537 1.022277483771164
10.107477502429967 702.978204559087 1.02315930234245
10.112705057383383 700.3052385919025 1.0208135050101923
10.1179326123368 693.9550063732004 1.0161273787260083
10.123160167290216 690.4027708576835 1.0129173672393743
10.128387722243632 686.769170977257 1.0098288347602855
10.133615277197048 688.62525920512 1.0103531578102007
10.138842832150464 690.23169496126 1.010266915091754
10.14407038710388 685.3135650258224 1.0066848341245866
10.149297942057297 683.1705977780925 1.0051338655074527
10.154525497010713 678.3116232954316 1.0014110069421733
10.15975305196413 676.5366849995412 0.9999832133212684
10.164980606917545 674.4886536594845 0.9981044446485015
10.170208161870962 671.9230369536879 0.9950407731695082
10.175435716824378 670.2346639592097 0.9940035816576361
10.180663271777794 666.3253880201888 0.9909879809881667
10.18589082673121 666.4317875115709 0.9916511510168382
10.191118381684626 656.9968122491988 0.9842760079705313
10.196345936638043 647.7416401875658 0.9757531057420494
10.201573491591459 643.5073308755007 0.9717371569684695
10.206801046544875 641.1409300286923 0.9701822452846279
10.212028601498291 646.0188456401453 0.9735096011518074
10.217256156451707 646.6031195162421 0.9740872647306241
10.222483711405124 645.2302695725402 0.973435004801225
10.22771126635854 646.8472930129635 0.9753935211748479
10.232938821311956 645.3751308119994 0.9741300612807996
10.238166376265372 644.5994646633192 0.9727643580464359
10.243393931218788 641.3244517481953 0.9700158637287237
10.248621486172205 632.6111186908189 0.9633279493348778
10.253849041125621 629.835171065602 0.960791280657307
10.259076596079037 628.5245301053977 0.960343292480076
10.264304151032453 627.9395368047625 0.9598102165067122
10.26953170598587 630.5938083979354 0.9609573665575996
10.274759260939286 632.7408274863957 0.9620283759776926
10.279986815892702 636.1747415478347 0.9647143762028008
10.285214370846118 639.2301470447588 0.9678259479622069
10.290441925799534 637.9860624403105 0.9659562669520384
10.29566948075295 633.9326545860052 0.9627857850488113
10.300897035706367 623.8777989899456 0.953084055576974
10.306124590659783 623.3283122299803 0.9521646750372487
10.3113521456132 618.085494686743 0.948010721774234
10.316579700566615 620.9540649279656 0.9510992143062886
10.321807255520032 616.6263154535075 0.9471224848302691
10.327034810473448 610.0306512577823 0.9417914370965735
10.332262365426864 605.4796389785447 0.9369944458321433
10.33748992038028 606.1943769062354 0.9371466494823183
10.342717475333696 603.1684341242476 0.9352269663187193
10.347945030287113 602.6962886221748 0.9341301132883835
10.353172585240529 603.5717857685622 0.9346664135784353
10.358400140193945 606.5231332956296 0.93659670597069
10.363627695147361 611.4580249854063 0.9402534852709852
10.368855250100777 611.636516040767 0.9403361572786849
10.374082805054194 609.6985350011943 0.9380652387645365
10.37931036000761 606.0025043982987 0.9341422991823711
10.384537914961026 605.4232653545906 0.9333429711485517
10.389765469914442 606.7661515573129 0.9334129289880495
10.394993024867858 608.0328133613128 0.9343299836652643
10.400220579821275 610.1115545630042 0.9359133347471491
10.40544813477469 605.0375348207831 0.931273742644423
10.410675689728107 600.9165899681935 0.9278396077888628
10.415903244681523 597.8213234338119 0.9253405918621617
10.42113079963494 599.1533198449939 0.9267586648078113
10.426358354588356 596.7975298925187 0.9249104453544328
10.431585909541772 592.776536738428 0.9215868645713918
10.436813464495188 587.6149188187102 0.9178103718597501
10.442041019448604 579.6775697474358 0.9113401595072483
10.44726857440202 576.9124290863874 0.9088818462469315
10.452496129355437 575.493032015393 0.9076675114165915
10.457723684308853 574.5662553358563 0.9069654091636133
10.462951239262269 572.9424594218473 0.9047442852935298
10.468178794215685 572.0803502695144 0.9042240330501548
10.473406349169101 572.2079806093777 0.9042506226013437
10.478633904122518 570.0215903336016 0.9023185548811298
10.483861459075934 569.7255900743785 0.9019707971554333
10.48908901402935 564.6820094805247 0.8976247192614485
10.494316568982766 561.1146774771299 0.8938089698915807
10.499544123936182 555.2910482469364 0.8883978415470425
10.504771678889599 548.2459855267672 0.8827204099083386
10.509999233843015 547.4485653997856 0.8823139941224724
10.515226788796431 549.3618325813329 0.8836419140389329
10.520454343749847 545.1206590645312 0.8798318002229214
10.525681898703263 542.7156062599371 0.8778360635388286
10.53090945365668 541.2081379687111 0.8759639847896957
10.536137008610096 542.3135543837074 0.8768489822157789
10.541364563563512 542.3022713486033 0.8763350622512929
10.546592118516928 543.4406830142907 0.8768311072342331
10.551819673470344 543.1426425481284 0.876103813318112
10.55704722842376 543.5705358248813 0.8764971112895881
10.562274783377177 541.5030541121884 0.8744744840338969
10.567502338330593 539.4624854506751 0.8721146282403847
10.57272989328401 538.8138150862234 0.8708434766908393
10.577957448237425 535.2061684089608 0.8676855666712082
10.583185003190842 534.3555007388021 0.8676647477688674
10.588412558144258 530.8279333641509 0.8649159338801345
10.593640113097674 527.8188184674428 0.8632314686383838
10.59886766805109 528.3421336542368 0.8625761482690208
10.604095223004506 524.7727015590614 0.8592173584403061
10.609322777957923 525.9363381852407 0.8601018387210314
10.614550332911339 529.4469334984896 0.8620752593510504
10.619777887864755 527.2856303022854 0.859833056742619
10.625005442818171 524.5819439212371 0.8581689586042236
10.630232997771587 520.6533376971889 0.8549064837021114
10.635460552725004 520.8444553899589 0.8551918913529125
10.64068810767842 523.3364608528354 0.8564588384396248
10.645915662631836 528.1058940700514 0.8595868968403931
10.651143217585252 530.4185262885594 0.8613437698382443
10.656370772538668 532.7747415828129 0.8632572053588526
10.661598327492085 532.0997114208927 0.8622690113660951
10.666825882445501 535.0626760878022 0.8648680547803691
10.672053437398917 539.1441040425409 0.8671230348587929
10.677280992352333 544.1199544240833 0.8712234434707473
10.68250854730575 548.8882806291987 0.8747698212799914
10.687736102259166 557.0562403215118 0.8810872040777323
10.692963657212582 563.6148438074285 0.8862129769060207
10.698191212165998 570.4719791559802 0.8911929418500796
10.703418767119414 571.8429314272255 0.8903701714392929
10.70864632207283 572.7429365584668 0.8897830289974575
10.713873877026247 580.7571581448489 0.8953788578038305
10.719101431979663 592.7600214160623 0.9052043255433888
10.72432898693308 606.6957001458734 0.9155047303019495
10.729556541886495 617.8632545672203 0.9234280938108125
10.734784096839912 625.7154560841761 0.9280021886590318
10.740011651793328 627.415948325303 0.9288254624752288
10.745239206746744 628.3893745055686 0.9291712106429705
10.75046676170016 630.483273173815 0.9311225741107292
10.755694316653576 628.1405541437922 0.9290870925763979
10.760921871606993 622.3896005925171 0.9250157685541537
10.766149426560409 617.1786603664322 0.9215829522198875
10.771376981513825 611.80260968404 0.9173196178622858
10.776604536467241 603.6459400975068 0.9108562353558592
10.781832091420657 604.7125754569835 0.9105954714986539
10.787059646374074 601.7800346141718 0.9083399228969056
10.79228720132749 596.8034188019346 0.9041633045122394
10.797514756280906 596.4063859644315 0.9038468834613409
10.802742311234322 594.9419163819263 0.9030733085335478
10.807969866187738 593.6904192880941 0.901861548928243
10.813197421141155 594.8073892222051 0.9022818061731636
10.81842497609457 594.8808876097867 0.9020513510921332
10.823652531047987 597.6654907516412 0.903970290048908
10.828880086001403 601.1322130891563 0.9062772724671901
10.83410764095482 602.9278790179291 0.9073887320008597
10.839335195908236 607.359039151041 0.9101506545222446
10.844562750861652 615.1053474707362 0.915779435621166
10.849790305815068 626.2917803093256 0.9235485144232879
10.855017860768484 639.7995145351852 0.9329386301587254
10.8602454157219 651.9992787724036 0.9417838495799318
10.865472970675317 668.4231007326159 0.9526440029875849
10.870700525628733 682.0380479883505 0.9613944940358297
10.875928080582149 692.617105740617 0.9688242439434511
10.881155635535565 699.7246050197836 0.9731686972508664
10.886383190488981 699.1526466288093 0.9724315771044912
10.891610745442398 693.9530325212937 0.9687976862532784
10.896838300395814 685.0359593400829 0.9613523470668941
10.90206585534923 673.246021632718 0.9527432390614061
10.907293410302646 661.2186373249222 0.9441022149481039
10.912520965256062 649.1583013192383 0.9352667440539512
10.917748520209479 642.0190742449162 0.9301477191119842
10.922976075162895 632.8454176545896 0.9233359869375491
10.928203630116311 625.0823651647253 0.9172160030327438
10.933431185069727 616.2659923842832 0.9106881099138584
10.938658740023143 608.7290259352652 0.9045681574035903
10.94388629497656 600.9309764550784 0.8989896379805581
10.949113849929976 592.360074108279 0.8923487447635197
10.954341404883392 580.008382909319 0.8824075985621844
10.959568959836808 571.8963039779836 0.876113870692267
10.964796514790224 569.1276410306348 0.873657232278808
10.97002406974364 568.2501023459159 0.8749193718856632
10.975251624697057 565.4862021274158 0.8749591904572799
10.980479179650473 558.1582828081371 0.8709361598391355
10.98570673460389 549.138288489248 0.8650474419819023
10.990934289557305 545.004881780307 0.8625998711743856
10.996161844510722 543.7697508344004 0.8623982756664426
11.001389399464138 539.580726653309 0.8598630109057005
11.006616954417554 538.8331022830203 0.860062085150386
11.01184450937097 534.5386511177392 0.857518969497568
11.017072064324386 531.9482605845584 0.8559653730261786
11.022299619277803 529.4397818527993 0.8542663507074892
11.027527174231219 524.8868415215935 0.8508843124930837
11.032754729184635 526.9697976712009 0.8530575036685344
11.037982284138051 525.2478281862997 0.8522320808192556
11.043209839091467 522.0929237013163 0.8501066160987243
11.048437394044884 519.4904624500006 0.8485862213890702
11.0536649489983 516.7124625278493 0.846317079882011
11.058892503951716 514.0543493137294 0.8442475556053843
11.064120058905132 514.408723728359 0.8446226359888102
11.069347613858548 511.41411847895205 0.8427352246468185
11.074575168811965 506.9808486498199 0.8397252135521608
11.079802723765381 503.47296797536103 0.837218810197933
11.085030278718797 502.84937717048683 0.837546871476357
11.090257833672213 504.2784666516656 0.8387905995486875
11.09548538862563 501.78275820360466 0.8363879825729512
11.100712943579046 500.1598771787343 0.835572091893503
11.105940498532462 499.5206858185917 0.8350813312044113
11.111168053485878 499.6413601839055 0.8355045271823645
11.116395608439294 496.0211341297346 0.8330281798592076
11.12162316339271 495.5724877346695 0.8326529680519665
11.126850718346127 494.3270845980162 0.8321982531929424
11.132078273299543 498.323464861081 0.8360672410610027
11.13730582825296 498.0033556957823 0.8360658601338768
11.142533383206375 498.98267180257034 0.8366767486241611
11.147760938159792 501.01743261071493 0.8375899177783537
11.152988493113208 499.80802034816537 0.8359454008184389
11.158216048066624 497.0559440300787 0.8339403900739837
11.16344360302004 496.82548951150073 0.8341596618847356
11.168671157973456 496.7314452404133 0.8344109874271372
11.173898712926873 500.6888442148991 0.8390238239550275
11.179126267880289 501.1117005923239 0.8393122594223189
11.184353822833705 501.290198843712 0.8392399114332837
11.189581377787121 498.0515428143632 0.8369807920280851
11.194808932740537 494.07926963800736 0.8329726950325447
11.200036487693954 494.30863971365244 0.8337825380382782
11.20526404264737 494.57031006502626 0.8341376588156068
11.210491597600786 492.91194395918154 0.8327696851758373
11.215719152554202 493.46194994399343 0.8339501725194267
11.220946707507618 495.6384861780444 0.8358098108578486
11.226174262461035 497.61026515050236 0.8376663085466055
11.23140181741445 497.3272229795961 0.837789934882141
11.236629372367867 489.8165630965924 0.8312903243442894
11.241856927321283 482.4490245958879 0.8251391447321794
11.2470844822747 480.12056276699144 0.8233274377922047
11.252312037228116 479.21685280625053 0.822126890020753
11.257539592181532 478.9633385345926 0.8220281819178892
11.262767147134948 480.52190116047285 0.8237895400647128
11.267994702088364 477.50790807527244 0.8215606535999965
11.27322225704178 475.5978796450511 0.8199596465425384
11.278449811995197 474.505006741514 0.8191331170856744
11.283677366948613 470.43675007455334 0.8146540077783693
11.288904921902029 470.2175604285758 0.8144779879617683
11.294132476855445 467.5725943460163 0.8119300619933623
11.299360031808861 461.1619984614459 0.806011926941149
11.304587586762278 457.7148642132537 0.8024778813090304
11.309815141715694 454.1683804104463 0.7989860473671079
11.31504269666911 457.7847774350195 0.8023346116474465
11.320270251622526 463.1195409234937 0.8071191878795901
11.325497806575942 460.10130030954736 0.8041315692977236
11.330725361529359 459.51452162650384 0.8034448563468551
11.335952916482775 457.93998501814355 0.8017874229859006
11.341180471436191 453.9473261818023 0.7986531792389441
11.346408026389607 450.0241180484322 0.7953527421091389
11.351635581343023 443.71044977647273 0.7894599492016038
11.35686313629644 443.373263695361 0.7893164228974386
11.362090691249856 444.43397844927824 0.7896849302553597
11.367318246203272 442.72245303212515 0.7883198846879529
11.372545801156688 441.0091725957894 0.7878563128521471
11.377773356110104 437.2068267975694 0.7843093573198434
11.38300091106352 435.2469052879151 0.7828507329186586
11.388228466016937 436.8596026594737 0.7843291513268916
11.393456020970353 435.51079261136937 0.7826312100353586
11.39868357592377 434.56416998526436 0.7821669570064456
11.403911130877185 432.77769659833626 0.780864717232156
11.409138685830602 429.57586617931196 0.778517559017992
11.414366240784018 428.1806116367712 0.7773282326021512
11.419593795737434 427.89719242118883 0.7765188109819656
11.42482135069085 425.75435504645696 0.7744324001782247
11.430048905644266 424.44164629662896 0.7740249331607034
11.435276460597683 420.4663411379047 0.7700348940868659
11.440504015551099 419.45981157871034 0.7695598667377052
11.445731570504515 418.8574700422632 0.7684034071345863
11.450959125457931 418.5231380177846 0.7674361050056902
11.456186680411347 422.1457058378567 0.7713605192258403
11.461414235364764 419.54186500410333 0.7689339627645557
11.46664179031818 418.35668564139763 0.7685761328330947
11.471869345271596 417.82889125757384 0.7688263501202843
11.477096900225012 418.8825863952673 0.7699508883893872
11.482324455178428 417.5277535533501 0.7749603681801822
11.487552010131845 417.0074220546324 0.7762701151814753
11.49277956508526 413.45348129174926 0.7741350907472053
11.498007120038677 410.3193882791482 0.7732242265134602
11.503234674992093 408.86286269761786 0.7727593999236504
11.50846222994551 405.4381460733752 0.7712564132106223
11.513689784898926 403.5258218720982 0.770547317373618
11.518917339852342 398.9307021739399 0.7667681839271668
11.524144894805758 395.24452642056536 0.7656330130766318
11.529372449759174 394.3704117012359 0.7657828576399693
11.53460000471259 394.1764326660012 0.7663297593930609
11.539827559666007 397.1318760339485 0.7697079036070703
11.545055114619423 398.0299877339648 0.7704311272696799
11.550282669572839 398.76220993572497 0.7719852298117779
11.555510224526255 399.76509024191625 0.7745757210579322
11.560737779479672 399.31046164445144 0.7750440095030524
11.565965334433088 398.8446637558313 0.7745674970280843
11.571192889386504 397.0852813343022 0.7723310464382809
11.57642044433992 398.31327212187335 0.7736823555569604
11.581647999293336 399.3276527265006 0.7749576991947368
11.586875554246753 399.4297073845917 0.775810503926753
11.592103109200169 397.6841694779947 0.7743216765802031
11.597330664153585 396.38793751599786 0.7735211052586854
11.602558219107001 397.44015587654724 0.7751167927728864
11.607785774060417 397.90690977122676 0.7762235234644695
11.613013329013834 399.57974763623804 0.7786795623943099
11.61824088396725 397.7346483639383 0.7774643614943104
11.623468438920666 397.2917946474858 0.7770542706988507
11.628695993874082 397.1493086015313 0.7770566348462864
11.633923548827498 400.34372564542076 0.7807578693131944
11.639151103780915 401.3931224147231 0.7826179880656408
11.64437865873433 400.2539539955965 0.7820185795635692
11.649606213687747 400.35849592015734 0.782438480406584
11.654833768641163 393.3588215073346 0.7753876848233404
11.66006132359458 392.7822845636638 0.774835047614611
11.665288878547996 394.55156240050593 0.7769057467163278
11.670516433501412 397.2557048158368 0.7794530702198913
11.675743988454828 401.474685957031 0.7846368820786608
11.680971543408244 400.9480722091856 0.7841108931646592
11.68619909836166 396.8157331634979 0.7805014222591723
11.691426653315077 393.27787738479395 0.7774594068457399
11.696654208268493 392.59541967501 0.7764803261942664
11.701881763221909 394.0561481937235 0.7785036907224394
11.707109318175325 396.0232348880434 0.7809340529387372
11.712336873128741 396.1089277382129 0.7812309096620988
11.717564428082158 402.2220849353734 0.7884518642966586
11.722791983035574 402.3118859311217 0.7884959787360932
11.72801953798899 402.08306693753184 0.7885444846167331
11.733247092942406 402.08457459336586 0.7897484961334457
11.738474647895822 399.8346179932479 0.787633525558113
11.743702202849239 397.5109637999694 0.7863547698638659
11.748929757802655 396.8225177691122 0.7859451210146491
11.754157312756071 397.24994696848427 0.7857855045691524
11.759384867709487 400.370930682641 0.7893314784735997
11.764612422662903 404.0004566266706 0.7927725470625469
11.76983997761632 406.31449467278514 0.7944748965720894
11.775067532569736 408.3909965634762 0.7968072997493416
11.780295087523152 407.4636487380497 0.7956347263078151
11.785522642476568 407.88472528182683 0.7961436386824131
11.790750197429984 404.58465038833737 0.7935513893407229
11.7959777523834 403.06556604359236 0.791489944744255
11.801205307336817 403.2431893504131 0.7913762121180611
11.806432862290233 405.8752775048082 0.7939032620622724
11.81166041724365 409.03536392945136 0.797274447934614
11.816887972197065 409.43355245915467 0.7981177121502352
11.822115527150482 407.580175772912 0.7971763054208698
11.827343082103898 403.4280801172567 0.79298269613269
11.832570637057314 398.81260128664576 0.7877435312045488
11.83779819201073 394.44794995416913 0.7831041593190193
11.843025746964146 386.985857595222 0.7758155628817692
11.848253301917563 385.85562105116503 0.774759206630485
11.853480856870979 384.14637347800954 0.773347243359796
11.858708411824395 385.1011507752763 0.7743987932938289
11.863935966777811 380.2114351147357 0.7708523073556995
11.869163521731227 374.09043149672254 0.7657069234427403
11.874391076684644 368.42463733919703 0.7609489149897529
11.87961863163806 365.7123672750476 0.7593045056362482
11.884846186591476 363.07151375615985 0.7571921975599063
11.890073741544892 358.91588406059554 0.7538341375656051
11.895301296498308 360.95353428894197 0.7567216757773129
11.900528851451725 359.1413043507202 0.7544560031600798
11.90575640640514 358.7728704851179 0.7537257813721104
11.910983961358557 359.4502797957332 0.7548690924906977
11.916211516311973 356.85111766554036 0.7519766749177347
11.92143907126539 353.4107523317517 0.7494895379982736
11.926666626218806 349.77179185005656 0.7468693963472456
11.931894181172222 345.8875090859514 0.7432416259107799
11.937121736125638 343.73870301676 0.740931031293495
11.942349291079054 345.1100686338911 0.7423663937279943
11.94757684603247 344.79910978314786 0.740970105130715
11.952804400985887 345.2208790597039 0.7414438297824345
11.958031955939303 346.85417541370714 0.7430601254256071
11.963259510892719 344.78754293806105 0.740084863926836
11.968487065846135 341.55861291220253 0.7370550105247198
11.973714620799552 340.6997231316297 0.7355141464862099
11.978942175752968 339.9553072810893 0.7346303490315433
11.984169730706384 344.46483378179715 0.740580069944598
11.9893972856598 346.336485917461 0.7436667031111928
11.994624840613216 347.6114065023054 0.7465387601320543
11.999852395566633 350.66092201372544 0.7511164323776122
12.005079950520049 351.2473203269633 0.749828683761064
12.010307505473465 352.3395875666884 0.7509272266031731
12.015535060426881 350.63867641641394 0.7485250095466233
12.020762615380297 349.7870698243111 0.7473127819179944
12.025990170333714 348.2843870239191 0.7464754550460238
12.03121772528713 344.1367209043752 0.7423439762064782
12.036445280240546 343.59917294963753 0.7414305450032902
12.041672835193962 342.8759695738294 0.7426772199048396
12.046900390147378 337.74263426312575 0.7380422998022564
12.052127945100795 340.0850262299765 0.7419645551417549
12.05735550005421 340.80351977550265 0.7432894868947149
12.062583055007627 341.988672864686 0.7438467522924029
12.067810609961043 344.964722949555 0.7466074956898289
12.07303816491446 345.22047796078675 0.7467583067156343
12.078265719867876 347.742873680867 0.7495194690997703
12.083493274821292 349.0256321384845 0.7500504030363921
12.088720829774708 350.936192002633 0.7519220364549293
12.093948384728124 354.0565046576369 0.7546477924879285
12.09917593968154 357.60051467208734 0.7579453462062569
12.104403494634957 361.5589733438195 0.7632062084715164
12.109631049588373 367.091609107834 0.769578927855447
12.114858604541789 373.4332226530237 0.7774007440656754
12.120086159495205 381.89197747927864 0.7853271277290351
12.125313714448621 388.19805700130394 0.7897874026525555
12.130541269402038 396.5982376627176 0.7970400564524791
12.135768824355454 406.7418880992365 0.8068646865443074
12.14099637930887 416.1421438399143 0.8152753840035792
12.146223934262286 429.08068284269604 0.8276991271965178
12.151451489215702 436.78803637735757 0.8344330252498476
12.156679044169119 444.2369442634775 0.8413412349704251
12.161906599122535 452.63895732077447 0.8500440622391148
12.167134154075951 456.09010901040006 0.8531691470645065
12.172361709029367 458.97629111241645 0.8561125805657519
12.177589263982783 456.8407819993752 0.8544680912388476
12.1828168189362 451.2797165319252 0.8492843441697674
12.188044373889616 445.8129608141243 0.8448557037104404
12.193271928843032 444.739483501428 0.8441165967162754
12.198499483796448 442.058285272235 0.8406595875141266
12.203727038749864 439.05915986156384 0.8386947248842055
12.20895459370328 437.19247889932944 0.8374007279198908
12.214182148656697 429.4704365787366 0.8304594067243083
12.219409703610113 423.23081179854967 0.8259502535676959
12.22463725856353 417.1035141704444 0.8196462346443165
12.229864813516945 413.2634833621862 0.8161933856361698
12.235092368470362 407.6469919874171 0.8111299826876085
12.240319923423778 403.14723674574884 0.8068563990793393
12.245547478377194 397.50852931743253 0.8029971841303561
12.25077503333061 391.770441051248 0.7975971932643119
12.256002588284026 387.16806107420547 0.7924756629430464
12.261230143237443 382.8432103114792 0.7884851711538292
12.266457698190859 378.915067360643 0.7839290578631865
12.271685253144275 377.8430269651327 0.7827539626317835
12.276912808097691 372.5615546849118 0.7785348587299238
12.282140363051107 369.24965587694334 0.7763715095900316
12.287367918004524 366.4096270060134 0.7737565120504866
12.29259547295794 360.714067154018 0.7683963652282796
12.297823027911356 356.8994075202975 0.7638062680811802
12.303050582864772 352.90128445601414 0.7594932093989022
12.308278137818188 352.6574170116815 0.7588159352682597
12.313505692771605 354.488662725456 0.7640727790109637
12.31873324772502 356.5812088978097 0.7759035740849977
12.323960802678437 357.00610673382005 0.780874786785691
12.329188357631853 355.9739735086727 0.7834102943492359
12.33441591258527 351.15137339892595 0.7803701662734253
12.339643467538686 347.771433864805 0.7788842322875529
12.344871022492102 344.46160467606154 0.7790796934480334
12.350098577445518 344.84760654525746 0.7817450601435546
12.355326132398934 342.87750889176317 0.7823219857849587
12.36055368735235 342.6963735230795 0.7837457822188915
12.365781242305767 340.9911313270714 0.7830999919325969
12.371008797259183 337.3038148653473 0.7815998045002995
12.376236352212599 337.12532507765286 0.7849792162949095
12.381463907166015 336.91455797109114 0.788171188067881
12.386691462119432 338.46617240215585 0.792455979020007
12.391919017072848 338.2001482115259 0.7944877519324501
12.397146572026264 334.867302016623 0.7910946219821101
12.40237412697968 333.4020106651525 0.7907677979080071
12.407601681933096 331.1336149897308 0.7897986115174253
12.412829236886513 331.90520608573934 0.7913757904535847
12.418056791839929 331.15228476584605 0.7910273493787799
12.423284346793345 329.3986908990047 0.7901081015579278
12.428511901746761 328.6350500027741 0.7918510358115386
12.433739456700177 331.8992085304677 0.7977184208222983
12.438967011653594 336.75713961014645 0.8055234392964685
12.44419456660701 339.4674251078753 0.8104157120932468
12.449422121560426 337.93152275209803 0.8086048844679321
12.454649676513842 333.365712539503 0.803704860057752
12.459877231467258 330.5020035764133 0.8001569850712928
12.465104786420675 329.6679987246403 0.8001399286545589
12.47033234137409 329.9688740015331 0.8032348609670733
12.475559896327507 329.77170982465935 0.8040016871986714
12.480787451280923 329.36509435148685 0.8052336113379617
12.48601500623434 326.2165853097763 0.8033978665027248
12.491242561187756 325.7302643002619 0.802237035572541
12.496470116141172 326.26858437776025 0.8049962566726786
12.501697671094588 327.95968991561324 0.8089548205827253
12.506925226048004 328.63377299815215 0.809044352547434
12.51215278100142 325.6002515148984 0.8066146862360667
12.517380335954837 322.0348356585902 0.8032387208134264
12.522607890908253 320.5303515782138 0.8015156210219447
12.527835445861669 317.13062934628243 0.7990322504168702
12.533063000815085 318.22832769762016 0.8007005974373024
12.538290555768501 317.6871137768261 0.8020787504579895
12.543518110721918 320.32082515751745 0.8059935947160151
12.548745665675334 319.98625801523247 0.8080064993997325
12.55397322062875 316.74062212773225 0.8072246883121351
12.559200775582166 314.8247620194658 0.8056558863962785
12.564428330535582 312.2069252457109 0.7981044423820552
12.569655885488999 311.89250562525484 0.790187243302814
12.574883440442415 312.2658195933548 0.7858637737538262
12.580110995395831 311.0956577375987 0.7820717377798478
12.585338550349247 308.73776524621485 0.7756681612470429
12.590566105302663 306.42034676283896 0.7693450150508179
12.59579366025608 309.00132749888064 0.7715046505460761
12.601021215209496 311.3640083267626 0.7733069542187336
12.606248770162912 315.51665154764146 0.7775855362682973
12.611476325116328 315.80212758087936 0.7762077434033725
12.616703880069744 315.229222385228 0.7738266584650115
12.62193143502316 316.07166276681005 0.7734178117725089
12.627158989976577 318.2702771353627 0.775078733394623
12.632386544929993 317.6275867127425 0.7736561424415679
12.63761409988341 319.59708267767525 0.7761483734371188
12.642841654836825 318.7874207176833 0.7742090708111475
12.648069209790242 319.3937910171306 0.7754254748329441
12.653296764743658 320.6808802186435 0.7764125348798441
12.658524319697074 320.6583286685602 0.775918183561499
12.66375187465049 325.99420477532345 0.7829601003936798
12.668979429603906 333.03201288657294 0.7887545851303681
12.674206984557323 338.0049673821144 0.7940242091093558
12.679434539510739 343.7467864278125 0.7989173851949631
12.684662094464155 348.6864721244321 0.8026189671494249
12.689889649417571 350.4992677332574 0.8033612143320666
12.695117204370987 356.89457312288584 0.8086449745679752
12.700344759324404 363.64706361407224 0.8149576101105794
12.70557231427782 370.61380732259704 0.8216502207118221
12.710799869231236 376.09898345566097 0.8269436515283063
12.716027424184652 385.51988731255034 0.8362583371155917
12.721254979138068 393.23838054138577 0.8449433648021915
12.726482534091485 397.09224551448267 0.8485389954590625
12.7317100890449 400.74564021959435 0.8515898562752853
12.736937643998317 400.0362789777819 0.8508034086526154
12.742165198951733 399.07194062659295 0.8492134741289667
12.74739275390515 401.12842315166205 0.8514314061212644
12.752620308858566 403.18538768899157 0.8536105236163922
12.757847863811982 401.8096270323224 0.8511487567271893
12.763075418765398 398.0079559939982 0.8469161985784621
12.768302973718814 391.22044761258707 0.840051603726219
12.77353052867223 385.87098808100137 0.8342890959855414
12.778758083625647 382.9029004029843 0.8313920739650354
12.783985638579063 378.6056517827012 0.8273487224637783
12.789213193532479 375.2593319791098 0.82416111505598
12.794440748485895 368.2521745722561 0.8164264963569975
12.799668303439312 364.9491296738241 0.8122709131442126
12.804895858392728 361.1401901839261 0.8067499281778714
12.810123413346144 359.4286485827265 0.8045505837822258
12.81535096829956 353.8724753700026 0.7975592897836059
12.820578523252976 349.6501494494116 0.7930059260163136
12.825806078206393 346.2758802115902 0.7895759292407818
12.831033633159809 344.15463688802635 0.7873817481717234
12.836261188113225 345.3768272634438 0.7891326435227118
12.841488743066641 348.72152815964915 0.7924647621891799
12.846716298020057 351.63578684149513 0.7959206725901322
12.851943852973474 352.4069032616732 0.7963607106522211
12.85717140792689 351.4278866403198 0.7952507774972565
12.862398962880306 351.4877170855013 0.794001092087581
12.867626517833722 350.7068559145765 0.7925473576779629
12.872854072787138 352.07142841247577 0.7934943164489121
12.878081627740555 357.3003981931832 0.7987496927550285
12.88330918269397 362.0092180632321 0.8043030088141123
12.888536737647387 367.184264280948 0.8096483239585576
12.893764292600803 369.03669906516933 0.810770997393098
12.89899184755422 370.8348376730991 0.8124947774435014
12.904219402507636 371.41181623883614 0.8125720465372487
12.909446957461052 370.1754921055707 0.8109903458841049
12.914674512414468 365.1168172694212 0.805698404076754
12.919902067367884 360.68283782314217 0.8002619476805835
12.9251296223213 356.6867423940688 0.7960793861450687
12.930357177274717 353.0953868600206 0.7917258793323928
12.935584732228133 349.38584009716345 0.7861873891923535
12.940812287181549 343.6156872845817 0.779318568460313
12.946039842134965 341.03927659879616 0.7756386127359626
12.951267397088381 335.1701818123295 0.7694280112272032
12.956494952041798 331.90892738188893 0.7660862552475611
12.961722506995214 329.7587907031823 0.7632822695493637
12.96695006194863 324.66569823467444 0.7588235210843278
12.972177616902046 323.91695143958833 0.758934237213599
12.977405171855462 322.8022558856036 0.7580616430110367
12.982632726808879 324.107245483892 0.7590715674132555
12.987860281762295 325.5434860341784 0.7600587264082432
12.993087836715711 327.49623255091586 0.7622658182220668
12.998315391669127 328.38065688319864 0.763849442496819
13.003542946622543 327.6499057367323 0.7625676411790241
13.00877050157596 330.31053079100917 0.7652667895070048
13.013998056529376 334.54303483220076 0.7692417621906289
13.019225611482792 337.12381055176706 0.7727937951738334
13.024453166436208 337.23716927069614 0.7733626316131301
13.029680721389624 336.88568836010063 0.774072310729476
13.03490827634304 337.1959233229258 0.7748121583289379
13.040135831296457 340.4317458522242 0.7776118377091138
13.045363386249873 343.2192357950099 0.7802966815807298
13.05059094120329 347.55152218000984 0.7846876620904
13.055818496156705 345.1949998138718 0.7816888806644264
13.061046051110122 345.9589812004164 0.7825679717351405
13.066273606063538 347.3049407920456 0.7848080355379671
13.071501161016954 348.48044303013967 0.7875350048367632
13.07672871597037 346.5298546591306 0.7855424171012152
13.081956270923786 342.44227196715246 0.7809913351345149
13.087183825877203 338.7511178900443 0.7764464290022163
13.092411380830619 334.39849264335 0.7703688198944859
13.097638935784035 333.58945502766375 0.7691645242904361
13.102866490737451 329.830863548378 0.7655434498313418
13.108094045690867 326.2492393088692 0.7616208113210005
13.113321600644284 321.94170794552383 0.7579212283201107
13.1185491555977 319.22365452316967 0.7547748996457638
13.123776710551116 319.3948761970929 0.7546640057140549
13.129004265504532 316.8455226383498 0.7524282957812473
13.134231820457948 317.44629922119987 0.7536114108949508
13.139459375411365 319.76880112370725 0.7567397524956347
13.14468693036478 320.32017211891673 0.7577445385963834
13.149914485318197 319.0709867910055 0.7552459259200923
13.155142040271613 319.05666444130304 0.7544721805052365
13.16036959522503 319.3530048063099 0.7553320969854966
13.165597150178446 320.4417706870021 0.7562531490703653
13.170824705131862 324.26295055447656 0.7623851899871289
13.176052260085278 327.41160136933615 0.7671727436900757
13.181279815038694 327.97135807379146 0.7677124745438969
13.18650736999211 327.92299685156877 0.7684307201020816
13.191734924945527 323.3876573067237 0.7629153654924385
13.196962479898943 324.54618846900973 0.7638384182446862
13.202190034852359 325.9942243200676 0.7662122770218227
13.207417589805775 328.5745537513276 0.7679020428064411
13.212645144759191 329.0049455585514 0.7674393820487436
13.217872699712608 326.2229832232495 0.7639288717994599
13.223100254666024 324.3673993899198 0.7597614480638953
13.22832780961944 323.49240577915475 0.7571449406277617
13.233555364572856 324.84535458186923 0.7588495720180174
13.238782919526273 323.17260469749635 0.7570617371811174
13.244010474479689 320.5386916460183 0.7559909985857798
13.249238029433105 316.703403737008 0.7525395679845888
13.254465584386521 315.8588299172338 0.7518684875675038
13.259693139339937 316.96429531804563 0.7531190707028381
13.264920694293354 315.7808088642377 0.7519470618848292
13.27014824924677 316.0610674841677 0.7517764965498892
13.275375804200186 315.14965944570895 0.750280950276537
13.280603359153602 315.6120572373289 0.7514182474219777
13.285830914107018 316.15766055270865 0.7523538264483229
13.291058469060435 313.06199186188655 0.7512483555169643
13.29628602401385 314.30661436452334 0.7539306680645185
13.301513578967267 316.1187629420381 0.7562988544920818
13.306741133920683 316.26636644259673 0.7559125758474977
13.3119686888741 310.93394315384865 0.7469979433856271
13.317196243827516 307.6762232743746 0.7424152973856308
13.322423798780932 304.5854476441654 0.739950206730092
13.327651353734348 306.99132029864603 0.7437085986023138
13.332878908687764 306.6683728775892 0.7445084414550028
13.33810646364118 304.1898343396586 0.7404243078909372
13.343334018594597 302.8254052076458 0.7381923104965098
13.348561573548013 300.302012022591 0.7356107343174489
13.353789128501429 302.06406717777435 0.7382013512418294
13.359016683454845 300.57750761560595 0.7353606009801403
13.364244238408261 299.6886302071298 0.7341534342682956
13.369471793361678 300.2849747223605 0.7340935890647123
13.374699348315094 304.1249090093967 0.7390821324782203
13.37992690326851 306.4696653197891 0.7424205872415317
13.385154458221926 309.35975041883466 0.7455321078077877
13.390382013175342 307.9896134987741 0.7430718500569721
13.395609568128759 305.17959063857217 0.7400163724562328
13.400837123082175 307.3222966796341 0.7423770579744859
13.406064678035591 305.709896417718 0.7413737534398608
13.411292232989007 307.1756801353851 0.7437033140035694
13.416519787942423 307.55777465414997 0.743978806505635
13.42174734289584 311.4773299594951 0.7488089213442918
13.426974897849256 311.2691636538623 0.7478539089013663
13.432202452802672 312.96096454697073 0.7498515267165535
13.437430007756088 313.66416392368774 0.7498621173988312
13.442657562709504 317.62956460081244 0.7541496265604469
13.44788511766292 318.618757935509 0.7565430554782641
13.453112672616337 318.88803164151693 0.7566501288751988
13.458340227569753 318.1228689925253 0.7541137573269162
13.46356778252317 316.36382460483713 0.7516007447940524
13.468795337476585 316.4940250131404 0.7506707289561875
13.474022892430002 321.51596518313465 0.7572658686622097
13.479250447383418 328.1285496067301 0.7656488927506955
13.484478002336834 332.17060161422927 0.7702255810953842
13.48970555729025 330.22122598574356 0.7673849707961931
13.494933112243666 324.9964317189678 0.7610104396487414
13.500160667197083 321.4282388271806 0.7567390722987478
13.505388222150499 318.90391065561425 0.7544005082323804
13.510615777103915 319.08540942574314 0.7544886639661988
13.515843332057331 320.93687097365984 0.7563709208236901
13.521070887010747 320.42641231679534 0.7560916956022955
13.526298441964164 316.69858767729727 0.7516340244409536
13.53152599691758 312.79040156746925 0.7474978263192993
13.536753551870996 310.45783433105555 0.7453429907323706
13.541981106824412 306.3014847608777 0.7408065847457286
13.547208661777828 305.5224708711998 0.7399623012753298
13.552436216731245 303.4767112560757 0.7393542951173498
13.55766377168466 303.61671180165536 0.7402999451824708
13.562891326638077 300.02585795641176 0.7362409231841919
13.568118881591493 294.52203024247115 0.7316857601198312
13.57334643654491 287.77401843768223 0.723911341623474
13.578573991498326 285.27138416000497 0.7212726862425624
13.583801546451742 283.53810015505724 0.7193117439310538
13.589029101405158 285.12773182879175 0.7198360790185364
13.594256656358574 284.016424940567 0.7180822970826458
13.59948421131199 283.2670883039715 0.7182929687785806
13.604711766265407 279.3224842466238 0.7147304616641271
13.609939321218823 276.57660726106906 0.7118729854080296
13.615166876172239 275.74759398577703 0.7099437033648401
13.620394431125655 276.27465342875865 0.7093562728335079
13.625621986079071 275.25116871585413 0.7077240929234904
13.630849541032488 274.33608052420345 0.7079489963076455
13.636077095985904 274.5921411596887 0.7089076462993769
13.64130465093932 272.2746534002385 0.7065891144741322
13.646532205892736 271.86602865973236 0.7066467606824198
13.651759760846153 268.68079490555334 0.7033343662494584
13.656987315799569 268.2857997578605 0.7025585587572658
13.662214870752985 269.4797404843095 0.7032900271389201
13.667442425706401 267.26221571875277 0.699147350328117
13.672669980659817 267.2025077183393 0.6998139788925558
13.677897535613234 264.5088033452952 0.697105746539374
13.68312509056665 263.1142845003496 0.6975880161087977
13.688352645520066 267.22876610260806 0.7037500896724272
13.693580200473482 269.10391567209246 0.7042196879225663
13.698807755426898 268.87028793829603 0.7039883464911789
13.704035310380315 268.4132190198015 0.7019495652022013
13.70926286533373 263.7343810618161 0.6957397210550812
13.714490420287147 264.28777808102143 0.6966917516520365
13.719717975240563 264.52666921490527 0.6967337680742162
13.72494553019398 266.631987175988 0.6995432436545254
13.730173085147396 265.79782574108293 0.6986198051870091
13.735400640100812 263.42242795536924 0.694071252458503
13.740628195054228 264.9930402863541 0.6944681334379669
13.745855750007644 265.5818485480277 0.6942100379031672
13.75108330496106 268.3640906862249 0.6986091751442834
13.756310859914477 267.0449665851739 0.6994348375210306
13.761538414867893 266.12165607402443 0.6985987333105411
13.766765969821309 265.82440645153594 0.697644671550878
13.771993524774725 265.1669864232955 0.6958153848381828
13.777221079728141 265.8298124288541 0.6970265964587575
13.782448634681558 263.13304549833975 0.6954309372666616
13.787676189634974 263.3309445355335 0.6982193963778697
13.79290374458839 264.9353890106069 0.7021388178743065
13.798131299541806 264.3564295776764 0.7005516438256715
13.803358854495222 264.65004349813006 0.7004919028189116
13.808586409448639 265.3205838106054 0.7003559636279678
13.813813964402055 264.4991313450067 0.6993852327614953
13.819041519355471 263.60686371311675 0.6971749212978232
13.824269074308887 261.47756017944397 0.6925128517007173
13.829496629262303 259.95045011219133 0.6894766533189182
13.83472418421572 259.08752352071286 0.6895438021174976
13.839951739169136 261.9677289032277 0.6945152879892827
13.845179294122552 263.5783496478511 0.6986515761506267
13.850406849075968 267.46254928521194 0.7043068632061199
13.855634404029384 269.6119667631846 0.7064654481294438
13.8608619589828 268.40471308300084 0.7057028546914591
13.866089513936217 267.9466053011851 0.7037273071572301
13.871317068889633 267.8112466850471 0.701365234196714
13.87654462384305 267.1171076566021 0.6992669296359458
13.881772178796465 268.7430180563368 0.7014135717723625
13.886999733749882 273.03471944960205 0.7068459324877346
13.892227288703298 273.1616310464184 0.706096460370505
13.897454843656714 275.5565313768732 0.7093209382408825
13.90268239861013 277.2005601352331 0.712195393985073
13.907909953563546 276.77742568084847 0.7120498644724381
13.913137508516963 277.4328116873394 0.7122952451416722
13.918365063470379 279.059845881662 0.7152535718579748
13.923592618423795 276.2021100016527 0.7095157549429559
13.928820173377211 277.10997723451663 0.709956753241599
13.934047728330627 277.8471137024376 0.7092054679572448
13.939275283284044 280.6932561816149 0.7120092164377221
13.94450283823746 283.5631339318195 0.7168187292942954
13.949730393190876 285.16587795627873 0.7198860007010486
13.954957948144292 287.03147989439105 0.7230402768726581
13.960185503097708 286.34468777567315 0.7229242210026006
13.965413058051125 285.21580430393834 0.7213830912197333
13.97064061300454 283.21789635762076 0.7174612126166978
13.975868167957957 279.93025109757923 0.7127931309175702
13.981095722911373 276.9201073280925 0.7093055208001188
13.98632327786479 277.1806528368002 0.712007293455996
13.991550832818206 276.5366822339323 0.7115258258772147
13.996778387771622 275.69620249942875 0.710376466214765
14.002005942725038 273.3487467449328 0.7075926818504263
14.007233497678454 273.1521472879485 0.7084994730555276
14.01246105263187 272.3352242274134 0.7069994093455824
14.017688607585287 273.5731795053792 0.7079712948606071
14.022916162538703 273.81012909420224 0.7067033816824173
14.028143717492119 274.4385989554036 0.7064004975455557
14.033371272445535 276.4998182714066 0.7099171694261843
14.038598827398951 278.190818733655 0.7135914882344692
14.043826382352368 278.934021511321 0.7146238502725346
14.049053937305784 280.61628875443125 0.7167288418585931
14.0542814922592 277.96979244203663 0.7122120531100592
14.059509047212616 280.3538979788365 0.7148990052068747
14.064736602166032 281.4146750335368 0.715075038996149
14.069964157119449 282.44787210596616 0.7163666311508752
14.075191712072865 283.2165501197723 0.7181857423093538
14.080419267026281 284.7960904098986 0.7198678592967763
14.085646821979697 288.28362246144377 0.7229692278468955
14.090874376933114 292.7595194281039 0.7274629674680044
14.09610193188653 295.99142138297003 0.730094894680364
14.101329486839946 300.39871200783926 0.7359166228219337
14.106557041793362 304.42397318069493 0.7422160286567638
14.111784596746778 308.9099900040178 0.7475273044835817
14.117012151700195 312.021160859312 0.7522094030174725
14.12223970665361 311.60281735439145 0.7524317029471319
14.127467261607027 308.7962692383444 0.7494207264275071
14.132694816560443 302.1628594569539 0.7407712873050109
14.13792237151386 298.2985469199783 0.7356177696077523
14.143149926467276 298.32726164086444 0.7367504081030967
14.148377481420692 298.7266281917516 0.7365140975639666
14.153605036374108 296.19071588798687 0.7340317231275391
14.158832591327524 292.2871397998634 0.7280754325842408
14.16406014628094 294.3072765209029 0.7304206548836364
14.169287701234357 296.8377642356639 0.7333837767129989
14.174515256187773 296.13558534350227 0.7313844829121645
14.179742811141189 293.2007452607258 0.7260937882788486
14.184970366094605 289.8343356464573 0.7216535846892634
14.190197921048021 284.8080283202565 0.715807832634827
14.195425476001438 282.9669647115914 0.715426012898519
14.200653030954854 281.98667211597905 0.7149558103901243
14.20588058590827 281.7326475561587 0.7150306672621166
14.211108140861686 285.03358953986526 0.7185016209118682
14.216335695815102 287.0288686140777 0.720254312491292
14.221563250768519 290.98552102818275 0.723918877182622
14.226790805721935 292.82032873915426 0.7262661632403253
14.232018360675351 292.55529211079994 0.7240558889485423
14.237245915628767 291.2219147997396 0.7221429300446679
14.242473470582183 289.30160169874966 0.7199986600495928
14.2477010255356 290.1553482955233 0.7208585974130004
14.252928580489016 289.1998768565149 0.7207091340196912
14.258156135442432 288.39652386749003 0.7194153828313364
14.263383690395848 290.3706635410232 0.7210504947270697
14.268611245349264 293.0385316271385 0.7251242639837814
14.27383880030268 292.2917573799932 0.7240638243912271
14.279066355256097 292.7181568935367 0.7252598307814073
14.284293910209513 290.5170784015809 0.7220309766484108
14.28952146516293 293.68190918872244 0.724698058545984
14.294749020116345 296.082788700611 0.7281313506053637
14.299976575069762 296.7564496625013 0.728311353430614
14.305204130023178 300.6734547918868 0.7329987417177749
14.310431684976594 301.03224301532816 0.7330081707024505
14.31565923993001 299.7518567898823 0.7306139544136314
14.320886794883426 300.28368952306585 0.7312640978566106
14.326114349836843 299.4471526196582 0.7311037700758001
14.331341904790259 303.53968275999534 0.7343403873368228
14.336569459743675 304.9921079946243 0.7362078205636386
14.341797014697091 305.0306596078431 0.7354306863607153
14.347024569650507 305.2770006223911 0.7349336229976613
14.352252124603924 310.18713016700747 0.7421987755637728
14.35747967955734 313.8387514591374 0.7475740449480511
14.362707234510756 314.553113113346 0.7491969795402056
14.367934789464172 312.5317373698606 0.7467534924158433
14.373162344417588 308.9299524577059 0.7412366793610713
14.378389899371005 305.783509561152 0.7372598237259222
14.38361745432442 306.78879275967 0.7386882530613669
14.388845009277837 306.3998492565943 0.7369735560288521
14.394072564231253 304.7566142661499 0.7362591414157235
14.39930011918467 306.84835263387856 0.7379433615681048
14.404527674138086 310.0156241962537 0.742534057226554
14.409755229091502 311.99752330430215 0.7447269251186823
14.414982784044918 310.7249339111934 0.7430156268366487
14.420210338998334 308.6610388967579 0.7401199099225746
14.42543789395175 304.8656191411987 0.7358821298306786
14.430665448905167 305.347665648274 0.7370148038470229
14.435893003858583 305.95768165569444 0.737917821090641
14.441120558811999 309.7133060668598 0.7425218782979409
14.446348113765415 310.72532949181516 0.7427285449601624
14.451575668718831 310.5030096161212 0.7431225155110419
14.456803223672248 311.2192380980353 0.7435143895666674
14.462030778625664 313.8488462640689 0.7465051845280234
14.46725833357908 314.73904614640514 0.7475199332061759
14.472485888532496 321.8632135792549 0.7545340481399622
14.477713443485912 327.00550310118984 0.7608042290655547
14.482940998439329 332.92257378751054 0.7677556981365895
14.488168553392745 335.93875646934396 0.7710371911772804
14.493396108346161 338.9552564421221 0.7744551154557667
14.498623663299577 339.90010220822484 0.7754285657591509
14.503851218252994 341.786267341915 0.7770642718324936
14.50907877320641 342.26086522475725 0.7771240203210391
14.514306328159826 343.78286076738493 0.7782308946448339
14.519533883113242 346.84344316212326 0.7819776184011938
14.524761438066658 345.8811022542206 0.7810755651188377
14.529988993020075 343.04205566101854 0.7778966709560349
14.53521654797349 340.09451469749774 0.774958295518015
14.540444102926907 334.2012059569705 0.7698715433815888
14.545671657880323 329.71697216402976 0.7648630591631774
14.55089921283374 326.5627945205024 0.7629359863511931
14.556126767787156 321.4181061223 0.7570962664539258
14.561354322740572 317.35512375837885 0.7522449003158009
14.566581877693988 312.1985572449177 0.7457123897504708
14.571809432647404 310.75833186572754 0.7420561815956194
14.57703698760082 310.4459546456292 0.7419856617769841
14.582264542554237 311.4470450589958 0.7427651001361116
14.587492097507653 311.0450726732906 0.7432094345195338
14.592719652461069 315.0319928534578 0.7475146914219836
14.597947207414485 317.00116415352005 0.7502002113377235
14.603174762367901 320.4508152539738 0.7533496042423821
14.608402317321318 325.0379095496145 0.7575837722445156
14.613629872274734 327.06472121401345 0.7590714506696288
14.61885742722815 332.00219398655906 0.7635750531742402
14.624084982181566 336.15605349771255 0.7676636112667499
14.629312537134982 341.56135659373894 0.7735017355161257
14.634540092088399 345.7923494394477 0.7776387744925832
14.639767647041815 350.9236035816551 0.7835406842559395
14.644995201995231 349.292973729503 0.7823975617926927
14.650222756948647 349.92319418888377 0.7817558222340727
14.655450311902063 349.7142744161553 0.7808729761357911
14.66067786685548 353.2706476802353 0.7843060782573961
14.665905421808896 356.61015432161395 0.7882491663928392
14.671132976762312 356.859696015203 0.7884221096383512
14.676360531715728 356.3973596297726 0.7879719688224659
14.681588086669144 352.8221750133028 0.7838120865489224
14.68681564162256 351.5877304128844 0.7829442681064946
14.692043196575977 351.08218679241156 0.782151409829445
14.697270751529393 352.1139335477925 0.782703206265406
14.70249830648281 355.3026893351604 0.7862575781138746
14.707725861436225 356.6445027345288 0.7869519876270958
14.712953416389642 360.2529618484226 0.7920029523790986
14.718180971343058 360.0428780889813 0.7920744446606587
14.723408526296474 359.8670930959933 0.791612380235256
14.72863608124989 356.17653455561407 0.7875258021166504
14.733863636203306 351.3139857397882 0.7814441746308811
14.739091191156723 348.7158279073475 0.7786118912096973
14.744318746110139 345.04351989643703 0.7756048823164463
14.749546301063555 340.5974884497655 0.7715426047564219
14.754773856016971 333.04313539710586 0.764010148641161
14.760001410970387 327.3975203309897 0.759471448409114
14.765228965923804 326.0582821462417 0.7569030970031225
14.77045652087722 321.11906132815574 0.7506590147531398
14.775684075830636 316.69541967589737 0.7446265489458295
14.780911630784052 312.50634652155014 0.7392536826147337
14.786139185737468 311.7360551434991 0.7392545701181943
14.791366740690885 314.769977691034 0.7434760759330951
14.7965942956443 313.6233818111533 0.742874275155754
14.801821850597717 314.70142293202684 0.7439584921978502
14.807049405551133 315.65251793532417 0.7439520082637081
14.81227696050455 316.65677270071933 0.7449947369472731
14.817504515457966 318.4447496393493 0.7464796987733335
14.822732070411382 322.1352371603034 0.7509264692873516
14.827959625364798 325.2760875782441 0.7547202774112608
14.833187180318214 328.78282386809707 0.7595621413238943
14.83841473527163 330.53185996458313 0.7615461505055465
14.843642290225047 329.33515540281456 0.7601794839797862
14.848869845178463 331.7708715921866 0.7619205442266679
14.854097400131879 331.7586835124506 0.7610563801702206
14.859324955085295 332.5046123198758 0.7610991842980042
14.864552510038711 332.94992123353444 0.7611101294831681
14.869780064992128 336.1612725097089 0.7658553292461355
14.875007619945544 341.43676421870794 0.7717847266062403
14.88023517489896 346.7255977743901 0.7777031867172592
14.885462729852376 349.7387305268099 0.7812941411939818
14.890690284805792 348.0342942655706 0.7787515795005879
14.895917839759209 347.5189239875206 0.7786338102339314
14.901145394712625 346.45260166227655 0.7782338030574221
14.906372949666041 347.4737793010371 0.7792910995237864
14.911600504619457 343.0680734048878 0.7746379309811648
14.916828059572873 340.84442803481517 0.7729168471916991
14.92205561452629 334.7860320463277 0.7658337099397684
14.927283169479706 330.0816025520514 0.7606095278841692
14.932510724433122 326.71015061959946 0.7566026797524683
14.937738279386538 324.3222504297643 0.7542106055887969
14.942965834339955 322.16263770436336 0.7523080560890884
14.94819338929337 317.72881368978943 0.747670044161893
14.953420944246787 310.7364873347218 0.7402754616406532
14.958648499200203 304.7719372406876 0.7326394575045176
14.96387605415362 301.51032152481116 0.7288738486615416
14.969103609107036 300.01141700274854 0.7269012751456895
14.974331164060452 300.2825415414005 0.7280726769553871
14.979558719013868 301.40786504936995 0.7301298587997331
14.984786273967284 300.00842870074274 0.7291896597203936
14.9900138289207 298.4139652793413 0.7272740190263491
14.995241383874117 299.01543168313697 0.7282674587204029
15.000468938827533 299.9231931778667 0.7295259651901066
15.005696493780949 301.74451077681795 0.7303151906757095
15.010924048734365 301.081687667706 0.729327756792531
15.016151603687781 300.497395653194 0.7283606901060516
15.021379158641198 300.556333607982 0.7283623337793229
15.026606713594614 302.2857468156562 0.7299208568042425
15.03183426854803 306.0199980378984 0.7355388581056945
15.037061823501446 309.4038442955529 0.739691713222292
15.042289378454862 311.05782482630434 0.7413090564100583
15.047516933408279 310.403560553748 0.739793196579785
15.052744488361695 312.77316484398574 0.7423858863655413
15.057972043315111 314.5253688779106 0.7457531544146468
15.063199598268527 319.5841682822829 0.7517936176242199
15.068427153221943 321.5027385239888 0.7528616175348396
15.07365470817536 321.7908255795532 0.7519394994726419
15.078882263128776 321.57191205718397 0.7511057990971942
15.084109818082192 317.2896628187325 0.7469840478820763
15.089337373035608 314.02200245707877 0.7439869659918961
15.094564927989024 312.03530320844135 0.7417863406195321
15.09979248294244 313.2998706979874 0.7429758971201317
15.105020037895857 312.2441247749173 0.7417976092854127
15.110247592849273 308.6411171644759 0.7371200583986045
15.11547514780269 302.6378662213301 0.7298848929713114
15.120702702756105 303.2530532716763 0.7304813033727797
15.125930257709522 304.2278896981686 0.7318323825785147
15.131157812662938 303.2362250959655 0.7306145269061257
15.136385367616354 302.61031503841787 0.7298431470186156
15.14161292256977 299.14287660400714 0.7255791349523644
15.146840477523186 296.80331907177725 0.72381260551821
15.152068032476603 297.6497733498603 0.7254551290566453
15.157295587430019 297.7725306454404 0.7261585433522209
15.162523142383435 297.2648572766803 0.725401794458993
15.167750697336851 295.905006807578 0.7245372109308235
15.172978252290267 293.08400174510507 0.7210050338089039
15.178205807243684 290.6446382893147 0.7195834960722846
15.1834333621971 286.6108145991043 0.714175857200446
15.188660917150516 284.16792956819796 0.711267086189782
15.193888472103932 282.4380658642466 0.7095649002857253
15.199116027057348 280.93513969061104 0.706095663491094
15.204343582010765 282.76538459923864 0.7089193486090345
15.20957113696418 283.47516997122665 0.7103617654741673
15.214798691917597 284.8957676996345 0.7133165144318514
15.220026246871013 284.6831478481719 0.7130028518946333
15.22525380182443 284.17943946804667 0.711328065412822
15.230481356777846 281.8135774680093 0.7075551637627526
15.235708911731262 278.6492736549375 0.7033796411221283
15.240936466684678 276.9306897707168 0.7016036808352383
15.246164021638094 278.62656714125967 0.7054040625540904
15.25139157659151 282.3595172443812 0.7095779461458934
15.256619131544927 285.21481837253066 0.7129983117940828
15.261846686498343 284.9127524752312 0.7123765783751947
15.267074241451759 282.6282440921228 0.7089346488939735
15.272301796405175 280.4694034320807 0.7056646279636801
15.277529351358591 277.4025125199481 0.7024936197710385
15.282756906312008 278.5455753362553 0.7043090240382657
15.287984461265424 279.89129139158985 0.7064561772209376
15.29321201621884 282.2634030805585 0.7086336158180309
15.298439571172256 284.208673156543 0.7098960053587333
15.303667126125672 288.22291911336555 0.7141146486442121
15.308894681079089 288.1499756819934 0.7135046450595509
15.314122236032505 286.9864993814468 0.7120343860993048
15.319349790985921 286.6226925542525 0.7133414834898191
15.324577345939337 289.4929754683478 0.7162966685828004
15.329804900892753 292.24992907271724 0.7211234875879142
15.33503245584617 295.02084148801714 0.7244413519540723
15.340260010799586 294.3983905835223 0.7235226774021862
15.345487565753002 295.3421319076998 0.7243903278767642
15.350715120706418 296.1370096375363 0.7244188607697593
15.355942675659835 296.84256910266515 0.7239725261351649
15.36117023061325 297.5737266177839 0.7246546223725665
15.366397785566667 295.4386855431599 0.7222499261633792
15.371625340520083 299.3657525528453 0.7268825374155904
15.3768528954735 299.71944095833453 0.7283722416982401
15.382080450426916 302.1346063028961 0.7306768246264854
15.387308005380332 302.90020142423276 0.732050040947285
15.392535560333748 302.20324711398837 0.7313461526358541
15.397763115287164 304.769916576742 0.7429672847781464
15.40299067024058 303.91385944606156 0.7492462933222652
15.408218225193997 301.54088320868834 0.7504701489497776
15.413445780147413 298.4164198218708 0.7505794084703754
15.418673335100829 298.91952014442217 0.755753624203086
15.423900890054245 301.09316187341955 0.7603259513973581
15.429128445007661 300.9549024638511 0.7638261423899222
15.434355999961078 301.2534303504605 0.767197224897233
15.439583554914494 299.9301670874641 0.7679941252948832
15.44481110986791 298.5950000346261 0.7696373324193055
15.450038664821326 298.93233433186913 0.7728895592324407
15.455266219774742 297.0521772175528 0.7726487110374973
15.460493774728159 295.58692786194865 0.7728104528836491
15.465721329681575 297.1038278349727 0.7765092353978292
15.470948884634991 297.73512925052387 0.7789280029115909
15.476176439588407 299.23646537523814 0.7825129967293845
15.481403994541823 300.9681835166235 0.7878244251770711
15.48663154949524 297.39488238911775 0.7857401385890603
15.491859104448656 297.14906176656706 0.7869666283727472
15.497086659402072 295.8579275237139 0.7875549491460075
15.502314214355488 297.2915094876594 0.790409932574522
15.507541769308904 299.2822760733466 0.7955964629755934
15.51276932426232 298.7303652104648 0.7980528648042553
15.517996879215737 297.80605369257165 0.7983578815793662
15.523224434169153 294.0939303488997 0.7960740135935641
15.52845198912257 295.2361151425873 0.7990112340684031
15.533679544075985 293.481838425772 0.7969963518124747
15.538907099029402 292.12925106952633 0.7961996967879982
15.544134653982818 292.7779060847276 0.7996306301077882
15.549362208936234 293.29484088088975 0.801882862200119
15.55458976388965 292.63414355010843 0.8034555028663208
15.559817318843066 292.27313589448056 0.8041319112408384
15.565044873796483 287.3235155587701 0.7975513278232531
15.570272428749899 285.25446411559545 0.7952534195591705
15.575499983703315 287.427585271754 0.7996322915908631
15.580727538656731 287.20546935109166 0.8000590352318896
15.585955093610147 285.7728952264096 0.800591596885513
15.591182648563564 282.6998022351376 0.7991470660260817
15.59641020351698 279.4588426229809 0.7968002157686889
15.601637758470396 280.2418149374795 0.800299147201847
15.606865313423812 278.5537541245522 0.8000992724137621
15.612092868377228 277.5931967445552 0.8001262373878543
15.617320423330645 278.1328585784188 0.8026040879190661
15.62254797828406 276.8358792241034 0.8020292655741645
15.627775533237477 275.59426028238755 0.8022338883361763
15.633003088190893 272.01298614924457 0.7987411881998622
15.63823064314431 269.13065227116783 0.7922333908697189
15.643458198097726 267.92337191377146 0.779328211661027
15.648685753051142 268.5072122873314 0.7727078252037668
15.653913308004558 268.3896572053689 0.7684694118302401
15.659140862957974 265.1765741888667 0.7598974428437656
15.66436841791139 267.379655908305 0.7601271709562791
15.669595972864807 268.99923655664503 0.7592085676549758
15.674823527818223 268.18112747800234 0.7553965792011104
15.680051082771639 268.5543987632755 0.7551194004987498
15.685278637725055 267.5657716900901 0.7530433363528775
15.690506192678471 268.93950817318614 0.7551256796788663
15.695733747631888 271.57704062100856 0.7563496443093284
15.700961302585304 270.77534805066387 0.7542687515918733
15.70618885753872 271.99313231805394 0.7538483913307592
15.711416412492136 270.37247551107436 0.7500543096793209
15.716643967445552 270.350945384754 0.7485507500492505
15.721871522398969 271.0496399706701 0.7487781178958065
15.727099077352385 272.73469613997923 0.751143917528376
15.732326632305801 276.7296205424696 0.7565778579682484
15.737554187259217 278.5218984913477 0.7570651294759786
15.742781742212633 276.61956454977644 0.7527972128884669
15.74800929716605 278.4111726658135 0.7535178151122277
15.753236852119466 276.30349360916824 0.7500520931118749
15.758464407072882 279.5489183718952 0.7535749707733654
15.763691962026298 282.0888205175291 0.7561006008227595
15.768919516979715 281.69068900899333 0.7531857291679922
15.77414707193313 285.20751250495545 0.757594626715721
15.779374626886547 285.0060443125021 0.758133567918251
15.784602181839963 285.3895041717631 0.7583730244669125
15.78982973679338 284.90890908067803 0.7589410023992831
15.795057291746796 279.50451612984483 0.7505818863253543
15.800284846700212 279.12767571232035 0.7492502724604038
15.805512401653628 278.78605934296013 0.7474644114616821
15.810739956607044 282.68341079447595 0.751666147698796
15.81596751156046 283.842934910039 0.7520532868895201
15.821195066513877 282.9677877622054 0.7500711802991435
15.826422621467293 284.0221797293305 0.7512987424998496
15.831650176420709 283.39633164852563 0.7491490715075928
15.836877731374125 282.7920232640066 0.748115874599281
15.842105286327541 280.9801138913798 0.7461522560293473
15.847332841280958 279.37385332482927 0.7437676203959768
15.852560396234374 278.6354547958257 0.7441331406635983
15.85778795118779 279.72852977673466 0.7445249925644871
15.863015506141206 282.0039521735816 0.7471065864889186
15.868243061094622 281.1712237885988 0.7449906674609986
15.873470616048039 279.5775682692377 0.7420775132170578
15.878698171001455 277.3164890037681 0.7391627439063955
15.883925725954871 274.97446227721116 0.7358892176693504
15.889153280908287 273.70812516768433 0.7332334330161709
15.894380835861703 273.81023877369734 0.7329189075860875
15.89960839081512 274.50150308595374 0.7330919000087366
15.904835945768536 277.6120205313063 0.7374224575541432
15.910063500721952 279.6737503210229 0.7404805087266002
15.915291055675368 278.8109507100935 0.7391085403603866
15.920518610628784 276.4271242396117 0.7355754608102404
15.9257461655822 275.96710585630063 0.7338275343084467
15.930973720535617 276.4705969629698 0.7345249673044076
15.936201275489033 274.6496337169212 0.7317483525577785
15.94142883044245 276.37921051870893 0.7333499407043309
15.946656385395865 277.7411952495765 0.7351712701123698
15.951883940349282 277.52452119502203 0.7351367328768056
15.957111495302698 279.9204440653382 0.7383902779043136
15.962339050256114 280.7925519640849 0.7401570444624948
15.96756660520953 284.5068038205069 0.7449489959621062
15.972794160162946 286.4936351918019 0.7477993518406812
15.978021715116363 288.3405169091034 0.7495219390724696
15.983249270069779 285.3704375714546 0.7447476364756146
15.988476825023195 281.70810229526114 0.73942240145285
15.993704379976611 277.9671967452303 0.734787535730584
15.998931934930027 276.29147947941425 0.7320280728313853
16.004159489883442 275.52097278005203 0.7314167457703407
16.009387044836856 274.80202248503116 0.7296385939807661
16.01461459979027 273.6483189922816 0.7286856624070642
16.019842154743685 273.9739498713832 0.7290019262955963
16.0250697096971 275.233836847204 0.7307369049792145
16.030297264650514 279.6806187002194 0.7370371751306929
16.03552481960393 282.1200803428916 0.7393639951287241
16.040752374557343 284.05305354144684 0.7406795978211954
16.045979929510757 284.9309042149172 0.7414314734977184
16.05120748446417 286.2069777477351 0.7432331556149432
16.056435039417586 287.3196208505006 0.7447579678373871
16.061662594371 289.89191474656553 0.7478658740531767
16.066890149324415 294.37582471450014 0.7521877673791102
16.07211770427783 298.2781280106649 0.7563230174038623
16.077345259231244 304.00385979806526 0.7641662105235559
16.08257281418466 310.037114962525 0.770784410407271
16.087800369138073 314.65700182578723 0.7761309598932589
16.093027924091487 315.74934592391514 0.7767102129491837
16.0982554790449 315.5645700173532 0.7755208411395277
16.103483033998316 316.21556047773964 0.7773999868544865
16.10871058895173 320.00136076478293 0.7822631521992505
16.113938143905145 321.45506626666474 0.7847881360406468
16.11916569885856 319.7416091730721 0.7826702791548708
16.124393253811974 317.15565059013494 0.7785912832929374
16.129620808765388 315.2831621624416 0.7768096013838157
16.134848363718802 315.2794563040997 0.7769686235320542
16.140075918672217 315.04408196119283 0.776176846451758
16.14530347362563 317.78565541418504 0.7797889895848289
16.150531028579046 319.1659518961965 0.7809312958618497
16.15575858353246 322.6479393875626 0.784817827907705
16.160986138485875 322.8026793308903 0.7848470440588073
16.16621369343929 319.03736336761153 0.7802388749631013
16.171441248392703 312.872205285199 0.7741236899403743
16.176668803346118 306.1757716116938 0.765483419884537
16.181896358299532 303.6211013585356 0.7622279051067575
16.187123913252947 300.9195602804239 0.7594905460314519
16.19235146820636 297.6844094982232 0.7560567529988271
16.197579023159776 293.44230197844564 0.7507484047498387
16.20280657811319 287.71237813653414 0.7431276020871019
16.208034133066604 282.8595111528574 0.7381965643215006
16.21326168802002 278.3878993939565 0.7331675491392798
16.218489242973433 274.95734513228746 0.7298383907586083
16.223716797926848 272.2997003674718 0.7255207391019496
16.228944352880262 268.7670667886858 0.719573265251323
16.234171907833677 265.3930912582637 0.7141872803824985
16.23939946278709 262.894812427845 0.7109508236108358
16.244627017740505 261.2615188730542 0.7096629874896973
16.24985457269392 259.7083469549815 0.70761997890227
16.255082127647334 261.4465013714588 0.7120842752714265
16.26030968260075 260.2935388725428 0.7113530525044109
16.265537237554163 260.65621567986807 0.712571041141032
16.270764792507578 261.2511829486954 0.7121464019689483
16.275992347460992 259.76672990408684 0.710202120381326
16.281219902414406 256.281155906419 0.7046666296611392
16.28644745736782 252.97580075804711 0.6995604742741269
16.291675012321235 252.81072330009007 0.6996657651010179
16.29690256727465 254.9872337061488 0.7023588596777136
16.302130122228064 255.7285329139081 0.7028018587826779
16.30735767718148 256.4107939359668 0.7026813024006151
16.312585232134893 256.7829916191614 0.7019323870723854
16.317812787088307 257.19002999828353 0.7015996827872908
16.323040342041722 256.4316844997716 0.7007119667584486
16.328267896995136 257.193137082436 0.702081587011111
16.33349545194855 256.20309697715527 0.7002908266811021
16.338723006901965 252.78365166412942 0.6956285284570171
16.34395056185538 255.620296733986 0.6982592019117037
16.349178116808794 256.91301605427014 0.7015534330802294
16.35440567176221 260.77559719193727 0.706540179112191
16.359633226715623 264.27763751023764 0.7113214744194563
16.364860781669037 266.81286483175586 0.7144815441017196
16.37008833662245 272.46561298929845 0.7191898229911012
16.375315891575866 275.62075435382707 0.7225887363645921
16.38054344652928 276.9451843096258 0.7226883004938113
16.385771001482695 279.77586434146787 0.7256334291941565
16.39099855643611 282.05519859871754 0.7290359522801695
16.396226111389524 284.1411350285554 0.7317785604014738
16.401453666342938 286.1238662952779 0.7342968891250721
16.406681221296353 286.7827412560377 0.7341925493580961
16.411908776249767 288.7244356173572 0.7361853969750604
16.41713633120318 286.4503312133536 0.7335908329318038
16.422363886156596 284.5298698718024 0.7318045184372217
16.42759144111001 278.68029052861516 0.7243268662583674
16.432818996063425 274.9202700261226 0.7197723324442455
16.43804655101684 273.1823151302513 0.7170878645433514
16.443274105970254 273.28192633817775 0.7173519480724843
16.448501660923668 272.40830266331443 0.7153673625590306
16.453729215877082 270.3013422513429 0.7121220020021989
16.458956770830497 269.5323967619129 0.7118894463999109
16.46418432578391 268.33097115513755 0.7107757884999948
16.469411880737326 267.47292930951045 0.7093845144240629
16.47463943569074 263.60048573031304 0.7042686526753015
16.479866990644155 260.02532785266175 0.6976988537780441
16.48509454559757 261.47404607576965 0.6989732539300241
16.490322100550983 265.373875438798 0.7057288132894701
16.495549655504398 270.0888407448315 0.7118543438704119
16.500777210457812 271.09824963909676 0.7148235072231671
16.506004765411227 270.1053197214782 0.7128539043865935
16.51123232036464 267.9366992410482 0.7094906807801544
16.516459875318056 265.688816460383 0.7065958120404622
16.52168743027147 265.7168884767482 0.7064305679402207
16.526914985224884 264.90453696083904 0.7054078662104996
16.5321425401783 266.64857771597013 0.7080840587818344
16.537370095131713 266.6550682290114 0.7069013355520956
16.542597650085128 265.09583654032923 0.7046109632969706
16.547825205038542 262.8283930159452 0.7019677116885297
16.553052759991957 261.9338912928191 0.7016818778185434
16.55828031494537 263.45186649165294 0.7041588402775761
16.563507869898785 263.78427334972827 0.7043710365943243
16.5687354248522 263.45714925593677 0.7028143908207587
16.573962979805614 260.50160718545266 0.6993939014997647
16.57919053475903 258.82688400671816 0.6969072127358514
16.584418089712443 256.91053674701203 0.6956782388904799
16.589645644665858 254.83398770794838 0.6933523790600973
16.594873199619272 255.14317347235496 0.6935671789600499
16.600100754572686 254.16052072447565 0.691808654287554
16.6053283095261 256.44124602212577 0.6945358602405246
16.610555864479515 257.87416180846395 0.6961521628991769
16.61578341943293 258.65009556164074 0.6976019725529723
16.621010974386344 258.65349302007274 0.69829977564841
16.62623852933976 257.7902660212583 0.6964606521759417
16.631466084293173 257.1523266953148 0.6944929833652695
16.636693639246587 257.34559640945065 0.6937582737841241
16.641921194200002 258.8147805674382 0.695578274154146
16.647148749153416 259.25214900829366 0.6957322556118529
16.65237630410683 258.25760531768117 0.6954218168296716
16.657603859060245 254.840603104664 0.6912671599112842
16.66283141401366 250.19631631468556 0.6852892514094414
16.668058968967074 248.9904258079321 0.682518079975072
16.67328652392049 246.58542565713296 0.6792447810201787
16.678514078873903 246.23131719499082 0.6794089980616068
16.683741633827317 246.18956855577926 0.6799078761448027
16.68896918878073 247.60878861562563 0.6824909669898717
16.694196743734146 244.0764227977595 0.6790327305768046
16.69942429868756 240.6235257268398 0.6730402537768533
16.704651853640975 239.9269725963305 0.6719191211570559
16.70987940859439 241.28404284722654 0.6727666055916734
16.715106963547804 239.50542721552688 0.6693980394675604
16.720334518501218 238.1617159462608 0.6681440508484284
16.725562073454633 239.16417624728288 0.6700976211487549
16.730789628408047 240.2488660177869 0.6710697634359611
16.73601718336146 244.45600462906492 0.6776978398285094
16.741244738314876 245.20305559623887 0.6793278275031333
16.74647229326829 241.56689864451326 0.6751619004464645
16.751699848221705 240.21005772596925 0.6745178594167878
16.75692740317512 234.237993637256 0.6656879408325868
16.762154958128534 234.82447043685022 0.6646167652459039
16.767382513081948 232.42470080480646 0.6600346705071148
16.772610068035362 230.15832389198283 0.6565809771619118
16.777837622988777 227.37104237904694 0.6535010284549188
16.78306517794219 230.08986215366878 0.6575278843570576
16.788292732895606 230.99822196880143 0.6586380118879896
16.79352028784902 232.0420540078775 0.6607432421881131
16.798747842802435 229.99548343323158 0.656269722011302
16.80397539775585 228.3038243101572 0.653603898201252
16.809202952709263 226.4120449931046 0.6490712778048506
16.814430507662678 227.22306634992174 0.6504867748409543
16.819658062616092 225.5868372802541 0.6492940859221532
16.824885617569507 226.60233282932268 0.6518291635391747
16.83011317252292 225.3473787138585 0.6518245197432945
16.835340727476336 224.9123786339744 0.6496767371543444
16.84056828242975 222.66873212624225 0.6461583395250932
16.845795837383164 225.0954957774697 0.6487717109261002
16.85102339233658 223.30519096065422 0.6464050674558945
16.856250947289993 225.648981044923 0.6497565322222139
16.861478502243408 223.1185889414544 0.6454781649707741
16.866706057196822 221.52865251198037 0.6448646930648396
16.871933612150237 224.78083578196836 0.6508636680859778
16.87716116710365 226.2736440573304 0.6532854378730708
16.882388722057065 226.38568459555333 0.6525491055973408
16.88761627701048 225.53003365539956 0.6514851979674644
16.892843831963894 223.961142826243 0.6501274510837601
16.89807138691731 224.2643750839018 0.6521171170385079
16.903298941870723 223.56455281294933 0.6500926493361596
16.908526496824138 225.34440809631215 0.6509595279811101
16.913754051777552 223.62481569775895 0.6475209258478153
16.918981606730966 223.50073384409455 0.6481924174743695
16.92420916168438 222.97147370801272 0.6469316058469242
16.929436716637795 220.73753666175512 0.6439940670356329
16.93466427159121 220.06717940901493 0.6414000469252159
16.939891826544624 219.3272945491709 0.6407714388094191
16.94511938149804 220.76768427721564 0.6449133864848338
16.950346936451453 222.41485306945367 0.6478795369404502
16.955574491404867 223.80090965826793 0.6500564580690453
16.960802046358282 226.6636706053217 0.6543159637978773
16.966029601311696 226.15782896610858 0.6532387311030782
16.97125715626511 223.9520302364152 0.6506519863550407
16.976484711218525 221.1870108204812 0.6472760042472824
16.98171226617194 219.65050690044205 0.6452369871597645
16.986939821125354 217.3318544067032 0.6412913661499223
16.99216737607877 217.7413607754331 0.6415945701425151
16.997394931032183 220.3965342729717 0.6447183977608005
17.002622485985597 223.6671980827478 0.6491827027879747
17.00785004093901 227.11361181855855 0.6533017621391928
17.013077595892426 228.21107639545414 0.6540636459368564
17.01830515084584 226.55049938324083 0.6500783540425429
17.023532705799255 225.23102330036926 0.6469814118934221
17.02876026075267 224.89477841388444 0.6468947893767909
17.033987815706084 225.4414983976964 0.6467025182731015
17.039215370659498 226.35097782663368 0.6487802873001332
17.044442925612913 226.3242893041943 0.6500774463327901
17.049670480566327 227.56890396892447 0.652620186662836
17.05489803551974 226.48945248935277 0.6521269162826482
17.060125590473156 227.34126271360654 0.6532361922556844
17.06535314542657 224.5739350834125 0.6504484696721092
17.070580700379985 226.7784767238593 0.6527473642670756
17.0758082553334 226.67937587631997 0.6517893445155709
17.081035810286814 227.13587893104156 0.6511985144492648
17.086263365240228 229.6814141606325 0.6553734031991311
17.091490920193642 229.81808631508522 0.6548904486274392
17.096718475147057 229.65593097275658 0.6528503081130436
17.10194603010047 229.8343872669893 0.6525015698165421
17.107173585053886 230.62686346829648 0.653557671632265
17.1124011400073 232.17986592537721 0.65635679694545
17.117628694960715 231.61828885050593 0.6557321045943482
17.12285624991413 233.11633349948497 0.6583614844500596
17.128083804867543 234.86683769308735 0.6612484328102484
17.133311359820958 235.79942357780354 0.6627040030159421
17.138538914774372 233.79744315864735 0.6590062272405183
17.143766469727787 232.40418015390105 0.655076283518559
17.1489940246812 234.10825256122249 0.6576383669952957
17.154221579634616 234.04476947862574 0.6570226693058452
17.15944913458803 235.55343620101155 0.6589225190275538
17.164676689541444 238.50428400806936 0.6611226253544853
17.16990424449486 243.7422462117603 0.6681273920108667
17.175131799448273 247.83467598461516 0.6749161047185712
17.180359354401688 248.39438780722804 0.6764643328437955
17.185586909355102 247.24456777858785 0.6761226663392828
17.190814464308517 245.70494179441184 0.673241512156003
17.19604201926193 246.50301291347824 0.6745245327663562
17.201269574215345 248.6161924506904 0.6766794897891905
17.20649712916876 250.55308843075392 0.6791114285637472
17.211724684122174 249.46731913410446 0.6759827394585743
17.21695223907559 248.68708137322227 0.6730488092454043
17.222179794029003 250.35776940792707 0.6760271937027301
17.227407348982418 251.6504359266242 0.6786361421380438
17.232634903935832 251.59317773707008 0.6802899732991008
17.237862458889246 251.0718929461504 0.6806955585461931
17.24309001384266 249.00102701144945 0.6778022059101735
17.248317568796075 250.13589326817493 0.678947374973478
17.25354512374949 249.0826321936626 0.6756012157712237
17.258772678702904 249.67424422105125 0.6748514015954459
17.26400023365632 249.27237994331838 0.6754999159621643
17.269227788609733 246.88732898497835 0.6737124029470439
17.274455343563147 241.11189478674495 0.667795536349017
17.279682898516562 238.36293276719633 0.6636153094198731
17.284910453469976 237.64820363202648 0.6620625354766623
17.29013800842339 240.0404835613637 0.6641494698644419
17.295365563376805 243.97731951574403 0.6700064032921127
17.30059311833022 245.90820650825964 0.6723184790710183
17.305820673283634 248.54545968400546 0.6771209332328862
17.31104822823705 246.85984776830816 0.6736301127698857
17.316275783190463 246.2753320581067 0.6716034137289604
17.321503338143877 246.2345729665651 0.6725872611348083
17.32673089309729 245.5405850250634 0.6714435886022456
17.331958448050706 245.2830417428108 0.6722333459481209
17.33718600300412 243.60098197302722 0.6695176493479157
17.342413557957535 242.09785159966196 0.6664128666686331
17.34764111291095 243.36526494209778 0.6670019931430835
17.352868667864364 244.9583432930202 0.6687492544387583
17.358096222817778 245.7187631936349 0.6688459997716012
17.363323777771193 246.37381892688003 0.6706877026580816
17.368551332724607 244.05397296576794 0.668017184288623
17.37377888767802 243.7483732670155 0.6685287022766468
17.379006442631436 242.8262481218215 0.6681719891025264
17.38423399758485 240.6650153817765 0.664346898312009
17.389461552538265 237.77635708910557 0.6606346213878714
17.39468910749168 236.07805029388155 0.658088213502363
17.399916662445094 236.6031861820069 0.6579280569515067
17.405144217398508 238.729912135393 0.6620032193428076
17.410371772351922 239.21423621054313 0.6632636499848438
17.415599327305337 238.71370169696021 0.6623683534107699
17.42082688225875 237.47712901232754 0.6612360162594385
17.426054437212166 237.85841191421994 0.6616914616766948
17.43128199216558 238.09904269247494 0.6628206778712666
17.436509547118995 238.92047979605272 0.6640389987145732
17.44173710207241 241.12880456269372 0.666116131334254
17.446964657025823 241.588048746621 0.6665942411046427
17.452192211979238 240.50015852004663 0.6652712164136474
17.457419766932652 236.9666752752692 0.6615887818650693
17.462647321886067 237.9760743302698 0.6630560916780787
17.46787487683948 238.3592913587445 0.6639286575291253
17.473102431792896 238.79627521258385 0.6642624537580132
17.47832998674631 235.95099423461292 0.660196088386529
17.483557541699724 237.46174351519167 0.6618065792638563
17.48878509665314 239.6269309569238 0.6625869631911315
17.494012651606553 241.1546372335896 0.6650883111427349
17.499240206559968 242.19361528268726 0.6659725641628309
17.504467761513382 243.4026878316179 0.6679796513171135
17.509695316466797 245.96694333977706 0.6708935049980097
17.51492287142021 246.2901018222613 0.6705487098646972
17.520150426373625 243.66723773480368 0.6671138586826684
17.52537798132704 244.1300499713286 0.6668581342975841
17.530605536280454 246.7863653858632 0.6717002501359604
17.53583309123387 249.04908232297342 0.6767205572402849
17.541060646187283 248.48952563395656 0.6755236423019173
17.546288201140698 247.01028813131197 0.673922090673116
17.551515756094112 247.24746267962556 0.6736345918446078
17.556743311047526 247.34170386245077 0.6731455579272163
17.56197086600094 251.05266425489373 0.6790681887586058
17.567198420954355 250.10909868297824 0.678146249623758
17.57242597590777 248.439185362433 0.6759719455070127
17.577653530861184 244.0214080034329 0.6701710920198395
17.5828810858146 241.85424340337903 0.666033041124005
17.588108640768013 243.07168094633528 0.6677443900848471
17.593336195721427 246.55380822569128 0.6707207631699597
17.598563750674842 251.19912601783892 0.6751081758533044
17.603791305628256 253.41574551463347 0.6774807725132358
17.60901886058167 254.81663176845564 0.680344680480018
17.614246415535085 257.2513790156321 0.6836043042136064
17.6194739704885 257.9565031197424 0.6840670614394119
17.624701525441914 258.271139112223 0.6851396439797793
17.62992908039533 256.8194084060616 0.6826714571600365
17.635156635348743 258.7786736372775 0.6852175247056737
17.640384190302157 260.536286548601 0.6869819992709035
17.64561174525557 263.2427387199847 0.6900203989877254
17.650839300208986 266.47736036391774 0.6948200666018344
17.6560668551624 269.68937682638517 0.6991125249044059
17.661294410115815 271.65814555644965 0.7023144413591714
17.66652196506923 273.0332308387451 0.703283497564108
17.671749520022644 276.1987741293666 0.7073178490904134
17.676977074976058 278.6146194043415 0.7095748008787014
17.682204629929473 281.6929220149793 0.7121577310603519
17.687432184882887 285.26052137953866 0.7155748509137566
17.6926597398363 291.5392818027981 0.7219491248963323
17.697887294789716 297.13477694645815 0.7289336658646691
17.70311484974313 300.0223575145537 0.7328689848006715
17.708342404696545 299.02149080385067 0.7316881082217516
17.71356995964996 299.74867291657904 0.7322119802316676
17.718797514603374 301.97525567824243 0.7350144118205051
17.724025069556788 306.7071364859424 0.7402585370266649
17.729252624510202 309.86054263410495 0.7442811221690435
17.734480179463617 307.5815024673195 0.7413857492435237
17.73970773441703 306.84711414155055 0.7407856483735779
17.744935289370446 304.2414801971816 0.7384179190439965
17.75016284432386 305.8717765771566 0.7403426328684577
17.755390399277275 308.3553791341929 0.7426662871081615
17.76061795423069 312.9280444014706 0.7476574597979098
17.765845509184103 316.3117270509506 0.750597036696088
17.771073064137518 313.39473059503285 0.7472862616085164
17.776300619090932 308.87702017384197 0.7416117815952189
17.781528174044347 303.34196074739526 0.7354933111848382
17.78675572899776 301.84037209954033 0.7349974688600674
17.791983283951176 297.07173282370627 0.7292551404803783
17.79721083890459 291.7151631238164 0.722355694616519
17.802438393858004 286.3609248602097 0.7159772494373868
17.80766594881142 284.42048419561314 0.713908293174487
17.812893503764833 282.64015851414973 0.7139263265541469
17.818121058718248 280.4121523429526 0.7112838529527405
17.823348613671662 277.33034708644993 0.7069430872232316
17.828576168625077 273.9782967794438 0.7022759176643769
17.83380372357849 270.3541256588921 0.6980477569656858
17.839031278531905 267.2757388857109 0.6935489941989481
17.84425883348532 265.4433622839491 0.6915776575778315
17.849486388438734 264.1359252261769 0.6888630652961872
17.85471394339215 263.5034433409833 0.6882400158723915
17.859941498345563 261.11377737397436 0.6860482926775971
17.865169053298978 261.51292073071573 0.6872426400735567
17.870396608252392 263.9009643690023 0.6917574311678707
17.875624163205806 265.7674340910363 0.6937744159296108
17.88085171815922 269.79221683647097 0.6989733008411676
17.886079273112635 271.5053471696713 0.7013099490393411
17.89130682806605 276.88759825962484 0.7086495140888357
17.896534383019464 280.13597267566325 0.7125323539639966
17.90176193797288 285.70467992662486 0.7179354158756198
17.906989492926293 291.65399164655395 0.7228687739035419
17.912217047879707 298.5931427900678 0.7303913272921588
17.917444602833122 305.9976434847737 0.738438932537923
17.922672157786536 309.9528423624273 0.7431661984969057
17.92789971273995 313.40384951027926 0.7471471853443221
17.933127267693365 316.18811106216873 0.749773984779977
17.93835482264678 318.53028026774535 0.7531585428352507
17.943582377600194 318.36225036715354 0.7526142186996476
17.94880993255361 318.74034930257415 0.7534126582143181
17.954037487507023 314.9327865809549 0.7499558607391125
17.959265042460437 310.4924445603318 0.7454242866863872
17.96449259741385 304.13263523524716 0.7385948532015212
17.969720152367266 296.3476559885054 0.7288761358567161
17.97494770732068 288.753301366303 0.7197645124559129
17.980175262274095 282.188288356753 0.7114544763629062
17.98540281722751 277.8609575090329 0.7065407244636203
17.990630372180924 276.156264435024 0.7045270839421727
17.995857927134338 273.6595732688638 0.7019077513474893
18.001085482087753 272.4860881440433 0.6994903136191731
18.006313037041167 267.74586249254725 0.6940140609034415
18.01154059199458 263.61734551274577 0.6893635892670563
18.016768146947996 260.6916039959855 0.6868481161778376
18.02199570190141 257.82408900221793 0.6835989510213214
18.027223256854825 257.2372386638936 0.6825579373877216
18.03245081180824 253.2558382473827 0.6766806600213703
18.037678366761654 251.30631948551323 0.6747192179042254
18.042905921715068 250.8109368595042 0.6741043425979049
18.048133476668482 250.2613618489 0.6739054114640609
18.053361031621897 253.08826992819255 0.6773039844197349
18.05858858657531 253.18463309952367 0.6779229333065419
18.063816141528726 253.0275091667323 0.6784523220278944
18.06904369648214 251.13966041837014 0.6757818086999513
18.074271251435555 254.51322957105452 0.6805624922536072
18.07949880638897 255.67630753462888 0.681937448388786
18.084726361342383 259.9084889563596 0.6867708827385622
18.089953916295798 257.4279324910307 0.6823403975215814
18.095181471249212 257.2834792598468 0.6804392529261487
18.100409026202627 258.60732828933095 0.6818371865970234
18.10563658115604 261.75567263675924 0.6862805549999708
18.110864136109456 266.4457660118299 0.6922887972741121
18.11609169106287 269.4119634287673 0.696268164028178
18.121319246016284 272.68493140456303 0.7005571654581628
18.1265468009697 275.35327402161255 0.7041187796448748
18.131774355923113 279.1116335933629 0.7089938499649866
18.137001910876528 284.33427525468704 0.7149714472323695
18.142229465829942 290.7510229028423 0.7221234442977477
18.147457020783357 295.6758100833964 0.728661302719186
18.15268457573677 300.0534223957857 0.7334427115384351
18.157912130690185 304.4542534891061 0.7384146161631957
18.1631396856436 306.1044878208294 0.7398676088960937
18.168367240597014 311.78734769557616 0.7459561066502688
18.17359479555043 316.3164215001296 0.7509631038217944
18.178822350503843 321.7100186195937 0.7559995180519397
18.184049905457258 326.547013916589 0.7617185667841468
18.189277460410672 333.0754998812182 0.76916773288283
18.194505015364086 341.2554033589487 0.7786824288012721
18.1997325703175 345.7994530782619 0.7844195995600319
18.204960125270915 351.29173860362107 0.7904145951924034
18.21018768022433 352.84752561435266 0.7918777516202468
18.215415235177744 355.0319373848856 0.7943839103789406
18.22064279013116 356.78714428789993 0.7958266666324036
18.225870345084573 357.9036477786803 0.7972814128457759
18.231097900037987 358.44733460196164 0.7974567013892537
18.236325454991402 365.3432038442326 0.8045880460298371
18.241553009944816 370.2743576045052 0.8101702155507875
18.24678056489823 374.75058479511625 0.8144530469369524
18.252008119851645 377.29836345337617 0.8176298600658142
18.25723567480506 377.68690021175433 0.8181261938154275
18.262463229758474 374.8969896966492 0.8149739108133962
18.26769078471189 370.84528863690963 0.8104098261370559
18.272918339665303 360.14883363746867 0.7985481566658891
18.278145894618717 352.118125155176 0.7895924221947338
18.28337344957213 343.47184381289117 0.7802858695990255
18.288601004525546 336.67852669462894 0.7730184647746362
18.29382855947896 329.02944993290896 0.764888148533698
18.299056114432375 322.11678986114043 0.7578201824246183
18.30428366938579 313.4115651202516 0.748464372603284
18.309511224339204 308.0549975508357 0.7428459925721648
18.314738779292618 301.6072614553636 0.7341802993870272
18.319966334246033 297.9334417780012 0.7291274636283582
18.325193889199447 292.94210091533813 0.722349464263597
18.33042144415286 287.35649247067215 0.7163574089189212
18.335648999106276 283.46705566217184 0.7118884755150302
18.34087655405969 280.2170059517344 0.708246773481748
18.346104109013105 279.50050042989363 0.708168015801973
18.35133166396652 278.91588678385375 0.7073552879673942
18.356559218919934 280.1595818857302 0.709657735597435
18.361786773873348 278.67742095281693 0.7075479301187009
18.367014328826762 278.0628504480044 0.7062443694493652
18.372241883780177 276.7980382973959 0.7050238392091812
18.37746943873359 277.9126586062396 0.7062486369406069
18.382696993687006 278.64651607618384 0.7066008114338809
18.38792454864042 283.22311409805684 0.7142067714634801
18.393152103593835 287.97220214649064 0.7315118718508948
18.39837965854725 294.8944941806458 0.7469939238848269
18.403607213500663 299.2467567347757 0.7577792268066255
18.408834768454078 305.03433115330654 0.7693104551865243
18.414062323407492 309.9840246759953 0.7796153223279952
18.419289878360907 314.1346519469369 0.7885723935302303
18.42451743331432 313.6979168542127 0.7896637330876427
18.429744988267736 310.78694999365194 0.7892324391449124
18.43497254322115 308.3024655150849 0.7886445814541468
18.440200098174564 306.00668313330533 0.7890653838465264
18.44542765312798 304.0378472731141 0.7904368598550391
18.450655208081393 298.8127908116964 0.786021594254729
18.455882763034808 294.63530121018346 0.7846690955870468
18.461110317988222 294.14745282984387 0.7874091603497547
18.466337872941637 293.0252515245453 0.78834091417777
18.47156542789505 294.4834681889981 0.7925194653581606
18.476792982848465 294.94498203145923 0.7954241502412631
18.48202053780188 292.89412409706836 0.7952004891563614
18.487248092755294 293.67106136465065 0.7986694529994489
18.49247564770871 292.0965211518089 0.798007756956374
18.497703202662123 290.16310812040246 0.7975103515078915
18.502930757615538 291.7754863018983 0.8018432720399544
18.508158312568952 288.8296079402426 0.8005498482324663
18.513385867522366 289.28763647638044 0.8043113935190956
18.51861342247578 287.753558666256 0.8030226962534068
18.523840977429195 289.72963620814045 0.8079306489822538
18.52906853238261 292.4490285849516 0.8132637862461773
18.534296087336024 292.07931796183095 0.8153047904418695
18.53952364228944 288.97354842846244 0.8133767097490479
18.544751197242853 285.7304629221282 0.8106363456521211
18.549978752196267 285.01440816727774 0.8106156507764389
18.555206307149682 283.13394452682695 0.8103907245274201
18.560433862103096 283.2077864457151 0.8123566134380574
18.56566141705651 284.26670412936227 0.8166139316504979
18.570888972009925 287.2517096860666 0.8221985916158132
18.57611652696334 289.915692204602 0.8277084933823776
18.581344081916754 289.22380798040103 0.8293012543903426
18.58657163687017 288.2093377737951 0.829666604528195
18.591799191823583 285.6000779295798 0.8283708103111167
18.597026746776997 287.15462530740564 0.8321407239369765
18.60225430173041 289.2511120970948 0.8354938534330102
18.607481856683826 289.9853965967671 0.8379914806944968
18.61270941163724 290.27725950630935 0.8392450019492872
18.617936966590655 290.99356984788704 0.8424574521919036
18.62316452154407 293.2982593512725 0.846370687006885
18.628392076497484 298.99152821455766 0.8377360058341231
18.633619631450898 305.3650961385601 0.8380706612709642
18.638847186404313 307.34225071419183 0.8337849659252135
18.644074741357727 308.1689987354687 0.8298542087063757
18.64930229631114 307.03094878118134 0.8240328648733407
18.654529851264556 309.5715784427977 0.8222269023361174
18.65975740621797 316.68727109382183 0.8287940103961882
18.664984961171385 319.31050144381516 0.8289041621872081
18.6702125161248 325.9095328185643 0.8344096022692726
18.675440071078214 332.9288693996144 0.841695089696787
18.680667626031628 338.6165974312911 0.8460234093227837
18.685895180985042 342.89760172654945 0.8488210917601846
18.691122735938457 344.7480185240605 0.8487930631493025
18.69635029089187 347.37779116769127 0.848658257265966
18.701577845845286 350.42575963652314 0.8512711015492511
18.7068054007987 355.0938643979292 0.8555727349733304
18.712032955752115 359.4109693372333 0.8591892961303866
18.71726051070553 361.7659853330122 0.8608016680219912
18.722488065658943 365.0617401417369 0.8629671077507137
18.727715620612358 364.32675003519415 0.8609788206943014
18.732943175565772 366.3983220452892 0.8622069782400429
18.738170730519187 363.83632386291185 0.8577192231807163
18.7433982854726 360.63333307517735 0.8528432700352664
18.748625840426016 357.9619433700512 0.8482872602886381
18.75385339537943 358.5952195335373 0.8477519016270244
18.759080950332844 358.5535362363071 0.8468399129819218
18.76430850528626 355.99269860517865 0.8422309589778578
18.769536060239673 350.35598682075334 0.8344133002210443
18.774763615193088 342.683487614083 0.8235385904057134
18.779991170146502 339.39086734517423 0.8187868017655761
18.785218725099917 336.7729346244097 0.8152421160102417
18.79044628005333 338.22199012520286 0.8162596847511929
18.795673835006745 338.51942649797974 0.8156316528282637
18.80090138996016 334.6213595920554 0.8098667303555576
18.806128944913574 330.3471224615304 0.8036376509806278
18.81135649986699 324.8366587512041 0.7962251355661512
18.816584054820403 320.4860965754655 0.7913146272545566
18.821811609773818 319.29018023635706 0.7893461069789938
18.827039164727232 319.8900245865594 0.7898485691932803
18.832266719680646 316.58816721158047 0.7853852621883108
18.83749427463406 312.5364876017349 0.7805441611721194
18.842721829587475 311.0497450175748 0.7781512902873261
18.84794938454089 307.51436337486285 0.7736509935718069
18.853176939494304 307.5811925237024 0.7736236095745178
18.85840449444772 303.07889484085877 0.7680977273088675
18.863632049401133 303.7410383629382 0.7685024373421525
18.868859604354547 301.31106473927065 0.7654201245862032
18.87408715930796 299.55315491680074 0.7625745962902561
18.879314714261376 293.08419383019015 0.7541836743333211
18.88454226921479 290.15882776727994 0.7518768352481673
18.889769824168205 287.8441397997479 0.7476571771858076
18.89499737912162 291.8068277537127 0.7526390435356161
18.900224934075034 291.9150230777808 0.7514815194623997
18.90545248902845 287.43098884799514 0.7455708262330598
18.910680043981863 283.0302864435731 0.7394895817654087
18.915907598935277 281.5557369956409 0.7369320302971214
18.92113515388869 280.3927759482288 0.7353949457646449
18.926362708842106 281.0391909127625 0.7361725245882526
18.93159026379552 278.5325433577996 0.7330831240352322
18.936817818748935 275.9302818255442 0.7293136327721237
18.94204537370235 275.39308521381435 0.7287533781572713
18.947272928655764 278.01446176621255 0.7325072213936432
18.952500483609178 280.19299113633616 0.7355942896779869
18.957728038562593 280.3520453531552 0.7355112935664279
18.962955593516007 277.61612475440614 0.7301863826783986
18.96818314846942 274.3709353295956 0.7241674608933386
18.973410703422836 274.4738798019315 0.7235020485067142
18.97863825837625 275.5864073456384 0.725352824250063
18.983865813329665 275.84232267390723 0.7262457839653261
18.98909336828308 275.40111420820534 0.7260099912121879
18.994320923236494 273.90543990201746 0.7237259837512248
18.999548478189908 273.0656790981509 0.7218466792349468
19.004776033143322 270.87037167891197 0.7190267581614614
19.010003588096737 274.99124811545596 0.7243630076987225
19.01523114305015 275.8215796285102 0.7251160070018942
19.020458698003566 274.18129913832786 0.7228412261607811
19.02568625295698 273.2663080782129 0.7221989082141511
19.030913807910395 274.68798050538186 0.7250210659810302
19.03614136286381 279.68245381429404 0.7301064988729068
19.041368917817223 285.6271686338615 0.7358611887795918
19.046596472770638 286.43557384112347 0.735918268729571
19.051824027724052 286.87257204947747 0.7362964227971458
19.057051582677467 283.8314158851144 0.7312549628618722
19.06227913763088 280.5708197594946 0.7261313661357216
19.067506692584296 280.5613474625412 0.7252499707945694
19.07273424753771 282.3674136034155 0.72715571743787
19.077961802491124 283.0775482031372 0.7292138728402429
19.08318935744454 284.50130056413656 0.7313469095160845
19.088416912397953 281.51591080912476 0.7272431126059811
19.093644467351368 280.40238713285794 0.7258984971422703
19.098872022304782 280.9954433796909 0.7265341975367444
19.104099577258197 280.55331271279204 0.7282454839425224
19.10932713221161 282.00981777700247 0.7304774466326018
19.114554687165025 278.5092003496322 0.7263291930070017
19.11978224211844 278.43735440120463 0.7245807343933275
19.125009797071854 277.3572420516622 0.7213031751823964
19.13023735202527 275.8747836981146 0.7188941559826787
19.135464906978683 274.9893079713489 0.7173757718133066
19.140692461932098 270.0529122963251 0.7100465552297921
19.145920016885512 269.39758985990574 0.7098765051909813
19.151147571838926 269.52570977146144 0.7105611343386511
19.15637512679234 269.40191123254624 0.7119507214569344
19.161602681745755 265.4792373150302 0.7077546728925882
19.16683023669917 263.36139310038465 0.7041044211494072
19.172057791652584 264.89017801303305 0.7063782521904092
19.177285346606 269.44227018217185 0.712066468526071
19.182512901559413 270.83007669377974 0.7130753435054329
19.187740456512827 266.97893127153054 0.7083140957639745
19.19296801146624 262.20553691679623 0.7014290485785464
19.198195566419656 259.13631491769587 0.6981524456891929
19.20342312137307 261.14310090445235 0.7012839584099996
19.208650676326485 261.47644735658537 0.7016388581979721
19.2138782312799 263.34260007124493 0.7039778259899162
19.219105786233314 263.8804050045767 0.7024787944625835
19.22433334118673 266.06134040657895 0.7050732029140192
19.229560896140143 267.8815526158043 0.7067835513470202
19.234788451093557 270.10869172459434 0.7096166884200207
19.24001600604697 272.17378234031287 0.7117438294573583
19.245243561000386 272.66260028233575 0.7134340247292666
19.2504711159538 270.2185650403417 0.7105888292709854
19.255698670907215 266.40182995779406 0.7058281157600542
19.26092622586063 265.94683502482417 0.7039364404672285
19.266153780814044 267.99478840345944 0.7072669198614931
19.271381335767458 272.4377868473702 0.7133542411929022
19.276608890720873 274.138417880017 0.714582223239345
19.281836445674287 276.31249638303916 0.7166426086989213
19.2870640006277 277.7906663445823 0.7176982740622195
19.292291555581116 278.6235933938062 0.7185119464255486
19.29751911053453 277.3716330694285 0.7177983246100959
19.302746665487945 276.68720150840113 0.7161790608782634
19.30797422044136 279.10004064311164 0.7192560404862897
19.313201775394774 283.270504825704 0.7249236739625493
19.318429330348188 287.3758432638458 0.7296459768692738
19.323656885301602 288.8360008025439 0.7308363445311835
19.328884440255017 287.9870453035251 0.7291035156408777
19.33411199520843 290.9100060944876 0.7319115756801382
19.339339550161846 294.227301774357 0.7366705299546705
19.34456710511526 296.2049523212593 0.7391384634795372
19.349794660068675 299.9112590256608 0.7444744240299743
19.35502221502209 302.5973466697218 0.7473195602496511
19.360249769975503 303.95126547952145 0.747627173973163
19.365477324928918 307.0076420218658 0.7509373495517817
19.370704879882332 310.04094666838495 0.7541083771280594
19.375932434835747 314.89383088848393 0.7604346457203067
19.38115998978916 320.08708631301954 0.7668832364360221
19.386387544742576 323.75599341016425 0.7708683968660094
19.39161509969599 327.663509676653 0.7756171484306835
19.396842654649404 329.9068683898304 0.7785483389766538
19.40207020960282 334.58805347232544 0.7830443234118389
19.407297764556233 335.6359006110748 0.7844739986472254
19.412525319509648 335.41360939850944 0.7830254851615891
19.417752874463062 334.449085908835 0.782174714152092
19.422980429416477 334.0082014495847 0.7814170937676786
19.42820798436989 333.32497139066845 0.779609250661649
19.433435539323305 334.06884296639754 0.7814901016331108
19.43866309427672 333.83505395647273 0.7818090934534146
19.443890649230134 332.55799003268515 0.7806934031442309
19.44911820418355 330.53017134652043 0.7781074485508925
19.454345759136963 329.7271977269781 0.7760702301546013
19.459573314090377 331.3232907175485 0.7780920591632052
19.464800869043792 332.97645626928795 0.7802633794731506
19.470028423997206 335.276732143598 0.7823017675005968
19.47525597895062 335.1707843199036 0.7814114664889771
19.480483533904035 333.23610501259503 0.7781767465833584
19.48571108885745 331.755992423192 0.7769690236870376
19.490938643810864 334.24794964421864 0.7802139706304922
19.49616619876428 336.059566573103 0.782181290922403
19.501393753717693 339.8310461185967 0.7865086823358357
19.506621308671107 339.9954631127227 0.7862509842408564
19.51184886362452 341.6385996624953 0.7881638113423065
19.517076418577936 342.5032974540962 0.7891445942373402
19.52230397353135 342.7901045098045 0.7887875225992356
19.527531528484765 346.1371065859389 0.7926115188335128
19.53275908343818 348.14846069313137 0.7950379077587647
19.537986638391594 352.37660221116784 0.7999767023910588
19.54321419334501 354.54343131445665 0.8022915859777661
19.548441748298423 356.9383777933275 0.8043743271029088
19.553669303251837 357.6810242352103 0.8051109065557591
19.55889685820525 359.8294983568546 0.8073164029139595
19.564124413158666 362.744855627888 0.8102787775631508
19.56935196811208 366.5109131737545 0.8149423032288807
19.574579523065495 370.6208015610979 0.8193673221759684
19.57980707801891 371.9559404011927 0.8207254061082656
19.585034632972324 371.98191555780414 0.8209755870668868
19.590262187925738 375.970881530604 0.8250496200281748
19.595489742879153 379.18387204185757 0.8290635885321571
19.600717297832567 382.0818849227526 0.8323713269805955
19.60594485278598 383.5058587988999 0.8334400292771461
19.611172407739396 385.5474450427554 0.8351312077383057
19.61639996269281 385.4316386021496 0.83471595326557
19.621627517646225 387.0784518235334 0.8366199068052972
19.62685507259964 387.0949617332276 0.836742584878346
19.632082627553054 387.46051266816 0.8367619271578921
19.637310182506468 385.32890306891943 0.8339992602112443
19.642537737459882 385.67181454972314 0.8344770814929121
19.647765292413297 387.27743180523515 0.835842157089274
19.65299284736671 389.79804672476905 0.8392625668911616
19.658220402320126 391.9706234576621 0.841216451216218
19.66344795727354 392.5436084865373 0.8417389724136759
19.668675512226955 392.1986274522365 0.8407523865563873
19.67390306718037 392.9485849127413 0.8412569257350164
19.679130622133783 395.8472620833116 0.8443755076144172
19.684358177087198 400.29690001850213 0.8491171885083397
19.689585732040612 405.2008410622427 0.8541176771752333
19.694813286994027 407.493314922705 0.8567219468298879
19.70004084194744 407.50335696277193 0.8566566319848333
19.705268396900856 407.17095278484595 0.8563850746838891
19.71049595185427 403.30069325597333 0.8526819950467663
19.715723506807684 395.681863755532 0.8440104557654141
19.7209510617611 390.0965473673072 0.8380281762738402
19.726178616714513 383.5261911860377 0.8307933041066915
19.731406171667928 381.5917846273043 0.8289764040296221
19.736633726621342 379.6208673582144 0.8275005970497776
19.741861281574757 374.9833315217816 0.822313178824423
19.74708883652817 367.75164422684065 0.8144671737591005
19.752316391481585 361.32865428024377 0.8071871502295905
19.757543946435 356.67870764811244 0.8020403395153906
19.762771501388414 351.40918576650057 0.7962442803311077
19.76799905634183 348.5917722542718 0.7929928480988471
19.773226611295243 346.1774682190829 0.790280711081108
19.778454166248657 344.7572656274417 0.788731382422093
19.783681721202072 341.94869553977145 0.7850406425957035
19.788909276155486 339.98775971108716 0.7827232277445558
19.7941368311089 338.8646537357764 0.7812982126724342
19.799364386062315 335.864610392941 0.7783130831682522
19.80459194101573 331.8139876847452 0.7747628246409736
19.809819495969144 328.8009906606585 0.7717530095927013
19.81504705092256 326.40536856880465 0.7692596964827676
19.820274605875973 324.13638686200125 0.7666240786239792
19.825502160829387 321.97837034907343 0.7628819637627354
19.8307297157828 317.43874143450114 0.7580663208028575
19.835957270736216 311.01601777303375 0.7503924486322451
19.84118482568963 310.9603060573541 0.7508141949034334
19.846412380643045 312.12173501921586 0.7527571576110119
19.85163993559646 313.33659693906816 0.7526854961288951
19.856867490549874 310.20884120696337 0.7481076394810303
19.86209504550329 307.2665953104833 0.7448591834615592
19.867322600456703 309.0531515221943 0.7472039681233776
19.872550155410117 309.1909854982722 0.747874285136485
19.87777771036353 307.11449838832056 0.7442591617170151
19.883005265316946 306.22464719798575 0.7427058158735944
19.88823282027036 305.5884781411287 0.7422482216966683
19.893460375223775 302.77824679634006 0.7389516139310389
19.89868793017719 301.1324145769862 0.7371135514881604
19.903915485130604 298.85454838058655 0.7341109352931331
19.909143040084018 298.85344219467316 0.7344982877362878
19.914370595037433 299.82290602404004 0.7361224834776515
19.919598149990847 301.2532879672819 0.737751793031195
19.92482570494426 302.4888797753444 0.7390038704989983
19.930053259897676 303.1586372429183 0.7395829857403433
19.93528081485109 304.0409007889977 0.7406763984365193
19.940508369804505 302.5120485511378 0.7395294211208071
19.94573592475792 299.7926429713987 0.735893376710974
19.950963479711334 296.0215797415664 0.7313475361567691
19.956191034664748 294.3655261716491 0.7290789859946997
19.961418589618162 294.3467043798654 0.7288101001593653
19.966646144571577 294.12645085618783 0.7292943813255753
19.97187369952499 296.136283977735 0.7315723331832169
19.977101254478406 300.5892214813267 0.7367756297536704
19.98232880943182 303.0263377894943 0.7389928447328827
19.987556364385235 304.12095762505294 0.7398740419046589
19.99278391933865 303.1105333860648 0.7384822701011136
19.998011474292063 301.1574950047623 0.7361767540542119
20.003239029245478 302.0957578175692 0.737762143340173
20.008466584198892 302.92625568385887 0.7394620116986077
20.013694139152307 303.12390561915026 0.7393249893378447
20.01892169410572 305.5568676111475 0.7423982533135838
20.024149249059136 310.5216503055002 0.7479364787550198
20.02937680401255 313.7888519355729 0.7509330738332827
20.034604358965964 318.5878460548024 0.7568985549911421
20.03983191391938 321.144580970786 0.7592774323721132
20.045059468872793 322.3454235142864 0.7607752504528821
20.050287023826208 323.56285998698036 0.7624234593663882
20.055514578779622 323.61280330530684 0.761708560163784
20.060742133733036 323.2900195626928 0.7614799283727787
20.06596968868645 321.65088469150334 0.7594235387610085
20.071197243639865 317.8640788962178 0.7550426237331285
20.07642479859328 313.07956442014046 0.7501227357507712
20.081652353546694 309.9412338362308 0.7464828460457387
20.08687990850011 308.18043909390093 0.7448403780585263
20.092107463453523 308.5646820521666 0.7451137985114407
20.097335018406937 305.81286292447817 0.7411152274804076
20.102562573360352 307.5200062458505 0.7426067840026063
20.107790128313766 307.1634003687247 0.7413683771289885
20.11301768326718 305.37010899808377 0.740115103029363
20.118245238220595 302.01633789536675 0.7370381605812047
20.12347279317401 301.1490551442904 0.7362562072020405
20.128700348127424 301.6450197120722 0.7362157516641237
20.13392790308084 302.66505084766726 0.7370594571591162
20.139155458034253 300.635006032522 0.7342942804584255
20.144383012987667 299.5988480695088 0.7332411613432226
20.14961056794108 300.9885368822165 0.7345615716720917
20.154838122894496 301.91014085054354 0.7356139287204477
20.16006567784791 303.00157128007066 0.7371362521824304
20.165293232801325 303.94669053073284 0.7381656341142259
20.17052078775474 304.0766402389678 0.7387329256409664
20.175748342708154 302.3704353984395 0.7366724938984691
20.18097589766157 303.4796023790938 0.7382474302068971
20.186203452614983 303.50712604041263 0.7388727128736862
20.191431007568397 303.5254754705123 0.7390381466275315
20.19665856252181 301.084699956193 0.7358458079378436
20.201886117475226 301.32314461429326 0.7356264631631938
20.20711367242864 302.79514395078706 0.7365550502300217
20.212341227382055 300.6427225625256 0.7339054909781798
20.21756878233547 299.24381755065326 0.7331937132334072
20.222796337288884 293.30497094083074 0.7255198559594418
20.228023892242298 291.90515636390097 0.7242245994637735
20.233251447195713 292.1446200771076 0.7235841481057553
20.238479002149127 291.576069408229 0.7239051708017235
20.24370655710254 290.64753796170794 0.7232712299244266
20.248934112055956 290.04014792705766 0.7231697942502906
20.25416166700937 290.19914940296775 0.7238172295923994
20.259389221962785 293.875568497372 0.7280375006990601
20.2646167769162 294.8210798445813 0.7286691163710793
20.269844331869614 292.3654563225993 0.7257573865886258
20.275071886823028 288.23791243936915 0.7206771725344234
20.280299441776442 283.58580324327437 0.7151117412908103
20.285526996729857 285.5651996618299 0.7176273833380233
20.29075455168327 287.10014932633123 0.7180174679466531
20.295982106636686 286.98986158310385 0.7168492127946943
20.3012096615901 286.4817654369292 0.7157547643614981
20.306437216543515 286.8719568498682 0.7171237436546141
20.31166477149693 286.79344049780747 0.7181215677800721
20.316892326450343 285.040180374658 0.7154579284577766
20.322119881403758 281.296716707757 0.7109856182960519
20.327347436357172 281.0974948515673 0.7106153494551737
20.332574991310587 280.34755653152956 0.7099739927403225
20.337802546264 285.0418350817683 0.7150105634090288
20.343030101217416 287.52749231544084 0.7168690980652961
20.34825765617083 286.74425616392773 0.7151562567563099
20.353485211124244 284.45040485311984 0.712619691562741
20.35871276607766 283.3622008508058 0.7118793477540645
20.363940321031073 285.0183489195622 0.7153858347384866
20.369167875984488 283.19349389278744 0.7125877234811967
20.374395430937902 282.3928145694717 0.7110094031610349
20.379622985891316 283.3215154374243 0.7119262873468876
20.38485054084473 283.2848056513529 0.711868179775476
20.390078095798145 284.68531836695456 0.7146076879034532
20.39530565075156 284.4850375437176 0.7140827477842085
20.400533205704974 284.49863795924966 0.7144594679072035
20.40576076065839 284.67440082940254 0.714903097606986
20.410988315611803 283.71496975389977 0.7139315607524608
20.416215870565217 284.63522391452165 0.7149816195591521
20.421443425518632 283.44758548633746 0.7122501916386641
20.426670980472046 281.19659423560404 0.7102297677692058
20.43189853542546 281.1486141939139 0.7106637113429652
20.437126090378875 282.5504909674325 0.7137747925790938
20.44235364533229 285.78805917787565 0.7167861903251818
20.447581200285704 286.53923069410206 0.7175424678643639
20.45280875523912 287.40182853805084 0.7174332996986732
20.458036310192533 290.77008446164723 0.7223620633288295
20.463263865145947 292.3533081335461 0.7230776569164479
20.46849142009936 289.84278831818125 0.7202704521976344
20.473718975052776 286.9754014394225 0.7165542260942275
20.47894653000619 287.51030406999433 0.7179866806422098
20.484174084959605 286.7979531864 0.7173400626306441
20.48940163991302 288.044756819121 0.7186119355402681
20.494629194866434 287.0661796196784 0.7170283254969483
20.49985674981985 286.3102167951161 0.7161772336732197
20.505084304773263 287.12420745694794 0.7171228899315947
20.510311859726677 288.472497242069 0.7182114227169419
20.51553941468009 290.2516085903292 0.7200347469746676
20.520766969633506 295.5119654250588 0.7264637877839054
20.52599452458692 290.18481156316676 0.7203763050052392
20.531222079540335 289.6855804873613 0.7199435369992068
20.53644963449375 287.795423879118 0.717079829200295
20.541677189447164 288.4785995202027 0.718724844279339
20.546904744400578 288.78054808256167 0.7186973148164999
20.552132299353993 288.96717579673236 0.7200440215058898
20.557359854307407 289.6922313228593 0.7190901997831702
20.56258740926082 289.41782837287883 0.7189430620160903
20.567814964214236 287.02794094697697 0.71615437014916
20.57304251916765 285.5233143049179 0.7157509766731615
20.578270074121065 285.14428399229075 0.7151874479897589
20.58349762907448 283.9327888164073 0.7126907993334679
20.588725184027894 283.4777473452096 0.7113278654198626
20.593952738981308 286.26085908892264 0.7154864736273587
20.599180293934722 288.5701618110848 0.7179472316286095
20.604407848888137 287.6212668894643 0.7175127445951484
20.60963540384155 286.317778350621 0.7160969463214198
20.614862958794966 283.2526996962801 0.7118313064955177
20.62009051374838 282.98078182618605 0.7112500143633339
20.625318068701795 284.94245847313744 0.7133618801244449
20.63054562365521 285.4713675853368 0.7152187980768018
20.635773178608623 284.2136928469437 0.714353379093924
20.641000733562038 283.57823862371447 0.7132432516776765
20.646228288515452 282.58911759717586 0.7118995261583784
20.651455843468867 285.5943111895717 0.715632294830763
20.65668339842228 284.99349079144594 0.715441851978145
20.661910953375695 286.2477336434285 0.7162260689416394
20.66713850832911 286.49222174671524 0.7150202499399387
20.672366063282524 282.72496893655136 0.7103034867912521
20.67759361823594 283.57410437245915 0.7114820605637823
20.682821173189353 283.8590837080809 0.7123471216155531
20.688048728142768 285.4735051489331 0.7141789963146519
20.693276283096182 286.42226484407274 0.7147560638515114
20.698503838049596 283.63284176295895 0.7117076853834919
20.70373139300301 286.7567318219409 0.7152388541209266
20.708958947956425 289.0233353170378 0.7178063162810375
20.71418650290984 291.5924468464377 0.7202241252411302
20.719414057863254 291.7715774744934 0.7202505577041526
20.72464161281667 289.865009526267 0.7189059503184368
20.729869167770083 289.8791170720037 0.7184099103510669
20.735096722723497 293.7566420190233 0.7228338253076881
20.740324277676912 296.8718935700858 0.7264540857770169
20.745551832630326 297.1380535022697 0.7267857955768972
20.75077938758374 295.0281987105817 0.7250112429323982
20.756006942537155 293.49886848690835 0.7228131031129897
20.76123449749057 293.39444297564955 0.7221289054676292
20.766462052443984 295.90772862216954 0.7257784482749388
20.7716896073974 297.63526416371013 0.7281423646781482
20.776917162350813 298.78324094776445 0.7304765728322511
20.782144717304227 300.0046700598788 0.731719622042463
20.78737227225764 298.5558976031784 0.7295515483082092
20.792599827211056 293.85487252002093 0.7233937062944783
20.79782738216447 295.53786366461276 0.7251713632658359
20.803054937117885 296.4011697102346 0.7253294523341292
20.8082824920713 297.7494518985497 0.7265307127540315
20.813510047024714 299.51029833873037 0.7278973726216031
20.81873760197813 304.5214089501563 0.7342108913542148
20.823965156931543 306.1464074565919 0.7352183948237073
20.829192711884957 306.33812397964505 0.7357729643448094
20.83442026683837 301.47873826748724 0.730061385496601
20.839647821791786 299.1704042054947 0.7276690064695313
20.8448753767452 295.8783670707332 0.7239355901174317
20.850102931698615 294.2868823938342 0.7227978052518945
20.85533048665203 295.28086448397397 0.7240982861420405
20.860558041605444 294.97604869874795 0.7236470514061389
20.865785596558858 297.05464759454605 0.7255840237963654
20.871013151512273 293.0837012147479 0.720852801142444
20.876240706465687 291.7400399112785 0.7203375548065077
20.8814682614191 290.8010069933018 0.7186454302014704
20.886695816372516 292.2633099863678 0.7204795021281634
20.89192337132593 294.8498351962746 0.7237017821241689
20.897150926279345 295.39534913571566 0.7238307280663053
20.90237848123276 293.70418752632025 0.7221279076815751
20.907606036186174 291.1213592529583 0.7194718031271904
20.912833591139588 288.8221918858972 0.7170890662159346
20.918061146093002 286.7776078516327 0.7149443301405541
20.923288701046417 285.1664619807927 0.712968653868608
20.92851625599983 285.7164895763524 0.7127507670277449
20.933743810953246 285.0456602946244 0.7107732914878938
20.93897136590666 282.72336477656955 0.7070243925014317
20.944198920860075 279.4347880652519 0.7035385369261741
20.94942647581349 281.89806983325354 0.7070844526383184
20.954654030766903 281.77636088877057 0.7073101672297817
20.959881585720318 283.43888133761396 0.7097160805918583
20.965109140673732 283.0073921148871 0.7082097857243067
20.970336695627147 285.2809351065084 0.7106928781902825
20.97556425058056 283.11468721516127 0.7077243561934545
20.980791805533975 282.33601026661586 0.7078952890075432
20.98601936048739 280.5708111803373 0.7066350714301105
20.991246915440804 280.2932242680545 0.7064896572520938
20.99647447039422 279.7540875531256 0.7058404938691389
21.001702025347633 279.4502448019522 0.7058048467379892
21.006929580301048 279.8541883612186 0.7065812608613605
21.012157135254462 280.9828360697418 0.7074268759809202
21.017384690207876 277.700853972562 0.702117230157568
21.02261224516129 274.52644202916326 0.6980668078267867
21.027839800114705 274.2652002192659 0.6983015037547704
21.03306735506812 277.978723947124 0.7027713826441963
21.038294910021534 278.47878886981636 0.703528803018455
21.04352246497495 277.9864776651564 0.7026700606619936
21.048750019928363 275.9953322536699 0.700083572963812
21.053977574881777 275.3533234466348 0.699459063272299
21.059205129835192 275.96249045633135 0.6999297803852069
21.064432684788606 278.055065518541 0.7024025396076745
21.06966023974202 280.1520915175328 0.704842334537529
21.074887794695435 278.6081556865803 0.7026719349283019
21.08011534964885 273.47914840150787 0.6957563314081876
21.085342904602264 269.2903821948407 0.6897826609982068
21.09057045955568 271.2757214698641 0.6926389205549447
21.095798014509093 272.369049014505 0.6949282082035267
21.101025569462507 275.4851728136545 0.6977689803076058
21.10625312441592 273.5249729479235 0.6954985298054458
21.111480679369336 272.6575279125344 0.6932571745800317
21.11670823432275 270.87780245589045 0.6916921236526655
21.121935789276165 268.52113204948216 0.6888002974816752
21.12716334422958 267.74964083849284 0.6871099567415674
21.132390899182994 269.2949479334133 0.6884486159899481
21.13761845413641 273.00577926089017 0.6926053034312374
21.142846009089823 274.14739206215864 0.6941983297269785
21.148073564043237 271.6110754040338 0.6907788257768162
21.15330111899665 271.95826732018133 0.6908964649734823
21.158528673950066 273.1985107567592 0.6930516300628685
21.16375622890348 271.2469811974854 0.690286310172396
21.168983783856895 271.6060195386486 0.6907045694104654
21.17421133881031 271.86713746709165 0.6914922009916338
21.179438893763724 273.0253308000675 0.6927551045395056
21.184666448717138 273.92345488727653 0.6942904225281716
21.189894003670553 273.2187781770869 0.6925834628030308
21.195121558623967 272.2393893556127 0.690769155629369
21.20034911357738 272.0672513407389 0.6896313429035507
21.205576668530796 271.03346338569247 0.6869899896642032
21.21080422348421 270.39584588284464 0.6863172439888511
21.216031778437625 270.65759716670334 0.6873758461966056
21.22125933339104 273.3849821405862 0.690838340575044
21.226486888344454 272.33726533657267 0.6883312214904737
21.231714443297868 272.483120436524 0.6876564384048763
21.236941998251282 273.39190499376485 0.6883712411309459
21.242169553204697 273.6657845465258 0.6900066178815476
21.24739710815811 273.0602699869102 0.6884017522749311
21.252624663111526 271.0384477341712 0.6863889049357156
21.25785221806494 273.17259511568136 0.6876410247026248
21.263079773018355 273.28114103473445 0.6870439809276332
21.26830732797177 274.2957117816076 0.6884102189085755
21.273534882925183 273.51002558478996 0.6872179628085885
21.278762437878598 268.9214055991529 0.6822690999504165
21.283989992832012 265.1866893297416 0.6848373397922171
21.289217547785427 264.5142564718473 0.6940786247556765
21.29444510273884 265.4834731892492 0.7009314073244577
21.299672657692255 266.6598048229565 0.707943562291399
21.30490021264567 268.98909780215865 0.7167857159135599
21.310127767599084 270.53075626446173 0.7237613941582639
21.3153553225525 271.2980971936461 0.7286341303031654
21.320582877505913 268.126004247948 0.7267687933739397
21.325810432459328 266.94982718270575 0.7288297220899204
21.331037987412742 267.3177059158787 0.7324328536272265
21.336265542366156 268.7431920956388 0.7391736654733403
21.34149309731957 269.51533415439377 0.7411333945384294
21.346720652272985 267.00311997071833 0.7391923434743108
21.3519482072264 264.4572088400381 0.7370923301541733
21.357175762179814 261.2074310641436 0.7357389842182818
21.36240331713323 258.6423935280161 0.7348785593801205
21.367630872086643 259.5926579314196 0.7382054832066036
21.372858427040057 259.1359492238124 0.7394196467166012
21.378085981993472 262.9437639749597 0.7466869310971138
21.383313536946886 263.71256813749847 0.7505880544975243
21.3885410919003 264.38503552925556 0.753753740336987
21.393768646853715 264.33601150690805 0.7557815059641524
21.39899620180713 264.1420166198189 0.7578504871485262
21.404223756760544 266.1937971575622 0.7615006612614521
21.40945131171396 268.5341043959403 0.7673987101692059
21.414678866667373 268.7736229893361 0.7688432618468507
21.419906421620787 270.31547179131695 0.7728354199720276
21.4251339765742 269.0593745793216 0.7740520520493146
21.430361531527616 268.0118470087591 0.7745359527770582
21.43558908648103 268.96665699345493 0.7797387246223926
21.440816641434445 268.0294239603148 0.7801852313089582
21.44604419638786 268.26140368185554 0.7814952775169465
21.451271751341274 269.75727215426144 0.784113772931128
21.45649930629469 272.01109961626685 0.7874623834980453
21.461726861248103 273.3617955082709 0.7912533321398181
21.466954416201517 271.65259286413107 0.7921603299589317
21.47218197115493 269.23662132205624 0.7901125053782398
21.477409526108346 269.5231119669014 0.7924257108094996
21.48263708106176 269.453170692987 0.7927997932137222
21.487864636015175 271.72944541207016 0.7983902381018207
21.49309219096859 272.06328301879773 0.801287370606361
21.498319745922004 274.8512254116979 0.8074567161185237
21.503547300875418 277.27419218152505 0.8126688680557217
21.508774855828833 278.2723668207333 0.8122840277564188
21.514002410782247 275.80533248347325 0.7928981489732267
21.51922996573566 274.82805780251635 0.7826342594248694
21.524457520689076 278.7863413087558 0.7806451382189704
21.52968507564249 279.6061265269164 0.7760964762022949
21.534912630595905 280.3193115303957 0.7721876589795089
21.54014018554932 276.5663891703269 0.7638484850044495
21.545367740502734 278.17356835861557 0.7636467219248947
21.550595295456148 279.3000759295718 0.762885201984497
21.555822850409562 280.68084631080876 0.7624851455168057
21.561050405362977 283.26364128928924 0.7637209949030617
21.56627796031639 284.52314148719705 0.7622727208669637
21.571505515269806 286.13045280080496 0.7621529963281213
21.57673307022322 285.59802731638723 0.7604567151783908
21.581960625176634 286.08123449773336 0.7605172475035956
21.58718818013005 283.4868153439861 0.7570769049994834
21.592415735083463 285.8483207884639 0.7584628636372205
21.597643290036878 287.46892962011833 0.7584043779953344
21.602870844990292 284.5202910926449 0.7521586939983222
21.608098399943707 287.94755171202945 0.7560312423019346
21.61332595489712 289.5441483190554 0.7574660947960894
21.618553509850535 294.24931736666497 0.7621532855026417
21.62378106480395 293.19291289412683 0.7600791137720697
21.629008619757364 290.9950288207222 0.7554192535943277
21.63423617471078 289.3149184639406 0.7537414600234275
21.639463729664193 286.58195388330597 0.7493851371537391
21.644691284617608 285.9987334410807 0.7483279340334701
21.649918839571022 285.4649855940441 0.7456146755509436
21.655146394524436 284.4742588927658 0.7438794667440919
21.66037394947785 282.4771058255408 0.7397099244780476
21.665601504431265 283.45339620403547 0.7407757852249305
21.67082905938468 283.6528327744426 0.7395902016949891
21.676056614338094 286.7559645526137 0.7429728712123889
21.68128416929151 289.2198282180295 0.745946587423435
21.686511724244923 291.45081791224624 0.7481642646077015
21.691739279198337 291.75347138755814 0.7480046103116618
21.696966834151752 290.3726211395136 0.7453163174244453
21.702194389105166 290.7882015516466 0.74667252032991
21.70742194405858 286.5336863509938 0.7415541392275262
21.712649499011995 288.4412038918519 0.7437729778720172
21.71787705396541 287.90012908237475 0.7412026170717412
21.723104608918824 288.9945940278247 0.7417145945405477
21.72833216387224 289.92933016521135 0.7414324925047715
21.733559718825653 290.3389961909295 0.7419799384213742
21.738787273779067 293.35654100489757 0.7450820973960021
21.74401482873248 295.413682369155 0.7476846380870751
21.749242383685896 299.0732842451702 0.7535280379041268
21.75446993863931 302.74271389770973 0.7590533097088895
21.759697493592725 304.8107413804419 0.7613171044332727
21.76492504854614 303.74056021609596 0.7580599320673342
21.770152603499554 301.0509671473277 0.7540084898432194
21.77538015845297 300.98001637862006 0.7538022147762072
21.780607713406383 304.9749300825256 0.7584180981150164
21.785835268359797 310.81757990523886 0.7652015872588867
21.79106282331321 314.9535975637371 0.7698843498726811
21.796290378266626 315.6637774566722 0.7698604709606686
21.80151793322004 315.74755730014556 0.7695030570073995
21.806745488173455 314.1865185211493 0.7676184335761952
21.81197304312687 312.53139633721634 0.766147364358049
21.817200598080284 315.7573928378804 0.770870077310394
21.822428153033698 319.43248803300054 0.775522744985751
21.827655707987113 320.1813515269387 0.7758106756721145
21.832883262940527 317.87591345490415 0.7715796495453626
21.83811081789394 316.6745907114828 0.7690635225102155
21.843338372847356 315.5659114716149 0.7674601713536561
21.84856592780077 315.95831044349524 0.7680033002954701
21.853793482754185 318.6091069059947 0.7720071301708848
21.8590210377076 322.29774145021514 0.7764167322550591
21.864248592661014 322.8956927576519 0.7770437895365256
21.869476147614428 321.7399159696043 0.7744986541322124
21.874703702567842 318.64353322136185 0.7703242514696192
21.879931257521257 317.4714507414822 0.7682016363754758
21.88515881247467 317.74177016991393 0.7687424294831807
21.890386367428086 318.01229062251264 0.7689622831602323
21.8956139223815 316.84992826830916 0.7678780753581521
21.900841477334914 315.44795219762995 0.7655284736346277
21.90606903228833 311.41310159994634 0.7606027732664731
21.911296587241743 310.00567198121064 0.7588035224625553
21.916524142195158 308.720383548749 0.7571101230000824
21.921751697148572 307.0693056116509 0.7550705496440774
21.926979252101987 305.1270972640086 0.7512242490408271
21.9322068070554 303.10822757111976 0.7488729109066367
21.937434362008815 306.5398209589375 0.7535744473501643
21.94266191696223 309.54996989154836 0.7577577498904394
21.947889471915644 309.1036346809237 0.7565512904771731
21.95311702686906 306.5650323208374 0.7528986370366925
21.958344581822473 306.78819701449146 0.7530046424017687
21.963572136775888 306.6163678751112 0.7525774617027201
21.968799691729302 306.09141629833414 0.7512993420573908
21.974027246682716 306.0528503418626 0.7508707215475506
21.97925480163613 310.08671652633967 0.7552070001129875
21.984482356589545 309.697802995432 0.7548392929400811
21.98970991154296 308.9464315378949 0.7544381598925239
21.994937466496374 306.4920814750668 0.7512980181792527
22.00016502144979 308.54479671670543 0.7545812779240391
22.005392576403203 307.2931269350469 0.7523414869872125
22.010620131356617 302.42977868232373 0.7465156619500176
22.015847686310032 303.5406003002274 0.7476820392404555
22.021075241263446 307.72870052608755 0.7520492658227398
22.02630279621686 309.07216430404486 0.7540403827523017
22.031530351170275 309.9635981584155 0.755361645576907
22.03675790612369 308.6791700950616 0.7537775183689196
22.041985461077104 309.86411831814087 0.7551792153896935
22.04721301603052 309.2844754533856 0.7528934159585163
22.052440570983933 311.15330251196843 0.7555267346490852
22.057668125937347 312.48060351001703 0.7568210972466538
22.06289568089076 314.4562829988438 0.7597472369445097
22.068123235844176 315.5319466177366 0.7612846746221341
22.07335079079759 314.3322856683793 0.7607021130436569
22.078578345751005 312.06808472587 0.7580364303530437
22.08380590070442 310.23734362030547 0.7546202111135601
22.089033455657834 310.0418680527772 0.7532308715629793
22.09426101061125 311.61902142283674 0.754855715572047
22.099488565564663 311.6910885848178 0.754890495664827
22.104716120518077 313.7054072470912 0.7574761966776311
22.10994367547149 314.9607141448292 0.7590982195869861
22.115171230424906 313.7426440432441 0.7569107643872095
22.12039878537832 313.0458991587965 0.7559203672615707
22.125626340331735 313.8964005569644 0.7556874818751383
22.13085389528515 314.6765224822032 0.756600562487127
22.136081450238564 314.18302014522027 0.7559507008388291
22.141309005191978 311.9010437679028 0.75380542760658
22.146536560145393 308.44111799444863 0.7491782723974852
22.151764115098807 309.4881823050971 0.7494021688015522
22.15699167005222 311.5298233268935 0.751620602278271
22.162219225005636 313.2263057281839 0.7540537893761379
22.16744677995905 312.8770756511137 0.7544278466304374
22.172674334912465 313.77263084354485 0.755829914776267
22.17790188986588 315.74300518146663 0.7580685220512874
22.183129444819293 313.52015801565153 0.7553156607614339
22.188356999772708 313.3129565011027 0.75442162538616
22.193584554726122 312.54085244187047 0.7523860026137212
22.198812109679537 312.9728783637949 0.7532013926745252
22.20403966463295 313.22268029050275 0.7532646655375117
22.209267219586366 313.1641723327216 0.7536625284255118
22.21449477453978 314.0559776614713 0.7546031231420214
22.219722329493194 313.3735763191191 0.7534903222811193
22.22494988444661 312.4511523194536 0.752638501139171
22.230177439400023 311.9271642602722 0.7507100747134916
22.235404994353438 310.27108446153727 0.7485763257764753
22.240632549306852 309.81717031399916 0.7477762816599223
22.245860104260267 308.0536939075868 0.7448018090886785
22.25108765921368 308.6042429656204 0.7465801499372396
22.256315214167095 309.24075061565134 0.7471549207015168
22.26154276912051 309.6539730116086 0.7486344092349734
22.266770324073924 311.6832093667524 0.7508191202959553
22.27199787902734 315.2325563693606 0.7554116155520844
22.277225433980753 316.49773579437465 0.7572410313816201
22.282452988934168 315.3337208828323 0.7555825354768114
22.287680543887582 310.0201508771184 0.7491166994704792
22.292908098840996 306.0921386716347 0.7442923596031453
22.29813565379441 307.110214939378 0.7451052074692536
22.303363208747825 306.027791035714 0.7437979793471696
22.30859076370124 305.86382858647784 0.7438245286911459
22.313818318654654 303.5922574443963 0.7411262732050642
22.31904587360807 302.31179559087366 0.7392397221927687
22.324273428561483 300.3021822767725 0.7364510403856999
22.329500983514897 299.7222194600513 0.7360610722068955
22.334728538468312 299.0024175460636 0.7342550868906387
22.339956093421726 296.95319943205476 0.7307467419912761
22.34518364837514 297.803055212183 0.7320629199455474
22.350411203328555 298.82683569930555 0.7344316306781584
22.35563875828197 297.53997678580413 0.7343829755299958
22.360866313235384 297.95385605836344 0.7334184585437998
22.3660938681888 292.87413744535905 0.7265046006916709
22.371321423142213 290.1851000348467 0.7222521939145592
22.376548978095627 287.8355215259934 0.7202166187663083
22.38177653304904 287.1094221659845 0.7198553248328843
22.387004088002456 285.75547104607364 0.7183468715871518
22.39223164295587 288.1579835182075 0.7206507601849129
22.397459197909285 286.0758149448348 0.7176207836020106
22.4026867528627 285.55178893945816 0.7167030860321769
22.407914307816114 284.3537725360001 0.7163623316983609
22.41314186276953 283.8156002586309 0.7154562194903619
22.418369417722943 286.7753172545377 0.7192012971044717
22.423596972676357 286.96575205485004 0.7200269382817537
22.42882452762977 284.5858374374945 0.7172167075472928
22.434052082583186 280.7939487132861 0.7122332604230255
22.4392796375366 279.6361464906978 0.7093293299017277
22.444507192490015 280.1124545575288 0.7097374374291154
22.44973474744343 278.7715031080061 0.7080105559163571
22.454962302396844 276.5212718037844 0.7049311923181899
22.460189857350258 275.5172372852262 0.7038330162452412
22.465417412303673 277.94366383022674 0.7069314939783004
22.470644967257087 280.3284135277426 0.7110485133781985
22.4758725222105 282.48689639527714 0.7150202313288236
22.481100077163916 281.16576836173346 0.7139438969725815
22.48632763211733 283.6588540892591 0.7155042065093072
22.491555187070745 281.0574239408957 0.7113875284011827
22.49678274202416 279.91456021366764 0.7096284791272155
22.502010296977573 278.5335302315308 0.7085761002131289
22.507237851930988 276.81645429029663 0.7050363423713526
22.512465406884402 276.9338381574685 0.7054453855623741
22.517692961837817 273.9430379431389 0.7008489233695187
22.52292051679123 272.49937620727627 0.7005057010804211
22.528148071744646 273.83592286139424 0.7028722140486369
22.53337562669806 275.1612876152655 0.7047177238944915
22.538603181651474 278.72584877215303 0.7095580121838313
22.54383073660489 278.59284526771387 0.7094380258815514
22.549058291558303 279.71689506349423 0.7114503930933129
22.554285846511718 277.7185743483657 0.7072623687450703
22.559513401465132 273.47121120078964 0.699943902471812
22.564740956418547 270.81453671711716 0.6968336356593747
22.56996851137196 271.1080719696838 0.6981618768177478
22.575196066325375 274.71641376764023 0.7039310290697319
22.58042362127879 276.9482396048801 0.7065219325418584
22.585651176232204 277.38182554517164 0.7060054359519843
22.59087873118562 276.1767033378863 0.7040590707682026
22.596106286139033 271.53862501118385 0.6993558318641143
22.601333841092448 271.92175162612756 0.7003593936839768
22.606561396045862 271.4781100121103 0.6994628719360347
22.611788950999276 272.0467350033001 0.6990628767095671
22.61701650595269 272.37429153546907 0.6985364795495206
22.622244060906105 271.8373605488651 0.6984613097890428
22.62747161585952 270.53882138125834 0.6967253843756108
22.632699170812934 269.56368535977793 0.6961691715405011
22.63792672576635 269.93213866914783 0.6960094787531164
22.643154280719763 271.7747904441513 0.6989384690432028
22.648381835673177 274.36144073857014 0.701642949051934
22.653609390626592 272.2409299604943 0.698364102550839
22.658836945580006 270.66328595728424 0.6960497761781707
22.66406450053342 270.3727828017427 0.6963062490085805
22.669292055486835 274.73102251308507 0.7011674458871276
22.67451961044025 275.51943369294406 0.7020671137500124
22.679747165393664 274.1405204733317 0.7003983117233896
22.68497472034708 272.6890367544166 0.6991284820692482
22.690202275300493 273.20379275132535 0.6992238998004724
22.695429830253907 273.38357791400125 0.699463959423639
22.70065738520732 273.9289809109231 0.698989640732123
22.705884940160736 272.67477924008733 0.6978555054348704
22.71111249511415 273.32289815450974 0.6988386165197706
22.716340050067565 274.5024486185762 0.7006588520895792
22.72156760502098 277.4441964796046 0.7043545521434191
22.726795159974394 278.63975151321887 0.7062430076887685
22.73202271492781 278.887649391853 0.7059509810687278
22.737250269881223 278.0673635862074 0.7048160195858234
22.742477824834637 276.1568002374398 0.7018376927184253
22.74770537978805 276.05992971129336 0.7018326150632819
22.752932934741466 276.0526074434267 0.7011555140855286
22.75816048969488 278.6125741520292 0.7048595030306833
22.763388044648295 278.98206338341697 0.7050964166218713
22.76861559960171 281.795301232343 0.7088457911277125
22.773843154555124 283.4945518552218 0.710310597483217
22.779070709508538 283.39476617979903 0.7097292760429891
22.784298264461952 281.5723651963348 0.7079325866385522
22.789525819415367 281.40391524188624 0.7083220991767776
22.79475337436878 282.34611038010473 0.7099986705219188
22.799980929322196 285.910036139817 0.7137789866381204
22.80520848427561 288.9360935181965 0.716692723977719
22.810436039229025 291.15860348775453 0.7180693366752265
22.81566359418244 288.3714923799082 0.7144235113075171
22.820891149135853 285.9655816192374 0.7116923155399054
22.826118704089268 284.15820035311225 0.709855398086515
22.831346259042682 285.20493941011284 0.7124054410874066
22.836573813996097 286.29956217870546 0.7132367153780639
22.84180136894951 288.36169326612463 0.7147826386428484
22.847028923902926 289.22672146865176 0.7147075233212236
22.85225647885634 289.51867045061135 0.7155336160705582
22.857484033809754 289.6216486680791 0.7159420069796437
22.86271158876317 288.6756322556802 0.7158027387565139
22.867939143716583 290.1968673248354 0.7180031745090117
22.873166698669998 294.5312573145542 0.7232900471059904
22.878394253623412 298.3099174588239 0.7266173214334104
22.883621808576827 300.39520799641207 0.7290926946615741
22.88884936353024 296.0007597097983 0.7232110699691592
22.894076918483655 292.68433508476113 0.7186637364209363
22.89930447343707 289.60874348713753 0.7154627351891832
22.904532028390484 291.1856267413297 0.7178178369672722
22.9097595833439 293.9777535193162 0.721597408106588
22.914987138297313 292.8192946061731 0.7197163538256615
22.920214693250728 293.03753452599466 0.7197149318836504
22.925442248204142 292.00884203030944 0.7190064552492444
22.930669803157556 292.3138470461756 0.7184765758251487
22.93589735811097 291.6698732351251 0.7181750288241487
22.941124913064385 293.1351605883245 0.7193556897902015
22.9463524680178 292.4282969501352 0.7187445313563843
22.951580022971214 290.4105652104675 0.7154538337422226
22.95680757792463 287.49478840684384 0.7122386835004372
22.962035132878043 286.3609276561317 0.7116434324946128
22.967262687831457 286.8362878057864 0.7127303339591814
22.972490242784872 289.97859298172654 0.7162704849923202
22.977717797738286 291.62596723662233 0.7175767700945542
22.9829453526917 291.717751533186 0.7176542341631056
22.988172907645115 292.33382517141007 0.7186354098304485
22.99340046259853 289.71891578311545 0.7159165341843275
22.998628017551944 287.93859437210847 0.7137722043363376
23.00385557250536 285.8884190799553 0.7120777692169327
23.009083127458773 285.12047001758594 0.7110755721100789
23.014310682412187 284.64917753709386 0.7099720622280421
23.0195382373656 284.1172161158217 0.7081976898749196
23.024765792319016 284.87731821193813 0.708362412881711
23.02999334727243 286.85436121406633 0.7110157492984298
23.035220902225845 288.4748654302989 0.7129405853679027
23.04044845717926 287.1932696930117 0.7123968341291315
23.045676012132674 285.4428776647247 0.7106354359946071
23.05090356708609 289.57808352808536 0.7163374025027398
23.056131122039503 294.49915498478 0.7227473118613877
23.061358676992917 296.26883859714263 0.7247475468661587
23.06658623194633 291.6737250619389 0.7188793456219625
23.071813786899746 284.12764342124933 0.7086563285310598
23.07704134185316 284.435450641631 0.7087999090354477
23.082268896806575 282.4437288113704 0.706422053521411
23.08749645175999 284.6864815178559 0.7083406337830762
23.092724006713404 282.76911129150704 0.7064300769022782
23.097951561666818 284.4543500146849 0.7079638461584569
23.103179116620232 281.93871214645 0.7055245332827896
23.108406671573647 280.3281737405753 0.7035553891027764
23.11363422652706 281.6192078466026 0.7063089875466154
23.118861781480476 282.07029332663876 0.7074501739790146
23.12408933643389 282.0208863303029 0.7068110819419576
23.129316891387305 286.1901181703461 0.7110746226156951
23.13454444634072 287.1945485833023 0.7112342070061151
23.139772001294133 287.4285886392811 0.7116932951815265
23.144999556247548 288.53135209837706 0.7132520691506515
23.150227111200962 292.1915953692734 0.7174207235252281
23.155454666154377 291.80317952218894 0.7164688430463078
23.16068222110779 287.6714362324716 0.7117309335936461
23.165909776061206 283.6511544491771 0.7064100940989847
23.17113733101462 284.2562997068757 0.7074824811711476
23.176364885968034 287.52872399822377 0.7110899681585152
23.18159244092145 285.4033144309316 0.7095547852756722
23.186819995874863 284.60167996565906 0.7087270289143166
23.192047550828278 283.3972551827802 0.7075566822928163
23.197275105781692 285.87261743407254 0.7103946304437249
23.202502660735107 283.8034617333014 0.7075882280277401
23.20773021568852 281.6482885761428 0.7052699767963285
23.212957770641935 281.0138185886073 0.7053456373876201
23.21818532559535 280.47429232630367 0.7041380943926415
23.223412880548764 282.2405020058773 0.705652583038139
23.22864043550218 284.0110235458587 0.7070675852706519
23.233867990455593 283.3136047475998 0.7063957636916111
23.239095545409008 282.758987509903 0.7046451786336944
23.244323100362422 281.4949903037202 0.7025048336006476
23.249550655315836 281.4079938918036 0.7018278351102532
23.25477821026925 282.72018976749325 0.7047014102732375
23.260005765222665 281.5319879451518 0.7049428955953511
23.26523332017608 282.7535929271611 0.707327245629376
23.270460875129494 282.6403015817845 0.7072621706437205
23.27568843008291 283.8437415655332 0.7078254828029572
23.280915985036323 282.49449876484806 0.7044860951740838
23.286143539989737 282.62037923243196 0.7043188791802807
23.291371094943152 283.7931332893041 0.7049269485240539
23.296598649896566 284.6739748172404 0.7066868379164073
23.30182620484998 284.93261558498585 0.7071416832822642
23.307053759803395 280.15006947062915 0.700282231255055
23.31228131475681 280.11605927250673 0.6999794338377867
23.317508869710224 281.96713836160336 0.7016213885139019
23.32273642466364 284.51942584983993 0.7047199353241193
23.327963979617053 285.97985385702134 0.7066486317266126
23.333191534570467 284.7397967951286 0.705842105040298
23.33841908952388 284.77213496227813 0.7068036432637214
23.343646644477296 286.2724227460731 0.7087753734882419
23.34887419943071 285.52799225794007 0.7078209465802611
23.354101754384125 283.9351504330776 0.7057333133285619
23.35932930933754 284.1403904690054 0.7060845591127561
23.364556864290954 286.0259913171935 0.7084493699604155
23.369784419244368 287.1937901229515 0.7087948660192112
23.375011974197783 284.97542322091135 0.705785641910729
23.380239529151197 283.89543347785013 0.7045503405281909
23.38546708410461 284.43317217518177 0.7054664164769181
23.390694639058026 290.5978697550147 0.7129161770456925
23.39592219401144 293.60183081209044 0.7153623764296214
23.401149748964855 294.3228135314868 0.7168777404880011
23.40637730391827 290.50746435371155 0.711955845821237
23.411604858871684 285.58161022577303 0.7068736303677228
23.416832413825098 284.17557267593213 0.7048490397141509
23.422059968778512 282.2512074501087 0.7034402771218031
23.427287523731927 284.54434700943995 0.706607025226676
23.43251507868534 289.4111140614161 0.7133911099632096
23.437742633638756 290.34406334586305 0.7128416340079223
23.44297018859217 287.95553459600643 0.7096479125381251
23.448197743545585 286.95193021923694 0.7078752973230225
23.453425298499 286.9465139258689 0.7083184061954557
23.458652853452413 290.53640657988734 0.7137927857289608
23.463880408405828 293.3849616660052 0.7161957820894321
23.469107963359242 295.08320618322944 0.7178124560636698
23.474335518312657 295.01082982864403 0.7166138097343284
23.47956307326607 294.93999966757224 0.7162857186676993
23.484790628219486 295.97961845251825 0.7174697801888317
23.4900181831729 298.6555222745919 0.7212096210470778
23.495245738126314 297.42945160540836 0.7202133551860601
23.50047329307973 296.0785799008945 0.7180605794332411
23.505700848033143 294.19277787306356 0.7146515779149542
23.510928402986558 295.5669921726203 0.7157435789153531
23.516155957939972 296.9654622834185 0.7176217521715481
23.521383512893387 296.518276587539 0.717494862773304
23.5266110678468 297.1254350872364 0.7183325517313784
23.531838622800215 294.81364317867434 0.714903365608273
23.53706617775363 296.52328527020165 0.7172113346721372
23.542293732707044 298.88160021856874 0.7193317462266478
23.54752128766046 300.9424139836461 0.721186550535601
23.552748842613873 300.7927082982028 0.7207617998037457
23.557976397567288 301.8100016179961 0.7220516891322115
23.563203952520702 300.5810955549479 0.7208502909288256
23.568431507474116 300.4042637318055 0.7201355225679502
23.57365906242753 302.217793397754 0.722063311045465
23.578886617380945 301.7901513686201 0.7207726247650048
23.58411417233436 299.9868095199947 0.7185227295151232
23.589341727287774 298.7074788222013 0.7165392744542209
23.59456928224119 300.31507356961515 0.7178069742584056
23.599796837194603 299.2761270377413 0.7172474864249646
23.605024392148017 296.9074400105904 0.71388817748751
23.610251947101432 296.08455098804086 0.7131658996470228
23.615479502054846 298.32238019328196 0.7156920165102612
23.62070705700826 297.19039345245494 0.7136036378804874
23.625934611961675 296.43654329086127 0.7121743498459159
23.63116216691509 296.31684130328415 0.7111844898297163
23.636389721868504 296.11843865009166 0.7112617260238052
23.64161727682192 296.66248370616313 0.7120032245621737
23.646844831775333 294.3633715917003 0.7084930114780985
23.652072386728747 294.33819892599644 0.7081701873905564
23.65729994168216 293.47504562292755 0.7073872246504099
23.662527496635576 293.80075370967063 0.7082474774322892
23.66775505158899 291.1683983598216 0.704915785829883
23.672982606542405 291.44007314335306 0.7040547396609632
23.67821016149582 292.2284715023964 0.7047880155171278
23.683437716449234 293.0391679467079 0.7049624249432263
23.688665271402648 293.01138369102335 0.7045033903291608
23.693892826356063 296.099413573775 0.7067507286131539
23.699120381309477 296.81879117938774 0.7074280494818909
23.70434793626289 299.33287605655073 0.7111373012029875
23.709575491216306 299.68340884981563 0.7114957084429071
23.71480304616972 298.20636763946544 0.710029463821326
23.720030601123135 297.59278498070813 0.7089726461295056
23.72525815607655 299.06995357563454 0.7104752800428058
23.730485711029964 302.1673948950474 0.7134369207716723
23.735713265983378 300.37685995366047 0.7113376087454939
23.740940820936792 298.51691774424944 0.7096081911687929
23.746168375890207 297.57822914222635 0.7077320764021279
23.75139593084362 297.4119032475493 0.7070192968981853
23.756623485797036 294.0798499962532 0.703528981633721
23.76185104075045 295.56555457010495 0.705047333602144
23.767078595703865 294.8309404754925 0.7036294613745806
23.77230615065728 296.3202897693298 0.705365243849872
23.777533705610693 295.8145249273975 0.7052766190187351
23.782761260564108 300.19804409806716 0.7105959438970528
23.787988815517522 303.3342090864721 0.7132769402474425
23.793216370470937 306.57355253931127 0.7166924142822461
23.79844392542435 306.3003302954263 0.7160134551547018
23.803671480377766 305.92363518442494 0.7155660019846742
23.80889903533118 305.06267974954625 0.7141175718311504
23.814126590284594 302.84367047329346 0.7107437830585764
23.81935414523801 303.8483986582441 0.7111652126378518
23.824581700191423 303.146781202151 0.7100654647625172
23.829809255144838 302.705013128098 0.7102759640522753
23.835036810098252 300.3912943716148 0.7075551234537021
23.840264365051667 299.02135343935976 0.7055587883678539
23.84549192000508 300.62371453349607 0.7074642180576113
23.850719474958495 302.70169750380967 0.7095442262631515
23.85594702991191 302.61826437503106 0.7086138724647221
23.861174584865324 303.6488783694554 0.7080596287564507
23.86640213981874 303.88111466431116 0.7072147809931133
23.871629694772153 306.472336766088 0.7105667725860146
23.876857249725568 303.81992995795576 0.7088342188734973
23.882084804678982 303.81248939182325 0.7096640439699473
23.887312359632396 301.6015731124131 0.7073676187839525
23.89253991458581 303.8622774713603 0.708447141911448
23.897767469539225 301.64975721931296 0.7056404798179688
23.90299502449264 299.55907944880755 0.7015139549424163
23.908222579446054 298.97939739831696 0.7019599053419039
23.91345013439947 298.7481993339401 0.7010439237220588
23.918677689352883 298.10882442210743 0.7008127081549994
23.923905244306297 296.93305239852145 0.6991859721203483
23.929132799259712 302.0968172685987 0.7041230879989959
23.934360354213126 303.0566427167169 0.7055931221233747
23.93958790916654 302.59077857775395 0.7052631648239878
23.944815464119955 297.40328149728293 0.699500415329614
23.95004301907337 297.436542023412 0.699672263388153
23.955270574026784 295.37866673160846 0.6975298519020692
23.9604981289802 296.95889782812947 0.7003053697447909
23.965725683933613 297.11356775336253 0.6994929905766423
23.970953238887027 296.7693649384635 0.6979902760431191
23.97618079384044 293.9045879598004 0.6952687126061532
23.981408348793856 295.5793245654142 0.6976780321651309
23.98663590374727 297.57760839195436 0.7006029997322165
23.991863458700685 300.8465514587459 0.7034569300401255
23.9970910136541 299.6843702602653 0.7012548755541623
24.002318568607514 298.34155850475275 0.6994131224264349
24.007546123560928 296.7041693726842 0.6971082246727806
24.012773678514343 297.04884689816123 0.69834439826454
24.018001233467757 298.6640644616321 0.7007209122772057
24.02322878842117 298.72350525722794 0.7007943497939847
24.028456343374586 296.8816904878641 0.6983430413773634
24.033683898328 298.0412158456694 0.6991839451728029
24.038911453281415 299.52355661058994 0.7014419662931798
24.04413900823483 301.74098443068465 0.7035100474842235
24.049366563188244 297.5850444339194 0.6991583632274396
24.054594118141658 295.96934878046466 0.6968353015613392
24.059821673095072 293.1024960171956 0.6932339734258312
24.065049228048487 293.9149027579531 0.695207231964332
24.0702767830019 293.75310096140475 0.7090452098180433
24.075504337955316 296.90386772609713 0.7221604979266925
24.08073189290873 298.373671646037 0.729236862252679
24.085959447862145 299.2855140914542 0.734574939343119
24.09118700281556 299.8138580670493 0.74069372918807
24.096414557768973 298.96110622678975 0.7448794592860789
24.101642112722388 297.1844740014622 0.7472033748081172
24.106869667675802 295.2413543169574 0.7486777353770407
24.112097222629217 295.55606738839464 0.7539309057073507
24.11732477758263 295.34276633948605 0.7562968599263795
24.122552332536046 292.8133183644877 0.7551491021143875
24.12777988748946 294.59649896201205 0.759312460644002
24.133007442442874 298.2016420680887 0.7690351096763237
24.13823499739629 302.17157222635075 0.7777436675305874
24.143462552349703 301.4800499709254 0.7801894212441618
24.148690107303118 298.1325667389563 0.7775261625474779
24.153917662256532 295.54993626550726 0.7771401560247502
24.159145217209947 296.58379917994716 0.7807602210342943
24.16437277216336 296.318499667679 0.7836148773850675
24.169600327116775 293.9517849548697 0.7840489163184562
24.17482788207019 292.1566009211167 0.7846217066848078
24.180055437023604 298.0799066290121 0.7946295373342579
24.18528299197702 303.51490434584167 0.8038616138053104
24.190510546930433 305.90803276012883 0.8102961324747543
24.195738101883848 302.6533453408128 0.8095072119148492
24.200965656837262 299.78266535598783 0.8083447570706147
24.206193211790676 300.16761760467983 0.8121893782484029
24.21142076674409 301.6837589262006 0.8177450361680666
24.216648321697505 300.3925874283748 0.8188462620701081
24.22187587665092 299.5597509085054 0.8190549241564282
24.227103431604334 295.4300390825506 0.8152197599653128
24.23233098655775 294.88449212908455 0.8169012602862559
24.237558541511163 293.77224804818735 0.8174539116778657
24.242786096464577 298.5590952754872 0.8270490904015526
24.248013651417992 299.0435676301001 0.8298865659927899
24.253241206371406 296.5868615896915 0.8299864177910177
24.25846876132482 293.8104898882428 0.8288980120401708
24.263696316278235 294.28149903397275 0.8313727146977488
24.26892387123165 296.5034332150638 0.8356267655562772
24.274151426185064 300.63525144778214 0.8426762002777014
24.27937898113848 301.3150066016842 0.845823575166884
24.284606536091893 302.57084536871594 0.8490347439811277
24.289834091045307 301.8577599460545 0.8493957551753732
24.29506164599872 299.9207072922653 0.8493250977607992
24.300289200952136 301.26132523756246 0.8539067556520786
24.30551675590555 301.3288978180649 0.8572294816589291
24.310744310858965 299.45191517719013 0.8561050946711445
24.31597186581238 296.54117848819646 0.8541031004775409
24.321199420765794 293.6812484731496 0.8511168823484571
24.326426975719208 293.61080436770965 0.8521516643938108
24.331654530672623 293.3916660522788 0.8532229553623145
24.336882085626037 294.9599929734943 0.857152356747178
24.34210964057945 295.32020329042365 0.8595391518346591
24.347337195532866 293.41895540192473 0.8592752691863214
24.35256475048628 291.9144695511774 0.8599860465167833
24.357792305439695 289.93960592915283 0.8588273685972821
24.36301986039311 291.5826471840958 0.8629855386382872
24.368247415346524 293.4907014600232 0.8675952018790302
24.373474970299938 299.2564129713285 0.8806827279535082
24.378702525253352 300.1416316386394 0.8844394949489452
24.383930080206767 301.80625077689825 0.8901207851052335
24.38915763516018 301.86071035066385 0.8908820406876394
24.394385190113596 303.70724831110306 0.8954082768628976
24.39961274506701 301.45237514063075 0.8930761102524819
24.404840300020425 304.6223803029382 0.900643215335186
24.41006785497384 306.8509743148904 0.9057121120813701
24.415295409927253 308.8487113344133 0.9122905271863349
24.420522964880668 301.3340077852707 0.902402309151374
24.425750519834082 298.4532896059087 0.9005601922386001
24.430978074787497 298.58268441262624 0.9023585153736176
24.43620562974091 302.2597382274717 0.9098276911081139
24.441433184694326 301.48242444657546 0.9113657101524175
24.44666073964774 300.6318439531699 0.9119263820706185
24.451888294601154 299.22337575049943 0.9128037567885453
24.45711584955457 301.55719677113166 0.9187364603131984
24.462343404507983 303.00095445358204 0.9228238641270645
24.467570959461398 302.800908030386 0.9251811373088294
24.472798514414812 303.87869242283153 0.9276249477846483
24.478026069368227 300.81502257511204 0.925543831687309
24.48325362432164 298.2717653817673 0.9231361575285633
24.488481179275055 297.1157246671052 0.9237506453639206
24.49370873422847 295.8924443012386 0.9246442552004366
24.498936289181884 297.6966167618296 0.9313691532703391
24.5041638441353 298.8696082947145 0.9359649024123556
24.509391399088713 302.19180052834986 0.9430479210254816
24.514618954042128 305.33114838788225 0.9497815346663765
24.519846508995542 307.75271094637367 0.9554445812949145
24.525074063948956 307.87293667632923 0.9575305825207571
24.53030161890237 305.9349759304231 0.9564590455641218
24.535529173855785 305.35163166242876 0.9576942105025921
24.5407567288092 304.597702427419 0.9609187130483761
24.545984283762614 306.71267880439893 0.9673370787458561
24.55121183871603 307.1629966604355 0.9712887802448493
24.556439393669443 308.63859511737866 0.974620091205318
24.561666948622857 311.3424057485861 0.9803566733765576
24.566894503576272 309.0045411222497 0.9769697429373924
24.572122058529686 307.852934837182 0.9766936033335438
24.5773496134831 300.7490773716968 0.9681986209786387
24.582577168436515 295.3462964982779 0.9638745198057433
24.58780472338993 295.8357782071309 0.9674245812305176
24.593032278343344 304.6808324631072 0.9839041872828187
24.59825983329676 315.98552325737415 1.003041728510287
24.603487388250173 317.0043789024557 1.0075031841236641
24.608714943203587 311.61976460410904 1.0012219426781523
24.613942498157 308.05615556645165 0.9977990168124177
24.619170053110416 306.5858543694626 0.9971954614322712
24.62439760806383 304.04083588808703 0.9955891867089078
24.629625163017245 300.03380382711777 0.9917958806490321
24.63485271797066 296.3799667014374 0.9872253667279745
24.640080272924074 296.7708919681219 0.9901845764863967
24.645307827877488 298.74396071551774 0.9965158957441409
24.650535382830903 301.21967762939 1.00512501945386
24.655762937784317 303.37082493509934 1.0109393924417216
24.66099049273773 300.1102052071184 1.0065343289949413
24.666218047691146 299.93270921480894 1.007548311179293
24.67144560264456 299.16208993090123 1.0087295625428425
24.676673157597975 300.37003508183733 1.0133568688550099
24.68190071255139 301.64352724990414 1.0187282315567034
24.687128267504804 298.32125493731485 1.0174738942884753
24.692355822458218 298.7427727978347 1.0227979747938687
24.697583377411632 295.0034981416736 1.0188061199915204
24.702810932365047 295.6830518967418 1.0203621135597833
24.70803848731846 291.8890964099523 1.014995775224411
24.713266042271876 290.2733942409515 1.0156806532386786
24.71849359722529 293.987365070678 1.025560418404872
24.723721152178705 298.8055879246828 1.0380286694441474
24.72894870713212 301.8045881193682 1.0445127533528447
24.734176262085533 297.63617317224083 1.0399075840629262
24.739403817038948 295.7590916194908 1.0385070652021944
24.744631371992362 297.7166293050189 1.044224709171445
24.749858926945777 302.9125489931686 1.0580209770872133
24.75508648189919 302.19455047198375 1.0610783568602618
24.760314036852606 299.70278469757585 1.060265645375161
24.76554159180602 299.24690773093243 1.0625679958753034
24.770769146759434 300.72497676197054 1.0657371750455722
24.77599670171285 302.7719688432561 1.07094055191222
24.781224256666263 300.722328093463 1.0698754629413483
24.786451811619678 299.50579982478223 1.0725626661195922
24.791679366573092 299.2451142250674 1.0761311802927485
24.796906921526507 299.01602051470473 1.0787730642304527
24.80213447647992 299.53950264967534 1.0799031880212722
24.807362031433335 299.0234464798344 1.0814657284155669
24.81258958638675 298.34647060407116 1.081716911880746
24.817817141340164 296.78103082009363 1.0810136505089893
24.82304469629358 294.7547338944071 1.0795353395784335
24.828272251246993 294.8727033319037 1.0821548257612148
24.833499806200408 294.20302666190025 1.0837621831028184
24.838727361153822 296.9379609909458 1.0916512364931488
24.843954916107236 300.5390763407033 1.1017693254116325
24.84918247106065 302.72645588050676 1.1091171153257484
24.854410026014065 302.9523078930559 1.1141218715433718
24.85963758096748 301.8269442337351 1.114429284198202
24.864865135920894 300.41313761790764 1.1146527614808088
24.87009269087431 298.049181987776 1.112954297523663
24.875320245827723 296.190155055818 1.1126680405560057
24.880547800781137 297.93641465089104 1.1181683004564154
24.885775355734552 299.5251204046355 1.1241692858841288
24.891002910687966 299.49804199364365 1.1272878077912256
24.89623046564138 303.15380660885836 1.1401789795190862
24.901458020594795 303.4177007735287 1.1439167814781979
24.90668557554821 306.94370295840343 1.1537144628679894
24.911913130501624 303.618640183668 1.1484545613126074
24.91714068545504 303.95708473263176 1.1501862665532823
24.922368240408453 296.9778540123192 1.1394130542994745
24.927595795361867 295.8608694634938 1.1412607436409865
24.93282335031528 294.22675075876367 1.141615625652117
24.938050905268696 298.2185886050764 1.1526411797239704
24.94327846022211 302.51170948535577 1.1653500845960747
24.948506015175525 304.44329839977485 1.1722432253351587
24.95373357012894 308.5825526032128 1.182438505329208
24.958961125082354 308.6519263808306 1.1865552856278383
24.964188680035768 306.73916288747955 1.1884437297642514
24.969416234989183 302.42334104706424 1.1845494683938276
24.974643789942597 303.01439598006783 1.1883062068471526
24.97987134489601 305.6380854179805 1.1968473548031062
24.985098899849426 307.91689231643505 1.2043891535369222
24.99032645480284 306.9556628016206 1.2046471017065474
24.995554009756255 305.6416158279423 1.2042773625455232
25.00078156470967 308.3724142444811 1.2117481349701815
25.006009119663084 310.1596027015637 1.217742019225924
25.011236674616498 306.7695382443905 1.213259466313936
25.016464229569912 303.6919584193084 1.2114019297070395
25.021691784523327 300.4552893370128 1.210675795289192
25.02691933947674 303.1711305674043 1.2191511417510357
25.032146894430156 302.6629981310527 1.222542614502995
25.03737444938357 304.3374624580669 1.2300207697180687
25.042602004336985 306.986080271596 1.2388338510630958
25.0478295592904 309.9379861442667 1.248430113663328
25.053057114243813 315.7238136730775 1.262627586988604
25.058284669197228 311.0589852809365 1.2605572597595727
25.063512224150642 304.10552012495845 1.2516973357992638
25.068739779104057 299.99217721645783 1.2486261630740565
25.07396733405747 303.24915721178024 1.2588415343102919
25.079194889010886 306.1316715935991 1.2677412548126454
25.0844224439643 302.8347288530723 1.263533175618343
25.089649998917714 297.58119548942824 1.254097746888852
25.09487755387113 297.52426448899894 1.2547537003359126
25.100105108824543 303.00061459823644 1.2694246077059828
25.105332663777958 304.89105464675794 1.2796022028003198
25.110560218731372 313.9654021413294 1.3027339565513951
25.115787773684787 315.28054792772963 1.3110451622962194
25.1210153286382 317.00293190270344 1.3183910803892567
25.126242883591615 311.7645135127582 1.3134653769467055
25.13147043854503 305.913869682125 1.3050507513010008
25.136697993498444 307.72131551344194 1.311080559219166
25.14192554845186 308.9616638539457 1.3175782756379808
25.147153103405273 316.6256469530154 1.338778010276067
25.152380658358688 317.8989821166506 1.3451000961500155
25.157608213312102 320.1348465228977 1.3543687362650705
25.162835768265516 321.20621884166843 1.362757194944911
25.16806332321893 321.4463323066813 1.3709852025390679
25.173290878172345 315.81435401070104 1.3636092582951573
25.17851843312576 308.53863073489055 1.3485943033008705
25.183745988079174 306.4704363647876 1.3455289267725694
25.18897354303259 308.48246443043615 1.3552564999932055
25.194201097986003 310.28645173523665 1.3657971775877082
25.199428652939417 312.43272023180424 1.3734703764343288
25.204656207892832 316.0515901596522 1.3840235216141754
25.209883762846246 319.7402181769678 1.3973230388605227
25.21511131779966 318.1212358305483 1.4027574927894904
25.220338872753075 316.5641563809608 1.4058028541362397
25.22556642770649 312.989592496698 1.4015076749557889
25.230793982659904 309.35299505987797 1.3945400863965955
25.23602153761332 312.43596591853253 1.4043347676063698
25.241249092566733 312.9898176991436 1.4148741165196057
25.246476647520147 315.91930034491116 1.4264423864810793
25.25170420247356 314.83746023128396 1.429131202004157
25.256931757426976 318.6644224042734 1.441685391250648
25.26215931238039 318.63316411768324 1.4499813222832107
25.267386867333805 319.449223083632 1.4578985139425784
25.27261442228722 320.7090530044394 1.464676439022554
25.277841977240634 326.76954340816724 1.483002418489482
25.283069532194048 329.65309002204674 1.4933891809567552
25.288297087147463 323.95263754042475 1.4861070984321927
25.293524642100877 318.1999126169399 1.476287378843287
25.29875219705429 314.3031638570433 1.4745498297153576
25.303979752007706 315.6215291524927 1.4811998353193805
25.30920730696112 315.57287869270044 1.4867341384569086
25.314434861914535 320.00369883657504 1.5038238281041976
25.31966241686795 315.1140941090286 1.5022554623998374
25.324889971821364 319.2575330032432 1.520353462067543
25.330117526774778 317.4197189852688 1.5244990799691263
25.335345081728192 322.2321642897286 1.5395454612377077
25.340572636681607 320.6978302808474 1.5420516805328213
25.34580019163502 323.20272637688 1.5489239876800966
25.351027746588436 323.0123859477321 1.5546834015117916
25.35625530154185 325.68917074452963 1.5664364133372335
25.361482856495265 320.6572019305921 1.5606982371370342
25.36671041144868 314.98020870190425 1.5534875618717483
25.371937966402093 310.49111726434 1.5469363300028927
25.377165521355508 314.72914446866514 1.563586430170499
25.382393076308922 318.84362442544466 1.5800331991532734
25.387620631262337 320.5560896530103 1.590639211739558
25.39284818621575 314.79089198873646 1.5836532719433807
25.398075741169166 308.6222548472133 1.5788630071818082
25.40330329612258 303.17065553938596 1.5758366899235388
25.408530851075994 304.7594530435235 1.5911374772825626
25.41375840602941 310.3744631342232 1.6106859991770852
25.418985960982823 313.48083881095044 1.620326549727669
25.424213515936238 312.0560170642504 1.623179152247647
25.429441070889652 314.8599161963523 1.634205581952955
25.434668625843067 321.88523544461725 1.6606741864748096
25.43989618079648 325.9049936849831 1.6770306330833058
25.445123735749895 325.32045776086585 1.6822294557791482
25.45035129070331 320.236973015617 1.6775181637547054
25.455578845656724 321.0425865949206 1.690589187454676
25.46080640061014 319.2614979486573 1.6954391259835488
25.466033955563553 324.41582344318715 1.7209885548037505
25.471261510516968 325.2251304293095 1.7317580870888927
25.476489065470382 327.3826690048543 1.7460535662401446
25.481716620423796 318.2039512749258 1.7295868123401033
25.48694417537721 314.5226772814548 1.72092031120756
25.492171730330625 310.8168128874288 1.7197317482279177
25.49739928528404 311.29661433747447 1.7301107548347865
25.502626840237454 314.5294025988346 1.7518831876050285
25.50785439519087 314.9614381189425 1.7639505202859995
25.513081950144283 321.6487787979646 1.791985903253928
25.518309505097697 324.87949760822084 1.8129844727665634
25.523537060051112 326.74667027109643 1.8255423532428758
25.528764615004526 332.93996141452016 1.8500608131875895
25.53399216995794 332.1448681890958 1.8492947535764903
25.539219724911355 328.1494841833978 1.8482117815501566
25.54444727986477 323.92937398255214 1.8419912454752385
25.549674834818184 319.9534300601084 1.84629619115332
25.5549023897716 327.75996877327594 1.8766700435844974
25.560129944725013 323.64683052330145 1.8768172084850152
25.565357499678427 329.44099135993946 1.9008847853900235
25.57058505463184 325.0667631168669 1.899086441101585
25.575812609585256 324.50804607273744 1.9104729844401613
25.58104016453867 316.86239457341276 1.9009955977993698
25.586267719492085 317.66307588536154 1.9175592624799485
25.5914952744455 322.8844564628072 1.9410514055580972
25.596722829398914 327.165673102021 1.9687672448286593
25.601950384352328 329.4022302226305 1.9835662881766971
25.607177939305743 333.05490473685524 2.01325033324831
25.612405494259157 331.2171915404974 2.0132744009487236
25.61763304921257 331.28942578503535 2.027717797993269
25.622860604165986 325.2246244795292 2.0188237375083062
25.6280881591194 324.23499364181106 2.035537694835148
25.633315714072815 321.484909376745 2.0417828565951117
25.63854326902623 317.86519741928714 2.044978711434105
25.643770823979644 322.6247453737961 2.0692677566357807
25.648998378933058 324.52888480784304 2.089078447233594
25.654225933886472 332.3610487735241 2.135011366988411
25.659453488839887 330.38344080681657 2.1522507398732484
25.6646810437933 333.5091488984474 2.1853690516637116
25.669908598746716 330.5982943836017 2.183699689887159
25.67513615370013 329.76100255882284 2.195584063097921
25.680363708653545 326.3240480814396 2.193839480481179
25.68559126360696 328.5506670644547 2.2240672627649225
25.690818818560373 328.03065353061095 2.232806117339268
25.696046373513788 321.2327285037627 2.2239400170300656
25.701273928467202 312.3127725751828 2.2035439543312627
25.706501483420617 306.36782706808214 2.1978479565811266
25.71172903837403 316.01251088160797 2.2511555323075587
25.716956593327446 318.3303419837243 2.2740099393114943
25.72218414828086 324.18446542633694 2.313269860969944
25.727411703234274 322.1564757244953 2.3203616393857347
25.73263925818769 320.7742043137285 2.339525570159752
25.737866813141103 317.4142785806915 2.342701383016953
25.743094368094518 316.88561636911606 2.3650433925934706
25.748321923047932 318.7828636480227 2.3901146631569765
25.753549478001347 324.0477874967988 2.4331075222344363
25.75877703295476 325.1524580581337 2.459004731811491
25.764004587908175 329.86590488275834 2.499751382396645
25.76923214286159 332.95949855546047 2.538050402867142
25.774459697815004 325.40024022749 2.5294854696973235
25.77968725276842 327.04837141115496 2.5706106862493407
25.784914807721833 322.64905508676253 2.577185761502484
25.790142362675248 336.37745359773135 2.664243306396528
25.795369917628662 339.14346980285444 2.6966507957219075
25.800597472582076 350.0855609639487 2.7759422091595103
25.80582502753549 337.95043660627226 2.7520727623408434
25.811052582488905 338.3646637753551 2.787194308792166
25.81628013744232 333.4898374433832 2.787793951212085
25.821507692395734 338.67653387794854 2.8434880093754415
25.82673524734915 334.5372158288683 2.864257235404828
25.831962802302563 338.75944782426615 2.9298476697265845
25.837190357255977 345.63645901287373 3.0086914739182675
25.84241791220939 345.1714743018602 3.0487297566184357
25.847645467162806 343.9485637160665 3.075116193943161
25.85287302211622 334.51852694233474 3.071071634067187
25.858100577069635 334.84800949463977 3.108869028137559
25.86332813202305 324.8140182280699 3.1085671172148954
25.868555686976464 323.84316311302763 3.146750802033857
25.87378324192988 322.64913898216594 3.1823419871777987
25.879010796883293 322.6127235732793 3.2266126738011085
25.884238351836707 341.9808467009674 3.367246053191797
25.88946590679012 342.7765014877111 3.425550277118062
25.894693461743536 346.90326908179384 3.5104331481627318
25.89992101669695 317.91266023693873 3.412224522538877
25.905148571650365 303.76349469507494 3.4218595299382915
25.91037612660378 316.61854731294665 3.5547445203919428
25.915603681557194 324.6664409500938 3.6814547759264324
25.920831236510608 337.4554443516051 3.8033834276680816
25.926058791464023 320.04642856944275 3.784145695844232
25.931286346417437 318.4352695804884 3.8470290559785125
25.93651390137085 307.5025813338538 3.879501017100404
25.941741456324266 320.51342448920286 4.0493372481975225
25.94696901127768 316.9289404673698 4.132227109177214
25.952196566231095 316.07464822926653 4.241184633349971
25.95742412118451 307.5217671095291 4.293076104901462
25.962651676137924 307.351995148813 4.3941663790308425
25.967879231091338 319.37715131060304 4.553159780935063
25.973106786044752 325.3047821880421 4.669969045207467
25.978334340998167 310.55528288695984 4.633944483150395
25.98356189595158 298.6906661627822 4.631544794056167
25.988789450904996 301.3424451470434 4.718334072779672
25.99401700585841 306.4953564807002 4.865882697077238
25.999244560811825 307.2824618045967 4.936316199592801
26.00447211576524 304.4607389682068 5.04400404347059
26.009699670718653 300.42080607800546 5.081067142411551
26.014927225672068 312.23876261720864 5.3181117057708684
26.020154780625482 298.48997941455025 5.291510705086981
26.025382335578897 287.6381312083695 5.331868413620461
26.03060989053231 268.6995647714636 5.2671206846712275
26.035837445485726 274.40875928888556 5.462343991699764
26.04106500043914 272.36029100291984 5.591348193723527
26.046292555392554 292.3402662126179 5.943018814021421
26.05152011034597 301.5007881997823 6.241485501937437
26.056747665299383 294.2754619466118 6.323885718383848
26.061975220252798 286.0853257925341 6.501382775195187
26.067202775206212 267.0604942602885 6.439088135793842
26.072430330159627 279.63332407538815 6.944440401889611
26.07765788511304 281.85286516001366 7.176637450699025
26.082885440066455 280.96251844016007 7.585932234027119
26.08811299501987 291.10587997550294 8.039065903008938
26.093340549973284 274.0961359079682 8.311332572966503
26.0985681049267 298.50681153934687 9.18586096383139
26.103795659880113 270.0451308116896 9.402325842278456
26.109023214833528 249.83818004727047 9.855689569967064
26.114250769786942 218.7057466837963 10.103130909379614
26.119478324740356 204.23938687941111 11.27102460868408
26.12470587969377 212.49738710517047 13.134465937533788
26.129933434647185 185.1861865354661 16.94982400374429
26.1351609896006 186.95924253479464 24.091663121843858
