# Supplementary material for: Unraveling metal effects on CO2 uptake in pyrene-based metal-organic frameworks
Source: Nat Commun. 2025 Feb 11;16:1516. doi: 10.1038/s41467-025-56296-w (PMC11814143; doi:10.1038/s41467-025-56296-w)
Supplement: Supplementary file 3 — Source Data [file 41467_2025_56296_MOESM3_ESM.zip › SourceCode/SuppInf/FigureS5_Ga-TBAPy_InSitu_VariableT_PXRD/Data/GaTBAPy_0164p.dat]

0.002613777476707968 22.05218729668385 7.586344185001291
0.007841332430123905 20.562960428950515 6.052405205497264
0.01306888738353984 19.712951838875934 4.491756295879556
0.018296442336955775 21.074560309148044 3.2444564075535127
0.02352399729037171 21.3098128865386 2.992415226093842
0.028751552243787646 18.828305002150678 2.5546842761334223
0.03397910719720358 19.35676491299762 2.1826351623718474
0.03920666215061952 19.270162419476986 2.131857893714724
0.04443421710403546 20.727914132653627 2.149416116893538
0.0496617720574514 23.395985252650046 2.1975742917261787
0.054889327010867336 23.584112993755863 2.258271921501788
0.060116881964283275 25.721490896474986 2.289686838772121
0.06534443691769921 26.031104076866548 2.188527223495112
0.07057199187111515 23.84322843160374 1.9286005616764716
0.07579954682453109 24.854668014169107 1.9674412305896636
0.08102710177794703 22.3068051031731 1.7217306153918617
0.08625465673136297 21.417721037770534 1.6736333553172047
0.09148221168477891 20.713501995743144 1.5599718931800997
0.09670976663819485 18.264890331018048 1.4254328833538026
0.10193732159161079 16.4080974263573 1.3524227305788723
0.10716487654502672 13.50210934427875 1.2429504537471239
0.11239243149844266 13.35220026676636 1.1892797596349136
0.1176199864518586 14.3470529698779 1.1781945812205716
0.12284754140527454 17.499331645975275 1.1967675803545483
0.12807509635869047 19.408115091866904 1.2161871636638193
0.1333026513121064 20.245370043592118 1.271541299377975
0.13853020626552232 21.190732374897863 1.276061181320709
0.14375776121893824 20.407102265742502 1.2981351389696305
0.14898531617235417 19.411166228332 1.2548095497224243
0.1542128711257701 18.061220547356605 1.1559363583809326
0.15944042607918602 15.188862832328148 1.0334411576089864
0.16466798103260194 16.17842323223028 1.0333606094744694
0.16989553598601786 18.72260623980607 1.0957084833328643
0.1751230909394338 19.9059664724033 1.0995083225377305
0.18035064589284971 20.746998470152572 1.0984519869577385
0.18557820084626564 20.132987756295453 1.0564919969113489
0.19080575579968156 18.642783326380428 1.0021228815114043
0.1960333107530975 19.328386213096508 1.0317976260839432
0.20126086570651341 20.557435782288653 1.0715949910526479
0.20648842065992934 20.40226043470196 1.0407664368168255
0.21171597561334526 19.95253177555912 1.0013096060234201
0.2169435305667612 19.480555643122212 0.9696460352317742
0.22217108552017711 20.175513455887142 0.9654230301464406
0.22739864047359304 20.309845147622713 0.9828918990667314
0.23262619542700896 20.01722070633446 0.9567665804817148
0.2378537503804249 19.58168682089842 0.9446741218400957
0.2430813053338408 17.90385021852018 0.9065469779998325
0.24830886028725674 19.10729184355117 0.9100330703415935
0.25353641524067266 18.783160341868175 0.8711582794747119
0.2587639701940886 19.103161709584835 0.8688904393467132
0.2639915251475045 19.255418377577772 0.8752902153675703
0.26921908010092044 19.417567030369106 0.8985281149644071
0.27444663505433636 18.640784466482852 0.8962562312605009
0.2796741900077523 16.833358929139532 0.8268449241465157
0.2849017449611682 15.494681571569366 0.7755994561884517
0.29012929991458414 15.121303976734138 0.7511160550055849
0.29535685486800006 15.327788938074132 0.7604334194991782
0.300584409821416 16.148834268838304 0.7966321771166816
0.3058119647748319 16.595047234829572 0.8026486002009823
0.31103951972824784 16.842590571082475 0.8236892026421445
0.31626707468166376 18.099072682162994 0.8533576001916499
0.3214946296350797 18.725206950145985 0.8691466140345021
0.3267221845884956 19.04625315420077 0.8854449122222274
0.33194973954191154 19.34390982977966 0.8707960260710697
0.33717729449532746 17.85934450596146 0.8209969773487082
0.3424048494487434 17.302149842165104 0.8024666378645594
0.3476324044021593 17.39467171250819 0.813412529586852
0.35285995935557524 18.09134424944866 0.8408284353884393
0.35808751430899116 18.24147266120876 0.8530679122775352
0.3633150692624071 18.214827687549217 0.8408871249535952
0.368542624215823 17.752780776724016 0.8182257376779799
0.37377017916923894 18.816547674488426 0.8231402634878292
0.37899773412265486 17.36878916176271 0.8131886389795678
0.3842252890760708 17.957020914414063 0.8570219578842853
0.3894528440294867 18.235283118350864 0.8689262411596304
0.39468039898290264 17.98565339170912 0.86010357978823
0.39990795393631856 19.228994018619996 0.851201989755477
0.4051355088897345 19.40663373834189 0.8210683099103588
0.4103630638431504 18.59901914733525 0.7865286282412735
0.41559061879656634 18.40192702434975 0.7868612270146668
0.42081817374998226 17.708771040225347 0.762051570919456
0.4260457287033982 16.629273996630403 0.7408244455020044
0.4312732836568141 16.77321097572502 0.7282578482394446
0.43650083861023004 17.208221973657682 0.7398781166704201
0.44172839356364596 17.30156978048504 0.7549673186627253
0.4469559485170619 17.879289214790827 0.7807639450111447
0.4521835034704778 18.011350718586403 0.7943602573347861
0.45741105842389373 17.664288457439838 0.7814290776284734
0.46263861337730966 18.44242582726591 0.7808335069745056
0.4678661683307256 18.635647278936204 0.7714000229796711
0.4730937232841415 18.481286160161794 0.7484577438644225
0.47832127823755743 18.254785698047748 0.7461614436089216
0.48354883319097336 18.68600305073977 0.7592431902801532
0.4887763881443893 17.652702871343713 0.7379982671958687
0.4940039430978052 18.126759596043847 0.7457282688285382
0.49923149805122113 18.048877638782326 0.73396048445557
0.5044590530046371 18.110908712165934 0.7416171233606694
0.5096866079580531 18.094201361897785 0.7447056270844293
0.5149141629114691 17.448976333374933 0.7426751252838751
0.5201417178648851 17.838648697200203 0.7450951171658126
0.525369272818301 18.52932844948535 0.7471317200698673
0.530596827771717 19.092193694812618 0.7430159253147852
0.535824382725133 18.841118090833223 0.720674990765729
0.541051937678549 19.184289742326538 0.721422329771254
0.546279492631965 19.845978904523577 0.7399231546887305
0.5515070475853809 20.37559328446294 0.7424359340692054
0.5567346025387969 20.760967935376755 0.7461476710767466
0.5619621574922129 20.25939877481101 0.7441221239848612
0.5671897124456289 20.100729698204837 0.7295546201016166
0.5724172673990449 19.526570826360402 0.7182200433752357
0.5776448223524608 19.095387024072096 0.6975549633032885
0.5828723773058768 19.63778351806602 0.7158180267673164
0.5880999322592928 19.07671310573245 0.730814105077646
0.5933274872127088 18.681496551539283 0.7280856619732824
0.5985550421661248 18.34592230872925 0.7221184702620045
0.6037825971195407 18.22183888520492 0.7076947211575877
0.6090101520729567 18.472419554395533 0.6958598193009686
0.6142377070263727 19.10902325772875 0.7132327095357028
0.6194652619797887 19.33442381764898 0.7147346568946895
0.6246928169332047 18.57377814401996 0.7069892355213991
0.6299203718866206 17.593545086228243 0.6899937888042935
0.6351479268400366 16.968344254984792 0.6783565834316319
0.6403754817934526 16.998852584604602 0.677157684274765
0.6456030367468686 17.448190403038197 0.6751156043610073
0.6508305917002846 19.06834146983406 0.7000713510869032
0.6560581466537005 20.14836859558344 0.7200658632486436
0.6612857016071165 20.890001005468953 0.7507659520056496
0.6665132565605325 20.147619448413284 0.7438814659533656
0.6717408115139485 19.411522120419168 0.7128070123349092
0.6769683664673645 18.639731021967876 0.6788035487397835
0.6821959214207804 18.22676018976592 0.6631178094578146
0.6874234763741964 18.217275849537767 0.665939011794286
0.6926510313276124 19.370493926197746 0.690106467960218
0.6978785862810284 19.67363013508225 0.6904334007793214
0.7031061412344444 20.78451244180206 0.7034238470759693
0.7083336961878604 20.74876179992209 0.7070661309552367
0.7135612511412763 20.299366189176045 0.7048433039301552
0.7187888060946923 20.658942658072736 0.7186541649774832
0.7240163610481083 21.464083966387875 0.7335664061112142
0.7292439160015243 23.383851450409136 0.7561717606062134
0.7344714709549403 24.682104723799196 0.7665507061302187
0.7396990259083562 25.13365399905456 0.774618767324956
0.7449265808617722 25.28945212144318 0.7758579542002934
0.7501541358151882 25.5729601905181 0.7833422911002528
0.7553816907686042 26.914936948807025 0.8034444882514279
0.7606092457220202 28.531166052210846 0.8210777234920159
0.7658368006754361 29.717585614970535 0.8349494894337771
0.7710643556288521 30.662125161910886 0.8179005060583846
0.7762919105822681 30.527998039311978 0.82294957035752
0.7815194655356841 29.498195853803793 0.8133961677340782
0.7867470204891001 30.682092437456838 0.8417967645917847
0.791974575442516 31.328639516664037 0.8603137103858977
0.797202130395932 31.7441432687753 0.8614545127980019
0.802429685349348 33.51656149936857 0.8730884634564108
0.807657240302764 33.78195375894272 0.8758614543747419
0.81288479525618 35.45971964525351 0.8995713253205774
0.8181123502095959 38.28904864954271 0.9388868892212054
0.8233399051630119 40.4764436910481 0.9733331019588405
0.8285674601164279 43.29591232000468 1.0204171023722335
0.8337950150698439 46.59982269316845 1.0754904655175936
0.8390225700232599 51.3545466477692 1.1591850062144347
0.8442501249766758 53.511087559311896 1.1657248382344692
0.8494776799300918 55.07352591709019 1.1921544312118177
0.8547052348835078 57.402384907514985 1.2102335552627328
0.8599327898369238 60.52089567388334 1.232144466294177
0.8651603447903398 64.20015506587846 1.2775290890777866
0.8703878997437557 70.48780212402201 1.3362703800332496
0.8756154546971717 73.28766039391884 1.324796167169711
0.8808430096505877 74.99088362951919 1.329242237768993
0.8860705646040037 77.26568117393148 1.3397775562432732
0.8912981195574197 78.24641968843011 1.3517631955156664
0.8965256745108356 79.11612300285167 1.3666738505495144
0.9017532294642516 80.00001985626798 1.3769314401999153
0.9069807844176676 78.83825159912283 1.3569751760983277
0.9122083393710836 79.78368110137532 1.371070067185544
0.9174358943244996 80.11423622857619 1.365087888062281
0.9226634492779155 83.21294475794181 1.3895389158926057
0.9278910042313315 85.81961993980097 1.4153760255674463
0.9331185591847475 86.21243008545453 1.4000079542494974
0.9383461141381635 87.1159911313446 1.4006998744654684
0.9435736690915795 87.37275637477745 1.4188923687608674
0.9488012240449955 90.01614219753336 1.4234102990397577
0.9540287789984114 92.08262366013544 1.4181788236263215
0.9592563339518274 95.19955234132753 1.435366378291005
0.9644838889052434 96.11390641301712 1.4466072664665757
0.9697114438586594 97.35940758788327 1.45521991604454
0.9749389988120754 99.46742302399278 1.4803710982966964
0.9801665537654913 100.61303114207954 1.4815966227621276
0.9853941087189073 102.89831488780324 1.4984177935183467
0.9906216636723233 105.20059742047604 1.502432408033773
0.9958492186257393 107.27753709198434 1.525193405149971
1.0010767735791553 109.55971897073064 1.5568333870192557
1.0063043285325712 108.92632948000428 1.5543055791711227
1.0115318834859872 105.00749387258492 1.5013079071263677
1.0167594384394032 110.25243382338304 1.5026884152011162
1.0219869933928192 115.04631648223022 1.5198317163794066
1.0272145483462352 117.04402192103701 1.5431004816274085
1.0324421032996511 119.42158398705821 1.5754558258866895
1.0376696582530671 119.91191089286073 1.5966400563241625
1.042897213206483 125.07889046241057 1.6272273328275921
1.048124768159899 123.13635221753636 1.6008711902014814
1.053352323113315 126.64623150268478 1.608565629447221
1.058579878066731 129.2056986666661 1.6227394979850145
1.063807433020147 125.1306004292116 1.5872903149213398
1.069034987973563 128.47128727772005 1.6085125451162692
1.074262542926979 130.42458043723886 1.6305162371014184
1.079490097880395 134.03676816407796 1.6602430269825619
1.084717652833811 134.59383384932428 1.6530703487830727
1.089945207787227 132.19204562192624 1.6531194809620071
1.095172762740643 134.42893491728273 1.6651736181570211
1.1004003176940589 134.24303649525513 1.6649518460958859
1.1056278726474749 132.3841862934789 1.640052139000386
1.1108554276008908 132.48737053649475 1.628597952770435
1.1160829825543068 126.71340717174083 1.5771255466506466
1.1213105375077228 128.89573927015923 1.5872389332645531
1.1265380924611388 128.67538768173605 1.588805406032843
1.1317656474145548 125.56558847662187 1.568489477884603
1.1369932023679707 123.26263999432003 1.551282795800266
1.1422207573213867 123.70716608371626 1.5714993006698372
1.1474483122748027 130.02270116456828 1.6428156947716595
1.1526758672282187 138.78110343256293 1.6912034722413363
1.1579034221816347 142.94788399190335 1.7288343464949032
1.1631309771350506 136.43031586643963 1.6530939964518967
1.1683585320884666 136.19723071327564 1.6253235593580586
1.1735860870418826 133.49775810503533 1.604559839371375
1.1788136419952986 137.9887405930504 1.6325890251423083
1.1840411969487146 135.88333735015286 1.5965947528672988
1.1892687519021305 137.6534665388087 1.6210876582580107
1.1944963068555465 143.651938246043 1.655970346953605
1.1997238618089625 142.522590787588 1.6224009529513193
1.2049514167623785 145.66363439210954 1.6587941325843778
1.2101789717157945 147.43552872535264 1.688319388804659
1.2154065266692105 150.58594506699657 1.724804545423812
1.2206340816226264 152.13969897209884 1.7624880946776422
1.2258616365760424 147.57102784663928 1.7360612106606623
1.2310891915294584 149.68222360148513 1.7399090115968798
1.2363167464828744 144.07363000935385 1.695599380038207
1.2415443014362904 140.41088796216184 1.6425959720945693
1.2467718563897063 136.0762619279928 1.6231752592283926
1.2519994113431223 135.86815124689156 1.6385654278580704
1.2572269662965383 140.5564080999491 1.6514725880115442
1.2624545212499543 146.41800349688262 1.6857203649372363
1.2676820762033703 146.80229434247914 1.70045540148535
1.2729096311567862 144.270583847521 1.6837260998433505
1.2781371861102022 138.20630839016923 1.644921989368405
1.2833647410636182 137.74784708925105 1.6307200877667234
1.2885922960170342 139.57726850520268 1.6480154448938913
1.2938198509704502 145.1495346021289 1.6982502800673622
1.2990474059238661 145.1596969821082 1.6989381718356542
1.3042749608772821 147.40479068648793 1.6915018020581691
1.309502515830698 145.13363996192223 1.6822182108034203
1.314730070784114 143.2452394065785 1.6883527799703142
1.31995762573753 150.45647618172248 1.7507494882546253
1.325185180690946 151.11976187528956 1.7492294382861842
1.330412735644362 147.33410522289483 1.7025373095454401
1.335640290597778 141.46280254679533 1.6400894477827308
1.340867845551194 140.33246939205 1.6481629747353579
1.34609540050461 138.19174114125985 1.642531141061543
1.351322955458026 138.8696511437478 1.6449763531868364
1.356550510411442 133.17479390680455 1.5968270311956005
1.361778065364858 128.09275268543104 1.5597572566503015
1.3670056203182739 131.79807967378093 1.598275380060797
1.3722331752716899 134.35253471265762 1.622176485497287
1.3774607302251058 141.49500760406548 1.6712725747444146
1.3826882851785218 141.99623974996913 1.6780540616874835
1.3879158401319378 143.18067003661767 1.6632344451492376
1.3931433950853538 143.13161605807255 1.6702591512930887
1.3983709500387698 139.11509323394532 1.6388849859925874
1.4035985049921857 139.35180380942018 1.6430322527083758
1.4088260599456017 136.34388989705533 1.6471510360153383
1.4140536148990177 135.79943571940152 1.6534505760249245
1.4192811698524337 141.77637942199135 1.7004560168415381
1.4245087248058497 136.7500017591328 1.6693975827159735
1.4297362797592656 138.6060648579869 1.6679051246151482
1.4349638347126816 135.171663319783 1.6468860405507832
1.4401913896660976 132.1158312259328 1.628071752869369
1.4454189446195136 131.51280131748132 1.6260021719520699
1.4506464995729296 135.20735597706502 1.6632613316586902
1.4558740545263456 133.99449774513718 1.6274003030026551
1.4611016094797615 133.31638146706308 1.6512228931432655
1.4663291644331775 129.19974202477323 1.641135967446893
1.4715567193865935 128.5518608746628 1.6413524349847703
1.4767842743400095 126.15313913707189 1.6283514853869123
1.4820118292934255 126.88109617183463 1.6344462067219367
1.4872393842468414 126.29301006349333 1.6171008513111977
1.4924669392002574 128.54110347543997 1.637156062313746
1.4976944941536734 128.9299999404615 1.6369558271659321
1.5029220491070894 128.94584303364928 1.642456882961689
1.5081496040605054 133.32122029047912 1.6577627997216509
1.5133771590139213 129.0558443391803 1.6358799038624434
1.5186047139673373 135.27677545046538 1.687973680168871
1.5238322689207533 133.48915546180595 1.665472575064299
1.5290598238741693 134.20109457714582 1.647678648103896
1.5342873788275853 130.70251931009324 1.6182197940047678
1.5395149337810012 125.39649371469854 1.606142086420811
1.5447424887344172 132.00261690961213 1.6646523211840496
1.5499700436878332 134.2006516360997 1.6590951453944625
1.5551975986412492 141.72411417253866 1.6756709716393094
1.5604251535946652 139.89523635141282 1.6559228837128188
1.5656527085480811 136.8952246813858 1.6243568131222836
1.5708802635014971 136.0794912339874 1.6217850027697374
1.576107818454913 136.83296603369794 1.647772080756406
1.581335373408329 143.60601862730724 1.7038299702222086
1.586562928361745 147.0044880356433 1.7364520263230576
1.591790483315161 143.01601052464483 1.7098451323051695
1.597018038268577 139.5192888326599 1.6577427098366455
1.602245593221993 138.75217929980488 1.632723874957602
1.607473148175409 144.13708363221937 1.662859591103248
1.612700703128825 144.30784552915117 1.6554050784925138
1.617928258082241 144.2007309937542 1.6578377107116835
1.623155813035657 141.58099343666686 1.6367010511916964
1.628383367989073 145.9268190373125 1.6801554976104982
1.6336109229424889 155.51560839977725 1.7317929406845158
1.6388384778959049 157.897777248041 1.7505452790932599
1.6440660328493208 166.85752651760674 1.7970194704689615
1.6492935878027368 178.0828203569424 1.8485295346307151
1.6545211427561528 175.53727526928583 1.8518642867950827
1.6597486977095688 175.03985965497162 1.8551067190363484
1.6649762526629848 181.6678959193657 1.896547409194472
1.6702038076164007 186.02496012060107 1.9054409138922899
1.6754313625698167 196.15279427557743 1.9145434268396295
1.6806589175232327 195.81473561342426 1.8907323343955003
1.6858864724766487 194.9896901131457 1.8712840101825094
1.6911140274300647 192.6297231152985 1.8546880666677066
1.6963415823834807 189.47665884900428 1.8249962802063469
1.7015691373368966 186.59552885419512 1.8180334968511
1.7067966922903126 181.43127952029894 1.793225629341013
1.7120242472437286 179.34308534411005 1.7900667626838866
1.7172518021971446 178.72959355465338 1.7799692918030052
1.7224793571505606 188.51475294165758 1.817368066411703
1.7277069121039765 196.4228938133104 1.8573404383136904
1.7329344670573925 208.79435232959574 1.9115586356017908
1.7381620220108085 204.16295520410074 1.8668541345892211
1.7433895769642245 205.08967902617556 1.8768170686002168
1.7486171319176405 202.04477425861992 1.83654177582279
1.7538446868710564 213.96618554284123 1.9090774546491172
1.7590722418244724 226.21764961195214 1.9597463211821817
1.7642997967778884 234.57276950197763 2.0059660119729883
1.7695273517313044 237.08533055485043 2.010756771592017
1.7747549066847204 230.54378500927396 1.967976486676304
1.7799824616381363 224.8949036845415 1.9461869788680108
1.7852100165915523 233.04487641996613 1.9725727184585333
1.7904375715449683 237.03625961713928 1.9866205879375385
1.7956651264983843 236.84886280667794 1.9876124235010506
1.8008926814518003 226.43956504109923 1.899138356289038
1.8061202364052162 223.5150801070562 1.8695334213050345
1.8113477913586322 222.1643222444281 1.8349323017472363
1.8165753463120482 228.53343695794393 1.8560428486152822
1.8218029012654642 232.0444892270879 1.8903773834880624
1.8270304562188802 234.03358155715216 1.9102341809976906
1.8322580111722961 240.9214009377005 1.9392618885465982
1.8374855661257121 235.24206127008148 1.8952066400703331
1.842713121079128 231.57046656287392 1.8512125290674444
1.847940676032544 226.08370882068036 1.799988431047502
1.85316823098596 229.71577303448242 1.8096102333996313
1.858395785939376 239.90918759986252 1.8671577992176804
1.863623340892792 249.58811428765694 1.9160726862067248
1.868850895846208 251.55132647510396 1.9200991312646918
1.874078450799624 242.8623240941902 1.8700483715008238
1.87930600575304 238.76427622507234 1.8298823608336556
1.884533560706456 229.9670979138939 1.775999526980466
1.889761115659872 227.93250406269308 1.7671838892373395
1.894988670613288 232.40461733095844 1.7857554717759143
1.9002162255667039 239.99513146558687 1.8265521916593486
1.9054437805201199 239.51153800108838 1.8225481938251906
1.9106713354735358 238.04619177344836 1.8035874349565806
1.9158988904269518 236.7507774733253 1.7908591639988887
1.9211264453803678 234.54130187407972 1.7695098198998724
1.9263540003337838 234.00262431524908 1.761158538487653
1.9315815552871998 235.3114478447776 1.785293591746282
1.9368091102406157 227.9621346518274 1.740502944815609
1.9420366651940317 227.11486699454443 1.7293115922080387
1.9472642201474477 229.28269099999042 1.746273026261511
1.9524917751008637 229.51295761464857 1.7238845602123267
1.9577193300542797 229.77363560207056 1.72768711330208
1.9629468850076957 230.1484154108098 1.7410975157338187
1.9681744399611116 231.5883780320511 1.7334686065382665
1.9734019949145276 230.44399552642878 1.7446921099046597
1.9786295498679436 225.37339654025666 1.717444314732484
1.9838571048213596 218.53131972510454 1.6508012714087787
1.9890846597747756 218.87092890587226 1.651427027887819
1.9943122147281915 214.92459888943833 1.6159877589622176
1.9995397696816075 221.34118360834603 1.6348380696628844
2.0047673246350235 218.1938101362836 1.6255849662311754
2.0099948795884393 217.0764102959635 1.6245515052335584
2.015222434541855 218.48937829763432 1.6349531877669738
2.0204499894952708 223.68593317847575 1.66666126345871
2.0256775444486865 226.520781699155 1.6789722391387092
2.0309050994021023 218.3160702115243 1.635817511561262
2.036132654355518 218.57872788363943 1.6489167119628052
2.041360209308934 208.29696622195522 1.6081769456949817
2.0465877642623496 213.9655278798499 1.6331940977921142
2.0518153192157653 212.09754489805803 1.6247094454737707
2.057042874169181 204.60694346621685 1.5765247474922817
2.062270429122597 207.92499364559987 1.5873112308176132
2.0674979840760126 210.75952161274054 1.6175361016010834
2.0727255390294284 212.95416424060133 1.6418293531421022
2.077953093982844 223.54309975898255 1.7034286845563489
2.08318064893626 220.27695593181693 1.6997989336261567
2.0884082038896756 216.8094975894048 1.6805259569972557
2.0936357588430914 214.33828663565976 1.6635515590454575
2.098863313796507 216.34477574597008 1.6758855921430806
2.104090868749923 215.46958695463937 1.6683869097903874
2.1093184237033387 217.01379124991385 1.6733088524781192
2.1145459786567544 215.89402085158466 1.6679324632698083
2.11977353361017 207.77832303559876 1.6143754069101879
2.125001088563586 210.39629570417225 1.6091945154766834
2.1302286435170017 206.64817879984173 1.5756407603722336
2.1354561984704175 206.52866991290972 1.574573967509396
2.140683753423833 207.11585894089794 1.5737259990284316
2.145911308377249 212.7010634928286 1.6183872376633142
2.1511388633306647 212.61145064977418 1.6180770213342477
2.1563664182840805 218.12922011966873 1.6294340716874862
2.1615939732374962 222.27859176523518 1.646864021694689
2.166821528190912 221.66548798099396 1.6386234681328464
2.1720490831443278 223.70452155547025 1.6660263874728891
2.1772766380977435 223.4159723431444 1.6770354831828966
2.1825041930511593 224.70471318993256 1.6709484054969688
2.187731748004575 228.2056685469363 1.6776904634095786
2.192959302957991 230.98595689897093 1.681678763082445
2.1981868579114066 225.91096667719444 1.661458255641895
2.2034144128648223 222.40433078667715 1.6601947306695675
2.208641967818238 217.16771480058665 1.6570145788704806
2.213869522771654 216.44697381828138 1.6649864461079185
2.2190970777250696 220.90108071489732 1.6878562377089616
2.2243246326784853 218.81185565409726 1.6620561819371475
2.229552187631901 223.82271956891518 1.6669687148888557
2.234779742585317 225.11057244539407 1.6511343869093715
2.2400072975387326 212.27885910029886 1.5907322991432489
2.2452348524921484 206.96808228965244 1.5665152191565346
2.250462407445564 206.99431064572218 1.580623534766647
2.25568996239898 208.15461041066575 1.608539544847231
2.2609175173523957 213.51193918230706 1.6423972009263321
2.2661450723058114 217.27749445363276 1.6586693125916123
2.271372627259227 215.69136248991373 1.6523287346182265
2.276600182212643 216.60502513450731 1.6531893877206965
2.2818277371660587 222.702834027825 1.689614067101451
2.2870552921194744 218.19752110541205 1.6785904350890521
2.29228284707289 215.97631117975456 1.6555047736660797
2.297510402026306 213.12431215870936 1.6278091410520494
2.3027379569797217 208.20633279735029 1.5865514913453258
2.3079655119331375 211.78127812722536 1.5929421384115008
2.3131930668865532 209.33978769483974 1.595897249253847
2.318420621839969 204.50908517000155 1.573222826677202
2.3236481767933848 202.59511090902473 1.5663640293302914
2.3288757317468005 200.45243353599525 1.5647274667911333
2.3341032867002163 199.6529614224126 1.5551048317550655
2.339330841653632 201.65056520723613 1.56544226427903
2.344558396607048 200.565677418874 1.559653434583953
2.3497859515604635 209.42932101065998 1.5931048844636284
2.3550135065138793 217.11057007075482 1.6210143935041197
2.360241061467295 228.4316076833035 1.6781251698877864
2.365468616420711 229.4625704640693 1.6869493120308765
2.3706961713741266 225.47149007467894 1.6638678197898285
2.3759237263275423 215.4829613653589 1.6210284594983193
2.381151281280958 209.54113799826268 1.5783145071914957
2.386378836234374 207.30758901410138 1.5390923378277501
2.3916063911877896 207.45876289565814 1.5262436258815038
2.3968339461412054 203.51071705821397 1.5157747605419836
2.402061501094621 200.18762353121588 1.4964287307960074
2.407289056048037 207.12565097859954 1.541210498186561
2.4125166110014526 206.8509508469947 1.5283378522435973
2.4177441659548684 208.6683122985198 1.5280893078461413
2.422971720908284 209.44729539370877 1.51259606080054
2.4281992758617 209.59701256210894 1.4804388572255232
2.4334268308151157 215.5731844335789 1.4882272727575214
2.4386543857685314 219.12243682593132 1.4649260012917122
2.443881940721947 221.00184032735277 1.437912898661388
2.449109495675363 230.2297707463622 1.429113362440264
2.4543370506287787 242.15147683329388 1.4215189676365605
2.4595646055821945 259.1532209795631 1.4151250168991174
2.4647921605356102 299.95804393655175 1.4652098941650138
2.470019715489026 352.013633676329 1.5007361126686485
2.4752472704424417 460.3796179096597 1.6643513659130262
2.4804748253958575 634.9166942809633 1.910643706471178
2.4857023803492733 902.8334011416309 2.2496161926129785
2.490929935302689 1239.5935396356595 2.6337409184111795
2.496157490256105 1625.565605805456 3.0122302697585916
2.5013850452095205 1999.7783600761136 3.3388379655732265
2.5066126001629363 2277.051628705775 3.549822220992685
2.511840155116352 2504.7568118602503 3.725573125190465
2.517067710069768 2666.688649147315 3.8361962993836642
2.5222952650231836 2838.3658472363763 3.955799533185476
2.5275228199765993 3098.9766653803363 4.130078274037467
2.532750374930015 3445.0402550606996 4.3424990181193195
2.537977929883431 4003.12642822403 4.674453865083596
2.5432054848368466 4744.236095609294 5.092528918063013
2.5484330397902624 5564.915714063203 5.506858074979667
2.553660594743678 6278.431173505931 5.8585778206804955
2.558888149697094 6679.579921093792 6.027659909984584
2.5641157046505096 6672.790747980889 6.01666513991836
2.5693432596039254 6243.464629301886 5.816105022692688
2.574570814557341 5541.832500999791 5.47550389489235
2.579798369510757 4701.739864733844 5.032718453545754
2.5850259244641727 3957.752366735203 4.609525086226176
2.5902534794175884 3334.5686365115816 4.221321275014955
2.595481034371004 2902.743231359448 3.9417976297250252
2.60070858932442 2542.014569073943 3.6898345047574455
2.6059361442778357 2203.896551809349 3.4410193289492494
2.6111636992312515 1867.818346466609 3.164364948776485
2.6163912541846672 1538.192901683495 2.8763942452890516
2.621618809138083 1207.3885820786065 2.5493654788569247
2.6268463640914987 921.514343664345 2.22980763511959
2.6320739190449145 694.55423869858 1.9490672170170897
2.6373014739983303 526.2822029021137 1.7277173982140888
2.642529028951746 417.18366933207994 1.5781700428249827
2.6477565839051618 337.32867132379323 1.4750886768015878
2.6529841388585775 292.3007708462044 1.4289683824181127
2.6582116938119933 269.63832212672116 1.4327645726679925
2.663439248765409 253.31848964674523 1.4300882635308059
2.668666803718825 251.9493186248733 1.475187992312284
2.6738943586722406 244.34108755440866 1.4688740351725225
2.6791219136256563 233.1239650631807 1.4552535603100505
2.684349468579072 224.15012002422233 1.44684776102046
2.689577023532488 219.1349603313884 1.4408191009131328
2.6948045784859036 218.6669796364658 1.4475254488355742
2.7000321334393194 215.6245640480155 1.4365159168868067
2.705259688392735 214.24380818129455 1.4371824998239122
2.710487243346151 210.2110416556947 1.422723210958037
2.7157147982995666 213.40379479639464 1.449776958018704
2.7209423532529824 214.5231824734575 1.4707607057920837
2.726169908206398 213.68263984328885 1.4882434702350884
2.731397463159814 216.24006220693624 1.5235511657208702
2.7366250181132297 213.0277608609682 1.5323255699425933
2.7418525730666454 203.95950279371533 1.51218532695552
2.747080128020061 206.93242423236146 1.5495291904296151
2.752307682973477 210.8718492836971 1.5808342034577396
2.7575352379268927 213.2937368395539 1.58618391950882
2.7627627928803085 210.23027759862234 1.571658045738684
2.767990347833724 204.58253279173064 1.547793978104123
2.77321790278714 198.12952432090492 1.5011481832068445
2.7784454577405557 199.5804901039745 1.5014352844657766
2.7836730126939715 201.2314636060274 1.495298440030895
2.7889005676473873 207.2253734895925 1.530270910751571
2.794128122600803 210.86266338027298 1.5529755393690952
2.7993556775542188 208.17708972708635 1.533226014461586
2.8045832325076345 207.87661126572166 1.547852680740713
2.8098107874610503 211.6288789038721 1.5714065238080006
2.815038342414466 215.78225237426446 1.590639278648236
2.820265897367882 225.0324066861754 1.633955018988779
2.8254934523212976 222.72418183564136 1.6044895628273876
2.8307210072747133 216.4573904288715 1.5715524391717688
2.835948562228129 210.13263819018897 1.5443436955148138
2.841176117181545 208.99685951595066 1.5506677507093238
2.8464036721349606 215.59390127868485 1.5811097703097117
2.8516312270883764 212.7348968082118 1.5647306129944267
2.856858782041792 207.7126792057528 1.5260830492350155
2.862086336995208 206.47107329803654 1.5030242900442963
2.8673138919486236 201.2861311424915 1.486841738294788
2.8725414469020394 202.9664645774724 1.50115393579084
2.877769001855455 209.73686910603547 1.5424907096255387
2.882996556808871 210.43594546939053 1.5575510562624786
2.8882241117622867 208.1915641487251 1.5539591965986579
2.8934516667157024 202.02900026245987 1.5256407325528598
2.898679221669118 204.3849375797926 1.5254894884724826
2.903906776622534 203.05371322357666 1.5071855207129639
2.9091343315759497 205.50493265659355 1.507696701505947
2.9143618865293655 205.715025009355 1.5221250497953525
2.919589441482781 205.08950627396447 1.5326295129463723
2.924816996436197 207.81346749984567 1.5466569040367208
2.9300445513896127 211.93812342275916 1.5639084648305708
2.9352721063430285 209.12615183396855 1.5251737074650988
2.9404996612964442 209.47032648783534 1.524515599003984
2.94572721624986 212.0631035929627 1.5418724231156893
2.9509547712032758 212.83556711221348 1.564941780000425
2.9561823261566915 208.5303589431277 1.552962694164942
2.9614098811101073 208.37493968440407 1.5426692907694521
2.966637436063523 213.64802325303012 1.5572128959717646
2.971864991016939 224.17143535813074 1.6106625500650755
2.9770925459703546 225.9827707902091 1.6328809099985229
2.9823201009237703 219.15791864726722 1.5961685073474046
2.987547655877186 214.1296425548171 1.5614078093488937
2.992775210830602 212.88522251965466 1.5415652135915057
2.9980027657840176 214.83472216542876 1.5256082079455826
3.0032303207374333 213.46494909252795 1.5180104351989903
3.008457875690849 212.43208220512182 1.5291784900595664
3.013685430644265 213.30100615581037 1.5232627430555865
3.0189129855976806 204.70654711444607 1.4884729675537307
3.0241405405510964 202.27470951894546 1.4764225218035616
3.029368095504512 201.75519631175482 1.4623656258173996
3.034595650457928 203.50881867021133 1.4616038441474777
3.0398232054113437 205.88823085815767 1.4658927377907742
3.0450507603647594 203.1453570580368 1.4389869101799286
3.050278315318175 201.76649020371258 1.421011392993627
3.055505870271591 203.6818421204088 1.4212828557191362
3.0607334252250067 200.46628460019804 1.4057475839458105
3.0659609801784224 203.85078764302637 1.417946847590407
3.071188535131838 204.72697477728553 1.422665829278322
3.076416090085254 205.6381397147098 1.4165817862321972
3.0816436450386697 207.1464467143273 1.3925689045206688
3.0868711999920855 206.3229777610657 1.367899999085435
3.0920987549455012 211.82785023420746 1.375023989047456
3.097326309898917 209.99285379185915 1.3610994260047218
3.1025538648523328 216.81426072583895 1.389621734489784
3.1077814198057485 217.98372536224224 1.3825780092878028
3.1130089747591643 222.42368911916626 1.3852442283285227
3.11823652971258 223.4407827903877 1.3751685903226294
3.123464084665996 226.34906191071212 1.369431583978156
3.1286916396194115 229.98588634006077 1.377118746954748
3.1339191945728273 230.33174110304986 1.3513029811870771
3.139146749526243 233.6211369222167 1.3339403212087582
3.144374304479659 240.7541391313265 1.3354601699906112
3.1496018594330746 243.68871030523565 1.3263960944397883
3.1548294143864903 250.14906692374413 1.3321643460410069
3.160056969339906 253.49950233184123 1.3269607549492841
3.165284524293322 257.05705768325606 1.2960809463008556
3.1705120792467376 268.4885895867161 1.3045579284598576
3.1757396342001534 278.4454503769503 1.2946746660719675
3.180967189153569 293.0197733398795 1.3002974760229633
3.186194744106985 311.48156462148626 1.315282600615127
3.1914222990604006 333.29678492973096 1.3348279682234827
3.1966498540138164 353.40721284855965 1.3665169728154933
3.201877408967232 376.16972074093565 1.4005979313434573
3.207104963920648 402.293537654483 1.435483758778048
3.2123325188740637 425.5254830161877 1.4634542450227848
3.2175600738274794 464.1153161330832 1.5209917455872604
3.222787628780895 496.6161327100725 1.569514798335532
3.228015183734311 528.7103247211941 1.6164963774513377
3.2332427386877267 563.9767977012839 1.6635267660182418
3.2384702936411425 599.8912695832721 1.7108634768545716
3.2436978485945582 634.9796933459936 1.7606451577838595
3.248925403547974 663.3699276355255 1.8031188693240614
3.2541529585013897 688.3472517159961 1.8350636335149366
3.2593805134548055 700.3657482819224 1.847435148529055
3.2646080684082213 712.8138690892891 1.8581428219474763
3.269835623361637 715.8425300205341 1.8565049376076619
3.275063178315053 711.7512294527719 1.8479724769655823
3.2802907332684685 692.4829970344452 1.8164678121641413
3.2855182882218843 675.1184259687972 1.794034104191265
3.2907458431753 652.1846917190156 1.7664548411342238
3.295973398128716 628.8193501778287 1.7332281683869768
3.3012009530821316 598.9827022993655 1.6871020774628103
3.3064285080355473 560.4116444313846 1.6314599769476208
3.311656062988963 525.880456514862 1.580237825350882
3.316883617942379 489.95080989881336 1.525846719238704
3.3221111728957946 465.7852207483608 1.4902430021529176
3.3273387278492104 451.2430991921096 1.4666993395698305
3.332566282802626 447.35556710504386 1.4611256527486316
3.337793837756042 454.0387046195566 1.4713426071028153
3.3430213927094576 461.5213154514225 1.4792638778828076
3.3482489476628734 462.06419385951006 1.4759519683373872
3.353476502616289 470.88526555193454 1.4866030162322124
3.358704057569705 470.88100230499106 1.484618545080082
3.3639316125231207 469.92895524939445 1.480533759387276
3.3691591674765364 472.4557709075972 1.4849200059302228
3.374386722429952 458.87194481266505 1.464505053972911
3.379614277383368 446.91517051314224 1.4513183059071553
3.3848418323367837 433.6107944508889 1.4313897727596923
3.3900693872901995 415.36167301734037 1.4075571721996392
3.3952969422436152 406.87022590872357 1.4009949036987615
3.400524497197031 404.9399345288898 1.4086510496978704
3.4057520521504467 397.80679498187584 1.4111968861061115
3.4109796071038625 411.83756250384323 1.4699155679474
3.4162071620572783 397.72681431299463 1.4590123883505373
3.421434717010694 387.088861009167 1.46555922759737
3.4266622719641098 370.0007731169115 1.4410194636062383
3.4318898269175255 336.96688792839217 1.3813990249196535
3.4371173818709413 315.9037378838597 1.3457303916090826
3.442344936824357 293.52725563029617 1.296821580122543
3.447572491777773 277.9932762321545 1.275963274073122
3.4528000467311886 264.62010847311024 1.2409955850052303
3.4580276016846043 253.76145637605225 1.215148748417099
3.46325515663802 244.92550320455015 1.182945146059962
3.468482711591436 244.7293475542098 1.1658032300608263
3.4737102665448516 246.74953314654064 1.150817419109507
3.4789378214982674 256.770946810139 1.157277747046101
3.484165376451683 272.61925541330555 1.176917388413508
3.489392931405099 294.7917801722533 1.2236904222416567
3.4946204863585146 324.83406003789713 1.2715464415113407
3.4998480413119304 366.0224056982574 1.3223790826706243
3.505075596265346 416.5932705686152 1.3948637035069509
3.510303151218762 493.4548531991858 1.5075968306536613
3.5155307061721777 597.7018820051701 1.6545716475931391
3.5207582611255934 715.3672838063927 1.809112817852597
3.525985816079009 865.7382544741791 1.984951503282399
3.531213371032425 1039.6595853947479 2.174359809336504
3.5364409259858407 1240.5807572127887 2.377611073737335
3.5416684809392565 1473.3295006144292 2.590920654269922
3.546896035892672 1731.8213256732342 2.8108640578834336
3.552123590846088 2006.3206313135906 3.027873425555527
3.5573511457995037 2324.1688798932755 3.25930683973512
3.5625787007529195 2694.0661506684296 3.5098954233942474
3.5678062557063353 3141.0716393503935 3.792966572569814
3.573033810659751 3749.7976595509936 4.1432582355022545
3.5782613656131668 4602.169423447999 4.592622231470633
3.5834889205665825 5846.860816602029 5.178179770000522
3.5887164755199983 7608.847996378921 5.9067491417222575
3.593944030473414 9825.052523141087 6.67513377311105
3.59917158542683 12083.368513166488 7.374015055105214
3.6043991403802456 13995.736028011586 7.909095644471414
3.6096266953336613 14867.664303546584 8.12687671881342
3.614854250287077 14463.864830310142 8.002310314814714
3.620081805240493 12888.023772660807 7.552907643360172
3.6253093601939086 10462.544167444688 6.801924197996359
3.6305369151473244 7989.841553353472 5.9371220832575675
3.63576447010074 5640.715172655041 4.977641102098086
3.640992025054156 3918.4574502658675 4.144051806385689
3.6462195800075716 2620.387571042386 3.3799277850237415
3.6514471349609874 1786.4444187982792 2.7842679648108346
3.656674689914403 1253.9078347757795 2.330054962838542
3.661902244867819 932.0177086672296 2.008296618955457
3.6671297998212347 733.6916431921429 1.7828287859148244
3.6723573547746504 608.6017126068881 1.6297727870054266
3.677584909728066 517.2581774542965 1.5046033589716907
3.682812464681482 459.69896832022965 1.4229606477706247
3.6880400196348977 414.3324164223258 1.356197286924746
3.6932675745883135 387.3113158630474 1.316631768423801
3.698495129541729 360.7214604210771 1.2743771649408677
3.703722684495145 339.2665838098628 1.240527478016002
3.7089502394485607 322.5088997023962 1.211370686310432
3.7141777944019765 311.38842557051964 1.1871875355430836
3.7194053493553922 302.97501403337355 1.1681512566495516
3.724632904308808 297.0619698683163 1.160591650730392
3.7298604592622238 293.4310815496996 1.164163041883725
3.7350880142156395 289.6163010175898 1.1681863800276113
3.7403155691690553 284.08791493184043 1.164387523597978
3.745543124122471 283.05013160046536 1.166230459240866
3.750770679075887 275.3139642598912 1.148737519115762
3.7559982340293026 269.6316175208917 1.136547591952094
3.7612257889827183 268.57958234959733 1.1314511831114797
3.766453343936134 267.1532613096513 1.134868383686789
3.77168089888955 274.05785254814236 1.149439424919887
3.7769084538429656 276.01570725479223 1.155512377639455
3.7821360087963813 280.4703508172661 1.1656003541731665
3.787363563749797 284.47621556779757 1.1753899269428936
3.792591118703213 290.1067842506731 1.1866428723165265
3.7978186736566286 294.8481130970011 1.190735121779756
3.8030462286100444 309.3466051042167 1.2115492285254077
3.80827378356346 321.4329303948505 1.225896868060913
3.813501338516876 333.78430513784497 1.253794284092455
3.8187288934702917 341.63764050921424 1.2681517025075506
3.8239564484237074 333.7529571906659 1.2517521663224067
3.829184003377123 324.2693046932841 1.2248590772686747
3.834411558330539 315.80568289214955 1.2032172847943927
3.8396391132839547 310.24530482334484 1.184195950024835
3.8448666682373704 308.4819860054682 1.171829372316532
3.850094223190786 309.64940648080454 1.1702140228489806
3.855321778144202 309.8766818896155 1.1692788532420673
3.8605493330976177 315.4160767370858 1.178915606221351
3.8657768880510335 320.6374627755172 1.1849373980158806
3.8710044430044492 317.65665176747564 1.1716224500845576
3.876231997957865 318.8721022050278 1.17341968011615
3.8814595529112808 319.35909669960694 1.1690134426377168
3.8866871078646965 321.0981556855832 1.1679952931277724
3.8919146628181123 322.80467481568775 1.1675654521418548
3.897142217771528 322.99312050983787 1.1641963704000522
3.902369772724944 319.73005947391135 1.160524782346617
3.9075973276783595 315.90378544846936 1.1530118634787012
3.9128248826317753 314.80544169983887 1.1484151878474258
3.918052437585191 313.49780388396175 1.1431977966558695
3.923279992538607 316.8248010250735 1.150034666415316
3.9285075474920226 320.814360386602 1.1579992643586816
3.9337351024454383 322.5707702330772 1.1674595539565416
3.938962657398854 322.5556649769471 1.1662299426302327
3.94419021235227 321.5687149314218 1.159046280993973
3.9494177673056856 322.78020423465887 1.1557354417060144
3.9546453222591014 326.22972739527734 1.159140312566152
3.959872877212517 333.83460181972214 1.1681792743862414
3.965100432165933 346.3276091829375 1.1850578183318314
3.9703279871193486 362.0615209971344 1.2051487970690582
3.9755555420727644 376.7826822770945 1.2226627026856172
3.98078309702618 391.76567110419006 1.2417536130146218
3.986010651979596 409.827348276053 1.2676166200890597
3.9912382069330117 430.8986816672869 1.2973107592339483
3.9964657618864274 454.9488638256055 1.3293623321153012
4.001693316839844 484.56630118108603 1.370702282571065
4.00692087179326 517.096673731186 1.4109823745040173
4.012148426746676 552.1130214992901 1.4643790025756516
4.017375981700092 586.4982775935493 1.5271756028901746
4.0226035366535084 633.0862328947992 1.5964850704572529
4.027831091606925 689.5595987625532 1.6713010594971185
4.033058646560341 757.0467422795826 1.753288779795908
4.038286201513757 836.9045282024205 1.845107035506652
4.043513756467173 931.2805146214929 1.952740869630702
4.0487413114205895 1037.5331396888691 2.0612701292028146
4.053968866374006 1155.1437243817459 2.1704078584669495
4.059196421327422 1291.0141263531598 2.2963288242323134
4.064423976280838 1446.2211071654554 2.430966399598038
4.069651531234254 1640.8493648794026 2.589831394243541
4.0748790861876705 1864.890308243634 2.7669761598716973
4.080106641141087 2120.5428320249357 2.9543676524048
4.085334196094503 2409.8129784556386 3.1477333174902062
4.090561751047919 2716.773485846965 3.3410657421745045
4.095789306001335 3063.6499425638876 3.548404821971111
4.1010168609547515 3465.9049152402754 3.7794152565881403
4.106244415908168 3859.66197605666 3.995678920385864
4.111471970861584 4284.79779567402 4.206603812598674
4.116699525815 4746.598239510526 4.435557361678119
4.121927080768416 5138.157448831993 4.5535736135403635
4.1271546357218325 5534.2093819678375 4.675087420795725
4.132382190675249 5909.539550844536 4.805799110382158
4.137609745628665 6332.997964521835 4.968325969884477
4.142837300582081 6707.363231581993 5.102320837231447
4.148064855535497 6953.7204991418275 5.18018475256155
4.1532924104889135 7120.833850528134 5.215945639349187
4.15851996544233 7195.078056445205 5.229895656114599
4.163747520395746 7153.289035838642 5.207004394552038
4.168975075349162 7034.0966772122665 5.165640983641128
4.174202630302578 6744.972423914579 5.053862956790005
4.1794301852559945 6375.250805197961 4.920776011622553
4.184657740209411 5900.276172537994 4.725097979344439
4.189885295162827 5338.361932131982 4.4861288813028075
4.195112850116243 4794.816983487665 4.245918133717461
4.200340405069659 4226.958558560952 3.975953613777165
4.2055679600230755 3692.6691738544755 3.7111340419727656
4.210795514976492 3225.926701022425 3.468973038164447
4.216023069929908 2804.6127955321863 3.2339177141674993
4.221250624883324 2424.3389121947166 3.0063285776344424
4.22647817983674 2114.5664854968004 2.808580011711756
4.2317057347901565 1832.3844719210258 2.6083757609602887
4.236933289743573 1593.7946353368213 2.428428945019242
4.242160844696989 1390.0426925122613 2.2656599568897184
4.247388399650405 1220.638356942725 2.1238281738348412
4.252615954603821 1071.8595549138215 1.9900115942414174
4.257843509557238 964.1251097024793 1.8887484442892621
4.263071064510654 857.6447925871286 1.777470007562916
4.26829861946407 764.6517417182839 1.6737129702378817
4.273526174417486 685.5397185417162 1.5834632093004628
4.278753729370902 618.8749887633846 1.5057689345795426
4.283981284324319 562.2625180741396 1.4420883616856548
4.289208839277735 512.6884545592825 1.3786940854126346
4.294436394231151 470.80903090021997 1.3212346885959974
4.299663949184567 433.01422467637616 1.2659174961853723
4.304891504137983 402.9902448366518 1.2210259656045164
4.3101190590914 378.2969200950607 1.184760512982398
4.315346614044816 355.245831003057 1.1544706602152677
4.320574168998232 334.8009736739032 1.1228931777317266
4.325801723951648 316.80868523423067 1.098099403104025
4.331029278905064 303.79431346372274 1.0801823012221439
4.336256833858481 294.59647426087673 1.0697422746873009
4.341484388811897 292.24721220026316 1.0729451351756627
4.346711943765313 283.7610669021857 1.0605116012299436
4.351939498718729 276.40570732757345 1.0469198180965447
4.357167053672145 268.3566865654858 1.0329467534572092
4.362394608625562 257.3800477044376 1.019205931044175
4.367622163578978 252.2638775883767 1.0136197650805687
4.372849718532394 242.7299865404626 1.0030545707382987
4.37807727348581 235.6595505389488 0.9964876308815508
4.383304828439226 231.7959186417585 0.9983985980293532
4.388532383392643 225.4980354890952 0.9937513161946836
4.393759938346059 224.28335289291041 1.0067906563549491
4.398987493299475 220.67764418996384 1.0084558073802727
4.404215048252891 214.2297045172144 1.0001960599791244
4.409442603206307 208.28633032744477 0.9939991001384978
4.414670158159724 205.59207391667442 0.9977201670802863
4.41989771311314 201.17797399643115 1.0043218216893417
4.425125268066556 201.18307910223558 1.027350942714296
4.430352823019972 196.83392709023383 1.0219345436607634
4.435580377973388 191.19535594522577 1.012925350271435
4.440807932926805 189.94695758380888 1.0082301103793376
4.446035487880221 188.44506889581356 1.0022695353381548
4.451263042833637 185.17083706153517 0.9967721284063776
4.456490597787053 182.55067932033833 0.9897177939741691
4.4617181527404695 174.57785069243113 0.9718767170655711
4.466945707693886 171.36208305117503 0.9678597914294771
4.472173262647302 171.08115056608196 0.9640980592758286
4.477400817600718 169.68193449973316 0.9615063675039045
4.482628372554134 167.40606325272512 0.9522294491648359
4.4878559275075505 171.4251103620058 0.9759343714593803
4.493083482460967 171.26527076283358 0.9796446687395949
4.498311037414383 173.19518211829725 0.9990581508258651
4.503538592367799 174.67334759077536 1.0023703044796766
4.508766147321215 171.88151025205562 0.9953263246057501
4.5139937022746315 165.39593237377318 0.9716997186733984
4.519221257228048 162.16576326739911 0.9624992761045833
4.524448812181464 161.08975464017428 0.9607563808241333
4.52967636713488 161.88871739839442 0.980366209897114
4.534903922088296 164.2570162418476 0.9913937581518599
4.5401314770417125 162.19221742752023 0.9880573550932297
4.545359031995129 157.55720185998223 0.9827907364601625
4.550586586948545 157.1481789035325 0.9828981495512772
4.555814141901961 155.36791002534108 0.9805149140620075
4.561041696855377 155.0171179139938 0.9814669598818585
4.5662692518087935 156.4138192580783 0.9835102942677902
4.57149680676221 155.14744963337768 0.975934831988644
4.576724361715626 154.89916746898257 0.9748632391379352
4.581951916669042 158.03428476868254 0.9805410454466893
4.587179471622458 156.57279796618582 0.9741705569675754
4.5924070265758745 156.41739054890033 0.9797320097969106
4.597634581529291 161.4157708510317 0.9959774065770609
4.602862136482707 159.75499039763216 0.998367049188792
4.608089691436123 159.27659938463987 1.0057750630839777
4.613317246389539 155.74782912767034 0.9947987795668258
4.6185448013429555 152.4530686217565 0.9957642050955359
4.623772356296372 154.54643176929213 0.9995320505961519
4.628999911249788 157.71785595729062 1.0154926043010637
4.634227466203204 156.4782865846782 1.0202847711397607
4.63945502115662 157.3039274928228 1.021121551582724
4.6446825761100365 154.94780946113954 1.003709758659454
4.649910131063453 154.30594826722904 0.9959908319944814
4.655137686016869 154.92096986008173 0.9857965436996202
4.660365240970285 153.4033098870883 0.9779240379140645
4.665592795923701 155.06720520361935 0.9956848285615201
4.6708203508771176 154.24768540638377 1.0047919201628541
4.676047905830534 154.65216501854155 1.0117304493805621
4.68127546078395 154.34685663335438 1.010621371726225
4.686503015737366 154.01889373378947 1.0099186804016644
4.691730570690782 151.69640454693686 0.999411132972668
4.696958125644199 151.00164498003622 0.994525610226207
4.702185680597615 149.66713729973816 0.9728346011591283
4.707413235551031 151.4402395799478 0.9725846234080557
4.712640790504447 152.47616063350938 0.9752744017545771
4.717868345457863 152.37232482558213 0.9841012077208732
4.72309590041128 151.82532002764015 0.983876032296024
4.728323455364696 150.97281058419713 0.9869965882802508
4.733551010318112 152.713556311607 0.989965028235892
4.738778565271528 152.88934449163472 0.9880751961497031
4.744006120224944 150.2859059563273 0.9716599633142976
4.749233675178361 147.49551267669324 0.9559435319719725
4.754461230131777 148.26184310835083 0.9577529155785158
4.759688785085193 150.4294524860312 0.9761049246710147
4.764916340038609 149.32820402292782 0.9838345692776301
4.770143894992025 146.59219471593582 0.9787466311055681
4.775371449945442 146.73499258589354 0.9736202139532081
4.780599004898858 148.05896224070065 0.966409450229513
4.785826559852274 145.87086674167008 0.9511180400641542
4.79105411480569 140.56414913038094 0.9252610916997386
4.796281669759106 137.39718447662366 0.9167106742963816
4.801509224712523 139.6317395104531 0.9282495705874064
4.806736779665939 141.73331965032145 0.946200667214553
4.811964334619355 147.77611013688286 0.9721866088180148
4.817191889572771 149.66428354140726 0.9820232458304747
4.822419444526187 152.90232363509512 1.0030433242158985
4.827646999479604 151.02175170709887 0.9870342837874863
4.83287455443302 147.8218537021005 0.9675384559407454
4.838102109386436 147.25699612262864 0.9654251897932344
4.843329664339852 150.5449497607879 0.9809545109531684
4.848557219293268 152.57435548798458 0.9970231474798327
4.853784774246685 152.30258649226164 0.9904243572812441
4.859012329200101 155.46704305610717 0.9917103941794195
4.864239884153517 155.25647781301353 0.9874041141684163
4.869467439106933 155.3969254466748 0.9870692063617716
4.8746949940603495 150.4740918713458 0.9760531148713062
4.879922549013766 146.38293561889733 0.9526111096643602
4.885150103967182 146.0866370423692 0.9325605066181686
4.890377658920598 148.2029206809476 0.9273213315369097
4.895605213874014 146.584770873433 0.9205907499086263
4.9008327688274305 146.0747022156214 0.9257174991509682
4.906060323780847 146.8711784945506 0.9398420368242587
4.911287878734263 146.85015060706007 0.93608987035557
4.916515433687679 144.6328864658698 0.9386821252524025
4.921742988641095 143.45462172883796 0.9341930224572496
4.9269705435945115 143.24318783690939 0.9239838277911855
4.932198098547928 141.67153853119729 0.9206749267469886
4.937425653501344 141.4872963169458 0.9196121349584302
4.94265320845476 141.54736946105925 0.9342793870521802
4.947880763408176 144.5575233379342 0.9473643927067416
4.9531083183615925 147.71168280332125 0.9559229302848645
4.958335873315009 149.41925121016536 0.9655188812817743
4.963563428268425 149.10022013031931 0.951490516277942
4.968790983221841 150.4171763040084 0.9472419814354728
4.974018538175257 150.288365976472 0.9388351940002411
4.9792460931286735 150.540909639082 0.921218754290005
4.98447364808209 153.15313648726257 0.9195997075011143
4.989701203035506 152.64858154681457 0.9065012863194765
4.994928757988922 159.07837620940907 0.9066818666424975
5.000156312942338 164.82561515936706 0.9118129285137027
5.0053838678957545 163.90743340860152 0.8940471955863405
5.010611422849171 168.74183885783694 0.898125726135127
5.015838977802587 167.24866958762462 0.8891164661661556
5.021066532756003 167.49681068477503 0.885458226395908
5.026294087709419 162.91320202543065 0.8705610172378638
5.0315216426628355 154.9562260625311 0.8481575288097463
5.036749197616252 156.13349585110333 0.8717248166287246
5.041976752569668 157.32842748847153 0.883845253079865
5.047204307523084 159.078089797279 0.8969565641917531
5.0524318624765 157.443054833247 0.8833635249797809
5.0576594174299165 158.59434267566206 0.8813095885237
5.062886972383333 159.41394761462163 0.878649655084285
5.068114527336749 164.0327823341017 0.877272196824814
5.073342082290165 171.3857737510065 0.8771527656362504
5.078569637243581 173.99667793959034 0.8614839021389686
5.0837971921969975 178.8160577582389 0.8500352481412407
5.089024747150414 188.2833463546546 0.8580500148529769
5.09425230210383 202.26234961855957 0.8787755142273631
5.099479857057246 223.68451973043096 0.9092495523930736
5.104707412010662 245.44166195526645 0.9337899121813051
5.109934966964079 264.52598193109844 0.9457441809269946
5.115162521917495 284.4937626052245 0.9634777776506985
5.120390076870911 302.06457781412274 0.9795157917912708
5.125617631824327 316.81924214992324 0.9922742854147649
5.130845186777743 321.43177106127524 0.9940594713233409
5.13607274173116 320.87413704521094 0.9942939792457387
5.141300296684576 309.16664373494626 0.9867604746909977
5.146527851637992 288.5911164519412 0.9636438882815792
5.151755406591408 267.21370522139114 0.9481703330719955
5.156982961544824 246.40717756458966 0.9321739396765869
5.162210516498241 226.00061711308174 0.9146920806517161
5.167438071451657 210.6989762335406 0.9188046268743834
5.172665626405073 195.22508257432435 0.9113308976695998
5.177893181358489 183.45595656180672 0.9044622013518817
5.183120736311905 174.50814536515117 0.895621583795677
5.188348291265322 167.48881305527695 0.8808112716115389
5.193575846218738 163.49485361620953 0.8844620468628964
5.198803401172154 160.7129532007529 0.8864920459823569
5.20403095612557 159.3278651743741 0.8987691423170197
5.209258511078986 156.06450933367356 0.8969159613945533
5.214486066032403 153.92125136654388 0.8933523278660896
5.219713620985819 151.6808587017821 0.8823571030252132
5.224941175939235 150.90857895931674 0.8783822330546565
5.230168730892651 149.67979086900098 0.8823330117053135
5.235396285846067 147.74452158732 0.8758476681330832
5.240623840799484 147.31506461753088 0.8707776998864801
5.2458513957529 146.74911908524487 0.8632920668679702
5.251078950706316 147.6954668502441 0.8619388150675313
5.256306505659732 148.02988915996968 0.8664912535482165
5.261534060613148 147.85118810484607 0.867080008478399
5.266761615566565 151.5081581644457 0.8778211742442036
5.271989170519981 152.80061867388054 0.8875968780567147
5.277216725473397 155.1395690347053 0.9023839166673869
5.282444280426813 158.96082974585943 0.926862765512824
5.2876718353802294 158.51292478569792 0.9401176101486904
5.292899390333646 156.1514657384053 0.9342550904252743
5.298126945287062 150.5570512278224 0.9203187962155833
5.303354500240478 150.2025248358616 0.9198340350974006
5.308582055193894 150.11483932752245 0.9161790214759867
5.3138096101473105 152.7354452466434 0.926977190187473
5.319037165100727 153.13499775746257 0.9165980420339876
5.324264720054143 150.16592620219498 0.8906927657092971
5.329492275007559 146.2361125671875 0.8724284884978017
5.334719829960975 139.93833231903892 0.846214661268008
5.3399473849143915 141.02503605132085 0.8512220237044568
5.345174939867808 143.5748962776751 0.8666358388212684
5.350402494821224 146.05457124324795 0.8728010174964649
5.35563004977464 148.68466938865106 0.8787000968183679
5.360857604728056 150.1317877759271 0.8735897087623107
5.3660851596814725 152.1107142405057 0.8762521666237434
5.371312714634889 155.03150011697346 0.8818012787741947
5.376540269588305 151.36510716948084 0.8646622892806167
5.381767824541721 150.266696113382 0.8617465601638529
5.386995379495137 151.67176221048982 0.8634685495403688
5.3922229344485535 151.41810749104977 0.8641082151735895
5.39745048940197 153.66112034236698 0.8730648408392956
5.402678044355386 152.59118338890204 0.8600475284225753
5.407905599308802 158.54459425132168 0.8708446610941556
5.413133154262218 164.01459500366778 0.8789911803553697
5.4183607092156345 165.42303421520086 0.8704174633480355
5.423588264169051 166.99572675859324 0.857771729243821
5.428815819122467 168.4621413617331 0.84393272345521
5.434043374075883 170.18312429253976 0.8288391763682486
5.439270929029299 169.4193837546787 0.8173103735686934
5.4444984839827155 168.29615630589402 0.8142373530981406
5.449726038936132 168.76802849488794 0.8167450076562026
5.454953593889548 172.08232232882952 0.8344466874641995
5.460181148842964 171.90659878138885 0.8435436621413112
5.46540870379638 170.73972135263946 0.8509179296626466
5.4706362587497965 169.71649778309532 0.8513381732829062
5.475863813703213 164.85332506801674 0.8477370919882706
5.481091368656629 164.65079373903518 0.844760418894395
5.486318923610045 161.86081825567342 0.8393137188391905
5.491546478563461 159.61582195249545 0.835975122534433
5.4967740335168775 157.13083762553603 0.8243112519732568
5.502001588470294 155.7233634950342 0.8264225312228768
5.50722914342371 154.61091384367683 0.8236628087844508
5.512456698377126 160.92283790084414 0.8416308965213545
5.517684253330542 164.3553074730206 0.8491095465769486
5.522911808283959 164.70192687947787 0.8553809827117753
5.528139363237375 165.5174344402198 0.8604888210969447
5.533366918190791 161.99394536881223 0.8523557356122479
5.538594473144207 161.32926603240966 0.856872551415979
5.543822028097623 160.59393255058984 0.8435072349230535
5.54904958305104 162.63453389495382 0.8325458353166281
5.554277138004456 163.34885139932345 0.8254168062634161
5.559504692957872 163.9953216857139 0.8222633348640608
5.564732247911288 165.9657749574147 0.8297616771825426
5.569959802864704 167.01986119064094 0.8294960577637727
5.575187357818121 173.47932996127912 0.8322157475943465
5.580414912771537 174.511974278707 0.8187916891467171
5.585642467724953 178.03295812560367 0.8215017872648184
5.590870022678369 181.92461538486782 0.8240461477171488
5.596097577631785 185.96035928789874 0.8287275530997704
5.601325132585202 192.50330594109096 0.8357733519246989
5.606552687538618 201.60670617672818 0.8399127787526425
5.611780242492034 206.90680213069695 0.8307324752141872
5.61700779744545 214.81277891859935 0.8307513244754055
5.622235352398866 229.57956826914014 0.8446534472199851
5.627462907352283 255.10100002812314 0.8748429513385831
5.632690462305699 286.62583229097606 0.9120654940208752
5.637918017259115 331.15407478573314 0.9646235136080971
5.643145572212531 392.6898775611163 1.0368174413570457
5.648373127165947 459.83904954190814 1.1125866271076987
5.653600682119364 529.3422157851912 1.1879085294381353
5.65882823707278 587.605414310539 1.247412736101171
5.664055792026196 624.5728711847796 1.283273523672279
5.669283346979612 649.8441574416785 1.3087599210836525
5.674510901933028 666.8572869736412 1.325425000889697
5.679738456886445 673.0182305680495 1.3333576329534729
5.684966011839861 676.1727471029861 1.3349437007433338
5.690193566793277 677.3451332063595 1.332736385246859
5.695421121746693 679.1793878620626 1.3315003467779631
5.700648676700109 681.5543129934306 1.333326065209281
5.705876231653526 682.3642764978849 1.3358069061349136
5.711103786606942 679.0041677544598 1.3324656130795276
5.716331341560358 679.0116187797902 1.3315572469336632
5.721558896513774 677.5395178473924 1.3299379146511066
5.7267864514671905 675.3422062300878 1.3274121500211227
5.732014006420607 671.9331353399174 1.3235651774533617
5.737241561374023 668.053317359215 1.317816182253086
5.742469116327439 668.3995082824954 1.3186763734306264
5.747696671280855 678.0073735701178 1.3276903904389852
5.7529242262342715 691.5708673841962 1.3417453710393656
5.758151781187688 707.951623787431 1.3565752879765443
5.763379336141104 725.9203756768159 1.3729537837356276
5.76860689109452 745.1001135050196 1.3898730482548491
5.773834446047936 767.8609390211362 1.4095390014206233
5.7790620010013525 786.0571311984312 1.4258195745393807
5.784289555954769 796.2176515083116 1.433046784920159
5.789517110908185 793.3569301655338 1.4282846289179236
5.794744665861601 763.9100760275999 1.399699365561468
5.799972220815017 710.9620845865487 1.3495932448788066
5.8051997757684335 646.1302259342002 1.2867925586042943
5.81042733072185 563.783869718395 1.204690846103433
5.815654885675266 485.0016742704847 1.1230621446432285
5.820882440628682 409.5142833161228 1.0396024890495421
5.826109995582098 349.0869784496536 0.9707752758404851
5.8313375505355145 302.1633120974523 0.9152104839198189
5.836565105488931 265.9068098156704 0.8722044127249663
5.841792660442347 239.96588170886508 0.8411327809065784
5.847020215395763 222.05629220429128 0.8174473438669683
5.852247770349179 212.19616548701538 0.8084022111380942
5.8574753253025955 206.31079745622674 0.8052981154247765
5.862702880256012 200.5275732056307 0.8051810947248766
5.867930435209428 197.34935282231766 0.8036947148054691
5.873157990162844 195.2243244132014 0.8022862760805877
5.87838554511626 194.8684678337171 0.8067037392602394
5.8836131000696765 191.15489918166142 0.8023353382584543
5.888840655023093 191.2349192471735 0.8041797581030463
5.894068209976509 190.0427572097243 0.8016100494928262
5.899295764929925 188.61012007281715 0.7925594281414224
5.904523319883341 185.37480872764482 0.7835539674754727
5.9097508748367575 186.91995135379324 0.7878503289961888
5.914978429790174 187.40125496858715 0.7909294414413284
5.92020598474359 190.031424825243 0.7972220812054432
5.925433539697006 191.9949289589821 0.8010673893276894
5.930661094650422 192.13166083438702 0.7931378417157937
5.9358886496038386 192.6136665903771 0.7878392609902167
5.941116204557255 190.25707793517722 0.775735677117528
5.946343759510671 193.67969683263817 0.7786262528428513
5.951571314464087 195.80459175595198 0.7853090489969404
5.956798869417503 201.5642265713962 0.7952763496773392
5.96202642437092 209.02106225678187 0.8089125578677339
5.967253979324336 214.52842001420512 0.817697718944363
5.972481534277752 225.43726541571365 0.8347901203837954
5.977709089231168 233.9569032075642 0.8463013260393872
5.982936644184584 244.93336461152708 0.8626659898228515
5.988164199138001 256.7654780793853 0.8752813242025802
5.993391754091417 268.4013021586524 0.8890815223414559
5.998619309044833 281.34677088400764 0.9044619095755705
6.003846863998249 301.5086134632024 0.9325065146970993
6.009074418951665 326.7501918656299 0.9683318918289386
6.014301973905082 355.68520587299247 1.0072020909662163
6.019529528858498 395.5424983949306 1.056836833276459
6.024757083811914 436.00052645023055 1.1059455147720325
6.02998463876533 484.73864323227934 1.1641908220745107
6.035212193718746 547.364065337346 1.2386585518749553
6.040439748672163 619.7331972859166 1.3194841894254101
6.045667303625579 702.1263176167671 1.4038149091448038
6.050894858578995 804.9963730141482 1.5041270429464784
6.056122413532411 914.2184232230643 1.6066734013514004
6.061349968485827 1027.7807428233173 1.7039559356819527
6.066577523439244 1138.4662834504093 1.7934281532997924
6.07180507839266 1229.1150897513364 1.8637922088685055
6.077032633346076 1297.5472061512228 1.917555779484251
6.082260188299492 1335.5492756860322 1.9474301176700208
6.087487743252908 1339.7033196508971 1.9496311180580592
6.092715298206325 1317.9844193015565 1.9359628511675728
6.097942853159741 1271.08351210081 1.9034415292042237
6.103170408113157 1200.3569760669498 1.8518968270400884
6.108397963066573 1102.6499483751707 1.7735069535629024
6.113625518019989 1001.2431576001162 1.6916145767228254
6.118853072973406 906.4626484624055 1.6126433922801824
6.124080627926822 811.122337379674 1.5271801177131816
6.129308182880238 718.4315360775529 1.4377299299392445
6.134535737833654 637.7905853729698 1.354960488202921
6.1397632927870704 565.0934792027589 1.2759514832022383
6.144990847740487 506.1820918213245 1.212797400062751
6.150218402693903 458.7675624730327 1.162869798464564
6.155445957647319 414.8267177208579 1.1090728691985796
6.160673512600735 377.82303207025905 1.063254414946576
6.1659010675541515 348.69074389842467 1.025026507955946
6.171128622507568 331.0988688012676 1.0048175276737057
6.176356177460984 314.68942776433965 0.987806575570143
6.1815837324144 297.29481738458674 0.9671825568198507
6.186811287367816 284.0011278385839 0.9525467117926265
6.1920388423212325 268.18676041587094 0.9309273859611744
6.197266397274649 258.3279455593593 0.9194591169080764
6.202493952228065 253.56941054285494 0.9148053861043748
6.207721507181481 244.59679360044024 0.8955460093338409
6.212949062134897 241.08620774890508 0.8868610117912568
6.2181766170883135 233.86838822124326 0.8747884013420112
6.22340417204173 228.43941671493107 0.8646211754464217
6.228631726995146 222.90525390331598 0.857444697701184
6.233859281948562 219.45553745796514 0.8528259635222267
6.239086836901978 214.19658700102894 0.8415058631100816
6.2443143918553945 210.64596913679117 0.8390633393797557
6.249541946808811 209.2036714443521 0.8368218763678776
6.254769501762227 206.8220781995256 0.82751135981542
6.259997056715643 206.68377275971955 0.8283954597817964
6.265224611669059 206.1582960582827 0.8261917905099749
6.2704521666224755 202.79847887020645 0.8197435599930627
6.275679721575892 195.844347017869 0.8020829322416609
6.280907276529308 193.01454790979196 0.7986434278320046
6.286134831482724 194.0337340931108 0.8082052203211313
6.29136238643614 193.760332548544 0.8112408535632517
6.2965899413895565 196.44856681616128 0.8157472509796667
6.301817496342973 196.07349488612346 0.8142347284837332
6.307045051296389 191.51180556948793 0.7997675988296021
6.312272606249805 188.1726626681576 0.7870145192760223
6.317500161203221 185.73999977916387 0.7822823368550139
6.3227277161566375 187.92324792782853 0.7855981500223518
6.327955271110054 191.02473896645958 0.7946778169667851
6.33318282606347 194.91268812219803 0.809922900916666
6.338410381016886 191.01234997542412 0.8041430329275393
6.343637935970302 191.39384662816713 0.8090245027636912
6.3488654909237185 192.07673940758082 0.8096420612369579
6.354093045877135 194.5741038902638 0.8159562320659809
6.359320600830551 194.304563839971 0.8057240181731197
6.364548155783967 196.12082029512447 0.8095634731575332
6.369775710737383 194.13393332382407 0.8050764347948471
6.3750032656908 192.63423559240715 0.8046825845738528
6.380230820644216 195.0040337978141 0.8106146372671277
6.385458375597632 199.65164762491656 0.8177358876051009
6.390685930551048 197.10883073828 0.808934704963397
6.395913485504464 194.3429451860873 0.7999535225237385
6.401141040457881 191.82846008602138 0.798346589431532
6.406368595411297 188.05495632214564 0.7901341417805003
6.411596150364713 193.42451230650377 0.8020465179530872
6.416823705318129 198.2813309624606 0.8155344347221264
6.422051260271545 198.17915157914697 0.8113513359492723
6.427278815224962 195.20230653328258 0.8036633018273878
6.432506370178378 191.63963713032146 0.7919856990968859
6.437733925131794 193.80275916495214 0.7899147942276082
6.44296148008521 197.88744019370424 0.7938964911587006
6.448189035038626 200.25915218171397 0.8031161186418206
6.453416589992043 199.5297292145153 0.8041406382042551
6.458644144945459 199.43109081580653 0.8021487477544141
6.463871699898875 198.22278335345362 0.7934832843669966
6.469099254852291 201.00783396692032 0.7955251228238713
6.474326809805707 200.9090044451547 0.792890683566082
6.479554364759124 201.90688077863564 0.7892894927248145
6.48478191971254 200.41993776753725 0.7823282687701384
6.490009474665956 201.5907860020682 0.781249974529941
6.495237029619372 204.83948456417139 0.784389053323767
6.500464584572788 206.24077595945278 0.7808242883115071
6.505692139526205 210.8037495958143 0.784903730271625
6.510919694479621 217.43308430670362 0.7911490545544253
6.516147249433037 221.82641521919976 0.7995994170920366
6.521374804386453 229.67282287732078 0.8151051821847635
6.526602359339869 233.33664907915556 0.8168169993790587
6.531829914293286 241.6478952946905 0.817601236698926
6.537057469246702 254.53762683159846 0.8274571696619982
6.542285024200118 271.3966899565554 0.8454546353761038
6.547512579153534 288.59054421683373 0.867884373482014
6.55274013410695 299.4338247746209 0.8813356231116136
6.557967689060367 310.17745955593495 0.8909303912290659
6.563195244013783 324.8722870734829 0.9067859373630425
6.568422798967199 344.482499452009 0.9296446799344921
6.573650353920615 357.3282296574736 0.9412885119407061
6.5788779088740315 367.3525704986657 0.950548750347278
6.584105463827448 374.07099638050414 0.9580310838519137
6.589333018780864 370.4519825090068 0.9536865210696722
6.59456057373428 368.13837814230317 0.9514886339587634
6.599788128687696 357.2531876264025 0.9392468271092015
6.6050156836411125 345.53591253362845 0.9242986277369917
6.610243238594529 333.6771218700532 0.9119170123077386
6.615470793547945 316.80725249279595 0.890965188869895
6.620698348501361 305.10853569735553 0.8809282750997919
6.625925903454777 294.49977221088994 0.8677255118956623
6.6311534584081935 285.009528493911 0.8578899444552135
6.63638101336161 275.3585452941983 0.8456526902870117
6.641608568315026 269.8774329364581 0.837434149659491
6.646836123268442 263.90075134369704 0.8327316909976933
6.652063678221858 255.02750369173495 0.8208601245954841
6.6572912331752745 248.23881080551925 0.8176774098244814
6.662518788128691 242.43703274777607 0.8131984958704281
6.667746343082107 239.10356648322295 0.8110197686412153
6.672973898035523 236.7146305667079 0.8044864381083772
6.678201452988939 234.5377684356363 0.7989924819008558
6.6834290079423555 228.8730575639339 0.7902204020048109
6.688656562895772 228.6356715326168 0.7923460907721972
6.693884117849188 225.64211277292458 0.7881249475945216
6.699111672802604 225.13524728216603 0.788973257933569
6.70433922775602 223.89424894289786 0.7879819637828201
6.7095667827094365 221.6710465823855 0.7827114152663227
6.714794337662853 223.2122806050161 0.7865644669207541
6.720021892616269 223.21425509685835 0.7854037062449486
6.725249447569685 221.45899352225518 0.7820255359467028
6.730477002523101 222.18249699292193 0.7855551036293057
6.7357045574765175 222.60082683394023 0.7867417173623225
6.740932112429934 226.39897974574396 0.7904978351390147
6.74615966738335 228.00280332566558 0.7892231852610463
6.751387222336766 226.65140426260328 0.7840618220563242
6.756614777290182 226.7105895606228 0.7828581225261303
6.7618423322435985 226.6865382414179 0.7828739769982578
6.767069887197015 227.36866013689354 0.7870636196630036
6.772297442150431 227.42120685043562 0.790741540389981
6.777524997103847 229.33585034200152 0.7953551302340691
6.782752552057263 228.29236873487883 0.7903310320276805
6.7879801070106796 228.5094532803814 0.7897997166909128
6.793207661964096 222.91191991305843 0.7774300884873944
6.798435216917512 221.02712560968138 0.7747723311153855
6.803662771870928 220.8900756213736 0.7693586807037852
6.808890326824344 224.290480988246 0.7730293245135632
6.814117881777761 230.0136256342015 0.7805549499501028
6.819345436731177 231.0944374353235 0.7820336151151992
6.824572991684593 230.6060192684269 0.7812385788309818
6.829800546638009 231.83136155325832 0.7851800150725581
6.835028101591425 232.25902025001753 0.7870923175374306
6.840255656544842 232.63500370451848 0.7841729174820128
6.845483211498258 236.38981796788465 0.7906002401086628
6.850710766451674 236.71952781208162 0.789218612282071
6.85593832140509 238.56448572383573 0.7906306600478346
6.861165876358506 242.0481565669954 0.7974101838895576
6.866393431311923 244.358068716825 0.7971378347064815
6.871620986265339 246.4330580054098 0.795337537967232
6.876848541218755 247.25445354426023 0.7933427844342114
6.882076096172171 248.06616474183227 0.7926631162390996
6.887303651125587 252.2623608543416 0.797437349702506
6.892531206079004 256.0467590602326 0.802506255287377
6.89775876103242 257.7432140296484 0.8005831047978192
6.902986315985836 260.1358547346608 0.8001188377859215
6.908213870939252 264.22732906158495 0.803435204606822
6.913441425892668 268.41088643948507 0.8076284679416218
6.918668980846085 276.07728542132133 0.8192385760738462
6.923896535799501 279.5978970649535 0.8200351339956873
6.929124090752917 287.13929446132977 0.8266715389758776
6.934351645706333 292.0651691824563 0.8323982919043931
6.939579200659749 297.86930447813813 0.8386715365173409
6.944806755613166 304.4583183506653 0.8487413955824721
6.950034310566582 308.82229247822994 0.8522806766060016
6.955261865519998 317.7850235499132 0.8602170741664409
6.960489420473414 324.0011761034742 0.8636846543083128
6.96571697542683 330.3890773653922 0.8682622898806682
6.970944530380247 341.5315748804148 0.8792977428858936
6.976172085333663 357.6739925292336 0.8966061226192175
6.981399640287079 377.7727060126664 0.9188020975634082
6.986627195240495 408.0575376714991 0.95301320765358
6.9918547501939114 440.35617896644357 0.9872809217037329
6.997082305147328 489.4274598878561 1.0389335149698977
7.002309860100744 553.4755574740046 1.1036724428614144
7.00753741505416 652.029844659387 1.1955574897296348
7.012764970007576 783.8042164222522 1.3095100874790702
7.0179925249609925 943.5862748530259 1.4347644959944745
7.023220079914409 1111.5269726204153 1.5557512493888097
7.028447634867825 1256.2801450207844 1.6514413057894333
7.033675189821241 1361.9587353806496 1.718710102031329
7.038902744774657 1412.7722107494185 1.748506745594544
7.0441302997280735 1394.0497215437304 1.7359996034667695
7.04935785468149 1327.9242733114215 1.693948722901527
7.054585409634906 1220.7407119391955 1.6232483227625507
7.059812964588322 1097.9827615520182 1.5394340650503926
7.065040519541738 980.9828854392863 1.4545922289898492
7.0702680744951545 875.6172496801013 1.3742941042271768
7.075495629448571 788.0587923636776 1.3028540038663088
7.080723184401987 714.8189105240292 1.2394234597991687
7.085950739355403 661.2331545259997 1.1919712928841901
7.091178294308819 629.9516380370136 1.1641892790956807
7.0964058492622355 606.8085781616343 1.142703662634839
7.101633404215652 585.9419010045984 1.12279321978757
7.106860959169068 568.5763412802182 1.1057042704474764
7.112088514122484 552.4902693837914 1.091060113454169
7.1173160690759 540.3005309208647 1.0793151898976263
7.1225436240293165 530.6039012480087 1.069596832511981
7.127771178982733 519.2783289038405 1.0569292897888434
7.132998733936149 511.92679472809203 1.0496072264634126
7.138226288889565 502.34606423504556 1.0409475931551169
7.143453843842981 498.9886026406055 1.0382979681948117
7.1486813987963975 493.93938226887815 1.0337904268544422
7.153908953749814 488.2725636619908 1.0265718140022797
7.15913650870323 489.3476908455072 1.027298922985489
7.164364063656646 491.1355953135741 1.0282300689514323
7.169591618610062 494.9934590095602 1.0300422340408701
7.1748191735634785 500.209808060363 1.0339189750450315
7.180046728516895 517.4444065031084 1.0507931739199519
7.185274283470311 548.0366525203476 1.079979920917395
7.190501838423727 597.3662484378491 1.127304214633983
7.195729393377143 667.6202188107211 1.190361040633229
7.2009569483305595 767.6929356466902 1.27624145014458
7.206184503283976 893.4861603307756 1.3756540690041108
7.211412058237392 1040.1725515882608 1.4815350757909427
7.216639613190808 1201.6333461165696 1.5902347586422905
7.221867168144224 1381.2277998455427 1.7026278670946215
7.227094723097641 1563.2932857626815 1.8112783351811155
7.232322278051057 1731.7881353258042 1.9070236592223626
7.237549833004473 1842.3287066353953 1.9659963936982308
7.242777387957889 1859.654748779393 1.9722903219090888
7.248004942911305 1785.0502311287548 1.9285403544799202
7.253232497864722 1624.4974897021154 1.837332983389738
7.258460052818138 1418.5361442172866 1.7175151701170124
7.263687607771554 1202.6994836982076 1.583545450530355
7.26891516272497 990.8763164875456 1.4372408245587724
7.274142717678386 808.8183392728482 1.2992877529103448
7.279370272631803 664.6347025902263 1.178930584698539
7.284597827585219 555.6199743798636 1.0804296505001418
7.289825382538635 484.063479327635 1.0102470286010123
7.295052937492051 435.52790624746024 0.9602901501606868
7.300280492445467 399.9876595229159 0.9230888260428034
7.305508047398884 374.70337305203503 0.895667425178846
7.3107356023523 356.3553293012087 0.8741345294232759
7.315963157305716 342.29071630841196 0.8579737204812823
7.321190712259132 331.23935041139185 0.8448741925154158
7.326418267212548 324.20841521035857 0.8370274777420675
7.331645822165965 320.82978656262463 0.8339322335033988
7.336873377119381 320.52428640932703 0.8362637270360753
7.342100932072797 318.3014969952318 0.8315270159091551
7.347328487026213 320.0472601435055 0.8344387843015795
7.352556041979629 315.97426280373895 0.829385744272093
7.357783596933046 314.9668519532738 0.8296652949013116
7.363011151886462 312.60063592513313 0.8283287859679609
7.368238706839878 307.394273827978 0.8210365201912929
7.373466261793294 305.5011152199776 0.8185216581334169
7.37869381674671 300.66284033006536 0.8096754781064198
7.383921371700127 298.3009657208281 0.8076484920920859
7.389148926653543 295.84889189603064 0.8054197175392365
7.394376481606959 296.5342132290141 0.8053417668052071
7.399604036560375 299.9177709141601 0.8099047107179859
7.4048315915137914 302.371387646575 0.8118087210155055
7.410059146467208 305.02212075667364 0.8156374541504025
7.415286701420624 306.1448745713923 0.8176436560012686
7.42051425637404 307.00714362263034 0.8190589788591142
7.425741811327456 305.62417861207047 0.8154205100261875
7.4309693662808725 306.3428449295106 0.8135389865840416
7.436196921234289 307.89944206350924 0.8160532894023307
7.441424476187705 313.6429062732723 0.8230282525002136
7.446652031141121 318.9871508846292 0.826253057235723
7.451879586094537 320.1639038770041 0.8284105235101064
7.4571071410479535 323.0682868514665 0.8309380534463383
7.46233469600137 323.6313384422422 0.8307908523069741
7.467562250954786 327.26601468264175 0.8365246665594676
7.472789805908202 332.02118014197265 0.8436034203301995
7.478017360861618 335.21835620850493 0.8479055281702
7.4832449158150345 340.60193058911824 0.8528303387245925
7.488472470768451 345.66142206610357 0.8548279033759946
7.493700025721867 351.7521500971948 0.8582292288935944
7.498927580675283 359.61033465699796 0.8658305426247015
7.504155135628699 368.22705096070024 0.8738110051766186
7.5093826905821155 382.3419640771675 0.8896724178915135
7.514610245535532 395.8139259866213 0.9050814645746416
7.519837800488948 409.3544770378232 0.9186945344956398
7.525065355442364 421.0228499386017 0.9301417692775749
7.53029291039578 425.311131023537 0.9323687253923721
7.5355204653491965 428.5278941946152 0.935351496266547
7.540748020302613 431.23316359595015 0.9378658789914933
7.545975575256029 430.423652531745 0.9370587768407546
7.551203130209445 428.744061419271 0.9338922138053227
7.556430685162861 428.24215287808346 0.9320876895824037
7.5616582401162775 425.6950420498989 0.929354335031895
7.566885795069694 418.2880426502732 0.9213783583633197
7.57211335002311 413.9487021372137 0.9166521754413101
7.577340904976526 408.0715185719732 0.9092783489904609
7.582568459929942 399.09394165667186 0.899649339789285
7.5877960148833585 396.09377815906123 0.8970855332362868
7.593023569836775 392.95177078154404 0.8955880088511289
7.598251124790191 389.5471987149239 0.8914565075989368
7.603478679743607 387.0112806633632 0.8870348103810506
7.608706234697023 386.84003981795684 0.8865270361503871
7.6139337896504395 387.64832966910626 0.8872640239573103
7.619161344603856 388.10755073508705 0.8885916849165613
7.624388899557272 387.10120030683527 0.8874131538059566
7.629616454510688 389.43717402784944 0.8895820033330739
7.634844009464104 388.66587512797383 0.8872292280861619
7.6400715644175206 393.54427301149343 0.8925264452558714
7.645299119370937 403.4039097791441 0.9039182791128543
7.650526674324353 415.4774204855911 0.9145751841717622
7.655754229277769 421.7892332546537 0.9207455220831938
7.660981784231185 424.28109568740183 0.921852515822738
7.666209339184602 432.10667100156473 0.9285762415870282
7.671436894138018 444.64080537713755 0.9416668417270556
7.676664449091434 462.736985141703 0.9588478993762055
7.68189200404485 481.1005903484151 0.9765193998713344
7.687119558998266 496.0605913086017 0.9902735519110787
7.692347113951683 508.4259894312782 1.0013105095292492
7.697574668905099 519.464415361166 1.011411660852336
7.702802223858515 530.5736541858633 1.0202270379188867
7.708029778811931 541.5510021167116 1.030764422012381
7.713257333765347 550.8871122364656 1.0384567531977005
7.718484888718764 550.2608964668656 1.0377314902287877
7.72371244367218 547.0469028787352 1.0348936809443456
7.728939998625596 542.1015807919256 1.0285606361441142
7.734167553579012 538.1233130724861 1.024648679908076
7.739395108532428 534.4138857042558 1.0209136662599931
7.744622663485845 531.7630791951367 1.0186676738746114
7.749850218439261 533.2938308954546 1.021349159005133
7.755077773392677 533.4494180162541 1.0221613888523862
7.760305328346093 528.6189866626629 1.0180142697311305
7.765532883299509 519.9675726307321 1.0081225566207304
7.770760438252926 511.9737124958328 0.9991206661481393
7.775987993206342 505.25347396807655 0.9913913364816885
7.781215548159758 497.9188058140105 0.9843252572411126
7.786443103113174 488.285339631047 0.9758119938392203
7.79167065806659 478.5501026553732 0.9659939363773942
7.796898213020007 466.07219112373826 0.9539153131340834
7.802125767973423 456.1039127701067 0.9442287608758898
7.807353322926839 449.42096642562507 0.9380138457266265
7.812580877880255 444.9272109546458 0.9329533515045476
7.817808432833671 441.4321029219636 0.9291023913709483
7.823035987787088 439.50159135593464 0.9271767012618294
7.828263542740504 435.6749901080556 0.9226996511736939
7.83349109769392 437.4751911358844 0.9246520483110878
7.838718652647336 438.769234117528 0.9260343610891328
7.8439462076007525 441.02926540473953 0.9270083314604537
7.849173762554169 445.2637307994919 0.9293243941041888
7.854401317507585 453.06362252125496 0.935841304901224
7.859628872461001 458.7267421795725 0.9425600057821475
7.864856427414417 462.87050863870616 0.9451846896178908
7.8700839823678335 469.8814817455504 0.951535399554123
7.87531153732125 473.8060346331374 0.9545109852889289
7.880539092274666 484.49504141319676 0.9640858127110665
7.885766647228082 494.90573278753084 0.9744692340893641
7.890994202181498 502.10218592736015 0.9806994218694849
7.8962217571349145 514.9326236487813 0.9935424797726966
7.901449312088331 528.098763556967 1.0051293916881452
7.906676867041747 538.5827136177735 1.0148809929605291
7.911904421995163 549.7829620258555 1.02482390398597
7.917131976948579 560.8604969293434 1.0352937285605393
7.9223595319019955 579.4066041150245 1.0511180924071448
7.927587086855412 594.9931556638835 1.0639781080292325
7.932814641808828 605.5313686030611 1.071790917797832
7.938042196762244 619.072173564501 1.0831413641679564
7.94326975171566 628.7988000991155 1.0912232362538627
7.9484973066690765 642.9929638907893 1.1030503358845698
7.953724861622493 656.1087175727607 1.1137134289759607
7.958952416575909 670.2343263456108 1.124954095159517
7.964179971529325 686.3201828616847 1.1381504565485066
7.969407526482741 694.0809571765232 1.1434298664437974
7.9746350814361575 698.3312520382686 1.1453391280835983
7.979862636389574 705.5246370902837 1.150697247896281
7.98509019134299 705.1995337130423 1.1501179430356543
7.990317746296406 706.0099710415464 1.1516432255309268
7.995545301249822 699.1296213804037 1.1467743143756697
8.000772856203238 687.0967727898202 1.1349356197429106
8.006000411156654 676.8869653080292 1.1270652298873987
8.01122796611007 670.1376758618289 1.120994781186767
8.016455521063486 657.704781113473 1.109650744974978
8.021683076016902 646.9291032705248 1.0999156159460477
8.026910630970319 636.4974692863806 1.0904184250150073
8.032138185923735 624.8918882532398 1.0802469852261294
8.037365740877151 615.1496216155243 1.0706696208091724
8.042593295830567 606.4975534619387 1.0622153663244414
8.047820850783983 596.0813679973917 1.0525500181019405
8.0530484057374 588.1022202178522 1.0446865474579794
8.058275960690816 578.0152126991413 1.0358360999660317
8.063503515644232 572.6861133547685 1.0317710230715853
8.068731070597648 569.1584983905035 1.0289054370235755
8.073958625551064 563.9850178949873 1.0239530988336778
8.07918618050448 556.4454180451186 1.0168100458271614
8.084413735457897 553.2357733428998 1.0122741655055882
8.089641290411313 552.5358360813094 1.0105295745676328
8.09486884536473 551.255232896242 1.008791546974323
8.100096400318145 548.0456123284266 1.0074766124295604
8.105323955271562 545.3067593735623 1.0053869079789157
8.110551510224978 542.5851255923694 1.0032209909608993
8.115779065178394 545.3184056959929 1.004338033535648
8.12100662013181 547.7054601438938 1.004593255027117
8.126234175085226 552.0406167755725 1.0080012084988765
8.131461730038643 554.9218245799782 1.0108527937654055
8.136689284992059 565.54933309707 1.019228112793511
8.141916839945475 578.7816418783754 1.0310908121800917
8.147144394898891 594.9967040410199 1.0455094127474107
8.152371949852308 618.6785549828779 1.0653973242124586
8.157599504805724 642.2480006472118 1.0855219670373937
8.16282705975914 668.988857021584 1.1070439116654154
8.168054614712556 699.5683763717489 1.1321783887212464
8.173282169665972 722.5965493227682 1.1504571104032637
8.178509724619389 739.4637013258927 1.1633036868647928
8.183737279572805 745.1337598150241 1.1678262718348473
8.188964834526221 740.1644689380882 1.1621712011281473
8.194192389479637 731.1012635537096 1.153764588069293
8.199419944433053 723.1567341412859 1.146398959539815
8.20464749938647 715.0812289163933 1.1392346483585212
8.209875054339886 703.3809067851859 1.1293243601666498
8.215102609293302 690.0257658091894 1.1183134586039671
8.220330164246718 680.8181419613647 1.1106562105406275
8.225557719200134 678.1037247717613 1.1093219939314376
8.23078527415355 674.9647776853906 1.1064139447237986
8.236012829106967 672.532724992407 1.1042361085477421
8.241240384060383 668.3605792120039 1.100135265839188
8.2464679390138 664.2532527219771 1.0966611362639604
8.251695493967215 665.7103494717139 1.0976653953443023
8.256923048920632 664.5654020844011 1.0953258911817885
8.262150603874048 661.9374149263248 1.0922963857783694
8.267378158827464 661.2600097925379 1.0921486517918289
8.27260571378088 660.6159663430485 1.0920444963447182
8.277833268734296 656.0158355807604 1.0880008494320712
8.283060823687713 645.8344948017304 1.0790516198065438
8.288288378641129 637.1002911151764 1.0713198760195568
8.293515933594545 626.2818345429857 1.060867671714297
8.298743488547961 623.1199121949064 1.0572148889334876
8.303971043501377 629.864000886438 1.0633673938420052
8.309198598454794 634.5226366540643 1.0675645627342005
8.31442615340821 637.0632338749841 1.069370692803848
8.319653708361626 642.4813438145908 1.0734250652096646
8.324881263315042 642.9509309790735 1.0730724795198072
8.330108818268458 650.6336813835134 1.0790467786543834
8.335336373221875 657.2425923665498 1.0844886218856857
8.34056392817529 665.9115052462914 1.0908633737614795
8.345791483128707 673.9072287651517 1.0968035433041974
8.351019038082123 673.709274793271 1.095539497744852
8.35624659303554 678.3584475435522 1.0985816515297244
8.361474147988956 677.9490519753869 1.0975849466246794
8.366701702942372 680.6986171285137 1.0990676985520929
8.371929257895788 685.5914585573281 1.1024784569828936
8.377156812849204 691.6847961856901 1.1076491895930978
8.38238436780262 695.3603295861892 1.110637331125923
8.387611922756037 694.0612228521657 1.109701112975844
8.392839477709453 681.7143685765964 1.0985438643279746
8.398067032662869 669.819761453383 1.0898007978999498
8.403294587616285 656.6659849889908 1.079064140894899
8.408522142569701 645.5490321839898 1.0693737469330973
8.413749697523118 636.425257022976 1.0603562250215095
8.418977252476534 625.6154419811693 1.0518145431811905
8.42420480742995 609.9462561024548 1.0379818850665636
8.429432362383366 597.2596807636688 1.0271782098417033
8.434659917336782 585.4626291344139 1.0169183488025972
8.439887472290199 576.4785444620499 1.0083246577524887
8.445115027243615 569.8202329739929 1.0022153179733102
8.450342582197031 561.2576614450157 0.9942659803541551
8.455570137150447 556.2050153871817 0.9902796406589037
8.460797692103863 551.6584335038237 0.9866671388267367
8.46602524705728 545.5931691968373 0.9802546739829548
8.471252802010696 540.4618679286278 0.9746907602380773
8.476480356964112 538.4714002947894 0.972258252288428
8.481707911917528 533.2426583688284 0.9673466643392118
8.486935466870944 531.101527964659 0.9662694709860326
8.49216302182436 528.1346734189216 0.9633140559510083
8.497390576777777 527.2373874305393 0.9622466208962321
8.502618131731193 528.5398968255142 0.9623982506302309
8.50784568668461 531.9417613591233 0.9659902501423103
8.513073241638025 531.1541248960531 0.9646008811146364
8.518300796591442 527.3597088137346 0.9604465714727357
8.523528351544858 522.9120600604309 0.956394671958696
8.528755906498274 519.8046640007767 0.953743192351869
8.53398346145169 514.8913348555341 0.9493595277816135
8.539211016405106 512.1250490880757 0.9467228502831505
8.544438571358523 510.4735704575757 0.9448912429139547
8.549666126311939 507.87223321715487 0.9425174073359306
8.554893681265355 506.1123528028856 0.9413863728404762
8.560121236218771 507.83027140141377 0.9422870186730615
8.565348791172188 508.7284343661022 0.9418764498397931
8.570576346125604 515.3001846947745 0.9472944104792732
8.57580390107902 516.5184950736699 0.9465635149213878
8.581031456032436 515.8781055963188 0.9456164334652626
8.586259010985852 514.807953375544 0.9440763171883095
8.591486565939269 515.4900527971425 0.9458433568598946
8.596714120892685 515.4258871166926 0.9455271249557577
8.601941675846101 513.0058640010203 0.9428489020116988
8.607169230799517 514.0997919195863 0.9441274437063749
8.612396785752933 516.4146533708762 0.9454358489994654
8.61762434070635 520.3409576954264 0.9484076698573064
8.622851895659766 521.7716563507092 0.9497763675355357
8.628079450613182 526.0030800280341 0.9531992683379983
8.633307005566598 530.2714221025074 0.9564875046809204
8.638534560520014 536.2487525847794 0.9615685394206132
8.64376211547343 546.0029097987714 0.9701319906113265
8.648989670426847 553.5377753712825 0.975793598894466
8.654217225380263 558.6508954754161 0.9797412603755629
8.65944478033368 563.1330045629508 0.9828622819137928
8.664672335287095 568.3344003963853 0.9870717690058618
8.669899890240512 577.9670499394024 0.9951015532560059
8.675127445193928 586.829515917095 1.0018849919094797
8.680355000147344 596.2354967708649 1.0091809665737657
8.68558255510076 604.8638750509103 1.0156178219627516
8.690810110054176 612.477316796472 1.021684913773646
8.696037665007593 625.3433617995416 1.032362575966553
8.701265219961009 643.7428596725271 1.0478524643024067
8.706492774914425 664.4488668358515 1.0639707396365017
8.711720329867841 676.8301210302275 1.0733934754731729
8.716947884821257 685.9805306261129 1.0786502502942636
8.722175439774674 690.321504207741 1.0813429101870913
8.72740299472809 688.3428274285698 1.0791723516283895
8.732630549681506 689.1554528514158 1.0808170580419834
8.737858104634922 682.7947445015715 1.0760909994051566
8.743085659588338 673.8917772423425 1.0696381668326729
8.748313214541755 665.2876925316149 1.063069095996911
8.75354076949517 657.3706509704276 1.0563922924220863
8.758768324448587 647.0397496440347 1.0469129139219666
8.763995879402003 636.7465648817328 1.037805398750963
8.76922343435542 622.9826244593563 1.0258627616361224
8.774450989308836 612.2925269544305 1.0169333664658857
8.779678544262252 600.8361319022562 1.0059858557460355
8.784906099215668 592.4166402112634 0.9977107391213612
8.790133654169084 588.0504383276104 0.9941770287603137
8.7953612091225 581.8078254927913 0.9889724842918612
8.800588764075917 576.9140005917011 0.9852223716930438
8.805816319029333 577.0547647787522 0.9857130763640218
8.811043873982749 572.8473930404258 0.9823863580980686
8.816271428936165 573.2572165354326 0.9838379279975447
8.821498983889581 571.492865922941 0.9820114992570137
8.826726538842998 567.9827373383968 0.9789545358929259
8.831954093796414 564.2998969662774 0.974060474441989
8.83718164874983 559.2948438362721 0.9686548416698987
8.842409203703246 558.150402051677 0.9674915029668932
8.847636758656662 557.3293016678806 0.9667151533552961
8.852864313610079 558.5596731597462 0.9679225128416142
8.858091868563495 559.7359402958928 0.9678058228911639
8.863319423516911 565.0516075848994 0.972299425742809
8.868546978470327 568.356348719133 0.9749911041674375
8.873774533423743 569.8887757155121 0.9753093504824105
8.87900208837716 568.7734418401358 0.9736792208634547
8.884229643330576 566.3357210465452 0.9709333919172266
8.889457198283992 565.3160969779327 0.9698382049854377
8.894684753237408 563.6044570817952 0.9688887466205803
8.899912308190824 565.6739759947567 0.9704991450453616
8.90513986314424 564.5486193056528 0.9681882922166014
8.910367418097657 566.1498019717233 0.9681922538756846
8.915594973051073 574.5440588436713 0.9746634866066882
8.92082252800449 578.2942550071722 0.9783967034674039
8.926050082957905 583.2266619642941 0.9844259655562694
8.931277637911322 585.5990666912729 0.9861601009751393
8.936505192864738 582.1641149344545 0.9823434442113187
8.941732747818154 581.4770479840425 0.9805255084807916
8.94696030277157 581.0138964102281 0.9795619098550722
8.952187857724986 584.3368624994735 0.9823503255491726
8.957415412678403 591.548607755879 0.9877046118314029
8.962642967631819 596.4664640277498 0.9917312988609264
8.967870522585235 602.9310362787261 0.9975859153029236
8.973098077538651 605.6441827452836 0.9990646571510643
8.978325632492067 609.7090662621533 1.0018981716483584
8.983553187445484 612.212281057842 1.0033147856228557
8.9887807423989 619.4044942790307 1.0078806340658903
8.994008297352316 623.5914381804913 1.011017863131798
8.999235852305732 623.1747263661214 1.0103055316168703
9.004463407259149 627.8215403334593 1.0131571665761452
9.009690962212565 632.8988598273893 1.017288193624245
9.014918517165981 644.3819984553605 1.026838845415532
9.020146072119397 657.4060457856804 1.0373077745701864
9.025373627072813 669.9661486433421 1.04561818264037
9.03060118202623 682.5891026663436 1.0540217255199822
9.035828736979646 699.5705641763252 1.0669071876228828
9.041056291933062 719.974722147714 1.0830674741924957
9.046283846886478 739.5740949496209 1.0977506367780767
9.051511401839894 755.8409046652195 1.109197497894581
9.05673895679331 773.2342293325652 1.1205683360410215
9.061966511746727 791.2691576976443 1.132964965808769
9.067194066700143 815.0583409812441 1.1494812266224115
9.07242162165356 837.1232991347612 1.1637264747509026
9.077649176606975 858.1828698816538 1.1775891564790453
9.082876731560392 876.0037698820162 1.1897562531124228
9.088104286513808 888.6609776135464 1.1984435936298097
9.093331841467224 894.5950389206694 1.2016766326187132
9.09855939642064 897.0207220689992 1.2026253202294708
9.103786951374056 894.295456089481 1.2005617492039367
9.109014506327473 883.1167027924204 1.1919292309678802
9.114242061280889 875.6177607260628 1.1873186201426231
9.119469616234305 862.8008526616934 1.1778726377596243
9.124697171187721 856.0301139376496 1.1728229600884894
9.129924726141137 848.632916908652 1.1672942143337537
9.135152281094554 845.0552471528378 1.164661015480676
9.14037983604797 846.9025485125312 1.1664117784537502
9.145607391001386 858.3479421678061 1.1742505733472512
9.150834945954802 874.9372199883006 1.1855143603091984
9.156062500908218 892.692096191373 1.1975524178766266
9.161290055861635 910.5672628348126 1.2185001042449557
9.16651761081505 927.8017811579083 1.2370730230443088
9.171745165768467 943.5557506674568 1.2525700881414845
9.176972720721883 955.6024143693965 1.263686477693235
9.1822002756753 956.0733801727483 1.2663689452499531
9.187427830628716 952.740464478529 1.2671243963252552
9.192655385582132 941.6196018735708 1.2625998448572777
9.197882940535548 930.9023809870298 1.258374410625529
9.203110495488964 917.6038392175916 1.2513680592808498
9.20833805044238 904.9205580128337 1.2450203843179386
9.213565605395797 894.9388888061667 1.239343618788881
9.218793160349213 882.6938036456983 1.2333400982280494
9.224020715302629 875.8211983383522 1.2302270812676122
9.229248270256045 866.8768751528015 1.224946070394428
9.234475825209461 855.2062514571155 1.217766591059864
9.239703380162878 849.8233762482835 1.2152685978134097
9.244930935116294 843.5065923356121 1.211436614298027
9.25015849006971 838.8454878999593 1.2098760875448908
9.255386045023126 833.5091255241496 1.207746009420861
9.260613599976542 825.7168083140597 1.2034249640446686
9.265841154929959 825.7665908214692 1.2064129692974348
9.271068709883375 826.6544090153972 1.207817492877208
9.276296264836791 836.1693055643035 1.2164032035665269
9.281523819790207 846.5460903292674 1.2243973220435669
9.286751374743623 850.8479371792857 1.2278569451834918
9.29197892969704 865.1735547701456 1.2397447550556733
9.297206484650456 880.6602029271411 1.2514282922158195
9.302434039603872 893.5339075922074 1.2613362508187387
9.307661594557288 899.5588748767321 1.2671029589389722
9.312889149510704 900.7229677065484 1.2709525898750555
9.31811670446412 888.757646358491 1.2626111988820425
9.323344259417537 875.9071831479355 1.255214565586476
9.328571814370953 854.5961405809636 1.2395290626259343
9.33379936932437 830.0679882538011 1.22243695092788
9.339026924277785 801.1077744358955 1.202247904779349
9.344254479231202 770.6444924913507 1.1805726695655199
9.349482034184618 745.6449727997978 1.16203602827247
9.354709589138034 728.2475251009207 1.1485871642189647
9.35993714409145 712.6672011206006 1.13652903048884
9.365164699044866 699.4046644354003 1.1268056157439892
9.370392253998283 686.5978941039222 1.1179863885644479
9.375619808951699 675.3837313726763 1.109244995385578
9.380847363905115 670.651969109307 1.1057355308121768
9.386074918858531 666.5724724282846 1.1040140704921584
9.391302473811947 666.2255514193561 1.1044998125565164
9.396530028765364 660.4087332104235 1.1004048040917143
9.40175758371878 655.9658047593532 1.0975039699755496
9.406985138672196 658.1037529655079 1.0994901744075696
9.412212693625612 659.6727905496681 1.0998293317321521
9.417440248579029 658.9598102690018 1.0878373325690813
9.422667803532445 657.5845193590195 1.0810334494299263
9.427895358485861 652.6851457749466 1.073873686604009
9.433122913439277 649.4921637740805 1.0687996177489678
9.438350468392693 649.4220879502386 1.0661253564707065
9.44357802334611 646.5958115624652 1.0622999098916077
9.448805578299526 645.5632993658875 1.0592002408786572
9.454033133252942 646.5041979321647 1.0577940117770672
9.459260688206358 645.2990809445408 1.0550299367615263
9.464488243159774 647.8460960925752 1.056640925638867
9.46971579811319 650.7755023158055 1.057214283720561
9.474943353066607 648.9025367765059 1.0543522762758444
9.480170908020023 649.9885501096142 1.053018584943989
9.48539846297344 650.3629202527403 1.0519979489539466
9.490626017926855 649.1333077850734 1.0489606043474682
9.495853572880272 650.3421997636192 1.049861097875036
9.501081127833688 647.0542629471107 1.0460113226007755
9.506308682787104 644.7808059089966 1.0424841790405237
9.51153623774052 645.013301422895 1.041496013594498
9.516763792693936 643.7540254493051 1.039440934596686
9.521991347647353 647.7588656730148 1.0412117089541768
9.527218902600769 649.0628110002806 1.0409193544358297
9.532446457554185 654.5906397233684 1.0448750575548817
9.537674012507601 658.423580486363 1.0474082177306812
9.542901567461017 658.4711061998879 1.0463245458100872
9.548129122414434 660.404532358803 1.047188526005862
9.55335667736785 658.2122685254828 1.0437929754695923
9.558584232321266 657.4163149267329 1.042299550829458
9.563811787274682 656.4459449901113 1.0412128512209031
9.569039342228098 654.8519323984713 1.0393808806723943
9.574266897181515 651.8895309447031 1.0358310738647527
9.57949445213493 648.3930687303529 1.0319941108108839
9.584722007088347 649.4800997014294 1.0322326301272957
9.589949562041763 654.055574592954 1.0356190174288784
9.59517711699518 657.9821665129604 1.0380732511743975
9.600404671948596 662.9366596055667 1.04220771715785
9.605632226902012 662.319076394079 1.0409569970152859
9.610859781855428 661.871574601546 1.0393438044176893
9.616087336808844 659.1443729688211 1.0357233630949438
9.62131489176226 658.5099747049716 1.0343968718224963
9.626542446715677 659.5858673752123 1.0352250533361156
9.631770001669093 664.5179964078683 1.039717253373964
9.636997556622509 663.613981570858 1.0380208530998982
9.642225111575925 669.1292000724409 1.0397893718637516
9.647452666529341 668.7969281872748 1.03786779848112
9.652680221482758 670.2423663908048 1.0392512460821894
9.657907776436174 675.4395444211799 1.0438494267599419
9.66313533138959 676.0713478653349 1.0440137523185231
9.668362886343006 679.0698529012419 1.0464770891707378
9.673590441296422 679.4062148159337 1.0464086330145432
9.678817996249839 681.2707405168422 1.0463843743012895
9.684045551203255 681.9973394969709 1.0463980229018435
9.689273106156671 684.8300348318738 1.0480051217558315
9.694500661110087 686.8030023590438 1.0484411051989235
9.699728216063503 691.112689261718 1.0516236611602092
9.70495577101692 689.808525373622 1.049762643980347
9.710183325970336 694.2993878414052 1.0535720145174512
9.715410880923752 700.1162957953942 1.0573336044263975
9.720638435877168 701.6703981538978 1.0571801690711549
9.725865990830584 702.8983231417346 1.0573494699696924
9.731093545784 699.9268531127316 1.054348205247095
9.736321100737417 702.3850003114723 1.056402027328295
9.741548655690833 704.6464034152659 1.0578058580040322
9.74677621064425 703.1265696911745 1.0545495312976878
9.752003765597665 706.4061198781212 1.056482145277504
9.757231320551082 704.7698839849277 1.055148735425006
9.762458875504498 704.835563313152 1.055510190890498
9.767686430457914 706.1635878624159 1.0563550966323734
9.77291398541133 706.0687667891461 1.05604415940769
9.778141540364746 706.177086788125 1.0545728634084521
9.783369095318163 704.9844468519386 1.053135136607009
9.788596650271579 700.4309200360336 1.0489394629784816
9.793824205224995 697.7249695777523 1.047976739744591
9.799051760178411 696.6162844815572 1.045997635094528
9.804279315131827 694.2818747593641 1.0431524721162604
9.809506870085244 690.284649105589 1.0386021937002488
9.81473442503866 693.0642593177755 1.039624151260877
9.819961979992076 693.5771517958389 1.0389731126560149
9.825189534945492 696.1843928660419 1.0405166624944564
9.830417089898909 698.0340692038511 1.0416743958515384
9.835644644852325 693.7480332410186 1.0371970324980764
9.840872199805741 690.9100690765101 1.0345113604883682
9.846099754759157 687.1962973260694 1.031590789100867
9.851327309712573 686.2221441469708 1.0307445364723753
9.85655486466599 683.1133589054334 1.028230306697419
9.861782419619406 679.822529402164 1.0256163854980542
9.867009974572822 682.9844046179558 1.0274647309155098
9.872237529526238 681.3065001827713 1.0254250139046095
9.877465084479654 678.6533770685021 1.0233189558295483
9.88269263943307 684.8168718981839 1.027792950897782
9.887920194386487 686.3230343956998 1.0287843692176601
9.893147749339903 694.7247461522969 1.0348846872174806
9.89837530429332 698.0515285747963 1.0358934992571944
9.903602859246735 698.8207761729157 1.0352089009258256
9.908830414200152 699.0974023295404 1.03496529083428
9.914057969153568 705.789730561321 1.0407688497740903
9.919285524106984 712.8627955824866 1.045615961026065
9.9245130790604 714.3563372254099 1.045685666537493
9.929740634013816 719.0169111048484 1.0478474286542123
9.934968188967233 721.1115659372286 1.0490398991322034
9.940195743920649 723.2697035006934 1.0505850985803264
9.945423298874065 730.6422533933614 1.055832948845132
9.950650853827481 729.0457078028478 1.0543674673862076
9.955878408780897 736.0479536860367 1.0589486519427345
9.961105963734314 735.4241626098772 1.0581633824806629
9.96633351868773 730.3222556082133 1.054466687621768
9.971561073641146 728.1334640603872 1.051932221153643
9.976788628594562 727.269474694663 1.0506389230886788
9.982016183547978 727.9721267717553 1.0509396441025092
9.987243738501395 727.2356158902345 1.0489034839630997
9.99247129345481 723.4266339184204 1.0454040763036512
9.997698848408227 716.5849077727797 1.0398082853509472
10.002926403361643 714.1033590729535 1.0371345861429722
10.00815395831506 708.9545186010644 1.0326845840358923
10.013381513268476 707.0295426769467 1.0310186584057406
10.018609068221892 705.7469269660965 1.0294963192427908
10.023836623175308 705.8751343068627 1.0291511455933129
10.029064178128724 706.4113487238303 1.0292032792274766
10.03429173308214 707.5109254943603 1.0302470751548694
10.039519288035557 710.5360904128825 1.0325343477881805
10.044746842988973 710.9762474612287 1.0321607364443235
10.049974397942389 712.0484790011186 1.0321020310589366
10.055201952895805 707.6317080079466 1.0287981960393666
10.060429507849221 706.5659366572493 1.0277452920708048
10.065657062802638 705.0826186758076 1.0267308816298344
10.070884617756054 705.7422637706882 1.0270839605199928
10.07611217270947 706.1274683038746 1.0268168098710544
10.081339727662886 705.656247315386 1.026095584128903
10.086567282616302 704.6773492820843 1.0251801393098656
10.091794837569719 703.3203554760578 1.0235503216588124
10.097022392523135 702.5628857589091 1.022187299921956
10.102249947476551 705.3252461225907 1.0240338768091606
10.107477502429967 705.4574836386391 1.0230727485417719
10.112705057383383 704.4041602131693 1.0216662107175256
10.1179326123368 700.375308564457 1.0188811006994414
10.123160167290216 696.138835813582 1.0162980022328274
10.128387722243632 687.0448442484642 1.0093929387700251
10.133615277197048 683.7396625438963 1.0061791630671624
10.138842832150464 682.2331711334193 1.004572369920855
10.14407038710388 682.5177271190952 1.0047686646354634
10.149297942057297 682.1741430934072 1.0045367359994186
10.154525497010713 678.0349849460997 1.0015581621761103
10.15975305196413 677.3110498562193 1.0008753261505494
10.164980606917545 673.8244837435336 0.9981115743817696
10.170208161870962 672.2195157491471 0.9960430511395988
10.175435716824378 669.8506773234448 0.9942450063635506
10.180663271777794 669.526323460575 0.9937955002195055
10.18589082673121 666.1341790481881 0.9911057949300008
10.191118381684626 662.1270352150691 0.9881246950234842
10.196345936638043 657.4726071175828 0.9836199548767207
10.201573491591459 651.7687892529549 0.9785855236202832
10.206801046544875 649.2816209839265 0.9765717456679908
10.212028601498291 646.6352003393758 0.9740574662805903
10.217256156451707 643.8982090201656 0.9719235142728035
10.222483711405124 642.6040024893589 0.9710506716912249
10.22771126635854 641.3297034036323 0.9701950059497862
10.232938821311956 641.0482772558361 0.9701026679686723
10.238166376265372 639.1691111746591 0.9682796249204297
10.243393931218788 640.1963544329255 0.9690291983516388
10.248621486172205 635.7244039868541 0.9655076412292314
10.253849041125621 636.4513456244816 0.9650496548489319
10.259076596079037 632.9187204568308 0.9620943868768581
10.264304151032453 631.4510546023827 0.9609504822914151
10.26953170598587 630.8432493835121 0.9605416214272379
10.274759260939286 629.0906762594012 0.9590980400101408
10.279986815892702 630.0572339483371 0.959914858755092
10.285214370846118 628.2455906097624 0.9587039986586936
10.290441925799534 626.5500418512188 0.9565643589576811
10.29566948075295 626.4426259330853 0.9562618148480931
10.300897035706367 627.19078172782 0.9566838652447959
10.306124590659783 631.8379884075515 0.9597546741090082
10.3113521456132 627.4627060026439 0.9563662091721151
10.316579700566615 626.4696634898766 0.9554252808953196
10.321807255520032 620.8722006440817 0.9507355988743151
10.327034810473448 614.8384770739032 0.9460138682672917
10.332262365426864 614.678798918701 0.9451600210160221
10.33748992038028 612.6130796228919 0.9429494460920821
10.342717475333696 606.3572011413328 0.9371889156025897
10.347945030287113 602.2395135670777 0.9331107281193585
10.353172585240529 607.2557572749427 0.936941492362331
10.358400140193945 610.8887554410153 0.9402548872552264
10.363627695147361 613.7466885250041 0.9421171665715696
10.368855250100777 613.9444235604266 0.9420816079013684
10.374082805054194 612.1740493343337 0.9402951132662472
10.37931036000761 608.6459633203356 0.9372852869466077
10.384537914961026 607.0586455182605 0.9359367124876776
10.389765469914442 600.0623351966923 0.9293217031927001
10.394993024867858 606.0401460580254 0.9334770668344252
10.400220579821275 609.0406562737849 0.9357567413618837
10.40544813477469 608.1526219259683 0.9349499021179029
10.410675689728107 603.7503093343041 0.9313065143243509
10.415903244681523 599.0487306727034 0.9271770534799091
10.42113079963494 599.0062109709057 0.9260685280903032
10.426358354588356 594.6805633511322 0.9222900559421859
10.431585909541772 590.0080478986413 0.9190815789344973
10.436813464495188 587.2157010353222 0.9178708460084217
10.442041019448604 579.6835618596041 0.9117132522567396
10.44726857440202 578.2723251026428 0.9099130554010906
10.452496129355437 577.7995378687041 0.9084591959612623
10.457723684308853 581.2559499333139 0.911194096181646
10.462951239262269 581.6461038846614 0.9109835626968443
10.468178794215685 579.8018127330882 0.910097348312498
10.473406349169101 571.7763040923227 0.9036293612377794
10.478633904122518 563.7848646291488 0.8970784153635025
10.483861459075934 561.3788635325948 0.8944292230342737
10.48908901402935 558.8280977001874 0.8921245621916811
10.494316568982766 556.2502380595653 0.8887160029116592
10.499544123936182 554.2422976168373 0.8870132270828424
10.504771678889599 549.6489968834433 0.8836891860149086
10.509999233843015 546.2274883260304 0.881465411202235
10.515226788796431 546.4996906103721 0.8811377387370095
10.520454343749847 543.1734599947516 0.8781776811717386
10.525681898703263 541.3821658522319 0.8763248441066142
10.53090945365668 538.9448130630891 0.8741175890130171
10.536137008610096 536.6561020978655 0.8719121281716792
10.541364563563512 536.9384138954674 0.8714040611177204
10.546592118516928 542.3465182386235 0.8755823810914137
10.551819673470344 540.7994763322506 0.8745304411647892
10.55704722842376 542.3324037339694 0.8765747660860324
10.562274783377177 536.3859211313243 0.8720417738977743
10.567502338330593 529.8367570197224 0.8663468625040606
10.57272989328401 531.3343461840748 0.8664627652334962
10.577957448237425 532.5877245743942 0.8670786648484102
10.583185003190842 535.359504928567 0.8684758553035121
10.588412558144258 532.8042284208468 0.8657323695661595
10.593640113097674 530.3751317193837 0.8640893751716461
10.59886766805109 529.5562322803612 0.8628462980495671
10.604095223004506 527.419929576182 0.8603663881758007
10.609322777957923 524.6269908753692 0.8581230083154872
10.614550332911339 526.6961661395362 0.8597301597877003
10.619777887864755 526.9325599807858 0.8596232600152905
10.625005442818171 525.7357350806313 0.8588348582486848
10.630232997771587 526.104430475827 0.8582140526612198
10.635460552725004 525.8126116177586 0.8580297185745018
10.64068810767842 527.8036507346426 0.8589492250045474
10.645915662631836 529.5990248908082 0.8601255158113342
10.651143217585252 531.9379468482033 0.8620230716073041
10.656370772538668 535.041193972905 0.8647958096000301
10.661598327492085 538.3855572312438 0.8678618560751117
10.666825882445501 543.4882249569488 0.8723219512068511
10.672053437398917 545.1992429165381 0.8724130925564
10.677280992352333 549.5786567262794 0.8754458488998442
10.68250854730575 547.3962392685964 0.8739292979559021
10.687736102259166 549.5762922045354 0.8748864980397263
10.692963657212582 554.2343939020112 0.8782776410441602
10.698191212165998 562.0414858130222 0.8838321780257596
10.703418767119414 571.293093830858 0.8897714855352886
10.70864632207283 578.1923783430451 0.8948236111347013
10.713873877026247 588.2532662706088 0.9023298557543
10.719101431979663 596.0643002975842 0.9082794473205299
10.72432898693308 606.1725068753103 0.9155325650416114
10.729556541886495 615.2946666278965 0.9216538232154625
10.734784096839912 621.9526261585376 0.9254658510780898
10.740011651793328 626.5612521340546 0.9281931232644262
10.745239206746744 629.1871230107049 0.9306773545275281
10.75046676170016 629.7898540588083 0.9314263207779587
10.755694316653576 627.2014742881898 0.9292239082019338
10.760921871606993 623.2273768142306 0.9263464314405996
10.766149426560409 620.5998183556886 0.9238865842254916
10.771376981513825 615.2911217493071 0.9194791881950273
10.776604536467241 608.3534841061127 0.9138385548343165
10.781832091420657 601.8916305704508 0.9082189756937551
10.787059646374074 597.8027822708905 0.9051903333661084
10.79228720132749 593.0507150448694 0.9011449898565378
10.797514756280906 591.8009028875331 0.8998777508416332
10.802742311234322 587.4432515858972 0.8964912393655208
10.807969866187738 587.0381346515901 0.8960766980231396
10.813197421141155 585.6056561432208 0.8943678799649081
10.81842497609457 586.9529026837804 0.8952755646313384
10.823652531047987 592.6029629046171 0.8988619078738295
10.828880086001403 599.0190351759426 0.9035681327744921
10.83410764095482 603.3435737774339 0.90705399442051
10.839335195908236 607.4258855683507 0.9099504691135095
10.844562750861652 612.0991969161621 0.9132945692287636
10.849790305815068 622.2845756369408 0.9202747312730865
10.855017860768484 633.6775506947016 0.9273899814331216
10.8602454157219 650.995042137433 0.9399665627842917
10.865472970675317 668.7538857937761 0.9524775945857589
10.870700525628733 680.314376626729 0.9600948136574063
10.875928080582149 690.1488482425782 0.9670422638967647
10.881155635535565 694.7336810329932 0.9695891768402938
10.886383190488981 696.2070680158718 0.9703785014410335
10.891610745442398 696.4268803184355 0.9706163711450381
10.896838300395814 690.2265248206758 0.9657786299464357
10.90206585534923 679.6126953619512 0.9581417205788563
10.907293410302646 672.523398364282 0.9530413703239795
10.912520965256062 656.2760207229541 0.9409497940705419
10.917748520209479 645.3547464032989 0.932997728766776
10.922976075162895 634.6069296396981 0.9246022627398229
10.928203630116311 620.8855671150616 0.9138863731390062
10.933431185069727 612.6925443037577 0.907874326290908
10.938658740023143 599.4252923047616 0.8975609025776116
10.94388629497656 590.6199851446597 0.8909291222307971
10.949113849929976 584.7851733778905 0.8864698520028401
10.954341404883392 580.7779365071735 0.8836708232824438
10.959568959836808 578.6310803734921 0.8821235157647612
10.964796514790224 574.0711103916635 0.8784106090632119
10.97002406974364 571.0428831632872 0.8772577472424222
10.975251624697057 563.8141819601404 0.8739132419078879
10.980479179650473 556.4868050385409 0.8702261790408002
10.98570673460389 554.0761113983765 0.8697115969143342
10.990934289557305 552.7505810014737 0.8696804568528762
10.996161844510722 547.1641294467069 0.8661861248696232
11.001389399464138 540.7410504951656 0.8614885270199608
11.006616954417554 536.7330785689121 0.8585262909506777
11.01184450937097 532.5499270912183 0.8557528889846451
11.017072064324386 529.1886534144589 0.8535069170063728
11.022299619277803 526.3699870909502 0.8515435639007684
11.027527174231219 521.7856173727685 0.848522144521233
11.032754729184635 517.7354492613854 0.8454990725838956
11.037982284138051 516.0967783682587 0.8451137551500553
11.043209839091467 511.61444788055354 0.8419122491265608
11.048437394044884 508.86040278104906 0.8397295385771385
11.0536649489983 506.5113568909926 0.8384357081911328
11.058892503951716 502.5753104223679 0.8347695846705481
11.064120058905132 503.1117709375226 0.8352671980636108
11.069347613858548 503.64559725382026 0.8362893676667726
11.074575168811965 502.1079269555565 0.8354405099318712
11.079802723765381 500.0399152802883 0.8339102727904136
11.085030278718797 501.9639629887248 0.8360606258002394
11.090257833672213 502.45287311300183 0.8364533969783626
11.09548538862563 506.31972774221157 0.8396094173767314
11.100712943579046 504.9521442338681 0.8392728975837911
11.105940498532462 505.48148068603496 0.8397456404955479
11.111168053485878 505.57331447758463 0.8401158093497428
11.116395608439294 502.2733102372497 0.838212291208036
11.12162316339271 500.35927211699044 0.8369459298729265
11.126850718346127 499.24299120802516 0.8364822954233827
11.132078273299543 502.53199601785843 0.8393387034636358
11.13730582825296 501.6877243616686 0.8383971345044003
11.142533383206375 501.24606841810936 0.8380224749588961
11.147760938159792 499.6740521354679 0.8368474612127139
11.152988493113208 497.94831691413816 0.8353656990151963
11.158216048066624 495.3247330336053 0.8337597361498272
11.16344360302004 494.5854372808687 0.8329885333207696
11.168671157973456 496.246970540664 0.8345188188158836
11.173898712926873 499.17396484336575 0.8375441554704359
11.179126267880289 499.6140580386254 0.8375805564896072
11.184353822833705 501.18977489512184 0.838530806971038
11.189581377787121 498.5189482881778 0.8363666753432533
11.194808932740537 494.9571981419835 0.8330941358822702
11.200036487693954 493.09497751179106 0.8316641249169392
11.20526404264737 491.6085170926003 0.8308250622672728
11.210491597600786 492.12414199176914 0.8312404062227967
11.215719152554202 491.06574974504167 0.8310329202937118
11.220946707507618 491.96001839616844 0.8320252316908907
11.226174262461035 490.09990549936555 0.8302430650818591
11.23140181741445 487.7631011053196 0.8288706208277786
11.236629372367867 484.5749516359557 0.8258611442926377
11.241856927321283 482.98807674708974 0.8245220030745198
11.2470844822747 482.8443220941586 0.8249654992437279
11.252312037228116 483.5085356584921 0.8252623411437018
11.257539592181532 479.7893872895727 0.822005014651259
11.262767147134948 475.15114525816875 0.8182342161153369
11.267994702088364 471.6453891353082 0.8152116539634727
11.27322225704178 469.06188933815446 0.8133608382459421
11.278449811995197 467.8561228585329 0.8125767404186991
11.283677366948613 468.4585369878242 0.81330578344592
11.288904921902029 468.1534781662645 0.8131193925803767
11.294132476855445 464.95373614358346 0.8098703990832101
11.299360031808861 460.2419032184928 0.8062064922294488
11.304587586762278 456.6098002487079 0.8031979644641677
11.309815141715694 456.13103835967735 0.8025066708460654
11.31504269666911 459.07570989220767 0.8050853744250457
11.320270251622526 463.0078148888728 0.8075887112824172
11.325497806575942 460.20828067065634 0.8039636686583804
11.330725361529359 458.9525464913227 0.8019419286502658
11.335952916482775 457.89105861617844 0.8007039444910841
11.341180471436191 454.876690480999 0.7986813064737476
11.346408026389607 452.52541754010355 0.7972154249662982
11.351635581343023 452.38815990347354 0.7976039717651714
11.35686313629644 449.39390708956023 0.7952460055338523
11.362090691249856 447.9465859475241 0.7939802643097682
11.367318246203272 445.00438550187556 0.7919272387625385
11.372545801156688 440.80425046884 0.7885134161354572
11.377773356110104 438.0106441517021 0.7853091626216222
11.38300091106352 434.94440855381106 0.7823828991463742
11.388228466016937 435.3595120805532 0.7824328179075418
11.393456020970353 436.0013109549301 0.7828558839470943
11.39868357592377 435.5722265679698 0.7835022460021013
11.403911130877185 432.68758234185174 0.7809686180456017
11.409138685830602 429.1596580764779 0.7776464080242904
11.414366240784018 428.78551749309963 0.7772981470712118
11.419593795737434 428.7725248796235 0.7774791176523977
11.42482135069085 429.1456733529599 0.7785767209224883
11.430048905644266 427.7338490496979 0.77742509452871
11.435276460597683 424.1378626676333 0.7741840114743342
11.440504015551099 421.3373461382328 0.7713443449484496
11.445731570504515 418.21809994165125 0.7675574975105063
11.450959125457931 418.76096022486007 0.7675178448920605
11.456186680411347 421.23101742623754 0.7698786859563215
11.461414235364764 422.60970416607137 0.7715285606641107
11.46664179031818 420.2221235588498 0.7701897494629896
11.471869345271596 419.1149323124756 0.7694124305215974
11.477096900225012 417.6381015336645 0.7688762179790184
11.482324455178428 416.1457657183287 0.7746595118912194
11.487552010131845 413.1784953789039 0.7741898273145265
11.49277956508526 407.7442852934633 0.7698476621544403
11.498007120038677 407.15399110870885 0.7712032540511651
11.503234674992093 403.87640687371453 0.7679163296767864
11.50846222994551 407.29731491505714 0.7723150150753114
11.513689784898926 409.6307252945532 0.7760914569192389
11.518917339852342 408.75759584304336 0.7756662093847783
11.524144894805758 404.4821606125238 0.7731085743553766
11.529372449759174 399.31954568503784 0.7696958475119257
11.53460000471259 396.43800058355663 0.7672462389622337
11.539827559666007 396.3528836956307 0.7688405654934919
11.545055114619423 399.3748379052915 0.7720864755403511
11.550282669572839 399.3668833320044 0.7724664076048998
11.555510224526255 398.4334376372953 0.7719144938736641
11.560737779479672 399.02192241750726 0.773124448544291
11.565965334433088 397.0907397002095 0.7717079857736746
11.571192889386504 397.5999225143422 0.7727534551242784
11.57642044433992 397.9342884560523 0.7739409058786089
11.581647999293336 395.7903900651268 0.7722998810880658
11.586875554246753 394.96974985869065 0.7717859695093029
11.592103109200169 395.71050937677643 0.7734953528988218
11.597330664153585 397.62290962804104 0.7768719044992295
11.602558219107001 399.02663541493183 0.7785734579707962
11.607785774060417 401.80323585466783 0.7807562030085068
11.613013329013834 404.2965190939486 0.7824543423961681
11.61824088396725 400.78920185438903 0.7792037973741106
11.623468438920666 400.14149496292976 0.7788072396307677
11.628695993874082 397.1813136142707 0.7756872126397667
11.633923548827498 399.3522933508565 0.7781842260451569
11.639151103780915 402.3575471340969 0.7822475774021848
11.64437865873433 402.7472821925529 0.7844815701327917
11.649606213687747 401.65195819918006 0.7835581867905157
11.654833768641163 395.48070493613517 0.7779375583631961
11.66006132359458 393.7397247240214 0.7753093559758036
11.665288878547996 396.6766001299176 0.7788289772008304
11.670516433501412 399.5276351800973 0.7823119727811192
11.675743988454828 403.5344640619641 0.7868021216449218
11.680971543408244 404.8912260992841 0.7881612979080919
11.68619909836166 402.6045397718304 0.7861130705417626
11.691426653315077 400.42150676282995 0.7847844521656682
11.696654208268493 396.50508805512095 0.7815084762657232
11.701881763221909 393.5714988693527 0.7786149330723862
11.707109318175325 393.75184157468965 0.7792921059546583
11.712336873128741 394.5625365167167 0.7792493536528846
11.717564428082158 396.058287109752 0.7807550798946635
11.722791983035574 397.7035090422281 0.7822382648955899
11.72801953798899 395.8906997680786 0.7804487686659581
11.733247092942406 396.22717333582904 0.7818283374473863
11.738474647895822 397.3901144180819 0.7835015035415562
11.743702202849239 398.3410872964042 0.7863527400631338
11.748929757802655 399.6885510947306 0.7887284188427534
11.754157312756071 401.40866346605924 0.7905977056654604
11.759384867709487 403.38035833590334 0.7927716526110226
11.764612422662903 402.4230346791938 0.7909623502993214
11.76983997761632 402.6157522066579 0.7910867730373772
11.775067532569736 402.9045235550876 0.791986083258946
11.780295087523152 403.24660691087587 0.7916864255805343
11.785522642476568 405.67227792315214 0.7936643650915415
11.790750197429984 405.5498072139 0.793282889736146
11.7959777523834 405.34853320777813 0.7928447673919268
11.801205307336817 402.8344829269006 0.7904487779432249
11.806432862290233 403.553349805224 0.7911708100837224
11.81166041724365 404.1429736563781 0.7924833067153526
11.816887972197065 401.6903225885164 0.7900277843133685
11.822115527150482 402.90760090979796 0.7923011508638369
11.827343082103898 398.4972177174095 0.7886601781270136
11.832570637057314 397.1194148291315 0.7877562014993305
11.83779819201073 394.72858675427733 0.7861162762037583
11.843025746964146 386.5767491461137 0.7774258286931568
11.848253301917563 383.4602744188916 0.7733372307687517
11.853480856870979 381.02335573258506 0.770395826364076
11.858708411824395 379.3992733250506 0.768277809014632
11.863935966777811 376.3308844678429 0.7665840427584469
11.869163521731227 372.902779480725 0.7639791884834645
11.874391076684644 368.85422242584826 0.7607890401524996
11.87961863163806 369.1488825680374 0.7612860860136076
11.884846186591476 366.5278528151707 0.7592059766232644
11.890073741544892 364.757830584723 0.7581315683409215
11.895301296498308 363.16848787845703 0.7567652141521587
11.900528851451725 358.6040313400012 0.7519059735445238
11.90575640640514 358.873127627575 0.7526958591406264
11.910983961358557 358.01666096752473 0.7523846205576505
11.916211516311973 358.9297801563047 0.7545182146249574
11.92143907126539 358.13915707946586 0.7542387339349428
11.926666626218806 354.73455874791165 0.7514621066425394
11.931894181172222 350.9072143799953 0.7476123393316798
11.937121736125638 349.60107767020025 0.7464216309618774
11.942349291079054 347.65050739965665 0.7447116998403379
11.94757684603247 346.2517761146768 0.7432275986624792
11.952804400985887 345.5866561160736 0.7427924248063114
11.958031955939303 345.39728669563794 0.7427182582645238
11.963259510892719 345.4512923600394 0.7427194786033074
11.968487065846135 345.2261410782153 0.7429496361165717
11.973714620799552 344.03243383071015 0.7415978903104408
11.978942175752968 345.3718451026546 0.7428606553708689
11.984169730706384 345.5964400596219 0.743524683921913
11.9893972856598 345.75482137152284 0.7433112912862199
11.994624840613216 346.5023447188123 0.7443831763485246
11.999852395566633 345.3473943267055 0.743953944290777
12.005079950520049 347.5938086919346 0.7471045688270178
12.010307505473465 349.4278721870801 0.7498942035385683
12.015535060426881 350.0359120887604 0.750892054862115
12.020762615380297 349.35386968471886 0.7487806271038502
12.025990170333714 350.2072059761743 0.7494999325629486
12.03121772528713 347.9128566882998 0.7469955299281644
12.036445280240546 350.37966099754465 0.7500854227007714
12.041672835193962 349.25843611929116 0.7499109055142826
12.046900390147378 346.73247661747274 0.7489939933173227
12.052127945100795 346.48910771476693 0.7503417929264645
12.05735550005421 349.5269617427976 0.7525533555860953
12.062583055007627 348.6893078634872 0.7504467839971565
12.067810609961043 350.18584122046497 0.7500654541706129
12.07303816491446 349.9394003589403 0.7492192927136635
12.078265719867876 350.28180922489315 0.7506756294290703
12.083493274821292 353.1830755563834 0.7534268587128997
12.088720829774708 355.84101681382225 0.7567976543953125
12.093948384728124 356.7144369787009 0.7570365455377022
12.09917593968154 359.46831076921444 0.7604093666981764
12.104403494634957 359.6040400577334 0.7614583071388661
12.109631049588373 362.5719490562561 0.7654828484374929
12.114858604541789 366.70575422981017 0.7699865341727482
12.120086159495205 374.2317792242682 0.7777952014150469
12.125313714448621 383.9876477340591 0.7860695045125797
12.130541269402038 394.8145395577953 0.7957444591907163
12.135768824355454 405.7270053345082 0.8056093367404432
12.14099637930887 416.60290285254666 0.8156287261224818
12.146223934262286 428.9889801733917 0.8285546921620138
12.151451489215702 438.88458453950363 0.8381592899446537
12.156679044169119 445.9732584657691 0.8441409410889456
12.161906599122535 449.53493140275623 0.8474281467088535
12.167134154075951 449.05674801342343 0.8462626334308233
12.172361709029367 450.9929826210862 0.8481155917679364
12.177589263982783 453.01532939058427 0.8507264913020398
12.1828168189362 453.4677513184972 0.8511134172079261
12.188044373889616 451.1847364796454 0.8499697655507111
12.193271928843032 447.03345835761615 0.8467775367875917
12.198499483796448 444.20117587554427 0.8439599402920273
12.203727038749864 438.2304324597771 0.8383911700292611
12.20895459370328 433.9049157657632 0.834339455458092
12.214182148656697 427.16867326685673 0.828068038514201
12.219409703610113 420.846004352893 0.8229407507881773
12.22463725856353 414.0630174016588 0.8165466615791064
12.229864813516945 405.085204443259 0.8079654590130859
12.235092368470362 400.1579345212309 0.8037551165747495
12.240319923423778 395.25201171617346 0.798523637222544
12.245547478377194 388.41289072419806 0.7920759939499764
12.25077503333061 385.5940409515621 0.7905127205971784
12.256002588284026 381.4694951686676 0.7865084705926768
12.261230143237443 379.8313521625201 0.7857457871036848
12.266457698190859 374.9539964820192 0.780522168219637
12.271685253144275 371.95682229830976 0.7771708552148693
12.276912808097691 368.3220868059245 0.7744106874862148
12.282140363051107 365.08620970434833 0.7712438591452871
12.287367918004524 363.01848820858663 0.7689915419227368
12.29259547295794 359.66795050356757 0.7657654756843346
12.297823027911356 358.2404007063301 0.7635972024140175
12.303050582864772 355.2397210330879 0.760271429347825
12.308278137818188 355.57725084832896 0.7614617673327292
12.313505692771605 357.98464917558545 0.7676745870442028
12.31873324772502 361.0976358838415 0.7802456222137615
12.323960802678437 362.42866710173195 0.7870917243868772
12.329188357631853 359.7599169098216 0.7868751575992113
12.33441591258527 354.83506749034586 0.7855454807139258
12.339643467538686 350.9684887317985 0.7842521297152962
12.344871022492102 344.03591705294303 0.780093452841675
12.350098577445518 343.5032046263005 0.7827364192062027
12.355326132398934 342.81089400072676 0.7846595072048571
12.36055368735235 339.3710484860112 0.7826590489113913
12.365781242305767 338.18665002544503 0.7829832014646897
12.371008797259183 336.86798035807453 0.7840875144462364
12.376236352212599 336.5258123290911 0.7864141195257248
12.381463907166015 336.59832066486337 0.7883606153394658
12.386691462119432 337.21134048173394 0.7898336199829508
12.391919017072848 332.0034383174633 0.7847624266365755
12.397146572026264 333.6504252624989 0.7883275619881114
12.40237412697968 333.08084200113683 0.7908185996954665
12.407601681933096 331.8937309047428 0.7917374466274493
12.412829236886513 331.53597419879117 0.7920350660820805
12.418056791839929 328.67623751155395 0.7891405942369343
12.423284346793345 327.5783720710011 0.7872608316682332
12.428511901746761 328.23866692261515 0.7898413097679126
12.433739456700177 331.7674340579644 0.7954425933627398
12.438967011653594 333.7595919581235 0.7990330709776232
12.44419456660701 332.263555258026 0.7986607422689553
12.449422121560426 331.83681971055796 0.7983738037304282
12.454649676513842 331.78545201939363 0.8005741772992822
12.459877231467258 333.6229067050917 0.8041636501075505
12.465104786420675 338.11174378546974 0.8112181065064278
12.47033234137409 337.3207600850497 0.8121814809164573
12.475559896327507 334.2119520350739 0.8088318651284406
12.480787451280923 332.21005566791507 0.8084111450542594
12.48601500623434 328.0787375092071 0.8037616541650684
12.491242561187756 332.6590132628432 0.811285876507765
12.496470116141172 335.0675250035242 0.815566463097681
12.501697671094588 333.76141356851053 0.8139781458952569
12.506925226048004 331.6314902362328 0.8100722087701122
12.51215278100142 327.09765503992617 0.8052103921346339
12.517380335954837 321.39400327191476 0.7988568606207367
12.522607890908253 322.0202033966862 0.8033323379150787
12.527835445861669 320.4385944934204 0.8038568063056096
12.533063000815085 320.6745312240784 0.8050734037194132
12.538290555768501 320.58270174506526 0.8072782492559095
12.543518110721918 320.3647053997718 0.8074328990243853
12.548745665675334 321.25877488450675 0.809994788183414
12.55397322062875 321.0697965894883 0.8127489063605192
12.559200775582166 318.8741346254148 0.8115785371784641
12.564428330535582 316.7187478325064 0.8038872880944217
12.569655885488999 315.165123885281 0.7939947856087045
12.574883440442415 314.7360065936043 0.788888341020632
12.580110995395831 316.2491703483304 0.7881811394370801
12.585338550349247 317.410650150616 0.7881596481679818
12.590566105302663 315.0403620557659 0.7823735710450015
12.59579366025608 313.39433104054973 0.7785526206282676
12.601021215209496 313.3832511458115 0.7758055414361262
12.606248770162912 313.2120051226172 0.774124710134426
12.611476325116328 313.1214854730721 0.7729478067071424
12.616703880069744 317.3814564506907 0.7773608793969712
12.62193143502316 319.96366137720315 0.7796955585461302
12.627158989976577 323.7897222415282 0.7816250670171132
12.632386544929993 322.229771427679 0.779682051109355
12.63761409988341 319.1733692785568 0.7739923041904534
12.642841654836825 316.0283060835837 0.7698269549894274
12.648069209790242 319.70406913093336 0.774784158010956
12.653296764743658 323.7088776274165 0.7786488936907368
12.658524319697074 326.36675429723806 0.7805712565923711
12.66375187465049 331.33105130119094 0.7867358352601798
12.668979429603906 331.60942833708316 0.7858139416377474
12.674206984557323 338.2608831910323 0.792130847202053
12.679434539510739 342.4943649151626 0.7960192867743101
12.684662094464155 345.5902276038781 0.7971992402076624
12.689889649417571 347.38883971533534 0.7987265450040518
12.695117204370987 352.23943431745084 0.8036655646232274
12.700344759324404 360.21671938297595 0.8122372057183757
12.70557231427782 370.1600660844709 0.8229894161399185
12.710799869231236 379.2826345831062 0.8317856862238995
12.716027424184652 386.82143789020347 0.8389739871608755
12.721254979138068 390.9624264804966 0.8424539290519274
12.726482534091485 396.17367444767007 0.8472072552386868
12.7317100890449 403.37373284668894 0.8543136669872033
12.736937643998317 405.3432442185552 0.856429622466339
12.742165198951733 401.93230017154605 0.8521204021705245
12.74739275390515 402.6374400032665 0.8527703242511199
12.752620308858566 402.0717643472782 0.8530731094855818
12.757847863811982 400.35702813328965 0.8516165579957249
12.763075418765398 400.1363292020973 0.8523831318258522
12.768302973718814 394.76490008796634 0.8467170057629106
12.77353052867223 389.86159266775235 0.8399884478290013
12.778758083625647 385.3943075704488 0.8356587488961311
12.783985638579063 376.69700711482733 0.8263471594381679
12.789213193532479 374.12508442326737 0.8228904208124413
12.794440748485895 370.1600039455464 0.8181785312217879
12.799668303439312 366.43688325719137 0.8118734248550017
12.804895858392728 362.24633115047385 0.8073560441728973
12.810123413346144 356.1190555496889 0.800017227861079
12.81535096829956 350.53201397288996 0.7937132368119304
12.820578523252976 346.3525236829943 0.7894540698234541
12.825806078206393 347.2632281220751 0.791733772264272
12.831033633159809 348.83933984004074 0.7940191392725484
12.836261188113225 351.31122455608835 0.7964697538457064
12.841488743066641 353.2807674566329 0.7985649481278412
12.846716298020057 353.06242315128515 0.7975331775693217
12.851943852973474 352.081786122817 0.7955627942008442
12.85717140792689 349.90942688706383 0.7921915621065424
12.862398962880306 349.2703820233239 0.7902794631353753
12.867626517833722 347.4842647164875 0.7881142206544124
12.872854072787138 351.53022389704375 0.7924080335425161
12.878081627740555 359.74856824665983 0.8016860846096764
12.88330918269397 364.00356553026876 0.8066400822909373
12.888536737647387 367.4447707533527 0.8097812910193182
12.893764292600803 365.25861941298217 0.8068449697818627
12.89899184755422 366.03719191562095 0.8069501291639563
12.904219402507636 366.6715138644 0.8066912462852955
12.909446957461052 366.6911577751562 0.8062710698750027
12.914674512414468 364.49530140856467 0.8048834611378138
12.919902067367884 357.4950114187958 0.7965309914385835
12.9251296223213 354.16810364936526 0.7931531761815989
12.930357177274717 350.0534077497555 0.78911812623922
12.935584732228133 347.9363929934629 0.7870032471575512
12.940812287181549 344.01061544000447 0.782772261291664
12.946039842134965 337.5954434242066 0.7738957217052067
12.951267397088381 331.4064011754505 0.7655877195948801
12.956494952041798 328.60095061589436 0.7632894301868164
12.961722506995214 330.67829485050504 0.765412907680699
12.96695006194863 330.362886559607 0.7662718580758956
12.972177616902046 329.6676633536385 0.7647504901589742
12.977405171855462 327.22140503378085 0.7611122363297597
12.982632726808879 324.6456753268938 0.7596417084799088
12.987860281762295 325.80669854178586 0.7602340398220321
12.993087836715711 327.31973857896355 0.762035352247537
12.998315391669127 328.69729247452784 0.7630246649400905
13.003542946622543 328.7459234910871 0.7631400076235992
13.00877050157596 328.456138929081 0.7627052801301699
13.013998056529376 332.3338197219972 0.7670926260305092
13.019225611482792 333.2468913758268 0.7681103685564645
13.024453166436208 336.6919662950695 0.7722890107222371
13.029680721389624 337.78317904260854 0.7742532813016438
13.03490827634304 339.7943577372449 0.7765279724923868
13.040135831296457 343.77144194485305 0.782379460608658
13.045363386249873 346.24938139783944 0.7845339325492761
13.05059094120329 345.6836335583097 0.7827301771639172
13.055818496156705 344.5638067947788 0.780148773848653
13.061046051110122 345.3843708304087 0.7808031750513188
13.066273606063538 348.0140820085299 0.7843268748859089
13.071501161016954 350.7730462130672 0.7880577452654394
13.07672871597037 352.1676056601705 0.7897795806831066
13.081956270923786 348.08111986503417 0.7851399495992546
13.087183825877203 341.49999263400707 0.7782003066553698
13.092411380830619 334.7707564622892 0.7700603245908576
13.097638935784035 332.7098345100088 0.7672124169952432
13.102866490737451 331.1269943999615 0.7654746753120326
13.108094045690867 326.9069121312473 0.7612010816112418
13.113321600644284 324.4230852762451 0.7602093234619224
13.1185491555977 319.92667619090054 0.7572798081011516
13.123776710551116 320.7628522736137 0.7594380263018524
13.129004265504532 319.33020942568965 0.7586065153474743
13.134231820457948 320.4084327928964 0.7596850138721335
13.139459375411365 323.4078810628576 0.7616939702825611
13.14468693036478 322.29012850164486 0.7581354471669915
13.149914485318197 320.69639723986654 0.7551055012199813
13.155142040271613 316.8811278057018 0.7505343411731268
13.16036959522503 317.1387870539197 0.7521811307382584
13.165597150178446 317.97961665182777 0.7536723394266442
13.170824705131862 318.0907018689265 0.7541744527506387
13.176052260085278 321.92482263135986 0.7590461251909821
13.181279815038694 320.9656736229021 0.7574974639546608
13.18650736999211 326.1358268358132 0.7622186445600948
13.191734924945527 323.701558903491 0.7593363948758645
13.196962479898943 324.33873289926123 0.75915498763854
13.202190034852359 325.3686258788854 0.7616407167479892
13.207417589805775 327.46027121638576 0.7643380691875841
13.212645144759191 330.0534611160773 0.7674599960385529
13.217872699712608 327.9504075047045 0.7645294649427393
13.223100254666024 325.803063694347 0.7614603201773086
13.22832780961944 323.3505025114385 0.7608340762694015
13.233555364572856 321.5156700928471 0.7596842970014894
13.238782919526273 319.8707644480652 0.7580848950943447
13.244010474479689 318.376615427514 0.7564986323690894
13.249238029433105 316.57812082394327 0.7527095729376216
13.254465584386521 319.94753576296165 0.7561532618248787
13.259693139339937 323.50290199774304 0.7610390511703984
13.264920694293354 324.6021358129794 0.7639147833288356
13.27014824924677 322.21440744428014 0.7612197039727333
13.275375804200186 319.31015457858956 0.7577728502402427
13.280603359153602 314.69763462599195 0.7508514938247227
13.285830914107018 311.7215738042284 0.7469698809580491
13.291058469060435 311.9464442866517 0.7479290957486088
13.29628602401385 312.05961828645474 0.7487816342492661
13.301513578967267 314.5037263201601 0.7529668710218813
13.306741133920683 310.5434042327318 0.748534443782677
13.3119686888741 308.9041526263534 0.7465470840047402
13.317196243827516 307.4667949554525 0.744619500745094
13.322423798780932 307.90148574272365 0.7449650030383304
13.327651353734348 311.6529262653373 0.7492401313326352
13.332878908687764 311.59584465889685 0.7498997827781475
13.33810646364118 309.6729122947268 0.7477758149731666
13.343334018594597 304.8018982671852 0.7423015339239762
13.348561573548013 300.6935151279303 0.7363799707709695
13.353789128501429 298.61353496894554 0.7325841898535074
13.359016683454845 297.6063650079772 0.7305821435940257
13.364244238408261 298.117150599828 0.7319192784237925
13.369471793361678 300.72120495352 0.7361218037744732
13.374699348315094 305.4578747385688 0.7417346430621349
13.37992690326851 306.180792438248 0.7434291613148355
13.385154458221926 307.71524322074816 0.744891478679886
13.390382013175342 309.84856216381644 0.7472973556160292
13.395609568128759 307.86463811981884 0.7438321411903012
13.400837123082175 309.93184372216683 0.744988205994274
13.406064678035591 310.8544629655228 0.7468398279001986
13.411292232989007 309.5051262766067 0.7457816167015993
13.416519787942423 310.02022337112174 0.746095470310457
13.42174734289584 313.21330235316486 0.7507128976688537
13.426974897849256 313.4660846699095 0.749238699918239
13.432202452802672 315.8463984969244 0.7523419122024427
13.437430007756088 315.49766604860105 0.7535755639310168
13.442657562709504 317.82233756760695 0.7555984388178419
13.44788511766292 318.9643095453955 0.758662824885943
13.453112672616337 321.03535479127186 0.7607174086394004
13.458340227569753 321.3985500838165 0.7589907146907091
13.46356778252317 321.07363988865393 0.7573669765152402
13.468795337476585 321.23039878462146 0.756581188703523
13.474022892430002 324.16450758673443 0.7608392527895421
13.479250447383418 327.9318977978764 0.7662864154764256
13.484478002336834 329.3436713198023 0.7676537240479373
13.48970555729025 328.55032566259047 0.765778952509497
13.494933112243666 325.88389841897254 0.7619095650150486
13.500160667197083 322.44350866579 0.7574091727245535
13.505388222150499 322.81028856439957 0.759528351458608
13.510615777103915 320.77615388375074 0.7582355288826255
13.515843332057331 322.77781121083626 0.7615658787216439
13.521070887010747 321.989033129332 0.7601276253898291
13.526298441964164 319.3730760837309 0.7560577841075086
13.53152599691758 315.4858360561817 0.7510420710731217
13.536753551870996 309.92627295647054 0.7450730450226528
13.541981106824412 305.79497865301767 0.7411322861987237
13.547208661777828 305.0231526476503 0.7408760853809595
13.552436216731245 301.682405092039 0.73819575479107
13.55766377168466 302.3881748414745 0.7396187123697703
13.562891326638077 299.87488034765846 0.7368567241733986
13.568118881591493 295.93864077244245 0.732120325043345
13.57334643654491 291.14662850569067 0.7275967915782758
13.578573991498326 287.6168013946791 0.7231525630138357
13.583801546451742 285.9395820407431 0.7206813253118143
13.589029101405158 282.3310241065547 0.7163585983103948
13.594256656358574 280.8702772846537 0.714081056378275
13.59948421131199 279.66460756661246 0.7142549749748902
13.604711766265407 277.49808134227504 0.7112753996834664
13.609939321218823 277.6116063303827 0.7126961024210071
13.615166876172239 274.7268174376359 0.7091011645392561
13.620394431125655 276.03233845047777 0.7110029911104431
13.625621986079071 275.3451660543307 0.7110617483281796
13.630849541032488 274.19127955286234 0.7101775033067858
13.636077095985904 272.1081931432251 0.707590859560536
13.64130465093932 269.2575474908011 0.7034295260844983
13.646532205892736 269.4587885081778 0.7034536571794343
13.651759760846153 268.7353196750993 0.7024489613460837
13.656987315799569 267.91876996452476 0.7021651916175432
13.662214870752985 268.0731195328218 0.7022817323726712
13.667442425706401 266.39674622453896 0.7007867247050338
13.672669980659817 265.70694803763445 0.6996829496290385
13.677897535613234 263.54612668032104 0.6966559145766942
13.68312509056665 262.3912814189348 0.6936885206490105
13.688352645520066 264.76264792845075 0.696104960797016
13.693580200473482 266.25013024921685 0.6976464664648186
13.698807755426898 266.1000353942272 0.6973356949822771
13.704035310380315 268.0961146975014 0.7011506571671265
13.70926286533373 264.4361266475556 0.6982809527166811
13.714490420287147 265.01517372192694 0.7011258343437405
13.719717975240563 265.9584626204765 0.7022453936862939
13.72494553019398 268.1463651897965 0.7039041140789669
13.730173085147396 269.9731313423863 0.7055342889891818
13.735400640100812 268.8113821676508 0.7023301734005316
13.740628195054228 267.9056252954412 0.7008871919119171
13.745855750007644 270.20340884852317 0.7037535140234739
13.75108330496106 273.22358533104745 0.7072270706427103
13.756310859914477 274.5644691405245 0.7111291020754761
13.761538414867893 272.3981728750416 0.7088277247991092
13.766765969821309 270.6555756957661 0.7060308219848141
13.771993524774725 269.96580123499353 0.7054894687143601
13.777221079728141 269.6777699836381 0.7040870497798766
13.782448634681558 267.6147255725812 0.7031185283076872
13.787676189634974 264.66371017854505 0.7006534844597857
13.79290374458839 262.2930758007707 0.6963200690596187
13.798131299541806 260.39247932413474 0.692736325850509
13.803358854495222 259.29218696825404 0.6910218525379928
13.808586409448639 259.3201845500532 0.6918785450241383
13.813813964402055 260.48016928850586 0.6942746081771651
13.819041519355471 261.399151410667 0.6960503423185141
13.824269074308887 264.9959145576307 0.699605462322778
13.829496629262303 267.3063117391861 0.7027012327612645
13.83472418421572 265.29306057563207 0.700116024101187
13.839951739169136 267.3201545938166 0.7005274514921933
13.845179294122552 265.9029223478636 0.6982392272256494
13.850406849075968 267.7915134552485 0.7007329474829167
13.855634404029384 267.8542212663213 0.700965355037433
13.8608619589828 265.42858363896636 0.6977959424808673
13.866089513936217 265.0717356496566 0.6959394076699746
13.871317068889633 265.33375298088987 0.6968779249475581
13.87654462384305 266.8900202597007 0.6995434514482294
13.881772178796465 265.8449570439121 0.6979730859761298
13.886999733749882 270.01251220876026 0.7035072840152046
13.892227288703298 269.828208619847 0.7030032090069952
13.897454843656714 272.172599544484 0.7055864824090917
13.90268239861013 275.56948724547357 0.70985076387901
13.907909953563546 276.4590495685666 0.7105327022232274
13.913137508516963 279.07033780007777 0.714746907717193
13.918365063470379 278.9598841853881 0.7152330970566534
13.923592618423795 277.39548740750604 0.7120930877685752
13.928820173377211 276.61256088639095 0.709960956663585
13.934047728330627 277.36032570146233 0.7106989451067455
13.939275283284044 278.18321462762907 0.7110501614261389
13.94450283823746 278.62890736197454 0.7124069767036134
13.949730393190876 279.9282037235552 0.7140360085902593
13.954957948144292 280.0673361181634 0.7126929571774547
13.960185503097708 279.289914392538 0.7113122099439873
13.965413058051125 279.14429578918936 0.7111059084965792
13.97064061300454 277.68352640347814 0.7092469429471431
13.975868167957957 277.12708361123475 0.7091443066982234
13.981095722911373 275.8237274659351 0.7075352499993895
13.98632327786479 274.71756063356 0.7067745957854956
13.991550832818206 273.55097846841494 0.7053993770331217
13.996778387771622 275.25152931181566 0.7090481752793768
14.002005942725038 274.0633131638032 0.708636215904834
14.007233497678454 275.16305499424067 0.7100636813654839
14.01246105263187 276.1022296415198 0.7106496974357883
14.017688607585287 274.2730708445045 0.7079862373534999
14.022916162538703 276.67969010506016 0.7110248917687709
14.028143717492119 275.20109984534656 0.7094648690936358
14.033371272445535 276.2298329348893 0.7111488421744738
14.038598827398951 276.2117530142236 0.7101223856630122
14.043826382352368 275.8606509656421 0.7093236764686928
14.049053937305784 276.31809773566727 0.7108208248699643
14.0542814922592 273.2026691507254 0.7061061537470801
14.059509047212616 275.65036012871883 0.7084554051481995
14.064736602166032 277.3323902966621 0.7107903994364813
14.069964157119449 280.03569081454776 0.7159036017025199
14.075191712072865 280.52910891791555 0.7172120610196387
14.080419267026281 284.0715908890712 0.7221955992719061
14.085646821979697 290.4813061455521 0.726920139373472
14.090874376933114 295.3871048851016 0.7315908477791113
14.09610193188653 298.1459665600243 0.7341123346140787
14.101329486839946 299.85431347410196 0.7352681334221303
14.106557041793362 304.1423225354882 0.7415571558688395
14.111784596746778 306.7141419478412 0.744380479206738
14.117012151700195 308.9079234768006 0.7470969130258779
14.12223970665361 306.8959225129146 0.7449257426019374
14.127467261607027 301.93832148910286 0.7396253154510227
14.132694816560443 300.05017085983553 0.7373208554653715
14.13792237151386 297.90373658951415 0.7364186598088859
14.143149926467276 295.00831259108315 0.7332464398229563
14.148377481420692 296.3279894809365 0.7339153022621467
14.153605036374108 295.01069205312564 0.7324855847041631
14.158832591327524 296.44143858306234 0.7324022100878284
14.16406014628094 298.00583483799625 0.7338028245287617
14.169287701234357 296.547844079536 0.7322988551188218
14.174515256187773 294.1559689278325 0.7301754683211983
14.179742811141189 290.3712905051987 0.7259070275495092
14.184970366094605 288.05363500378894 0.7222388778229506
14.190197921048021 285.8676457992964 0.7194629701781484
14.195425476001438 284.4458126249509 0.7191287593011867
14.200653030954854 283.3904666742734 0.7181532130620861
14.20588058590827 284.4154203630167 0.7191722648529226
14.211108140861686 288.1014019928001 0.7231667830619601
14.216335695815102 290.5323220518628 0.7257934215516779
14.221563250768519 291.5673492530027 0.7274658274257794
14.226790805721935 290.263678805335 0.7247771389759197
14.232018360675351 287.20228229262784 0.7200641512895534
14.237245915628767 288.13959976467464 0.7200433356091325
14.242473470582183 287.9486431180321 0.7193014538487947
14.2477010255356 289.50905316669133 0.7214895290307236
14.252928580489016 290.33582521793016 0.7229293195246473
14.258156135442432 289.72534355861313 0.7217514199842374
14.263383690395848 291.4912370289976 0.7233652923244681
14.268611245349264 293.0257979657634 0.7252494861581755
14.27383880030268 292.955402639597 0.7252110923343451
14.279066355256097 291.46631280382064 0.7240889547591806
14.284293910209513 291.974830684045 0.7244762011379623
14.28952146516293 293.9568430504509 0.7257258182698432
14.294749020116345 294.9993224577455 0.7262870289253376
14.299976575069762 295.65092454625415 0.7262083136167259
14.305204130023178 296.5124541786655 0.7272400023971757
14.310431684976594 297.49029542011294 0.7288986117079942
14.31565923993001 298.82582615973377 0.7293402539695332
14.320886794883426 299.8562034025031 0.7309254654924722
14.326114349836843 301.6346861918235 0.7329614562101181
14.331341904790259 303.44579500300983 0.734381312037046
14.336569459743675 306.30221052337805 0.7382257037540477
14.341797014697091 307.24412977890375 0.7388897631949286
14.347024569650507 309.4878885668132 0.7414905061927864
14.352252124603924 310.2253616029068 0.7427547030211857
14.35747967955734 309.93293241082347 0.7424653998765753
14.362707234510756 307.3283826821328 0.7399272701204741
14.367934789464172 306.8523012174278 0.7395553688546053
14.373162344417588 306.6497914468588 0.7384708590537562
14.378389899371005 306.4520252987893 0.7382382228892294
14.38361745432442 310.17964747810663 0.7427564971820123
14.388845009277837 312.35030846537023 0.7445582184218859
14.394072564231253 309.3661053765071 0.7411397568617124
14.39930011918467 311.2565503577301 0.7434454221096009
14.404527674138086 309.41710689640854 0.7401995638295329
14.409755229091502 309.2549169070552 0.7404627409967752
14.414982784044918 309.21913338310065 0.7410030638202248
14.420210338998334 306.95133418101636 0.7385792827047291
14.42543789395175 307.1632202264129 0.739960073484605
14.430665448905167 308.9040298673467 0.7415906802911159
14.435893003858583 309.16708447619715 0.7410787027191217
14.441120558811999 309.1421034468311 0.7424492379567539
14.446348113765415 308.52145170887906 0.7417770325281666
14.451575668718831 309.4002717552124 0.7434993389786166
14.456803223672248 309.1075116585916 0.742683058406299
14.462030778625664 312.26744465021477 0.7450104249334552
14.46725833357908 314.7158533260597 0.7476433289250641
14.472485888532496 321.016552680271 0.7545248384231676
14.477713443485912 323.4965655461499 0.7569188069175137
14.482940998439329 325.88766000580216 0.7584608615874038
14.488168553392745 328.25375717156743 0.7613536631010893
14.493396108346161 334.8463717266298 0.7696563278007084
14.498623663299577 342.1013051928021 0.7785529861302001
14.503851218252994 343.28162073546014 0.7799119951526544
14.50907877320641 345.2218101855944 0.7813866866125355
14.514306328159826 341.74445191865766 0.7759970346885362
14.519533883113242 339.75743819064996 0.7731186334158434
14.524761438066658 340.1481831131786 0.7731771179184677
14.529988993020075 339.03608577998136 0.7732885219968902
14.53521654797349 339.3150047692703 0.7748804730798436
14.540444102926907 338.28484167991934 0.774860081502137
14.545671657880323 335.4795386048191 0.772912702885471
14.55089921283374 327.41362521530516 0.7624428388762706
14.556126767787156 320.8725620637578 0.7550812963227169
14.561354322740572 314.9706894491659 0.7476165970551573
14.566581877693988 311.4601128818692 0.7443535477478104
14.571809432647404 311.5341247869941 0.7449156613129175
14.57703698760082 310.46717827106863 0.7438399174222292
14.582264542554237 310.75989888018586 0.7431320319013117
14.587492097507653 309.11510221280594 0.7408767574274185
14.592719652461069 310.39179050845286 0.742421184476148
14.597947207414485 312.76567453747776 0.7456052583558319
14.603174762367901 316.67472275849974 0.7494102471933363
14.608402317321318 324.0619107493616 0.75639860061371
14.613629872274734 328.290065137007 0.7596111880557535
14.61885742722815 334.697400563087 0.7668473581517501
14.624084982181566 338.8155541645335 0.7722585083943916
14.629312537134982 343.25374511788357 0.7773678530982299
14.634540092088399 347.46491859256156 0.7812840177976121
14.639767647041815 351.641909419723 0.7854600528013205
14.644995201995231 354.2234577918823 0.7880606347351413
14.650222756948647 358.317192187598 0.7920375629797944
14.655450311902063 359.4994825927345 0.792290940332996
14.66067786685548 357.4224326538731 0.7896758340522598
14.665905421808896 355.2654508257195 0.7875000815053348
14.671132976762312 353.1428405508467 0.7848570109421343
14.676360531715728 352.7391060025519 0.784042335857413
14.681588086669144 350.4836671101367 0.780783252830764
14.68681564162256 352.2803256430434 0.7828788345081403
14.692043196575977 355.16279038191664 0.7857759953119531
14.697270751529393 356.80688141333144 0.7872862307297084
14.70249830648281 361.2565757915368 0.7923811416738544
14.707725861436225 359.9291981906532 0.7905392453167147
14.712953416389642 364.0165874207551 0.7953859347787233
14.718180971343058 363.62862233026897 0.7948920058224744
14.723408526296474 362.71125440601935 0.7935963256910209
14.72863608124989 359.3465573730284 0.7898725588266319
14.733863636203306 355.3989502892381 0.7861822743501188
14.739091191156723 351.9391943898654 0.782528945139147
14.744318746110139 345.2417121045548 0.7754338711605693
14.749546301063555 340.24773441253296 0.7699074429056998
14.754773856016971 332.1418511363927 0.7617353766847225
14.760001410970387 326.92087962350115 0.7573026795677915
14.765228965923804 321.82613856720275 0.7516730971733594
14.77045652087722 319.61239043487103 0.749434602611466
14.775684075830636 317.1746559850611 0.7466201940688034
14.780911630784052 316.0407780515593 0.7446070537295231
14.786139185737468 316.1419645966493 0.7452764415307436
14.791366740690885 316.78990733601 0.745770341812547
14.7965942956443 313.532288375506 0.741430148936013
14.801821850597717 313.08144064243123 0.7425258654172459
14.807049405551133 312.0208896410644 0.7405522336225344
14.81227696050455 315.2645646703828 0.7437343677129383
14.817504515457966 319.1470688144767 0.7477708384001566
14.822732070411382 321.906613883745 0.7503951688136532
14.827959625364798 323.6194183783104 0.7531521813693014
14.833187180318214 324.0125256238576 0.7534538698999473
14.83841473527163 326.65438426905774 0.7553297536816964
14.843642290225047 328.43212536244795 0.7573349867333601
14.848869845178463 332.80367276130505 0.7625265763955067
14.854097400131879 334.22644059836733 0.7640592761841232
14.859324955085295 335.9883301559986 0.766487290432279
14.864552510038711 337.31440731729816 0.7672371379333565
14.869780064992128 341.67608292050966 0.7732197238103764
14.875007619945544 344.59066306511636 0.7764203088354802
14.88023517489896 349.3506892578604 0.7808855450228396
14.885462729852376 350.3116142103288 0.7818344030487957
14.890690284805792 349.05912513768413 0.7805860490463029
14.895917839759209 349.56867035534185 0.7814076105991072
14.901145394712625 348.5314214455806 0.7810927675506403
14.906372949666041 349.3464089645571 0.7813891939201342
14.911600504619457 347.4973310304069 0.7786741034584919
14.916828059572873 345.8661138838175 0.7765670760917746
14.92205561452629 339.8070208576776 0.7695726811886215
14.927283169479706 333.43856900667316 0.7640202696816657
14.932510724433122 327.6968561753931 0.7584344318708819
14.937738279386538 324.2359079567477 0.7544723518026083
14.942965834339955 323.32144360052 0.7534866593036277
14.94819338929337 319.50823248466304 0.7498502141484047
14.953420944246787 313.422139888051 0.7434885192057171
14.958648499200203 308.7429675246253 0.7389524042637557
14.96387605415362 306.1092954370256 0.7363039157046841
14.969103609107036 302.84022252196064 0.7319576386275801
14.974331164060452 299.8617943637879 0.7280397999330356
14.979558719013868 296.821348190192 0.7233771904720283
14.984786273967284 297.7270197594182 0.7244990555136048
14.9900138289207 297.4170345267864 0.7244926276059478
14.995241383874117 300.13501885250605 0.7279881621236661
15.000468938827533 301.0331076967769 0.730016186707826
15.005696493780949 300.5374063417175 0.7304324510636154
15.010924048734365 301.12878993627413 0.7313031184575042
15.016151603687781 301.62806293921926 0.7324621784272132
15.021379158641198 301.31072465529473 0.731548016592459
15.026606713594614 300.74310294921804 0.7292547013686703
15.03183426854803 305.9132854742525 0.73350200519631
15.037061823501446 310.6572296102421 0.7383760986570673
15.042289378454862 316.55559098641714 0.7445368678294143
15.047516933408279 317.3512935921348 0.7464182674921844
15.052744488361695 319.7087625511036 0.7486447540261828
15.057972043315111 318.8635518700119 0.7489320576074079
15.063199598268527 317.3326128062361 0.747653955174732
15.068427153221943 316.13636325368657 0.7465426317743667
15.07365470817536 317.1105326380613 0.7477210894571377
15.078882263128776 315.87324312030034 0.7464553021946781
15.084109818082192 315.48760615348704 0.746526665249158
15.089337373035608 315.05009885899733 0.7454739263802125
15.094564927989024 315.29900408577606 0.7461586007419021
15.09979248294244 314.72711679253547 0.7450674335031265
15.105020037895857 310.30563597381865 0.7392767430173224
15.110247592849273 306.98396101728287 0.7357015920990845
15.11547514780269 304.880565326501 0.7340349338535676
15.120702702756105 305.3310379118181 0.7357652607188918
15.125930257709522 306.0722798758348 0.7359464572025337
15.131157812662938 305.14587012795977 0.7354063623523999
15.136385367616354 304.3946008904105 0.7332400281099829
15.14161292256977 301.77375072961337 0.7303881042015893
15.146840477523186 299.6085263324132 0.7289395759217461
15.152068032476603 296.89006005539625 0.7262232170580409
15.157295587430019 296.07933987284224 0.7258877227505997
15.162523142383435 296.33296645541805 0.7252116097028142
15.167750697336851 294.80224418531986 0.7239764352339166
15.172978252290267 290.4474244587636 0.7179340692720256
15.178205807243684 285.6983433155698 0.7129864851725249
15.1834333621971 280.80793335569285 0.7066516791862842
15.188660917150516 277.9562408044366 0.7029852257699571
15.193888472103932 279.4744492234671 0.7057964279170609
15.199116027057348 278.18892291838233 0.7033028080556637
15.204343582010765 278.98228350544287 0.7039204582467115
15.20957113696418 281.08517088887737 0.7056131554071695
15.214798691917597 282.57985299667536 0.7064580355808192
15.220026246871013 284.0341125235663 0.7092215335989773
15.22525380182443 280.8184941039473 0.7058325861087466
15.230481356777846 279.3680870831017 0.7057900851909898
15.235708911731262 278.1538860305373 0.705929315777737
15.240936466684678 279.81770762344263 0.7078625566717616
15.246164021638094 281.20974257149095 0.7095416669469663
15.25139157659151 284.6891015064004 0.7128302419173321
15.256619131544927 283.84474999177917 0.7113288864895084
15.261846686498343 282.7817716857228 0.7108858030064309
15.267074241451759 280.97598174619975 0.7092607825660562
15.272301796405175 277.16097570562795 0.7042159091370256
15.277529351358591 278.0592158326166 0.7052171178439965
15.282756906312008 280.93924149094227 0.7075280616905842
15.287984461265424 284.7191960645248 0.7108649376193582
15.29321201621884 286.40347930545335 0.7129868461007112
15.298439571172256 287.1945637026791 0.713284586268875
15.303667126125672 288.8398712010337 0.7157625326158498
15.308894681079089 289.52021557349633 0.7165600594271886
15.314122236032505 292.95428398677956 0.7201446647028682
15.319349790985921 292.7925821742895 0.7213316986893153
15.324577345939337 294.948182952154 0.7232565704083577
15.329804900892753 295.14283282210624 0.7234034360211994
15.33503245584617 294.69341347122923 0.7226497535895421
15.340260010799586 292.95873033260574 0.7194726198028519
15.345487565753002 294.09406449621645 0.721308220222368
15.350715120706418 297.4790480109037 0.7256706373540907
15.355942675659835 297.43006225791004 0.7252739660152447
15.36117023061325 299.18090614201435 0.7275040219095953
15.366397785566667 297.1318616259466 0.7250231382099142
15.371625340520083 299.2744428864367 0.7265206601024239
15.3768528954735 300.64038730552033 0.7288352768161134
15.382080450426916 302.3480722420215 0.7302954599472622
15.387308005380332 302.9192226476312 0.7320407537213205
15.392535560333748 300.24252854343956 0.7296119947958057
15.397763115287164 297.61385831924724 0.7358733255867558
15.40299067024058 297.02086050310254 0.7415877111725444
15.408218225193997 294.57108562378426 0.7436389188325083
15.413445780147413 295.02492297064293 0.7484868755532319
15.418673335100829 294.7374169130803 0.7521245086523938
15.423900890054245 295.8825805706201 0.756232121806949
15.429128445007661 298.0092231678048 0.7621423540175439
15.434355999961078 298.1019205012826 0.7643059813688496
15.439583554914494 298.5567509764357 0.7668887817669839
15.44481110986791 298.55381770954074 0.7689973462830598
15.450038664821326 301.589127175345 0.7746687474462288
15.455266219774742 302.5174978243855 0.7788249230061727
15.460493774728159 299.8117887356823 0.7788586999177322
15.465721329681575 300.21761882564044 0.7808381036169654
15.470948884634991 300.62630680642496 0.7841174705283811
15.476176439588407 301.0263933043217 0.7850264779575495
15.481403994541823 300.7359100947714 0.7876767112358921
15.48663154949524 299.1807104686665 0.7887218219890325
15.491859104448656 301.25180285905503 0.7947539202149065
15.497086659402072 300.8350915662339 0.7967651856844941
15.502314214355488 300.73421821052733 0.7978600796591312
15.507541769308904 300.28183132673956 0.7976267830176633
15.51276932426232 295.96248808024467 0.7933854326879846
15.517996879215737 294.424654931909 0.7931402822976099
15.523224434169153 292.52538582208996 0.7928914009658297
15.52845198912257 291.9278559013134 0.7934696119096112
15.533679544075985 290.8270148110121 0.7934779856432099
15.538907099029402 291.74943214705075 0.7964155769839341
15.544134653982818 291.62831634012565 0.7971440335332423
15.549362208936234 293.1535663690351 0.8011228926462942
15.55458976388965 293.4175124417006 0.8022270087807949
15.559817318843066 290.480464431596 0.800086552051471
15.565044873796483 287.10870408538784 0.7966009092046329
15.570272428749899 286.04302042296797 0.7962068316367505
15.575499983703315 289.74810839979483 0.8041130483406074
15.580727538656731 291.6209924361839 0.8092342049325719
15.585955093610147 290.9028988742459 0.8111395365435085
15.591182648563564 286.7925165185058 0.8083558720737484
15.59641020351698 284.1327929815761 0.8059766397718838
15.601637758470396 285.0421102714394 0.8077074109472319
15.606865313423812 281.89490746509387 0.8036813940046948
15.612092868377228 276.5270480737762 0.7967606412838306
15.617320423330645 274.0448638368345 0.7948869435915198
15.62254797828406 271.0623900461572 0.7918890001031337
15.627775533237477 273.19417269741365 0.7979454349167393
15.633003088190893 274.61621763702885 0.8031946273305934
15.63823064314431 275.43683891142297 0.8043282677642298
15.643458198097726 273.8864691537336 0.7889608973049869
15.648685753051142 270.45680702399596 0.7763398015681219
15.653913308004558 267.1615975240267 0.7658642673081314
15.659140862957974 265.86853960944376 0.7602613837955963
15.66436841791139 267.43981153358254 0.7613117875972025
15.669595972864807 271.0109196950793 0.76477845497256
15.674823527818223 272.2703594569956 0.7652251035258534
15.680051082771639 270.9590078700453 0.7608253606490842
15.685278637725055 270.6301304627623 0.7587331798805135
15.690506192678471 268.30702631741934 0.75427855000722
15.695733747631888 269.0571641520597 0.7532179979175557
15.700961302585304 268.46606160319607 0.7517835377354872
15.70618885753872 268.5747868770879 0.7503496895026052
15.711416412492136 270.4335869980618 0.7516206190276628
15.716643967445552 272.6674992787429 0.7536790194621676
15.721871522398969 272.4601229579791 0.7516604304949006
15.727099077352385 274.43735766003834 0.7523039579360172
15.732326632305801 274.45090905942027 0.7511891653161193
15.737554187259217 276.5601361232106 0.7548143253703836
15.742781742212633 277.63487503068455 0.7555144548675317
15.74800929716605 281.5806667339919 0.7612631863467778
15.753236852119466 283.485464762467 0.7622400779134431
15.758464407072882 282.7916797794024 0.7570766858072768
15.763691962026298 278.2784341185209 0.7495010778136368
15.768919516979715 277.6099603294985 0.7458742632578486
15.77414707193313 277.0147728555408 0.7448120797434995
15.779374626886547 275.8683818313282 0.7438706952904459
15.784602181839963 279.15621641500064 0.7485092499895888
15.78982973679338 283.8361052623393 0.7548211278637567
15.795057291746796 287.02397771406265 0.7585607982219178
15.800284846700212 285.4475451649153 0.7563953408338485
15.805512401653628 282.0929522522996 0.752492410755616
15.810739956607044 283.7486052707218 0.7540879122697507
15.81596751156046 285.28803047882064 0.756660678890892
15.821195066513877 288.1771462709704 0.761024593782639
15.826422621467293 287.5863168532554 0.7592618617000696
15.831650176420709 287.2374575554379 0.7574254804722373
15.836877731374125 282.8360286405797 0.7498169825919341
15.842105286327541 280.75436422227716 0.7458302783799555
15.847332841280958 278.03389622648115 0.7406996766285109
15.852560396234374 275.8466375951253 0.7378622901957077
15.85778795118779 274.1439082161308 0.734540208894078
15.863015506141206 276.08258192657706 0.7376988967034265
15.868243061094622 276.7358286198759 0.7392415116952165
15.873470616048039 274.9032015982143 0.7372093212511083
15.878698171001455 273.5508243164876 0.7343231189400999
15.883925725954871 273.7649072645446 0.7328397384167729
15.889153280908287 275.52397461580307 0.7343427757820881
15.894380835861703 277.3750167496914 0.7372559077846423
15.89960839081512 278.4202749929406 0.7396534959053928
15.904835945768536 281.7994765071069 0.7440199695604781
15.910063500721952 280.70376308401615 0.7422536746624233
15.915291055675368 277.5621545906788 0.7383862474348549
15.920518610628784 274.9343214824395 0.7338088477479248
15.9257461655822 272.8886020557522 0.7298243019484487
15.930973720535617 274.05688201637514 0.7305774017451523
15.936201275489033 276.78996956548 0.7349324256123231
15.94142883044245 274.8255310576459 0.7314306929254968
15.946656385395865 277.59370132563424 0.7356425175749687
15.951883940349282 275.70236837627675 0.7328726111538845
15.957111495302698 277.82681751264516 0.7347876089603474
15.962339050256114 278.69270330296183 0.7352945116384116
15.96756660520953 281.97820763758796 0.7396545637342098
15.972794160162946 283.5103860879663 0.7415237857396634
15.978021715116363 283.2704073692135 0.7413422647933601
15.983249270069779 282.14537269254413 0.7394911802423193
15.988476825023195 282.62023183510047 0.7396204453199956
15.993704379976611 283.7705599613901 0.742169059158707
15.998931934930027 282.3153114332425 0.7400630805489751
16.004159489883442 280.3835119617255 0.7394605398600378
16.009387044836856 279.65551646011136 0.7389876205859709
16.01461459979027 276.40456851989563 0.7343221113807059
16.019842154743685 275.1805917315152 0.7315392403708586
16.0250697096971 273.2720760496275 0.7268585184950699
16.030297264650514 274.8577914466283 0.7284962306277653
16.03552481960393 275.5753492234425 0.7290787020898969
16.040752374557343 279.3849476333324 0.7346499071992896
16.045979929510757 281.89144976679523 0.7384764945722447
16.05120748446417 286.0747480479853 0.7433589132772831
16.056435039417586 288.3395383090382 0.7456598995575654
16.061662594371 288.31190749581043 0.7445759297535292
16.066890149324415 293.490125165265 0.7507142655021978
16.07211770427783 298.25133754863765 0.7565428378534795
16.077345259231244 302.1549323740229 0.7600808577572618
16.08257281418466 304.98336910294574 0.7635158408009103
16.087800369138073 305.3434932790274 0.7629947134307636
16.093027924091487 308.88169710957527 0.766645113406444
16.0982554790449 311.8551612720996 0.7696190979847315
16.103483033998316 318.0135066972847 0.7785023397973341
16.10871058895173 322.4511385838486 0.7847584613321381
16.113938143905145 323.7541796027241 0.7878196894869013
16.11916569885856 321.0066517017822 0.7844927273391933
16.124393253811974 319.3723798286265 0.7823766278238883
16.129620808765388 318.41878560057563 0.7807130247355236
16.134848363718802 316.7411484046478 0.778417230779265
16.140075918672217 317.5836845002723 0.7792078659503104
16.14530347362563 318.5577438712977 0.7807975591794445
16.150531028579046 319.7862384592503 0.7830003280135324
16.15575858353246 322.38018289760396 0.7858749495693099
16.160986138485875 319.63328740495353 0.7816457937078725
16.16621369343929 318.06965419566046 0.7789569590071753
16.171441248392703 313.1318107401986 0.7722286600280361
16.176668803346118 308.08521920214423 0.7663774918194671
16.181896358299532 303.81517109873454 0.7611536528625117
16.187123913252947 298.62899454147134 0.7553426754918331
16.19235146820636 293.8964037594968 0.7493227500303978
16.197579023159776 290.9074592733923 0.7465715631887929
16.20280657811319 285.26150886289923 0.7396797169241018
16.208034133066604 282.27682822706214 0.7365061124417717
16.21326168802002 278.69485301252763 0.7324732687260628
16.218489242973433 274.22250869219516 0.7258140102227386
16.223716797926848 274.6901041326002 0.7268522904530085
16.228944352880262 272.0945631556417 0.7228737952112391
16.234171907833677 269.20132009647307 0.7193364012982791
16.23939946278709 264.7952696339093 0.7142108245811059
16.244627017740505 261.0612790808588 0.7108151757012238
16.24985457269392 261.8424716945152 0.7132799380423737
16.255082127647334 261.9433646547082 0.7136362528516045
16.26030968260075 260.45134108043646 0.7110941904539938
16.265537237554163 261.0954995955577 0.7112501531653703
16.270764792507578 258.50678279969077 0.7065641203776516
16.275992347460992 256.73886465349074 0.7041947742063751
16.281219902414406 252.67709683967973 0.6997494283394154
16.28644745736782 251.05343615409083 0.6987967134248468
16.291675012321235 254.59532566856205 0.7036916960874987
16.29690256727465 256.19583274397405 0.7052322187090588
16.302130122228064 256.8000876343358 0.7044548165110412
16.30735767718148 256.9217978188213 0.704892976486328
16.312585232134893 257.7107767891281 0.7055073873559833
16.317812787088307 257.6902679202057 0.704715666977899
16.323040342041722 257.4012667010033 0.7036547315444688
16.328267896995136 255.6557986889347 0.7020578370832246
16.33349545194855 254.74894728834653 0.7007396791602399
16.338723006901965 255.1741683649495 0.7010504915146941
16.34395056185538 256.63448501307187 0.7014950410198526
16.349178116808794 257.4633541308923 0.7024811029382982
16.35440567176221 257.04332212130083 0.7005266149948807
16.359633226715623 260.1851480317968 0.7047185043569036
16.364860781669037 265.1385784023432 0.7118557310582961
16.37008833662245 270.6090822659928 0.7185510177249699
16.375315891575866 275.7588835442173 0.7249462301330212
16.38054344652928 277.508933970788 0.7258189912199436
16.385771001482695 279.47712488637035 0.728308115508746
16.39099855643611 281.7154146115154 0.7298863040626701
16.396226111389524 285.94784822057284 0.7332200252689344
16.401453666342938 287.7753450346519 0.7341378232497049
16.406681221296353 286.6334753593663 0.7337912976729664
16.411908776249767 282.4686153373913 0.7284386516881406
16.41713633120318 280.01345240709463 0.7263634926025941
16.422363886156596 277.7693468801574 0.7234311486492057
16.42759144111001 278.45884733353853 0.7239291719873434
16.432818996063425 278.55302343378514 0.7246439674531124
16.43804655101684 278.2309476563485 0.7231232166562178
16.443274105970254 276.0214028916322 0.7197869458138891
16.448501660923668 274.48065723780616 0.7175919471392099
16.453729215877082 271.61409681069074 0.7134269026387918
16.458956770830497 269.44567345571824 0.7117576525970472
16.46418432578391 266.5098015670882 0.7082655026700267
16.469411880737326 264.28097202322783 0.7039600664782045
16.47463943569074 264.24202740051913 0.7037006783223743
16.479866990644155 260.91304026200424 0.6990983525608948
16.48509454559757 260.93372367661556 0.6994664962089729
16.490322100550983 261.89749185621474 0.7015081142757277
16.495549655504398 264.51271311240276 0.7051013189430401
16.500777210457812 264.9317344174612 0.7066642978367584
16.506004765411227 267.5845236601551 0.7092833700771279
16.51123232036464 267.21935478327737 0.7076246590288373
16.516459875318056 267.4687614655625 0.7065288911897459
16.52168743027147 266.902341662924 0.7046750001443401
16.526914985224884 267.11689825461417 0.7043506893252197
16.5321425401783 267.09211055400874 0.7049197890012977
16.537370095131713 264.3320649567624 0.7013892835863452
16.542597650085128 262.8088123418153 0.7018609711535587
16.547825205038542 261.8629413853697 0.700854031901492
16.553052759991957 263.78303861035556 0.7027839765729645
16.55828031494537 264.1721553029241 0.7044223938921824
16.563507869898785 263.2150497472838 0.7039133671113669
16.5687354248522 263.991230515789 0.705972292707712
16.573962979805614 261.5344813819525 0.7023204165539078
16.57919053475903 259.3012451363307 0.6985867974144002
16.584418089712443 256.5297718840234 0.6953319441022007
16.589645644665858 252.97031249069997 0.6907575581466303
16.594873199619272 254.1325077096953 0.6916557184271941
16.600100754572686 254.2880253354311 0.6914988301126926
16.6053283095261 254.62638589163785 0.6917795394576949
16.610555864479515 255.0622409322392 0.6919174772816281
16.61578341943293 255.81119496467983 0.6936462489447524
16.621010974386344 256.5664939987987 0.6949820255458607
16.62623852933976 257.14872082067734 0.6958872410588209
16.631466084293173 256.4073425578159 0.6942096028725653
16.636693639246587 258.4180249121632 0.6951966214001748
16.641921194200002 257.5488834071068 0.6921997098568162
16.647148749153416 257.4976169531111 0.6907930429385422
16.65237630410683 254.74019243668087 0.6882715007441216
16.657603859060245 255.19065833060733 0.6903986519689865
16.66283141401366 250.0799875046432 0.6839762579760416
16.668058968967074 245.51597729043368 0.6777983454357298
16.67328652392049 241.0016595617983 0.6724485544441812
16.678514078873903 239.7351713306307 0.6716980492828465
16.683741633827317 243.291275409907 0.6787144546163838
16.68896918878073 244.29790178465797 0.6782452190587649
16.694196743734146 243.2249817054227 0.6761151375844555
16.69942429868756 240.68083798440887 0.6720896206774609
16.704651853640975 238.84840007183402 0.6691551229409349
16.70987940859439 240.24378463698798 0.6709422360133512
16.715106963547804 241.27281806577219 0.6728591477612499
16.720334518501218 239.18064281230383 0.6692708598576392
16.725562073454633 237.29036438060297 0.6662929539302546
16.730789628408047 235.96181741240218 0.6638536842191014
16.73601718336146 236.32023183287515 0.6632864760215679
16.741244738314876 236.58846040632523 0.6641680559286762
16.74647229326829 234.6005148553573 0.6618289512572488
16.751699848221705 232.1335286955566 0.6606677740313355
16.75692740317512 231.5686034086971 0.6601240631481312
16.762154958128534 232.51793449711047 0.6607500319669863
16.767382513081948 231.89731510142818 0.6606823850674783
16.772610068035362 230.14059031789853 0.6570588621708985
16.777837622988777 228.46049662156457 0.6545513224131737
16.78306517794219 230.42130825174908 0.6574801601927608
16.788292732895606 232.66819467270713 0.6614284182802338
16.79352028784902 233.32762034324372 0.6634046307652904
16.798747842802435 233.34726565132365 0.6630973641474182
16.80397539775585 232.42355140082594 0.6613086618539438
16.809202952709263 230.77122390758117 0.6577410360828508
16.814430507662678 228.1648825771058 0.6545863597932382
16.819658062616092 225.9018435488083 0.6510576388913186
16.824885617569507 225.3868293306154 0.6502230345977208
16.83011317252292 224.32202825007278 0.6482410983328455
16.835340727476336 227.10959353183722 0.651049238423362
16.84056828242975 228.80440714020207 0.6530290673891785
16.845795837383164 231.01196188097634 0.6562965807810345
16.85102339233658 228.92573220034524 0.6534523591371535
16.856250947289993 228.75263371729037 0.6525080149014882
16.861478502243408 226.4515531779094 0.6513960824158028
16.866706057196822 225.57321620451867 0.6506936914338423
16.871933612150237 225.14930085952363 0.6512095782977513
16.87716116710365 226.7582782277873 0.6539369871767331
16.882388722057065 224.99065347150102 0.6517954522861028
16.88761627701048 225.170399033631 0.6523861487710952
16.892843831963894 225.08946460801758 0.6506858488742118
16.89807138691731 224.22993063351663 0.6496885188325364
16.903298941870723 224.1852910487218 0.6495737462479998
16.908526496824138 222.71917092699042 0.6466396577106436
16.913754051777552 222.21553128203644 0.6451743089754465
16.918981606730966 221.61129358180463 0.644573283125929
16.92420916168438 217.94639453912654 0.6383027719154436
16.929436716637795 217.328114822754 0.6370627403638703
16.93466427159121 217.00881824428475 0.6348954320196424
16.939891826544624 221.07323885901644 0.6408772360117884
16.94511938149804 221.15030871333636 0.6429513945361554
16.950346936451453 221.00041003074492 0.6446096099720648
16.955574491404867 222.06706266649874 0.6473459130374128
16.960802046358282 223.92244462986818 0.6489932808349413
16.966029601311696 227.72212243756604 0.6538448387985407
16.97125715626511 228.26760189815528 0.6544666810327141
16.976484711218525 227.741511640884 0.6540374558195157
16.98171226617194 223.77836133842473 0.6485035175028453
16.986939821125354 221.1387043286773 0.6450405326256398
16.99216737607877 215.84576516673582 0.6370003255795672
16.997394931032183 218.3020205704942 0.6398668589959935
17.002622485985597 223.51765279385162 0.6476650618724535
17.00785004093901 226.14844684126004 0.6502824613082924
17.013077595892426 229.1025899859614 0.6538001592492021
17.01830515084584 229.54672313347822 0.6545369459849302
17.023532705799255 226.04606583981231 0.6487909139868112
17.02876026075267 223.26737159756303 0.6456821566818357
17.033987815706084 223.07323169623803 0.6449693085621732
17.039215370659498 224.7305257317298 0.6477068383467601
17.044442925612913 226.30160790026838 0.6494055051442797
17.049670480566327 227.81839194762625 0.6524126643536322
17.05489803551974 223.732077410038 0.6468778020221149
17.060125590473156 222.85918684035425 0.64566415819028
17.06535314542657 222.103254776326 0.6448123342959484
17.070580700379985 223.40371601786853 0.6469064357739872
17.0758082553334 224.58841751235695 0.6491682917054279
17.081035810286814 227.7128027371596 0.6538942480407934
17.086263365240228 228.73813315366803 0.6556540926690042
17.091490920193642 228.07462991700768 0.6542007138293238
17.096718475147057 224.58666738417946 0.6493319310216649
17.10194603010047 224.08364324546764 0.6468144770750032
17.107173585053886 226.39591745106472 0.649870595122768
17.1124011400073 228.8570265012368 0.6521780846868355
17.117628694960715 229.78008312283868 0.6528426085083965
17.12285624991413 228.20641408822206 0.6494419116519001
17.128083804867543 228.19599881310268 0.6487899573242999
17.133311359820958 230.0078770217146 0.6494326372801428
17.138538914774372 231.37161661647102 0.652838554888365
17.143766469727787 233.11960033450748 0.6551910964533529
17.1489940246812 234.95610885262818 0.6583990811417595
17.154221579634616 234.81402807971116 0.6595090391851443
17.15944913458803 234.77902648539072 0.6595896178627121
17.164676689541444 234.4129327240866 0.6575738777046262
17.16990424449486 238.38298462036275 0.6620213033381239
17.175131799448273 243.70796897530286 0.6688725299706049
17.180359354401688 245.94145445113926 0.6719161030845457
17.185586909355102 245.1570292743313 0.671507921678189
17.190814464308517 245.78339116393005 0.6724659610863963
17.19604201926193 249.6008027893597 0.6770965889257928
17.201269574215345 250.2062424029297 0.6763444995271786
17.20649712916876 248.06517790171202 0.6723567632195384
17.211724684122174 247.45289454757432 0.6715120804277088
17.21695223907559 249.18082817057046 0.6730583904096819
17.222179794029003 252.4325307034777 0.6778196822200595
17.227407348982418 250.83858022319595 0.6751083322518229
17.232634903935832 249.21752932743428 0.6728796335324919
17.237862458889246 247.34467733061587 0.6704661753377901
17.24309001384266 247.4853854670247 0.6714163648349921
17.248317568796075 248.3554769562124 0.6746585679932146
17.25354512374949 247.583374302966 0.6739814277143936
17.258772678702904 248.15723425684496 0.6748136580879757
17.26400023365632 246.80836733494237 0.6735248502496279
17.269227788609733 244.35591971527782 0.6704415925955682
17.274455343563147 239.64466345143063 0.6646679140722187
17.279682898516562 237.11470605357567 0.6622757155532067
17.284910453469976 237.2328095608931 0.6610634639833891
17.29013800842339 241.1845455297763 0.6655838913539452
17.295365563376805 245.06634538503337 0.6707043742463467
17.30059311833022 246.1223477652582 0.6711468455927596
17.305820673283634 244.01217458108354 0.66829737849374
17.31104822823705 243.8969982622753 0.6677108010191932
17.316275783190463 245.03139077550017 0.6691744849666591
17.321503338143877 245.1882925419546 0.6703794444352379
17.32673089309729 244.53300425521584 0.669026972240791
17.331958448050706 241.2120968830417 0.6629308914921638
17.33718600300412 242.1704555838595 0.663734837136522
17.342413557957535 241.84121152944292 0.6638369662806508
17.34764111291095 242.67269876273335 0.6677145224282676
17.352868667864364 245.37839268488398 0.6737580513868084
17.358096222817778 244.80922402332558 0.6723953438071818
17.363323777771193 243.53827270320784 0.6692177589285813
17.368551332724607 240.45917742008763 0.6645192607003068
17.37377888767802 238.63150589683013 0.6616442619798979
17.379006442631436 239.75914516481686 0.6645093996457151
17.38423399758485 240.27869083040866 0.6641936662161906
17.389461552538265 239.90761099078424 0.6642178090128833
17.39468910749168 240.17621798041904 0.6642372049421161
17.399916662445094 241.74350322691012 0.6651059276234124
17.405144217398508 241.92159123864164 0.6655866146631934
17.410371772351922 241.00972315149033 0.6643128978724513
17.415599327305337 242.16663521992126 0.6663791957950067
17.42082688225875 241.4425856300661 0.6655679723400091
17.426054437212166 240.36407654554463 0.6633327049505549
17.43128199216558 240.95740826345227 0.6638770976019857
17.436509547118995 237.87095464829352 0.659652097774412
17.44173710207241 239.35807592854832 0.6615109583545609
17.446964657025823 239.83349348988028 0.6625167365216792
17.452192211979238 240.04994390623793 0.6635592015804418
17.457419766932652 239.59971788463668 0.6625926149722179
17.462647321886067 239.0908735690503 0.6629648857840325
17.46787487683948 240.4645646420748 0.6642521259866883
17.473102431792896 241.46747109173748 0.664914864866147
17.47832998674631 242.75027858771543 0.6655004483204188
17.483557541699724 242.90096730098907 0.6643529279244974
17.48878509665314 245.66582626034057 0.6689553661164865
17.494012651606553 246.1161127645369 0.6711221719436152
17.499240206559968 247.92102171148886 0.6747570161693143
17.504467761513382 247.20640555936896 0.6743835407917569
17.509695316466797 247.44561317818045 0.674119030211068
17.51492287142021 243.28052350613504 0.6680222683658068
17.520150426373625 241.57758645707347 0.664888577506115
17.52537798132704 242.41830163459008 0.665121534282939
17.530605536280454 243.93778879947706 0.6673887639268644
17.53583309123387 245.7628367670372 0.6699723066667834
17.541060646187283 249.44227672201689 0.6754246550863233
17.546288201140698 250.55051129086524 0.677545533240603
17.551515756094112 249.08814831901336 0.6752590012550742
17.556743311047526 247.88824780515225 0.6741696272673001
17.56197086600094 247.767955342451 0.674017501250243
17.567198420954355 250.106706899638 0.6764961015429319
17.57242597590777 252.49514924572676 0.6784593276044916
17.577653530861184 253.480729477574 0.6792899883506867
17.5828810858146 253.2759278689036 0.6798354873954067
17.588108640768013 250.1622478235362 0.6770340908557466
17.593336195721427 248.94287683204823 0.6754432832332565
17.598563750674842 251.01501489416853 0.6771524296899675
17.603791305628256 253.1991370038122 0.6783821156161444
17.60901886058167 255.60768710883968 0.6803949205519535
17.614246415535085 257.6814603539178 0.6819643798802288
17.6194739704885 257.43989068212375 0.6824632646970769
17.624701525441914 257.10838709594174 0.6826684428858373
17.62992908039533 259.94788050411853 0.6871509960037251
17.635156635348743 264.19403898497904 0.6932530673956472
17.640384190302157 268.42213186102936 0.6976495781682243
17.64561174525557 267.0357849530197 0.6946224233184783
17.650839300208986 265.00252016320337 0.6905215216542144
17.6560668551624 264.37932425642543 0.6897109728968119
17.661294410115815 266.42528638540733 0.6925023891144111
17.66652196506923 272.4833104333753 0.7002596755250912
17.671749520022644 277.3347894257957 0.7067186567083941
17.676977074976058 281.4098574422703 0.7110182726803649
17.682204629929473 284.1412755869523 0.713240832898651
17.687432184882887 287.9467360178511 0.718320292499098
17.6926597398363 291.59417138102236 0.7229473848791692
17.697887294789716 295.7448166559026 0.7284781638475234
17.70311484974313 298.84351736367495 0.731758835737077
17.708342404696545 301.5011457156075 0.7345907922210934
17.71356995964996 302.74118970130877 0.7352985674369241
17.718797514603374 303.30670235678156 0.7365334579302859
17.724025069556788 307.1596671492537 0.7418633168688362
17.729252624510202 312.730262065109 0.7489313709618087
17.734480179463617 314.91375324097305 0.7508632345470031
17.73970773441703 314.64351355951203 0.7495843261445562
17.744935289370446 310.8263043067132 0.745198961334802
17.75016284432386 309.22822801292943 0.74315367807484
17.755390399277275 311.61857119250635 0.7468293917427766
17.76061795423069 316.1318420738268 0.7525238879914367
17.765845509184103 316.4527774238693 0.7524494006490989
17.771073064137518 316.62593281136867 0.7538428288069081
17.776300619090932 314.92689857918947 0.7515004420719955
17.781528174044347 308.16444548070757 0.743469651012744
17.78675572899776 304.26189551031604 0.7382011950928189
17.791983283951176 297.0583975006779 0.72747645870737
17.79721083890459 294.60321515301786 0.7243440904102139
17.802438393858004 290.72339015315316 0.7198358670707665
17.80766594881142 287.2167768513951 0.7163946377714111
17.812893503764833 284.1119397432681 0.7139719065932636
17.818121058718248 277.07231090985465 0.7050995624232026
17.823348613671662 270.3476142560568 0.6973408236065897
17.828576168625077 267.9235831241317 0.6954505716219986
17.83380372357849 265.298889428652 0.6921190395614492
17.839031278531905 263.7671135420216 0.6897081501712727
17.84425883348532 260.56315733753456 0.684919082828333
17.849486388438734 258.69639923901985 0.6825193335784998
17.85471394339215 259.28784349601943 0.6839011766409315
17.859941498345563 261.2949474418642 0.6875367282288947
17.865169053298978 263.035531073158 0.6893928449754014
17.870396608252392 266.4885660810147 0.6933685927598344
17.875624163205806 267.9076750983232 0.6952188007565338
17.88085171815922 268.37987260971414 0.6958735588890563
17.886079273112635 269.8690240592588 0.6990659679079163
17.89130682806605 273.31684475836647 0.7019237287627447
17.896534383019464 278.29081917981017 0.7077625397227806
17.90176193797288 284.45986648720185 0.7142352164797896
17.906989492926293 290.32281004421446 0.7205344785372989
17.912217047879707 296.1774363791421 0.7289680388360652
17.917444602833122 304.6196339355239 0.7390166151273996
17.922672157786536 309.4327034349096 0.7440043192803542
17.92789971273995 316.2597778534094 0.7511891456196297
17.933127267693365 319.67770791063674 0.7537777334776725
17.93835482264678 321.381778412802 0.7563909160219859
17.943582377600194 318.30765228992755 0.7533881347270772
17.94880993255361 314.92090338662547 0.7500335691961123
17.954037487507023 309.7598905232817 0.7445821536226686
17.959265042460437 304.77787149650976 0.7383164120320431
17.96449259741385 301.16656275048183 0.7335884789796007
17.969720152367266 296.6693510252891 0.7289901436533045
17.97494770732068 293.01168760506096 0.7253727844983912
17.980175262274095 287.5764882089061 0.7194399162569545
17.98540281722751 282.83087195410275 0.7135255112917082
17.990630372180924 276.64828094211083 0.7053362645979898
17.995857927134338 273.0987413388492 0.7015701104226746
18.001085482087753 271.124183410387 0.6979998986651191
18.006313037041167 267.8049386287141 0.6943770981143303
18.01154059199458 264.04129067373776 0.6896705591172452
18.016768146947996 258.8932186671006 0.683579039731033
18.02199570190141 256.65622142094827 0.6816040917446002
18.027223256854825 255.26332751619842 0.679062792307175
18.03245081180824 255.42631747338427 0.6785397607399607
18.037678366761654 254.7610989230581 0.6771900959134427
18.042905921715068 255.29096602172504 0.6774466874231209
18.048133476668482 253.88681477694357 0.676395408742494
18.053361031621897 253.71476240630193 0.6774201008557368
18.05858858657531 250.38715287050417 0.6733680058739081
18.063816141528726 248.54487331226136 0.6725505600735926
18.06904369648214 245.88974733966242 0.6689662439097657
18.074271251435555 250.17277592945476 0.6743735909902754
18.07949880638897 253.54346826230972 0.6789890667784599
18.084726361342383 258.40278853396836 0.684832185404652
18.089953916295798 259.69921567480446 0.6884872476543217
18.095181471249212 258.4825671765473 0.6865978154182338
18.100409026202627 260.96778120940263 0.6897594276775307
18.10563658115604 262.04315947332793 0.6895489600095274
18.110864136109456 263.13692548529957 0.6894004183762943
18.11609169106287 269.4524965204794 0.697304558347949
18.121319246016284 274.68637113593053 0.7034670375503356
18.1265468009697 280.54802157335575 0.7102176477573257
18.131774355923113 283.60424751816424 0.7137608167082341
18.137001910876528 285.0140696065313 0.7146936592049417
18.142229465829942 287.7108613161104 0.7171118322778397
18.147457020783357 290.7377309539092 0.7197925679612925
18.15268457573677 293.5087450072683 0.72275396029541
18.157912130690185 300.1767686919673 0.7312132109284631
18.1631396856436 306.2610771967565 0.7385270705422132
18.168367240597014 313.5158798292706 0.7474770443186617
18.17359479555043 321.12119434546855 0.756578170108328
18.178822350503843 326.41593289004976 0.7621153767403422
18.184049905457258 329.2974275141173 0.7651671624925936
18.189277460410672 331.7151971567945 0.7680337882301312
18.194505015364086 336.37455276863597 0.7733978299353884
18.1997325703175 339.6082233300382 0.7775108456841234
18.204960125270915 346.05370430315764 0.7842524406284259
18.21018768022433 348.2192711311397 0.7863405845267922
18.215415235177744 353.2701566870966 0.7918148712787019
18.22064279013116 357.6892161486039 0.7963197624090754
18.225870345084573 362.4953158489453 0.8018267657129662
18.231097900037987 361.35217623491667 0.8003906441599405
18.236325454991402 362.66857050717016 0.8019256793169818
18.241553009944816 367.19043351497015 0.8074358769001806
18.24678056489823 371.6968112998835 0.8119051038341838
18.252008119851645 373.3190733064989 0.813525487145971
18.25723567480506 375.3996594698408 0.8154171296074416
18.262463229758474 371.63819154907264 0.8113991196501842
18.26769078471189 368.7353459758692 0.8086152008266054
18.272918339665303 361.37849296421433 0.8009434357560637
18.278145894618717 353.78135208430626 0.7928767718402274
18.28337344957213 343.38402754428404 0.7813712994115627
18.288601004525546 336.08742218856213 0.772767435917726
18.29382855947896 327.64395041525233 0.7633601386136529
18.299056114432375 319.98651841175325 0.754200980526307
18.30428366938579 310.64722816639045 0.7431816103131341
18.309511224339204 303.1520461562596 0.7336886458613099
18.314738779292618 297.699493875446 0.7274198560469265
18.319966334246033 293.5313032119623 0.7234516130939167
18.325193889199447 289.29380610621337 0.7191653695860054
18.33042144415286 285.0089703127907 0.714976992538767
18.335648999106276 282.0819429964589 0.7106643255661739
18.34087655405969 276.98099485930754 0.7032571267857568
18.346104109013105 272.8988934845979 0.6980828072375884
18.35133166396652 274.3140717373943 0.7006987767771976
18.356559218919934 274.7720697575088 0.7028331960503676
18.361786773873348 276.3144057269602 0.7048049106957281
18.367014328826762 276.71846199485316 0.7056242155602839
18.372241883780177 278.41646591059214 0.706386308040409
18.37746943873359 282.18169442500675 0.71069938829237
18.382696993687006 282.48094160473727 0.7106504262259157
18.38792454864042 283.0391317190723 0.7148563262594251
18.393152103593835 284.7000314378093 0.7280340013693699
18.39837965854725 288.3150033151009 0.7392883976188807
18.403607213500663 294.63686535834586 0.751351552792601
18.408834768454078 300.23542412435813 0.762409214681382
18.414062323407492 308.9279612475338 0.7767984025371377
18.419289878360907 314.0806040957007 0.787225747297299
18.42451743331432 315.0601278602561 0.7916894523945444
18.429744988267736 312.9691792594281 0.7935239358658751
18.43497254322115 304.79055448589133 0.7862631431072182
18.440200098174564 297.69772558338843 0.7796523437657238
18.44542765312798 295.30961735945226 0.7798555954727568
18.450655208081393 295.5137398413784 0.7829189115327041
18.455882763034808 295.21891515392383 0.7855491761581269
18.461110317988222 296.64353485755663 0.7894859520667551
18.466337872941637 292.6739643977641 0.7845236229851285
18.47156542789505 294.01854643030134 0.7899016154364352
18.476792982848465 292.59810935273356 0.7912789746839882
18.48202053780188 292.3024997035742 0.7944879430806079
18.487248092755294 292.52913777670284 0.7974963391261628
18.49247564770871 292.14823909799077 0.7976592853237611
18.497703202662123 290.0906072085151 0.7973171040893432
18.502930757615538 288.9810695420466 0.7969920368076742
18.508158312568952 287.82217421846593 0.7975442182003147
18.513385867522366 289.33639220675076 0.801613287954584
18.51861342247578 290.397473867831 0.805059086766729
18.523840977429195 290.8318699277571 0.8087946110668557
18.52906853238261 288.9689495593315 0.8087383239313818
18.534296087336024 287.12527543286427 0.8092795480090899
18.53952364228944 284.23803893850504 0.8078136990995349
18.544751197242853 282.8557356483044 0.8080329117535149
18.549978752196267 283.83452250399284 0.8124650076465
18.555206307149682 280.56501368903207 0.8088879760525132
18.560433862103096 282.6045384483644 0.8132150088478268
18.56566141705651 284.44344269668034 0.8174380766305575
18.570888972009925 287.84103872915335 0.8227787623622926
18.57611652696334 288.2357231885962 0.8256525500985957
18.581344081916754 287.72108237738917 0.8262445779887331
18.58657163687017 285.9652861204513 0.8242226140983967
18.591799191823583 285.48144422046397 0.8262462798257655
18.597026746776997 289.33158791279385 0.833847350840402
18.60225430173041 289.6172386739063 0.8367145087957332
18.607481856683826 288.31490791571366 0.8357219786543204
18.61270941163724 288.37202163966055 0.8378555292548809
18.617936966590655 290.45645354196495 0.8426159372136912
18.62316452154407 295.82544355443696 0.8515444699772782
18.628392076497484 301.8511363971765 0.8423164959021948
18.633619631450898 302.2156921860768 0.8339536396120745
18.638847186404313 304.27305889066656 0.8289720637533133
18.644074741357727 305.2782738548258 0.8249599256779644
18.64930229631114 308.4819324241441 0.826176484383541
18.654529851264556 312.11510550178946 0.826084145862554
18.65975740621797 319.5278693983284 0.8333680613819603
18.664984961171385 325.66623938783965 0.8379104138024337
18.6702125161248 328.4330489015931 0.8390181511547459
18.675440071078214 332.6154999596613 0.8422180742157807
18.680667626031628 332.7877183288157 0.838381110593902
18.685895180985042 335.5831631526632 0.8390537340577252
18.691122735938457 339.04424683465896 0.8411535435588863
18.69635029089187 344.5041416486696 0.8457166512766758
18.701577845845286 350.17870190517334 0.8509936522690413
18.7068054007987 356.25391353084865 0.8569184391447853
18.712032955752115 360.8538357502684 0.8605887836035657
18.71726051070553 362.0942700445668 0.8612086203044125
18.722488065658943 363.1649135756532 0.8606813565673493
18.727715620612358 361.8687623426322 0.8579697718069483
18.732943175565772 366.2654905804714 0.8615755539993544
18.738170730519187 368.88570755828056 0.8636015180212693
18.7433982854726 368.82846974024005 0.8626100668016448
18.748625840426016 368.01903854461676 0.8600608015321197
18.75385339537943 363.3487034791123 0.8533554454501391
18.759080950332844 361.43808085512086 0.8503094976843293
18.76430850528626 358.66794987023553 0.8457132601875595
18.769536060239673 352.74033652713325 0.8385225517462114
18.774763615193088 346.0364235726371 0.8289538916647491
18.779991170146502 340.81247761335936 0.8211021820967443
18.785218725099917 334.1293913888349 0.8121448242342334
18.79044628005333 332.8387900552295 0.8091160974514512
18.795673835006745 330.7028832770873 0.8057124808240785
18.80090138996016 327.3218808863495 0.8013363845024802
18.806128944913574 324.64213011266816 0.7977552975922921
18.81135649986699 320.8405277915251 0.7928466386533147
18.816584054820403 319.7914793688096 0.7913701234411369
18.821811609773818 319.7997212848597 0.7897586471387149
18.827039164727232 320.2097585490913 0.7900612217484596
18.832266719680646 316.14213694247155 0.7851742529468558
18.83749427463406 309.947464174212 0.7775771210096754
18.842721829587475 306.12508597492774 0.7732109863862877
18.84794938454089 305.7756946446692 0.7719145478966184
18.853176939494304 304.289140129245 0.7695435552099883
18.85840449444772 303.0491864159727 0.767066743725184
18.863632049401133 296.6221332362834 0.7574748700839374
18.868859604354547 294.8803055109492 0.7556724781461985
18.87408715930796 294.23684757624136 0.7556414813737127
18.879314714261376 295.90001687037386 0.7579193550131018
18.88454226921479 295.0531311045508 0.7572726720627742
18.889769824168205 293.56423589959326 0.7530007758973656
18.89499737912162 290.92306512306226 0.7492468227839264
18.900224934075034 291.22928012716983 0.7492959101673183
18.90545248902845 288.01844702313866 0.7450334852377505
18.910680043981863 285.2254761303943 0.7428495891465965
18.915907598935277 283.11696667278886 0.7408989816761119
18.92113515388869 283.3296755484761 0.7414362037836429
18.926362708842106 281.4794740288196 0.7383541972322823
18.93159026379552 278.91955930054655 0.7346788334668325
18.936817818748935 276.9905881298597 0.7323762369743947
18.94204537370235 276.39592973295566 0.7317290923174796
18.947272928655764 277.51736475621016 0.7321203193857212
18.952500483609178 280.0672599649841 0.7342464922552122
18.957728038562593 279.41849917150535 0.7330906025525795
18.962955593516007 278.88730615331883 0.7330662598725189
18.96818314846942 277.92686820376247 0.731567890401688
18.973410703422836 277.68673770295266 0.7298088020672816
18.97863825837625 276.5636126893128 0.7275504585118552
18.983865813329665 273.9608835670372 0.7237453210354368
18.98909336828308 271.68512979553293 0.721191861734959
18.994320923236494 271.4186304678193 0.7219172388062638
18.999548478189908 273.24420124005906 0.7246900549496644
19.004776033143322 272.1052639418184 0.7227283855107844
19.010003588096737 276.29358100687125 0.7272522714181409
19.01523114305015 277.6460384216242 0.7295663603034472
19.020458698003566 276.57054494965683 0.7271918720956261
19.02568625295698 276.4247494584237 0.7260764105713531
19.030913807910395 275.78820271509665 0.7237392018898843
19.03614136286381 280.2297468063272 0.728592266048154
19.041368917817223 282.39122047473796 0.7303539401101359
19.046596472770638 281.5870361458259 0.7290102824662082
19.051824027724052 277.9080356052446 0.7234766306282627
19.057051582677467 277.70220256505 0.7232009966599876
19.06227913763088 281.38462403938746 0.7285530880080473
19.067506692584296 283.6011566877632 0.731007717901555
19.07273424753771 284.35440303261004 0.7314244667710245
19.077961802491124 279.92212912492846 0.7252417932097202
19.08318935744454 278.2183767903913 0.7223368312204316
19.088416912397953 277.5054046313516 0.7211315105205042
19.093644467351368 278.6826467985161 0.7222532178603991
19.098872022304782 280.5337184925126 0.7238517941941349
19.104099577258197 279.35340568162184 0.7229561117719305
19.10932713221161 281.00370225979333 0.7261285069972865
19.114554687165025 278.7710661399753 0.7239627776123948
19.11978224211844 276.7430862103741 0.7221777523021771
19.125009797071854 274.0727458151603 0.7171310627968405
19.13023735202527 272.6447091362859 0.7153089600868937
19.135464906978683 273.36222625518883 0.7161993586622585
19.140692461932098 271.93691312091556 0.7144993656956212
19.145920016885512 271.8137645402767 0.7143806316528974
19.151147571838926 272.20040177290883 0.7144677085425394
19.15637512679234 271.73850481848626 0.7133234199467959
19.161602681745755 268.9121215649697 0.7100524490104733
19.16683023669917 265.79141285975373 0.7066676413596001
19.172057791652584 266.71165729754165 0.7088928093931601
19.177285346606 269.2280906229298 0.7130752203477682
19.182512901559413 270.59572364846287 0.7142336771425475
19.187740456512827 269.04605341167246 0.7106615039178431
19.19296801146624 266.38381375473796 0.7072733718999645
19.198195566419656 265.4840102985119 0.7065949904825827
19.20342312137307 266.9719004194304 0.7090931034597487
19.208650676326485 267.7041228126796 0.708382326664052
19.2138782312799 265.2427709753366 0.7044566475694027
19.219105786233314 263.8329824688678 0.7013144548900827
19.22433334118673 261.8350393548407 0.6991553273565415
19.229560896140143 263.8619450919041 0.7024301665933589
19.234788451093557 267.2959872475662 0.7075177287732901
19.24001600604697 267.98467285783187 0.7086914544164101
19.245243561000386 266.7025384153792 0.7051580198252996
19.2504711159538 267.8390837205436 0.7053508633258911
19.255698670907215 270.1689064018269 0.7084575451971683
19.26092622586063 270.75590432922064 0.7089762275462609
19.266153780814044 267.6776870450837 0.7044462726063225
19.271381335767458 266.3794830972689 0.7025500003004254
19.276608890720873 268.455778447636 0.703933412763498
19.281836445674287 271.8907569590418 0.7095571391911694
19.2870640006277 273.8842809407798 0.7131725424705523
19.292291555581116 275.5437551604995 0.7162695358328769
19.29751911053453 277.1210860132695 0.7181297651780207
19.302746665487945 278.8294914514526 0.7191078697653932
19.30797422044136 282.1329438860385 0.7227325204664301
19.313201775394774 286.392436093104 0.7275084143281852
19.318429330348188 288.5198766826776 0.7304637990435687
19.323656885301602 289.84914169883587 0.7323283990740862
19.328884440255017 291.39236627489873 0.7334714346993365
19.33411199520843 296.2346016456467 0.7391722580870568
19.339339550161846 298.2217100625344 0.7421844297123938
19.34456710511526 301.901285118294 0.7467960342589552
19.349794660068675 302.22838084661106 0.747445920153112
19.35502221502209 303.08286419548097 0.7477271995736491
19.360249769975503 303.20156160097696 0.7463155098125159
19.365477324928918 304.52997724684275 0.7475541859536706
19.370704879882332 308.1373043532284 0.7518958360237458
19.375932434835747 312.9896234293537 0.7579748676778031
19.38115998978916 315.855507788643 0.7608946237737783
19.386387544742576 316.2247054580007 0.7604199908453901
19.39161509969599 322.0513263783512 0.7678548445925069
19.396842654649404 325.736883026991 0.7726821597977599
19.40207020960282 334.2812925809925 0.7829059690879658
19.407297764556233 334.1323999662891 0.7828532270755029
19.412525319509648 334.43982573359153 0.782063602670316
19.417752874463062 333.26503974589735 0.7805481425260017
19.422980429416477 333.4476471364103 0.7807309123487053
19.42820798436989 336.0944630730505 0.7834925044898506
19.433435539323305 334.1231350419074 0.7815948460767933
19.43866309427672 332.08950818930765 0.7782660618508894
19.443890649230134 327.8962195647413 0.7731301765455093
19.44911820418355 328.2479678342273 0.7734142597037065
19.454345759136963 329.06408404891886 0.7745493516851294
19.459573314090377 333.10708702982464 0.7798434088147942
19.464800869043792 334.8399904596438 0.7815732348133412
19.470028423997206 336.91833930381654 0.7834766020811189
19.47525597895062 334.52508189743196 0.7808217906717032
19.480483533904035 332.1416918257423 0.7775757056458108
19.48571108885745 333.3698761902352 0.7792353085090922
19.490938643810864 338.5119873141231 0.7848113559226264
19.49616619876428 342.0920856209445 0.7884737213679622
19.501393753717693 341.7157685340508 0.7881639486402408
19.506621308671107 341.82394602388996 0.7876960349694161
19.51184886362452 340.8862776366436 0.7869384954432668
19.517076418577936 342.31968287881904 0.7888244805088853
19.52230397353135 344.1144464617098 0.7904580340674535
19.527531528484765 348.7875605120168 0.7953761399550198
19.53275908343818 351.1268179214211 0.797543352360428
19.537986638391594 352.46917585823775 0.798920026656037
19.54321419334501 351.4437531942668 0.7979031111063394
19.548441748298423 352.9674676632699 0.7996304466324161
19.553669303251837 354.2244542211966 0.8012643841528162
19.55889685820525 359.89834697773506 0.8077785832400309
19.564124413158666 366.20142538916764 0.8148436941447538
19.56935196811208 373.50279985808817 0.8234683314839016
19.574579523065495 375.8068814769753 0.8254530978400498
19.57980707801891 375.32064169800225 0.8250503271472723
19.585034632972324 375.6619298787274 0.8251003808998185
19.590262187925738 376.0348323240634 0.8249643981769397
19.595489742879153 378.33700385006614 0.8272206578592051
19.600717297832567 380.7410570014372 0.8297791810564786
19.60594485278598 383.1287998795677 0.8320817688480324
19.611172407739396 379.9131209752658 0.8286053488579052
19.61639996269281 380.9816782222345 0.8298270734465311
19.621627517646225 380.198606616677 0.828861577138055
19.62685507259964 384.8518381441441 0.8339995455122505
19.632082627553054 382.2308498291863 0.8307805317480677
19.637310182506468 379.2851781195599 0.8274488059147663
19.642537737459882 379.87654498821064 0.8280288213506162
19.647765292413297 384.97272383913213 0.833248211464777
19.65299284736671 392.0218324694431 0.841197530734121
19.658220402320126 396.0583007876975 0.845525564264568
19.66344795727354 396.8731289821993 0.8465354107827244
19.668675512226955 394.8260542216227 0.8439964839958909
19.67390306718037 390.5913765808279 0.8389831348843433
19.679130622133783 392.5742794792908 0.8408774883363181
19.684358177087198 394.7889571399855 0.8433521230330838
19.689585732040612 399.7262050076224 0.8485455030466247
19.694813286994027 401.8759929718584 0.8511476462177914
19.70004084194744 405.4318249347509 0.8550693266044086
19.705268396900856 403.9548766636109 0.8533075069389421
19.71049595185427 402.60130320236067 0.8519564304087135
19.715723506807684 400.3936627224624 0.8490892165372756
19.7209510617611 395.3536025573286 0.8438599723822725
19.726178616714513 391.25599303738363 0.8396323423877012
19.731406171667928 387.78717881955896 0.836090375763316
19.736633726621342 382.16683092495146 0.8306161728023007
19.741861281574757 375.4200070162 0.8228675190488542
19.74708883652817 366.40829781503214 0.8124193358939172
19.752316391481585 361.02384257476484 0.8063161381296359
19.757543946435 357.348852974488 0.8023570861050635
19.762771501388414 353.4850793647176 0.7987582629879597
19.76799905634183 349.37353639990744 0.7943017338348787
19.773226611295243 346.68276111584004 0.7907247901912098
19.778454166248657 344.5058030104401 0.7879946792900078
19.783681721202072 339.6584337073371 0.7816304463284115
19.788909276155486 335.44649071362045 0.7769867115180946
19.7941368311089 332.59413129125204 0.7736430036533759
19.799364386062315 332.301448558348 0.7733734703793183
19.80459194101573 332.11052577443616 0.7733502589279726
19.809819495969144 330.2783101477048 0.7706194986110909
19.81504705092256 326.5338649396402 0.7667353795653404
19.820274605875973 323.7825188961845 0.7640749435705334
19.825502160829387 320.15412735612574 0.7604436388243694
19.8307297157828 315.98269996514296 0.7556520141100789
19.835957270736216 310.1043246229538 0.7487806364910603
19.84118482568963 307.0645330278215 0.7444334246975561
19.846412380643045 309.2640134545117 0.747472005419636
19.85163993559646 309.84796533211954 0.7483713157332276
19.856867490549874 306.90192545146635 0.7453630222513916
19.86209504550329 305.9143459488905 0.744327262807868
19.867322600456703 304.45081895608575 0.7421002269332416
19.872550155410117 306.5284769138321 0.7445834162133599
19.87777771036353 305.76467913078994 0.7430627441264023
19.883005265316946 307.3319905305229 0.7447910991847517
19.88823282027036 306.6618022356947 0.7439085232962477
19.893460375223775 303.51944720729824 0.7400171476024977
19.89868793017719 305.16780837220796 0.7427387187438004
19.903915485130604 302.794628571094 0.7398824788710567
19.909143040084018 304.0136953531494 0.7416333855820986
19.914370595037433 303.36357301793294 0.7404760754386611
19.919598149990847 304.3599329696987 0.7416282345659069
19.92482570494426 301.7277603911924 0.7382701257067981
19.930053259897676 301.13925872739816 0.7374040323971766
19.93528081485109 302.7318075172978 0.7383204326785385
19.940508369804505 303.65841242380355 0.7397150797207843
19.94573592475792 301.1675904563438 0.7367536698572672
19.950963479711334 298.42120171425296 0.7344866156380199
19.956191034664748 298.756793819506 0.735400152845487
19.961418589618162 299.979720338766 0.7372340321260369
19.966646144571577 299.8613049858592 0.7364226707980898
19.97187369952499 298.1684379655637 0.733300308942637
19.977101254478406 297.83749906637377 0.7322981530001869
19.98232880943182 298.3598425472189 0.7331036079937746
19.987556364385235 297.6275573516596 0.7322445691370477
19.99278391933865 300.51843331809107 0.7356466275998033
19.998011474292063 299.51137438537205 0.7336084915967562
20.003239029245478 301.1459732040073 0.7357102840411687
20.008466584198892 300.0682749916268 0.7352520746966608
20.013694139152307 303.7392362083946 0.739877186526616
20.01892169410572 306.677271869587 0.7439231765269401
20.024149249059136 312.34824211808944 0.7502636115766048
20.02937680401255 315.71848117978544 0.7532217819361249
20.034604358965964 318.32273518644865 0.7568201112145345
20.03983191391938 321.9134630070814 0.7604499848459021
20.045059468872793 320.5179423001547 0.7588043501973476
20.050287023826208 321.0827489448049 0.7588691814321636
20.055514578779622 319.11879617286786 0.7560306102896917
20.060742133733036 318.0712121911664 0.7553528146021612
20.06596968868645 316.322984888243 0.7534173115062589
20.071197243639865 315.3370868811878 0.7520129907688937
20.07642479859328 313.6945019671619 0.7500094022173429
20.081652353546694 311.35733060906625 0.7473076015707338
20.08687990850011 309.2149823578745 0.7459784374192105
20.092107463453523 308.20560527191066 0.7449324609974669
20.097335018406937 307.6741197124082 0.7436504461744392
20.102562573360352 307.69238022526844 0.743396064905009
20.107790128313766 304.97902496559084 0.7398328048225647
20.11301768326718 304.20945543414103 0.7389362802087962
20.118245238220595 301.2164283218257 0.7357119068103102
20.12347279317401 299.8626099996445 0.7348564081113776
20.128700348127424 296.37135848205514 0.7317995399899366
20.13392790308084 298.2231738829499 0.733830648263263
20.139155458034253 299.4328928088531 0.7348709672974166
20.144383012987667 301.89027078753475 0.7369551615360374
20.14961056794108 299.722151127133 0.7333936953735848
20.154838122894496 299.9253483280221 0.7330271477914924
20.16006567784791 300.5034946571496 0.7338815339607817
20.165293232801325 301.58818619576914 0.7348159351159135
20.17052078775474 301.4486739371146 0.7348389340857112
20.175748342708154 301.1203755602474 0.7345904349735656
20.18097589766157 300.76804484162085 0.7338474039253181
20.186203452614983 303.4721902834902 0.7372650931739314
20.191431007568397 304.75272858424063 0.7392066584371471
20.19665856252181 305.6044128449989 0.7408723996410034
20.201886117475226 305.885916947757 0.7414786419181822
20.20711367242864 305.3296878894775 0.7400991729637922
20.212341227382055 301.8863341386983 0.7357820931340737
20.21756878233547 297.3856799902139 0.7303606569380307
20.222796337288884 291.18113759653403 0.723319736792236
20.228023892242298 291.1040100971321 0.7238971813637537
20.233251447195713 290.09312374823253 0.7227286422552478
20.238479002149127 289.4880780006643 0.7218841966933857
20.24370655710254 287.9124309102695 0.7185596070176671
20.248934112055956 287.32238387357313 0.7167418402954268
20.25416166700937 289.20269816346854 0.7190889810803207
20.259389221962785 288.5652311335695 0.7183947147240737
20.2646167769162 289.24188690750907 0.7198026883564463
20.269844331869614 288.48306669441394 0.719746682460421
20.275071886823028 292.3567874963944 0.7243341754962274
20.280299441776442 290.62197844087376 0.7224601252754976
20.285526996729857 289.26333979467444 0.7208878414839328
20.29075455168327 287.6312647609347 0.7185408614325343
20.295982106636686 286.57507277983717 0.7180334392926305
20.3012096615901 288.0921899809235 0.72017669214762
20.306437216543515 290.2835322638707 0.7235068443732644
20.31166477149693 291.5241707180045 0.7246414000264733
20.316892326450343 291.8182122931965 0.723789890499107
20.322119881403758 285.6246938682966 0.716581623377324
20.327347436357172 282.4672493989011 0.7124595042244632
20.332574991310587 278.9468111593347 0.7081049515380021
20.337802546264 283.14793344179895 0.7132143480591463
20.343030101217416 287.40319926135123 0.7190565119850256
20.34825765617083 288.81222840963153 0.7206759974536614
20.353485211124244 287.4539309875809 0.7196982420465591
20.35871276607766 282.1858251272113 0.7120113227089816
20.363940321031073 281.6856339318903 0.71207705347633
20.369167875984488 282.8839184925156 0.7129561804571256
20.374395430937902 288.09118331301727 0.7187643530810701
20.379622985891316 289.5920607789889 0.7206786483445433
20.38485054084473 286.2320180278039 0.7163521541111203
20.390078095798145 283.37093269078554 0.7130355970400282
20.39530565075156 283.5772364735829 0.7119525822191335
20.400533205704974 287.35169823704445 0.7170856015242923
20.40576076065839 288.7677097547292 0.7193968687840787
20.410988315611803 288.38478208772756 0.7189258066606129
20.416215870565217 284.84880279434884 0.7149087060424537
20.421443425518632 281.0077623532424 0.7100601136911632
20.426670980472046 281.8180029518498 0.7112792843710635
20.43189853542546 283.46136798576526 0.713616071183464
20.437126090378875 286.71102157388844 0.7175503822935196
20.44235364533229 283.6416709960671 0.7137778425765092
20.447581200285704 282.05169226767117 0.7115725588258828
20.45280875523912 279.7723461969768 0.7079409634341715
20.458036310192533 282.50294524499964 0.7118987389466559
20.463263865145947 282.42720021413606 0.7114464618881771
20.46849142009936 282.3019396441147 0.7114849159494118
20.473718975052776 280.9886126876697 0.7105586140248357
20.47894653000619 281.3692012294137 0.7106367990125456
20.484174084959605 282.7642508965195 0.7120857925657723
20.48940163991302 284.5870400400994 0.7127481999855236
20.494629194866434 286.6031796236996 0.7162245485829233
20.49985674981985 290.7898747072126 0.7222967634703615
20.505084304773263 294.27007177004145 0.7262986853968239
20.510311859726677 293.17015508808794 0.724841180680393
20.51553941468009 291.1181149321732 0.72164109051321
20.520766969633506 290.22105500493393 0.7200812478021263
20.52599452458692 289.41412343247185 0.7193689013216233
20.531222079540335 290.9350359691562 0.7200653207165665
20.53644963449375 289.44304783697106 0.7184526518113342
20.541677189447164 289.24811293219955 0.718463683476094
20.546904744400578 286.5251854365584 0.7163329262351528
20.552132299353993 285.29505054417757 0.7150644091714217
20.557359854307407 287.6203360897419 0.7171763161627436
20.56258740926082 291.03492353258736 0.7210654019381164
20.567814964214236 290.6540243840466 0.7204376847207755
20.57304251916765 288.81249518518933 0.7192728494707696
20.578270074121065 289.34100986763667 0.7200814557944296
20.58349762907448 288.38776157916516 0.7187067221458587
20.588725184027894 284.0192927887794 0.7133000474955474
20.593952738981308 281.4510311776041 0.7103514584908189
20.599180293934722 281.8220784932916 0.7108999157536233
20.604407848888137 284.75397535411827 0.7140032938247999
20.60963540384155 287.06544305422057 0.7164445628086511
20.614862958794966 284.0950859232306 0.7122496145801956
20.62009051374838 280.6641785236378 0.7084204646891383
20.625318068701795 279.3078760809571 0.7055337091078966
20.63054562365521 279.61251260484994 0.7066967008117483
20.635773178608623 281.7393576818421 0.709494446417633
20.641000733562038 282.52728576437323 0.7118102297874705
20.646228288515452 281.7280194751938 0.7111340304363696
20.651455843468867 283.3355387976785 0.7128285860495196
20.65668339842228 284.4536884393965 0.7135785200501865
20.661910953375695 285.8848733191754 0.7154003822827998
20.66713850832911 284.5917538301733 0.713237576592002
20.672366063282524 282.3822177096099 0.7102327175235267
20.67759361823594 283.64014479817115 0.7115743632049326
20.682821173189353 285.0302178331786 0.7139981489728078
20.688048728142768 286.3637704741926 0.7161712852208767
20.693276283096182 287.8070501457207 0.7173158057004617
20.698503838049596 288.928351610995 0.7190635616337971
20.70373139300301 291.27456443815026 0.7210403889855775
20.708958947956425 294.171823846337 0.7246765686048914
20.71418650290984 296.0384598910613 0.7269060362684674
20.719414057863254 295.48475928267703 0.7256894026096002
20.72464161281667 294.95537139058905 0.7253044239917192
20.729869167770083 294.7736272966063 0.7249515961495038
20.735096722723497 295.76770177304553 0.7261253554954393
20.740324277676912 296.55250783492966 0.7276368745339501
20.745551832630326 295.19245496394194 0.7256970729397266
20.75077938758374 294.75087609985184 0.7260636899745787
20.756006942537155 295.3506244449605 0.7275767877991377
20.76123449749057 298.99474047346786 0.7320204373782357
20.766462052443984 298.82925509325634 0.7310640152302103
20.7716896073974 301.25441563983304 0.7318716885399777
20.776917162350813 300.1266617415559 0.7294982503353477
20.782144717304227 299.0554747174677 0.7282879620037255
20.78737227225764 296.04260703635475 0.7246541757248842
20.792599827211056 293.9682827002525 0.7232760668033597
20.79782738216447 297.40128213823135 0.7268934003846502
20.803054937117885 298.8990729737937 0.7284828421994655
20.8082824920713 302.3174876575141 0.7322834920729656
20.813510047024714 304.0954195433005 0.7341947551649968
20.81873760197813 303.6140829665104 0.7338358707411541
20.823965156931543 303.0976649512823 0.7324861359366706
20.829192711884957 302.1635536119815 0.7315038959080705
20.83442026683837 304.18016432091133 0.7339977534747331
20.839647821791786 300.9856283726979 0.7307414638103383
20.8448753767452 298.8288733799332 0.7288406245886806
20.850102931698615 297.98626726545297 0.7282406297017529
20.85533048665203 299.20790213304093 0.7301380865487487
20.860558041605444 298.3597266615519 0.7284024022254426
20.865785596558858 298.924060139504 0.72825904678183
20.871013151512273 296.1121257335211 0.7235236144308406
20.876240706465687 294.75799116132174 0.7217516857312319
20.8814682614191 293.55693374057546 0.7204729201346586
20.886695816372516 292.1067184835501 0.7196855274586186
20.89192337132593 292.437994354046 0.719814174471197
20.897150926279345 291.1203832539488 0.7178267128747191
20.90237848123276 290.4099856339474 0.7174610307552008
20.907606036186174 288.7959625636282 0.7163499668276331
20.912833591139588 288.2431369700162 0.7156092476003074
20.918061146093002 286.312440856792 0.7125705565098988
20.923288701046417 285.191793252073 0.7101053162905475
20.92851625599983 285.4328791482042 0.7104824246113816
20.933743810953246 281.7030734418056 0.7065376094476171
20.93897136590666 282.34429294132144 0.7078036705598779
20.944198920860075 280.50880314993515 0.7062005590471868
20.94942647581349 282.1384570424792 0.707568984480609
20.954654030766903 282.19120211939 0.7085928229413394
20.959881585720318 285.01355294403436 0.7132904850298497
20.965109140673732 286.86239424877164 0.7152392355022066
20.970336695627147 286.2778759827693 0.7139047321425894
20.97556425058056 282.35724376383536 0.7077098346356685
20.980791805533975 280.310052657924 0.7054536508102142
20.98601936048739 280.22496507069087 0.7063020079427796
20.991246915440804 281.07535267450754 0.7085261485572509
20.99647447039422 278.3644364452119 0.7047445753231365
21.001702025347633 276.5989358572623 0.7015510734613529
21.006929580301048 278.84115242803335 0.7038592420827382
21.012157135254462 281.73343815514755 0.7074572174211174
21.017384690207876 280.559195724781 0.7065076947446709
21.02261224516129 279.6662156610755 0.7050342121705374
21.027839800114705 275.94177103615766 0.7008332750254043
21.03306735506812 272.9700549042551 0.6965104832348585
21.038294910021534 268.6523159810609 0.6920446078694125
21.04352246497495 269.4759496330665 0.6924561721449672
21.048750019928363 271.9317478930302 0.6957198706009523
21.053977574881777 275.58237823714074 0.7007878595628186
21.059205129835192 275.27651888200336 0.7007272455485772
21.064432684788606 276.45274722501875 0.7025452698571071
21.06966023974202 276.8682015766915 0.7029376417798133
21.074887794695435 272.13291374989643 0.6960862919519756
21.08011534964885 266.1802846856229 0.6879948028791132
21.085342904602264 265.59601689417514 0.6859549887129122
21.09057045955568 269.9744101670321 0.6915787101304208
21.095798014509093 275.4828658949144 0.6986442393390865
21.101025569462507 276.59476841879507 0.6995538123215714
21.10625312441592 274.9498613579122 0.6974385289217075
21.111480679369336 273.2367665956841 0.6945189874732578
21.11670823432275 273.18168936207616 0.6940016471779362
21.121935789276165 270.0069576786168 0.6902501308878236
21.12716334422958 270.91198701419506 0.6925455837028542
21.132390899182994 269.70694448072516 0.691516961941584
21.13761845413641 274.5140915973188 0.696219619364642
21.142846009089823 275.12133466812037 0.6954067899251591
21.148073564043237 275.0285384820938 0.6950728423416196
21.15330111899665 271.408276366878 0.6897832685853382
21.158528673950066 272.08611593034055 0.6915219604281979
21.16375622890348 275.43015436950253 0.6957442189230304
21.168983783856895 278.56595485286175 0.6992210893433889
21.17421133881031 277.80834962807967 0.6979618124305841
21.179438893763724 274.094652035104 0.6926137808807626
21.184666448717138 272.43605069638363 0.6915242007769972
21.189894003670553 271.3369427578007 0.6899808438530889
21.195121558623967 273.63224300579975 0.6927053409654287
21.20034911357738 274.89483759771724 0.693632265889014
21.205576668530796 271.5812518033249 0.6886095176637668
21.21080422348421 271.16337494505376 0.6876321419571745
21.216031778437625 272.45070943646857 0.6885311627783823
21.22125933339104 277.87251762384244 0.6943884272213048
21.226486888344454 278.7958739108138 0.6955043195644435
21.231714443297868 277.30847637585293 0.6937401859316642
21.236941998251282 277.3617806689652 0.6942580678007109
21.242169553204697 274.49970208875686 0.6908456631634372
21.24739710815811 273.2495473501175 0.6894404103433303
21.252624663111526 272.0284024552943 0.6889603318425916
21.25785221806494 275.2518668200691 0.6913198380282468
21.263079773018355 274.6518818169875 0.6898739771609412
21.26830732797177 274.4382394999201 0.6886110516120283
21.273534882925183 272.01866487236197 0.6853754457577668
21.278762437878598 269.59278741425817 0.6828244589006306
21.283989992832012 270.5553041236109 0.6921557776920279
21.289217547785427 270.94171900209113 0.7047009026448398
21.29444510273884 272.68484660819394 0.714757136887978
21.299672657692255 270.1916806374368 0.7165870464554596
21.30490021264567 269.7123602396714 0.719825598943748
21.310127767599084 269.6909236907085 0.7219923813749544
21.3153553225525 268.3190664027287 0.7226099654497223
21.320582877505913 268.69035948475687 0.7262395232381826
21.325810432459328 268.64195387885417 0.7289629277762607
21.331037987412742 270.6875549791554 0.7345110533579584
21.336265542366156 270.79432636037984 0.7376050161816925
21.34149309731957 269.91367254733103 0.7407579308774945
21.346720652272985 269.6926354838099 0.744828174829961
21.3519482072264 267.2786462304922 0.7443152951528993
21.357175762179814 266.95101545775924 0.7446974694055443
21.36240331713323 265.5881358664811 0.744016026402898
21.367630872086643 266.59476618172073 0.7467302757182529
21.372858427040057 263.160245552746 0.7435768428052378
21.378085981993472 264.11820446613007 0.7464194320487423
21.383313536946886 264.0197623139812 0.7499924744891668
21.3885410919003 266.4576128622732 0.7562309193097738
21.393768646853715 266.24204600179746 0.7586249734815136
21.39899620180713 266.6568751523705 0.761055191800039
21.404223756760544 267.0011977064761 0.7640488525241145
21.40945131171396 265.8892596117885 0.7660700871020606
21.414678866667373 266.2909421313967 0.7684954885184131
21.419906421620787 268.3041574961992 0.7725453836385534
21.4251339765742 269.21357099416855 0.7754820801893607
21.430361531527616 270.0415837431302 0.7781410063450519
21.43558908648103 268.6097484677876 0.7771740478763117
21.440816641434445 268.58017677832987 0.778216917868886
21.44604419638786 268.0614181456563 0.778826927388521
21.451271751341274 270.2334550374439 0.7834119707009326
21.45649930629469 272.6731685335129 0.7875835653710465
21.461726861248103 276.03711959358503 0.7945935602195323
21.466954416201517 276.38370548522624 0.7982805202023094
21.47218197115493 276.32085205570036 0.8002915467018429
21.477409526108346 273.76432738310984 0.7986810731211883
21.48263708106176 272.3030153777579 0.7963250828658034
21.487864636015175 272.83207242036616 0.7991242777929048
21.49309219096859 270.55012735214024 0.7983091844272565
21.498319745922004 271.9186718635939 0.8037581820213526
21.503547300875418 272.5240581373862 0.807675660456123
21.508774855828833 275.3259115866891 0.8099267060493316
21.514002410782247 275.1983585504972 0.7926260172632741
21.51922996573566 274.48242411761436 0.7820659416813652
21.524457520689076 276.352364122473 0.7763993441192264
21.52968507564249 277.86736898968394 0.7728866744075327
21.534912630595905 280.64383919272694 0.7716937807117047
21.54014018554932 281.079194701545 0.7694242803068627
21.545367740502734 283.35826697225866 0.7697827899854973
21.550595295456148 279.7596876253312 0.7616610098980255
21.555822850409562 278.323676844551 0.7576089655143395
21.561050405362977 279.6694804159468 0.7594648431450397
21.56627796031639 280.3859480889062 0.7587224202794045
21.571505515269806 284.136456470821 0.762615291486253
21.57673307022322 283.9622914564168 0.7589331546008641
21.581960625176634 284.19022853930517 0.7574107647260765
21.58718818013005 281.78856388985224 0.7543805833171927
21.592415735083463 284.73468068856806 0.7571073296015494
21.597643290036878 286.9817858661806 0.7583980849052295
21.602870844990292 288.9799132397156 0.758760395105633
21.608098399943707 290.1422553714036 0.7586211433105718
21.61332595489712 289.7388155112022 0.7564981246794598
21.618553509850535 288.1858638710141 0.7533883156644513
21.62378106480395 287.4133178980737 0.75189969621493
21.629008619757364 287.5781625675212 0.7515063242993135
21.63423617471078 284.25193709010085 0.7463778134562922
21.639463729664193 280.57038888360194 0.7401100500209772
21.644691284617608 280.549680322726 0.7399153856796639
21.649918839571022 283.0685401342674 0.74227298564298
21.655146394524436 285.8160245180693 0.7450232872857998
21.66037394947785 285.35782577688866 0.7431563364512619
21.665601504431265 286.6927380158479 0.7451628175153259
21.67082905938468 290.1369021384603 0.7496560997050701
21.676056614338094 293.615538378197 0.7530833401277051
21.68128416929151 293.9636531717924 0.7525815000011264
21.686511724244923 293.08561268009896 0.7491069144199295
21.691739279198337 292.6334333659317 0.7480733529725146
21.696966834151752 293.48086256066324 0.7491772007929455
21.702194389105166 292.43373893645867 0.7486752629276787
21.70742194405858 292.20704439443017 0.7495438471151555
21.712649499011995 291.87659710592254 0.7486778295798371
21.71787705396541 292.70135536446134 0.7484144215444112
21.723104608918824 292.0322233263334 0.7469584067464149
21.72833216387224 291.2326968625537 0.7455494197602613
21.733559718825653 288.9979187491444 0.7423035073568972
21.738787273779067 289.9123953765564 0.7418344284025249
21.74401482873248 289.8628300277013 0.7412894124327533
21.749242383685896 292.26629837648323 0.7443936823679679
21.75446993863931 293.8268321916589 0.7458917684208137
21.759697493592725 295.9973212643334 0.7487742175521088
21.76492504854614 296.26263064668325 0.7484992334584973
21.770152603499554 298.4374238403962 0.7511812531175731
21.77538015845297 295.72265554029525 0.7470479584045109
21.780607713406383 295.23910114452883 0.7459723702807063
21.785835268359797 300.3329496162237 0.7521675843733715
21.79106282331321 305.59990630165527 0.7575551580046832
21.796290378266626 310.78942949399226 0.7635957247356805
21.80151793322004 311.47788786962946 0.7643291654482867
21.806745488173455 314.65260513181005 0.7678792256215657
21.81197304312687 314.0744396036495 0.7670443286696061
21.817200598080284 315.4536175580123 0.7688061340771674
21.822428153033698 318.70437347683446 0.7728214620153747
21.827655707987113 321.0518214238094 0.7760900330808858
21.832883262940527 320.23132119828387 0.7760732827008284
21.83811081789394 319.40344975625817 0.7752818483531763
21.843338372847356 317.5457946650332 0.7724311198796099
21.84856592780077 318.79037769327834 0.772596820014196
21.853793482754185 318.9965985346421 0.7725896533658344
21.8590210377076 320.64491458069193 0.7737328273391628
21.864248592661014 320.94375319311814 0.7738915925725075
21.869476147614428 319.3640224040161 0.7708815094197721
21.874703702567842 316.8787479852812 0.767259726327936
21.879931257521257 316.86227964566217 0.7671904189066537
21.88515881247467 317.2205156735622 0.7675376342581883
21.890386367428086 317.1183313624972 0.7677259558478822
21.8956139223815 315.63628221355543 0.7664420240988167
21.900841477334914 312.9553243991465 0.7634829637091942
21.90606903228833 314.0815021084131 0.7651112923569174
21.911296587241743 313.19803677030444 0.7633437176384072
21.916524142195158 312.7596303367824 0.7635386870892785
21.921751697148572 309.95903979133004 0.7611584385285661
21.926979252101987 309.19468038034336 0.7604231069314791
21.9322068070554 309.58635422642755 0.760023959897017
21.937434362008815 309.6198795008473 0.7585493733675153
21.94266191696223 309.64153005504863 0.7581764921495995
21.947889471915644 308.9273410489139 0.7577177728012353
21.95311702686906 307.2057390435714 0.7545055168115286
21.958344581822473 305.1769651845263 0.7507893472950773
21.963572136775888 303.8692593680273 0.748059310672034
21.968799691729302 303.7616815273884 0.7480368500512972
21.974027246682716 305.9659720273869 0.7509787759168571
21.97925480163613 307.5295492476554 0.7529102794975496
21.984482356589545 305.68361287020974 0.7508713547937488
21.98970991154296 303.8448699184835 0.7479211893254453
21.994937466496374 304.18475882292114 0.7480148418270274
22.00016502144979 305.6149569693594 0.7498435714308285
22.005392576403203 306.55423431554016 0.7511393333506907
22.010620131356617 303.4801991346342 0.7475951869179933
22.015847686310032 305.29571668980446 0.7490906986420812
22.021075241263446 307.26424296134144 0.7508228346161414
22.02630279621686 309.5010042593659 0.754346542688544
22.031530351170275 308.8140557734669 0.7545546922127286
22.03675790612369 309.5425924586397 0.755831786579439
22.041985461077104 311.03812334249676 0.7563553469281019
22.04721301603052 310.9436772324331 0.755878188668591
22.052440570983933 310.089450896057 0.7548475022753549
22.057668125937347 310.7752456561796 0.7545574778731196
22.06289568089076 314.23090114802517 0.7580512199569348
22.068123235844176 318.99270803572364 0.7638084152307741
22.07335079079759 317.94111581535424 0.7626272786277366
22.078578345751005 313.72108694819303 0.7582946794819019
22.08380590070442 308.6737849206858 0.7508305602424269
22.089033455657834 306.1111771687183 0.7475493881643912
22.09426101061125 307.7996209345081 0.7496705242522312
22.099488565564663 311.4076878238159 0.7549278912605022
22.104716120518077 315.9996593593756 0.7616053359354876
22.10994367547149 320.0535954333791 0.7657830711635851
22.115171230424906 317.21158734346244 0.7610221670885154
22.12039878537832 315.08756324026723 0.7579593735723654
22.125626340331735 312.4216672794595 0.7542963924043109
22.13085389528515 311.13891571439854 0.7532847938613395
22.136081450238564 311.7583840766805 0.7535766157232355
22.141309005191978 309.3300719709542 0.7507351526142438
22.146536560145393 308.06221889428457 0.7491579081578412
22.151764115098807 308.875722234067 0.7497465237443807
22.15699167005222 311.4943117469601 0.7536571872548503
22.162219225005636 313.0683724284456 0.7558936687146022
22.16744677995905 312.9146745401764 0.7559669879962883
22.172674334912465 313.2166862474405 0.7560151636051575
22.17790188986588 312.5514879904894 0.7534384404988734
22.183129444819293 310.5730855073485 0.7512609261564553
22.188356999772708 310.8501648525473 0.7525737930451795
22.193584554726122 313.6100187145238 0.7554264794841139
22.198812109679537 315.03623236181227 0.7559401663693223
22.20403966463295 314.9829709110741 0.7545940371662326
22.209267219586366 313.8876370989126 0.7541208003255025
22.21449477453978 314.7641193485066 0.7562163531074455
22.219722329493194 315.50908599482847 0.7572486053433689
22.22494988444661 316.30888469620345 0.7581960840924413
22.230177439400023 317.144712989127 0.7587967064283563
22.235404994353438 317.0850513542512 0.7589824890441428
22.240632549306852 317.6071241954215 0.7586770559787306
22.245860104260267 316.0556466847015 0.7550222435474043
22.25108765921368 312.58957044649134 0.750998200887482
22.256315214167095 309.7073918788745 0.7472833994263539
22.26154276912051 310.48349171798407 0.7489762940764804
22.266770324073924 311.8279753800004 0.7502750426467214
22.27199787902734 310.3404078553056 0.7483892829382875
22.277225433980753 309.4998362859663 0.7478527787712304
22.282452988934168 309.29509031239314 0.7476578513350186
22.287680543887582 305.84114079722104 0.7438798945220002
22.292908098840996 301.1785583599128 0.7383977421749404
22.29813565379441 297.0308019315149 0.732950389114541
22.303363208747825 297.411097351185 0.7344090894552578
22.30859076370124 297.8544606796647 0.735990318213755
22.313818318654654 300.0396666552845 0.7382671010188306
22.31904587360807 300.39513881652124 0.7374097662060505
22.324273428561483 301.10056761543353 0.7365609781332195
22.329500983514897 302.3855378544663 0.7388835922816699
22.334728538468312 298.6893317706958 0.7346968874195197
22.339956093421726 296.34401811120046 0.7315846901294177
22.34518364837514 293.69355531566174 0.7273489849669081
22.350411203328555 291.785539562835 0.7245469331403729
22.35563875828197 289.6023459447372 0.7224324410404329
22.360866313235384 290.74962673216794 0.7238046870219952
22.3660938681888 292.25182380259287 0.7253160249506734
22.371321423142213 292.62266004086996 0.7252503132912403
22.376548978095627 289.7906816478176 0.7216807701972933
22.38177653304904 286.1238666641468 0.7186325757552787
22.387004088002456 282.69857699721683 0.7152341343710373
22.39223164295587 284.2915769811452 0.7179467358931839
22.397459197909285 286.92362920026693 0.720069510585601
22.4026867528627 286.36783659619505 0.7190030843735177
22.407914307816114 282.62149976397257 0.7144924416343741
22.41314186276953 280.62319560974333 0.7117379909716015
22.418369417722943 284.2123886858331 0.7154192530312726
22.423596972676357 285.18873789850534 0.7168807164600409
22.42882452762977 285.8843904775553 0.716754380011025
22.434052082583186 285.94793461151744 0.7174361319557276
22.4392796375366 288.33563386081926 0.7207944679715362
22.444507192490015 287.3299790968843 0.7215222302480436
22.44973474744343 283.9871564911727 0.7179661439144606
22.454962302396844 277.44491560521266 0.709250859247983
22.460189857350258 273.91269856613343 0.7042597531839221
22.465417412303673 271.83763902265997 0.7008396611125997
22.470644967257087 275.6710110364005 0.706213152583982
22.4758725222105 280.5259994147391 0.7122620796169145
22.481100077163916 285.07878200571935 0.7186331285842684
22.48632763211733 286.54736534018554 0.7190668335423144
22.491555187070745 282.94555109611315 0.7130326745155312
22.49678274202416 280.07764146151504 0.7078505715700186
22.502010296977573 277.82886651789056 0.7056618049238356
22.507237851930988 275.2768699292261 0.7027539831675327
22.512465406884402 278.0098635516438 0.707215501335807
22.517692961837817 276.3689537246716 0.705449230268214
22.52292051679123 276.7351601678869 0.706889632051594
22.528148071744646 276.64970571194516 0.7068006060110872
22.53337562669806 279.4373374341837 0.7097736810777575
22.538603181651474 275.2512743251374 0.7040177237377498
22.54383073660489 275.11152169328255 0.7027617704634973
22.549058291558303 273.00508352130845 0.699750579930846
22.554285846511718 276.0921886636069 0.7038744467525797
22.559513401465132 280.15173936961645 0.7085661407123156
22.564740956418547 280.0066793538968 0.7088531348062774
22.56996851137196 277.4723166206607 0.7054570460804533
22.575196066325375 274.3094805572797 0.7022833979384934
22.58042362127879 272.9231595937988 0.7006049086455032
22.585651176232204 274.32161294431984 0.701695004308134
22.59087873118562 273.36367103862324 0.7003599033696254
22.596106286139033 271.5333756651484 0.6977745632980875
22.601333841092448 272.5582858325818 0.6989443821303373
22.606561396045862 276.8787207976185 0.7044963903823814
22.611788950999276 275.2441108776474 0.7030328279711352
22.61701650595269 275.8421562813576 0.704305305722779
22.622244060906105 273.11044287562225 0.7024629223689975
22.62747161585952 273.7738754819443 0.7029268365438966
22.632699170812934 271.4993918053923 0.6993653448871336
22.63792672576635 268.48284443086385 0.6941552070602558
22.643154280719763 270.7840861840025 0.6971774111140153
22.648381835673177 273.6290718684353 0.7001483054835945
22.653609390626592 274.33999673530377 0.7009507402080515
22.658836945580006 270.23577097408156 0.6955750872032798
22.66406450053342 265.9247980296779 0.6895083331695081
22.669292055486835 268.0210965822986 0.6918612647825616
22.67451961044025 270.7388410323261 0.6957378868646262
22.679747165393664 274.23048264895067 0.7002378217065309
22.68497472034708 274.43874637489665 0.7007929760243579
22.690202275300493 276.64611727108894 0.7030785825522151
22.695429830253907 275.95194809723404 0.7019529128682443
22.70065738520732 273.1046245911256 0.6979439185243491
22.705884940160736 272.67136037600085 0.6984423348728648
22.71111249511415 274.6019315776745 0.7018091995788882
22.716340050067565 276.3135154335527 0.7039562954439242
22.72156760502098 278.4301225780996 0.7060128661032038
22.726795159974394 277.68608966593325 0.7052062686284639
22.73202271492781 280.4938497431744 0.708118348126572
22.737250269881223 279.1187873037126 0.7058141603322287
22.742477824834637 279.65690467021506 0.7059516617057003
22.74770537978805 277.89788686935304 0.7036211900675687
22.752932934741466 279.96539155480764 0.7064818621639432
22.75816048969488 282.92158376850875 0.7099019879528177
22.763388044648295 282.3974524471909 0.7092258236948206
22.76861559960171 281.6935040042658 0.7083592276518165
22.773843154555124 281.42887494060795 0.7087767963201653
22.779070709508538 283.44680133018596 0.7110724463439972
22.784298264461952 283.809632459696 0.7100092162555978
22.789525819415367 282.2923424169645 0.7072070907268848
22.79475337436878 283.79214789142657 0.7093563986735232
22.799980929322196 286.4290176420549 0.712638588243939
22.80520848427561 288.50273993870087 0.7165379680082836
22.810436039229025 289.9693595033604 0.7177482127885016
22.81566359418244 287.071657635379 0.713799396649805
22.820891149135853 286.4181623499785 0.7123777782327089
22.826118704089268 286.1860501784111 0.7127837162161083
22.831346259042682 288.93724964003104 0.7172326716886442
22.836573813996097 289.43989409999585 0.7183070655768398
22.84180136894951 288.6532785926133 0.7162586145784651
22.847028923902926 289.29205331750836 0.7157544186043234
22.85225647885634 288.02454109152353 0.7134421957095258
22.857484033809754 290.42238824313347 0.7171394962165001
22.86271158876317 291.86988726437323 0.7195778454459235
22.867939143716583 292.1967668852583 0.7204066213544442
22.873166698669998 294.7141254540183 0.7227032430680069
22.878394253623412 294.0986898028182 0.7206905899972719
22.883621808576827 295.271128793495 0.7218623309124026
22.88884936353024 293.0565698372275 0.720167486765344
22.894076918483655 291.0442555791748 0.7189695376780076
22.89930447343707 290.76947230470813 0.7190131622014845
22.904532028390484 293.1099832923507 0.7217987916649481
22.9097595833439 293.16733218609716 0.7210957410564843
22.914987138297313 290.8283322627977 0.7172762527144784
22.920214693250728 292.5530384572902 0.7185084575188874
22.925442248204142 295.3491978279779 0.721983859760144
22.930669803157556 294.48023756590527 0.7210170233076757
22.93589735811097 290.61012690969034 0.7164346886894258
22.941124913064385 290.27465312147757 0.7147391387640857
22.9463524680178 291.61593854234525 0.7170908187696732
22.951580022971214 291.1442615684517 0.7165379905052484
22.95680757792463 288.81346561419895 0.7143917369688262
22.962035132878043 288.52525452470223 0.7152445923716397
22.967262687831457 289.80754639620324 0.7164981403099584
22.972490242784872 290.77676127031344 0.7173648445129832
22.977717797738286 293.53886255097285 0.7195476107685808
22.9829453526917 293.49692856549814 0.720033489613933
22.988172907645115 292.87813560158355 0.7194715862008175
22.99340046259853 287.5105923975328 0.7125349677762496
22.998628017551944 285.35490567246296 0.7098767038396778
23.00385557250536 283.16824809073375 0.7074495648035241
23.009083127458773 284.6952526909251 0.7099414150261013
23.014310682412187 284.61635909542923 0.7096296792194521
23.0195382373656 288.05088686619524 0.712431258032131
23.024765792319016 286.7115774336335 0.7105223203310985
23.02999334727243 288.402599408965 0.7133045432111071
23.035220902225845 289.22643959580097 0.7144409181846281
23.04044845717926 288.49332255645334 0.7134211576360077
23.045676012132674 286.96019465973336 0.7112171331623506
23.05090356708609 286.5680408250548 0.7114013566886904
23.056131122039503 288.97199240789496 0.7153926538237008
23.061358676992917 291.45170824081646 0.7186584332179367
23.06658623194633 292.9623986105709 0.7216043076227746
23.071813786899746 290.41556255697986 0.7181398672131327
23.07704134185316 285.907593605621 0.7126330356004102
23.082268896806575 283.01814895662096 0.7073522064721958
23.08749645175999 283.32205905496244 0.7066808227753804
23.092724006713404 284.37575206066435 0.7079293968165041
23.097951561666818 284.76359639890705 0.7086991177667474
23.103179116620232 284.9656616150788 0.7096022602018431
23.108406671573647 284.42162080132107 0.7085243100770915
23.11363422652706 282.691319480364 0.7056955641017961
23.118861781480476 281.33636676333526 0.7036162809378977
23.12408933643389 281.39751665382494 0.7040992720061025
23.129316891387305 283.3358273923618 0.7079920194326772
23.13454444634072 285.4754507558118 0.7106858118271674
23.139772001294133 282.1770205888407 0.7053126710112971
23.144999556247548 280.45842191986253 0.7026006794006688
23.150227111200962 280.0211227019967 0.7014415030252564
23.155454666154377 279.5007667139611 0.7027416405446614
23.16068222110779 281.0815540785056 0.7055193066621056
23.165909776061206 280.9167603790244 0.70539595717037
23.17113733101462 282.6874181388546 0.7055822216805334
23.176364885968034 281.6350859712608 0.7030839728543357
23.18159244092145 279.42394907558804 0.7008881386432146
23.186819995874863 278.9878446014384 0.7007563785954342
23.192047550828278 281.9824474895236 0.7052711322797636
23.197275105781692 283.8879535145645 0.7078918520547609
23.202502660735107 280.55274263743115 0.7029726485161805
23.20773021568852 278.908560583165 0.6998329160300578
23.212957770641935 279.0527768934808 0.6998392191819569
23.21818532559535 282.1817599607285 0.7039460223059296
23.223412880548764 282.63840900933485 0.7049737364063735
23.22864043550218 282.24956111712106 0.7044721190554045
23.233867990455593 279.41678795831166 0.7015051781809577
23.239095545409008 279.6799797888936 0.7019428271959076
23.244323100362422 279.8485808494472 0.7013200963771624
23.249550655315836 282.5834439282167 0.7040120666270467
23.25477821026925 281.9121633638281 0.7026482646286804
23.260005765222665 281.1049653171713 0.7026883836166589
23.26523332017608 282.46612915403904 0.704742987346599
23.270460875129494 282.8498014892064 0.7053142244203244
23.27568843008291 286.1497402296334 0.7093608386180047
23.280915985036323 282.6560917141277 0.7052291943181725
23.286143539989737 281.7370855555033 0.7046544185489059
23.291371094943152 281.7744249411562 0.7037117314258092
23.296598649896566 283.461376124624 0.7056364990916354
23.30182620484998 284.5966281011988 0.7066819105470838
23.307053759803395 282.1139457870799 0.7036602976566126
23.31228131475681 281.00545196578884 0.7020959631544712
23.317508869710224 280.53124510196807 0.7017109613607516
23.32273642466364 281.4909061613913 0.7024379168847513
23.327963979617053 281.84125689259935 0.7025349889709963
23.333191534570467 281.93540171971364 0.7019656770957657
23.33841908952388 283.3154946146903 0.704200302459943
23.343646644477296 284.4196547256166 0.7050260306908998
23.34887419943071 283.371303518441 0.7036407188169773
23.354101754384125 283.32226328684914 0.7043130539651721
23.35932930933754 284.1174911136906 0.7050353195031923
23.364556864290954 283.5631496932268 0.7048004776406281
23.369784419244368 282.4160318767655 0.7019471635822303
23.375011974197783 283.71254661699083 0.7036767121980712
23.380239529151197 286.9074423789177 0.7078673892995443
23.38546708410461 288.64852547628897 0.7102508515383399
23.390694639058026 290.3746466401267 0.7126671506006461
23.39592219401144 290.6178247312098 0.7121773899759032
23.401149748964855 287.7195147189455 0.7088559322049077
23.40637730391827 284.723570889925 0.7045179108565034
23.411604858871684 282.84994102294564 0.7026479664393159
23.416832413825098 285.73983089567366 0.7051894406429142
23.422059968778512 287.19787840219675 0.7075057066717577
23.427287523731927 288.67245443112125 0.7110442325901511
23.43251507868534 286.875073399618 0.7093572099761748
23.437742633638756 286.4902968877666 0.7087055481461866
23.44297018859217 288.3043737085325 0.7112980999622642
23.448197743545585 289.23943645979926 0.7125662868830951
23.453425298499 290.04763898477194 0.7128286567857087
23.458652853452413 290.06603776655135 0.7118993181059241
23.463880408405828 290.05690693553316 0.7112349420310726
23.469107963359242 288.8879267674623 0.709399086071085
23.474335518312657 290.02538802150985 0.7097181497780802
23.47956307326607 291.78122471642735 0.7122346015834263
23.484790628219486 294.2730675341626 0.7162859611018593
23.4900181831729 296.8307608408704 0.7203881963386091
23.495245738126314 300.93973716255846 0.7254333797253956
23.50047329307973 305.1759561584834 0.7293492924373101
23.505700848033143 304.8001629641513 0.728665469425101
23.510928402986558 297.3003445460514 0.7190710656671951
23.516155957939972 291.0599516966626 0.7116623091047619
23.521383512893387 288.1220709499658 0.7072382112936609
23.5266110678468 289.8121519279928 0.7097090510216942
23.531838622800215 293.9547928097967 0.7148469416401356
23.53706617775363 293.9589691447859 0.7147833593437432
23.542293732707044 299.10429856967875 0.7203598602995751
23.54752128766046 300.846867690248 0.7223584307759288
23.552748842613873 304.03839037381204 0.7258402468038586
23.557976397567288 302.9027779946217 0.7238820470523739
23.563203952520702 301.1665757897693 0.7209626422347575
23.568431507474116 299.9675635815303 0.7186692419753776
23.57365906242753 298.8088826572823 0.7171167547010086
23.578886617380945 298.1190387399705 0.715684840820788
23.58411417233436 298.5422486656664 0.716412559537986
23.589341727287774 298.22513683756085 0.7169940515293364
23.59456928224119 298.8815316792073 0.7175605042759898
23.599796837194603 298.34584774307467 0.7168586920640481
23.605024392148017 297.1492553288661 0.7154297628155611
23.610251947101432 297.2732447288877 0.7157157641704855
23.615479502054846 300.1538149687399 0.7187015454346366
23.62070705700826 299.52709641865226 0.717327901018529
23.625934611961675 297.07627089376007 0.7137165200715646
23.63116216691509 293.48862418277866 0.7091664671614002
23.636389721868504 292.7258884220536 0.7072370196076566
23.64161727682192 293.6797636471351 0.7086204629521445
23.646844831775333 295.4022659759714 0.7101750326683388
23.652072386728747 297.5097539421356 0.712040662956125
23.65729994168216 297.0440697074893 0.710376109951822
23.662527496635576 295.90480484138624 0.7095609990023188
23.66775505158899 293.18046248566776 0.7068279587209815
23.672982606542405 293.4337943399948 0.7070664982840872
23.67821016149582 291.9498147193659 0.7039106622814614
23.683437716449234 290.34281070240684 0.7015450585597003
23.688665271402648 290.03930436403925 0.7011459255523764
23.693892826356063 296.53675096563074 0.709080293471268
23.699120381309477 296.7137504778085 0.7085910454297287
23.70434793626289 297.53725264299555 0.7093468287634592
23.709575491216306 297.83889629605954 0.7091524691865124
23.71480304616972 298.9468499337108 0.7107751825231321
23.720030601123135 298.2518774812273 0.7094743094529621
23.72525815607655 298.6176913590118 0.7102028807787991
23.730485711029964 299.5147042798358 0.7115381839404538
23.735713265983378 298.8112103468018 0.7100579816210897
23.740940820936792 295.9759000077958 0.7072960511842509
23.746168375890207 294.5164299106921 0.7046934522483852
23.75139593084362 294.89070993033636 0.7048722571837058
23.756623485797036 294.4536193291604 0.7046170945127576
23.76185104075045 295.1897972432325 0.7048593327175159
23.767078595703865 293.2607538247771 0.7031633664495962
23.77230615065728 293.7780068376788 0.7035565728245312
23.777533705610693 295.2272274624684 0.7056640962323324
23.782761260564108 298.1011115961773 0.7082019574357492
23.787988815517522 300.5330918236634 0.7093655327750076
23.793216370470937 300.12645196950797 0.7087170455289898
23.79844392542435 302.06902866183685 0.7106244207974693
23.803671480377766 305.4912496458293 0.7150552713073556
23.80889903533118 307.0657680534138 0.716773118538707
23.814126590284594 305.65070072890217 0.7149418087316146
23.81935414523801 300.66199887815833 0.7086291866113434
23.824581700191423 298.16584249462005 0.7046414043161404
23.829809255144838 295.8209520664825 0.7020326326883862
23.835036810098252 299.3114877710256 0.7057569003387909
23.840264365051667 303.9238246247931 0.7108870960194619
23.84549192000508 306.456287396888 0.7132931771176704
23.850719474958495 307.57819412978245 0.714434937962451
23.85594702991191 304.8022230973505 0.711620074608685
23.861174584865324 305.4596810521307 0.7122425690198767
23.86640213981874 302.70125496777786 0.7084072587631848
23.871629694772153 305.40087803467594 0.7114910726764906
23.876857249725568 303.071290704653 0.7087264250828602
23.882084804678982 303.30683279650185 0.7082931924499621
23.887312359632396 300.3560823992047 0.7044129860798986
23.89253991458581 302.28216204869915 0.7058706857106042
23.897767469539225 303.0964393638404 0.7067620837022554
23.90299502449264 303.9115458847014 0.7064284918277324
23.908222579446054 300.5808942568861 0.7033398176247176
23.91345013439947 297.68060691651607 0.6998526344975647
23.918677689352883 296.2931866706716 0.6985280639179193
23.923905244306297 298.12160453225954 0.7004818010706071
23.929132799259712 303.80861495200577 0.7065474092264984
23.934360354213126 304.0489133525118 0.7064468765241714
23.93958790916654 302.2005465901809 0.7038980047114695
23.944815464119955 298.14084183961546 0.6997344770171748
23.95004301907337 296.1662256125361 0.6983807671374758
23.955270574026784 294.49499186893365 0.6967655189317996
23.9604981289802 296.14214946906094 0.6991879792383295
23.965725683933613 296.0760096953319 0.6974475151693127
23.970953238887027 296.0750092020276 0.6970016988998831
23.97618079384044 296.47685635968816 0.6976113584518723
23.981408348793856 298.81796039200253 0.7012609964204853
23.98663590374727 299.712905796099 0.7023125241272545
23.991863458700685 297.93253089330216 0.7000733001867941
23.9970910136541 296.13087022613644 0.6975739346230646
24.002318568607514 295.1165589392237 0.6969765624282699
24.007546123560928 296.3572628921023 0.6995205830398923
24.012773678514343 297.1189584939352 0.700563450632967
24.018001233467757 296.93326866296553 0.6989279318902801
24.02322878842117 296.53693390977503 0.6968373662886732
24.028456343374586 294.0967070424406 0.6935773713562303
24.033683898328 293.9600478949783 0.6934439246528339
24.038911453281415 296.31722154689606 0.6971939633979511
24.04413900823483 299.4153369166508 0.7014009786651036
24.049366563188244 297.09697744321005 0.6999614665627687
24.054594118141658 296.3831040178384 0.6990226043849141
24.059821673095072 294.90845442317107 0.6966378202318548
24.065049228048487 293.5931125988782 0.6949974497835218
24.0702767830019 293.46944977866156 0.7069702361742636
24.075504337955316 295.7909693314391 0.7189182189400535
24.08073189290873 295.4707469266697 0.7245312406752407
24.085959447862145 296.82435010240926 0.7325789645075663
24.09118700281556 295.6127628136196 0.7354111137454112
24.096414557768973 297.96656694999365 0.7425599748283472
24.101642112722388 299.94498118948354 0.7496393523916041
24.106869667675802 302.2810079336272 0.757835069766114
24.112097222629217 299.99695870276173 0.7596398442150244
24.11732477758263 299.1596989718604 0.7604475806952326
24.122552332536046 295.45511345822854 0.7587687677630468
24.12777988748946 298.8466814945134 0.7667773824572145
24.133007442442874 298.60334221755676 0.7708675999278773
24.13823499739629 298.81329007024885 0.7741171685645477
24.143462552349703 298.9166941103769 0.776382474751376
24.148690107303118 298.79736244004556 0.7783918559513534
24.153917662256532 299.9571821993984 0.7826484196502183
24.159145217209947 297.48674390664297 0.7821542413058211
24.16437277216336 294.60045453657256 0.7817542484243293
24.169600327116775 293.9373586719724 0.784293481268812
24.17482788207019 293.98870667612664 0.7878059118612472
24.180055437023604 296.4649806379585 0.7936279917224862
24.18528299197702 296.41013370964936 0.7961479880974288
24.190510546930433 295.5148040676429 0.7971727359502012
24.195738101883848 297.31721743554397 0.8026580837513904
24.200965656837262 299.72906853480106 0.809449843790939
24.206193211790676 302.3759496812699 0.8153653363626987
24.21142076674409 303.70057026439144 0.8186820657489663
24.216648321697505 302.6733321368851 0.819807591065279
24.22187587665092 302.4744980410561 0.8213487963031796
24.227103431604334 300.9204013256416 0.8220377988798591
24.23233098655775 298.375562473129 0.8213113268756856
24.237558541511163 298.1452017768169 0.8244128179201748
24.242786096464577 296.57389980339514 0.8247195593514185
24.248013651417992 297.49872944370327 0.8274094495291388
24.253241206371406 296.907458229534 0.8282966042224389
24.25846876132482 295.8316271809012 0.8292438718961723
24.263696316278235 294.75868936996295 0.8293812971812057
24.26892387123165 295.4212956115942 0.8326879228728358
24.274151426185064 298.1535697841826 0.837294145292615
24.27937898113848 302.49484593053586 0.8458087928207007
24.284606536091893 305.71812885612303 0.8523665942284425
24.289834091045307 303.9303132495577 0.8528871343660877
24.29506164599872 299.0953237297447 0.8484531864290427
24.300289200952136 300.835394307387 0.8539343415522505
24.30551675590555 299.9870381979955 0.8547970902880816
24.310744310858965 298.1076155070404 0.8543335409658477
24.31597186581238 295.59010780257154 0.8530429662650786
24.321199420765794 294.8242486098508 0.8546748496508814
24.326426975719208 296.97774551787745 0.8601620516474265
24.331654530672623 296.8456512822281 0.8610929938018929
24.336882085626037 297.5939819870938 0.8624174457636746
24.34210964057945 296.43127624528745 0.8614034190934846
24.347337195532866 295.86269474850127 0.8623878752268016
24.35256475048628 294.21031769825447 0.863598492331991
24.357792305439695 293.8567193796501 0.8657945490890652
24.36301986039311 294.20441339644844 0.8689859867958456
24.368247415346524 293.673257794166 0.8687720239009608
24.373474970299938 296.5808815128404 0.8758159849811074
24.378702525253352 297.3502176783476 0.8795320102906832
24.383930080206767 298.31726187074213 0.8838334199585494
24.38915763516018 298.4492799498397 0.8853769279895821
24.394385190113596 300.54302110183033 0.8911617381946507
24.39961274506701 300.6303926055512 0.8945257112438394
24.404840300020425 303.8880869672367 0.9023466698358172
24.41006785497384 304.53717530106235 0.9036134640677954
24.415295409927253 305.7146067981217 0.9054730139439519
24.420522964880668 302.10774886411866 0.9011447553872384
24.425750519834082 300.7538984934435 0.9023373932482504
24.430978074787497 298.19544744679973 0.9021496987164838
24.43620562974091 298.3969500640198 0.9055412889237032
24.441433184694326 298.0857452773171 0.9057540049350115
24.44666073964774 297.34710894464934 0.9049929541834263
24.451888294601154 300.4456077783867 0.9114966234906675
24.45711584955457 302.34860023466325 0.9178947782637944
24.462343404507983 306.0967629199604 0.9267506074947527
24.467570959461398 306.6984625887711 0.9301925460232356
24.472798514414812 308.20941648968846 0.9342781724862202
24.478026069368227 305.7248964146685 0.9323379785187734
24.48325362432164 299.92994310789203 0.9247978460688315
24.488481179275055 294.47801248984035 0.9182950581132211
24.49370873422847 293.4675480071485 0.9199456388030834
24.498936289181884 294.6224747901694 0.924313739510374
24.5041638441353 295.82606173967724 0.9286608692236179
24.509391399088713 298.0173737735187 0.9334249148430386
24.514618954042128 296.5453255414601 0.933128503944296
24.519846508995542 296.96575491010066 0.9356514452460044
24.525074063948956 297.695000825359 0.9400465579271302
24.53030161890237 299.51644733716535 0.946105014643793
24.535529173855785 302.39962868484633 0.954411305649649
24.5407567288092 304.61336900625724 0.9610227021775662
24.545984283762614 306.7037386750421 0.9667127285813185
24.55121183871603 308.9125929948181 0.9727063657605568
24.556439393669443 307.610324706734 0.9714867489244438
24.561666948622857 308.1870086263949 0.9748496028117092
24.566894503576272 304.4347531167031 0.9701768672207348
24.572122058529686 304.77265608326013 0.9740952301062673
24.5773496134831 305.0237677472381 0.9775091393848951
24.582577168436515 303.9956672821044 0.9783777228526365
24.58780472338993 303.49902245600214 0.9787047961538444
24.593032278343344 304.32909540110927 0.9824231848341033
24.59825983329676 307.7090492799157 0.9915202369520036
24.603487388250173 304.8712259815352 0.9907811045304359
24.608714943203587 303.54296241625156 0.989504359144334
24.613942498157 306.51094772064823 0.9951365965986345
24.619170053110416 306.18413539464706 0.9972984200542583
24.62439760806383 300.50733920205386 0.9917180873540631
24.629625163017245 295.8479936413537 0.9880817911424793
24.63485271797066 299.4980978240788 0.9971804023265594
24.640080272924074 304.6578498855853 1.0077499049872882
24.645307827877488 306.818129985857 1.0128368547382487
24.650535382830903 301.65786669758177 1.0062291843762832
24.655762937784317 300.3396963275981 1.007286022498529
24.66099049273773 297.77210593534414 1.0062670778128404
24.666218047691146 302.2575454790708 1.0163958482052533
24.67144560264456 304.8595956720314 1.021556090343427
24.676673157597975 308.12078994250317 1.0280685205501991
24.68190071255139 306.31817396033114 1.0273953203370252
24.687128267504804 300.4756778513552 1.0223218095343616
24.692355822458218 296.41032135794256 1.017581660179634
24.697583377411632 295.74911248057384 1.0183229630602655
24.702810932365047 296.4765843559578 1.0196811209079653
24.70803848731846 295.4285666154712 1.0224660272616695
24.713266042271876 296.4340505666307 1.0275351586258465
24.71849359722529 298.2176428739325 1.03476420593552
24.723721152178705 297.48728597214614 1.033698687263001
24.72894870713212 298.28358631454125 1.0369710384113304
24.734176262085533 297.1134623883828 1.0393011224298248
24.739403817038948 299.7985933197501 1.0487700746006323
24.744631371992362 297.2725599870807 1.0479745401042375
24.749858926945777 298.0939239329139 1.0520709654331617
24.75508648189919 295.6063830431317 1.0497885842034742
24.760314036852606 297.1582312349301 1.0529483532574269
24.76554159180602 298.8716349173437 1.0557307405918837
24.770769146759434 299.65415238221834 1.0603512771068329
24.77599670171285 298.63641388101365 1.0639318465678014
24.781224256666263 296.58060513773313 1.064902142624693
24.786451811619678 298.04344459656585 1.0686232031665759
24.791679366573092 297.3438608306753 1.0679320026792292
24.796906921526507 296.4352215165481 1.0667767153732175
24.80213447647992 295.95953975949806 1.069606848213436
24.807362031433335 296.62796877409903 1.0736817079269165
24.81258958638675 300.363714738462 1.0840231764177888
24.817817141340164 300.69655332425697 1.0881065193389852
24.82304469629358 303.019594546959 1.0971810068456174
24.828272251246993 298.32826702710014 1.0920161604806116
24.833499806200408 295.11842074842895 1.087996374291215
24.838727361153822 293.35142371963286 1.087172830745827
24.843954916107236 294.4257326368038 1.092266070754534
24.84918247106065 302.6188195901891 1.1096834504777784
24.854410026014065 302.34998423576786 1.1111595203780196
24.85963758096748 301.66961858201006 1.1130971837573462
24.864865135920894 298.7946857004177 1.112975580561522
24.87009269087431 297.3702029890946 1.1150085424154415
24.875320245827723 304.5163672118758 1.1297501313809282
24.880547800781137 305.7677451893537 1.1346635422407754
24.885775355734552 307.20839802736043 1.1411308801916844
24.891002910687966 303.8685092747034 1.138236406951343
24.89623046564138 298.3277272222969 1.1294239537128263
24.901458020594795 292.4482221598477 1.1189252367102496
24.90668557554821 290.72613343363815 1.1188877601000657
24.911913130501624 293.1594554737554 1.1289484900665159
24.91714068545504 297.677310454191 1.142234129529199
24.922368240408453 301.2187429591263 1.1532295890761943
24.927595795361867 303.86202927875314 1.1605695311588238
24.93282335031528 301.7535889136861 1.1565532631406898
24.938050905268696 301.23134296316874 1.1580885388670827
24.94327846022211 299.39907453203847 1.1578581035980515
24.948506015175525 302.2933980975185 1.1683118953048308
24.95373357012894 305.6230570266923 1.178938718380741
24.958961125082354 306.19889750859477 1.1826656306456502
24.964188680035768 308.35617229446046 1.1916520657736795
24.969416234989183 303.8557632063686 1.185056326190627
24.974643789942597 302.6294067475458 1.18534214588208
24.97987134489601 304.1508533134579 1.1926087779562107
24.985098899849426 305.2421650269109 1.199737274064544
24.99032645480284 303.11384362423354 1.1995559162968485
24.995554009756255 300.8240742600133 1.195316021663014
25.00078156470967 303.8906249336686 1.2026018770239695
25.006009119663084 308.6216273537096 1.2154193546444594
25.011236674616498 307.3573257767422 1.2164876357064962
25.016464229569912 302.2284943079567 1.2119459826262797
25.021691784523327 301.66178679724214 1.215072798492263
25.02691933947674 303.88883675275565 1.2225417255871522
25.032146894430156 307.4491528196788 1.2335109965830107
25.03737444938357 307.20634691650116 1.2375102364179933
25.042602004336985 308.00329418687465 1.2433089185187418
25.0478295592904 308.81794647363324 1.2466587119646673
25.053057114243813 309.80899240562775 1.2499788315990965
25.058284669197228 306.9262017653385 1.2497929386937623
25.063512224150642 302.40682508364216 1.2450762207869985
25.068739779104057 301.92810826122445 1.25036998951226
25.07396733405747 303.8646508104693 1.259123460706357
25.079194889010886 312.8965810388966 1.2827557357548225
25.0844224439643 313.20990319895685 1.2854017266484745
25.089649998917714 312.57416027447033 1.2847160601647756
25.09487755387113 309.7031514218115 1.2792055495948007
25.100105108824543 311.8137801716556 1.2878900217640175
25.105332663777958 309.3745306159131 1.288201552058954
25.110560218731372 307.0965181632829 1.2869831810437717
25.115787773684787 304.7901512151411 1.2867658750249522
25.1210153286382 301.8647380120852 1.2841565779893303
25.126242883591615 303.1520177458818 1.292248261625832
25.13147043854503 303.2269939311998 1.2958830756756319
25.136697993498444 314.7780956432745 1.326237672487544
25.14192554845186 318.5686725066246 1.3392488987490094
25.147153103405273 319.22845301039786 1.3448260149158302
25.152380658358688 313.6046355999669 1.3368749538203408
25.157608213312102 306.5914810626325 1.3267329111218076
25.162835768265516 306.1245427783415 1.3317002767280814
25.16806332321893 310.87377666995144 1.3473257579939417
25.173290878172345 316.8298191668314 1.365707959265412
25.17851843312576 319.15726717920637 1.3754629950075157
25.183745988079174 316.8406503154164 1.3726899662916534
25.18897354303259 314.93446284068506 1.3708271764582431
25.194201097986003 314.57087091263537 1.3735785460087915
25.199428652939417 312.38371072803864 1.374743843301096
25.204656207892832 306.66061720806675 1.3669335805355654
25.209883762846246 305.8327338596357 1.3715882484119675
25.21511131779966 304.25010526879356 1.3714773531091222
25.220338872753075 306.40017975327345 1.3812946368817716
25.22556642770649 305.7543845313569 1.383938885142504
25.230793982659904 309.6959985319572 1.4011604084683995
25.23602153761332 314.0367422113188 1.4173329776611605
25.241249092566733 318.2209389045838 1.4291076062202626
25.246476647520147 319.41570272091747 1.4357914264436409
25.25170420247356 316.5002235021133 1.4347681524183413
25.256931757426976 316.71841354472593 1.4440822287960622
25.26215931238039 313.61473976593123 1.444440310743235
25.267386867333805 318.3305192902333 1.4572577154915847
25.27261442228722 318.2334925826595 1.4588794829654532
25.277841977240634 323.10645118101496 1.4717312100439233
25.283069532194048 322.1087369172796 1.474373905620836
25.288297087147463 324.71190384424557 1.486924556898176
25.293524642100877 322.8990182841447 1.4894470234080668
25.29875219705429 322.8333266401371 1.4970021611241742
25.303979752007706 318.782932731804 1.4934498346095537
25.30920730696112 314.97529957874264 1.4940322823559515
25.314434861914535 311.92925361073617 1.4952760235112494
25.31966241686795 311.2583776787832 1.4999593878689912
25.324889971821364 311.41119184281837 1.5024895345230096
25.330117526774778 314.4408521546498 1.512071011038942
25.335345081728192 313.2449750964794 1.516765072300697
25.340572636681607 313.78705022265785 1.524030460779744
25.34580019163502 312.25964296613853 1.5227787524222145
25.351027746588436 314.1832181163808 1.5300886046750417
25.35625530154185 317.7298331878292 1.5481750141061321
25.361482856495265 319.45611511441405 1.5600874920789598
25.36671041144868 320.2313722550843 1.5709830534329692
25.371937966402093 319.55454815728007 1.5732686659345791
25.377165521355508 325.4312878645495 1.5932531493102529
25.382393076308922 325.00548725415376 1.598567004368604
25.387620631262337 325.72461610695177 1.607558509216318
25.39284818621575 318.65501508839577 1.59752087650433
25.398075741169166 319.91290374683194 1.6066446978196915
25.40330329612258 319.0863105820732 1.6121583635240178
25.408530851075994 324.356284240771 1.6285718445371642
25.41375840602941 327.472091190027 1.643534509945293
25.418985960982823 331.22561062419504 1.6583530827578699
25.424213515936238 325.79064109087636 1.6592040055830988
25.429441070889652 322.0253762550891 1.6587036110434574
25.434668625843067 316.56109929408586 1.6549223772572252
25.43989618079648 319.231571878753 1.6627429243042635
25.445123735749895 324.29385378527724 1.6829124407973388
25.45035129070331 327.365183489194 1.695964992791427
25.455578845656724 329.5686306611785 1.7119481243425836
25.46080640061014 330.34004069388914 1.7248467150905393
25.466033955563553 331.08195565831863 1.733501594761463
25.471261510516968 332.82115481636146 1.7495093138872209
25.476489065470382 330.130976324895 1.7531177103385363
25.481716620423796 325.4674062933335 1.7561099554268245
25.48694417537721 325.15366900827127 1.7591427531583552
25.492171730330625 319.8132290185459 1.7506033965496
25.49739928528404 314.56906907010443 1.7386627772404817
25.502626840237454 315.2797670531098 1.7519307615543203
25.50785439519087 321.5197109853099 1.776507108418996
25.513081950144283 327.05210550771267 1.8014750347134514
25.518309505097697 322.56811162846924 1.7982365987065223
25.523537060051112 320.55954021640275 1.8024440889165538
25.528764615004526 321.6615024642963 1.8157925829579038
25.53399216995794 327.90282383324455 1.8406693030937942
25.539219724911355 329.8434072559298 1.8579279177662538
25.54444727986477 328.0663364752147 1.85994190306712
25.549674834818184 328.9733210486618 1.876210466793483
25.5549023897716 324.79380627609675 1.869552513019777
25.560129944725013 322.18292860123705 1.8754324262746465
25.565357499678427 328.90065102431373 1.9041001438734888
25.57058505463184 329.96350249412734 1.9193519671310062
25.575812609585256 332.0421591880939 1.9381369871447955
25.58104016453867 325.4255022677869 1.9281618881027809
25.586267719492085 325.0741392588805 1.9428033895350791
25.5914952744455 330.13115895086605 1.9663396888108697
25.596722829398914 327.93231051383367 1.9762134922978902
25.601950384352328 321.46623530608764 1.9671486314663438
25.607177939305743 318.8268807926904 1.9718790527761825
25.612405494259157 322.3476595950286 1.9957166662519388
25.61763304921257 327.3736183047755 2.024585816531271
25.622860604165986 322.9806634511078 2.025601813631003
25.6280881591194 312.27866440550395 2.00125018501621
25.633315714072815 313.2094900523745 2.0271312621923028
25.63854326902623 319.9476368869764 2.0584955107834513
25.643770823979644 328.34107496533994 2.09930081546193
25.648998378933058 323.4781707922113 2.0864271487159334
25.654225933886472 316.78365627169615 2.0827646667290414
25.659453488839887 323.4032898929136 2.119314174386496
25.6646810437933 327.1875689275301 2.1525842016873122
25.669908598746716 326.05260051535214 2.158994055901466
25.67513615370013 315.38831471675775 2.1380213436936795
25.680363708653545 314.69168882348214 2.1473480210746203
25.68559126360696 319.8262972809427 2.1830711201194153
25.690818818560373 326.80672069646124 2.226438766784333
25.696046373513788 325.38828799241526 2.238842522101992
25.701273928467202 318.03235798755196 2.2241804214560728
25.706501483420617 311.58613636709214 2.2123553200890096
25.71172903837403 314.00648780498364 2.248621026610666
25.716956593327446 316.4292428517317 2.2738075051579263
25.72218414828086 321.53979524046787 2.316872852146608
25.727411703234274 325.8413872707979 2.3428477358764095
25.73263925818769 328.3014720011922 2.3732478553884686
25.737866813141103 326.6886022352164 2.3832250485246744
25.743094368094518 320.8372758045687 2.380361985397638
25.748321923047932 314.88678206374 2.3821971384707337
25.753549478001347 319.33272842975396 2.4223210890350337
25.75877703295476 327.30247389059 2.4743791529563977
25.764004587908175 340.187694868474 2.5392353489562383
25.76923214286159 343.3884328589754 2.584248506082691
25.774459697815004 332.8982438134125 2.574669484204727
25.77968725276842 323.807526792386 2.5699453337200846
25.784914807721833 316.8640912976486 2.5576204090503944
25.790142362675248 333.6829219115054 2.6447682787084794
25.795369917628662 335.5165734465548 2.6800067660006524
25.800597472582076 341.2868338878263 2.7445135414054396
25.80582502753549 324.72035028800184 2.707275000842802
25.811052582488905 330.92318177265054 2.763811930304647
25.81628013744232 334.96182252521356 2.821220138458931
25.821507692395734 329.0289082847913 2.8241809249147694
25.82673524734915 327.46174154306624 2.8530281513305478
25.831962802302563 319.4936510888336 2.8306655280486606
25.837190357255977 334.9933512338239 2.9361135630692288
25.84241791220939 331.1376696730086 2.9500198202342607
25.847645467162806 325.73126628346836 2.9710362356318014
25.85287302211622 316.8245839462105 2.9675278814777535
25.858100577069635 316.7114165846936 3.026296341754843
25.86332813202305 322.1513667055909 3.099950192319312
25.868555686976464 327.47923082054615 3.1758782195161905
25.87378324192988 327.60662517181413 3.21131984000369
25.879010796883293 325.4868492310174 3.250248329968038
25.884238351836707 320.86807036179704 3.2788582309335554
25.88946590679012 319.09854919113076 3.320098803084611
25.894693461743536 323.27249324792473 3.3887605837877404
25.89992101669695 332.77356768482184 3.491066323212153
25.905148571650365 331.66643882949256 3.558289082061199
25.91037612660378 330.36437306597514 3.6084007242797798
25.915603681557194 325.16007003181943 3.6601845713850247
25.920831236510608 323.4264997244866 3.7143196663676443
25.926058791464023 328.8373847642081 3.835764622408281
25.931286346417437 328.52271761892 3.926425687146697
25.93651390137085 332.6936720420776 4.066859783196051
25.941741456324266 324.54113529597345 4.108048741754931
25.94696901127768 315.87884781096676 4.143363830941803
25.952196566231095 304.341704855935 4.161722151742661
25.95742412118451 321.6909528886078 4.390864955329554
25.962651676137924 316.0088681800484 4.455619682390346
25.967879231091338 325.5993137744625 4.597298572302995
25.973106786044752 318.58902035455486 4.627621403915381
25.978334340998167 306.4981435040026 4.706071520188181
25.98356189595158 305.5018932778606 4.81572166370708
25.988789450904996 297.51334374791946 4.86217207763352
25.99401700585841 319.86481594237625 5.046708762448167
25.999244560811825 327.4102488073451 5.1465823558382935
26.00447211576524 332.6993012127561 5.278114089019416
26.009699670718653 318.46594252744273 5.304347556877096
26.014927225672068 319.9896364367703 5.484261448260942
26.020154780625482 324.8842690683395 5.692509869905621
26.025382335578897 326.59778231349446 5.779251494657018
26.03060989053231 328.4485428498041 5.910335929283802
26.035837445485726 316.6657331414684 5.86787152366283
26.04106500043914 303.4476337565801 5.901827627621109
26.046292555392554 296.93705124941636 5.989560855024517
26.05152011034597 298.2816477931333 6.208075742110515
26.056747665299383 310.2887291059709 6.493666616208494
26.061975220252798 325.92625929813755 6.939331286387763
26.067202775206212 336.9997597315297 7.233264411468902
26.072430330159627 332.95391002642594 7.5776554110109995
26.07765788511304 355.03424587793074 8.054617164086055
26.082885440066455 355.3099652748619 8.530774445747
26.08811299501987 386.11374025235557 9.258438124142456
26.093340549973284 334.80185189925993 9.185718452781526
26.0985681049267 317.1498377533829 9.468365006288417
26.103795659880113 254.2594995753827 9.123378994842021
26.109023214833528 273.4138190919658 10.310217869550451
26.114250769786942 207.7671455237708 9.847235391276548
26.119478324740356 210.46157759260169 11.441423462395914
26.12470587969377 169.83855655638249 11.742316078638178
26.129933434647185 190.33404957883218 17.183797365538407
26.1351609896006 174.43737609556973 23.27089488612069
