# Supplementary material for: Unraveling metal effects on CO2 uptake in pyrene-based metal-organic frameworks
Source: Nat Commun. 2025 Feb 11;16:1516. doi: 10.1038/s41467-025-56296-w (PMC11814143; doi:10.1038/s41467-025-56296-w)
Supplement: Supplementary file 3 — Source Data [file 41467_2025_56296_MOESM3_ESM.zip › SourceCode/SuppInf/FigureS5_Ga-TBAPy_InSitu_VariableT_PXRD/Data/GaTBAPy_0165p.dat]

0.002613777476707968 17.825029064643296 4.659836082939984
0.007841332430123905 14.044724663124063 3.599295776869783
0.01306888738353984 12.824336099812882 2.8618842348475844
0.018296442336955775 15.322200530208274 2.567466532044678
0.02352399729037171 16.73488218738931 2.5047338430765387
0.028751552243787646 18.022543327281355 2.40607156393251
0.03397910719720358 20.967757513761423 2.2840613423897356
0.03920666215061952 19.56260838758094 2.1784949805747855
0.04443421710403546 18.764985019288634 2.0308397164751555
0.0496617720574514 16.933460848574136 1.8544323881084557
0.054889327010867336 15.612466471617605 1.787113177791764
0.060116881964283275 15.451983395108982 1.805688896099399
0.06534443691769921 13.382297237944334 1.6161529032508377
0.07057199187111515 13.29503211647289 1.6354464975133338
0.07579954682453109 16.383758713231302 1.834312091197322
0.08102710177794703 19.750352588879544 1.9173250912928375
0.08625465673136297 19.20877024422557 1.7969829076593875
0.09148221168477891 20.07669224714127 1.6460775551112756
0.09670976663819485 20.55221133105815 1.5775671325962959
0.10193732159161079 20.496160266179782 1.5437909951788902
0.10716487654502672 22.073210648186244 1.5543010164032336
0.11239243149844266 21.021338745659882 1.4929000448254113
0.1176199864518586 20.513154746278435 1.4629296916845869
0.12284754140527454 20.130696556749957 1.4026358340779266
0.12807509635869047 20.62789503146317 1.3927249997330764
0.1333026513121064 19.846268875361652 1.3533036184741443
0.13853020626552232 20.426886992663146 1.331311136207861
0.14375776121893824 20.059422712154237 1.3188364950948084
0.14898531617235417 17.91807610167981 1.1949812840593446
0.1542128711257701 18.364937080944777 1.2001381358745637
0.15944042607918602 19.17219481385998 1.1745459266350817
0.16466798103260194 19.674597291626192 1.136540964725338
0.16989553598601786 18.26086197088429 1.0702464106556135
0.1751230909394338 16.072085816091448 0.9901319502601321
0.18035064589284971 14.655054556854623 0.9428905850454
0.18557820084626564 14.389845365094883 0.9284503324336596
0.19080575579968156 15.984647607939179 0.9474150864312894
0.1960333107530975 16.967876334088867 0.9760614250172148
0.20126086570651341 17.34749935976491 0.9613572580212176
0.20648842065992934 17.332719445439217 0.9473366762651547
0.21171597561334526 18.10951680235814 0.9583410380110219
0.2169435305667612 19.000932518546264 0.9746715924911659
0.22217108552017711 19.609658281269972 1.0002146803159293
0.22739864047359304 20.31135725115477 1.051345161925075
0.23262619542700896 19.484622222795302 1.038432763108291
0.2378537503804249 20.3150912768437 1.0568546824356602
0.2430813053338408 20.394675982971428 0.9977996065840258
0.24830886028725674 19.584768767357875 0.9285361453187454
0.25353641524067266 21.111869888814265 0.9450041788413427
0.2587639701940886 19.810311614344723 0.9141545934598564
0.2639915251475045 19.528893896570263 0.9120683670968317
0.26921908010092044 17.822498954213394 0.8625041589980826
0.27444663505433636 16.870075917835052 0.8523195518347677
0.2796741900077523 17.26107397926174 0.8709287268275339
0.2849017449611682 17.160958046329068 0.8647039432132321
0.29012929991458414 17.754435323590457 0.8736413213097409
0.29535685486800006 17.25355251124846 0.8439157282194271
0.300584409821416 16.42521331153708 0.7845962105366274
0.3058119647748319 16.318560645865 0.7645041983664664
0.31103951972824784 16.17658390267326 0.762192634438479
0.31626707468166376 16.080661830161016 0.7398871929180384
0.3214946296350797 17.623934298278627 0.7786554248461671
0.3267221845884956 18.233262370187227 0.8027785625105638
0.33194973954191154 18.51517636333291 0.8176509950891112
0.33717729449532746 18.55437430143953 0.8200840682591753
0.3424048494487434 17.29237298476439 0.7996887545988938
0.3476324044021593 15.80348421112803 0.7706658275259499
0.35285995935557524 15.155020146366613 0.7562932458754891
0.35808751430899116 16.11162064681595 0.7876672022554123
0.3633150692624071 16.48040572462907 0.7909681956820173
0.368542624215823 17.400085625839317 0.8126218946503468
0.37377017916923894 16.713270522324816 0.7916333039190689
0.37899773412265486 16.017187001770854 0.7746043515563805
0.3842252890760708 16.11286572128011 0.7989714713710326
0.3894528440294867 15.849077785126545 0.7794417208093105
0.39468039898290264 17.582232160727862 0.8255197996572498
0.39990795393631856 19.510829917371883 0.824307214386008
0.4051355088897345 19.049404265206686 0.7869078000753708
0.4103630638431504 19.190654070231258 0.7767041392574804
0.41559061879656634 18.67565274353943 0.760977683222235
0.42081817374998226 18.175781959317625 0.7587016604782177
0.4260457287033982 18.62409691186135 0.7763775548344891
0.4312732836568141 19.565241685701448 0.7880873627574626
0.43650083861023004 19.275524254108426 0.7789732760444784
0.44172839356364596 19.51676244101379 0.7922618529133731
0.4469559485170619 19.958705434340434 0.80245130401135
0.4521835034704778 18.30982640443512 0.7726100660880026
0.45741105842389373 19.10070518006206 0.7867880760479556
0.46263861337730966 19.190214307135975 0.7792469138585626
0.4678661683307256 19.834400768346796 0.8016721727014665
0.4730937232841415 19.460276378166434 0.7856268331951332
0.47832127823755743 18.249695338343322 0.7695968585616066
0.48354883319097336 18.406055914663515 0.7636573607262338
0.4887763881443893 17.449646089188985 0.7315704769092836
0.4940039430978052 17.415191837078492 0.7237393699026171
0.49923149805122113 17.806095691308514 0.7321779285139476
0.5044590530046371 17.289361588686152 0.7379007725208503
0.5096866079580531 18.965561420202558 0.810017047112902
0.5149141629114691 20.334003964805735 0.8456921931412658
0.5201417178648851 19.534472800976843 0.7925504239644577
0.525369272818301 18.74612020071621 0.7539919120956043
0.530596827771717 17.77281958740516 0.7252690628615444
0.535824382725133 18.07889596380988 0.7139156310590603
0.541051937678549 19.724721486590628 0.7468869015079137
0.546279492631965 21.05962156407327 0.780837640804514
0.5515070475853809 21.575606040047905 0.7959227796262662
0.5567346025387969 21.264735691254742 0.7875312395268597
0.5619621574922129 20.254179684280135 0.7573717584025509
0.5671897124456289 18.987058109060552 0.720463834548175
0.5724172673990449 19.5326344548231 0.7281074596068849
0.5776448223524608 18.868818976267207 0.7080656612508137
0.5828723773058768 18.6101063516429 0.6930764800331288
0.5880999322592928 18.2430049037217 0.6917167705052961
0.5933274872127088 17.157257779859922 0.6957646189920768
0.5985550421661248 18.239330352077594 0.7275052002336785
0.6037825971195407 19.28275501758982 0.7645889184294458
0.6090101520729567 19.370454120607704 0.7613120618914454
0.6142377070263727 19.89172240741324 0.752482435825419
0.6194652619797887 19.62099751683098 0.7289064082267499
0.6246928169332047 20.571718115331556 0.7368303572849033
0.6299203718866206 21.25104908447995 0.7248019757914289
0.6351479268400366 21.560045223786787 0.736684861613084
0.6403754817934526 21.685346281597628 0.7460539710105062
0.6456030367468686 21.41209835786992 0.7262317512604636
0.6508305917002846 21.22568330748994 0.7155790437952414
0.6560581466537005 21.535726071149906 0.7090726720955179
0.6612857016071165 21.567909897662467 0.7162084080180775
0.6665132565605325 21.652091701792795 0.725849933567208
0.6717408115139485 20.98268717220714 0.7258233923292119
0.6769683664673645 19.72654384368964 0.6839364201441606
0.6821959214207804 18.114956835385055 0.6498166454366003
0.6874234763741964 18.815670474099488 0.6670876739456642
0.6926510313276124 20.99164183215785 0.7058815991146911
0.6978785862810284 21.68085709946913 0.7154718950922428
0.7031061412344444 22.563007499688652 0.7281095706310478
0.7083336961878604 22.592965114746725 0.7299822264042117
0.7135612511412763 22.37268276816131 0.7189986561518928
0.7187888060946923 22.50213782149354 0.7292641023058062
0.7240163610481083 22.90014172670276 0.7342178358671541
0.7292439160015243 22.586482127774488 0.7353863118001678
0.7344714709549403 22.829125064435093 0.7459878605298288
0.7396990259083562 24.25289676483472 0.7654121811385728
0.7449265808617722 24.65551370616314 0.7752004598322583
0.7501541358151882 25.989204498166103 0.7924528420334443
0.7553816907686042 27.045816808789098 0.8133777662707499
0.7606092457220202 26.84935150946915 0.7998730613789856
0.7658368006754361 27.645584565541004 0.7974291987120373
0.7710643556288521 28.899099295038756 0.7867668006760326
0.7762919105822681 29.252519324534923 0.7950190143143544
0.7815194655356841 30.172746518690257 0.804357236195674
0.7867470204891001 30.700480199727252 0.8150968804380784
0.791974575442516 31.196615055689612 0.8298755521376214
0.797202130395932 31.781434908203046 0.8436448591965144
0.802429685349348 34.72118800101224 0.9064385020759876
0.807657240302764 34.41891483579625 0.9118190501854616
0.81288479525618 35.74724551295252 0.917548439117079
0.8181123502095959 38.9582875279839 0.9663082736507773
0.8233399051630119 40.02235220253711 0.969363655891807
0.8285674601164279 45.26119289747522 1.0474690053912241
0.8337950150698439 47.23702629701048 1.0858856835381536
0.8390225700232599 47.88208204058737 1.0774612335710538
0.8442501249766758 49.491351692408315 1.0784993263904405
0.8494776799300918 51.110032074191516 1.101658337284989
0.8547052348835078 53.17039154800792 1.1358148477627907
0.8599327898369238 59.64136845624806 1.2073884513750521
0.8651603447903398 65.59417269405593 1.290623438860432
0.8703878997437557 69.18267586954141 1.3185873942966742
0.8756154546971717 74.25775192803671 1.355682583206264
0.8808430096505877 77.58363694595685 1.3942653834613232
0.8860705646040037 77.44510246556904 1.364097423224269
0.8912981195574197 76.04113708549619 1.3420133417320987
0.8965256745108356 75.74968549787953 1.3391722356160138
0.9017532294642516 79.30121169140368 1.3951674599615147
0.9069807844176676 82.0568655906805 1.4266641704435719
0.9122083393710836 86.20887308680166 1.487598523538175
0.9174358943244996 85.81260053058365 1.4533963823454776
0.9226634492779155 83.92383745713639 1.4058092521611985
0.9278910042313315 85.81567057317491 1.3940651589045212
0.9331185591847475 85.48709960841285 1.3877300706542808
0.9383461141381635 88.60440966572418 1.4160951180509629
0.9435736690915795 91.86087695984789 1.4492580204136096
0.9488012240449955 93.35866432222852 1.4698899896828135
0.9540287789984114 96.7138597417251 1.4976159814430203
0.9592563339518274 96.68386197063734 1.4778502474776216
0.9644838889052434 97.29654544900565 1.475681824093839
0.9697114438586594 100.71417724985997 1.475186199058971
0.9749389988120754 101.87567134674845 1.4851860082161152
0.9801665537654913 100.75883135819784 1.4772040606049173
0.9853941087189073 102.02401154476038 1.4733770254076626
0.9906216636723233 102.27151155055198 1.4696883251698751
0.9958492186257393 105.63966916159123 1.5023573945808133
1.0010767735791553 109.93771222891195 1.5214172770188032
1.0063043285325712 109.79096731259304 1.5152304462692299
1.0115318834859872 111.25136556701412 1.5405052240145936
1.0167594384394032 113.60898483219806 1.5510188037871315
1.0219869933928192 122.84854780667624 1.6255181713854168
1.0272145483462352 120.11852280234393 1.586430347145343
1.0324421032996511 114.74247636118929 1.531185754307208
1.0376696582530671 112.68866562329583 1.511646379505602
1.042897213206483 113.83749430493647 1.5291627228064704
1.048124768159899 122.7113165064483 1.6283538899660037
1.053352323113315 131.38753096531477 1.7237271170104933
1.058579878066731 132.32264140482854 1.7160372424834858
1.063807433020147 130.44016791855896 1.6864905936372436
1.069034987973563 127.29660987890963 1.6160659738283607
1.074262542926979 124.82452502307939 1.5921056547807186
1.079490097880395 127.55545283818121 1.6231808359524702
1.084717652833811 126.54178985545789 1.6118776839670375
1.089945207787227 125.86100231957346 1.62429222324117
1.095172762740643 124.88152495135152 1.6023470803036064
1.1004003176940589 122.43036445415028 1.5764027945253583
1.1056278726474749 127.96020250053152 1.6309532426520323
1.1108554276008908 130.91934263695785 1.6572866058265343
1.1160829825543068 129.49688323315274 1.6540161207297583
1.1213105375077228 131.03794922540706 1.6669555408416419
1.1265380924611388 128.81775409119126 1.6483991014576098
1.1317656474145548 126.00845444520411 1.6265763173869836
1.1369932023679707 127.11441624807995 1.6063780484492924
1.1422207573213867 127.40438088355968 1.6037881786469919
1.1474483122748027 129.95584518946737 1.6269770348746417
1.1526758672282187 135.8318559063498 1.6435745537205904
1.1579034221816347 140.4987870346788 1.6792856984668407
1.1631309771350506 139.2996479725302 1.6500045854629783
1.1683585320884666 146.49568028670873 1.6763266868434175
1.1735860870418826 148.0772962342262 1.69723897400189
1.1788136419952986 151.06012108655037 1.730856451432929
1.1840411969487146 149.04366869606145 1.7068121408320234
1.1892687519021305 139.5870834589381 1.6542740369516402
1.1944963068555465 137.06474657096496 1.640672348293626
1.1997238618089625 138.8424890684592 1.639264497709133
1.2049514167623785 138.1145900622622 1.6574165206219915
1.2101789717157945 141.65843251047872 1.6943778935488805
1.2154065266692105 140.19884183797987 1.6755230055497883
1.2206340816226264 137.44009433435312 1.6405544938791037
1.2258616365760424 140.78315105273663 1.665982441311696
1.2310891915294584 149.37526431029903 1.7015995746252792
1.2363167464828744 150.94210877303112 1.7278265374365593
1.2415443014362904 148.66679763714785 1.7137679833920412
1.2467718563897063 140.57473373473184 1.6591844850060644
1.2519994113431223 134.2915755682488 1.6148941179681677
1.2572269662965383 128.6643074786275 1.5536514226891025
1.2624545212499543 130.03240784486843 1.570836406192581
1.2676820762033703 136.77479541936225 1.6128943001427312
1.2729096311567862 139.21097080875992 1.644561049843065
1.2781371861102022 140.71976432356084 1.6479247535205577
1.2833647410636182 145.49838744642932 1.6964092521787828
1.2885922960170342 143.5703406643699 1.6754900075399732
1.2938198509704502 145.26970329004524 1.667513916407064
1.2990474059238661 148.64803911094592 1.6728794084776204
1.3042749608772821 147.77967658835328 1.6522280486744134
1.309502515830698 143.182467400397 1.6358191125445303
1.314730070784114 141.53932974047098 1.6355743521433557
1.31995762573753 140.59592193114494 1.6505348601741894
1.325185180690946 141.2982387648297 1.6571261800849502
1.330412735644362 146.93615368047458 1.698708191161588
1.335640290597778 146.5650155510867 1.6781721994825836
1.340867845551194 143.91385252618198 1.6628404441291502
1.34609540050461 141.6819493368198 1.644611996344724
1.351322955458026 141.1210161667394 1.656864375070557
1.356550510411442 138.2687252193239 1.6394431436445416
1.361778065364858 138.22987012969273 1.6578423673158305
1.3670056203182739 131.1552528776225 1.5982396983267313
1.3722331752716899 129.22138025946467 1.5992253526458329
1.3774607302251058 128.73019286214793 1.5903716143187914
1.3826882851785218 131.9570627683629 1.588263239574572
1.3879158401319378 136.9667473928893 1.6000493086931327
1.3931433950853538 139.9917393872216 1.6181533086695294
1.3983709500387698 138.13946338595 1.5930954825002253
1.4035985049921857 137.6499603118999 1.6162959974684399
1.4088260599456017 137.68249207009046 1.6450305677157915
1.4140536148990177 141.7000047207176 1.6879719179154142
1.4192811698524337 147.8183392321933 1.75584671620051
1.4245087248058497 144.47174679188834 1.7227598251802874
1.4297362797592656 139.27935772647507 1.6483028704487381
1.4349638347126816 137.4710891163464 1.6441308018256011
1.4401913896660976 128.69075543006736 1.5670683816611204
1.4454189446195136 127.85230448935044 1.5800271042590182
1.4506464995729296 125.10660392989995 1.5833147488606243
1.4558740545263456 126.73137249190358 1.5962565676938145
1.4611016094797615 131.30680759258945 1.6512301436048409
1.4663291644331775 130.60807736669668 1.657462595352549
1.4715567193865935 124.64290829360262 1.5726781301277333
1.4767842743400095 126.04412110665488 1.568351433891975
1.4820118292934255 127.64982537869578 1.5698144020276077
1.4872393842468414 129.31163947094254 1.5939264308411458
1.4924669392002574 129.6534092666892 1.6124119681859523
1.4976944941536734 126.52538211908364 1.5969819437383095
1.5029220491070894 124.78425868394481 1.5965937416796299
1.5081496040605054 124.84892353168345 1.5768451732852544
1.5133771590139213 129.976041205913 1.6307643799533131
1.5186047139673373 127.52104302318698 1.6237422406078428
1.5238322689207533 128.9545721304272 1.6462344344078597
1.5290598238741693 133.66589496134418 1.6811757130997786
1.5342873788275853 135.70700254663308 1.6841278146133822
1.5395149337810012 140.33089258148044 1.7293591384054592
1.5447424887344172 138.5979536659273 1.7024777436650071
1.5499700436878332 135.3999504974056 1.6807691801406144
1.5551975986412492 131.83564798333757 1.6365686943292017
1.5604251535946652 133.77006408871299 1.6448847290722017
1.5656527085480811 139.02118351503933 1.6701055208355216
1.5708802635014971 143.15907898890154 1.689967168958192
1.576107818454913 149.62097729583155 1.7454473292036115
1.581335373408329 147.7828008941324 1.7250852621540094
1.586562928361745 150.9360697632496 1.7775413726504443
1.591790483315161 144.59272094633218 1.755267720112596
1.597018038268577 136.7562173108327 1.6768509188109189
1.602245593221993 141.81372159391293 1.692753210786749
1.607473148175409 147.02956493768994 1.7166838978632764
1.612700703128825 156.05614064539142 1.7748009643536282
1.617928258082241 153.81862236501135 1.7686714694140162
1.623155813035657 147.90236666552642 1.7225002784987324
1.628383367989073 141.87906363528373 1.6741698400184517
1.6336109229424889 146.71049587416277 1.7074233679506907
1.6388384778959049 151.73903997856726 1.7250353181803622
1.6440660328493208 159.98126974116133 1.7528401210375206
1.6492935878027368 163.0958166921555 1.7425436837861445
1.6545211427561528 160.0655931947146 1.7408676364053266
1.6597486977095688 165.3605706385069 1.766463720941689
1.6649762526629848 176.0342768090579 1.8099385969704538
1.6702038076164007 185.82039988956214 1.8408331131819642
1.6754313625698167 193.11139878858938 1.875448043299675
1.6806589175232327 199.47890332979551 1.923759414044928
1.6858864724766487 192.49021141361717 1.893474369690463
1.6911140274300647 190.30820642646532 1.8815051491090673
1.6963415823834807 191.285248963114 1.8629329137112824
1.7015691373368966 183.60537771426064 1.8292594383800131
1.7067966922903126 180.64767709056255 1.8112040895765158
1.7120242472437286 179.9830634761101 1.8075756254797957
1.7172518021971446 182.3127797502024 1.7945523643037662
1.7224793571505606 195.20176317906464 1.836563346757505
1.7277069121039765 205.82301808824354 1.8917455179876812
1.7329344670573925 212.68931255554205 1.9346314733149585
1.7381620220108085 202.20332750193677 1.878278332984871
1.7433895769642245 210.25589975862027 1.9411307174148213
1.7486171319176405 222.84656169093066 1.9940424977509512
1.7538446868710564 239.07836398321533 2.064414883626013
1.7590722418244724 239.39573949502244 2.0466084944455174
1.7642997967778884 232.25504280870007 1.9930663525918615
1.7695273517313044 223.63514699903715 1.9354606859959325
1.7747549066847204 224.47641405459288 1.9242984238138672
1.7799824616381363 226.08733748454654 1.9283256314827233
1.7852100165915523 231.23924760376676 1.9384682240875184
1.7904375715449683 234.68175623119296 1.95897934375691
1.7956651264983843 236.26991173344686 1.9846359230158568
1.8008926814518003 234.07826775672208 1.9616231502779227
1.8061202364052162 226.67224757847788 1.9039277283488372
1.8113477913586322 224.87724963642216 1.866710882291445
1.8165753463120482 228.76640383110566 1.8701688312073828
1.8218029012654642 229.20570482383806 1.876424011216085
1.8270304562188802 232.3934416520118 1.8917167140492164
1.8322580111722961 238.1017957559811 1.9094840870540797
1.8374855661257121 237.63516750356143 1.8866293246691128
1.842713121079128 239.9972795171885 1.9032427046184706
1.847940676032544 233.41751618694667 1.8471848621851719
1.85316823098596 234.40757133407013 1.8494127190859748
1.858395785939376 233.95609247929787 1.8566440250251954
1.863623340892792 234.80233395895206 1.8649102364113823
1.868850895846208 232.3134431469999 1.8365646941926794
1.874078450799624 229.9586838612016 1.8152971730319276
1.87930600575304 243.49639515980957 1.874410233416285
1.884533560706456 244.62588079161594 1.8623900526811445
1.889761115659872 246.2099659996278 1.8748305218725425
1.894988670613288 238.5323968302288 1.8449575020068036
1.9002162255667039 236.51709130539763 1.8142611196350868
1.9054437805201199 240.06670299452804 1.8366804520059619
1.9106713354735358 243.15218347548938 1.8339089570807392
1.9158988904269518 246.73054061969026 1.8365993293779665
1.9211264453803678 241.76842443672842 1.8201999430509066
1.9263540003337838 238.30471177765955 1.798237460227268
1.9315815552871998 238.56138756174454 1.8002167111546912
1.9368091102406157 229.58370296407065 1.7498132406411167
1.9420366651940317 231.59318732643024 1.7467562033958581
1.9472642201474477 229.99591975050066 1.7500885029327509
1.9524917751008637 225.50079485853226 1.7224852812083136
1.9577193300542797 224.76438144600652 1.7178719342263076
1.9629468850076957 221.72209640850906 1.7062325130729117
1.9681744399611116 227.04115724539886 1.7046553258189732
1.9734019949145276 229.97081164883625 1.717883661544039
1.9786295498679436 227.5820648142604 1.7165368367763354
1.9838571048213596 232.10964355924347 1.7169627855777334
1.9890846597747756 232.57590737921393 1.7315643134122878
1.9943122147281915 231.20964861216783 1.7242509625091946
1.9995397696816075 226.85724451279387 1.6915097382045738
2.0047673246350235 224.0712606009414 1.6767190325406627
2.0099948795884393 218.84601326687 1.6360842932538573
2.015222434541855 224.52528581454823 1.6459666267072386
2.0204499894952708 225.17596084581302 1.6500028060879166
2.0256775444486865 225.3930591866613 1.6600358852669161
2.0309050994021023 218.88091430525202 1.6309073856509126
2.036132654355518 218.2617691572413 1.6201745621735133
2.041360209308934 217.5955239774658 1.639936625962612
2.0465877642623496 218.5665419057257 1.6364015019516496
2.0518153192157653 216.2464782333867 1.6374907987733356
2.057042874169181 211.00671615416405 1.6087060836363654
2.062270429122597 210.0774555143658 1.6068734225184442
2.0674979840760126 210.50972044280445 1.6368731196214854
2.0727255390294284 210.69182900608837 1.640216273980759
2.077953093982844 215.6931264523792 1.6684209624861168
2.08318064893626 214.2538973306108 1.6592112226377342
2.0884082038896756 214.64791688257708 1.654243831239977
2.0936357588430914 218.25997471270156 1.6728366596244926
2.098863313796507 219.96024468660517 1.6755870553926933
2.104090868749923 224.17299773661168 1.7104445571315503
2.1093184237033387 214.86473552207988 1.652185563856725
2.1145459786567544 210.95954374166612 1.6235790576372588
2.11977353361017 200.81088038761936 1.5647766995949843
2.125001088563586 206.83254990460193 1.5954462412018735
2.1302286435170017 210.27253407734753 1.6296482026051535
2.1354561984704175 218.0224861029803 1.671206299443729
2.140683753423833 216.1943392723165 1.6629606991952524
2.145911308377249 214.5962455052954 1.637458159665249
2.1511388633306647 206.6715781453917 1.5756783813899842
2.1563664182840805 202.34799573437152 1.5365247632970873
2.1615939732374962 206.19685978519462 1.5606840131446096
2.166821528190912 206.4783560569775 1.5635781990008693
2.1720490831443278 220.22807697663828 1.656282995081394
2.1772766380977435 214.2929466816745 1.6350104386050268
2.1825041930511593 213.92350715968456 1.6298832707035111
2.187731748004575 218.0234427435198 1.6481152882304644
2.192959302957991 218.4025277455048 1.6410165884883054
2.1981868579114066 218.4346355232158 1.6434125557520063
2.2034144128648223 209.30858564017268 1.6153587954313005
2.208641967818238 203.11311403344905 1.5927439448028613
2.213869522771654 203.78827982553614 1.5936214487029503
2.2190970777250696 214.88291320471455 1.6438995006716435
2.2243246326784853 214.2695980722829 1.6238834003065055
2.229552187631901 220.22590450033454 1.660702720426333
2.234779742585317 221.12729915251063 1.6638287524737623
2.2400072975387326 222.05251602279168 1.6979000822356751
2.2452348524921484 226.56109768768627 1.726994367760526
2.250462407445564 226.26534618481782 1.731763461678088
2.25568996239898 217.86959176008844 1.6980000344332808
2.2609175173523957 219.65361982871576 1.7006410028803165
2.2661450723058114 215.20911083355637 1.666144910039538
2.271372627259227 211.27489387701365 1.639906678020206
2.276600182212643 214.02683045705834 1.63564869394601
2.2818277371660587 212.4699632283378 1.610143506503533
2.2870552921194744 208.6471975492287 1.577391569247876
2.29228284707289 214.75138501416498 1.6099337307830026
2.297510402026306 208.48243031001695 1.579033946477708
2.3027379569797217 206.48745776734867 1.5679785319773631
2.3079655119331375 208.07057795359455 1.5834932094351983
2.3131930668865532 204.8316617515057 1.5639144539457812
2.318420621839969 199.93189129799384 1.5556818954401295
2.3236481767933848 192.54486112839857 1.5245925133487614
2.3288757317468005 188.39213126404246 1.5186651516402976
2.3341032867002163 192.04129325072395 1.5558801348138915
2.339330841653632 204.76292265311292 1.5943386003821507
2.344558396607048 209.1555556860517 1.6052029258896252
2.3497859515604635 210.70043672531978 1.604216565007519
2.3550135065138793 210.23950032605632 1.5981956561498
2.360241061467295 212.36369010888737 1.62652368501858
2.365468616420711 208.00915648368445 1.598927501301401
2.3706961713741266 205.3083294462119 1.5528624866920253
2.3759237263275423 204.43019349915062 1.548078644353944
2.381151281280958 204.0517507806976 1.53959374272824
2.386378836234374 206.69462229253907 1.5418830995775188
2.3916063911877896 210.59415099077958 1.5686117039645717
2.3968339461412054 215.38777909143573 1.5968822543764536
2.402061501094621 223.03981542829285 1.628482318789827
2.407289056048037 219.17118146333326 1.6260063788971877
2.4125166110014526 209.9119584041493 1.5727337296522141
2.4177441659548684 207.5541797086208 1.5574906646282813
2.422971720908284 206.14702560354766 1.5232087048425256
2.4281992758617 214.64705468622086 1.5493725674100833
2.4334268308151157 223.80341555112145 1.5347178061917157
2.4386543857685314 227.9594685806673 1.5004066781640804
2.443881940721947 227.64163591250053 1.4550084001785997
2.449109495675363 229.73245136189348 1.409857201854266
2.4543370506287787 246.1263849354349 1.4183187895535583
2.4595646055821945 260.46607579684064 1.3950718259805224
2.4647921605356102 304.3711031264713 1.4497485489109028
2.470019715489026 359.7756118020764 1.5039374545141162
2.4752472704424417 470.4635629492698 1.672438793318797
2.4804748253958575 649.144706527422 1.9301729656886473
2.4857023803492733 909.474514634949 2.2571355860546483
2.490929935302689 1233.525790659958 2.6233342157613095
2.496157490256105 1615.3644011455433 3.0033143884847773
2.5013850452095205 1988.2382628943105 3.3372185864963453
2.5066126001629363 2283.062457407179 3.5727072564625897
2.511840155116352 2511.2604824708765 3.744966545684675
2.517067710069768 2684.1277661459762 3.8641628848549665
2.5222952650231836 2876.129993353 4.0028896467284945
2.5275228199765993 3131.121381791195 4.168312095589692
2.532750374930015 3481.185484973106 4.384486229666865
2.537977929883431 4016.244359949004 4.692617893831868
2.5432054848368466 4733.394289262824 5.097200142884128
2.5484330397902624 5556.0400466315195 5.516377425541588
2.553660594743678 6254.845831350557 5.852787569952694
2.558888149697094 6672.358996234881 6.029181118078202
2.5641157046505096 6654.094376674125 6.0023304150885775
2.5693432596039254 6245.852033201226 5.817413219996525
2.574570814557341 5557.30984824567 5.491634493312628
2.579798369510757 4704.947107028501 5.04772496824505
2.5850259244641727 3946.053718578906 4.616281475898048
2.5902534794175884 3310.2481186351597 4.2195022165394995
2.595481034371004 2875.3216606254164 3.9386697581958114
2.60070858932442 2500.5904819144957 3.6706794318903055
2.6059361442778357 2154.488589995729 3.409716176363164
2.6111636992312515 1823.6375662825233 3.135795236612468
2.6163912541846672 1489.1815504838603 2.829499555325903
2.621618809138083 1165.3623190874714 2.504040857132013
2.6268463640914987 886.7789597067599 2.18222222182726
2.6320739190449145 664.0797736857573 1.901441182268801
2.6373014739983303 513.5049952568006 1.7024348688515298
2.642529028951746 411.6962885903386 1.5552627821181928
2.6477565839051618 338.7460758179971 1.4627850902413098
2.6529841388585775 298.1394675554035 1.4216224897926848
2.6582116938119933 272.82679794891243 1.4114840905005055
2.663439248765409 254.29698623874495 1.4074654381355616
2.668666803718825 244.15781942514587 1.4160431912023037
2.6738943586722406 231.5514195553571 1.4128095713993871
2.6791219136256563 225.14123446156108 1.4251186648631946
2.684349468579072 221.74088315463524 1.4447256210594484
2.689577023532488 221.1606584252579 1.4616919291245196
2.6948045784859036 221.64275059641153 1.4803134875994757
2.7000321334393194 214.5984052911556 1.4577601214125913
2.705259688392735 211.7337518293949 1.4539040690517464
2.710487243346151 211.4074092247993 1.4642950237389079
2.7157147982995666 216.41927207409796 1.508226324105607
2.7209423532529824 216.7892546418917 1.5219866280441388
2.726169908206398 218.98043940688362 1.5602041082668567
2.731397463159814 215.00320454377345 1.5483714923067358
2.7366250181132297 213.1515152472012 1.5434513420196316
2.7418525730666454 213.36878946962008 1.544302967747385
2.747080128020061 219.62546059206338 1.5827810711836625
2.752307682973477 222.51263932528892 1.5987720965407999
2.7575352379268927 216.3873166220437 1.5853214372038806
2.7627627928803085 205.91486884308247 1.5378766112423812
2.767990347833724 203.07652590169894 1.5290516912673924
2.77321790278714 202.80056789461645 1.5312159654879651
2.7784454577405557 207.47943643748562 1.5500001250502964
2.7836730126939715 206.4517849823109 1.5346074218734562
2.7889005676473873 202.64134130972047 1.5164103716191668
2.794128122600803 203.3915602280206 1.5222599943197468
2.7993556775542188 204.58787925429613 1.5236347855971606
2.8045832325076345 211.42186785670486 1.5560456761493584
2.8098107874610503 214.4726207385386 1.5461012120990754
2.815038342414466 218.7288219863637 1.5660367974585285
2.820265897367882 221.45225989180096 1.5855918929322421
2.8254934523212976 217.45306867234362 1.5749915460101132
2.8307210072747133 212.79501251477234 1.5573719808480266
2.835948562228129 212.34745247333746 1.5598230003096603
2.841176117181545 206.94961975800084 1.5441695472240573
2.8464036721349606 212.35166505392368 1.5678643933605454
2.8516312270883764 210.60218820761818 1.5634568636948825
2.856858782041792 201.8491038967623 1.5146099314994752
2.862086336995208 202.83691662957185 1.5216644391598682
2.8673138919486236 197.5042095751672 1.5069559007740898
2.8725414469020394 200.68502679098827 1.52192440420176
2.877769001855455 207.12737584374935 1.5553120158726608
2.882996556808871 207.293870359749 1.557560478083273
2.8882241117622867 205.0566450928353 1.5563853367638727
2.8934516667157024 212.94759953196026 1.598280889988225
2.898679221669118 210.90238835413214 1.5628951369305208
2.903906776622534 207.73901331503674 1.5151686382904979
2.9091343315759497 209.87604239615567 1.514557954338041
2.9143618865293655 205.79112209162716 1.4949407381342337
2.919589441482781 208.51019983800927 1.532813766070675
2.924816996436197 201.6528660588094 1.513331961876259
2.9300445513896127 203.3251470118549 1.5305115904572562
2.9352721063430285 205.64213938519924 1.5319144673997465
2.9404996612964442 210.88415165275734 1.5604834079362748
2.94572721624986 216.48558908214352 1.5937977926294467
2.9509547712032758 221.1940181194505 1.6100562043030435
2.9561823261566915 222.2718206974056 1.6240077886182729
2.9614098811101073 215.75662294342743 1.5667617772408509
2.966637436063523 210.68325707974915 1.5423437240277886
2.971864991016939 206.244511990075 1.5187445360325689
2.9770925459703546 201.56548146603836 1.489289992485262
2.9823201009237703 207.92429707808034 1.5272207984815451
2.987547655877186 217.92428212444455 1.566760891079057
2.992775210830602 217.04588553080137 1.57245946501057
2.9980027657840176 217.72063748864468 1.5945615619896656
3.0032303207374333 212.67274313270093 1.5542724970221837
3.008457875690849 208.15894157700646 1.5161707924639118
3.013685430644265 205.8546338521596 1.4754956973003157
3.0189129855976806 200.55129934748908 1.438042538560613
3.0241405405510964 196.81518694038346 1.425688682932857
3.029368095504512 194.65611859049355 1.4145582952187554
3.034595650457928 197.91014576367323 1.4229271435560198
3.0398232054113437 203.61164498712662 1.4388157949876954
3.0450507603647594 199.8231534415867 1.4072288769828183
3.050278315318175 206.62806692599594 1.444031295836234
3.055505870271591 207.04939060833138 1.438608290235534
3.0607334252250067 207.65606614671884 1.4430478339040802
3.0659609801784224 218.30227614135237 1.5058252728825468
3.071188535131838 218.20605023447519 1.5144607116081332
3.076416090085254 213.7136896352376 1.4945052462459987
3.0816436450386697 209.1769726551656 1.4511299692533608
3.0868711999920855 203.18834818126714 1.3969709074235797
3.0920987549455012 206.1554446413813 1.375092795976419
3.097326309898917 209.74385902932553 1.3738048056198475
3.1025538648523328 212.67438411382636 1.3633257382945176
3.1077814198057485 213.74814950015875 1.3633227900480767
3.1130089747591643 214.89878112724597 1.3541154386204703
3.11823652971258 214.86336863543687 1.336473664068893
3.123464084665996 215.77588714213502 1.3240236213536754
3.1286916396194115 220.88050664971956 1.32622234779156
3.1339191945728273 227.5882452385067 1.3368251058029772
3.139146749526243 237.84754215879576 1.3519837173059617
3.144374304479659 238.78327187688322 1.3290783614349877
3.1496018594330746 237.3462249767959 1.3042378809225645
3.1548294143864903 241.48233246717646 1.2939594397423035
3.160056969339906 244.420970137554 1.2814695529222495
3.165284524293322 249.4596070748385 1.2637130733246398
3.1705120792467376 262.9001488521483 1.2783369270173321
3.1757396342001534 274.1909866145531 1.272034683543512
3.180967189153569 290.4369868651828 1.2893443687111836
3.186194744106985 309.1499007980316 1.3172870490859956
3.1914222990604006 332.00195004200344 1.3444608215278846
3.1966498540138164 358.0522703620944 1.3821437542572743
3.201877408967232 384.2491401905579 1.4145683705855683
3.207104963920648 415.2051594469164 1.454826054036507
3.2123325188740637 444.5114366642 1.4972484589372996
3.2175600738274794 477.7628379392028 1.54622050733602
3.222787628780895 506.7583361537394 1.5880430021995708
3.228015183734311 533.9199055908978 1.6270260402813552
3.2332427386877267 560.11389851475 1.6614345484545747
3.2384702936411425 592.1880189064278 1.7034256959603449
3.2436978485945582 623.7161173594309 1.747773469955286
3.248925403547974 651.5892379228029 1.788429163105408
3.2541529585013897 681.2518052174355 1.8281253182836201
3.2593805134548055 700.2303461273284 1.852521585169667
3.2646080684082213 713.0142750005441 1.8657902024361688
3.269835623361637 719.6282963562066 1.8696678091557297
3.275063178315053 711.7306571141528 1.8544603551293197
3.2802907332684685 699.5067463853127 1.8353666194883704
3.2855182882218843 679.2016097756264 1.804822738562549
3.2907458431753 656.7252497430395 1.7751286044573744
3.295973398128716 625.719144533042 1.7288896522796047
3.3012009530821316 588.4706720159966 1.67675650728339
3.3064285080355473 550.9821536214166 1.6234823113428876
3.311656062988963 516.6807963624753 1.5735636790378629
3.316883617942379 482.76259517222366 1.5195295020922488
3.3221111728957946 459.21191132615877 1.4837406468235774
3.3273387278492104 448.0654353347215 1.4656489013414555
3.332566282802626 441.9865194022372 1.454883581493538
3.337793837756042 444.6129807708396 1.4571319852511033
3.3430213927094576 444.17899741429085 1.4497438609363527
3.3482489476628734 442.3468122350626 1.4419869136856676
3.353476502616289 448.0042999023213 1.445324136951884
3.358704057569705 454.9447242327994 1.4547378572178171
3.3639316125231207 454.22346242204236 1.4521533980245467
3.3691591674765364 458.80466891130504 1.4629680322720688
3.374386722429952 454.0330604490069 1.4587306520642653
3.379614277383368 437.27372017165607 1.4339604974049158
3.3848418323367837 421.88413591679176 1.4176962370211845
3.3900693872901995 411.838762258421 1.406235229216345
3.3952969422436152 425.07423459226595 1.436114596189625
3.400524497197031 461.8967964148942 1.5088180357993919
3.4057520521504467 502.51263821465915 1.5858651901935121
3.4109796071038625 590.1048684722339 1.7433265755441174
3.4162071620572783 636.2835310698486 1.8219834068401994
3.421434717010694 654.7516268560111 1.8685320313553955
3.4266622719641098 664.1271017037809 1.9077599253266329
3.4318898269175255 603.6529440808127 1.8414685014374135
3.4371173818709413 535.4849102953234 1.7586351371389926
3.442344936824357 468.00845551502084 1.6558279295591507
3.447572491777773 391.53604645446495 1.5138103270162997
3.4528000467311886 346.6855067211575 1.418695776688703
3.4580276016846043 306.1738718755615 1.3257086526378032
3.46325515663802 283.26565601755 1.2619275037001145
3.468482711591436 271.8896514579744 1.2148529655946083
3.4737102665448516 269.2065826581441 1.1939739112659922
3.4789378214982674 273.7061851467034 1.1846632013785408
3.484165376451683 288.22984143525986 1.2046487466040292
3.489392931405099 313.13874122859687 1.2501704239839058
3.4946204863585146 348.3106194025751 1.3012343305316307
3.4998480413119304 392.71330110238347 1.3637643714070358
3.505075596265346 453.135288749825 1.4505880911209599
3.510303151218762 533.4344381663853 1.564159910042283
3.5155307061721777 644.6207969129042 1.7140432661573541
3.5207582611255934 771.163427949938 1.8724507950444487
3.525985816079009 935.2779912495826 2.061353784170415
3.531213371032425 1135.6545021176287 2.2719365851078135
3.5364409259858407 1352.885232563948 2.4828973942217423
3.5416684809392565 1607.1392784553352 2.7060195405930996
3.546896035892672 1891.5104728819133 2.9376001099457394
3.552123590846088 2185.459857711638 3.1601592146341377
3.5573511457995037 2520.8564335077253 3.394419107585545
3.5625787007529195 2899.8065647655894 3.64145178206868
3.5678062557063353 3344.304136068687 3.9137490703308155
3.573033810659751 3941.7313471259813 4.24797151611523
3.5782613656131668 4781.242847250236 4.68112053321908
3.5834889205665825 5989.076036725791 5.2407767446688585
3.5887164755199983 7698.78622339333 5.941556112834786
3.593944030473414 9793.508072238848 6.655007751034776
3.59917158542683 11899.760482274902 7.296164421901114
3.6043991403802456 13690.550504840905 7.80442894396488
3.6096266953336613 14523.108740528314 8.026083135303685
3.614854250287077 14091.985530879861 7.899827726423541
3.620081805240493 12500.842179470503 7.435608226790754
3.6253093601939086 10167.245725591843 6.70936287159689
3.6305369151473244 7799.376446929316 5.87663344573541
3.63576447010074 5536.1175600997685 4.941480326267062
3.640992025054156 3856.1421469327083 4.111623829815749
3.6462195800075716 2581.9263467282835 3.3549203892716317
3.6514471349609874 1758.5082155048233 2.7600822461608128
3.656674689914403 1227.2352975645347 2.2985918800566
3.661902244867819 915.7189100768373 1.9841172329570964
3.6671297998212347 720.4288574171724 1.7572031009486202
3.6723573547746504 604.4653482244403 1.6116484572570668
3.677584909728066 519.6907148261439 1.4986978260199333
3.682812464681482 463.0988405229195 1.4207616415338935
3.6880400196348977 416.1391371533049 1.354098111830402
3.6932675745883135 384.5744624594956 1.3057343366646736
3.698495129541729 357.7058994413714 1.260329958577486
3.703722684495145 342.91705943454065 1.2346751398363383
3.7089502394485607 331.293140106906 1.2168853258784924
3.7141777944019765 316.71686281631406 1.1901660118334638
3.7194053493553922 310.64556428345566 1.183293434200847
3.724632904308808 298.75815620069386 1.1673803767189408
3.7298604592622238 289.3114912308927 1.1561679197035182
3.7350880142156395 286.17427202376234 1.156929937188298
3.7403155691690553 277.0632179869916 1.1410787325483571
3.745543124122471 276.5114896026921 1.141822391615311
3.750770679075887 273.7302324821416 1.1365614408775209
3.7559982340293026 269.0879870838572 1.1279945106793108
3.7612257889827183 273.88696569426855 1.142055660501075
3.766453343936134 272.4911237329678 1.1373866891643736
3.77168089888955 273.35881249823547 1.1344387471485247
3.7769084538429656 272.09618675310054 1.1367719799789204
3.7821360087963813 275.8450373254541 1.1517291439842905
3.787363563749797 282.8680232717899 1.1742875054685213
3.792591118703213 287.12686869410044 1.1845276177405732
3.7978186736566286 292.44873918646977 1.1923961371210912
3.8030462286100444 301.8513332434116 1.2000394436048916
3.80827378356346 312.77704467530714 1.2169906243523039
3.813501338516876 323.604713452353 1.235564193705506
3.8187288934702917 327.7119485678845 1.235762128020917
3.8239564484237074 325.55112295665117 1.224201969948803
3.829184003377123 326.093037614315 1.2193622070059345
3.834411558330539 325.2963350445419 1.2167144110412593
3.8396391132839547 325.29016286311884 1.211397192125087
3.8448666682373704 322.13517532502544 1.205320402342037
3.850094223190786 316.4467439568117 1.1927462590263318
3.855321778144202 311.9001310961721 1.1801956697970761
3.8605493330976177 306.1943856729162 1.1660864708474585
3.8657768880510335 302.8469978841389 1.148837370806837
3.8710044430044492 299.91837568338445 1.1314244787598404
3.876231997957865 305.81703356676724 1.136450625850507
3.8814595529112808 309.2853789451781 1.1351275421044484
3.8866871078646965 314.020750501081 1.1468407967122571
3.8919146628181123 319.3225256046344 1.1579165393343764
3.897142217771528 320.1763121148763 1.1586620115296382
3.902369772724944 318.3458727847831 1.1547797710673307
3.9075973276783595 319.40048685600675 1.158726096000616
3.9128248826317753 317.18059362703127 1.1519629718807816
3.918052437585191 313.12712746952224 1.1472486515862994
3.923279992538607 312.18256458033943 1.1448997981955544
3.9285075474920226 314.7325353356979 1.1499531497993944
3.9337351024454383 314.32779515026516 1.1514076245103073
3.938962657398854 318.4799379111176 1.1552714107345132
3.94419021235227 317.2049392513028 1.146558008606049
3.9494177673056856 323.74715398450115 1.157020163352994
3.9546453222591014 331.50574360242206 1.1661627128273826
3.959872877212517 343.8147971734043 1.1843137874706025
3.965100432165933 353.6746375983258 1.201790123202626
3.9703279871193486 366.3775631615265 1.2168710189461522
3.9755555420727644 380.94220961757304 1.2373548679241175
3.98078309702618 399.6801519717316 1.261186107817491
3.986010651979596 419.7535846003707 1.2848721133752954
3.9912382069330117 439.84411753547874 1.3108174247730588
3.9964657618864274 463.11283965957165 1.3434358601311938
4.001693316839844 489.3929291202106 1.3798527015709396
4.00692087179326 520.8682111210677 1.422279506939009
4.012148426746676 554.339981638072 1.4711942221246106
4.017375981700092 592.5443588853752 1.5379589527052495
4.0226035366535084 641.8943492661168 1.6101632328049522
4.027831091606925 696.2026477316336 1.6797399189526652
4.033058646560341 766.2964646845392 1.7665776577379502
4.038286201513757 840.6487426093311 1.8479200311661104
4.043513756467173 932.3514250890669 1.9518181079707697
4.0487413114205895 1034.7336772160777 2.054969684512941
4.053968866374006 1161.0166199785017 2.1772858228366623
4.059196421327422 1301.025668777839 2.3066336139021617
4.064423976280838 1468.523613317158 2.4543089838165226
4.069651531234254 1667.7522821116195 2.6160225829877506
4.0748790861876705 1892.7764715754513 2.7930246551273727
4.080106641141087 2150.89482892848 2.9787337413703043
4.085334196094503 2442.3350607021966 3.170122752202352
4.090561751047919 2757.4680119841246 3.3715989849202046
4.095789306001335 3112.8792634602114 3.5823629234588945
4.1010168609547515 3524.4876514703296 3.8240932531973963
4.106244415908168 3914.6785201303665 4.032208362703436
4.111471970861584 4345.866546979142 4.24414705615772
4.116699525815 4773.069512813351 4.437732010671936
4.121927080768416 5197.202877372516 4.579945976480892
4.1271546357218325 5609.139540291915 4.70947193976895
4.132382190675249 6000.844444164385 4.849011840810199
4.137609745628665 6372.289167384094 4.970062383272776
4.142837300582081 6727.956068565695 5.093789590698766
4.148064855535497 7001.109303725372 5.197654319423102
4.1532924104889135 7193.045164729833 5.253850294871668
4.15851996544233 7256.382633793076 5.262413218397418
4.163747520395746 7165.406727699287 5.21237674728799
4.168975075349162 7001.371616392261 5.14922519726463
4.174202630302578 6690.225419347188 5.023972116893658
4.1794301852559945 6264.118505324412 4.856126178729164
4.184657740209411 5767.810451507938 4.649348026635753
4.189885295162827 5221.701375081317 4.423230201586407
4.195112850116243 4700.838608741509 4.202906221792297
4.200340405069659 4149.873580164685 3.9416297881151134
4.2055679600230755 3616.0542110752185 3.6730794266534255
4.210795514976492 3149.5283563708585 3.4267467514473022
4.216023069929908 2735.4546041162484 3.1961225106936317
4.221250624883324 2353.3213016240225 2.960645736757467
4.22647817983674 2050.8490090863656 2.7656723498625633
4.2317057347901565 1773.680929598222 2.5689370798336557
4.236933289743573 1545.4402232890316 2.39574390392778
4.242160844696989 1354.1992733181894 2.239161684690044
4.247388399650405 1185.7738611846328 2.09075909650595
4.252615954603821 1042.8271030529984 1.958145177010472
4.257843509557238 934.8827370756296 1.853834443975336
4.263071064510654 833.3696097223374 1.7518378796257403
4.26829861946407 740.0206138312209 1.647613973130162
4.273526174417486 666.1964586034572 1.5615746169952025
4.278753729370902 603.8104338578005 1.4853727115805224
4.283981284324319 554.3118859922213 1.4293633366121044
4.289208839277735 507.0349290749828 1.3718928631079337
4.294436394231151 465.07944834838787 1.315282950286429
4.299663949184567 431.72508287380543 1.2671175829595018
4.304891504137983 402.37772833596085 1.2229966135481813
4.3101190590914 378.63140583044543 1.187803626614235
4.315346614044816 354.1707099273797 1.1513002042701888
4.320574168998232 337.04564201899814 1.1277119927144592
4.325801723951648 319.2472085300188 1.0992003448402188
4.331029278905064 305.09218349253325 1.0814879540131446
4.336256833858481 295.763343171091 1.0687098215806474
4.341484388811897 288.67470254393623 1.0614342032774058
4.346711943765313 283.41365300621015 1.0538644200414744
4.351939498718729 279.3165434518123 1.0520468412346327
4.357167053672145 271.08146817236405 1.0385197562358273
4.362394608625562 263.5934506577938 1.0324451174760108
4.367622163578978 255.67718202072024 1.0202619182018526
4.372849718532394 249.02770432590302 1.014753833809557
4.37807727348581 244.50230532193058 1.0119387897290493
4.383304828439226 240.5653011137015 1.011772196509357
4.388532383392643 235.23499942909322 1.0043982285833242
4.393759938346059 233.1954255566527 1.015082134558591
4.398987493299475 227.808925281892 1.021748778904047
4.404215048252891 221.82693129714258 1.0227871567426965
4.409442603206307 208.70341789938576 0.996498971216289
4.414670158159724 201.60849515433404 0.9859889820744884
4.41989771311314 196.28780603379622 0.9875432008366865
4.425125268066556 193.92818951755757 0.9974716830042725
4.430352823019972 192.0375660232448 1.0094219393662693
4.435580377973388 188.11755055248932 1.0000694056109047
4.440807932926805 184.22921862011458 0.9863242951915487
4.446035487880221 183.32056425154545 0.9896864185633888
4.451263042833637 179.94949484950706 0.9911674992209899
4.456490597787053 177.92106208531195 0.985407302085758
4.4617181527404695 171.3876954206499 0.9751200421993133
4.466945707693886 165.7560991264981 0.9657073839976532
4.472173262647302 162.74488404042197 0.9500838825933839
4.477400817600718 165.40759056498896 0.9681657032930963
4.482628372554134 165.90449350996712 0.9575989302472174
4.4878559275075505 170.48326466093323 0.9722621459152594
4.493083482460967 168.11857835433202 0.9704840150280462
4.498311037414383 162.99401949456308 0.9558070777704851
4.503538592367799 159.5776669714346 0.9475414143913247
4.508766147321215 161.13239725380998 0.9611554496581602
4.5139937022746315 163.11403841046584 0.9872129087338839
4.519221257228048 167.25189626609395 1.0147748298378774
4.524448812181464 167.24286392727282 1.016537758915536
4.52967636713488 163.92063492835908 1.0150666649812987
4.534903922088296 162.47566705458436 1.0105344222115387
4.5401314770417125 157.327939441569 0.9792418908886277
4.545359031995129 156.40168032259862 0.9807009880668481
4.550586586948545 160.2686021019352 0.9876961638739499
4.555814141901961 163.2763111553217 0.9919029776399171
4.561041696855377 161.09785231394014 0.9823341960285209
4.5662692518087935 163.39317810621986 0.9872990073951079
4.57149680676221 158.69385605273501 0.970444919588501
4.576724361715626 159.2332932946277 0.9780262307403194
4.581951916669042 157.35239243508903 0.9778590690953582
4.587179471622458 156.42106590821808 0.9785832480985179
4.5924070265758745 158.6845063943944 0.9999232950887418
4.597634581529291 161.55055929387632 1.018817887322383
4.602862136482707 157.83875404733263 1.0246205020104753
4.608089691436123 154.72278155064544 1.0086970665543546
4.613317246389539 150.36296862047342 0.9968785311986633
4.6185448013429555 151.44427651798506 0.9971858231025817
4.623772356296372 154.6909068568035 1.0127168984966253
4.628999911249788 153.98453479137478 1.0138592110798774
4.634227466203204 152.8205273632096 1.001812757969799
4.63945502115662 148.91362537460884 0.9720495415219558
4.6446825761100365 149.75976924059108 0.9624449527931
4.649910131063453 152.5451964665746 0.9754939833706548
4.655137686016869 155.74987119460803 0.9930606048217084
4.660365240970285 157.3724941485023 1.00757939606498
4.665592795923701 156.16528580836328 1.0093724321619917
4.6708203508771176 157.08628853060253 1.0145954961682067
4.676047905830534 157.9797478028059 1.0099362692429406
4.68127546078395 154.19504270267842 0.9924850510513412
4.686503015737366 153.64507520037418 0.9987500240385022
4.691730570690782 153.40638979812383 0.9986747797605992
4.696958125644199 152.60525518339105 1.0038303297681295
4.702185680597615 153.67042691316456 0.9904821594939074
4.707413235551031 153.2856738449849 0.979013906422298
4.712640790504447 154.13384652826 0.9848270867412466
4.717868345457863 153.41535252258473 0.9857944245247137
4.72309590041128 148.87985438896072 0.9752119457706873
4.728323455364696 146.6146773651791 0.9827000396817126
4.733551010318112 145.70956081339543 0.9854840795975164
4.738778565271528 147.07632099199176 0.9954124739715742
4.744006120224944 151.39092329749798 1.004398920799366
4.749233675178361 149.53606285135913 0.9942447933340637
4.754461230131777 153.43375334312947 1.003659537189419
4.759688785085193 149.54999010526123 0.9854537366269527
4.764916340038609 145.2684069824761 0.9550347051394346
4.770143894992025 142.02450040112706 0.939318505134815
4.775371449945442 145.1923741745556 0.9532583451944768
4.780599004898858 150.23354587410017 0.972581872341399
4.785826559852274 150.45807668922686 0.9781369500878674
4.79105411480569 147.90393518775966 0.9574254128355683
4.796281669759106 144.78627282935753 0.956318302236411
4.801509224712523 148.5057398837898 0.962913153074509
4.806736779665939 150.33392619394814 0.9853791212917118
4.811964334619355 151.63511299541628 0.9905900487066553
4.817191889572771 151.59547301763138 0.9888063664049377
4.822419444526187 148.7189614768645 0.9799416819387945
4.827646999479604 148.31898934176175 0.9646596097901214
4.83287455443302 143.441475815892 0.938486124999555
4.838102109386436 141.78125858718744 0.9275208828205911
4.843329664339852 143.79298274080938 0.9302353693091399
4.848557219293268 144.33248766255187 0.9232429621188758
4.853784774246685 147.33194987768405 0.9400701366940077
4.859012329200101 147.9560230029037 0.9421363240262086
4.864239884153517 150.23814419466916 0.9487130937564306
4.869467439106933 148.48693289280325 0.939295959967138
4.8746949940603495 142.64844392123985 0.9123400136709454
4.879922549013766 141.70095194496403 0.9078260224773971
4.885150103967182 142.85408406864371 0.9154852446646444
4.890377658920598 147.57172331838245 0.932433468201837
4.895605213874014 147.98958348683482 0.9246012769589722
4.9008327688274305 149.43048908753644 0.9421089883323401
4.906060323780847 144.54603515116452 0.9339582306110553
4.911287878734263 140.693804651742 0.9148407610519396
4.916515433687679 135.8711663804618 0.9082214117276021
4.921742988641095 137.01375835947806 0.9063394011849583
4.9269705435945115 140.54581964481713 0.9175510612609671
4.932198098547928 145.38434048442844 0.9316969363087967
4.937425653501344 146.67294872286715 0.9259549546111583
4.94265320845476 148.5892126636138 0.9362213025348834
4.947880763408176 149.39648723561262 0.9455174628081467
4.9531083183615925 152.56340881440383 0.9678533174722648
4.958335873315009 152.83867003996573 0.9767911603315604
4.963563428268425 150.1393183127648 0.9582374334237367
4.968790983221841 148.4440464185318 0.9405873602483724
4.974018538175257 146.53180097385453 0.9082729266803694
4.9792460931286735 151.90869124120718 0.9185992301668782
4.98447364808209 155.86427121582042 0.9287243047366514
4.989701203035506 157.29532867314197 0.9147389926971241
4.994928757988922 162.10936359833855 0.9101500172696257
5.000156312942338 164.07083921365012 0.9100474600938301
5.0053838678957545 165.28832821914557 0.8890077058822816
5.010611422849171 175.09945563363388 0.9098803783981333
5.015838977802587 176.67886378678148 0.8954328534720618
5.021066532756003 177.17304595140286 0.8826750738706794
5.026294087709419 172.44459618408385 0.868927196394894
5.0315216426628355 162.88616743253343 0.8478834435410597
5.036749197616252 159.11298600028786 0.8581651235796889
5.041976752569668 153.90656407339154 0.8604037172720871
5.047204307523084 153.80430242454108 0.866375095402635
5.0524318624765 153.892907163756 0.8688488403271555
5.0576594174299165 153.16140336554184 0.8519827077829485
5.062886972383333 158.3864922874239 0.8609077354421322
5.068114527336749 164.15668639882597 0.8708353395250955
5.073342082290165 169.55109194832414 0.8720643105183141
5.078569637243581 176.26680447987252 0.8765286830563906
5.0837971921969975 186.08765685627344 0.8798497191912232
5.089024747150414 196.40956768226906 0.8861824025767338
5.09425230210383 208.64112912221265 0.8913218147367415
5.099479857057246 225.349228995091 0.9057223361243545
5.104707412010662 243.0804435466785 0.9212663195698316
5.109934966964079 262.3050634024428 0.9365888847751331
5.115162521917495 279.0434400165907 0.9510378840877158
5.120390076870911 299.2673795653704 0.9737122644112659
5.125617631824327 316.80299512746967 0.9930102748173858
5.130845186777743 325.51922393512467 1.001691541891684
5.13607274173116 329.21380836147813 1.006908358379792
5.141300296684576 320.63899362993675 1.004185491885183
5.146527851637992 298.3210874977015 0.982522446790073
5.151755406591408 272.74490289737435 0.9581143649410097
5.156982961544824 245.34242690426836 0.9324214017652495
5.162210516498241 222.86085920972977 0.9132743438770101
5.167438071451657 205.58634702719962 0.9073863595451916
5.172665626405073 192.57321711293375 0.912802197877748
5.177893181358489 181.09909342845137 0.9046517715444511
5.183120736311905 170.48555036432504 0.8963199735525361
5.188348291265322 167.73089286336634 0.9070707316730594
5.193575846218738 160.52215241477623 0.88784120054938
5.198803401172154 157.96971564360547 0.8850590720302925
5.20403095612557 157.44666537347902 0.8856460848330993
5.209258511078986 156.30038005108446 0.8874962089480419
5.214486066032403 157.94015089357424 0.9020783024858787
5.219713620985819 153.6406876766896 0.897779419610946
5.224941175939235 153.99579944939165 0.8984126533716816
5.230168730892651 150.03231375245247 0.8874540144658816
5.235396285846067 148.10552986047537 0.8779862373424675
5.240623840799484 146.5077692171391 0.8685562818188878
5.2458513957529 147.36948518632593 0.8748325932372512
5.251078950706316 147.3208809418585 0.8769875867990937
5.256306505659732 148.9929755147812 0.8923419091489223
5.261534060613148 153.21696541112016 0.9063436619357679
5.266761615566565 153.74621493360138 0.8989323237355287
5.271989170519981 151.65978020326324 0.8801739964811522
5.277216725473397 151.88210964497054 0.8812068380748056
5.282444280426813 150.95582771308963 0.8785547548140606
5.2876718353802294 154.02349985964403 0.8974576359988139
5.292899390333646 150.61453530886598 0.8963712681797312
5.298126945287062 147.93197557943677 0.8973436754966626
5.303354500240478 143.17959807923384 0.8757472429548873
5.308582055193894 142.22687548336967 0.869425974315386
5.3138096101473105 141.0179182819865 0.8487373545719227
5.319037165100727 144.51192014954853 0.860424299573558
5.324264720054143 147.42156418156674 0.874547040448039
5.329492275007559 148.18739097802793 0.8833782423543893
5.334719829960975 147.69380247738337 0.8849405735397418
5.3399473849143915 146.88302185634433 0.8829214498013676
5.345174939867808 145.64502168882143 0.8751500606535175
5.350402494821224 143.3861509641199 0.8565518530593079
5.35563004977464 143.13741083039457 0.8511446357528514
5.360857604728056 141.70337409374704 0.8407124689567189
5.3660851596814725 144.32411954580286 0.8528405612202946
5.371312714634889 149.726476609747 0.8685205955884201
5.376540269588305 154.3198225738002 0.8830802802255396
5.381767824541721 154.47461975325157 0.8840867322305234
5.386995379495137 153.0784316198451 0.8840915221113486
5.3922229344485535 154.52308562374256 0.8898367066727805
5.39745048940197 152.5515234280431 0.8833438563955882
5.402678044355386 155.902573429716 0.8871898847031796
5.407905599308802 153.0302958123302 0.8622275795973453
5.413133154262218 155.49604691658 0.8551565303409961
5.4183607092156345 156.36189829357596 0.8357040725235536
5.423588264169051 159.04402481410276 0.8262524663289051
5.428815819122467 160.17829278223368 0.8205791655874396
5.434043374075883 162.38469599122448 0.8131469175873074
5.439270929029299 162.86784398140634 0.8042314957022674
5.4444984839827155 166.9744616683162 0.8092670198415968
5.449726038936132 167.97982708558132 0.8107605283885766
5.454953593889548 171.0377433442847 0.8266849546394043
5.460181148842964 168.50644147494816 0.8307576610795423
5.46540870379638 163.83066439140023 0.8260887513357937
5.4706362587497965 163.03956989959704 0.8290399096897345
5.475863813703213 161.68733680423088 0.8324470175020549
5.481091368656629 162.24106021843048 0.8355507808667837
5.486318923610045 160.04621728766008 0.8400123414359726
5.491546478563461 162.11808746894437 0.8534148263559977
5.4967740335168775 161.86621854221414 0.8557193978419583
5.502001588470294 164.77704849209582 0.8626919203052271
5.50722914342371 162.20246475656958 0.8480744345976813
5.512456698377126 161.02804519446266 0.8450543152571212
5.517684253330542 161.04656715397954 0.8472186201239122
5.522911808283959 162.0766365139949 0.8459063152518674
5.528139363237375 163.08778900943 0.8514357290843063
5.533366918190791 163.16106185765125 0.8522591939257826
5.538594473144207 160.97706962431266 0.8415138658191671
5.543822028097623 160.33475891139457 0.8313334463368754
5.54904958305104 160.94948243067742 0.8200446055056114
5.554277138004456 164.24342784935408 0.8232810209725161
5.559504692957872 165.1158241893803 0.81398465579424
5.564732247911288 170.03525610901673 0.8247872058380242
5.569959802864704 173.78937224492557 0.8263531162025616
5.575187357818121 173.40510382275644 0.8152609249434718
5.580414912771537 179.6351936757094 0.8198121962429162
5.585642467724953 182.3925361604856 0.8187034159444041
5.590870022678369 186.0020964075573 0.8162398098838832
5.596097577631785 187.94106402866194 0.8166451245629713
5.601325132585202 191.83467224134841 0.8208713504296071
5.606552687538618 201.51572221625452 0.83090138864852
5.611780242492034 207.07114637156016 0.8264249417399088
5.61700779744545 215.05872023426332 0.8273933427723708
5.622235352398866 231.88855314092106 0.8454610158409027
5.627462907352283 255.0997647552577 0.8691477060324203
5.632690462305699 290.3418567001109 0.9133514983921891
5.637918017259115 337.7067216133848 0.9691730288608376
5.643145572212531 397.98075626271793 1.040006314664679
5.648373127165947 469.8154217825156 1.1248406506184874
5.653600682119364 533.8777605391624 1.1932726872438795
5.65882823707278 591.2464166680372 1.2535970468217492
5.664055792026196 626.3720634451123 1.2893149505709491
5.669283346979612 650.562387895699 1.3136326487078023
5.674510901933028 666.1233599121084 1.3273027844194973
5.679738456886445 672.7374404651895 1.3329076643727393
5.684966011839861 672.9700671087116 1.3312405301159895
5.690193566793277 672.4512212813436 1.329317594253461
5.695421121746693 671.9549728032024 1.3277633312204835
5.700648676700109 678.0635953580049 1.3334728379605523
5.705876231653526 680.9411700343569 1.336266323528103
5.711103786606942 674.9486393813827 1.329722233921724
5.716331341560358 670.0260907401707 1.3237666285562821
5.721558896513774 665.418762588677 1.3190061235143613
5.7267864514671905 663.8182705375134 1.3169385116707737
5.732014006420607 662.1524716190647 1.3154973583471685
5.737241561374023 656.4489666102953 1.3096551470529938
5.742469116327439 653.2732964973366 1.3060453760510609
5.747696671280855 660.1985050737359 1.3121441394154698
5.7529242262342715 670.9705859472489 1.3214616432596538
5.758151781187688 687.2765489423164 1.335882407098522
5.763379336141104 708.7328276873521 1.3559475530889398
5.76860689109452 725.4944292587859 1.3694071840114768
5.773834446047936 750.0130648526305 1.391436851367572
5.7790620010013525 767.5016990984124 1.4073101711681135
5.784289555954769 776.5581932911414 1.4166845660933438
5.789517110908185 771.5737166001954 1.4102801267881635
5.794744665861601 743.0052281134414 1.3827402520226242
5.799972220815017 690.6207728446595 1.3329101626506368
5.8051997757684335 624.7201475526923 1.2689397033707712
5.81042733072185 547.6205181752849 1.1893220262465487
5.815654885675266 466.3240291252701 1.1010001347970526
5.820882440628682 396.62610130401356 1.0230284923964177
5.826109995582098 342.843098207565 0.9627048515043245
5.8313375505355145 304.09666606073876 0.9209113028856715
5.836565105488931 273.8165985244555 0.8870478707202826
5.841792660442347 247.22489405913603 0.8582904808587691
5.847020215395763 226.91304924304058 0.8317925199393715
5.852247770349179 211.5388155441216 0.8092132064732009
5.8574753253025955 204.274540623225 0.7991857824629209
5.862702880256012 199.224659777982 0.7940481461431949
5.867930435209428 197.57463293600907 0.797232159394129
5.873157990162844 193.0559569650212 0.7971396119881851
5.87838554511626 191.79073301800491 0.7980333934991671
5.8836131000696765 188.11189090539062 0.7954557178812985
5.888840655023093 185.23096996348906 0.788871972774628
5.894068209976509 182.66577677004145 0.7788606560152891
5.899295764929925 183.95645377893334 0.769633251304162
5.904523319883341 185.1926586782181 0.7715510664692827
5.9097508748367575 191.10165587488024 0.7858335580818433
5.914978429790174 195.58377503396312 0.79982194186761
5.92020598474359 194.6077688898129 0.8019899626665705
5.925433539697006 196.44372730178475 0.8065150705282792
5.930661094650422 195.83989600087727 0.8011522680475266
5.9358886496038386 194.21282039533762 0.7904701793692588
5.941116204557255 197.86364782405352 0.7926800866880277
5.946343759510671 198.0868169240013 0.7906212364477478
5.951571314464087 200.0965640182224 0.7968804118518392
5.956798869417503 202.65855605777708 0.8004218444676908
5.96202642437092 207.07639130079832 0.8023117756358171
5.967253979324336 213.71772436593142 0.8138164177041667
5.972481534277752 220.98193394562878 0.823280446210902
5.977709089231168 230.03257776899827 0.8385180860910106
5.982936644184584 239.4022444122343 0.8537700494561385
5.988164199138001 250.37801316378093 0.8669691329579269
5.993391754091417 262.47500575854707 0.8826686886473133
5.998619309044833 277.5549319083218 0.9021297195125939
6.003846863998249 298.64528090192283 0.9291344766654736
6.009074418951665 324.77777071546944 0.9638845665418854
6.014301973905082 352.53725991278196 1.001110778653178
6.019529528858498 388.33833934219194 1.0460820147216423
6.024757083811914 428.1110152647737 1.096323985404134
6.02998463876533 475.47635720809194 1.152876021597678
6.035212193718746 535.4911996833252 1.2220737255545484
6.040439748672163 607.5853242917124 1.3028259216805893
6.045667303625579 692.1442321961617 1.3906390604625272
6.050894858578995 792.4081876803467 1.4884248285599107
6.056122413532411 896.333069058942 1.5841879527626672
6.061349968485827 1004.4390437736288 1.6780687797542382
6.066577523439244 1113.0688270604396 1.767452162030911
6.07180507839266 1204.4222101497642 1.8412849950626924
6.077032633346076 1275.4574235275572 1.8949238065593994
6.082260188299492 1318.2267131074748 1.9280814913095565
6.087487743252908 1321.5024816325272 1.9326099719211594
6.092715298206325 1301.152479458863 1.9232710238236936
6.097942853159741 1250.0709990841456 1.8878125400370442
6.103170408113157 1184.0275719708034 1.8414107652658709
6.108397963066573 1097.637365159717 1.7721836084706424
6.113625518019989 1000.6110733419473 1.694424913555671
6.118853072973406 903.8611459474963 1.6118565009427959
6.124080627926822 805.4003408953303 1.523415096158428
6.129308182880238 712.2506594286281 1.4344942503551021
6.134535737833654 628.9660402988013 1.34812244226769
6.1397632927870704 557.6034844697216 1.2698308994191965
6.144990847740487 502.1383412947188 1.2088375602815733
6.150218402693903 455.63107060441706 1.1580166787028416
6.155445957647319 415.1075064374278 1.1095774939392562
6.160673512600735 376.3366530724043 1.0630569162435013
6.1659010675541515 346.4601148078764 1.0301344823772984
6.171128622507568 328.9953099895118 1.0107977511198936
6.176356177460984 310.6265272641543 0.9868293722740961
6.1815837324144 296.2773785613849 0.9668922347366208
6.186811287367816 282.4711186752833 0.9513535755057388
6.1920388423212325 269.3624611780083 0.9346802845809195
6.197266397274649 262.42320996625926 0.9297223947846436
6.202493952228065 256.9287454387627 0.9238374236924228
6.207721507181481 243.62247756253203 0.8905873706742687
6.212949062134897 238.44228360805658 0.8776972872182419
6.2181766170883135 229.10967019551987 0.8601255646255693
6.22340417204173 223.37856380696144 0.8496107404541472
6.228631726995146 219.96060406020254 0.8490121255760291
6.233859281948562 219.3358767714918 0.8515133495745683
6.239086836901978 218.68184601458216 0.8538295775936109
6.2443143918553945 214.21518048719682 0.847871019949583
6.249541946808811 211.61698094892748 0.8353411966360207
6.254769501762227 209.35593163286754 0.8301542799410371
6.259997056715643 209.73353397489248 0.8325620074303963
6.265224611669059 208.00020908295295 0.8319838453749315
6.2704521666224755 201.97030939306134 0.8214726777623605
6.275679721575892 197.08755046586347 0.8122882131794157
6.280907276529308 194.84723689870808 0.8065731285233219
6.286134831482724 195.02105701086478 0.8061880575378318
6.29136238643614 195.78092594006839 0.8063908731352468
6.2965899413895565 196.6841604742897 0.8051936322507763
6.301817496342973 199.62911649955117 0.8150898245267888
6.307045051296389 203.82550874992256 0.8263619336797615
6.312272606249805 205.4311015289273 0.8320116796271495
6.317500161203221 202.95113508059603 0.8295248710541019
6.3227277161566375 197.59381495082272 0.8165420404195269
6.327955271110054 194.00728441065465 0.8029462784204594
6.33318282606347 190.62424609934368 0.7931858472029485
6.338410381016886 190.30374908309477 0.7955302875182599
6.343637935970302 191.24011615526874 0.8010257445006244
6.3488654909237185 190.07594312590322 0.807224691329145
6.354093045877135 189.98191416243506 0.8140605886317535
6.359320600830551 188.08983132422162 0.8064064966864471
6.364548155783967 189.64031269186304 0.8075619868594524
6.369775710737383 189.98375382900787 0.8010828568909084
6.3750032656908 188.44212610054947 0.7926729112800095
6.380230820644216 190.47302239235918 0.7938521492969144
6.385458375597632 191.31975019302504 0.793654189942715
6.390685930551048 192.43372485222946 0.7940718879868741
6.395913485504464 191.3898033437055 0.7895053564171236
6.401141040457881 188.16121655563347 0.7830139035568273
6.406368595411297 185.84512656621482 0.7814282462778048
6.411596150364713 189.0414363939613 0.7843841540599487
6.416823705318129 191.8686014001251 0.7871704452331971
6.422051260271545 195.83079127620803 0.7973737057007566
6.427278815224962 195.55124950059115 0.7982333187683238
6.432506370178378 194.38492690188485 0.8004226433693653
6.437733925131794 193.83934311180357 0.7973277076683792
6.44296148008521 195.32870427073595 0.7918928008964098
6.448189035038626 198.36400073909815 0.7926407078261714
6.453416589992043 200.0093711206795 0.794826579805631
6.458644144945459 200.1301997233608 0.7984184523162801
6.463871699898875 199.82294082159106 0.7947216783940888
6.469099254852291 200.99055452002742 0.7959450069146752
6.474326809805707 202.37407263278584 0.7951075673556307
6.479554364759124 209.3020501850462 0.8048329176573462
6.48478191971254 212.90657948150374 0.8083823573139332
6.490009474665956 212.1573611238432 0.8023739704414475
6.495237029619372 209.50573522607456 0.7940926594671996
6.500464584572788 205.58550870056087 0.7808414322058659
6.505692139526205 204.07600522614695 0.7742563259731199
6.510919694479621 211.31223497667366 0.7840307387126498
6.516147249433037 218.2724492711322 0.7964041721548004
6.521374804386453 224.7740515471631 0.8062016551940993
6.526602359339869 232.41414457007818 0.8141432912366279
6.531829914293286 240.10919656042665 0.8209728628202171
6.537057469246702 250.1799113493163 0.8313681403387815
6.542285024200118 263.4001255324998 0.8433836852425869
6.547512579153534 277.67129024418807 0.8562690771028525
6.55274013410695 292.3243129379674 0.8698911966398961
6.557967689060367 310.32508801194996 0.8888883512673051
6.563195244013783 325.84380237772723 0.9057399557693271
6.568422798967199 341.1456535624558 0.9247396911792511
6.573650353920615 349.7050317220271 0.9310786522826086
6.5788779088740315 357.4026011584129 0.937819523304022
6.584105463827448 362.0626599547894 0.9433012190758299
6.589333018780864 357.5983437103283 0.9368890229446466
6.59456057373428 355.38790193839486 0.9338147017039905
6.599788128687696 347.54001974162077 0.9242087828643379
6.6050156836411125 339.84870546405216 0.9178609544818825
6.610243238594529 326.4065429051521 0.9044223736740357
6.615470793547945 311.65863002525913 0.8908946353379823
6.620698348501361 298.8376400781112 0.8752413579853271
6.625925903454777 289.1275847290483 0.8619896798972133
6.6311534584081935 281.1823102380324 0.8527933054772511
6.63638101336161 272.8284750077732 0.8471127710388946
6.641608568315026 265.5055093221758 0.8376470614103004
6.646836123268442 259.1677000739426 0.8292898017284772
6.652063678221858 253.85778240302827 0.8210782343477196
6.6572912331752745 248.78553796369792 0.8121271762453874
6.662518788128691 245.64304306029487 0.8085890432735815
6.667746343082107 238.20666140539305 0.7921809738502857
6.672973898035523 236.36800890274264 0.7919915174966942
6.678201452988939 233.22520397838477 0.7889291765243436
6.6834290079423555 231.58924625981427 0.7915667901820587
6.688656562895772 228.77416427924788 0.790950462963116
6.693884117849188 225.7316968023293 0.7902950818355322
6.699111672802604 222.5341186949919 0.7844942346932449
6.70433922775602 220.3123746744559 0.7813899941211103
6.7095667827094365 220.31305010692714 0.7838602365316956
6.714794337662853 221.94463748309843 0.7856522333928946
6.720021892616269 224.27341963823775 0.7893204365617593
6.725249447569685 227.42875859514803 0.7963082251078085
6.730477002523101 231.10043619890706 0.8017927849257718
6.7357045574765175 232.0084257560716 0.8023339140920495
6.740932112429934 229.1118263027853 0.7949925723681791
6.74615966738335 226.54287006022636 0.7882737826942514
6.751387222336766 222.50910496592996 0.7796108225329232
6.756614777290182 221.39325835803965 0.7785835415205716
6.7618423322435985 221.02879300201272 0.7786817005399226
6.767069887197015 222.48998608639363 0.7840556188253512
6.772297442150431 227.04777469548654 0.7906925973092155
6.777524997103847 228.83447316558536 0.789529127537881
6.782752552057263 229.87696791064175 0.7875934727935081
6.7879801070106796 227.04872133694647 0.7818755025312176
6.793207661964096 221.57323125582195 0.7729778058505907
6.798435216917512 220.98702421935943 0.7760766354801674
6.803662771870928 227.05829295787788 0.7846456173881329
6.808890326824344 232.8953298423053 0.7903060724168515
6.814117881777761 235.741261163283 0.7904333359500001
6.819345436731177 230.55946452791068 0.77865047544816
6.824572991684593 228.11485455267606 0.7749401882005844
6.829800546638009 226.96834504018375 0.7746508788183049
6.835028101591425 230.713423586168 0.7801096478704974
6.840255656544842 233.3599298976196 0.7813771310501705
6.845483211498258 232.84688500171808 0.7777825364258941
6.850710766451674 230.83132243383602 0.771003018923389
6.85593832140509 234.83830667970992 0.7773949699361531
6.861165876358506 240.18572471004552 0.7892451867848803
6.866393431311923 247.52065634196705 0.8014815344054447
6.871620986265339 251.81259748140073 0.8075064693138853
6.876848541218755 253.84302690073062 0.8061329389875317
6.882076096172171 255.692671532667 0.8071650794606605
6.887303651125587 257.98565908037904 0.8090324064465393
6.892531206079004 260.67072808956925 0.8102676869612276
6.89775876103242 263.6295972451462 0.8109329352328684
6.902986315985836 267.7581459269903 0.8136986486949939
6.908213870939252 270.85098863241114 0.8168328804201295
6.913441425892668 273.10386094907784 0.8160948639604508
6.918668980846085 275.04772854791867 0.8172808515459061
6.923896535799501 279.28559027384193 0.8225120950063719
6.929124090752917 285.84000620199663 0.8283211904090111
6.934351645706333 287.2001203756102 0.8272263840066021
6.939579200659749 293.4298947125236 0.8312868828424255
6.944806755613166 301.6536402797279 0.8410255671046104
6.950034310566582 312.7119009269768 0.8557405048018427
6.955261865519998 319.10708640845667 0.8609998755166002
6.960489420473414 328.17266909647213 0.8699255553907769
6.96571697542683 332.9359492322402 0.8701596292673567
6.970944530380247 341.83519268886573 0.8790186751621082
6.976172085333663 362.31682299705926 0.903631060356881
6.981399640287079 382.947268864845 0.9275188722933828
6.986627195240495 412.1365888965729 0.9614631816673249
6.9918547501939114 450.018806533957 1.0020891395069493
6.997082305147328 499.7749137448786 1.0531581652915238
7.002309860100744 564.674355896396 1.1154749274567044
7.00753741505416 659.3289269837771 1.2023603463081989
7.012764970007576 787.3575072056669 1.3124155884576632
7.0179925249609925 947.052686656435 1.4388423423605046
7.023220079914409 1116.8126121937319 1.5618028971446491
7.028447634867825 1262.685921173347 1.6579250616163128
7.033675189821241 1368.870383292996 1.7246055738647539
7.038902744774657 1417.1444158887984 1.7522610221311787
7.0441302997280735 1397.6017016950727 1.7392288135799807
7.04935785468149 1325.3424127474816 1.6925273551488236
7.054585409634906 1215.2253698696181 1.6185611097490398
7.059812964588322 1089.8007767672636 1.531421315121005
7.065040519541738 976.9274023947496 1.4502962944031919
7.0702680744951545 875.0099775679467 1.37334662472018
7.075495629448571 792.3089102141164 1.3069649402292003
7.080723184401987 721.0722557296571 1.2468881908571516
7.085950739355403 669.1251435645494 1.2004841568416742
7.091178294308819 630.3532480528198 1.1641093800183169
7.0964058492622355 602.9712225526528 1.1371087304083454
7.101633404215652 582.5337521459969 1.1180230751270628
7.106860959169068 570.141184574811 1.1067935562506495
7.112088514122484 557.2283818380882 1.0951401560594505
7.1173160690759 549.120236386912 1.0880703052391658
7.1225436240293165 537.6073444056636 1.0769110779394766
7.127771178982733 528.3018742030896 1.0672465707116383
7.132998733936149 518.799275805124 1.057164053750446
7.138226288889565 510.90854658538814 1.0489466033388235
7.143453843842981 504.8769150125378 1.042568338167055
7.1486813987963975 503.73068211121273 1.0411444334521698
7.153908953749814 501.6745909307081 1.0383560119191813
7.15913650870323 501.5135727789019 1.0374917872576637
7.164364063656646 500.9161293774799 1.0363739507415544
7.169591618610062 499.4143803851121 1.0335227569094303
7.1748191735634785 507.390490639412 1.0412329674386556
7.180046728516895 523.3989852357385 1.0576737487205472
7.185274283470311 554.1941821427563 1.0894703787747153
7.190501838423727 601.38297207171 1.1342317432476459
7.195729393377143 668.6330131511323 1.1940623281180667
7.2009569483305595 768.9020276661763 1.2790738367025312
7.206184503283976 895.430264529399 1.3779661093734752
7.211412058237392 1045.4442100130489 1.4860596116227307
7.216639613190808 1203.1390662289 1.5914642196274589
7.221867168144224 1371.125220981017 1.6978868528546378
7.227094723097641 1539.418064894867 1.7995663721540913
7.232322278051057 1688.2018194416726 1.8842457794022784
7.237549833004473 1793.7907671417606 1.9400669290004182
7.242777387957889 1809.3752989034685 1.9445058236194899
7.248004942911305 1739.5018108159104 1.903736313559916
7.253232497864722 1595.236370365776 1.8214445246803996
7.258460052818138 1391.485931439168 1.7018730236399877
7.263687607771554 1178.6707606882258 1.5672646989230843
7.26891516272497 970.6816901039938 1.4225278571361746
7.274142717678386 792.7360399362851 1.2854059426777458
7.279370272631803 655.2325956901352 1.1686047244173354
7.284597827585219 545.8597868354879 1.0691747830601046
7.289825382538635 476.7160707851689 1.001501647308688
7.295052937492051 430.3192214356543 0.9555767817874953
7.300280492445467 398.1656749450539 0.9233206784748729
7.305508047398884 375.94846378560527 0.8991791526492805
7.3107356023523 359.4993485183436 0.8810552668217349
7.315963157305716 346.2820880162822 0.8658484080278664
7.321190712259132 338.3507395636998 0.8577006781790759
7.326418267212548 328.6890201146114 0.8467739522918265
7.331645822165965 322.99972022296157 0.8400299081067644
7.336873377119381 314.3256487540768 0.8274895834475376
7.342100932072797 310.1100877876756 0.8204223540073666
7.347328487026213 310.0526073315877 0.8193813399987702
7.352556041979629 310.29091952698127 0.8199118820124831
7.357783596933046 310.43071360738907 0.8229145071785811
7.363011151886462 310.4857604978296 0.8244522331621794
7.368238706839878 306.32793566881827 0.8218712624138484
7.373466261793294 307.3331537507726 0.8235696016192059
7.37869381674671 304.281713564379 0.8174044210374038
7.383921371700127 302.5124747857243 0.8139846565911093
7.389148926653543 301.45332589773835 0.8128573430083693
7.394376481606959 300.48954399423593 0.8114084643879792
7.399604036560375 301.81855063516423 0.8123859652889384
7.4048315915137914 304.35608409817564 0.8147892443291084
7.410059146467208 304.2329657195954 0.8134440467285906
7.415286701420624 305.21690654841564 0.8160499867182253
7.42051425637404 304.57555634607843 0.8148257268775267
7.425741811327456 303.56621691980524 0.8148216005141193
7.4309693662808725 306.55496697969016 0.818505112050384
7.436196921234289 308.8080324562128 0.8210091229604786
7.441424476187705 310.02341996554526 0.8198643432975375
7.446652031141121 313.64213902944186 0.8224461103875133
7.451879586094537 314.45360180306784 0.8226112481476452
7.4571071410479535 318.6917373276268 0.8252264122169405
7.46233469600137 321.26348226874615 0.8278748477629209
7.467562250954786 325.5753660577347 0.834853603975405
7.472789805908202 328.8104815281038 0.8373188446217302
7.478017360861618 331.66552826862784 0.8401075953763253
7.4832449158150345 339.0488758544378 0.8452882564506573
7.488472470768451 343.79401696140036 0.8491540885081087
7.493700025721867 349.2000824373488 0.854936756864376
7.498927580675283 359.66082079581366 0.8673610572835995
7.504155135628699 372.23998270894856 0.8807795848085304
7.5093826905821155 383.08571587586545 0.8904663757492783
7.514610245535532 393.4644055854458 0.8991385632469321
7.519837800488948 401.9580839065902 0.9066574182060781
7.525065355442364 409.5795158858789 0.9154015551254051
7.53029291039578 418.69953818085946 0.925776966180894
7.5355204653491965 424.101680628014 0.9308085016995297
7.540748020302613 426.9501799344951 0.933157201119091
7.545975575256029 426.0174519097108 0.9290832778914959
7.551203130209445 426.31744261956106 0.9291775918171947
7.556430685162861 423.62578037895327 0.9266771344645025
7.5616582401162775 422.9239757448418 0.9256799731434161
7.566885795069694 416.23012980688566 0.9190339240295501
7.57211335002311 411.7952437101128 0.9140751067664789
7.577340904976526 404.4836568061573 0.9067474283005413
7.582568459929942 392.8329862875143 0.8937166317329507
7.5877960148833585 389.01268412583215 0.8898497804306932
7.593023569836775 386.6641889257621 0.8863808954017731
7.598251124790191 388.4888050672536 0.8881939599669539
7.603478679743607 387.80842024881275 0.886439149429142
7.608706234697023 385.7951138594303 0.8840164250143764
7.6139337896504395 384.6392859244409 0.8821069504780041
7.619161344603856 387.2511012381928 0.885316009147602
7.624388899557272 389.2257046472739 0.8877911893038205
7.629616454510688 390.84793133801014 0.8895958713738019
7.634844009464104 389.62281986905435 0.8873809513244963
7.6400715644175206 391.0855890833757 0.889242453093913
7.645299119370937 399.2235091437281 0.897861009513666
7.650526674324353 410.2660201659648 0.9089548701665945
7.655754229277769 420.64127793144735 0.9200421397053519
7.660981784231185 423.6042302969592 0.9212018292219135
7.666209339184602 434.23274596861404 0.9312673505224461
7.671436894138018 443.04298359569356 0.9387475238039061
7.676664449091434 456.9665200304266 0.952892128927187
7.68189200404485 474.84966459930564 0.9712332449306194
7.687119558998266 491.2254442275726 0.9871425385316004
7.692347113951683 509.22374632857566 1.0047738340230383
7.697574668905099 525.9371989505867 1.0200396851276765
7.702802223858515 537.6936149458775 1.0295555311056035
7.708029778811931 545.5243305965081 1.0360679637203738
7.713257333765347 551.9322008277795 1.0406161140128085
7.718484888718764 552.4250681307626 1.0399441039264352
7.72371244367218 552.3430308427643 1.0399209611830076
7.728939998625596 550.9372050772433 1.0370940416607723
7.734167553579012 544.9841511072025 1.031790769841292
7.739395108532428 541.7972627168804 1.0290318629036594
7.744622663485845 538.6187922670626 1.0254628792557834
7.749850218439261 536.4719118921037 1.022896601244018
7.755077773392677 535.836647357359 1.0218174152993966
7.760305328346093 526.734462916238 1.0133027395431264
7.765532883299509 520.1962590916617 1.0068121958425225
7.770760438252926 511.69167151119257 0.9979185615011162
7.775987993206342 502.9841809708408 0.9891197945132951
7.781215548159758 495.0803163880106 0.9810053435845514
7.786443103113174 482.67873148765386 0.9684781285732676
7.79167065806659 474.37351737677886 0.9604372326935922
7.796898213020007 461.8305723814779 0.9482576372046924
7.802125767973423 456.05897802538766 0.9428739021788836
7.807353322926839 452.3361328334226 0.9404171123301153
7.812580877880255 449.11488161224565 0.9374595603686148
7.817808432833671 446.75541379514016 0.9335894999753916
7.823035987787088 444.45185996828553 0.9296907182677863
7.828263542740504 444.38534379149394 0.9287306226292235
7.83349109769392 443.3637813236476 0.9265239272954342
7.838718652647336 443.8454081419764 0.9288034671386403
7.8439462076007525 444.3935431554921 0.9298238577605865
7.849173762554169 449.8824077907677 0.9349627338212627
7.854401317507585 450.7924729818459 0.9343644229948721
7.859628872461001 453.9890893887898 0.9365348734809517
7.864856427414417 458.6559574229651 0.9399212231015955
7.8700839823678335 466.2480356165173 0.9469877226586872
7.87531153732125 476.0799389259046 0.9567573738744712
7.880539092274666 485.2826302024882 0.9647067511890879
7.885766647228082 496.75780053870045 0.9756924959580071
7.890994202181498 508.56498233237284 0.9868683474709546
7.8962217571349145 520.1665540800788 0.9985538929536645
7.901449312088331 534.5533285519327 1.0119586731675319
7.906676867041747 545.1601610370724 1.0210861494279355
7.911904421995163 554.1102052212934 1.0281271360024706
7.917131976948579 566.2932818536741 1.03840535417397
7.9223595319019955 583.1771457734956 1.0538813381413408
7.927587086855412 598.7845510678883 1.0681617755370894
7.932814641808828 610.1403338810209 1.076537760392526
7.938042196762244 624.0670398078033 1.0875379481843017
7.94326975171566 636.1136464147958 1.0971106394431696
7.9484973066690765 650.8245295272413 1.109864966882002
7.953724861622493 663.4984994603872 1.1199096948564156
7.958952416575909 680.19200442781 1.1335978365613857
7.964179971529325 693.3641958044972 1.14396236291334
7.969407526482741 695.7328418783127 1.144520928037869
7.9746350814361575 700.4293865301318 1.1475946817763067
7.979862636389574 701.8490625769522 1.1495908077253587
7.98509019134299 702.4536348705244 1.1495705941260574
7.990317746296406 705.1361315830243 1.1514077222454002
7.995545301249822 701.5100959362478 1.1480341171029744
8.000772856203238 692.4569556920943 1.1395419623271452
8.006000411156654 681.8368399955257 1.1302850973275156
8.01122796611007 672.7430172030316 1.122137695742438
8.016455521063486 658.0088982579508 1.1083785886316049
8.021683076016902 644.4911624283644 1.0966714321848792
8.026910630970319 634.0038269417761 1.0869978904876634
8.032138185923735 623.4709945080115 1.0778198733209465
8.037365740877151 611.8193226024995 1.0668755780525185
8.042593295830567 603.4320916754061 1.059196232148925
8.047820850783983 593.1663872938943 1.051133537461259
8.0530484057374 582.4937698856191 1.0418210244266788
8.058275960690816 574.2895532670436 1.0336294800229053
8.063503515644232 564.2738484097608 1.0232690668440643
8.068731070597648 563.5881404369914 1.0224928740370338
8.073958625551064 562.5351691253909 1.0222075746418857
8.07918618050448 557.6138337899424 1.018525627655881
8.084413735457897 551.6736733778698 1.01251598637907
8.089641290411313 547.0915737712847 1.008452407918217
8.09486884536473 548.3021778774635 1.009608089475022
8.100096400318145 550.1223358575438 1.0112940799354315
8.105323955271562 544.6035694342864 1.005191223109991
8.110551510224978 539.2361443029454 0.9975386926527042
8.115779065178394 538.5185046362362 0.9959683584812579
8.12100662013181 543.1677579633435 1.0001737320630277
8.126234175085226 553.6623109281335 1.0114615354355758
8.131461730038643 560.9088651183696 1.0181799538772769
8.136689284992059 567.7074977955638 1.023308656489311
8.141916839945475 576.7816806533893 1.030581657565945
8.147144394898891 595.1812271700604 1.045951909158248
8.152371949852308 618.6865248915511 1.0653379223815984
8.157599504805724 647.0677921374049 1.0889043907078202
8.16282705975914 677.3784593432302 1.1137003323984207
8.168054614712556 703.8859018686745 1.1355897004010163
8.173282169665972 723.0548023000956 1.1505686691952808
8.178509724619389 726.8985848433564 1.1531997108171101
8.183737279572805 732.8998897146495 1.1573600642153719
8.188964834526221 731.6619840470431 1.154727630236132
8.194192389479637 725.7724795239579 1.1491071406395563
8.199419944433053 721.4164416277928 1.1446184211849075
8.20464749938647 708.7170291858615 1.1345559399085292
8.209875054339886 701.4382314396239 1.1286445132510987
8.215102609293302 693.7823816540064 1.1231752443078196
8.220330164246718 685.2620491053009 1.1157271505629405
8.225557719200134 681.0056999102342 1.1122745584882059
8.23078527415355 673.5530255665667 1.1057993236911385
8.236012829106967 674.4028168773274 1.10670198119968
8.241240384060383 672.804022607086 1.1045472027181982
8.2464679390138 668.4573577519008 1.1003033391698043
8.251695493967215 672.2420993744502 1.102974945588833
8.256923048920632 671.850878329128 1.1017242834480394
8.262150603874048 672.3624226458378 1.1024795506665186
8.267378158827464 666.4049988237134 1.0975635978524279
8.27260571378088 660.6910193092856 1.0922217983090905
8.277833268734296 657.6242195029193 1.0890173470773035
8.283060823687713 651.3214407378061 1.0832272040251532
8.288288378641129 647.4460906311348 1.0798216326497696
8.293515933594545 638.1105024375958 1.0717150393982935
8.298743488547961 633.7618023170279 1.066909756612859
8.303971043501377 634.5820260551322 1.0668966997326679
8.309198598454794 635.890887185038 1.0673490508886179
8.31442615340821 637.968082349815 1.0690388130070074
8.319653708361626 643.9577611514692 1.0746143340672751
8.324881263315042 651.1487983714042 1.080206041780482
8.330108818268458 654.3575759393854 1.08270488123284
8.335336373221875 658.7998285547254 1.0849057882532895
8.34056392817529 666.2761484574119 1.0897123793173484
8.345791483128707 671.3326658518406 1.0929462000625019
8.351019038082123 674.6269076255827 1.0957464277206155
8.35624659303554 677.3878871786956 1.0978632461140438
8.361474147988956 679.6530025978736 1.0992513512842688
8.366701702942372 681.0269730317714 1.0998501625786439
8.371929257895788 688.973305560742 1.1057166662541644
8.377156812849204 692.2685008333347 1.1082718237774287
8.38238436780262 700.0865145480016 1.1147158473290004
8.387611922756037 696.8212767799199 1.112153632513066
8.392839477709453 689.5616080376667 1.1058315440270183
8.398067032662869 677.6706646787485 1.0962627335836168
8.403294587616285 663.0450078308597 1.0846727889986396
8.408522142569701 650.4699786415831 1.0726039098496314
8.413749697523118 641.1417498611453 1.064389025481842
8.418977252476534 631.7113675798579 1.056484805530537
8.42420480742995 618.5218540927701 1.0455276631773918
8.429432362383366 601.714390255191 1.0313233940921709
8.434659917336782 587.1562409390507 1.0189467985140062
8.439887472290199 576.6826333042519 1.008309211206677
8.445115027243615 569.9451651246549 1.0024496682357833
8.450342582197031 562.8383819606885 0.996114361074978
8.455570137150447 557.3946890160903 0.9925038197709509
8.460797692103863 550.9590582472217 0.9864240578987662
8.46602524705728 544.382960212835 0.9798002464864836
8.471252802010696 537.3095948941959 0.9729768625385968
8.476480356964112 535.4935610994083 0.9712142133762803
8.481707911917528 533.1621934718025 0.9687857368867037
8.486935466870944 530.7983027041028 0.9661615845124604
8.49216302182436 532.8127332624122 0.967163753052648
8.497390576777777 533.0238273011082 0.9666204033916406
8.502618131731193 536.5986693148794 0.9691480797487616
8.50784568668461 535.0919608308405 0.967334313114678
8.513073241638025 533.2360462198108 0.9663515438460728
8.518300796591442 528.0772717902773 0.9612955485351103
8.523528351544858 523.0969703464439 0.9566796504480378
8.528755906498274 522.69015371499 0.9561926931820066
8.53398346145169 518.6897269292381 0.9517987962040451
8.539211016405106 516.4212259939095 0.9495076018592558
8.544438571358523 514.2730180412867 0.9478131045007046
8.549666126311939 511.8936740997644 0.9458808491947909
8.554893681265355 513.4604392977213 0.947528108578511
8.560121236218771 511.8047025339782 0.9438656613965316
8.565348791172188 512.7692205165152 0.9442692780022808
8.570576346125604 514.9780559816288 0.9462657431344262
8.57580390107902 512.7942393364882 0.9445362292431055
8.581031456032436 516.7828481071023 0.9481781957126223
8.586259010985852 512.2890885878459 0.9429191878443928
8.591486565939269 517.2167883685155 0.948474519033818
8.596714120892685 520.6950020264744 0.9514293557068373
8.601941675846101 520.7706993697808 0.9513363702733499
8.607169230799517 521.2194914921013 0.9507074887871203
8.612396785752933 521.1773311986357 0.950290975352793
8.61762434070635 522.5215459284894 0.9516677878736816
8.622851895659766 522.6586618746552 0.9510152758056443
8.628079450613182 527.9243364011656 0.9548309666227333
8.633307005566598 531.7240325567903 0.9566703395653132
8.638534560520014 536.0954541313454 0.9597679954559747
8.64376211547343 544.6135703500829 0.9668019906635561
8.648989670426847 550.9979566162315 0.972109557350979
8.654217225380263 559.4700067279105 0.9798448243959541
8.65944478033368 567.4777619686527 0.9868644594802143
8.664672335287095 569.104825925751 0.9870973552770873
8.669899890240512 575.9680344527436 0.9921567236416636
8.675127445193928 584.7830190980904 0.9994322596053422
8.680355000147344 595.3120091783892 1.009139194785592
8.68558255510076 606.7062840728154 1.0192971700082671
8.690810110054176 616.374323769972 1.026631573670867
8.696037665007593 627.7592996174384 1.0336629682876506
8.701265219961009 642.1980763852263 1.043769318669886
8.706492774914425 657.0628410712417 1.0551817815596731
8.711720329867841 666.3395896345751 1.0630060464597255
8.716947884821257 673.5245775998899 1.0683207440931948
8.722175439774674 680.5535167834995 1.0733015941334714
8.72740299472809 684.9384019037504 1.0768398193472852
8.732630549681506 683.9096628596959 1.07698275619196
8.737858104634922 681.2341831097443 1.0759444087872458
8.743085659588338 675.8318465564994 1.0725291546683697
8.748313214541755 669.9075335009858 1.0681025939795081
8.75354076949517 660.5342492499057 1.0606487613437752
8.758768324448587 647.3796646183042 1.0490455940529446
8.763995879402003 634.8795567298428 1.038371053295458
8.76922343435542 619.922358217009 1.0244788188596579
8.774450989308836 610.3814361541332 1.0166950462867275
8.779678544262252 602.0373826955262 1.0087416986896491
8.784906099215668 597.6822608085339 1.0041204904161605
8.790133654169084 597.6733874806798 1.0035646944334558
8.7953612091225 594.9528522592756 1.0016970673349987
8.800588764075917 588.6099741906302 0.9962190085441279
8.805816319029333 581.093032786112 0.9886718438374227
8.811043873982749 577.0198450548745 0.9845730867413278
8.816271428936165 570.6232280651905 0.978986071294691
8.821498983889581 568.0647437286251 0.9770531167368218
8.826726538842998 565.2343496973098 0.9745739197461399
8.831954093796414 561.5086911700739 0.9705447657508426
8.83718164874983 555.4399366206145 0.9651392964856459
8.842409203703246 554.8300839797303 0.9643952935271768
8.847636758656662 555.265596080141 0.9646043205275663
8.852864313610079 555.8190253454438 0.9641261572341353
8.858091868563495 565.9309556742206 0.9724439296706128
8.863319423516911 567.5334669135877 0.9735167923148963
8.868546978470327 568.8937074484985 0.9743318933226207
8.873774533423743 569.1242208489958 0.9739930235858867
8.87900208837716 565.7906590049174 0.9703972591452623
8.884229643330576 564.2106472076055 0.9689074380988836
8.889457198283992 565.2542271211629 0.9710831005000206
8.894684753237408 567.3886578484817 0.9737254605596571
8.899912308190824 572.6694349919092 0.978270723019214
8.90513986314424 574.7427234699427 0.9783952138283363
8.910367418097657 577.6766276874856 0.979708702106225
8.915594973051073 579.3369220810146 0.9804707222451587
8.92082252800449 581.8290550481341 0.9816232197005134
8.926050082957905 582.9722913587217 0.9829962759735663
8.931277637911322 584.5366954826329 0.9837615520770066
8.936505192864738 588.5615931973202 0.9863429546928936
8.941732747818154 591.9445997318936 0.9891007244340086
8.94696030277157 594.3009924703925 0.990493203162381
8.952187857724986 599.2505415360831 0.9955297286343857
8.957415412678403 602.2770194754893 0.9976391926970752
8.962642967631819 605.5477338571666 0.999705829602613
8.967870522585235 606.2346210892408 0.9986375284363102
8.973098077538651 606.9931798278376 0.9984167314091026
8.978325632492067 608.8070923382595 0.999689726375443
8.983553187445484 612.7419798200489 1.0032561956950863
8.9887807423989 620.1756457942515 1.0085923884510215
8.994008297352316 625.9221335448331 1.0134418209497527
8.999235852305732 629.273280734699 1.0168500621499674
9.004463407259149 634.4087166450406 1.0208971811624676
9.009690962212565 640.4115355029652 1.025519675154473
9.014918517165981 649.9095716193178 1.0323625524451299
9.020146072119397 663.3627716080841 1.0418424086162732
9.025373627072813 674.6530748046322 1.049908025525718
9.03060118202623 686.3266663620958 1.057539989929344
9.035828736979646 700.441209957833 1.0681588358813132
9.041056291933062 715.2228403699403 1.078461546056721
9.046283846886478 734.4553335187431 1.092438560576731
9.051511401839894 749.0928614857258 1.102904793700305
9.05673895679331 770.4788468642677 1.1176171683730527
9.061966511746727 794.0872705761086 1.1339697000515316
9.067194066700143 819.8330514592043 1.1519237433015348
9.07242162165356 847.5814643604698 1.1712307179065067
9.077649176606975 865.4856002890449 1.1832514258334221
9.082876731560392 877.4214955106369 1.191011707042442
9.088104286513808 891.892560829348 1.1999959513339735
9.093331841467224 896.9279296483177 1.2022310868264567
9.09855939642064 899.1041779379663 1.2031432969241331
9.103786951374056 895.1451135304434 1.2001491580271515
9.109014506327473 883.5380166451569 1.1915726638984248
9.114242061280889 871.5473231857804 1.1836231895524827
9.119469616234305 860.9871459225498 1.1764331037286506
9.124697171187721 851.1256724216889 1.1694534025726309
9.129924726141137 848.0457635126052 1.167141911631274
9.135152281094554 849.5042042001064 1.1686587836830284
9.14037983604797 855.1963381750379 1.1731300452344386
9.145607391001386 861.4784818496732 1.1764401016697688
9.150834945954802 871.6364074264417 1.1820600560199321
9.156062500908218 888.0560004307903 1.1934477811867126
9.161290055861635 902.0395366551572 1.2123396218693396
9.16651761081505 925.5623173382493 1.2354331310099944
9.171745165768467 944.5505185209531 1.2529011087968107
9.176972720721883 949.3517652594827 1.2595164139462538
9.1822002756753 949.5263926062592 1.2616691413771703
9.187427830628716 943.7947113629226 1.260757132638399
9.192655385582132 929.1756402105035 1.2526693837732283
9.197882940535548 920.4961036077029 1.2491603864912901
9.203110495488964 907.8275891708535 1.242324083951223
9.20833805044238 893.9813081991468 1.2351848033887374
9.213565605395797 889.5911778378367 1.2341533557081377
9.218793160349213 882.9710368979385 1.2321524308889755
9.224020715302629 878.2925805170945 1.2315804801023487
9.229248270256045 872.1380019783671 1.2283060746908088
9.234475825209461 857.9939585581692 1.2202820104660193
9.239703380162878 847.0333991562144 1.2138420401273295
9.244930935116294 837.5775172903968 1.2075498121080954
9.25015849006971 828.6350767168979 1.201793649520019
9.255386045023126 820.9388387408356 1.197088885087462
9.260613599976542 815.1992714759724 1.1943043492130807
9.265841154929959 814.2740531200359 1.19620447178765
9.271068709883375 816.4951206180706 1.1985877384112762
9.276296264836791 829.3876657568031 1.2093914522508975
9.281523819790207 837.6196612828825 1.2172495442905127
9.286751374743623 845.1558398381709 1.2237073760025774
9.29197892969704 856.2810108514086 1.2333838846242413
9.297206484650456 863.9400376092566 1.2382476244537806
9.302434039603872 875.9979609536488 1.246653887413018
9.307661594557288 887.9244228773508 1.2568519148257864
9.312889149510704 891.6676152428041 1.2632447811927288
9.31811670446412 889.3998724876875 1.2630479930210405
9.323344259417537 876.6585620253093 1.255863120600665
9.328571814370953 856.8694078662005 1.2412926895503338
9.33379936932437 838.7777236488421 1.2292001761314748
9.339026924277785 812.3171574758328 1.2107743902059478
9.344254479231202 784.4293900105101 1.1916739808171994
9.349482034184618 757.439660550998 1.1711961390212413
9.354709589138034 734.0904957225875 1.1542754103659911
9.35993714409145 720.4466247201378 1.146035726300168
9.365164699044866 709.2781409519627 1.138023452951903
9.370392253998283 696.4357771006697 1.1282597164185815
9.375619808951699 682.7756311537091 1.1162912032194712
9.380847363905115 674.898821581866 1.1101544176486384
9.386074918858531 667.6149407048008 1.105024366018041
9.391302473811947 665.9602211939583 1.1048370602850222
9.396530028765364 665.8695095527979 1.1056145193188651
9.40175758371878 661.2637331634412 1.1013171225337517
9.406985138672196 661.661949052623 1.101466924291337
9.412212693625612 657.591797588846 1.097222422934685
9.417440248579029 657.3119100242525 1.0866396963264038
9.422667803532445 656.7229085863175 1.0806658573961676
9.427895358485861 656.8065886803031 1.0770653489768338
9.433122913439277 663.850305385796 1.0818844533323853
9.438350468392693 662.111295302314 1.0787016096333302
9.44357802334611 659.1509415072295 1.0742455285011931
9.448805578299526 658.080820269495 1.0700671571921998
9.454033133252942 653.0964702896412 1.062984500844024
9.459260688206358 651.0758017916306 1.0594062710033478
9.464488243159774 654.7725055248563 1.0618346051212473
9.46971579811319 653.7630847928177 1.0595839249483747
9.474943353066607 654.7039794121685 1.0581113331576295
9.480170908020023 651.5272191925816 1.0529727343441586
9.48539846297344 647.3458898729934 1.048119877116167
9.490626017926855 645.1955569870759 1.0447855690461474
9.495853572880272 647.3799294062712 1.046148363201103
9.501081127833688 651.1313572810323 1.0480938929000039
9.506308682787104 660.1675879243109 1.0545404304839663
9.51153623774052 659.2260190866426 1.0532060448118947
9.516763792693936 658.2308978091496 1.0518100625766489
9.521991347647353 657.1087164306008 1.0491728569357148
9.527218902600769 655.4709523571341 1.046132662464231
9.532446457554185 657.6089202987598 1.0465939262646167
9.537674012507601 657.809308118935 1.0461702264953787
9.542901567461017 659.2413550840699 1.0469089726582943
9.548129122414434 661.6374697022876 1.0482758361871467
9.55335667736785 665.0932606405379 1.050518914633876
9.558584232321266 664.042327724119 1.0489405785172223
9.563811787274682 663.2584707958707 1.0478227195637178
9.569039342228098 659.8595715606144 1.0438146248280655
9.574266897181515 652.8735107650916 1.0373846315685529
9.57949445213493 654.821122597601 1.0378641587141617
9.584722007088347 655.9426868229746 1.0385386892974768
9.589949562041763 661.7153272565961 1.0433796287301471
9.59517711699518 663.8266931921622 1.0437547734426424
9.600404671948596 664.811813049369 1.0440710699693208
9.605632226902012 662.4268648754601 1.0409795031680398
9.610859781855428 663.3184696991443 1.0410205644878328
9.616087336808844 662.6272942596308 1.0396076815309632
9.62131489176226 669.3467065988774 1.0439348081378252
9.626542446715677 670.6617140208537 1.0445947931852388
9.631770001669093 671.3887231895081 1.0451356765958355
9.636997556622509 670.2625246841354 1.0433803769746919
9.642225111575925 671.0746285456078 1.041940729754295
9.647452666529341 667.3154462119826 1.0375708106358725
9.652680221482758 668.7055131508985 1.038560276368536
9.657907776436174 672.9600826644912 1.0406549969421495
9.66313533138959 673.8826784357626 1.0411051899658832
9.668362886343006 680.437967893736 1.0464964895895261
9.673590441296422 681.8073611574991 1.0493407026311454
9.678817996249839 683.9953237048232 1.0500618260871004
9.684045551203255 681.5914560217851 1.047440321931535
9.689273106156671 681.0531968262644 1.0457556174517268
9.694500661110087 684.8355770138136 1.0471861276422831
9.699728216063503 687.8820271137718 1.0489856111874163
9.70495577101692 690.8374223517682 1.0500696865589296
9.710183325970336 697.040678952394 1.0548280601439006
9.715410880923752 701.7497319510964 1.0569393087976848
9.720638435877168 703.2833994226705 1.057013758037885
9.725865990830584 703.726478541501 1.0571740172517579
9.731093545784 702.3711743896382 1.0557679867772698
9.736321100737417 705.006949024066 1.057657808350564
9.741548655690833 709.0026544088505 1.0603083741823003
9.74677621064425 708.2913966612991 1.0585221404384892
9.752003765597665 708.9064871721605 1.0588743468220985
9.757231320551082 709.6513820482703 1.059395234798272
9.762458875504498 714.6921098364988 1.0623073225933146
9.767686430457914 719.3632306851549 1.0656775397185152
9.77291398541133 718.3935888143909 1.0646240898089627
9.778141540364746 712.5731804132982 1.0579447451063837
9.783369095318163 705.8364639097781 1.051779341937053
9.788596650271579 702.5794490249305 1.0492544453945767
9.793824205224995 705.8270012061205 1.0538075438663945
9.799051760178411 705.5264462010094 1.0526123441438922
9.804279315131827 704.1396420364318 1.0503524972796183
9.809506870085244 699.6372760890208 1.0447963872894845
9.81473442503866 697.55623838305 1.04250633567104
9.819961979992076 699.3348633727239 1.0423701169223185
9.825189534945492 698.6320324431714 1.0412910619062796
9.830417089898909 700.9997533365098 1.0427253482187708
9.835644644852325 699.4024355892269 1.0417016196846272
9.840872199805741 697.3759489282054 1.0402807597766033
9.846099754759157 691.9024586650055 1.03603329554368
9.851327309712573 689.7022114766802 1.03354848270473
9.85655486466599 689.2805786841254 1.032355761392119
9.861782419619406 689.5777103717783 1.0322913353356722
9.867009974572822 691.1660887464989 1.0323441535688147
9.872237529526238 691.8412935179614 1.0325046463325822
9.877465084479654 692.6445551570273 1.0330875660083718
9.88269263943307 696.3167774526137 1.0359883619122419
9.887920194386487 697.332553970428 1.0364348620486954
9.893147749339903 700.1661692758204 1.0382328745047815
9.89837530429332 695.9676233904203 1.0336129528311995
9.903602859246735 696.6591395609064 1.0339044404315572
9.908830414200152 700.5164779838066 1.0366552531767557
9.914057969153568 709.0956112638376 1.0424039360353998
9.919285524106984 716.6540655777927 1.0470482782584845
9.9245130790604 724.1718714356759 1.0521529984447415
9.929740634013816 728.7728149415025 1.0563680060376013
9.934968188967233 733.2115795824885 1.0593301728121598
9.940195743920649 731.2155577358039 1.0568964788316029
9.945423298874065 732.1927173555953 1.0570516282563616
9.950650853827481 730.3065294804114 1.055339302458811
9.955878408780897 733.1550536819249 1.0570739729240952
9.961105963734314 734.7112948952904 1.057152654301135
9.96633351868773 732.7622492213665 1.0555356209472133
9.971561073641146 728.1338917230396 1.05187252526436
9.976788628594562 727.4674046838383 1.0510984436917112
9.982016183547978 723.766343788344 1.0479215226066279
9.987243738501395 723.1987745429287 1.045690227355278
9.99247129345481 719.8940717138138 1.0423633498653233
9.997698848408227 717.0288947565826 1.0402079412355254
10.002926403361643 717.2278294341867 1.039429594430711
10.00815395831506 714.673639847457 1.0369876633714827
10.013381513268476 711.0288270746836 1.0336829239557772
10.018609068221892 709.4088279544918 1.0324407228074524
10.023836623175308 705.8378379011381 1.0299029722999142
10.029064178128724 702.7808931628251 1.027834913978377
10.03429173308214 701.2367370056072 1.026834692626012
10.039519288035557 708.0959480570226 1.0316935655449495
10.044746842988973 711.8242793534037 1.0334036388292145
10.049974397942389 714.6117317833707 1.0346314717860312
10.055201952895805 714.650931753777 1.0340057745213584
10.060429507849221 714.670459817177 1.033842636301535
10.065657062802638 710.761188096014 1.03082540033379
10.070884617756054 712.3851014195336 1.0319389853114578
10.07611217270947 710.4616559897971 1.030523190083165
10.081339727662886 714.178097614672 1.0331540634304603
10.086567282616302 712.6122182999295 1.0323186266990982
10.091794837569719 709.7964807068311 1.0291712601751262
10.097022392523135 707.0385123746742 1.025871589216284
10.102249947476551 709.7679302131444 1.0272260055848348
10.107477502429967 710.4091975166741 1.0268242424856988
10.112705057383383 705.1272777086834 1.0222546172149707
10.1179326123368 699.2989316706928 1.0185388717386434
10.123160167290216 696.3580408723917 1.0170321408883438
10.128387722243632 693.6446792431834 1.0151558416631943
10.133615277197048 690.6607007893607 1.0116081248111373
10.138842832150464 687.544273216129 1.0072659565704953
10.14407038710388 681.973427281924 1.0029063791580832
10.149297942057297 678.7640591911818 1.0013550783327654
10.154525497010713 676.6480034079002 1.0009218036702128
10.15975305196413 672.9296823288533 0.9980080561807694
10.164980606917545 672.4485818989689 0.9966915417468916
10.170208161870962 670.6616884524758 0.9952535460250113
10.175435716824378 662.0033486375175 0.9889866941954017
10.180663271777794 659.97589935143 0.9858766096979936
10.18589082673121 660.6081716286109 0.9853570362187268
10.191118381684626 660.8768500882431 0.9854246212770925
10.196345936638043 661.0543495798433 0.986321441753466
10.201573491591459 656.5342399984032 0.9835936614278789
10.206801046544875 646.905715332575 0.9761699607556081
10.212028601498291 643.1330395495197 0.9719945062790983
10.217256156451707 640.7949943616297 0.9699718166689871
10.222483711405124 642.3000903865197 0.9711309906455187
10.22771126635854 647.6789238583084 0.9762007095714277
10.232938821311956 645.5433167584971 0.9744595555103466
10.238166376265372 643.8318135143612 0.9727056375502652
10.243393931218788 643.3766718937799 0.9723735968038878
10.248621486172205 638.6691362651511 0.9692165923920143
10.253849041125621 635.7438857586334 0.9666241898208502
10.259076596079037 630.2084342922661 0.9627556935770187
10.264304151032453 627.3041037134827 0.9599545735192994
10.26953170598587 628.913649412147 0.9594231259717086
10.274759260939286 627.9377436150064 0.9578739048180481
10.279986815892702 630.6604003892078 0.9596582741379197
10.285214370846118 629.6761384227415 0.9595475438434588
10.290441925799534 630.0606315433879 0.9589034674155233
10.29566948075295 629.1140518186963 0.9581845862621877
10.300897035706367 627.8298587049563 0.9569450013331096
10.306124590659783 629.3505100406169 0.9579422001814725
10.3113521456132 624.2115418108966 0.9537992454231239
10.316579700566615 623.9788281075953 0.9522633486050972
10.321807255520032 616.3156063361669 0.9453446558565431
10.327034810473448 614.0248611123276 0.9437259296876743
10.332262365426864 613.8397542688867 0.9439888578466729
10.33748992038028 611.799037448125 0.942391075745328
10.342717475333696 608.4824022384661 0.9393919770989115
10.347945030287113 605.643904674647 0.9364593790230157
10.353172585240529 605.0460073666819 0.9357668795711629
10.358400140193945 606.9730246461048 0.9374678148756973
10.363627695147361 610.2966009631484 0.9393947850427714
10.368855250100777 612.5406629567296 0.940661245476425
10.374082805054194 614.630298603214 0.9414404444041761
10.37931036000761 607.716286608303 0.9358033690087054
10.384537914961026 605.769042764858 0.9345483603505083
10.389765469914442 605.7980789295865 0.933553142526413
10.394993024867858 606.3912329389296 0.9343393860957817
10.400220579821275 608.7383465920774 0.9359532930180109
10.40544813477469 607.1543247146255 0.9337636015289195
10.410675689728107 604.5944063446478 0.9314387033353961
10.415903244681523 604.4760449818585 0.9310791236663056
10.42113079963494 604.1408889824023 0.9307299087866888
10.426358354588356 597.3037121044417 0.9250317402099136
10.431585909541772 592.5123782163616 0.9208700551535983
10.436813464495188 590.5809378158757 0.9199639955522722
10.442041019448604 585.6593782125282 0.9161134109791428
10.44726857440202 582.5297755407702 0.9127855347187791
10.452496129355437 582.1771294833436 0.9114172886366697
10.457723684308853 580.2421762926317 0.9100850165772337
10.462951239262269 579.7216239595735 0.9094444746557924
10.468178794215685 575.6081811618316 0.9060417907817688
10.473406349169101 572.6474742190481 0.9044601858563678
10.478633904122518 572.3261491976514 0.9042432834981204
10.483861459075934 573.0331963692215 0.9047859273312453
10.48908901402935 567.9353942311949 0.9003335053629873
10.494316568982766 562.609126449381 0.8946664020357022
10.499544123936182 555.7655273691697 0.8891166699776396
10.504771678889599 552.523303400558 0.8869271150915821
10.509999233843015 553.7234385388386 0.8876282149095551
10.515226788796431 554.3600493627388 0.8875403704436987
10.520454343749847 551.6897872672425 0.8846919757208848
10.525681898703263 546.3832583274988 0.8809131999808278
10.53090945365668 540.5797317504743 0.8758141626262745
10.536137008610096 539.4222302784908 0.8753405781355194
10.541364563563512 539.329776645239 0.8744357974179825
10.546592118516928 543.5925624527811 0.8773527856094698
10.551819673470344 543.3300403829292 0.8765252112233559
10.55704722842376 544.4875701833397 0.8778787369382894
10.562274783377177 540.6493934518248 0.8751007180326447
10.567502338330593 534.5851058768826 0.8698567446439097
10.57272989328401 533.3781619351993 0.8682857367380528
10.577957448237425 532.4604554299764 0.8672258419874684
10.583185003190842 534.1518891386747 0.8682810489397997
10.588412558144258 534.7964620038172 0.8677649866920888
10.593640113097674 535.026444815826 0.8675779471816231
10.59886766805109 532.2703169185394 0.8647484020029852
10.604095223004506 530.7948850097323 0.863132334595915
10.609322777957923 528.5408618252452 0.8617292392406265
10.614550332911339 531.2452366398458 0.863944631230086
10.619777887864755 531.3037854989981 0.8634228306245619
10.625005442818171 531.5002606033356 0.8638433672368924
10.630232997771587 531.8727022271547 0.8634093215950587
10.635460552725004 529.175045625368 0.8603369915283682
10.64068810767842 529.7557294242854 0.8609687133036988
10.645915662631836 534.2775659239582 0.8654955590285502
10.651143217585252 536.9575157487593 0.8678979534332258
10.656370772538668 540.9635360507742 0.8707621012957949
10.661598327492085 541.5761593838296 0.8713586726777764
10.666825882445501 542.5575423926782 0.8718159539108887
10.672053437398917 542.7992933564562 0.8702608859750016
10.677280992352333 548.807843597347 0.8743372117103212
10.68250854730575 550.7678946420704 0.8748896283966346
10.687736102259166 557.0969511358984 0.8796866139222919
10.692963657212582 562.2223057520082 0.8835785826153498
10.698191212165998 569.5780952475495 0.8892414620270684
10.703418767119414 577.1561491198942 0.8943600007865918
10.70864632207283 583.5382322865046 0.8982394128555871
10.713873877026247 592.6668395289867 0.9050037752790313
10.719101431979663 601.0723682557414 0.9117710476882663
10.72432898693308 609.6275956984044 0.9179635372216174
10.729556541886495 618.4602456306687 0.9239911481901042
10.734784096839912 629.4602197285288 0.9315949248707477
10.740011651793328 632.1987897983707 0.9335587893142537
10.745239206746744 630.2588888445833 0.9314221165154608
10.75046676170016 625.8531235355106 0.9274721768994572
10.755694316653576 623.608274894639 0.9258622972784462
10.760921871606993 618.312749109187 0.9210846394029196
10.766149426560409 616.2562286308934 0.9193175707963631
10.771376981513825 612.5626375826699 0.9163938298697019
10.776604536467241 607.1598758982385 0.9126013308888288
10.781832091420657 605.2482777388482 0.9108812930381293
10.787059646374074 601.3898475564322 0.9079781611024036
10.79228720132749 597.6891650723264 0.9043195931116813
10.797514756280906 595.8402834540636 0.9024629096367651
10.802742311234322 595.7677493891623 0.90285760219304
10.807969866187738 595.9743641803033 0.9042709355767318
10.813197421141155 595.3225336771171 0.9032338824458244
10.81842497609457 593.15751552049 0.900822103488734
10.823652531047987 596.3294474439623 0.9016388594980367
10.828880086001403 600.684035004448 0.9047809383451632
10.83410764095482 604.7377597845452 0.9077320361170498
10.839335195908236 609.885236828235 0.9110121466859058
10.844562750861652 617.1693195171838 0.9162516241187729
10.849790305815068 627.1068701716774 0.9226403570001618
10.855017860768484 636.1885519351272 0.928164418316309
10.8602454157219 645.0547445842011 0.9346923951286299
10.865472970675317 659.7223959139744 0.9460217696814358
10.870700525628733 671.8862415260799 0.955020781559949
10.875928080582149 685.3685317970729 0.9645922603096575
10.881155635535565 690.2807635538528 0.9668465155744491
10.886383190488981 690.9764147485898 0.9669506418497889
10.891610745442398 688.4290155299113 0.9652657697719818
10.896838300395814 684.5098184536673 0.9617495427758687
10.90206585534923 677.9510850023734 0.9567493831095081
10.907293410302646 669.1066559496685 0.9502223213561165
10.912520965256062 658.1187350904517 0.9416889472355436
10.917748520209479 646.5189209239394 0.9333528915054898
10.922976075162895 636.0196897924129 0.9255817038649388
10.928203630116311 628.5289055434738 0.9202893470973015
10.933431185069727 619.8422390400091 0.9141177625748742
10.938658740023143 611.5738845374523 0.9074553848648986
10.94388629497656 603.9768095355773 0.9009348441891218
10.949113849929976 594.4480557363273 0.8935497420851408
10.954341404883392 585.8239864126907 0.8872699205122132
10.959568959836808 577.9813906309209 0.8818182348732098
10.964796514790224 573.9586826477141 0.8785091872962247
10.97002406974364 571.1255811614434 0.8774342167556726
10.975251624697057 564.591511442008 0.874309130245415
10.980479179650473 559.4303264759337 0.8722621256248847
10.98570673460389 553.4293035095724 0.8691193297652433
10.990934289557305 551.4811737215034 0.8683612296418015
10.996161844510722 548.4770777411627 0.8672279177937567
11.001389399464138 544.4186498040282 0.8643771747951291
11.006616954417554 540.13676714749 0.8612258552469421
11.01184450937097 536.4898888347382 0.8591579230454304
11.017072064324386 534.4255912532415 0.8580304968194684
11.022299619277803 533.0555464680094 0.8575969403886086
11.027527174231219 529.7397384247691 0.855425204017885
11.032754729184635 525.9171457482224 0.8527479484814401
11.037982284138051 521.7460679592068 0.8501446339376519
11.043209839091467 520.7316287430065 0.8503007687780865
11.048437394044884 520.5067816137608 0.8510090284382736
11.0536649489983 519.393591598445 0.8501865570084172
11.058892503951716 518.8734285217669 0.8494983063798475
11.064120058905132 516.105577693745 0.8467647129626689
11.069347613858548 515.761887776736 0.8471612481178169
11.074575168811965 511.5325212432492 0.8442140249456983
11.079802723765381 507.77385520681753 0.8412108058636639
11.085030278718797 504.0380936181048 0.8380960809877175
11.090257833672213 503.76290375748266 0.8376201271404169
11.09548538862563 502.7504120934468 0.837470882688783
11.100712943579046 503.5484567194456 0.8388394855366301
11.105940498532462 502.8584024638726 0.8385751056232879
11.111168053485878 503.0057569054465 0.8387827425627543
11.116395608439294 502.56957373058947 0.8386714173208233
11.12162316339271 501.89210100165457 0.8382494963764329
11.126850718346127 503.54331982499946 0.8398255869673993
11.132078273299543 504.46438198875245 0.840413880258393
11.13730582825296 500.88883641634067 0.8371893587723468
11.142533383206375 498.94697085408484 0.8355621748463261
11.147760938159792 501.47570761963425 0.8377320194820049
11.152988493113208 501.90698569738277 0.8386514892107182
11.158216048066624 501.6118211775611 0.8389977397327804
11.16344360302004 498.600562944866 0.8367090395237844
11.168671157973456 494.5756193953545 0.8330675462055551
11.173898712926873 499.0371639669838 0.8365846355349998
11.179126267880289 498.29386028883334 0.8357174276753783
11.184353822833705 499.33500827501524 0.8364391559972512
11.189581377787121 496.50977403374856 0.8345730434539973
11.194808932740537 495.26103697499053 0.8336474633677564
11.200036487693954 495.4784376688293 0.8345796982115856
11.20526404264737 492.9658217940651 0.8323314989253862
11.210491597600786 493.6450870494671 0.8328825239225114
11.215719152554202 491.18286515062374 0.8310163805412593
11.220946707507618 491.19782208591147 0.8303359905348393
11.226174262461035 491.88370437041766 0.83139600700245
11.23140181741445 489.3236859532401 0.8298777729905664
11.236629372367867 489.44483116932304 0.830391985852333
11.241856927321283 486.22843780994555 0.8281693488280578
11.2470844822747 483.1526972506108 0.8256428768530114
11.252312037228116 481.7597440860412 0.8253233719699626
11.257539592181532 476.2476068563603 0.8203728283203526
11.262767147134948 475.1890269875026 0.8191485376118214
11.267994702088364 473.86452491974046 0.8171314195195254
11.27322225704178 475.69009530801554 0.8185767644111721
11.278449811995197 474.59471660664775 0.8182608992216635
11.283677366948613 474.304164329458 0.8178363437224229
11.288904921902029 474.0359902595439 0.8179314167662485
11.294132476855445 468.7460245634854 0.813480762108474
11.299360031808861 462.32739512135254 0.8084634007297582
11.304587586762278 460.07445262075106 0.8063477886479665
11.309815141715694 456.6658885819277 0.8027216223285839
11.31504269666911 459.6582730707425 0.8047118843966976
11.320270251622526 462.96681470159837 0.8063005376348361
11.325497806575942 463.1822102426707 0.8055607265648109
11.330725361529359 460.58190338346407 0.803347947396366
11.335952916482775 457.8945845455247 0.8011172081195217
11.341180471436191 451.7348310911429 0.7957463950496142
11.346408026389607 449.4217566597459 0.7936491284013614
11.351635581343023 450.8181640120347 0.7947706327481171
11.35686313629644 449.9861509308827 0.7944201669867609
11.362090691249856 448.01221210765607 0.7926053369319565
11.367318246203272 445.1948976609602 0.7909888457719403
11.372545801156688 443.421520638194 0.7903537309426851
11.377773356110104 441.5967119666645 0.7886060641742356
11.38300091106352 438.2464429358447 0.7865267120178776
11.388228466016937 436.1835107719043 0.7843335656359542
11.393456020970353 433.84099417901746 0.7821778614634978
11.39868357592377 429.8981709512473 0.7791729708097257
11.403911130877185 425.7717932303077 0.7748022473224648
11.409138685830602 423.7226845141342 0.77251558341258
11.414366240784018 426.0394228896417 0.7748602959617797
11.419593795737434 427.5572271120974 0.7761913574550151
11.42482135069085 429.5202819399426 0.7785509731332791
11.430048905644266 432.7106853693514 0.7812862360970377
11.435276460597683 431.3733260406671 0.7790715607522392
11.440504015551099 429.40681687927923 0.7777445014362762
11.445731570504515 423.75532749131287 0.7722423121988019
11.450959125457931 421.66529314151717 0.7699039304803104
11.456186680411347 423.76973893302124 0.7721967907756082
11.461414235364764 423.56454984196836 0.7724089218015808
11.46664179031818 420.73249605995477 0.770397748710093
11.471869345271596 415.91925577094827 0.7665949041809194
11.477096900225012 411.9901558163999 0.7637629711540038
11.482324455178428 410.3026761875825 0.7681924151394753
11.487552010131845 410.1954060539001 0.7702983221765469
11.49277956508526 410.86957082830116 0.7725250498170775
11.498007120038677 409.08072967286495 0.7725805487207075
11.503234674992093 406.8197058152792 0.7717189831950655
11.50846222994551 405.57230196233127 0.7717442513168625
11.513689784898926 407.2579612299548 0.7742272679363787
11.518917339852342 408.3763781222272 0.7761017830355985
11.524144894805758 405.93376920139974 0.775951399188954
11.529372449759174 403.1984067935587 0.774378924725831
11.53460000471259 399.7206991689047 0.7722624247774069
11.539827559666007 401.3363374519152 0.7741356572376066
11.545055114619423 401.2049560604047 0.773131646484897
11.550282669572839 404.81888415922384 0.7767267061554305
11.555510224526255 404.15478660155685 0.7767684808202745
11.560737779479672 401.9778691131159 0.774911913890807
11.565965334433088 402.85827627555324 0.7767975008698618
11.571192889386504 400.55077119887466 0.7755356725219728
11.57642044433992 398.2492713088951 0.7732677944191075
11.581647999293336 396.8562421940907 0.7719689542349852
11.586875554246753 396.5402897548531 0.7717760532722228
11.592103109200169 401.03497739914235 0.7768451832777158
11.597330664153585 403.0947548569877 0.7806037716883791
11.602558219107001 405.41042464382025 0.7843139281757943
11.607785774060417 403.704964626221 0.783579256299188
11.613013329013834 402.8099732408804 0.7827991934700383
11.61824088396725 403.81967167462085 0.7842234835425118
11.623468438920666 401.3354237210861 0.7816356028399015
11.628695993874082 401.0021681150161 0.7815629143618017
11.633923548827498 399.35479797022094 0.7803733572603613
11.639151103780915 399.1481940765242 0.7793407252252246
11.64437865873433 398.4220810741837 0.7786204133766372
11.649606213687747 400.06321813728255 0.7808062463398387
11.654833768641163 398.299434747135 0.7795052383147646
11.66006132359458 399.7692730606863 0.7815123443868063
11.665288878547996 400.74550065688624 0.7826668168015842
11.670516433501412 400.9372993857027 0.7824826354415867
11.675743988454828 403.3147208359753 0.7853624119282847
11.680971543408244 404.100341135894 0.7863053759339054
11.68619909836166 404.02181356771325 0.7874224767333682
11.691426653315077 404.7499561948719 0.7895842407788681
11.696654208268493 402.72324014587076 0.7878007503015901
11.701881763221909 399.89336233774543 0.7853681409115875
11.707109318175325 397.308328002698 0.782346927277436
11.712336873128741 397.4125883522237 0.7823491044423024
11.717564428082158 399.63167598590087 0.785079457885474
11.722791983035574 400.99374834678014 0.7874005541906763
11.72801953798899 402.00395223779776 0.7887402487463693
11.733247092942406 401.6981358277987 0.7887937409649418
11.738474647895822 403.79894050762266 0.7911455824481932
11.743702202849239 406.4217858518352 0.7947841770594024
11.748929757802655 406.6656377028204 0.7959201961232867
11.754157312756071 404.3280159666763 0.7941461441622132
11.759384867709487 405.7430063685776 0.7944070599998191
11.764612422662903 406.0236777219645 0.7936582995402958
11.76983997761632 406.72142680946314 0.7939320539363113
11.775067532569736 404.4551102535464 0.7920213631214889
11.780295087523152 405.81483374183614 0.7940047915100491
11.785522642476568 408.374443150638 0.7967980731601104
11.790750197429984 407.0913459428765 0.7962564390916185
11.7959777523834 405.9286089354819 0.7950180762238357
11.801205307336817 402.06108524857024 0.7910910429087233
11.806432862290233 402.169293638168 0.7910404817609973
11.81166041724365 405.12413243881605 0.7941206234537358
11.816887972197065 406.8322303308371 0.7962410493665404
11.822115527150482 408.173731042944 0.7977933645885585
11.827343082103898 402.4836284176181 0.791980575844677
11.832570637057314 397.44087975398105 0.7858529734920326
11.83779819201073 392.32984493548355 0.7809639823241078
11.843025746964146 385.67544892133077 0.7754153098536388
11.848253301917563 383.7032484128909 0.774149102722876
11.853480856870979 381.39334215667793 0.7720820856643705
11.858708411824395 378.6097266706751 0.7679521295734985
11.863935966777811 374.83482014075435 0.7635711954638696
11.869163521731227 372.50318947737054 0.7620809836235685
11.874391076684644 371.23407172517176 0.7627368532823517
11.87961863163806 369.70384065574734 0.763298712868405
11.884846186591476 366.1598745361072 0.760157626343567
11.890073741544892 362.4534361923362 0.7581470214509519
11.895301296498308 362.51413188313967 0.7577245587353441
11.900528851451725 361.0157613202598 0.7555189280731776
11.90575640640514 360.67981133427685 0.7550343064553461
11.910983961358557 360.86427698336956 0.7548846362903312
11.916211516311973 359.2359185655438 0.7547060471159721
11.92143907126539 358.16199472272666 0.7550758552387302
11.926666626218806 356.46305607619604 0.7533390684824084
11.931894181172222 351.1327825116987 0.7479904446690232
11.937121736125638 351.0495307514217 0.7467664513271706
11.942349291079054 347.0593597335874 0.742914018395008
11.94757684603247 347.43275438756126 0.7447477086254584
11.952804400985887 345.1029030197869 0.7425769064102209
11.958031955939303 347.7293890790249 0.7454812703407155
11.963259510892719 350.2758586432419 0.7478214731856908
11.968487065846135 350.3701872610131 0.7480820123032752
11.973714620799552 350.4372776450806 0.7477465963138508
11.978942175752968 349.7513676135202 0.7474919175641394
11.984169730706384 350.0951713921074 0.7480694496924053
11.9893972856598 350.3383200441003 0.7492605756929673
11.994624840613216 353.085346421098 0.752645097658258
11.999852395566633 349.5597400069283 0.7490084324211733
12.005079950520049 350.572894278145 0.7497524565874315
12.010307505473465 348.68980679196346 0.7474797824237431
12.015535060426881 346.55087554972965 0.746215520925575
12.020762615380297 350.2443188455472 0.7502275865687419
12.025990170333714 348.57361080843987 0.7479649420619013
12.03121772528713 348.19263887070156 0.7476726870001478
12.036445280240546 347.95643641335477 0.7474034760307852
12.041672835193962 345.4748068771625 0.744973773467862
12.046900390147378 344.1882490564159 0.744985135793558
12.052127945100795 341.9771010061176 0.7430280229951426
12.05735550005421 345.8001049904434 0.7470164510998237
12.062583055007627 347.0200997551646 0.7479688479097727
12.067810609961043 352.77309211246165 0.7540943854524391
12.07303816491446 350.87345656950066 0.751786789829282
12.078265719867876 350.6858204350981 0.7519099360803271
12.083493274821292 353.8748702464028 0.7550434926353289
12.088720829774708 354.2904468983447 0.7559187995283136
12.093948384728124 356.95660596938217 0.7587884054853329
12.09917593968154 357.8238449576205 0.7587714704808566
12.104403494634957 357.64295062057806 0.7578672036941869
12.109631049588373 361.972907114174 0.7614051935383228
12.114858604541789 364.68718932826346 0.7643285504567988
12.120086159495205 372.9117200050294 0.7741088531701541
12.125313714448621 377.7906369640601 0.7784268938363933
12.130541269402038 386.94800544860175 0.788055228325817
12.135768824355454 398.88021269491304 0.8001066420561409
12.14099637930887 408.50034830121496 0.8095610424024322
12.146223934262286 422.7035354184717 0.8234489522224581
12.151451489215702 430.40699677178924 0.8304882771851914
12.156679044169119 438.2417535878901 0.8368122159053385
12.161906599122535 449.5863587383376 0.8477026242290192
12.167134154075951 452.2121864128108 0.8492180038184288
12.172361709029367 452.6073602294083 0.849492497110826
12.177589263982783 451.5249784009616 0.8489731399294732
12.1828168189362 451.4138543054776 0.8488821367565821
12.188044373889616 448.8613461212102 0.8473333761168278
12.193271928843032 444.57896004911106 0.843356719404325
12.198499483796448 441.247942492768 0.8401299063578636
12.203727038749864 433.0905840708376 0.8332632940944804
12.20895459370328 431.30243381481034 0.8326453775501985
12.214182148656697 427.8148680792542 0.8304166883723966
12.219409703610113 422.96108090651313 0.8266120750574498
12.22463725856353 417.1227867546344 0.8200735566954928
12.229864813516945 408.54761200278926 0.8111896816060147
12.235092368470362 402.9222988136699 0.805979505934902
12.240319923423778 394.4905457868744 0.7979949085204939
12.245547478377194 389.6663194204088 0.794094740424656
12.25077503333061 382.91147868537604 0.7872681003297123
12.256002588284026 378.1716822438087 0.783032044002037
12.261230143237443 376.24711013150187 0.781743449877604
12.266457698190859 374.03170472388683 0.7795792950065786
12.271685253144275 375.0758984180195 0.780360212249488
12.276912808097691 371.15820735828123 0.7763237003584184
12.282140363051107 367.0693575912504 0.7721489486357062
12.287367918004524 362.59002734278937 0.7686506735813703
12.29259547295794 360.31829125111585 0.7672512301242973
12.297823027911356 361.99704507143906 0.7702619226639459
12.303050582864772 360.6182150003519 0.7685537976208635
12.308278137818188 361.9044547174657 0.7689440098839949
12.313505692771605 361.75635497781724 0.7715295295876092
12.31873324772502 361.36309468684317 0.77948911103748
12.323960802678437 360.0010732347336 0.7829124805336557
12.329188357631853 355.40423014350864 0.781166804401188
12.33441591258527 350.5315826165376 0.779230466825093
12.339643467538686 347.28409372047673 0.7783980768248254
12.344871022492102 345.942105019862 0.7818886740909738
12.350098577445518 345.3854977878147 0.7850646233357088
12.355326132398934 346.0752663363943 0.7889879443000619
12.36055368735235 345.161895436127 0.7894953309353683
12.365781242305767 342.0998193497386 0.7861763040177365
12.371008797259183 338.02367527484313 0.7842476694345409
12.376236352212599 336.0994834035202 0.7845538000575558
12.381463907166015 332.7619678998351 0.7839917960726257
12.386691462119432 334.14097230386733 0.7876706438474474
12.391919017072848 332.1834644511243 0.7868414571359537
12.397146572026264 332.59412104137596 0.7887882492389876
12.40237412697968 333.45074347642134 0.7921757607557157
12.407601681933096 332.3082543918649 0.7913013160843119
12.412829236886513 334.09836465318523 0.7946544401089568
12.418056791839929 335.110744622626 0.7960032069431414
12.423284346793345 335.2844084123816 0.7961039627644056
12.428511901746761 336.5382218615802 0.7989318375444645
12.433739456700177 333.7896571621422 0.796455393153312
12.438967011653594 331.8699227328008 0.7959010838175711
12.44419456660701 334.0854847278293 0.8012614349897819
12.449422121560426 333.93765068498294 0.8027697876740337
12.454649676513842 336.06928993922895 0.807653212467441
12.459877231467258 335.4679639739633 0.807959383356094
12.465104786420675 331.38377503343094 0.8038878779699288
12.47033234137409 330.6158712514071 0.8040423733255487
12.475559896327507 331.8316420335279 0.8057894829332981
12.480787451280923 334.6276282043789 0.8105451865462714
12.48601500623434 333.7041495846774 0.8104485407522486
12.491242561187756 333.3753671630077 0.8111299766927657
12.496470116141172 333.06617499482485 0.8118539335646199
12.501697671094588 332.98789667379043 0.8124292571618298
12.506925226048004 334.3843932028764 0.8141924618903629
12.51215278100142 332.86534054311966 0.8142638765133133
12.517380335954837 329.045723919052 0.8114662384049587
12.522607890908253 325.1651183189732 0.8086123238504569
12.527835445861669 321.26881071465675 0.8061274626735476
12.533063000815085 320.7011559539798 0.8050339649797924
12.538290555768501 319.2891434045225 0.80422744190912
12.543518110721918 321.03833538484724 0.8074529431357086
12.548745665675334 321.5370377949202 0.8088563155539458
12.55397322062875 318.52868995280875 0.8076251674608572
12.559200775582166 316.98553804107166 0.8068134432796028
12.564428330535582 315.85839226799476 0.8027182445938864
12.569655885488999 312.87251631686 0.7926137400590276
12.574883440442415 315.7178202671214 0.7924738432705016
12.580110995395831 317.50154688731453 0.7904582546883194
12.585338550349247 316.44692128930376 0.7853194560403243
12.590566105302663 314.7144927132003 0.7798118692253028
12.59579366025608 313.2348849522561 0.7772369908751233
12.601021215209496 313.6522564858283 0.7768906839980301
12.606248770162912 316.8674492164772 0.7797770319102486
12.611476325116328 315.2956320224416 0.7758480761945825
12.616703880069744 315.28315704368725 0.7732197415312265
12.62193143502316 317.7545486929982 0.7752496879065216
12.627158989976577 320.0570226468109 0.7768207252817116
12.632386544929993 322.871255331404 0.7806636483980591
12.63761409988341 324.9297036763539 0.7828722218220643
12.642841654836825 324.51083439173726 0.7828664533021843
12.648069209790242 324.1602491160468 0.7831401097846902
12.653296764743658 326.0468542838937 0.7847174334226381
12.658524319697074 328.4518205367018 0.7861856197550441
12.66375187465049 330.1570218667529 0.7859321437881324
12.668979429603906 332.9381936067392 0.7862513753237133
12.674206984557323 338.9785624010925 0.7931838073378975
12.679434539510739 344.203382910097 0.7987147090987565
12.684662094464155 349.89611504671177 0.8039851252126566
12.689889649417571 353.1993303696662 0.8065600034616746
12.695117204370987 357.0157870994985 0.808438650647705
12.700344759324404 367.85519551801025 0.8193932913798313
12.70557231427782 374.4888505990145 0.8266850323100216
12.710799869231236 382.0903397969653 0.834489569528761
12.716027424184652 387.5169111768436 0.8400746077278806
12.721254979138068 391.6985765102015 0.8440512123121041
12.726482534091485 394.22714414169195 0.8452284957013044
12.7317100890449 398.56761399876456 0.8489314119656626
12.736937643998317 399.4577527888827 0.849945350338448
12.742165198951733 399.056157951492 0.8495069112572474
12.74739275390515 399.82945397713786 0.8507572355598131
12.752620308858566 399.99736978162866 0.8504392062733137
12.757847863811982 399.53710017930365 0.8489170973783874
12.763075418765398 396.60167859864106 0.846045479470545
12.768302973718814 389.78931221278134 0.8383649937327557
12.77353052867223 384.6128420863142 0.8330095041753989
12.778758083625647 377.79778668696713 0.8260028324448985
12.783985638579063 371.7602985342508 0.819220130896884
12.789213193532479 365.87733913740976 0.8126778247775955
12.794440748485895 360.9899189419016 0.8070725122649794
12.799668303439312 359.0455911799649 0.8041099146295345
12.804895858392728 358.33616923974165 0.802763135541006
12.810123413346144 354.45555168392417 0.8001414160750031
12.81535096829956 351.75576811247805 0.7976227020211671
12.820578523252976 350.5237587063845 0.7965393367267258
12.825806078206393 351.15063330473737 0.7959838709063641
12.831033633159809 346.4791019555291 0.789662588294
12.836261188113225 345.6697274851307 0.788807911982118
12.841488743066641 347.51626082741546 0.790603634961969
12.846716298020057 346.39986010790733 0.7885567207213932
12.851943852973474 349.1928345722914 0.7930051259370141
12.85717140792689 347.54530259016326 0.7913759835726523
12.862398962880306 349.8222445429475 0.793587061922738
12.867626517833722 349.63164310977015 0.7929240114287013
12.872854072787138 353.135150687569 0.7954512103153046
12.878081627740555 358.22131354544655 0.8008974418476926
12.88330918269397 360.95549193864014 0.8039477154080488
12.888536737647387 366.1158702349762 0.8093010112383889
12.893764292600803 366.08231545854676 0.8085570637609144
12.89899184755422 364.7712420712212 0.8061413712621632
12.904219402507636 365.0794686074408 0.805966213225558
12.909446957461052 366.2211901212087 0.8071734824116911
12.914674512414468 362.5954198280624 0.803493684677441
12.919902067367884 358.7522018795959 0.7993473644307225
12.9251296223213 353.59784769260443 0.7933385201557438
12.930357177274717 350.2936245558754 0.7894720762045175
12.935584732228133 347.299215513456 0.7860525783453335
12.940812287181549 343.8160989749083 0.7822840642739473
12.946039842134965 341.39197609810986 0.7795495388420812
12.951267397088381 333.44351359644565 0.7714950296115398
12.956494952041798 331.30851920469695 0.7680506229701903
12.961722506995214 329.4121369712512 0.7649959950907481
12.96695006194863 326.6612907585677 0.7611363672895783
12.972177616902046 327.1714440484066 0.7605884156371302
12.977405171855462 327.1358129996054 0.7602511334538803
12.982632726808879 328.5870648524197 0.7621866106540927
12.987860281762295 331.82028939470507 0.7661236331997142
12.993087836715711 333.20592056917985 0.7675379593095819
12.998315391669127 330.6025791534649 0.7660601969170309
13.003542946622543 327.66936567182074 0.7624204098609424
13.00877050157596 328.362942907259 0.7632755831042802
13.013998056529376 332.64064457191233 0.7688469402647258
13.019225611482792 336.4573646056288 0.7717979216289178
13.024453166436208 339.35467610630496 0.7755029060095361
13.029680721389624 339.3001313315956 0.7762344144348403
13.03490827634304 340.0760288585351 0.7776841051863455
13.040135831296457 342.8210762702647 0.7808067840523776
13.045363386249873 348.1305892095738 0.7859561687185217
13.05059094120329 350.83416413086667 0.7883727255048726
13.055818496156705 350.28334409706974 0.7855926576698189
13.061046051110122 348.1840847450494 0.7842149688620125
13.066273606063538 346.7705041055447 0.7828490114407817
13.071501161016954 344.00684646696476 0.7798640636141472
13.07672871597037 342.07723797170144 0.7779120668258558
13.081956270923786 338.6760546715581 0.773811128826843
13.087183825877203 336.45701409522405 0.7717715248398378
13.092411380830619 336.5084769406374 0.7717468958377286
13.097638935784035 338.31687536208705 0.7746786760702686
13.102866490737451 334.74617518229167 0.7716572913257812
13.108094045690867 328.0558861692308 0.7642199153583461
13.113321600644284 323.0231203655672 0.758961546379796
13.1185491555977 317.352180373801 0.7528837684161257
13.123776710551116 319.36009597263734 0.75566272385315
13.129004265504532 317.72389516770374 0.754269383195057
13.134231820457948 316.69774485794335 0.7529527591339802
13.139459375411365 316.5705649219218 0.7511526656986285
13.14468693036478 316.0241349026351 0.7500974118517582
13.149914485318197 318.52535721545166 0.7535487047630298
13.155142040271613 318.9532946331019 0.7545955874433924
13.16036959522503 323.1142840092835 0.7597484548188485
13.165597150178446 326.11048140986026 0.7629764914565601
13.170824705131862 326.1947359774115 0.7627722498425202
13.176052260085278 326.03619559083853 0.7640542377590325
13.181279815038694 326.07796351313476 0.7646790382398693
13.18650736999211 325.0490169895071 0.7638428176282913
13.191734924945527 322.83856682305645 0.7609715626835659
13.196962479898943 326.58945228270005 0.7644132228607957
13.202190034852359 326.4934828769697 0.7639809975890619
13.207417589805775 328.59689325816834 0.7666757607135509
13.212645144759191 326.0343863497856 0.764838816303164
13.217872699712608 322.67233169855 0.7623462449338975
13.223100254666024 323.14421820574455 0.7645254812176698
13.22832780961944 324.3838474141717 0.7653649438836005
13.233555364572856 324.2912124962423 0.7633502947926074
13.238782919526273 323.5442215219859 0.761200955198719
13.244010474479689 320.27334412730266 0.7573182455805206
13.249238029433105 317.51218062800797 0.7543899030278096
13.254465584386521 320.14080533078436 0.7572027431792704
13.259693139339937 320.9320473583655 0.7575850239904053
13.264920694293354 321.3402362183645 0.758191291577169
13.27014824924677 317.6424775872817 0.7526421825234322
13.275375804200186 318.01822542617845 0.7532583316433087
13.280603359153602 316.96621207013914 0.75260610273373
13.285830914107018 318.9551837849471 0.7556416110114577
13.291058469060435 318.8267418490816 0.7576174535042515
13.29628602401385 319.51792147542693 0.7598131306436336
13.301513578967267 318.6853126254366 0.7588699808124193
13.306741133920683 315.670348218726 0.7556180378950879
13.3119686888741 313.2990253500337 0.7510346250683596
13.317196243827516 309.751502148434 0.7453774671899226
13.322423798780932 309.87582296143125 0.7466068277984332
13.327651353734348 307.5243123408043 0.7434168652595396
13.332878908687764 304.0720457050793 0.7404321218914286
13.33810646364118 303.93258655213896 0.740401589906131
13.343334018594597 302.18375266015977 0.7380157003765944
13.348561573548013 300.94857036157197 0.7385372199451159
13.353789128501429 301.21997358458526 0.7379606428701164
13.359016683454845 298.21041706692716 0.734537116529343
13.364244238408261 299.02495842986605 0.7345509198207196
13.369471793361678 300.62801811149444 0.7362200981136436
13.374699348315094 301.68425080708425 0.7372182640626318
13.37992690326851 303.56163390029667 0.7391313068951669
13.385154458221926 304.9838104397197 0.7399954289815129
13.390382013175342 305.12568141804724 0.7398251058831351
13.395609568128759 302.8733057007251 0.7375983556118977
13.400837123082175 303.8593828317568 0.7388055618019993
13.406064678035591 303.5255742378627 0.7392981585390194
13.411292232989007 305.09520666817406 0.7407479040882173
13.416519787942423 305.66554356515917 0.7407774698957049
13.42174734289584 308.5753351350064 0.7436940920023545
13.426974897849256 310.98313863437005 0.7460888179761569
13.432202452802672 314.4966522118424 0.7500009573762526
13.437430007756088 317.3268793550315 0.7539542520225292
13.442657562709504 319.8857298790814 0.7574039296462678
13.44788511766292 320.86231727821473 0.7583956302364259
13.453112672616337 319.52600862070125 0.7571899278736084
13.458340227569753 321.3409321737631 0.7585703538284629
13.46356778252317 322.0119360273063 0.7592135774588282
13.468795337476585 322.9122028731367 0.7602331200095491
13.474022892430002 325.7248833573133 0.7631625267454544
13.479250447383418 327.86040644353244 0.7653060249573831
13.484478002336834 329.9281817572862 0.7671297664156446
13.48970555729025 324.4858641471779 0.7596595525071292
13.494933112243666 319.3368956313467 0.7532889027927179
13.500160667197083 318.6006964508651 0.7535277989645912
13.505388222150499 319.60504649465867 0.7555299221880087
13.510615777103915 320.70949892307976 0.7571148398693883
13.515843332057331 320.5875082337787 0.7569490202123575
13.521070887010747 319.6054843469689 0.7551278705917823
13.526298441964164 317.13552543415375 0.7536641205091877
13.53152599691758 317.5377472090611 0.7556321988707004
13.536753551870996 314.4064776175059 0.7529830005345571
13.541981106824412 308.2696792238159 0.7475170112109323
13.547208661777828 306.1093338246629 0.744647214383009
13.552436216731245 302.469860647042 0.7404349925176269
13.55766377168466 301.8459056479746 0.7406352774193738
13.562891326638077 297.7399051110606 0.7339137151177206
13.568118881591493 295.3202212542051 0.7314313528913999
13.57334643654491 291.7937162976741 0.7276473130170622
13.578573991498326 289.33515276962646 0.7246280987058045
13.583801546451742 287.2179425659582 0.7231572059491229
13.589029101405158 282.89574983459244 0.7172448882526599
13.594256656358574 278.0811426435506 0.7102042823144608
13.59948421131199 277.25103702492606 0.7103042548393143
13.604711766265407 276.47867197914013 0.7092665589376623
13.609939321218823 275.4825960706836 0.7089158628351955
13.615166876172239 275.2253678318503 0.7084789958270801
13.620394431125655 275.75067563039613 0.7085239825503967
13.625621986079071 275.9016868446928 0.7092324145799687
13.630849541032488 276.6371021052468 0.7112189685225918
13.636077095985904 275.866754541937 0.7101861168910798
13.64130465093932 274.52692715366516 0.7088609340377992
13.646532205892736 270.8551999400273 0.7039613084597252
13.651759760846153 267.9124880838778 0.701778322885461
13.656987315799569 265.36406046306587 0.6999633877906074
13.662214870752985 266.96404443963866 0.7028923637705778
13.667442425706401 266.8071598385641 0.7014296039017315
13.672669980659817 267.0017389446334 0.701173816205897
13.677897535613234 263.4172741705498 0.6960096268859673
13.68312509056665 261.492954261028 0.6937237919020444
13.688352645520066 263.62895484819035 0.6966140885180586
13.693580200473482 263.77574976607656 0.6961020824320591
13.698807755426898 263.4504944849406 0.6964262320576788
13.704035310380315 265.58705511335 0.6981010529457078
13.70926286533373 265.5388227418265 0.6978683385859664
13.714490420287147 267.05871705124696 0.7006919981490205
13.719717975240563 267.70143684929667 0.7018361971063787
13.72494553019398 270.8058464168445 0.7053383933671902
13.730173085147396 270.30863990729694 0.7037133922431815
13.735400640100812 271.1092857650525 0.7035478205421611
13.740628195054228 271.34990146111875 0.7039790116840228
13.745855750007644 274.25098957538336 0.7074558735506196
13.75108330496106 275.18382371400907 0.7080356212845922
13.756310859914477 274.1814092650203 0.7066957709904211
13.761538414867893 270.0061547039188 0.7025081543906514
13.766765969821309 270.0337599334528 0.703701015984019
13.771993524774725 270.4386364327618 0.7040329774449483
13.777221079728141 270.4487273526112 0.7044799260605313
13.782448634681558 270.524746045175 0.7064003972664735
13.787676189634974 269.59833335665354 0.7065526798568941
13.79290374458839 266.9200207870685 0.7033841168290376
13.798131299541806 265.68102111775084 0.7010268343369267
13.803358854495222 261.7961536618327 0.6946465587871951
13.808586409448639 261.59545304842135 0.6936514080127928
13.813813964402055 264.24915714299067 0.6981783674435341
13.819041519355471 265.29273483058716 0.69956258230199
13.824269074308887 267.13314678177045 0.7026289385416821
13.829496629262303 267.2198610689646 0.7027580322458
13.83472418421572 266.8978194921506 0.7018182047381097
13.839951739169136 267.049722241241 0.7002620062937065
13.845179294122552 264.8061860616525 0.6983059208766005
13.850406849075968 267.1716298269669 0.7008457193088695
13.855634404029384 267.9469361555908 0.7023455557452856
13.8608619589828 268.12830204306397 0.7026197604364611
13.866089513936217 267.592856820203 0.7001208181299472
13.871317068889633 265.4030033234644 0.6971431234582791
13.87654462384305 265.5721168005384 0.697915562655107
13.881772178796465 264.8056623053315 0.6958897171651865
13.886999733749882 267.2816087556029 0.6993894197953526
13.892227288703298 268.21413025445884 0.7020908741469802
13.897454843656714 268.9130805634015 0.7032331452231647
13.90268239861013 271.3619170611788 0.7075863388751192
13.907909953563546 271.9172033595228 0.7072987816321157
13.913137508516963 274.7079004288791 0.7098022647384472
13.918365063470379 276.7332018454782 0.7116828920955174
13.923592618423795 277.9970432933668 0.7126887803220613
13.928820173377211 279.86829731472125 0.7147308342600511
13.934047728330627 278.4467695939114 0.7124883252182183
13.939275283284044 279.54419753569454 0.7141652520543997
13.94450283823746 283.6737308674313 0.719518001926355
13.949730393190876 282.066935717877 0.7196210051872697
13.954957948144292 284.3634273113544 0.7215025139562822
13.960185503097708 285.22088716268536 0.7226287390597681
13.965413058051125 284.31230224845075 0.7198235390738724
13.97064061300454 283.1652912592446 0.7167471314916705
13.975868167957957 279.55410084279555 0.7125592221500527
13.981095722911373 278.93755998414656 0.7118150944112659
13.98632327786479 281.55009201993107 0.7161650954610307
13.991550832818206 280.5937582362596 0.7145117324469618
13.996778387771622 278.184783322965 0.7112458184967145
14.002005942725038 276.7058783671032 0.7118630967260929
14.007233497678454 276.9310398483118 0.7124226878955761
14.01246105263187 280.5963130451046 0.7181772066828908
14.017688607585287 282.3615084297391 0.7199248889609922
14.022916162538703 279.72396990547287 0.7152106747043363
14.028143717492119 276.96676664351116 0.7110753629227199
14.033371272445535 274.5140259917062 0.707547345217243
14.038598827398951 272.85144576085753 0.705059559500562
14.043826382352368 274.1332112342169 0.7071600400416488
14.049053937305784 277.4360460127162 0.7119025077230628
14.0542814922592 277.95752203219496 0.7119025200986839
14.059509047212616 279.5103185802934 0.7143219912604699
14.064736602166032 280.7360870612164 0.7153595411247229
14.069964157119449 282.05226497227505 0.7171448947749115
14.075191712072865 285.85950997847846 0.7221553731558361
14.080419267026281 290.32354881215076 0.727234785857064
14.085646821979697 294.12871220957874 0.7316062881462725
14.090874376933114 296.7034522649634 0.7344105877939362
14.09610193188653 297.4050075016064 0.7349390457112635
14.101329486839946 298.252318544504 0.7351955508585891
14.106557041793362 302.2190823178422 0.738716483620308
14.111784596746778 306.9510739639126 0.7443442403417152
14.117012151700195 309.25497433376415 0.7472085652933045
14.12223970665361 308.44858458216623 0.7468633951949172
14.127467261607027 304.0158886455066 0.7418075221213702
14.132694816560443 303.1034075680527 0.740950687606728
14.13792237151386 300.46425306981575 0.7374901873820925
14.143149926467276 299.55330901035796 0.736528850120772
14.148377481420692 298.67656572389734 0.7356412649917148
14.153605036374108 297.03541381368217 0.7335825613916859
14.158832591327524 296.96468775140784 0.7343690301033112
14.16406014628094 297.960394804344 0.7356974672691735
14.169287701234357 296.92937447376 0.7337983197006649
14.174515256187773 295.39431980376816 0.7306802797518618
14.179742811141189 293.2073789951522 0.7277336403839879
14.184970366094605 292.60053833755893 0.7263835814516989
14.190197921048021 291.889358019391 0.7251696782622172
14.195425476001438 290.0378884455773 0.7241009444000814
14.200653030954854 288.74301558148636 0.7232435695854534
14.20588058590827 286.5537086607559 0.7216438872089239
14.211108140861686 286.6434667848577 0.720747671158347
14.216335695815102 289.51812649608615 0.7229899352778212
14.221563250768519 291.9289517543655 0.7250909632228871
14.226790805721935 291.1184978720781 0.7229842430971702
14.232018360675351 288.30834928648983 0.719129179784462
14.237245915628767 289.49648372894404 0.7207535691888262
14.242473470582183 289.4496308621704 0.7212191737609498
14.2477010255356 291.511712755529 0.7235670018612393
14.252928580489016 291.91671819882873 0.7240256127641544
14.258156135442432 289.944807035362 0.7225541948493482
14.263383690395848 291.7092391489755 0.7236147908838378
14.268611245349264 293.281661796601 0.7256610845982365
14.27383880030268 294.163441135663 0.7250257758828135
14.279066355256097 291.6551358542012 0.722972405547354
14.284293910209513 292.42659638909737 0.7244805441467963
14.28952146516293 293.63916966614295 0.7253400117565219
14.294749020116345 293.6337690788371 0.7255063689597556
14.299976575069762 295.91279876331555 0.7274944798875795
14.305204130023178 297.01534548104473 0.7282515288334269
14.310431684976594 298.21871316053415 0.7298398887767831
14.31565923993001 298.24154545387927 0.7296226862401926
14.320886794883426 299.6774274791506 0.7320340549790221
14.326114349836843 302.19935075466555 0.734866519306613
14.331341904790259 306.21964180791105 0.7383206236871356
14.336569459743675 309.8194191432176 0.7424306761416264
14.341797014697091 308.2800783167242 0.7399084398976297
14.347024569650507 310.54917248623076 0.7426677977060256
14.352252124603924 309.5565321018847 0.7421601723921402
14.35747967955734 312.91044187406214 0.7474325536194621
14.362707234510756 313.3684277360105 0.7478097325246794
14.367934789464172 310.9354275851111 0.7455470873281272
14.373162344417588 307.69458981686176 0.7408730771052688
14.378389899371005 307.20263217588206 0.7392512269556225
14.38361745432442 309.45576328529194 0.7431064128277882
14.388845009277837 310.8046451415705 0.7439526470903025
14.394072564231253 309.40171125984045 0.7434696806045867
14.39930011918467 307.3832617693624 0.7420933538176822
14.404527674138086 304.733483945015 0.7383617188438866
14.409755229091502 305.0323112609152 0.7400451299101805
14.414982784044918 306.5655036428322 0.7410666300837061
14.420210338998334 307.8309274848713 0.7420151425181613
14.42543789395175 309.456163432841 0.7436817700516443
14.430665448905167 310.1269825604136 0.7426138530957088
14.435893003858583 310.61701245519254 0.7444457675153036
14.441120558811999 312.4912794468952 0.7458433210520415
14.446348113765415 313.25944949013035 0.7461559772316559
14.451575668718831 311.05149010773306 0.7435310795524709
14.456803223672248 311.65847775587076 0.7443579782154285
14.462030778625664 313.9759912899557 0.7467979655469046
14.46725833357908 317.35572582316416 0.750385038985554
14.472485888532496 323.51420785707745 0.7564322174205121
14.477713443485912 326.7307352422375 0.7590493022087432
14.482940998439329 331.5554993611496 0.7644385864010385
14.488168553392745 335.8764827941016 0.7696484570289502
14.493396108346161 338.9455793862509 0.7736586793583
14.498623663299577 341.9860214216659 0.7779791737686543
14.503851218252994 341.96583090961315 0.7777014758064182
14.50907877320641 342.69164771034724 0.778638669212253
14.514306328159826 340.2951573367333 0.7754931854928871
14.519533883113242 339.79207515853324 0.7752783266974952
14.524761438066658 337.9467451581418 0.7744454439736115
14.529988993020075 336.5513124304203 0.7731584366027177
14.53521654797349 336.6047473448513 0.7731414695029699
14.540444102926907 334.0443052906913 0.7700642969858986
14.545671657880323 329.55634545795806 0.7645611147681587
14.55089921283374 319.2044274823113 0.752428572826892
14.556126767787156 312.4552684510731 0.7441329508894376
14.561354322740572 309.65536984368697 0.740832408148797
14.566581877693988 309.67529855698075 0.7410737470938255
14.571809432647404 312.20730865559096 0.7435465434807624
14.57703698760082 310.6403351492854 0.7408215826092952
14.582264542554237 310.9772858025242 0.7418542128602909
14.587492097507653 311.25538394106815 0.7419362707839612
14.592719652461069 313.8222160009554 0.7451447347798035
14.597947207414485 317.1101630621747 0.7496133669961691
14.603174762367901 319.2033200868961 0.7512784222670545
14.608402317321318 323.5844508984598 0.7564593725742558
14.613629872274734 325.37198332358275 0.7569520076711009
14.61885742722815 330.73604279608844 0.7624961121258179
14.624084982181566 336.32071152124166 0.7684795989387915
14.629312537134982 345.05218813832744 0.7781148737783301
14.634540092088399 354.28588399941987 0.7880242635436102
14.639767647041815 357.7225479137573 0.7915333356527399
14.644995201995231 357.60875786401465 0.7925600050967366
14.650222756948647 357.18489352184986 0.7916752918160619
14.655450311902063 356.0386609694134 0.7893878271601241
14.66067786685548 354.6616104032503 0.7866308482584821
14.665905421808896 354.9945863342482 0.7860291458635962
14.671132976762312 356.19865703883096 0.7875154963499753
14.676360531715728 357.8517104690838 0.7896590523665823
14.681588086669144 357.8306342732648 0.7894623615867881
14.68681564162256 357.26173474582174 0.7889773309665252
14.692043196575977 355.71863399922273 0.7861870398545722
14.697270751529393 357.1411926824365 0.7875133166197088
14.70249830648281 359.9827802588984 0.79117544708648
14.707725861436225 361.87416368166873 0.7927175574051553
14.712953416389642 364.14335567558635 0.795682318871631
14.718180971343058 363.5156229725918 0.7949405743671342
14.723408526296474 361.47819359715277 0.793182808949226
14.72863608124989 360.3514176010518 0.7921792530910791
14.733863636203306 356.5832183322214 0.7875769509926835
14.739091191156723 354.6314114737293 0.784946189601692
14.744318746110139 348.4918037519082 0.7784319794019968
14.749546301063555 342.80373922287157 0.7730904067662432
14.754773856016971 333.97810567394805 0.7642337604046237
14.760001410970387 325.86314632043906 0.7561206650507669
14.765228965923804 323.7204105681419 0.7541897996352069
14.77045652087722 319.7552653869157 0.7503313277985518
14.775684075830636 319.5042029822647 0.749763729781658
14.780911630784052 317.29840288259413 0.7466271999062237
14.786139185737468 315.2514709986032 0.7443142000512862
14.791366740690885 316.0874535956247 0.7453989044818061
14.7965942956443 314.19685145078864 0.7436159352219338
14.801821850597717 314.8903112883165 0.7443774038266762
14.807049405551133 316.2255043495785 0.7454388507948336
14.81227696050455 314.59411228066404 0.7434286544909169
14.817504515457966 318.36770184722576 0.7475290359713892
14.822732070411382 320.6251131294376 0.7498548159561103
14.827959625364798 322.45671427098733 0.7524117599909941
14.833187180318214 323.2338611594047 0.7527668953862205
14.83841473527163 326.4387162038896 0.7560653790245327
14.843642290225047 327.58809429486297 0.7570717575826577
14.848869845178463 330.19162622655625 0.7604249271749666
14.854097400131879 333.31465301709864 0.7642499719364653
14.859324955085295 333.8852824383255 0.7656353689596839
14.864552510038711 332.3309510755788 0.7632144650639768
14.869780064992128 335.76640286171124 0.7668604838869167
14.875007619945544 338.9840680205051 0.7705986568576225
14.88023517489896 343.4314162166381 0.7750050544785988
14.885462729852376 346.2424470440324 0.7790686034784295
14.890690284805792 345.3110153464752 0.7777651316013577
14.895917839759209 344.7278259093255 0.7762514229875181
14.901145394712625 343.08665998071774 0.7741512942625985
14.906372949666041 345.51683763766715 0.7762691540624252
14.911600504619457 344.3983402513817 0.775036751728831
14.916828059572873 344.0520714720559 0.774982251271972
14.92205561452629 338.91002272198983 0.7693532473188479
14.927283169479706 334.43365976477224 0.7659846847995913
14.932510724433122 329.93711466020824 0.7625391793693631
14.937738279386538 328.08359897339733 0.7608427531875961
14.942965834339955 324.0917220748424 0.7564093180922825
14.94819338929337 319.9536559331488 0.7512304826281005
14.953420944246787 310.6709587737737 0.7398541015901637
14.958648499200203 304.7295689391796 0.7330376932131148
14.96387605415362 299.7465900818453 0.7271054844957204
14.969103609107036 296.3858935978243 0.7236265107393279
14.974331164060452 297.4027640178496 0.7256837783349844
14.979558719013868 297.52243120954586 0.7270419978101006
14.984786273967284 296.61456083554845 0.7258724043006313
14.9900138289207 296.70668876476185 0.7254704107295731
14.995241383874117 295.62856524978116 0.7235502631289537
15.000468938827533 297.78022877078666 0.7258275184776722
15.005696493780949 299.09478868408183 0.7272906239182005
15.010924048734365 300.16998498721864 0.7286122678086626
15.016151603687781 300.5194293923549 0.7297781472107105
15.021379158641198 304.48709956192204 0.7333869718418978
15.026606713594614 303.75057121228707 0.7319824562701022
15.03183426854803 309.0734187575366 0.7376502918548492
15.037061823501446 312.8859000764656 0.742080791861869
15.042289378454862 315.80904882243755 0.7457230927769702
15.047516933408279 316.4641661299039 0.746738804742748
15.052744488361695 316.59682874542494 0.7466334268320807
15.057972043315111 316.38168823162573 0.746888646918085
15.063199598268527 314.56012408525316 0.744557046114838
15.068427153221943 315.10621297962115 0.7446458841926081
15.07365470817536 314.8091596454345 0.7430002802730071
15.078882263128776 316.70787792724 0.7459791630145569
15.084109818082192 315.52421708273243 0.7445842619462545
15.089337373035608 317.05352619370683 0.7471320319796643
15.094564927989024 316.4936700113274 0.7467289482228378
15.09979248294244 312.35695356061154 0.7416491872926055
15.105020037895857 310.24399282801596 0.7395162848090892
15.110247592849273 307.2812334538124 0.7366929426487313
15.11547514780269 304.89639569331075 0.7348544407901333
15.120702702756105 307.19872009415553 0.7379426592271155
15.125930257709522 306.70119211971127 0.7370247474576599
15.131157812662938 304.5295121051517 0.734560790017302
15.136385367616354 302.30096278813676 0.7316672663108325
15.14161292256977 299.03212425179055 0.727953625446368
15.146840477523186 297.36084210047574 0.7258774432159691
15.152068032476603 298.65757091277635 0.7262096673802687
15.157295587430019 298.32644534786846 0.7250600714358684
15.162523142383435 296.70354125208405 0.7226986393585155
15.167750697336851 293.26221746633286 0.7180477876443594
15.172978252290267 290.61750131343723 0.7158843309588485
15.178205807243684 287.37856312127724 0.7141311175487381
15.1834333621971 284.91313287624763 0.7117985561565733
15.188660917150516 282.6241555232525 0.7107868490329481
15.193888472103932 282.3214439149895 0.7095452695831507
15.199116027057348 282.7633212216979 0.709478655154995
15.204343582010765 281.67616197193274 0.7080818658035425
15.20957113696418 282.5567255527892 0.7094955410396758
15.214798691917597 282.84546609968254 0.7095039470590722
15.220026246871013 286.0495385527775 0.7140421069665683
15.22525380182443 284.33081792291125 0.7103289083859422
15.230481356777846 282.5583898818541 0.7072025531612234
15.235708911731262 281.3671005712052 0.7056331565690009
15.240936466684678 279.6425323829984 0.7030331144400951
15.246164021638094 280.87486088742065 0.7059187626553355
15.25139157659151 287.04646601375214 0.714888282492765
15.256619131544927 288.40332386162896 0.7168120848115855
15.261846686498343 287.5018720594288 0.71538549199312
15.267074241451759 284.701797706421 0.712250188454567
15.272301796405175 279.0371883163066 0.7039803483302028
15.277529351358591 276.8458803880317 0.7024139014018453
15.282756906312008 277.994287774586 0.7034569309865688
15.287984461265424 277.9741737594629 0.7031547928526218
15.29321201621884 278.8639446687376 0.7039631079213479
15.298439571172256 285.31425472512615 0.7113049331568554
15.303667126125672 288.1603721333631 0.7155614604131103
15.308894681079089 291.57286092835557 0.7203687119467967
15.314122236032505 289.8612555695094 0.7190710584104829
15.319349790985921 287.1891668442659 0.7153121075399804
15.324577345939337 290.88426530985276 0.7187430611236406
15.329804900892753 297.1590479780143 0.7260996468574099
15.33503245584617 301.4697012504391 0.7312220434768038
15.340260010799586 299.1361320869422 0.7278644271177688
15.345487565753002 296.58781322884056 0.7246117313343238
15.350715120706418 294.25493848668145 0.721338809436131
15.355942675659835 296.4400341756667 0.7234398509000411
15.36117023061325 299.33512088391313 0.7272633757082239
15.366397785566667 301.465378517827 0.7300595040560782
15.371625340520083 302.59040865360544 0.7314629893478425
15.3768528954735 302.61215569608214 0.7320164129036547
15.382080450426916 303.53241535981465 0.7326319297897707
15.387308005380332 306.1351536278286 0.7358784898813038
15.392535560333748 303.8150698478939 0.7340692338343809
15.397763115287164 303.0691037709402 0.7426753443350236
15.40299067024058 304.0117069355123 0.7515077493549264
15.408218225193997 301.39759965637563 0.7520908571810724
15.413445780147413 300.1629611004193 0.7527281806250414
15.418673335100829 301.8815660922609 0.7582880022038481
15.423900890054245 300.61566609206056 0.760679107601794
15.429128445007661 304.0161033446252 0.7697202720510639
15.434355999961078 303.5561235191316 0.7720058647987678
15.439583554914494 302.0391061398871 0.771916988839585
15.44481110986791 299.01447323703064 0.768951696264055
15.450038664821326 297.5323605308394 0.7685944035524575
15.455266219774742 297.2906316753943 0.7716052938165557
15.460493774728159 296.5587830393574 0.7724089161139576
15.465721329681575 298.81239307086344 0.7772166970257076
15.470948884634991 297.79413693279366 0.777819336625011
15.476176439588407 297.1608595064697 0.7787054813037221
15.481403994541823 298.98977042578514 0.7844462243654312
15.48663154949524 301.72298763085365 0.7905488350830533
15.491859104448656 305.78191521869104 0.7990573239757864
15.497086659402072 304.8206386290655 0.7989537352170885
15.502314214355488 303.9597194193972 0.7990244890383856
15.507541769308904 301.28169435556106 0.7970191824499401
15.51276932426232 297.2219409385488 0.7938388105099856
15.517996879215737 298.49630512877314 0.7984344238282329
15.523224434169153 296.2239891688631 0.7981982092625938
15.52845198912257 297.9183697126046 0.8027721349963324
15.533679544075985 294.6606215935927 0.8007781829926773
15.538907099029402 292.1660711403223 0.7969644029445498
15.544134653982818 291.91030449564977 0.7977975789789344
15.549362208936234 290.93744498150267 0.796605731892803
15.55458976388965 290.6125264546685 0.7976336695932258
15.559817318843066 289.1024294328005 0.7985176026252476
15.565044873796483 287.9181261362237 0.797927942440807
15.570272428749899 289.5151439173399 0.8030041535848068
15.575499983703315 290.92474582800565 0.8081120057370369
15.580727538656731 289.56595949855466 0.8072650489196326
15.585955093610147 287.6393323768761 0.8088100626648592
15.591182648563564 284.44345727869523 0.8053324235373994
15.59641020351698 282.6118096781605 0.8031302654186352
15.601637758470396 283.99743892185813 0.8058146427831738
15.606865313423812 282.9631323024766 0.8050602923907622
15.612092868377228 278.15282619911557 0.8001044786430439
15.617320423330645 274.5252334584225 0.7970839589654137
15.62254797828406 274.2698203023569 0.7987544032898405
15.627775533237477 275.0012173332349 0.8000401419806027
15.633003088190893 273.3647616236852 0.800601249697786
15.63823064314431 274.08094168719936 0.8006997938372251
15.643458198097726 270.35710643199457 0.7837202679404247
15.648685753051142 272.1526782216824 0.7807917905517975
15.653913308004558 273.02922084260695 0.7772391966806224
15.659140862957974 274.4590933796539 0.7755974852058578
15.66436841791139 273.983085699045 0.7720958758190052
15.669595972864807 275.8868710651359 0.7723110601690006
15.674823527818223 274.8950146682991 0.7678171744741333
15.680051082771639 275.33865551203144 0.7669454712589154
15.685278637725055 275.961100486913 0.7664355824020412
15.690506192678471 273.3069231111815 0.761484730788618
15.695733747631888 272.0548833564323 0.757496518132953
15.700961302585304 270.85654749328484 0.7529638886376216
15.70618885753872 271.66255390437817 0.7525462710078978
15.711416412492136 275.19357124122024 0.7564855160333968
15.716643967445552 276.76348670176253 0.7580722198817148
15.721871522398969 278.4223688293921 0.7586384368787037
15.727099077352385 279.1240182412292 0.7591378216952411
15.732326632305801 276.85870311497337 0.7551177346592886
15.737554187259217 275.84527173495644 0.7531951053245532
15.742781742212633 277.3882502639905 0.7550179650102197
15.74800929716605 280.6116974324017 0.7583004083078333
15.753236852119466 281.4232585533141 0.7594356341125337
15.758464407072882 282.06995605487447 0.7573088346130019
15.763691962026298 281.77334022145396 0.7556629797463634
15.768919516979715 281.3642577416316 0.7533725087591054
15.77414707193313 280.45253398528666 0.7512924558653213
15.779374626886547 277.4941633740647 0.7472015553946747
15.784602181839963 275.36657906892003 0.7423072202254037
15.78982973679338 275.76609923460865 0.7414926490810149
15.795057291746796 275.7118541367491 0.742275579884613
15.800284846700212 277.579551097039 0.7447173808517058
15.805512401653628 277.01300393587616 0.7447783642259236
15.810739956607044 280.781555876583 0.7488183294465636
15.81596751156046 281.5759983003453 0.7499897406365478
15.821195066513877 282.832986974213 0.7519473937989243
15.826422621467293 283.3373990786414 0.7516486503887952
15.831650176420709 283.1585980314641 0.7505318284182165
15.836877731374125 285.0415655168465 0.7529303088937795
15.842105286327541 283.28800765310024 0.7509643136822014
15.847332841280958 283.1098907353453 0.7518588781655228
15.852560396234374 280.7890052336759 0.748434304909338
15.85778795118779 278.8335154920725 0.7446939322200044
15.863015506141206 279.1373754549056 0.7432439349786615
15.868243061094622 277.62347600112867 0.7407961948039934
15.873470616048039 273.81756668146113 0.7359107996666999
15.878698171001455 272.41443137252156 0.7330008865196669
15.883925725954871 273.6537951904745 0.7335968092832255
15.889153280908287 276.358479477035 0.7354903795197184
15.894380835861703 280.968766813216 0.7420914273516067
15.89960839081512 282.6673915126755 0.7437487945307569
15.904835945768536 283.2869165716601 0.7456006664609456
15.910063500721952 282.9013913771885 0.7453440726722906
15.915291055675368 275.7853398286599 0.734862292253408
15.920518610628784 272.1218430148104 0.729048339569313
15.9257461655822 272.2788628036547 0.7275765432830715
15.930973720535617 275.2725065249847 0.7324842795546732
15.936201275489033 275.91710099600675 0.734086863567788
15.94142883044245 274.7258387719784 0.732045736314661
15.946656385395865 274.22301184853166 0.7309656280640098
15.951883940349282 274.51717806148696 0.7316848424397272
15.957111495302698 276.2513813498216 0.7332202236783637
15.962339050256114 273.3036407525929 0.7292572369743071
15.96756660520953 274.0579216764757 0.7291634339787123
15.972794160162946 276.5119422587682 0.7331355944322574
15.978021715116363 281.60382671569647 0.7397568411100948
15.983249270069779 286.37349299401353 0.7454832895425639
15.988476825023195 287.9297597317783 0.7469463494760503
15.993704379976611 284.62496584183555 0.7429947288305089
15.998931934930027 283.64661403818985 0.741728875420109
16.004159489883442 280.3776683741561 0.7387279673884299
16.009387044836856 282.5305655221899 0.7416104033746237
16.01461459979027 283.5567000184064 0.7432276044641974
16.019842154743685 281.9110502013487 0.7401807655559824
16.0250697096971 279.5594010781413 0.7361786313930182
16.030297264650514 280.1075163900481 0.7370687299006196
16.03552481960393 279.6455327998479 0.7364101398170859
16.040752374557343 282.4416812568754 0.7391319675213566
16.045979929510757 284.17164226279357 0.7415451628910869
16.05120748446417 285.539436151837 0.742597607677886
16.056435039417586 289.7060957701905 0.7468232719455195
16.061662594371 291.64463305718874 0.7492065607212184
16.066890149324415 297.50800799876157 0.7555758690790381
16.07211770427783 299.10993890412755 0.7578328017047558
16.077345259231244 300.6639821710678 0.7598357982470958
16.08257281418466 301.9886385972177 0.7617432925610776
16.087800369138073 305.1580051297761 0.7656413971249718
16.093027924091487 307.8890250386603 0.7680633597422573
16.0982554790449 309.74479052947754 0.7688373046426793
16.103483033998316 313.3424658019629 0.7738026279689015
16.10871058895173 316.8615853360683 0.7782917814279172
16.113938143905145 321.12369135466247 0.7838573212200806
16.11916569885856 320.6086033916765 0.7830217075786045
16.124393253811974 319.49968248564477 0.7817620390962954
16.129620808765388 319.3846386042782 0.782351834373943
16.134848363718802 320.2385856464433 0.7840325068853824
16.140075918672217 319.4893689574675 0.7822793201499878
16.14530347362563 322.47270107509047 0.7851809187882312
16.150531028579046 325.0794450115168 0.7876528888575776
16.15575858353246 327.4946643278264 0.790122556088516
16.160986138485875 326.7033997066476 0.7883532029675702
16.16621369343929 322.4987131803111 0.7830630240493349
16.171441248392703 313.97004136182517 0.7725452393727726
16.176668803346118 309.023027621658 0.7666840459618204
16.181896358299532 306.4037236370084 0.7640464665118876
16.187123913252947 305.6798054189155 0.7640221400239003
16.19235146820636 302.1276869383327 0.7605569334973058
16.197579023159776 296.61793246095823 0.75453336663385
16.20280657811319 290.7874782300774 0.747594460549273
16.208034133066604 286.5145742343082 0.7422357019445301
16.21326168802002 280.7600225579106 0.7345284166489161
16.218489242973433 276.172046427737 0.7280015463726182
16.223716797926848 273.73349752064144 0.7255152566983073
16.228944352880262 272.9917424675316 0.7255188373843268
16.234171907833677 271.3022074238845 0.7230958709929702
16.23939946278709 268.9370682979604 0.7192897301390242
16.244627017740505 265.79182886472347 0.7152784843155069
16.24985457269392 262.5245651244982 0.712354401968953
16.255082127647334 262.4672501352576 0.713025434141947
16.26030968260075 258.2805545192923 0.708088394135775
16.265537237554163 259.0062212318148 0.7087502545458972
16.270764792507578 256.7844238260329 0.7053550586288101
16.275992347460992 258.39389192025646 0.7075633979820385
16.281219902414406 258.5466798790176 0.7081790432859667
16.28644745736782 256.0578355223476 0.7057398652204232
16.291675012321235 253.57340334074573 0.7016467604064605
16.29690256727465 253.83388086129614 0.7001281840549579
16.302130122228064 254.27902370607282 0.6994480505005305
16.30735767718148 257.9503645327677 0.7041561745418801
16.312585232134893 255.3058567977811 0.7013722472284305
16.317812787088307 252.76409517860407 0.6984060834911133
16.323040342041722 251.62101728665434 0.6962597638075242
16.328267896995136 250.62552715284866 0.6937810186166289
16.33349545194855 251.203915672813 0.6937872606471589
16.338723006901965 250.559504242776 0.6931426779581393
16.34395056185538 255.02046316293044 0.6994415634199257
16.349178116808794 258.61082029948614 0.7041843144222557
16.35440567176221 263.7865194977572 0.7104078627802763
16.359633226715623 268.11102239766626 0.7154006831060771
16.364860781669037 272.22237315797184 0.7219190242932513
16.37008833662245 274.5336919721765 0.7228457839165033
16.375315891575866 275.3125127962603 0.7231931826497319
16.38054344652928 275.9816369337126 0.7217564832892169
16.385771001482695 279.93410604155054 0.726312503773227
16.39099855643611 285.8984147939807 0.7339384999973124
16.396226111389524 288.87489160802556 0.7379200694456995
16.401453666342938 290.43987379145176 0.7389450673076668
16.406681221296353 289.8819723124403 0.7384592535387027
16.411908776249767 288.9824196249684 0.7366336484087455
16.41713633120318 286.0874090015205 0.7325825571677359
16.422363886156596 282.4736068893472 0.7289049308370456
16.42759144111001 279.0997106529254 0.7244002442733539
16.432818996063425 278.0349096758405 0.7237192180557186
16.43804655101684 276.6083653851415 0.7218222914557753
16.443274105970254 273.0222220770734 0.7162497614660407
16.448501660923668 272.60417981671395 0.7165189167882543
16.453729215877082 272.49542975827416 0.7160642300152428
16.458956770830497 272.42048851567426 0.7171240555847556
16.46418432578391 271.78204862103564 0.7166344827051563
16.469411880737326 269.5501681717189 0.7136695455926666
16.47463943569074 269.9588718575552 0.7151357450778438
16.479866990644155 265.8598099004039 0.7088175114231864
16.48509454559757 266.63361519882153 0.7091364478150316
16.490322100550983 266.8460766967245 0.7085358674246545
16.495549655504398 267.56132565757326 0.7080754785824686
16.500777210457812 267.78657194262536 0.7092153451638431
16.506004765411227 268.14488734955535 0.7089310420885766
16.51123232036464 267.2182387389404 0.706752771183242
16.516459875318056 265.570976274329 0.7036763190376092
16.52168743027147 264.1360001006878 0.7020088493171697
16.526914985224884 265.35799852742724 0.7042219116016682
16.5321425401783 270.44519786018935 0.7116229961375159
16.537370095131713 273.19531167921696 0.7147856479100143
16.542597650085128 271.79117480488776 0.7130872329101619
16.547825205038542 268.9709471181779 0.7098215640457827
16.553052759991957 267.9326453452349 0.7081332498489732
16.55828031494537 267.19865765700496 0.7101349856791408
16.563507869898785 266.2990389632561 0.7094338145737784
16.5687354248522 264.0582844515529 0.7062716001478224
16.573962979805614 258.8555155539099 0.6980308438570056
16.57919053475903 256.43921822530643 0.6932866540042051
16.584418089712443 255.28026387706467 0.6917547733203621
16.589645644665858 256.53312177528255 0.6941118644141803
16.594873199619272 257.02122721227727 0.6938030856344247
16.600100754572686 255.29012940177296 0.6926507281572046
16.6053283095261 253.48415771668743 0.689945896713279
16.610555864479515 254.13734362984357 0.6899958263130915
16.61578341943293 254.01831977730654 0.6899453218154913
16.621010974386344 255.21562375942577 0.6915795102675666
16.62623852933976 253.64044838362247 0.6903702090189784
16.631466084293173 254.57470844703525 0.6920353848499746
16.636693639246587 256.9905827518639 0.6946768352948278
16.641921194200002 255.3970643542216 0.691745326519676
16.647148749153416 255.63900849879792 0.6915101171520095
16.65237630410683 254.3149779336433 0.6894488996234293
16.657603859060245 254.19780302542821 0.6891817086682395
16.66283141401366 251.76840164583277 0.6883203173102878
16.668058968967074 246.12637980013446 0.6819898774624311
16.67328652392049 241.12919913813172 0.6767294188395041
16.678514078873903 239.56512067700515 0.6731857372550744
16.683741633827317 243.0299607730878 0.6764771682178535
16.68896918878073 244.38351480435696 0.6767849246897677
16.694196743734146 244.87471415137887 0.6789108530846851
16.69942429868756 243.71831647945598 0.6785820517141777
16.704651853640975 243.21702889684903 0.6781179512269914
16.70987940859439 242.67907705862902 0.6753109022948359
16.715106963547804 238.88598896908613 0.6690688912929382
16.720334518501218 234.925632705946 0.6631978573907572
16.725562073454633 234.6884551501513 0.6639453206038173
16.730789628408047 234.08748101731908 0.6623080521189604
16.73601718336146 235.30563876140747 0.6635210054799995
16.741244738314876 234.50176291317777 0.6633302754879421
16.74647229326829 233.01595935324622 0.6611345248862307
16.751699848221705 232.7579298910925 0.6606553727089407
16.75692740317512 231.55460772892027 0.6594671182345052
16.762154958128534 232.97749704795336 0.6616403523500053
16.767382513081948 233.67458891522017 0.6651567146391169
16.772610068035362 235.4574404539955 0.6683622930780805
16.777837622988777 235.87595187659562 0.667917576501395
16.78306517794219 235.97232580759177 0.6663383921271567
16.788292732895606 234.59882523761743 0.6646070433110256
16.79352028784902 231.21485950343742 0.6598728354283967
16.798747842802435 228.57065495935808 0.6548005949115155
16.80397539775585 225.9963164086406 0.649953358652041
16.809202952709263 225.43133963406825 0.6482654453718041
16.814430507662678 225.29201139237674 0.6509302190990649
16.819658062616092 225.3628938302886 0.6521877309059229
16.824885617569507 227.2585351640383 0.655525075061762
16.83011317252292 224.97263450722062 0.6516914292809066
16.835340727476336 224.83994799662312 0.6500182927113792
16.84056828242975 222.51550458987134 0.6462756406326958
16.845795837383164 223.41609596136306 0.6476606321869919
16.85102339233658 224.68414207951557 0.6504133925505506
16.856250947289993 225.73262428214332 0.6513814390242506
16.861478502243408 224.5843454571552 0.6480992937291123
16.866706057196822 223.23293674438906 0.6467128501003704
16.871933612150237 224.05004627730264 0.6496189562454405
16.87716116710365 227.30747097295364 0.6555422261508274
16.882388722057065 227.12814606424197 0.6556909274594297
16.88761627701048 226.51629378657287 0.6548976451374571
16.892843831963894 224.0472523096082 0.6512314294048149
16.89807138691731 222.72509935836678 0.6494059119308325
16.903298941870723 224.42432825693257 0.6512020406992757
16.908526496824138 226.11153474865955 0.6515849845801612
16.913754051777552 225.34235724466095 0.6478702987774551
16.918981606730966 223.73213823655482 0.6451045700959718
16.92420916168438 221.85547211318635 0.6420508053646505
16.929436716637795 221.92815137124862 0.6442054132253955
16.93466427159121 222.91903446436464 0.6462063993353105
16.939891826544624 224.0420417568968 0.6484166497616538
16.94511938149804 223.8646902202301 0.6479642136974562
16.950346936451453 222.81843691480412 0.6466957448488716
16.955574491404867 221.42163915081537 0.6448045020681287
16.960802046358282 219.46470872538058 0.6410595578410921
16.966029601311696 218.62533385715403 0.637881810792067
16.97125715626511 219.4151164455502 0.6384297684540512
16.976484711218525 222.0298077256105 0.6418382375704917
16.98171226617194 223.72906302121746 0.6467992487585343
16.986939821125354 224.10356194423585 0.6476913009382721
16.99216737607877 223.93020573899784 0.6469711196219589
16.997394931032183 224.23493424956146 0.6466028619598184
17.002622485985597 222.96016121096218 0.6445023967599661
17.00785004093901 224.32801025862426 0.6462468106158326
17.013077595892426 226.9411276477792 0.6498283133666739
17.01830515084584 227.29699007063886 0.6491656323564893
17.023532705799255 226.94451418561684 0.6481424957905956
17.02876026075267 226.14432447575805 0.6474242876231433
17.033987815706084 226.6277271069541 0.648261075159706
17.039215370659498 228.5887274914809 0.6534506174388827
17.044442925612913 227.13356957580618 0.6525684293346861
17.049670480566327 228.57467343808216 0.6554702771026842
17.05489803551974 226.95198726700835 0.6525225557202232
17.060125590473156 230.22467625939188 0.6559504933103569
17.06535314542657 227.9773450713454 0.6524676047830945
17.070580700379985 225.99088197566854 0.649937242499645
17.0758082553334 223.90721966991012 0.6451332175880482
17.081035810286814 222.36088486491056 0.6410756100058547
17.086263365240228 226.34302631599567 0.6465331694102573
17.091490920193642 229.85436767157182 0.6520485466118026
17.096718475147057 230.45567213292014 0.6544423183101729
17.10194603010047 229.7937980656981 0.6528172736195902
17.107173585053886 228.51465811370701 0.6500150105700117
17.1124011400073 228.61425269524787 0.6502745699841043
17.117628694960715 228.60594637373023 0.6501731983045845
17.12285624991413 230.5452324514273 0.6550657711075901
17.128083804867543 232.6293922841516 0.6592481813290492
17.133311359820958 234.50970340566803 0.6610270249478244
17.138538914774372 231.64832338425236 0.6561034462303644
17.143766469727787 231.16764738026782 0.6528877507548676
17.1489940246812 230.9588621975753 0.6531147779131868
17.154221579634616 231.7894537958828 0.6559205824342603
17.15944913458803 231.1203514317967 0.6556629616094773
17.164676689541444 235.39465775612163 0.6616659426520155
17.16990424449486 241.6009459786966 0.6679985073448719
17.175131799448273 246.6872301628787 0.6738364645004137
17.180359354401688 247.20090088672765 0.6747957827769884
17.185586909355102 246.16016088295117 0.6729992987186526
17.190814464308517 247.5841031498982 0.6742530129228927
17.19604201926193 251.8127822726621 0.6786262522469624
17.201269574215345 251.57640099160116 0.6784887252197128
17.20649712916876 252.2028587972512 0.680672854698312
17.211724684122174 252.55681835600086 0.6821863461838327
17.21695223907559 253.62630767067336 0.683611850660848
17.222179794029003 255.90046477514016 0.6865839717015072
17.227407348982418 255.4159972631006 0.685467659520641
17.232634903935832 255.13695072529202 0.6844975538105574
17.237862458889246 253.50874846452848 0.6820419281002963
17.24309001384266 250.0106541035984 0.6779047528498922
17.248317568796075 248.8625162491299 0.6771576030215575
17.25354512374949 251.9474528465141 0.680720556144599
17.258772678702904 251.9644996553504 0.6798822771743055
17.26400023365632 249.47844099000747 0.6760645301769409
17.269227788609733 245.14985754267687 0.6704013006764638
17.274455343563147 242.7051452579975 0.6666130967250327
17.279682898516562 243.05868490777897 0.6684602607149823
17.284910453469976 242.20281077627453 0.6666730159346563
17.29013800842339 243.69649930368286 0.6698033009543917
17.295365563376805 245.40255765751226 0.6720567185161874
17.30059311833022 245.9357423276579 0.6719714441398568
17.305820673283634 244.51261130160634 0.6694638335837035
17.31104822823705 244.70051629750088 0.669263530668186
17.316275783190463 247.2821826045783 0.6723026566205311
17.321503338143877 247.18877622561854 0.672308728196307
17.32673089309729 245.43218824165874 0.6699454315201562
17.331958448050706 243.53207722181313 0.6695262819046512
17.33718600300412 242.88619920910608 0.6705465045888896
17.342413557957535 243.3683420135608 0.671416073516334
17.34764111291095 244.5531446677207 0.6715530571752103
17.352868667864364 243.90401056240893 0.667996921564332
17.358096222817778 246.8436162530381 0.6715947888311873
17.363323777771193 246.13324338335266 0.6715731898418004
17.368551332724607 243.79188332847357 0.6680223675357063
17.37377888767802 240.11206009036172 0.6645550703599172
17.379006442631436 239.46691227020523 0.6645071773771788
17.38423399758485 239.3987681651527 0.6651358161483106
17.389461552538265 240.039727529434 0.6675478046925641
17.39468910749168 239.90854139571402 0.6660783395600147
17.399916662445094 238.53628301148143 0.662058540376956
17.405144217398508 240.1966842080138 0.6627357301518058
17.410371772351922 237.8585718232203 0.6589634925806589
17.415599327305337 240.4928801830771 0.6622985996789201
17.42082688225875 241.47921189593183 0.6640863040409031
17.426054437212166 243.22277224507874 0.667769427024933
17.43128199216558 245.39372732712724 0.6706640803943437
17.436509547118995 242.93617525239156 0.6654686361225
17.44173710207241 241.96070782994343 0.6638324049996566
17.446964657025823 240.85476066878863 0.663190492337026
17.452192211979238 241.10414922894878 0.6653618386952154
17.457419766932652 243.5538174137246 0.6690884804226875
17.462647321886067 244.43956485565286 0.6700709196320117
17.46787487683948 241.91485069126426 0.6653951784316907
17.473102431792896 240.86527726728724 0.6637694885342214
17.47832998674631 238.78722636367894 0.6610909717086807
17.483557541699724 240.07574927605424 0.6628282751969594
17.48878509665314 241.84224823125263 0.6649490542321985
17.494012651606553 244.57636245029636 0.6688927819567315
17.499240206559968 246.98111781924055 0.6714891521554114
17.504467761513382 248.4283908190925 0.6728384010744499
17.509695316466797 248.45965569020953 0.672236692603795
17.51492287142021 246.65056798609356 0.6700523734548891
17.520150426373625 246.304194279721 0.6699920300084995
17.52537798132704 246.02148874913854 0.6701912618435314
17.530605536280454 247.56511174134138 0.671430408077124
17.53583309123387 247.93339809637237 0.6722758921778706
17.541060646187283 247.26235018111743 0.671626151996891
17.546288201140698 248.21738614013393 0.6728410581173648
17.551515756094112 250.37982306585155 0.6764873678166899
17.556743311047526 251.4867872063126 0.6783583332908979
17.56197086600094 250.68557145069744 0.6769628176647909
17.567198420954355 250.9736906287912 0.6779459362402154
17.57242597590777 249.18453977417064 0.6746563603860432
17.577653530861184 249.50425824784097 0.6761050592744595
17.5828810858146 250.28531547286482 0.6755836376907861
17.588108640768013 249.9766553686724 0.6749377859304321
17.593336195721427 250.91790214090503 0.6747258486051231
17.598563750674842 252.2813137444966 0.6759943353272325
17.603791305628256 254.51230029893213 0.6791926813789931
17.60901886058167 257.0493314221972 0.6832682103466005
17.614246415535085 260.5065232740811 0.6876176791783885
17.6194739704885 261.9421655993665 0.689640867352311
17.624701525441914 260.7683749873119 0.6867984226619122
17.62992908039533 260.15747642395405 0.6854989647300763
17.635156635348743 263.3571884156498 0.6895236215767856
17.640384190302157 265.60855928398263 0.6924004837335751
17.64561174525557 264.3283272576956 0.6922330285069341
17.650839300208986 263.22166832027 0.6909893681114633
17.6560668551624 265.45216666355725 0.6927911818699536
17.661294410115815 267.8963460100596 0.6958240070406965
17.66652196506923 273.61268822147775 0.7021071269032186
17.671749520022644 280.46954285955485 0.7116135871164109
17.676977074976058 286.3230820476953 0.7185698078883843
17.682204629929473 291.478877566222 0.7240009904252167
17.687432184882887 292.92089229363364 0.7250933770243229
17.6926597398363 294.66963978175033 0.7268184465264185
17.697887294789716 295.4963531045099 0.7278616435771568
17.70311484974313 296.31490576073656 0.7290189260319536
17.708342404696545 297.89663721150214 0.7311140047687191
17.71356995964996 300.38906325547697 0.7335192410005231
17.718797514603374 305.00077503554985 0.7391701067810018
17.724025069556788 309.6220724046759 0.7443257537092658
17.729252624510202 312.18313532806286 0.747448069517994
17.734480179463617 313.1218917439545 0.7483549400632071
17.73970773441703 312.11254692426405 0.7470011919343562
17.744935289370446 308.4875598062272 0.7431762928411761
17.75016284432386 308.7351415558848 0.7443573983132434
17.755390399277275 309.4457781468546 0.7446463321710479
17.76061795423069 310.6888562888615 0.7461025251711199
17.765845509184103 310.9792638636363 0.7456842599363116
17.771073064137518 313.01366972179966 0.7490358435538146
17.776300619090932 309.4359047250364 0.7448015075334805
17.781528174044347 305.8738777048835 0.7400504879576908
17.78675572899776 300.0577502097783 0.7328002000166409
17.791983283951176 296.4346049807059 0.7281776109031577
17.79721083890459 292.26264884333375 0.723453430657874
17.802438393858004 289.556734028113 0.7205181972707003
17.80766594881142 286.1227738569051 0.7165480407907251
17.812893503764833 283.2111946365589 0.7135998063116763
17.818121058718248 278.7735059646551 0.7088210844619159
17.823348613671662 276.8445814568171 0.7075696919011539
17.828576168625077 274.759812005474 0.7061224997394547
17.83380372357849 271.2059797925732 0.7002032066512403
17.839031278531905 267.91822999649105 0.6964611311237777
17.84425883348532 265.0560571237497 0.6925383511196119
17.849486388438734 264.91481063817224 0.6917316900551803
17.85471394339215 266.71058370094374 0.6949932224480297
17.859941498345563 267.35049708628156 0.6955566249167754
17.865169053298978 266.6961399427765 0.6959737522743266
17.870396608252392 267.4393221740053 0.6973910481696914
17.875624163205806 266.12989187861706 0.6934672294605937
17.88085171815922 267.239258382407 0.6941997780162837
17.886079273112635 268.3641739600613 0.6951570651383262
17.89130682806605 272.81855977122603 0.7008010578866887
17.896534383019464 277.6765017109713 0.7070412205363158
17.90176193797288 286.7972124234791 0.7178532742262911
17.906989492926293 295.3062727995266 0.7277588633708005
17.912217047879707 303.8600200566824 0.7385236113784842
17.917444602833122 308.5657458484653 0.7423902217594606
17.922672157786536 310.5996024791403 0.7446754732230554
17.92789971273995 314.9475918968375 0.7499942389224269
17.933127267693365 318.6681828078549 0.754284030163284
17.93835482264678 319.40551705741854 0.7557422810657733
17.943582377600194 316.81345375789175 0.7521629029294353
17.94880993255361 317.0361893427495 0.7525806653214433
17.954037487507023 312.22054492208207 0.7466781096594753
17.959265042460437 309.2147506556157 0.74305035913684
17.96449259741385 302.18923944262895 0.7339995540197042
17.969720152367266 297.1998628075042 0.7284094258211574
17.97494770732068 291.7199518511576 0.7215924134713256
17.980175262274095 287.1136392788628 0.7168636679353698
17.98540281722751 280.3333195579507 0.7084708249848992
17.990630372180924 274.7275882126802 0.7016936133385215
17.995857927134338 270.0845465395278 0.6967732113429421
18.001085482087753 270.48637692472266 0.6971591251427057
18.006313037041167 268.23966659704445 0.6955050217605708
18.01154059199458 267.2923428926072 0.6946491834538872
18.016768146947996 263.7754081417663 0.6905164446563786
18.02199570190141 258.89823664022384 0.6842776033772651
18.027223256854825 255.69415002497524 0.6800058575795996
18.03245081180824 253.41483961315276 0.6777699799544351
18.037678366761654 254.95166620419775 0.6812548623797093
18.042905921715068 254.02904567998243 0.6796154908896684
18.048133476668482 254.78898897712068 0.6807873726474947
18.053361031621897 252.46648287417037 0.6768397871124813
18.05858858657531 249.1652257175743 0.6714951360984863
18.063816141528726 246.37734421169426 0.6676426048067492
18.06904369648214 246.63046691139672 0.6674773565007611
18.074271251435555 251.86319072166933 0.6742944685087562
18.07949880638897 255.0798965841893 0.6792421401027399
18.084726361342383 258.59950796087156 0.6833384699816084
18.089953916295798 258.4044031723619 0.6835353047910323
18.095181471249212 258.6134600493957 0.6827586990407825
18.100409026202627 261.19105582278627 0.685794229741601
18.10563658115604 265.4669788567638 0.6918224125232969
18.110864136109456 268.0602726904152 0.6955103871457339
18.11609169106287 272.4190544754326 0.7008968074440799
18.121319246016284 276.69820121403893 0.7055576687688535
18.1265468009697 278.51853522891753 0.7060530802158321
18.131774355923113 278.4194788131034 0.7059314721610207
18.137001910876528 278.22393152276527 0.7055117999943914
18.142229465829942 283.06214672979513 0.7120571162125994
18.147457020783357 289.70289318742067 0.7204238974024928
18.15268457573677 296.99524693251453 0.729032691522528
18.157912130690185 304.15714975840467 0.7369977285064365
18.1631396856436 307.17873452222415 0.7398095829318148
18.168367240597014 312.60646494241576 0.7456501717054452
18.17359479555043 316.33957961286404 0.7509780666965764
18.178822350503843 323.33458795629815 0.7591442492916308
18.184049905457258 329.74642721735853 0.7666525389670934
18.189277460410672 336.62145634507965 0.7733179097441256
18.194505015364086 341.4720257829783 0.7781511197399125
18.1997325703175 345.2570718131644 0.7826029383831166
18.204960125270915 347.396054943051 0.7846212234094666
18.21018768022433 351.06151030567105 0.7887060189924304
18.215415235177744 353.9320168471134 0.7919125426118652
18.22064279013116 356.079181858402 0.7949081205090703
18.225870345084573 357.65830354993926 0.7972010964213195
18.231097900037987 357.86718534155193 0.7972993197601222
18.236325454991402 364.7748645544989 0.8044843134373167
18.241553009944816 370.62650596261767 0.81065399699534
18.24678056489823 375.12140192897084 0.8154116740683768
18.252008119851645 375.85366284642726 0.8163405481032722
18.25723567480506 375.3604336197969 0.8155329514432751
18.262463229758474 373.42463921246605 0.8131083924847516
18.26769078471189 371.75482685829877 0.8112709506779929
18.272918339665303 366.5568730996968 0.8061738363610007
18.278145894618717 356.2459154106944 0.7950757338438285
18.28337344957213 342.7629747940743 0.7802181077496808
18.288601004525546 333.86261746469404 0.7700797536366557
18.29382855947896 326.9745742401185 0.7622099843527322
18.299056114432375 320.18353843964877 0.7538081143315796
18.30428366938579 313.6350288724791 0.7467093872810274
18.309511224339204 305.01809442658566 0.7365333555821441
18.314738779292618 301.42242623775616 0.7324748400706654
18.319966334246033 295.9601185511814 0.726641310783249
18.325193889199447 292.72041202834276 0.721902728422083
18.33042144415286 287.15816906068494 0.7165249675766524
18.335648999106276 285.1396251939427 0.7139133385892115
18.34087655405969 283.14007446075783 0.7132385411491593
18.346104109013105 279.9118591569391 0.7094681477361758
18.35133166396652 277.11437366177813 0.7053164561094889
18.356559218919934 275.0623757508137 0.7021756544634536
18.361786773873348 276.2230063596362 0.7037222460567126
18.367014328826762 277.9602270351467 0.705847925110289
18.372241883780177 277.79476063843146 0.7060356935134582
18.37746943873359 278.8828280460137 0.7069795970027374
18.382696993687006 277.2002937675723 0.7048350574292613
18.38792454864042 279.6185230009375 0.7095760955576312
18.393152103593835 282.65893879708614 0.7241803908378668
18.39837965854725 287.3728480297364 0.7366273322342675
18.403607213500663 290.4652272130747 0.7468282935982432
18.408834768454078 295.6896981163454 0.7573286378664656
18.414062323407492 302.3052686206432 0.7697720277972564
18.419289878360907 308.71248434755086 0.7805122980648962
18.42451743331432 310.3918367014815 0.7855401678543107
18.429744988267736 309.5385523146856 0.7885296267147821
18.43497254322115 307.22950230414267 0.7886917181715094
18.440200098174564 305.57227603643406 0.7894837349039447
18.44542765312798 302.7225399772148 0.7886004420299774
18.450655208081393 297.55682510125297 0.7833577761955103
18.455882763034808 292.85991748460003 0.7808811810057148
18.461110317988222 293.0586111819492 0.7844222690063335
18.466337872941637 294.2563022930738 0.7882389075378982
18.47156542789505 295.1203151670585 0.7924448593666669
18.476792982848465 291.9952645913507 0.7891997628400507
18.48202053780188 288.9157178343218 0.7880505389271399
18.487248092755294 288.3956060305126 0.7895599095160458
18.49247564770871 291.09095151311914 0.7964059413080894
18.497703202662123 292.0512409855626 0.800834430149081
18.502930757615538 293.51338116720586 0.8042332925086946
18.508158312568952 291.6692855144334 0.8043474678949656
18.513385867522366 290.8119934060719 0.8064714024292075
18.51861342247578 293.90686237870085 0.8124131635348252
18.523840977429195 293.95130862576553 0.814867543826492
18.52906853238261 292.891166433644 0.8145605254084636
18.534296087336024 289.9849928924373 0.8119709520176619
18.53952364228944 287.28942036920756 0.8112308732875568
18.544751197242853 285.2881236801192 0.8117280048265415
18.549978752196267 285.3375314628265 0.8145397431771211
18.555206307149682 281.9049187180959 0.8119180724205897
18.560433862103096 281.77802244493074 0.8111278120198986
18.56566141705651 282.02608096518446 0.8116581415713818
18.570888972009925 283.99097434965313 0.8158097729620216
18.57611652696334 285.64623549032996 0.8205338318713256
18.581344081916754 285.44658738407526 0.8230951595050326
18.58657163687017 285.074034991198 0.8242325530290564
18.591799191823583 283.99107358229026 0.823543434444329
18.597026746776997 286.14877841425374 0.8281240891505597
18.60225430173041 286.4609114851675 0.830402701978331
18.607481856683826 287.4552092032578 0.8345128358355706
18.61270941163724 288.44852324125 0.8379800445608606
18.617936966590655 291.6577169308454 0.8442937017691788
18.62316452154407 293.8387020749033 0.8480005265904594
18.628392076497484 296.22263356984325 0.8339945952911518
18.633619631450898 300.4719201135834 0.8310337345910416
18.638847186404313 306.34990922526674 0.8319216690902688
18.644074741357727 311.0092247540012 0.8331342645732651
18.64930229631114 310.0563391097836 0.8281273719471998
18.654529851264556 310.9411026943675 0.8250079021704884
18.65975740621797 315.2496899754655 0.8282472177037014
18.664984961171385 322.3801338154655 0.834437855892817
18.6702125161248 327.2546120418549 0.837945906727123
18.675440071078214 330.4063048991646 0.839471613157291
18.680667626031628 335.91541040421754 0.8434771726304597
18.685895180985042 338.18580553369145 0.8431103156849699
18.691122735938457 342.7736765208398 0.8464711018547045
18.69635029089187 347.45521622352356 0.849423121734411
18.701577845845286 353.6581139666831 0.8554712248399418
18.7068054007987 358.45389925770866 0.8601839828368131
18.712032955752115 362.1137824352368 0.862529597880125
18.71726051070553 364.7263103004358 0.864847254018245
18.722488065658943 366.87722360744976 0.8654384039730763
18.727715620612358 367.03291926482507 0.8642284224704596
18.732943175565772 367.8452417312025 0.8635868493785497
18.738170730519187 367.40793700873553 0.861744559552688
18.7433982854726 365.47559161869117 0.8587379625247898
18.748625840426016 365.10544288217517 0.857023958330417
18.75385339537943 360.29331347013033 0.8510001053345938
18.759080950332844 358.34569367143047 0.8478192269090545
18.76430850528626 357.08827051439437 0.845405112084149
18.769536060239673 354.7492472881336 0.8414928626377801
18.774763615193088 352.37156693109944 0.8370986477996007
18.779991170146502 344.0391345151839 0.8256422391617089
18.785218725099917 337.3820104888586 0.8163879459732426
18.79044628005333 335.331672724163 0.8128562268300211
18.795673835006745 334.115328902651 0.8099235741213109
18.80090138996016 331.4602659093714 0.8056394575460554
18.806128944913574 330.1592170179694 0.8032597108457098
18.81135649986699 325.0590830537528 0.7973952183936651
18.816584054820403 324.2804404493215 0.7975177583094224
18.821811609773818 319.62212139728837 0.7908163457496602
18.827039164727232 317.7003411782411 0.7877245227796894
18.832266719680646 314.67253992337834 0.7828208774973113
18.83749427463406 310.9191524638245 0.7780673258511024
18.842721829587475 307.14350013561466 0.7731878797143504
18.84794938454089 302.76692052887523 0.7670126040611365
18.853176939494304 301.40033272180057 0.7649984765473709
18.85840449444772 299.47821389819245 0.761718272915833
18.863632049401133 297.24993710079804 0.7586760546959078
18.868859604354547 297.34665363330333 0.7590980250480333
18.87408715930796 298.45799801156903 0.7605856339529099
18.879314714261376 299.6891460684735 0.7622614640744491
18.88454226921479 296.4148654450024 0.759418017979858
18.889769824168205 290.42164545541084 0.7505980453531222
18.89499737912162 287.76247891146085 0.7475266340286892
18.900224934075034 286.07059162235834 0.7439856304456836
18.90545248902845 285.39885502956605 0.7431025709460015
18.910680043981863 285.791028968178 0.7447245033717549
18.915907598935277 284.39618576888466 0.7431815598437453
18.92113515388869 285.4283204177148 0.7453808012076093
18.926362708842106 282.8014829407947 0.7408370623760477
18.93159026379552 284.6127361952257 0.7422078409340054
18.936817818748935 280.8762471731081 0.7375216661655514
18.94204537370235 281.3780801955017 0.7376318796643112
18.947272928655764 281.14741039314214 0.7370065273484714
18.952500483609178 280.9556055743306 0.7353559319208806
18.957728038562593 280.0387765958039 0.7329873981835906
18.962955593516007 278.4711561189699 0.7298309630973121
18.96818314846942 274.87497286139035 0.725213582343771
18.973410703422836 272.85548274616 0.7226235269973859
18.97863825837625 273.3583604196621 0.7237630118051871
18.983865813329665 273.1163960333381 0.7229749490615025
18.98909336828308 274.1790393408146 0.7236444964340242
18.994320923236494 274.7515874597039 0.7249987239597762
18.999548478189908 275.5069239502462 0.7256168449036353
19.004776033143322 276.0336500923538 0.7253760197337343
19.010003588096737 277.73551670896563 0.7269510787661976
19.01523114305015 276.49843268794456 0.7247562024665342
19.020458698003566 275.3235894122025 0.7237012698034023
19.02568625295698 274.0728672628808 0.7228735035216398
19.030913807910395 274.8730612756984 0.724055218926472
19.03614136286381 277.3751857232728 0.7264686280230256
19.041368917817223 280.2452216943329 0.7301598900105573
19.046596472770638 280.51268274223685 0.7292454248009979
19.051824027724052 279.62215318513086 0.7285053189512204
19.057051582677467 279.68039835161153 0.7277053995369697
19.06227913763088 280.2830676742055 0.7288921097333115
19.067506692584296 281.07022579515854 0.7285178157335743
19.07273424753771 282.3414009641456 0.7286786341447326
19.077961802491124 282.42669539591304 0.7288304736963429
19.08318935744454 283.18217664858514 0.729993948915731
19.088416912397953 283.85451435806624 0.7311126931909516
19.093644467351368 284.66152191855775 0.7328699260450567
19.098872022304782 285.8343368257354 0.7331343655506549
19.104099577258197 283.25528653997884 0.7305079574794154
19.10932713221161 280.2904094064765 0.725343615882316
19.114554687165025 278.0197945341634 0.7222671006838312
19.11978224211844 276.2271639550421 0.7198042379470387
19.125009797071854 277.7503688228133 0.7206711400542214
19.13023735202527 275.437499553238 0.7177046887787885
19.135464906978683 275.0945375007392 0.7173099877521858
19.140692461932098 274.1824600477614 0.7164844906756966
19.145920016885512 274.02752480609087 0.7161891429671621
19.151147571838926 270.9194398466868 0.7124495491438586
19.15637512679234 270.57654011150294 0.7114815047708128
19.161602681745755 269.77540048376227 0.7111698976323977
19.16683023669917 268.3199215489559 0.7084457387682913
19.172057791652584 265.5126815817638 0.7044848542890471
19.177285346606 266.7240161263237 0.7057608975265194
19.182512901559413 268.1963615227682 0.7071850038915161
19.187740456512827 268.87815070070985 0.709313373771466
19.19296801146624 267.5160343809051 0.7080155867497243
19.198195566419656 263.18865287147963 0.7030164379095896
19.20342312137307 264.5211954201921 0.7044554976773462
19.208650676326485 265.00896015634765 0.7035405127707727
19.2138782312799 268.46097120099506 0.7085535636821567
19.219105786233314 271.52008724865715 0.7126478403583929
19.22433334118673 271.29827804914885 0.7133210596849647
19.229560896140143 271.0589613214702 0.7136033857928157
19.234788451093557 270.8804829683072 0.7119752770866917
19.24001600604697 268.65233586965496 0.7087232653158918
19.245243561000386 268.34961726530247 0.7086732521835092
19.2504711159538 265.3592038915014 0.7035409236856114
19.255698670907215 265.25330407280796 0.7032921181501521
19.26092622586063 267.2937377590063 0.7041223158072087
19.266153780814044 270.1130150529715 0.708331613955754
19.271381335767458 270.4916204642888 0.7097587048567694
19.276608890720873 268.7016121191722 0.7070841036428622
19.281836445674287 272.4778935568364 0.7119356466931893
19.2870640006277 274.33042853169127 0.7129345925604249
19.292291555581116 279.12497600347234 0.7187006406762931
19.29751911053453 278.80753065354105 0.7188852545479082
19.302746665487945 277.9453538636273 0.7175671976983503
19.30797422044136 278.42066815394736 0.7185696222266483
19.313201775394774 281.52780158885986 0.7228979783958707
19.318429330348188 284.731071218944 0.7262801802013086
19.323656885301602 286.41434589541467 0.7281857701437138
19.328884440255017 288.5981140597224 0.729729386427262
19.33411199520843 291.30474968767277 0.7321076023134414
19.339339550161846 292.7903259747653 0.7346789534711677
19.34456710511526 296.4244897424817 0.739233065594836
19.349794660068675 299.0567967894495 0.7427137150336427
19.35502221502209 302.84490021955907 0.7466786964684944
19.360249769975503 307.00551843040887 0.7513340045586094
19.365477324928918 309.66902475530424 0.7544137254864076
19.370704879882332 315.818414635721 0.7620504395028591
19.375932434835747 322.13529976966043 0.7695993390340924
19.38115998978916 325.29185607633065 0.7726719717579125
19.386387544742576 327.5302552999778 0.7737659023234855
19.39161509969599 326.98808399796286 0.7733155879559406
19.396842654649404 329.1840001888283 0.7763274619044714
19.40207020960282 332.5455977150884 0.7807459909923
19.407297764556233 333.92502808020214 0.7817918872931875
19.412525319509648 337.55372548139155 0.7851579456702081
19.417752874463062 339.07211919021296 0.7862769416514936
19.422980429416477 338.0001687830515 0.7853848823331671
19.42820798436989 335.00486964946737 0.7814518925274713
19.433435539323305 332.9787303629639 0.7797952367909388
19.43866309427672 330.30303000988414 0.7762521511409084
19.443890649230134 332.65161527526135 0.7800516503627906
19.44911820418355 332.66187993168137 0.7806187277060959
19.454345759136963 335.1127709722496 0.7831168619981099
19.459573314090377 336.23571162675194 0.7842276100142972
19.464800869043792 336.27204207485426 0.7832096339773198
19.470028423997206 334.9036136579075 0.7811427429129766
19.47525597895062 337.515424435763 0.7846444198611527
19.480483533904035 337.0883383371831 0.7843961233246929
19.48571108885745 337.75703971939254 0.7853122523552222
19.490938643810864 338.01042740511696 0.7859386275658589
19.49616619876428 340.05709942008815 0.7871110067948489
19.501393753717693 338.84902061077224 0.7853169365924635
19.506621308671107 338.18653492516495 0.7835686887477147
19.51184886362452 340.9775515643503 0.7865882889384539
19.517076418577936 345.252446574851 0.7918199711687921
19.52230397353135 347.80863419551673 0.79455165845521
19.527531528484765 349.8707604865972 0.7973970656085537
19.53275908343818 349.03471275467047 0.7963170076167799
19.537986638391594 352.62756062412666 0.8003054362973917
19.54321419334501 352.00763497802086 0.7992723908281669
19.548441748298423 353.6329738774093 0.80062406341312
19.553669303251837 354.4595150842843 0.8012830948265023
19.55889685820525 358.84765109945147 0.8065080462675136
19.564124413158666 361.74964969367323 0.8100492145323215
19.56935196811208 367.8560341488452 0.8168035294280388
19.574579523065495 373.5958941587381 0.8224951904690401
19.57980707801891 377.8078542760747 0.8275702284722697
19.585034632972324 380.635606210724 0.8310942020151674
19.590262187925738 380.389370555912 0.8307000725615199
19.595489742879153 380.81087697707164 0.830139869615733
19.600717297832567 382.03049196531384 0.8309425350066043
19.60594485278598 383.52065169419853 0.8323637764318056
19.611172407739396 382.3121682284647 0.8309977217186812
19.61639996269281 382.66536462260876 0.8311160432295229
19.621627517646225 383.8659091528244 0.8322993350513993
19.62685507259964 385.1701917735102 0.8341652558860695
19.632082627553054 387.12317226069223 0.8361313938221147
19.637310182506468 385.8866448422362 0.8346217082962094
19.642537737459882 387.1930048629146 0.835706685221701
19.647765292413297 388.74774882703605 0.8372157852847193
19.65299284736671 392.34020884179165 0.8413309516200282
19.658220402320126 394.0117511961481 0.8431828438377985
19.66344795727354 393.8409523627877 0.8430396116270774
19.668675512226955 391.70042261835295 0.8407019160814583
19.67390306718037 389.36051208602754 0.8380671843862335
19.679130622133783 393.2595986854589 0.8420667712348138
19.684358177087198 397.09870007213874 0.8461762197619142
19.689585732040612 405.3317522932742 0.8546286489300634
19.694813286994027 409.89697921891843 0.8597819102361347
19.70004084194744 409.43703895167056 0.859382690193909
19.705268396900856 404.1617763568878 0.8534807117520014
19.71049595185427 398.7304329073992 0.8478632498905248
19.715723506807684 395.355862281606 0.8438207072045169
19.7209510617611 393.1312892439694 0.8418863428320973
19.726178616714513 387.4569491268857 0.8356169029528993
19.731406171667928 383.37826280886156 0.8308690299666373
19.736633726621342 380.6262966269769 0.8280849830893436
19.741861281574757 375.9636868890195 0.8224885331156743
19.74708883652817 370.5893434059629 0.8169068473904267
19.752316391481585 364.6656579996452 0.8104045050308516
19.757543946435 358.63918073387214 0.8036499501840754
19.762771501388414 352.4934732428918 0.7967532257511997
19.76799905634183 348.29101422931126 0.7920664016784257
19.773226611295243 344.64627070525427 0.7882612062747975
19.778454166248657 341.0582122269263 0.7851041010698646
19.783681721202072 338.02104374879787 0.7819413157534328
19.788909276155486 335.61294788486043 0.7796292366953111
19.7941368311089 334.0617389629652 0.7777907194428006
19.799364386062315 330.3844324267226 0.7734347412256304
19.80459194101573 328.1881820527064 0.7703647382533143
19.809819495969144 326.5363024250578 0.7680816693932473
19.81504705092256 323.7771567115404 0.7650167351583457
19.820274605875973 323.4977340793937 0.7652643744432824
19.825502160829387 323.0352752322734 0.7651761211833189
19.8307297157828 319.92585805893833 0.7609772851717411
19.835957270736216 312.4755381018231 0.7509324561064032
19.84118482568963 307.5967398205721 0.7439841120153707
19.846412380643045 308.5443906897401 0.746078548420288
19.85163993559646 312.0764595157923 0.7507907006319151
19.856867490549874 311.94880883196026 0.7511054759563852
19.86209504550329 310.22748660116133 0.7494872604214544
19.867322600456703 306.0887755429088 0.7438129574489253
19.872550155410117 307.72987836584196 0.7458550042006165
19.87777771036353 308.86357671255206 0.7466003121506288
19.883005265316946 310.2826755845403 0.7483270984091616
19.88823282027036 309.66256254111227 0.7480840131216796
19.893460375223775 307.25478088729415 0.7448375457694407
19.89868793017719 306.11730905906006 0.7430057330300314
19.903915485130604 305.17826542184747 0.7417104596896252
19.909143040084018 303.7057068897052 0.7404536432770964
19.914370595037433 304.61686132044554 0.7418934372656208
19.919598149990847 301.64835851279855 0.7382507300477442
19.92482570494426 297.92696135635885 0.7337322661546134
19.930053259897676 296.6216358040041 0.7313317910306492
19.93528081485109 299.7914830513296 0.7355953819544621
19.940508369804505 300.2595315803421 0.7367502985949893
19.94573592475792 300.8156646923188 0.737065847170875
19.950963479711334 299.41884208088845 0.7354709292273269
19.956191034664748 299.9040876710211 0.7361400954908766
19.961418589618162 298.6659664849438 0.7342575927446094
19.966646144571577 295.3999900999847 0.7301334899881904
19.97187369952499 295.7204209106488 0.729887746173768
19.977101254478406 297.4928536087983 0.7321251908094628
19.98232880943182 302.2497505431872 0.7381435776895364
19.987556364385235 301.76612109400213 0.7369782114588559
19.99278391933865 304.05356180636636 0.7404861246617855
19.998011474292063 300.79638444295216 0.7361859729663249
20.003239029245478 300.0410948564689 0.7352649086159744
20.008466584198892 299.13360855132015 0.7339896738002968
20.013694139152307 301.636619882667 0.7364661844704854
20.01892169410572 304.4369123444705 0.739509754080128
20.024149249059136 309.5778717401217 0.7459724475124238
20.02937680401255 316.13366533714725 0.7541160867252993
20.034604358965964 319.3738520080734 0.7585579058575744
20.03983191391938 322.5176318345044 0.7618415592394863
20.045059468872793 323.65169692139443 0.7626462064403502
20.050287023826208 326.93104644760683 0.766030617342986
20.055514578779622 323.95349493781436 0.7613558164608717
20.060742133733036 322.15060087735014 0.7597052121771575
20.06596968868645 316.59141120565084 0.7534868676562159
20.071197243639865 315.66668724257704 0.7532810838091164
20.07642479859328 314.07565039165775 0.7517578666866336
20.081652353546694 314.7522525313778 0.7524375113985273
20.08687990850011 314.19954860992004 0.7514568884667882
20.092107463453523 312.9886180959748 0.7496209805148795
20.097335018406937 308.99351463084696 0.7452344025254197
20.102562573360352 306.9430851510705 0.7428424566209415
20.107790128313766 303.66435118949033 0.7384290469891843
20.11301768326718 304.0096369273143 0.7399231863413694
20.118245238220595 303.78426596263097 0.7401539580649652
20.12347279317401 303.15994039448395 0.7395678352776333
20.128700348127424 302.87887617356887 0.7381619279910447
20.13392790308084 302.36059044461445 0.73644256124432
20.139155458034253 304.7802348871274 0.7397244703944308
20.144383012987667 301.8964469521614 0.7359059009139698
20.14961056794108 301.2803633536857 0.7351538844998643
20.154838122894496 298.74191346506893 0.7312530255237529
20.16006567784791 300.8596905700526 0.7345354188539998
20.165293232801325 303.00745055972607 0.7368983282024083
20.17052078775474 302.63490083788065 0.7370774361312729
20.175748342708154 302.2105835019969 0.7367642436526375
20.18097589766157 302.21681643951865 0.7364759440971914
20.186203452614983 305.13669021426887 0.7403887759597052
20.191431007568397 304.6122094633594 0.7387056424213921
20.19665856252181 300.7518601871885 0.7343535558699127
20.201886117475226 299.153759744664 0.7323187887746571
20.20711367242864 298.75233391188704 0.7317075607379747
20.212341227382055 297.6826904361485 0.7307623167654912
20.21756878233547 296.0564889896267 0.7283537206941584
20.222796337288884 294.00124101790544 0.7267123686648568
20.228023892242298 291.3530422382678 0.7232122396735522
20.233251447195713 289.831507670896 0.720591981033422
20.238479002149127 289.3825422294446 0.7201677753142303
20.24370655710254 287.8786700008416 0.7187758484866578
20.248934112055956 288.73516455526106 0.7196269800705752
20.25416166700937 289.18044274091545 0.7206130012836213
20.259389221962785 290.31267926091294 0.7218016304258111
20.2646167769162 289.87466366108447 0.7219779587188956
20.269844331869614 286.37560722261065 0.7177125995664843
20.275071886823028 284.58848196809913 0.7151774587450089
20.280299441776442 282.56484449000334 0.7125676959633851
20.285526996729857 286.97288933691055 0.7182483844144492
20.29075455168327 286.9636578357731 0.7187026946742314
20.295982106636686 287.58138861414056 0.7203004308216989
20.3012096615901 288.6792540463261 0.7203948112484847
20.306437216543515 290.40407711069025 0.7223346380641736
20.31166477149693 288.85830463830763 0.7204858749575672
20.316892326450343 287.5370486010005 0.7181359893573908
20.322119881403758 285.77994858334847 0.7168615731185899
20.327347436357172 287.1437638208524 0.7191167198993565
20.332574991310587 285.6073773912311 0.717626576418175
20.337802546264 286.74452112850537 0.7189102928497374
20.343030101217416 286.82352783740214 0.7176018449217415
20.34825765617083 285.7787227069566 0.7161746348066834
20.353485211124244 286.0049926571096 0.7164528114705058
20.35871276607766 285.48809932834155 0.715617759816311
20.363940321031073 286.9222470640608 0.7183377324188548
20.369167875984488 288.83309847424675 0.7205849743651649
20.374395430937902 291.2769686619758 0.7239187266538148
20.379622985891316 291.21799754322893 0.7233506339669733
20.38485054084473 289.5034117639785 0.7211300395340869
20.390078095798145 287.84460399243255 0.7187929983189696
20.39530565075156 290.17961377082025 0.7207199913645674
20.400533205704974 291.6794045134274 0.7220817656457819
20.40576076065839 292.3189504682732 0.7227796137499706
20.410988315611803 287.71784257049285 0.718048205491622
20.416215870565217 285.27122076237384 0.7156954527902947
20.421443425518632 283.7653244535939 0.7132382472626627
20.426670980472046 284.33324332127336 0.7137961290820837
20.43189853542546 284.26568834670877 0.7135550308634323
20.437126090378875 282.1935603870357 0.7108610470634732
20.44235364533229 280.87558893777225 0.7093821681914686
20.447581200285704 278.6343215178672 0.7075435152803519
20.45280875523912 282.20960954104424 0.7122727880265037
20.458036310192533 284.7529235894229 0.715981574543249
20.463263865145947 287.0688569553537 0.7180430182866285
20.46849142009936 285.67670725357243 0.7166676699688476
20.473718975052776 286.49708461656724 0.7169550786117932
20.47894653000619 289.23884048476594 0.7195264321694373
20.484174084959605 290.0011747724512 0.7197969507521772
20.48940163991302 291.40442122930347 0.7212824556478128
20.494629194866434 290.7648324350129 0.7216980069328207
20.49985674981985 289.7622442026571 0.7208794505019572
20.505084304773263 287.5579500746931 0.7172928696477805
20.510311859726677 287.91972913329937 0.717133695225615
20.51553941468009 293.4787430455078 0.7244168680669326
20.520766969633506 297.06616091348246 0.7286241539506872
20.52599452458692 295.7471270697755 0.7281155553199655
20.531222079540335 293.8987252880331 0.7244203495882118
20.53644963449375 289.8230914452551 0.7200130189816945
20.541677189447164 287.34359605643215 0.7166893652095293
20.546904744400578 286.9415808806562 0.716300614295179
20.552132299353993 287.23739277791475 0.7165759067006803
20.557359854307407 288.9171791728468 0.718187367930846
20.56258740926082 289.0531004456305 0.7177794010041609
20.567814964214236 288.669158156662 0.7175066699214376
20.57304251916765 288.4646240151299 0.7177501648561397
20.578270074121065 289.29041305372624 0.7197825486677465
20.58349762907448 289.38911487789386 0.7196026892353765
20.588725184027894 286.81886845086234 0.7164744745550928
20.593952738981308 285.8402355944598 0.7149735331006767
20.599180293934722 285.3456021542123 0.7136895533727783
20.604407848888137 283.28684451776815 0.7116834710742853
20.60963540384155 284.6280226594582 0.7130841824497479
20.614862958794966 282.6322413173803 0.7104031581427915
20.62009051374838 282.21676029719146 0.7107072187621292
20.625318068701795 281.6716681621234 0.7092518355849181
20.63054562365521 284.2500878269411 0.7141053228315095
20.635773178608623 286.55435985230883 0.7171336215043769
20.641000733562038 286.2744210319919 0.716320328119929
20.646228288515452 284.9073768433295 0.7140557233800572
20.651455843468867 283.531453054 0.7108701078663987
20.65668339842228 281.8056583846301 0.7090848977644829
20.661910953375695 282.12785395450743 0.709571997294823
20.66713850832911 281.07594930717795 0.7088462395757318
20.672366063282524 280.9939809229298 0.7095524310093037
20.67759361823594 281.51463826755787 0.7102546077813582
20.682821173189353 282.43886916582227 0.7119153073917741
20.688048728142768 282.1469368390967 0.7110690491118931
20.693276283096182 284.5816779099557 0.7141359039265552
20.698503838049596 285.3917172093274 0.7153439073588622
20.70373139300301 287.55933837344674 0.7177864221656212
20.708958947956425 291.45520925934903 0.7222576299908925
20.71418650290984 291.29828916096204 0.7214540480533814
20.719414057863254 291.7802753371798 0.7212941820398264
20.72464161281667 288.9621401282031 0.7178744759802499
20.729869167770083 290.7371182222791 0.720296770405576
20.735096722723497 294.7596031588865 0.7249887249229182
20.740324277676912 298.64163607213334 0.729747869734146
20.745551832630326 296.98434899328817 0.7272408033618658
20.75077938758374 293.6687039747829 0.7239000412020618
20.756006942537155 292.51233118785103 0.7221990514009317
20.76123449749057 296.1709120676894 0.726119187461921
20.766462052443984 299.2476242753873 0.7303966299189084
20.7716896073974 301.19629275790084 0.7321176260319258
20.776917162350813 300.55332340120304 0.731105504510958
20.782144717304227 298.06325623424345 0.7266011884284277
20.78737227225764 294.3149895954495 0.7214740247700521
20.792599827211056 293.08192671391254 0.7203358332272379
20.79782738216447 295.4894896351379 0.723217451455877
20.803054937117885 297.30038312937126 0.7259167043791622
20.8082824920713 299.13367814598536 0.7278482401373274
20.813510047024714 298.39624494046564 0.7269226453129519
20.81873760197813 300.3095947697878 0.7292048547873959
20.823965156931543 299.6242087501993 0.729398536778363
20.829192711884957 299.8593515177733 0.7307842395212445
20.83442026683837 299.41226631498466 0.7301180654477731
20.839647821791786 300.1344136668117 0.731235839056951
20.8448753767452 300.71681703625796 0.7328235314031292
20.850102931698615 300.5189575502542 0.7331475415226145
20.85533048665203 298.4120925788476 0.7304269884629535
20.860558041605444 295.86481137153646 0.726969629073048
20.865785596558858 296.23542115741714 0.7263318735366875
20.871013151512273 295.1113733054609 0.7247171388945719
20.876240706465687 296.0748604519714 0.7253571824751475
20.8814682614191 293.8101200909985 0.722613446107918
20.886695816372516 290.5779448556236 0.718842481306264
20.89192337132593 287.7065504301924 0.7156303305655761
20.897150926279345 288.38238583913574 0.7166783220604768
20.90237848123276 290.78830880435845 0.7201744094227223
20.907606036186174 291.9430136570021 0.7219355962233409
20.912833591139588 291.37044322294565 0.7210769201489312
20.918061146093002 288.4393019050758 0.7164562717356783
20.923288701046417 288.4825323906242 0.7157837744587126
20.92851625599983 289.9287329716577 0.7169536176268826
20.933743810953246 288.89613445530597 0.7169308013439106
20.93897136590666 284.42170199856986 0.7110788071259635
20.944198920860075 278.87146713400074 0.705877672935905
20.94942647581349 280.13285826227786 0.7065701204034635
20.954654030766903 281.986643265677 0.7083615043107794
20.959881585720318 284.6189095472747 0.7108002081986139
20.965109140673732 283.44420329322116 0.7102764177718617
20.970336695627147 284.16006679152355 0.7118531805676375
20.97556425058056 281.6828800078679 0.7085212533306238
20.980791805533975 281.78588471573056 0.7078896693803105
20.98601936048739 278.0481588743838 0.7023916355213209
20.991246915440804 275.7170062958601 0.6985930315731784
20.99647447039422 274.5067035437594 0.6973435750891388
21.001702025347633 275.60566218562116 0.6994827632607792
21.006929580301048 277.99793853261417 0.7024025848273152
21.012157135254462 279.18581821969826 0.7046970073308257
21.017384690207876 278.00387855752666 0.7035001496792492
21.02261224516129 275.1426077870343 0.6995994897598401
21.027839800114705 270.93586746846734 0.6937882893928541
21.03306735506812 270.0778917940482 0.6922732821383926
21.038294910021534 271.03417527642983 0.6944201825888132
21.04352246497495 275.5838164592016 0.7004854517615607
21.048750019928363 276.3072201214352 0.7010299233086367
21.053977574881777 275.24627703374534 0.6993660729186791
21.059205129835192 273.7883247441151 0.6977267980014674
21.064432684788606 275.23727930450633 0.6993165410694709
21.06966023974202 275.9246277112551 0.6998882184438106
21.074887794695435 273.7473715129268 0.6966272702257349
21.08011534964885 269.47934019367545 0.6910861191571865
21.085342904602264 268.9866893560108 0.6900666970133025
21.09057045955568 268.6982520939313 0.689970407100413
21.095798014509093 271.1768263921512 0.6924977181097539
21.101025569462507 272.6024107055826 0.6938471194019771
21.10625312441592 274.44702625076627 0.6951618895700897
21.111480679369336 273.98498261214695 0.6944217402037431
21.11670823432275 273.03973968779763 0.6933253073427117
21.121935789276165 268.52239855828344 0.687892035227992
21.12716334422958 267.58052259132575 0.6861769586276631
21.132390899182994 268.30477183695416 0.6870463229644611
21.13761845413641 274.2342403517691 0.6947630263920834
21.142846009089823 276.06541075145367 0.6966341394846155
21.148073564043237 275.76622486220157 0.6952607739147231
21.15330111899665 274.65209406707686 0.693149557847994
21.158528673950066 272.59190215392556 0.6905149729013601
21.16375622890348 270.8346040824574 0.6885414314202771
21.168983783856895 272.12553430302705 0.6902161543954833
21.17421133881031 271.89336212705825 0.6907244920502784
21.179438893763724 270.52161009374083 0.6884993541617903
21.184666448717138 269.4185719520052 0.6874001251407843
21.189894003670553 270.7159769478396 0.6879409572962087
21.195121558623967 274.06333045632755 0.6914324650338858
21.20034911357738 279.4856897304001 0.698387065554608
21.205576668530796 278.5020210095127 0.6965703202475702
21.21080422348421 275.50679386554043 0.6931083510696826
21.216031778437625 273.79049432617734 0.6905609464384636
21.22125933339104 273.2501163551531 0.6899593390213693
21.226486888344454 274.7223590506424 0.6925931893960541
21.231714443297868 275.02754004080214 0.6927496109165712
21.236941998251282 278.30403126775593 0.6973215710264071
21.242169553204697 279.3832734219177 0.6987064916980246
21.24739710815811 279.3345572266811 0.698123589723047
21.252624663111526 279.05223455076697 0.6981199913027377
21.25785221806494 278.34601453088413 0.6951705305081147
21.263079773018355 277.05876327620376 0.6924574186845508
21.26830732797177 274.75698280231 0.6893566348419823
21.273534882925183 271.86529843544724 0.6860377678536818
21.278762437878598 271.2439223796856 0.6873369734667253
21.283989992832012 271.8047568332385 0.6951796043129548
21.289217547785427 272.52612286371095 0.7065037032361017
21.29444510273884 271.44937558822465 0.7104969320671065
21.299672657692255 267.55848271303097 0.7099512271633298
21.30490021264567 267.64281472279737 0.7133856720225823
21.310127767599084 270.32010337196374 0.7203046448003487
21.3153553225525 271.56502899771414 0.7262135009866535
21.320582877505913 271.0322548268201 0.730904316132991
21.325810432459328 270.3620653633964 0.7334610620481768
21.331037987412742 269.5569856952972 0.7353788822550529
21.336265542366156 269.6683337306077 0.7379218489429573
21.34149309731957 268.58578036438604 0.7384075704087576
21.346720652272985 270.90730118416036 0.7440134423230719
21.3519482072264 266.6822930733461 0.7396218243456135
21.357175762179814 265.8339242168685 0.7405247019360314
21.36240331713323 263.5489048377907 0.7403366993641326
21.367630872086643 265.5560021097185 0.74641608504688
21.372858427040057 267.8948075260282 0.7529756247471262
21.378085981993472 267.3251842543782 0.7546602394252204
21.383313536946886 265.2929707895653 0.7528202721403415
21.3885410919003 263.16782471325195 0.7525294464166224
21.393768646853715 264.1616607987687 0.7545844419652853
21.39899620180713 265.1535656914229 0.7582763595281222
21.404223756760544 266.0240164128041 0.7615987286907899
21.40945131171396 264.6616739477505 0.76341807293597
21.414678866667373 267.0791409887081 0.7696852624269583
21.419906421620787 267.6380649626121 0.7727469127067267
21.4251339765742 266.80583465622624 0.7735623670960302
21.430361531527616 265.8823273212063 0.7730256383722526
21.43558908648103 267.54195908035996 0.7753627249458516
21.440816641434445 267.82310390945145 0.7759601946351217
21.44604419638786 268.49473803395347 0.7779361740972376
21.451271751341274 271.0496028390352 0.7838272232392305
21.45649930629469 275.3320482365521 0.7915686289345201
21.461726861248103 276.488518423428 0.7950033583994871
21.466954416201517 274.96762540841695 0.7952717329507568
21.47218197115493 272.01641797478817 0.7937025570045889
21.477409526108346 272.80849048299547 0.7975263181885113
21.48263708106176 272.69398640464 0.7987763279227758
21.487864636015175 274.99170224003115 0.8021047480756016
21.49309219096859 273.51052089045595 0.8018360509687212
21.498319745922004 272.27412834964395 0.801190924988314
21.503547300875418 269.478410344981 0.8000319880553644
21.508774855828833 274.42205614105086 0.806026532183732
21.514002410782247 272.3624430644651 0.7852775671254122
21.51922996573566 277.77148506629675 0.7840617842767837
21.524457520689076 276.8310420212307 0.775748501761289
21.52968507564249 277.8947063866216 0.7726258952450112
21.534912630595905 279.16208260177103 0.7703006173282118
21.54014018554932 278.9316664276121 0.7674508489347369
21.545367740502734 282.45741453093996 0.7701972843596157
21.550595295456148 280.8385707832161 0.7657651600617358
21.555822850409562 277.8464207848396 0.7584127853398595
21.561050405362977 276.7813281187125 0.7542933534827836
21.56627796031639 280.18791521672824 0.7569066210748465
21.571505515269806 284.35848640735236 0.7611170406736967
21.57673307022322 288.503607487671 0.7647399061115233
21.581960625176634 291.0110663087851 0.7654495893444504
21.58718818013005 290.716691070502 0.7639332203143042
21.592415735083463 290.496399952039 0.7629433276671439
21.597643290036878 291.1626171414779 0.7636361861418199
21.602870844990292 290.3612271675578 0.7617273518552375
21.608098399943707 290.63236266125296 0.7595883335207352
21.61332595489712 289.51186104927035 0.7566292167809411
21.618553509850535 287.7941607011316 0.7518024410356211
21.62378106480395 283.83983912672386 0.7455171102617604
21.629008619757364 283.9021949304795 0.7453163244850639
21.63423617471078 285.22078582075164 0.7469136465319803
21.639463729664193 289.5122132905905 0.7512271086358615
21.644691284617608 288.4850435471229 0.7483171950203495
21.649918839571022 286.48620224364447 0.7451724420084433
21.655146394524436 282.6174189789766 0.7406132996808984
21.66037394947785 281.4567027461416 0.7406190634177513
21.665601504431265 284.6464352230621 0.7451653633623476
21.67082905938468 291.1263843804961 0.752547557173907
21.676056614338094 292.0846604587006 0.750860974623108
21.68128416929151 290.8211904945198 0.748717795987117
21.686511724244923 287.8987751073583 0.7437647798270745
21.691739279198337 287.43987494346186 0.743085857752132
21.696966834151752 288.4162892750295 0.7429805643460586
21.702194389105166 288.53390727457054 0.7421925352088997
21.70742194405858 290.9271888507302 0.7452077445156873
21.712649499011995 292.07270102497506 0.7463622936411228
21.71787705396541 294.0543062530804 0.7480283125615078
21.723104608918824 294.29639516192503 0.7472794153716924
21.72833216387224 293.54016527613 0.745610991675873
21.733559718825653 289.7730827022309 0.74158873468788
21.738787273779067 291.40014568725354 0.7436566099721423
21.74401482873248 295.8822688452612 0.7495916903807786
21.749242383685896 301.290221320312 0.7559757986891448
21.75446993863931 304.0901732699113 0.7590381442207175
21.759697493592725 304.9253462636398 0.7592098154784992
21.76492504854614 305.6827598298681 0.7588816679637559
21.770152603499554 305.0800254068614 0.7579438739524752
21.77538015845297 301.6490877727987 0.7537097137546768
21.780607713406383 302.7601721747019 0.7548485572990606
21.785835268359797 306.98894507728704 0.7590684006850978
21.79106282331321 310.8978050190024 0.7635870281965886
21.796290378266626 311.1447505185792 0.7647355811705744
21.80151793322004 314.2335306404918 0.7685112806609024
21.806745488173455 315.78357639063245 0.7700779212839691
21.81197304312687 317.238291409947 0.7708736495670955
21.817200598080284 315.74810129922963 0.7689579187428061
21.822428153033698 317.347329963925 0.7711523093842054
21.827655707987113 319.13322346982494 0.7739853830634223
21.832883262940527 319.85356113211856 0.7750965302979773
21.83811081789394 320.5219344765564 0.775319334416018
21.843338372847356 320.27172760441385 0.774742586153242
21.84856592780077 320.12359776412615 0.7736426108551532
21.853793482754185 318.3389975477609 0.771762484546261
21.8590210377076 322.33903415821203 0.7760646531917158
21.864248592661014 325.47205468114885 0.7805736926027633
21.869476147614428 325.8889418852694 0.7810408611707402
21.874703702567842 324.1539529474345 0.7775401676942003
21.879931257521257 321.11640314107143 0.7737587222041744
21.88515881247467 320.0531691815074 0.7724802822921222
21.890386367428086 320.36505330710236 0.7726292449980354
21.8956139223815 319.1117811798514 0.7706110662265336
21.900841477334914 316.46282843314094 0.7662580418412809
21.90606903228833 313.92046458275706 0.7633057603455927
21.911296587241743 314.49341812618985 0.7639155101845958
21.916524142195158 315.2286485234774 0.7647732713774008
21.921751697148572 314.24863993605493 0.7642897302400281
21.926979252101987 314.1730756153395 0.7640163862964326
21.9322068070554 309.9447514283228 0.75987956053549
21.937434362008815 311.6063155358278 0.7606718344111345
21.94266191696223 309.66103703069683 0.7572549595969853
21.947889471915644 310.5381915398195 0.7576739104764615
21.95311702686906 309.0581923000833 0.7558012390761853
21.958344581822473 306.0083902715577 0.7523858287814467
21.963572136775888 304.96767958762274 0.750817707546566
21.968799691729302 303.2023018876454 0.7482473814968764
21.974027246682716 302.82641908498664 0.7476215294054583
21.97925480163613 301.7719434946586 0.7474354710447473
21.984482356589545 300.71088430985367 0.746098436875012
21.98970991154296 301.06031378813316 0.745845917417432
21.994937466496374 305.9828255661441 0.7508023824601402
22.00016502144979 307.91034157415305 0.7536357700171237
22.005392576403203 310.64846983791125 0.7566218210879505
22.010620131356617 309.1356406540871 0.7552273141352073
22.015847686310032 308.35170045405897 0.7533821015187412
22.021075241263446 306.01587890847884 0.7497508202019788
22.02630279621686 304.3186068893039 0.7481601471203382
22.031530351170275 304.604559863487 0.7485259302968574
22.03675790612369 307.1544754246603 0.7523420021778734
22.041985461077104 307.0934859852296 0.7518400859899956
22.04721301603052 310.197389159528 0.7545798155898912
22.052440570983933 313.01709916172075 0.757787565412152
22.057668125937347 315.3977344480063 0.7606713250978899
22.06289568089076 315.2412310175803 0.7601984629250339
22.068123235844176 315.34980309391204 0.7602245154194561
22.07335079079759 313.2060301609425 0.7576649065301724
22.078578345751005 312.03263762998233 0.7563861364473268
22.08380590070442 310.5284995593972 0.7537850942117755
22.089033455657834 311.8025343691631 0.7544457510227618
22.09426101061125 313.3811588762417 0.7562826716866474
22.099488565564663 313.83889600845197 0.7560971234417327
22.104716120518077 314.4747537498506 0.7571163548247937
22.10994367547149 316.37094171847406 0.758263921161462
22.115171230424906 317.3543025042052 0.759466995095542
22.12039878537832 316.0334978077398 0.7575084246225473
22.125626340331735 315.07767714114823 0.7563962234249795
22.13085389528515 310.5203148576944 0.7510950659748006
22.136081450238564 311.1484966264673 0.7523025299132428
22.141309005191978 311.5501046461231 0.7531230279767397
22.146536560145393 311.55551943466617 0.7535763148332676
22.151764115098807 312.94762074784575 0.7550758766999275
22.15699167005222 315.5655456043202 0.7583660786553867
22.162219225005636 315.62689063983055 0.7585957533967274
22.16744677995905 313.52902818704786 0.7560444289924985
22.172674334912465 312.57808725574404 0.7547275941391779
22.17790188986588 315.71602734347584 0.7569522701431066
22.183129444819293 316.75363584400117 0.7577534522672054
22.188356999772708 315.96263172396226 0.7568095862080538
22.193584554726122 315.9062554662297 0.7568779829410074
22.198812109679537 317.56518466970516 0.7590568073618638
22.20403966463295 317.8096120931545 0.7589044734266576
22.209267219586366 316.4076989622057 0.7567908374272514
22.21449477453978 314.29891270789113 0.754155447716025
22.219722329493194 315.0128480114986 0.7544377141651466
22.22494988444661 314.3075649720826 0.7541139462014524
22.230177439400023 315.79029049882837 0.7553381216397168
22.235404994353438 317.0651911105295 0.7571730482206344
22.240632549306852 317.90520862290447 0.7581012545489764
22.245860104260267 318.31892416969714 0.7585306561347648
22.25108765921368 314.76102540451956 0.7552918570512366
22.256315214167095 311.57106316210707 0.7506483657485209
22.26154276912051 309.62561081854517 0.7482984062395938
22.266770324073924 311.02179298412534 0.749364175203504
22.27199787902734 312.5491040452262 0.7511626328536053
22.277225433980753 312.28826880986355 0.7513933615938347
22.282452988934168 311.05807557601383 0.75004711862088
22.287680543887582 308.73762902707676 0.7484790231376662
22.292908098840996 304.91363081162115 0.7435868584733544
22.29813565379441 303.5596879349736 0.7409805075593113
22.303363208747825 303.6473435526301 0.741117252187665
22.30859076370124 303.15601838072484 0.7404883264666309
22.313818318654654 301.4127152678136 0.737891470129784
22.31904587360807 299.8713347179349 0.7355157386783924
22.324273428561483 298.9516233922406 0.7342955268474014
22.329500983514897 298.80927429772527 0.7357888217279773
22.334728538468312 299.72654897784713 0.7370714234841494
22.339956093421726 296.9904400283258 0.7345620991655635
22.34518364837514 297.47658767024404 0.7344456305008086
22.350411203328555 295.56946986122824 0.7310860151869734
22.35563875828197 293.7604483948698 0.7283121186525301
22.360866313235384 291.75185489043884 0.7251448578003
22.3660938681888 290.7937406579097 0.7244766813706889
22.371321423142213 293.13880698947486 0.7274772313602564
22.376548978095627 294.8657171720556 0.7290027984429037
22.38177653304904 295.402052004489 0.7293331686208856
22.387004088002456 291.98426344722395 0.7244416295645039
22.39223164295587 289.52852925200773 0.7222085232728308
22.397459197909285 287.26454335939707 0.7199288872407309
22.4026867528627 286.1824886170442 0.7190810628577083
22.407914307816114 287.97633041317454 0.721870705604767
22.41314186276953 286.29126569820846 0.7185857265149961
22.418369417722943 287.05512276993676 0.7188138887706528
22.423596972676357 284.1885202156173 0.714699890351149
22.42882452762977 281.7946237294518 0.7107382119092336
22.434052082583186 278.6844755807698 0.7072527895784227
22.4392796375366 282.2081203730691 0.7128663620216034
22.444507192490015 281.84102523858746 0.7137313959816877
22.44973474744343 281.91083750897656 0.714075195074313
22.454962302396844 279.26165114851915 0.7101301695831661
22.460189857350258 276.12546567919117 0.7062263941678445
22.465417412303673 276.5757107499752 0.706966857881833
22.470644967257087 279.47109493905117 0.7106221048801056
22.4758725222105 281.38065389075746 0.7123910582083373
22.481100077163916 282.7050408668033 0.7134687620205373
22.48632763211733 282.6767560776959 0.7140038708036549
22.491555187070745 282.4308664771373 0.7141177153351524
22.49678274202416 281.0426357270386 0.7108719466312198
22.502010296977573 282.04697498295627 0.7124150869761329
22.507237851930988 279.9413410124679 0.7102800731469792
22.512465406884402 279.42143117389804 0.7100002684695339
22.517692961837817 278.48619656116426 0.708101841010928
22.52292051679123 275.4544309341118 0.7029921587661327
22.528148071744646 274.4493517574512 0.702691857745321
22.53337562669806 273.09503902530383 0.7015848995914832
22.538603181651474 273.41333038642955 0.7025973030969793
22.54383073660489 275.5268830583 0.7048025923934947
22.549058291558303 275.3729973696006 0.7043820709543895
22.554285846511718 275.90649053945185 0.7044999480224231
22.559513401465132 273.9622509756533 0.7016658183170673
22.564740956418547 270.56864664514205 0.6981176771648742
22.56996851137196 270.26422641654915 0.6980944312901289
22.575196066325375 271.11007174013287 0.6990524747411397
22.58042362127879 274.53987500122986 0.702527960237893
22.585651176232204 276.85024755397956 0.704970247168967
22.59087873118562 277.00783674082675 0.7046082755238018
22.596106286139033 277.34479718975257 0.70483865192631
22.601333841092448 275.2437334363754 0.7025946282657218
22.606561396045862 276.2395852080501 0.7048021312108825
22.611788950999276 275.2019655771521 0.7042513253535084
22.61701650595269 277.48755821788825 0.7062280236852153
22.622244060906105 276.85541431390016 0.7046602971732648
22.62747161585952 276.6588625292069 0.7038086668886792
22.632699170812934 275.0995598097807 0.7025564933338556
22.63792672576635 272.67437328929395 0.6996653044150815
22.643154280719763 273.40606941324205 0.700662643117922
22.648381835673177 274.65874432722313 0.7012363185511473
22.653609390626592 277.29024594058427 0.7045116598187904
22.658836945580006 276.2350197967481 0.704236342006943
22.66406450053342 271.0471572227207 0.6982009382236705
22.669292055486835 269.45959140754485 0.6963420572894005
22.67451961044025 268.814244055392 0.6953668058798983
22.679747165393664 274.011612605538 0.701743028856555
22.68497472034708 275.8356845956652 0.7032123827017301
22.690202275300493 276.6472080495605 0.7035957641057752
22.695429830253907 274.40772070147807 0.700636457904971
22.70065738520732 272.5529568005852 0.6989758814101403
22.705884940160736 273.2372897871447 0.6992786600976834
22.71111249511415 275.50624187453366 0.701429752846272
22.716340050067565 276.1042310361714 0.7022688061048153
22.72156760502098 277.6751269902957 0.7050437000322051
22.726795159974394 278.21474519155464 0.7061726128423631
22.73202271492781 281.5865287312596 0.7111942084008239
22.737250269881223 280.2547576844412 0.7096797091298018
22.742477824834637 279.13889697739137 0.7072362877421265
22.74770537978805 277.81863077784243 0.7054554772360432
22.752932934741466 279.9087057109131 0.7073178655570954
22.75816048969488 281.7101653247428 0.7093661798370987
22.763388044648295 283.11102986902335 0.7105987202662755
22.76861559960171 284.2319361418305 0.712112283790253
22.773843154555124 285.64573733391524 0.7129966923019255
22.779070709508538 286.31422474490455 0.7135792313194615
22.784298264461952 284.84883349207047 0.7119433573832394
22.789525819415367 282.36898830074466 0.7093004088054916
22.79475337436878 282.49467404725175 0.709535278978297
22.799980929322196 283.6218794802621 0.7097517524594187
22.80520848427561 286.3749359907903 0.7128927876298647
22.810436039229025 287.4925907257965 0.7136146208457319
22.81566359418244 288.4992162674371 0.7154816202466227
22.820891149135853 289.76274439682896 0.7170971221085887
22.826118704089268 288.77560835682283 0.7159469976556466
22.831346259042682 288.2445184835853 0.7147249037399682
22.836573813996097 288.00307902546075 0.7146914471911101
22.84180136894951 290.710187690376 0.7183242586109205
22.847028923902926 290.73479316690765 0.7177980856478366
22.85225647885634 290.22978450216283 0.7166422102077378
22.857484033809754 290.60934609010326 0.7161880563259915
22.86271158876317 291.5447625080634 0.7169790852905135
22.867939143716583 293.0807647069569 0.718424323729555
22.873166698669998 293.7796228475136 0.7201829607623991
22.878394253623412 294.8918910733041 0.7224633883262123
22.883621808576827 297.25177411504126 0.7260941467967142
22.88884936353024 295.32282179362204 0.7230708007626842
22.894076918483655 293.92483960730164 0.7215701022324333
22.89930447343707 292.26135184403256 0.7197187167606854
22.904532028390484 295.9597103476196 0.7244162404268052
22.9097595833439 295.9801478157468 0.7237400851855502
22.914987138297313 293.77710734829236 0.7201231936084778
22.920214693250728 292.76558878821976 0.7186338540478383
22.925442248204142 295.4708492308851 0.7217523270159175
22.930669803157556 296.46075224527965 0.723820574216808
22.93589735811097 296.4865235205106 0.7250033983680592
22.941124913064385 295.0313191867318 0.7233606715363806
22.9463524680178 295.75086674561885 0.7245382641847203
22.951580022971214 296.21105146852983 0.7238500627327973
22.95680757792463 292.67007784422964 0.7191352119796907
22.962035132878043 288.5072988335287 0.714313999785008
22.967262687831457 287.1912550437879 0.7136763730975553
22.972490242784872 291.9621797504772 0.7200190702377262
22.977717797738286 295.5493322000293 0.723945408169732
22.9829453526917 293.32458587251966 0.7200483920869765
22.988172907645115 289.9250896523287 0.7161815196119882
22.99340046259853 286.2169047641885 0.7112872783285479
22.998628017551944 285.87253179110826 0.7109594694353727
23.00385557250536 286.00492607895615 0.7107434859425198
23.009083127458773 286.62438421034517 0.7110302870622509
23.014310682412187 288.25731054786763 0.7134439112961226
23.0195382373656 291.8678861954871 0.7177301672529796
23.024765792319016 290.8406608743783 0.7173344296917518
23.02999334727243 289.2928583498029 0.7149849474479919
23.035220902225845 285.3635194735945 0.7095273106788736
23.04044845717926 285.52693717438336 0.7095118161580924
23.045676012132674 286.79973963213206 0.7113207977604922
23.05090356708609 285.14943881626084 0.7101981028856843
23.056131122039503 283.89918851058246 0.708330793464767
23.061358676992917 284.6065219553599 0.7100163754711952
23.06658623194633 284.68034478282306 0.7098689329044082
23.071813786899746 283.053887070376 0.707071078530398
23.07704134185316 284.6983659172052 0.7091585387433557
23.082268896806575 284.44267839886726 0.7091635664687096
23.08749645175999 285.11196447292315 0.7099378858217452
23.092724006713404 283.90196875951045 0.7082504661032877
23.097951561666818 284.5134948852038 0.7095978631408288
23.103179116620232 285.13742882200927 0.7110415685572516
23.108406671573647 282.3684496383176 0.7073046241711206
23.11363422652706 282.88470444009636 0.7074867643849289
23.118861781480476 282.49623638833447 0.7073634650477514
23.12408933643389 281.92145246948274 0.7058743556292061
23.129316891387305 283.3216943037774 0.7064098556382656
23.13454444634072 283.1293585958784 0.7056350953145385
23.139772001294133 283.1142083802204 0.7053706473404351
23.144999556247548 281.0173609410875 0.7033573114494311
23.150227111200962 283.81026226113045 0.7059144578210955
23.155454666154377 286.23972795584535 0.7091518235043514
23.16068222110779 286.1057275364903 0.7085980326565257
23.165909776061206 284.86189916860974 0.7078691369343486
23.17113733101462 283.08619820541657 0.706839940537749
23.176364885968034 284.1884801385132 0.7089681115006953
23.18159244092145 283.13156878463553 0.7069330791470685
23.186819995874863 279.65432761963393 0.7017782624284878
23.192047550828278 281.2156875408404 0.7034363159620776
23.197275105781692 283.95855959590915 0.7076311480011872
23.202502660735107 283.95075977760695 0.7074080024573198
23.20773021568852 283.29999655625943 0.7073990553821298
23.212957770641935 281.5040497190228 0.704425847544454
23.21818532559535 282.2472486950559 0.7056641558224518
23.223412880548764 280.4795627152825 0.7031858887096686
23.22864043550218 283.1174339722227 0.7062494466074916
23.233867990455593 283.7420456901074 0.7076277116539501
23.239095545409008 284.3480870712122 0.7068482228574537
23.244323100362422 284.6301139864514 0.7067901950784916
23.249550655315836 285.1171315740122 0.7067528540744829
23.25477821026925 286.9471650392996 0.7099450875655713
23.260005765222665 286.2618031956027 0.7098686158833304
23.26523332017608 286.0121702499866 0.7093406474094095
23.270460875129494 285.8932813091943 0.7094955215075346
23.27568843008291 288.2828954409579 0.7122842011291983
23.280915985036323 286.2026396383807 0.7097490772002801
23.286143539989737 286.0707738010615 0.7095884665839125
23.291371094943152 285.3071525664368 0.708107843196777
23.296598649896566 286.3041154274343 0.7094598763899959
23.30182620484998 285.0612546681733 0.7077971041433313
23.307053759803395 282.77835327862067 0.7050532731068676
23.31228131475681 283.0535478681535 0.7055480777684521
23.317508869710224 283.26735484049055 0.7058377698768799
23.32273642466364 283.1507719844082 0.7052257410021671
23.327963979617053 284.61249572891626 0.7073502217180426
23.333191534570467 284.8421508697165 0.7076217581056866
23.33841908952388 283.098891383284 0.7048587035426315
23.343646644477296 280.2039970715009 0.7011788568321897
23.34887419943071 279.50585247595717 0.7001874555428834
23.354101754384125 281.76668929014363 0.7036440314364752
23.35932930933754 283.9868865119734 0.7054916926899211
23.364556864290954 284.7215227186863 0.7064587296078346
23.369784419244368 284.8344946602119 0.7066595969331471
23.375011974197783 284.73920376444215 0.7069042692115841
23.380239529151197 285.0645756406833 0.7067457688592128
23.38546708410461 285.2781619394438 0.7062403720231216
23.390694639058026 286.49159489227884 0.7076163710752795
23.39592219401144 288.6502085217218 0.710245065538943
23.401149748964855 286.77677147299215 0.7079342300004523
23.40637730391827 287.60274987246225 0.7086959103875019
23.411604858871684 287.43938268535146 0.7085519569598245
23.416832413825098 289.8066789083038 0.7123690785512856
23.422059968778512 289.1449663987489 0.7120408410030866
23.427287523731927 291.09841477198137 0.7145617997470318
23.43251507868534 291.6736700792268 0.716457082999345
23.437742633638756 293.6152257746219 0.7199426184057248
23.44297018859217 292.82027782293096 0.7186823909046959
23.448197743545585 294.375693440449 0.7186574749222191
23.453425298499 293.209662436234 0.715389858241336
23.458652853452413 292.1145430903765 0.7144226820638734
23.463880408405828 290.30449537800746 0.7121270936818914
23.469107963359242 290.7126637118633 0.713613911545567
23.474335518312657 291.85964251724573 0.7135288215071269
23.47956307326607 293.4160143565372 0.715205716208575
23.484790628219486 293.34000240345495 0.7146014017080744
23.4900181831729 291.77010930092774 0.7132934609954562
23.495245738126314 292.8602149428783 0.7153437836266572
23.50047329307973 294.16611135221945 0.7169320319779343
23.505700848033143 294.5961409276912 0.7168332378922683
23.510928402986558 293.9078459831851 0.7151264280760217
23.516155957939972 294.733427688771 0.7154885782330755
23.521383512893387 293.91872993597593 0.7146580139800015
23.5266110678468 293.06732124657117 0.7137644272262531
23.531838622800215 294.560331463561 0.7163126972729944
23.53706617775363 295.06357039638334 0.7167282289602755
23.542293732707044 297.71011968145734 0.7193929035083743
23.54752128766046 298.40399417800194 0.7192592873854529
23.552748842613873 299.61632352669346 0.7199685495003619
23.557976397567288 301.5594638963656 0.7224733982719337
23.563203952520702 299.6876054998796 0.7198418124010773
23.568431507474116 299.99270808945755 0.7190720826740233
23.57365906242753 298.3615729080588 0.7163345852396309
23.578886617380945 297.4914336050036 0.7153992474362396
23.58411417233436 294.0171129260447 0.7121738483468357
23.589341727287774 293.16548497495177 0.7112380068125377
23.59456928224119 295.67625606332416 0.712942783886174
23.599796837194603 296.01650664066733 0.7125273904085101
23.605024392148017 293.40947485247386 0.7095791223531555
23.610251947101432 293.5474735612003 0.7096928160908168
23.615479502054846 294.67643697773326 0.7106343946544295
23.62070705700826 293.6429781180457 0.7085158237922877
23.625934611961675 291.6173346489793 0.7060341352325805
23.63116216691509 292.0200004030257 0.7068580526219558
23.636389721868504 293.8615336337453 0.7098943995142706
23.64161727682192 292.59090023066454 0.7080867795024967
23.646844831775333 293.6311303279413 0.7083256487785061
23.652072386728747 294.0036092519268 0.7077548628060794
23.65729994168216 293.7325475169512 0.7062094273356898
23.662527496635576 295.05357901994734 0.7083678974549066
23.66775505158899 296.75641832809004 0.7102210154742848
23.672982606542405 300.41171306552235 0.7147706971712006
23.67821016149582 299.9788026767507 0.7142028881696265
23.683437716449234 299.3850203699071 0.7137472399771392
23.688665271402648 297.6825996454802 0.7113815913622605
23.693892826356063 299.47469783735687 0.7130848679647173
23.699120381309477 296.3010592116789 0.7092774946223662
23.70434793626289 298.31945564726533 0.7118077390168832
23.709575491216306 298.401583741965 0.7111413715602692
23.71480304616972 301.16412623553543 0.713627199404888
23.720030601123135 300.99008279336374 0.7129299911442397
23.72525815607655 301.18399567943675 0.7132861097438945
23.730485711029964 302.272249130727 0.7148026310093303
23.735713265983378 303.06909283631126 0.7156892074248427
23.740940820936792 301.75850678560585 0.7140231540925963
23.746168375890207 301.859342288834 0.7132541251110228
23.75139593084362 303.61506094287574 0.7147075438578433
23.756623485797036 303.35555753142154 0.7142599210899376
23.76185104075045 302.3321423655568 0.713137477077002
23.767078595703865 298.59889430012595 0.7086887937441932
23.77230615065728 297.71493391148823 0.7067262820040702
23.777533705610693 296.72736323768873 0.7048140467541685
23.782761260564108 300.5709059361979 0.7086908941381809
23.787988815517522 303.77204503636443 0.7122395994150671
23.793216370470937 303.8689916072105 0.7130512224655654
23.79844392542435 301.527100578168 0.7100599844923694
23.803671480377766 299.3848205631311 0.7073832491667981
23.80889903533118 297.73485868809433 0.7042133935270966
23.814126590284594 295.78596521989954 0.7007372869161026
23.81935414523801 297.50529075782737 0.7024966259745531
23.824581700191423 299.9000672512769 0.7051355578862628
23.829809255144838 301.8361067994037 0.708571275368373
23.835036810098252 300.24835641675395 0.7070067253146894
23.840264365051667 298.5251001248504 0.7049713984528811
23.84549192000508 299.1773668538498 0.7049682514830913
23.850719474958495 302.4922989712326 0.7081240163289219
23.85594702991191 303.1903262540258 0.7081533020213748
23.861174584865324 306.13501843870233 0.71090552962861
23.86640213981874 308.72312059328584 0.7135037385739448
23.871629694772153 307.5203635900159 0.7126866515716307
23.876857249725568 303.1141142079662 0.7075971790968539
23.882084804678982 302.40361699226605 0.706475187621585
23.887312359632396 301.8252825434364 0.7049653915281195
23.89253991458581 304.0887481703418 0.7066989358691753
23.897767469539225 302.98267885013973 0.7061212169634073
23.90299502449264 302.756483655712 0.7059454321640732
23.908222579446054 301.4637645922022 0.7049697741327166
23.91345013439947 301.09142682450687 0.704279595951208
23.918677689352883 301.23012044566167 0.7042139039895107
23.923905244306297 300.3524365342437 0.7026225911560017
23.929132799259712 304.67549146090784 0.7068368699538267
23.934360354213126 302.86347095509035 0.7042953175581758
23.93958790916654 301.67243748674406 0.703065370204069
23.944815464119955 301.35009466867956 0.7031213084467464
23.95004301907337 301.2821357912312 0.7041606957034884
23.955270574026784 301.5366669504137 0.7050395288416771
23.9604981289802 299.581774400069 0.7026473612466524
23.965725683933613 300.60687965375513 0.7032861956590266
23.970953238887027 299.2067014072802 0.7012901525483278
23.97618079384044 298.3730701045517 0.6998635218277427
23.981408348793856 296.3135808049812 0.6971781143628473
23.98663590374727 298.3764432487461 0.6995645779293853
23.991863458700685 302.09916002618735 0.7039749410424112
23.9970910136541 303.76899827165573 0.70586945454616
24.002318568607514 302.3449013816124 0.704677171658851
24.007546123560928 298.0903461501205 0.7006426416958893
24.012773678514343 293.5842777464797 0.6965976432313631
24.018001233467757 293.8349173701952 0.6960866924710694
24.02322878842117 295.5899420543097 0.696839685978748
24.028456343374586 296.61869497156965 0.6976323945866456
24.033683898328 296.16013310660406 0.6972974072273104
24.038911453281415 295.2048114183023 0.6971828396917193
24.04413900823483 295.5382020811785 0.6969496802339106
24.049366563188244 292.02363565411883 0.6936370561995014
24.054594118141658 293.8231459565812 0.6959314277081324
24.059821673095072 295.5072994251495 0.6981158486075352
24.065049228048487 298.45910772092606 0.7017409527701886
24.0702767830019 295.4468461878911 0.7108218150266455
24.075504337955316 296.42260930889705 0.7207719253086173
24.08073189290873 298.2712911663664 0.7294952609098849
24.085959447862145 299.8447905691404 0.7372183945621738
24.09118700281556 299.6308175445933 0.7418759699468896
24.096414557768973 299.5016886871987 0.7462245228900191
24.101642112722388 297.0947641717688 0.7470071786492203
24.106869667675802 298.501519489371 0.7527972499444209
24.112097222629217 295.7645897206581 0.7526059350726253
24.11732477758263 298.17276800430636 0.7592903006664805
24.122552332536046 297.1976651489429 0.7617181960487044
24.12777988748946 298.6845452012038 0.7675344735785892
24.133007442442874 298.1871217913486 0.7696805998239755
24.13823499739629 299.11436278071056 0.773824277597112
24.143462552349703 300.58054823774506 0.7786696800511737
24.148690107303118 299.4400293022852 0.7794643104669569
24.153917662256532 294.71496308506414 0.7755321631572514
24.159145217209947 291.1302171808426 0.7723670877516384
24.16437277216336 290.0141585086017 0.7738555448624066
24.169600327116775 294.1384391456733 0.7823152106526426
24.17482788207019 293.6233071768501 0.7849941467249237
24.180055437023604 296.3284881746735 0.7924627473454903
24.18528299197702 296.79188828580897 0.7961349629429427
24.190510546930433 299.4645532401569 0.8026176595656423
24.195738101883848 295.68259067634074 0.7991592426167076
24.200965656837262 291.8750623092995 0.7956546165278913
24.206193211790676 289.8979411727616 0.7953106340752507
24.21142076674409 291.15837572441256 0.8002138816448641
24.216648321697505 293.95438715423535 0.8064664552607345
24.22187587665092 298.06053643925964 0.8141128391704113
24.227103431604334 301.9032262663839 0.8232342113970295
24.23233098655775 300.5586631187727 0.8246847316083575
24.237558541511163 298.0683457082913 0.8241878265731748
24.242786096464577 297.4846728683419 0.8238999561479388
24.248013651417992 298.99883768543236 0.8273861482126753
24.253241206371406 301.3291351153527 0.8338844072315369
24.25846876132482 296.621069172175 0.8311652914271835
24.263696316278235 295.2065919977673 0.8319977575332095
24.26892387123165 291.6106565115072 0.8288237279530325
24.274151426185064 293.3457774029822 0.8323913755722319
24.27937898113848 297.05801591335984 0.8391471389771725
24.284606536091893 302.20316294358906 0.8470148380089764
24.289834091045307 304.96056458359317 0.8533407738527442
24.29506164599872 300.06931570046964 0.8495220261647761
24.300289200952136 295.3546274104463 0.844989427597327
24.30551675590555 292.9846630730914 0.8449937729102811
24.310744310858965 293.1476046875298 0.8464064356528843
24.31597186581238 297.63125196191214 0.8570152149480902
24.321199420765794 297.5063693667811 0.8585940208592828
24.326426975719208 298.4814966063747 0.8624873585089131
24.331654530672623 295.6719995385664 0.8598830992378432
24.336882085626037 296.5451892586865 0.8606792433925614
24.34210964057945 299.84456325234777 0.8660919699500098
24.347337195532866 298.50882589180566 0.865565706048019
24.35256475048628 293.54800238041 0.8621461398453587
24.357792305439695 288.58282214107817 0.857110451808723
24.36301986039311 287.61449187996624 0.8588544664395721
24.368247415346524 289.68138703412205 0.8633112052319438
24.373474970299938 294.1454463316905 0.8727083193557582
24.378702525253352 296.44332972179154 0.8775642847577417
24.383930080206767 296.4070490125582 0.8788376457689541
24.38915763516018 296.2872413791437 0.8802971524258617
24.394385190113596 301.30198932823464 0.8899398816278099
24.39961274506701 302.5115769227457 0.8944067549834738
24.404840300020425 305.1481400793903 0.9001577260544302
24.41006785497384 302.08591063664306 0.8980446895719254
24.415295409927253 301.82808598729287 0.8997695143969783
24.420522964880668 294.4575052720338 0.8916752217244364
24.425750519834082 296.040253369394 0.8959335628434536
24.430978074787497 298.3355593185328 0.9015210588867323
24.43620562974091 304.0528927789621 0.9119191553375922
24.441433184694326 301.88729350971795 0.9110823806607182
24.44666073964774 300.7016836476178 0.9121036673362959
24.451888294601154 299.6510278265946 0.9129046982476002
24.45711584955457 303.46561053026943 0.9218290915468306
24.462343404507983 302.95373741840444 0.923133313703329
24.467570959461398 302.75331258412734 0.9237612938103692
24.472798514414812 299.9698185933632 0.9203048648504931
24.478026069368227 298.544289862456 0.9201744802096666
24.48325362432164 296.52719015014065 0.9208945505692977
24.488481179275055 298.15349926497265 0.9278129145308793
24.49370873422847 300.4590398021044 0.9346393016362938
24.498936289181884 303.242635621548 0.9406571734226422
24.5041638441353 300.4457402165999 0.9373908594163719
24.509391399088713 298.9254831829343 0.9359714309442336
24.514618954042128 299.61661457000986 0.9389006326055694
24.519846508995542 303.07890191255296 0.9458633727727129
24.525074063948956 304.7516947001281 0.9511638392626297
24.53030161890237 302.2143062036492 0.9490643220227565
24.535529173855785 302.2341026583692 0.9524932568303286
24.5407567288092 298.8131972764427 0.9500780370369698
24.545984283762614 299.3987378616202 0.9535755134524462
24.55121183871603 299.05579063985385 0.9545354846881394
24.556439393669443 299.3632244125263 0.9566185340579103
24.561666948622857 305.5204779959897 0.9680618984023299
24.566894503576272 309.5893534018714 0.9771088076989678
24.572122058529686 311.0190512042437 0.9824726329627558
24.5773496134831 305.98236494983485 0.978478533969814
24.582577168436515 303.0650473211671 0.9764234845345909
24.58780472338993 304.66150073796183 0.9805186302288664
24.593032278343344 309.56135631395534 0.991558228803221
24.59825983329676 309.0186090095306 0.9932858850117361
24.603487388250173 303.65960848942854 0.9868183641913
24.608714943203587 302.2366302931936 0.9858795124832929
24.613942498157 302.7426760802494 0.9881055785522245
24.619170053110416 302.82287611389535 0.990257739317754
24.62439760806383 296.0051904029243 0.9824623206156907
24.629625163017245 294.8662959550786 0.983774065984592
24.63485271797066 300.1784271625475 0.9949676987476633
24.640080272924074 307.9249189811732 1.008596584517846
24.645307827877488 311.0319778852105 1.017083067512822
24.650535382830903 307.0293425109556 1.0148878256251197
24.655762937784317 308.08817535458087 1.0230031253063083
24.66099049273773 310.3701595526117 1.0282233839533665
24.666218047691146 307.9829783260712 1.026052258745652
24.67144560264456 302.4890217808847 1.0164484172224104
24.676673157597975 297.4906089106592 1.011219899576837
24.68190071255139 302.704302288421 1.0239582769518325
24.687128267504804 304.1346219129769 1.029411075806242
24.692355822458218 307.2277471359777 1.037354460348666
24.697583377411632 302.4133275589915 1.0310115167074072
24.702810932365047 301.02587517766653 1.0321485722366088
24.70803848731846 296.6909105041531 1.0275997967217738
24.713266042271876 292.7690921314601 1.023399213899362
24.71849359722529 292.4224375165869 1.0251081815570706
24.723721152178705 292.8168933520117 1.0274294636662724
24.72894870713212 298.58225507379353 1.0383542386605225
24.734176262085533 299.04040496271614 1.0417295746223074
24.739403817038948 303.1062525849705 1.0507780872717862
24.744631371992362 300.6882892693041 1.0514642362000794
24.749858926945777 303.2219930924221 1.0573387461300559
24.75508648189919 300.7800946643948 1.0553496992117053
24.760314036852606 299.057837739039 1.0522739833942265
24.76554159180602 299.7103126001286 1.056556802589408
24.770769146759434 293.74526179210625 1.0490600312057772
24.77599670171285 293.4106918143511 1.0536125682414048
24.781224256666263 292.7413230221903 1.0565284119317904
24.786451811619678 299.69063563670244 1.0727260784334627
24.791679366573092 303.2589603404155 1.0802417159245352
24.796906921526507 300.2464285644064 1.075892511662816
24.80213447647992 295.22561511576066 1.0702053607227602
24.807362031433335 291.3330703050939 1.0669607036244533
24.81258958638675 294.4520041415022 1.0768614260415055
24.817817141340164 297.15568173428886 1.0841286595741133
24.82304469629358 297.65387249492517 1.088204270907484
24.828272251246993 294.3373845417008 1.0840409294233304
24.833499806200408 291.82575348178005 1.0819512006342755
24.838727361153822 293.7778535023086 1.0887312777081735
24.843954916107236 299.31780956664704 1.1014590286341706
24.84918247106065 301.4265952260887 1.1081532553844313
24.854410026014065 299.5103506295539 1.1063719535163388
24.85963758096748 296.8764660537675 1.1043469188250619
24.864865135920894 299.62897163599376 1.1121634033876957
24.87009269087431 302.4997257528876 1.122357763828774
24.875320245827723 305.73295783142555 1.1319746392019587
24.880547800781137 305.8887279899479 1.1338332814963057
24.885775355734552 307.33810452054337 1.1372735710878625
24.891002910687966 306.46898295682024 1.1376495081367086
24.89623046564138 310.8722484761963 1.1497016531690574
24.901458020594795 307.03429415437716 1.1461609044021088
24.90668557554821 306.8638077189219 1.148654221349947
24.911913130501624 302.6630775390617 1.1434369098008565
24.91714068545504 305.09109297738655 1.1539396906541388
24.922368240408453 304.7328555041366 1.1574967193250698
24.927595795361867 307.0056037568501 1.1659964890135561
24.93282335031528 305.5929989193103 1.1648547587981484
24.938050905268696 310.0509224459079 1.1761464695231096
24.94327846022211 309.6141859473592 1.1813189437615637
24.948506015175525 304.7444414101736 1.1764520530321638
24.95373357012894 303.4141847693573 1.1780280694813445
24.958961125082354 300.8870756930899 1.1743530900781367
24.964188680035768 302.6298179925506 1.1821438538024676
24.969416234989183 302.06422566149377 1.1817754653278638
24.974643789942597 303.05670290038046 1.1852804842125226
24.97987134489601 308.79677653651476 1.1978402961094357
24.985098899849426 310.6624823056579 1.2063835768853846
24.99032645480284 310.1319889653952 1.209253542108929
24.995554009756255 307.94484319364824 1.2093134525351048
25.00078156470967 307.18267582760404 1.2107190531781162
25.006009119663084 306.9582556297626 1.2158557791270705
25.011236674616498 303.1069896569136 1.2117688141515113
25.016464229569912 303.35303057222126 1.2138765833867478
25.021691784523327 307.0711237569825 1.2228192010290724
25.02691933947674 311.00177173318104 1.2330805051565548
25.032146894430156 312.7453705289117 1.2429443822328172
25.03737444938357 311.9449407303076 1.2456014622086085
25.042602004336985 310.77107730390156 1.2480793509126358
25.0478295592904 306.64029443154095 1.2413037764628707
25.053057114243813 307.8893079502044 1.2470111303991775
25.058284669197228 304.7667230707195 1.2429153136906281
25.063512224150642 305.8268719339277 1.2502520388181773
25.068739779104057 304.4354394243607 1.252467563581224
25.07396733405747 308.7796637631536 1.2660041884591862
25.079194889010886 311.2036826017231 1.2760792264260987
25.0844224439643 309.52151044451625 1.27632659615689
25.089649998917714 308.45405362368854 1.2786125113853302
25.09487755387113 305.68527340007086 1.2753356521349242
25.100105108824543 309.7378425169079 1.286731269809112
25.105332663777958 312.89887499616077 1.2992139018447013
25.110560218731372 316.6819283736677 1.3116070870118581
25.115787773684787 318.03552342175175 1.321754225241843
25.1210153286382 312.6706702059809 1.3163433841934868
25.126242883591615 311.2154401626482 1.3181463542855985
25.13147043854503 308.99887578385284 1.3147500348430543
25.136697993498444 313.2124295307216 1.3230385648811942
25.14192554845186 313.9674191870531 1.3290967761763075
25.147153103405273 313.1617816240861 1.3338946866396229
25.152380658358688 312.7616321858028 1.3398285599924824
25.157608213312102 311.4729807363767 1.3409670360402177
25.162835768265516 315.39445369743294 1.3508553806478967
25.16806332321893 317.06900164097203 1.361065323860447
25.173290878172345 319.1072253520275 1.3711676477484769
25.17851843312576 316.2651880754764 1.3695639406480746
25.183745988079174 313.2455663046726 1.3652608696261692
25.18897354303259 313.6521597523054 1.3662741276752772
25.194201097986003 315.29342525909516 1.3769454089248883
25.199428652939417 312.11739785110893 1.3730121907444743
25.204656207892832 304.4237752935382 1.3614135533313543
25.209883762846246 303.0154743786303 1.363207086063225
25.21511131779966 305.2869988551381 1.3724323188957717
25.220338872753075 312.3755512943655 1.3951330485172788
25.22556642770649 317.1731035739301 1.4088297582582296
25.230793982659904 315.88269190977803 1.4096630645101145
25.23602153761332 313.55926734891915 1.4081501403367724
25.241249092566733 312.14508167238864 1.410378742787572
25.246476647520147 316.7218020842478 1.4261482392585527
25.25170420247356 321.4028345794459 1.442194406969108
25.256931757426976 328.95198056761143 1.4667895083514222
25.26215931238039 320.01440407137994 1.4522776432972342
25.267386867333805 314.0464318989267 1.44266009608893
25.27261442228722 306.91740431780386 1.4290602854851762
25.277841977240634 312.71746364432687 1.4480897946376396
25.283069532194048 314.49962615995275 1.4603162711990074
25.288297087147463 313.5847441066533 1.4634011181444657
25.293524642100877 311.6908246921515 1.463123316828003
25.29875219705429 316.24744605039774 1.477794563961999
25.303979752007706 323.19755034551474 1.5001365943306768
25.30920730696112 321.2836819589276 1.503479348261244
25.314434861914535 318.2188042315566 1.5046432713165185
25.31966241686795 317.47846668006014 1.507255107662671
25.324889971821364 320.99764258214566 1.521049221996545
25.330117526774778 325.92349638234003 1.534447622538157
25.335345081728192 323.41112478612183 1.533452228551916
25.340572636681607 316.88103852139807 1.524164548089263
25.34580019163502 317.6222467131266 1.5337450127427559
25.351027746588436 317.8061370726471 1.5403046706843382
25.35625530154185 325.03264764339053 1.5675547625514052
25.361482856495265 327.55326260325745 1.5796805285173314
25.36671041144868 330.1588673303824 1.5985095669976779
25.371937966402093 330.6208741175698 1.606461351845923
25.377165521355508 332.8374335535188 1.620007264445277
25.382393076308922 322.8347804177165 1.5979787439019997
25.387620631262337 316.0572242078357 1.58792602528591
25.39284818621575 307.19019684940724 1.5700630092463772
25.398075741169166 312.3649675156063 1.5904472131968925
25.40330329612258 315.8032767043027 1.6030774678766087
25.408530851075994 323.37008228670027 1.62670721411605
25.41375840602941 329.5049259367665 1.6507124558321218
25.418985960982823 329.69128614877377 1.659811202547469
25.424213515936238 322.9248567571392 1.653824872390229
25.429441070889652 315.93979095925454 1.644573746837129
25.434668625843067 313.7471934577339 1.643687679444389
25.43989618079648 311.6542868065083 1.6404694815915113
25.445123735749895 316.7539204443431 1.660343634476516
25.45035129070331 315.8580818710766 1.6682568043490447
25.455578845656724 322.41397399143 1.6980021942305543
25.46080640061014 320.33514239446384 1.7010143273832659
25.466033955563553 321.316136068536 1.7093415923463648
25.471261510516968 324.68229273027237 1.725429321287982
25.476489065470382 323.60978932626836 1.7299882384684
25.481716620423796 322.2247825365002 1.7393317890587632
25.48694417537721 318.7415819456842 1.735723723010621
25.492171730330625 319.0044771419851 1.7450237360644094
25.49739928528404 310.75427963020127 1.7317748123853196
25.502626840237454 312.22955868942717 1.7462289861995146
25.50785439519087 314.23537986838096 1.7596387074010589
25.513081950144283 325.0538397163041 1.795278105296371
25.518309505097697 328.3479490799013 1.8124446116015733
25.523537060051112 331.64517855156157 1.8306803692403422
25.528764615004526 332.0450349095296 1.844035027607648
25.53399216995794 333.25825095401757 1.8526089199966391
25.539219724911355 324.6562862955455 1.84147223984433
25.54444727986477 326.40764559621726 1.8540002002752127
25.549674834818184 324.6717429021973 1.8631205855092325
25.5549023897716 329.9533523915861 1.8855550350040637
25.560129944725013 324.85155780361055 1.8850272775010548
25.565357499678427 328.46611258539497 1.9072762924088829
25.57058505463184 334.91358431054135 1.9378692481406907
25.575812609585256 334.4839433849447 1.9428350639208736
25.58104016453867 331.0378077571466 1.9417537542765217
25.586267719492085 325.8170188852895 1.9384440317266247
25.5914952744455 329.3747499796284 1.9605569529730031
25.596722829398914 328.986272183763 1.9721304429229645
25.601950384352328 323.1831789125424 1.9651182383732249
25.607177939305743 317.29142886481225 1.966457853583844
25.612405494259157 311.5763796707574 1.9567796001761768
25.61763304921257 306.76967765846376 1.9585620595779383
25.622860604165986 306.98339374846955 1.9676307968487665
25.6280881591194 309.89371284023474 1.994375457937034
25.633315714072815 319.51006636841726 2.037804988906017
25.63854326902623 316.1232164895616 2.039854470106073
25.643770823979644 314.9572987178067 2.051033781856288
25.648998378933058 315.70881333690016 2.0619545413038156
25.654225933886472 321.2254511298843 2.099509027109778
25.659453488839887 324.2052707110131 2.122077432207712
25.6646810437933 326.3981464179441 2.152053418025312
25.669908598746716 315.26951191552075 2.1230345608436805
25.67513615370013 306.94971603156387 2.1122818018561227
25.680363708653545 298.69262456067185 2.0899741578498006
25.68559126360696 303.3023882171056 2.1258137702198314
25.690818818560373 312.402507134925 2.1692391316038258
25.696046373513788 319.67219336656245 2.2103658180732726
25.701273928467202 323.48922665000276 2.2382500133763767
25.706501483420617 323.0685524785828 2.2556018420708654
25.71172903837403 325.02083877472836 2.2830338725642223
25.716956593327446 325.89446627723936 2.3016485930659467
25.72218414828086 330.3439821724948 2.34130129079789
25.727411703234274 330.5420452659005 2.362991530706542
25.73263925818769 328.69133654414924 2.3876301377951963
25.737866813141103 319.7313641834576 2.3661551756225245
25.743094368094518 320.7209517116725 2.386544426595972
25.748321923047932 330.3732464666345 2.441325689442754
25.753549478001347 343.8018007111802 2.514082400154763
25.75877703295476 348.5513123527579 2.5609907207319096
25.764004587908175 343.62210784229944 2.572771917863143
25.76923214286159 330.4069667532154 2.5547132452018873
25.774459697815004 308.67946834689263 2.4876875413774977
25.77968725276842 303.09995238635736 2.48407240345126
25.784914807721833 302.05363371941195 2.5045987486350296
25.790142362675248 322.7861906498214 2.6187448011427943
25.795369917628662 324.7447045053058 2.654772268664451
25.800597472582076 324.47694305371823 2.678615407365111
25.80582502753549 315.97617523340705 2.661123101807443
25.811052582488905 319.6487661295095 2.7113944520453708
25.81628013744232 326.6840586321803 2.7694558683276136
25.821507692395734 328.1081737678209 2.809428461115395
25.82673524734915 318.34941659919843 2.7968413201312297
25.831962802302563 317.48199275816364 2.817777234156539
25.837190357255977 323.5602329079773 2.885574724053863
25.84241791220939 325.0293131832964 2.9226842879657853
25.847645467162806 323.9127756881702 2.962731286402759
25.85287302211622 326.60188190640145 3.0077352864021036
25.858100577069635 326.6206030993516 3.056497674809704
25.86332813202305 329.69506600638266 3.1171691400092474
25.868555686976464 336.8902100353645 3.209673486291642
25.87378324192988 344.13389580817625 3.3031131372981744
25.879010796883293 351.49992608119635 3.385206360775995
25.884238351836707 351.8070179735181 3.4333560854036533
25.88946590679012 348.21124522584984 3.455224914887345
25.894693461743536 346.4228808582612 3.5080016995195487
25.89992101669695 331.4785174189286 3.4940472048585134
25.905148571650365 310.9172006864299 3.4663092302830836
25.91037612660378 315.2452838454671 3.547182382938919
25.915603681557194 314.7732081547774 3.616992873971608
25.920831236510608 323.24761334927865 3.71329233390935
25.926058791464023 327.1392708067261 3.8258478724749425
25.931286346417437 326.7272167193844 3.8967948372141348
25.93651390137085 328.7981868703416 4.011586805017237
25.941741456324266 326.41163187995386 4.0864261013075724
25.94696901127768 319.8427936896674 4.151179550252613
25.952196566231095 319.3868660480275 4.26334888575203
25.95742412118451 318.934005862946 4.37200923369404
25.962651676137924 312.20770096577144 4.428741013979897
25.967879231091338 300.11434255724066 4.41371559277705
25.973106786044752 299.1420169127513 4.478241257511053
25.978334340998167 307.618254000665 4.61198001931192
25.98356189595158 311.9722747622057 4.733398216074372
25.988789450904996 326.88933999435255 4.914268850482747
25.99401700585841 332.45005535847105 5.067723254685549
25.999244560811825 358.3674599750679 5.330873395808744
26.00447211576524 359.5025357409661 5.481012045173473
26.009699670718653 330.1831007208725 5.326811775157974
26.014927225672068 319.11261895702927 5.376331460038687
26.020154780625482 302.7474494331517 5.329114451842532
26.025382335578897 303.88270590048495 5.480361239090728
26.03060989053231 287.9532238349186 5.517909809121967
26.035837445485726 309.17438369426696 5.900915386182123
26.04106500043914 319.6656603789114 6.171111739212105
26.046292555392554 346.39579554048885 6.523090667547577
26.05152011034597 325.97454576004725 6.489863829821938
26.056747665299383 304.91474993447383 6.43718817262149
26.061975220252798 298.82989596903036 6.6446172156829375
26.067202775206212 311.1469504765751 7.017376400853246
26.072430330159627 327.1581352603227 7.725750984803684
26.07765788511304 344.2842985913611 8.172174372180686
26.082885440066455 343.5762675723553 8.605496638645631
26.08811299501987 369.3448462757118 9.055159860411914
26.093340549973284 375.4409214744365 9.727248429796326
26.0985681049267 379.7793766758732 10.361161271977613
26.103795659880113 345.0165610670675 10.627646329384449
26.109023214833528 290.18935547102063 10.621805655339301
26.114250769786942 206.30984879082243 9.812639940188028
26.119478324740356 184.11328003004814 10.701291802559862
26.12470587969377 194.3323407165864 12.560535702350844
26.129933434647185 231.42897084021598 18.948278568304172
26.1351609896006 189.20804043421822 24.236120647228137
