# Supplementary material for: Unraveling metal effects on CO2 uptake in pyrene-based metal-organic frameworks
Source: Nat Commun. 2025 Feb 11;16:1516. doi: 10.1038/s41467-025-56296-w (PMC11814143; doi:10.1038/s41467-025-56296-w)
Supplement: Supplementary file 3 — Source Data [file 41467_2025_56296_MOESM3_ESM.zip › SourceCode/SuppInf/FigureS5_Ga-TBAPy_InSitu_VariableT_PXRD/Data/GaTBAPy_0166p.dat]

0.002613777476707968 24.14469131934832 5.530918949161293
0.007841332430123905 23.827978803827204 5.429402376201908
0.01306888738353984 20.297862433167673 4.345665265262482
0.018296442336955775 15.001172823502852 2.810115304408887
0.02352399729037171 12.718861237911902 2.3877016373918876
0.028751552243787646 10.883212616972537 2.1953880172598526
0.03397910719720358 14.463031897120215 2.176624554570817
0.03920666215061952 17.641529024414723 2.4397179673019704
0.04443421710403546 16.98469974071466 2.234866505183768
0.0496617720574514 16.26177817205174 1.9299843292016918
0.054889327010867336 15.930686943303321 1.881123751425132
0.060116881964283275 14.666306338756462 1.6759460800767403
0.06534443691769921 14.10084678294795 1.6369430157326468
0.07057199187111515 12.739354099363151 1.5111830506902253
0.07579954682453109 13.11121983911466 1.463871825652405
0.08102710177794703 12.917061059330313 1.334732103194469
0.08625465673136297 14.323452003061368 1.3817670553477848
0.09148221168477891 15.634142890100641 1.355895896420698
0.09670976663819485 15.185796311133721 1.3311618740200177
0.10193732159161079 15.529696022442709 1.3158423911891977
0.10716487654502672 15.702377916013026 1.2789971624515846
0.11239243149844266 17.46602554818949 1.3039499574972209
0.1176199864518586 20.055311097021377 1.4009697148182652
0.12284754140527454 23.07392613085453 1.4509844166193944
0.12807509635869047 21.867344319500795 1.3323170958233892
0.1333026513121064 19.32362889732355 1.2013717466747096
0.13853020626552232 17.12197440453857 1.1278034996320316
0.14375776121893824 15.726273933720432 1.084323982954909
0.14898531617235417 15.169423312410851 1.0945977238842644
0.1542128711257701 16.88051776212535 1.1651931804664692
0.15944042607918602 19.061524693087893 1.1813032783233082
0.16466798103260194 20.34353318642449 1.2017974093398478
0.16989553598601786 20.1170785138593 1.1518990199584258
0.1751230909394338 19.099083969019123 1.0934950700185166
0.18035064589284971 19.070079751409626 1.0903388996826409
0.18557820084626564 19.870380575418572 1.0921302501191072
0.19080575579968156 20.654059981008515 1.1058438632472312
0.1960333107530975 21.4688261416342 1.1194863235372048
0.20126086570651341 19.590638178840223 1.0291667156463198
0.20648842065992934 18.942501075693418 0.9699801838845685
0.21171597561334526 18.10691909499683 0.9489618137409651
0.2169435305667612 16.694064478715987 0.9009985557566651
0.22217108552017711 17.29711453569709 0.9246060871105684
0.22739864047359304 17.770227494962885 0.9991291936665034
0.23262619542700896 18.579654888115122 0.9938396719731121
0.2378537503804249 19.275586302320136 1.022989568968213
0.2430813053338408 18.616018683964924 0.9947667189528457
0.24830886028725674 17.472978135922926 0.9347104452005793
0.25353641524067266 17.790993806961954 0.9308682026201914
0.2587639701940886 17.39303754075304 0.8918504471921204
0.2639915251475045 18.035715144834146 0.895099878802546
0.26921908010092044 18.144706317960583 0.8927558994363965
0.27444663505433636 17.987384622414282 0.8754120751109934
0.2796741900077523 17.50977236566691 0.8780815246176675
0.2849017449611682 16.103275829774443 0.8264471179225571
0.29012929991458414 15.153888647670236 0.7765482488438189
0.29535685486800006 14.965057782705541 0.758181053880311
0.300584409821416 14.761535759297294 0.7371020620541592
0.3058119647748319 14.958547591913105 0.7359247223643438
0.31103951972824784 15.947681021300328 0.7713280745049517
0.31626707468166376 18.480881892367726 0.8333861930327885
0.3214946296350797 19.282020094437364 0.8558192789971821
0.3267221845884956 19.140787820904563 0.8531056880947921
0.33194973954191154 18.304031355048952 0.8180230506063052
0.33717729449532746 17.607196812662185 0.791257794177624
0.3424048494487434 16.333137325044593 0.777545306633914
0.3476324044021593 16.013325554309144 0.7760346430467531
0.35285995935557524 15.486497393501384 0.7530128819013449
0.35808751430899116 16.022025511020363 0.7693673280347858
0.3633150692624071 16.79559495284036 0.7946118649763877
0.368542624215823 16.850357880011877 0.7881423584306322
0.37377017916923894 17.316453259405908 0.8118724523842459
0.37899773412265486 16.84543325823298 0.8088110673797602
0.3842252890760708 16.449743320002856 0.812814451174197
0.3894528440294867 16.10328207092814 0.8029308210260478
0.39468039898290264 16.56686962074099 0.8069420128666382
0.39990795393631856 17.515491142447477 0.807922157428203
0.4051355088897345 18.381953503688344 0.8196050421964061
0.4103630638431504 18.79298293838302 0.8039737990550527
0.41559061879656634 17.68614336490291 0.7764146590888158
0.42081817374998226 17.517908349917747 0.7648984758007797
0.4260457287033982 16.55995363655343 0.7360426862154932
0.4312732836568141 17.27628893023529 0.7489042879331728
0.43650083861023004 18.111703606796038 0.7752874992563702
0.44172839356364596 18.46791262040466 0.787361134259163
0.4469559485170619 19.02362524570638 0.799445547928483
0.4521835034704778 19.710454235636842 0.8213757789462843
0.45741105842389373 19.79502389262768 0.8266299812743001
0.46263861337730966 20.03482129736154 0.8348071876662745
0.4678661683307256 20.70492832595454 0.8463123694767738
0.4730937232841415 20.555057937011696 0.8205747203033856
0.47832127823755743 20.471044048645286 0.8009136593149646
0.48354883319097336 20.49066552404526 0.7801808577824919
0.4887763881443893 20.275616508698683 0.772558265930978
0.4940039430978052 20.10310846999997 0.7558953506043113
0.49923149805122113 19.34700603992827 0.7407775187522196
0.5044590530046371 18.761758621705862 0.7560330885189365
0.5096866079580531 17.552115194448252 0.7302067947785186
0.5149141629114691 16.939446690374133 0.7287219436308258
0.5201417178648851 17.029752260264925 0.7404600449221838
0.525369272818301 17.304814338259106 0.7409126315659248
0.530596827771717 17.86507289092734 0.7445607381367083
0.535824382725133 17.85257055323559 0.722347609269568
0.541051937678549 19.04357463407503 0.7434999041811198
0.546279492631965 18.98708612631513 0.7471324869878055
0.5515070475853809 19.9718138172266 0.7667282747074801
0.5567346025387969 20.375745959777944 0.7681684187474724
0.5619621574922129 19.994088322814395 0.7490693135324843
0.5671897124456289 19.12051052531785 0.7329183515697213
0.5724172673990449 19.11886507186774 0.7356719630347616
0.5776448223524608 18.026541443589327 0.7145403368481803
0.5828723773058768 18.537155843840036 0.7220929945287874
0.5880999322592928 18.44604072553773 0.7277954852652538
0.5933274872127088 18.62914519489587 0.7469732185490727
0.5985550421661248 19.546226577737347 0.7688165568791626
0.6037825971195407 18.317956767599178 0.733308814881441
0.6090101520729567 18.265325730502358 0.7002149601788266
0.6142377070263727 18.547032792139582 0.695527615915887
0.6194652619797887 18.939536264340205 0.6971377629861427
0.6246928169332047 19.60970827564093 0.7200215639354828
0.6299203718866206 20.755970816799987 0.7397155245596594
0.6351479268400366 19.697591644453368 0.7191678403238232
0.6403754817934526 18.695340682554985 0.7113856329616219
0.6456030367468686 17.608573935655134 0.6703899856303785
0.6508305917002846 18.301482773058325 0.6768082019184237
0.6560581466537005 20.75980423571935 0.7093234343578388
0.6612857016071165 21.58252270720066 0.7263391042094149
0.6665132565605325 21.175762977055953 0.716758012135319
0.6717408115139485 19.523972984421466 0.6867451816100268
0.6769683664673645 20.02400190639939 0.6748914654449218
0.6821959214207804 20.714807490533865 0.6824862712755067
0.6874234763741964 22.312564073240043 0.7270132616797599
0.6926510313276124 23.553887360039553 0.749914155454758
0.6978785862810284 22.74119018561983 0.7458752943944258
0.7031061412344444 22.054411828252867 0.7537542271075743
0.7083336961878604 21.831419456118272 0.7486779750099081
0.7135612511412763 21.01957805670214 0.7529113643299169
0.7187888060946923 21.232089377007156 0.7643491530901705
0.7240163610481083 21.35547661025149 0.7696868070829064
0.7292439160015243 21.735534633466347 0.7852220745780506
0.7344714709549403 22.659052444941228 0.7801306601087193
0.7396990259083562 22.712357211565678 0.7576920834355553
0.7449265808617722 22.70554176582797 0.7474763153438102
0.7501541358151882 22.83777043690293 0.7401769001708606
0.7553816907686042 24.000774007101487 0.7677870487524496
0.7606092457220202 26.603071857546247 0.8020230509026163
0.7658368006754361 28.523009818522617 0.8143413008495631
0.7710643556288521 30.732406417093994 0.8273737463699996
0.7762919105822681 30.48885902161332 0.8006706723669993
0.7815194655356841 30.276428206285157 0.800044644944029
0.7867470204891001 30.706377278533317 0.8239851594331505
0.791974575442516 31.430719189168414 0.8614466270046616
0.797202130395932 31.325902686658054 0.8687537271134036
0.802429685349348 31.97342225594845 0.8649577644814526
0.807657240302764 34.67922211223576 0.9016384291020144
0.81288479525618 37.40513637296414 0.9253963646212556
0.8181123502095959 41.2529830405792 0.9789014431626265
0.8233399051630119 42.483616535870965 0.9968833539098305
0.8285674601164279 44.42385447685574 1.0281172395580531
0.8337950150698439 45.822021121673224 1.0473501202929365
0.8390225700232599 49.289654429687076 1.076593525789898
0.8442501249766758 52.63481435691469 1.0941918746337125
0.8494776799300918 57.25993099175278 1.1469251949873709
0.8547052348835078 58.23747170544093 1.165754857345822
0.8599327898369238 60.20321172255111 1.2035093038557527
0.8651603447903398 62.962401600151615 1.2411850797797173
0.8703878997437557 64.41786832377957 1.254377098781036
0.8756154546971717 67.00303664889894 1.2759809487228035
0.8808430096505877 65.60313096602238 1.265886259828414
0.8860705646040037 67.8506665722739 1.2868572651890295
0.8912981195574197 70.63664979761032 1.3026685326305643
0.8965256745108356 75.26908456293827 1.3503055799578139
0.9017532294642516 76.5684430868867 1.3611484904294036
0.9069807844176676 78.7056191254567 1.3665047973731441
0.9122083393710836 80.78587248949238 1.3859929985970512
0.9174358943244996 83.2942694445733 1.40795257443493
0.9226634492779155 86.19144618408941 1.442787498328848
0.9278910042313315 87.75993868057354 1.4598790855729677
0.9331185591847475 88.76629710367926 1.4415066923345672
0.9383461141381635 92.4412211844409 1.466360478264923
0.9435736690915795 92.28892800476484 1.4525795017669219
0.9488012240449955 92.56240741732246 1.4543970705231157
0.9540287789984114 94.55125372629341 1.481422587462542
0.9592563339518274 97.30389668707491 1.5094080589815861
0.9644838889052434 101.95954516838343 1.5572718898334565
0.9697114438586594 104.96009899344743 1.5723152246420558
0.9749389988120754 108.0857075704923 1.5550117598689328
0.9801665537654913 109.68790429035951 1.5526826096602238
0.9853941087189073 111.10953903492111 1.5405962776825732
0.9906216636723233 110.76803930719733 1.5266311317709886
0.9958492186257393 107.73290353687267 1.505775137732307
1.0010767735791553 108.76444933189723 1.5224200453552652
1.0063043285325712 109.39509618687528 1.5321253988139818
1.0115318834859872 110.22101112523116 1.5579130451318501
1.0167594384394032 111.63937206420034 1.5489194686446053
1.0219869933928192 115.13264971869161 1.5606490256070253
1.0272145483462352 116.75181669921801 1.5677831758068514
1.0324421032996511 113.28348445109341 1.5366064630891687
1.0376696582530671 112.46630958356778 1.5411208259473448
1.042897213206483 114.92470771612834 1.5679917129910976
1.048124768159899 116.7365783990412 1.5819333442267662
1.053352323113315 121.78247984338074 1.6312299348981734
1.058579878066731 123.86745028696299 1.6398173721578568
1.063807433020147 125.99694239465471 1.6724345748321554
1.069034987973563 123.05420644626895 1.6185938173472418
1.074262542926979 124.26777165767662 1.6092350007176948
1.079490097880395 128.2092147822824 1.638762039594677
1.084717652833811 130.17425063431696 1.6613867312587025
1.089945207787227 128.9086655515893 1.670947582959368
1.095172762740643 117.00777638979812 1.5677895794879977
1.1004003176940589 115.55529794870367 1.557254360768391
1.1056278726474749 120.68466674668245 1.6024951095251851
1.1108554276008908 133.5629942820148 1.6826559927382339
1.1160829825543068 137.80951319052227 1.6923394339484814
1.1213105375077228 138.61610888596906 1.6784338714961873
1.1265380924611388 132.83927126603453 1.638091071461127
1.1317656474145548 124.53611577421832 1.5839768869519693
1.1369932023679707 123.35792971529995 1.5777427183368726
1.1422207573213867 125.81066023819193 1.6134329860664498
1.1474483122748027 129.8352231807459 1.6462549834376539
1.1526758672282187 137.45757124512505 1.673476119907173
1.1579034221816347 139.31361864500977 1.6834640211370842
1.1631309771350506 139.08830633055675 1.6599160396276065
1.1683585320884666 137.5340397007783 1.6219641845451218
1.1735860870418826 139.33290351858798 1.6480253914260237
1.1788136419952986 139.39448148747164 1.6461432577768371
1.1840411969487146 137.41813770004933 1.6281007504755165
1.1892687519021305 137.8411904070551 1.6460942289255536
1.1944963068555465 141.87976582440717 1.661014663227934
1.1997238618089625 145.55499518118577 1.6801362635501171
1.2049514167623785 151.25117995691647 1.7505012795983674
1.2101789717157945 151.8717077133322 1.7517128498570718
1.2154065266692105 149.83863479900435 1.73232683314392
1.2206340816226264 150.07673636982696 1.7382167502680108
1.2258616365760424 144.10228951619587 1.697343914400148
1.2310891915294584 148.8890388190987 1.728130307922142
1.2363167464828744 146.81416238917262 1.7160353649675333
1.2415443014362904 141.50022024281725 1.6737509977362892
1.2467718563897063 137.89052411090944 1.650269596890194
1.2519994113431223 135.56627883900623 1.6384253768226291
1.2572269662965383 130.99322744498608 1.573319626912069
1.2624545212499543 130.01126208824496 1.5461817345817532
1.2676820762033703 129.66106435194718 1.541595698294115
1.2729096311567862 129.6441066045313 1.5492879204835432
1.2781371861102022 136.1613467044489 1.6102330747848588
1.2833647410636182 140.61509898019764 1.6728526578135674
1.2885922960170342 137.61604577380928 1.6618440908582628
1.2938198509704502 140.7936598863737 1.679054478346171
1.2990474059238661 140.83598558940793 1.656665446585451
1.3042749608772821 140.56501264557974 1.6473834213512066
1.309502515830698 142.56016050983243 1.658690331846979
1.314730070784114 140.46938347246459 1.6458687034803015
1.31995762573753 137.07931697258633 1.625701100722249
1.325185180690946 136.79661997372494 1.6051436039980393
1.330412735644362 137.74482846838566 1.6017810308150133
1.335640290597778 136.95668917701045 1.5873326704010742
1.340867845551194 139.30121061405475 1.598147287756288
1.34609540050461 142.03934479638448 1.612814135724078
1.351322955458026 145.2036667470132 1.6360270754085737
1.356550510411442 142.98256987882294 1.632332908416675
1.361778065364858 137.6007590513936 1.619840990808844
1.3670056203182739 129.1919371958473 1.5695963366217267
1.3722331752716899 128.06756770582876 1.5706263669181855
1.3774607302251058 130.7981712760291 1.5938209564137564
1.3826882851785218 139.3514889374049 1.6624784687986534
1.3879158401319378 146.50765080247953 1.7206145691286148
1.3931433950853538 141.09302923351805 1.669586123898985
1.3983709500387698 132.37730439482453 1.5854400160566535
1.4035985049921857 130.62387026892836 1.571704243704619
1.4088260599456017 133.2989882134679 1.5912592499703828
1.4140536148990177 139.33542780480053 1.6399228401452695
1.4192811698524337 145.32862660681397 1.6908133319448024
1.4245087248058497 145.40213536981813 1.691046709961096
1.4297362797592656 142.48667006795833 1.6429534858237504
1.4349638347126816 139.81239833796667 1.622854878794497
1.4401913896660976 138.00984039207924 1.6307189689231205
1.4454189446195136 143.78282929450285 1.6893570132047107
1.4506464995729296 141.8231949196725 1.7027204236481996
1.4558740545263456 140.40833831222562 1.6879820865262718
1.4611016094797615 133.77301626921005 1.6609777079397532
1.4663291644331775 124.58760824299904 1.5994224491506819
1.4715567193865935 115.67209382234941 1.5164592863816824
1.4767842743400095 112.94289895690392 1.4720115726149263
1.4820118292934255 111.23478204928502 1.4537006143606184
1.4872393842468414 117.86113535616086 1.5131746292260104
1.4924669392002574 123.16893986190416 1.5789298735940551
1.4976944941536734 118.79636210110054 1.5609819162219691
1.5029220491070894 117.84428167707323 1.5688917985925557
1.5081496040605054 120.80646851952024 1.581527448730533
1.5133771590139213 126.28569059299859 1.6455015190825524
1.5186047139673373 132.35487851844488 1.698776198027244
1.5238322689207533 129.64995130887274 1.6892166415179222
1.5290598238741693 129.54437979671798 1.6722291430396885
1.5342873788275853 131.18400650087574 1.649026480062723
1.5395149337810012 134.89180855091226 1.6554647922285524
1.5447424887344172 136.91631589100385 1.65828190384532
1.5499700436878332 136.35883984854848 1.636009852367892
1.5551975986412492 137.0801002157115 1.6295480328301062
1.5604251535946652 137.0983249980596 1.6367276356398368
1.5656527085480811 135.9330907633465 1.6269091672482514
1.5708802635014971 140.88398694745732 1.6846282599630578
1.576107818454913 142.80537423592898 1.6943012716214887
1.581335373408329 147.26878119892743 1.7367192230949238
1.586562928361745 156.32144995678618 1.799959752033146
1.591790483315161 154.25452082409822 1.8016237787468896
1.597018038268577 153.8456083845352 1.7949616512453743
1.602245593221993 147.1524581165721 1.717845924098152
1.607473148175409 147.8408516157483 1.7124261297937564
1.612700703128825 148.135165220951 1.7024171463962203
1.617928258082241 149.07907333265996 1.7024730429906194
1.623155813035657 147.77326018324382 1.6975727040629667
1.628383367989073 146.42893466336346 1.6779445773163306
1.6336109229424889 143.19308363452328 1.647046324297128
1.6388384778959049 151.56361582288196 1.7026262092022024
1.6440660328493208 163.5424951292087 1.7881493844598768
1.6492935878027368 171.33648527807202 1.8212072061127258
1.6545211427561528 175.80458651571874 1.8256895495015195
1.6597486977095688 174.51382847122738 1.8043261276994966
1.6649762526629848 180.54853812386662 1.8245635407955278
1.6702038076164007 179.9445696874886 1.8173974513728752
1.6754313625698167 189.61478160330228 1.88201044612816
1.6806589175232327 196.13005282902782 1.9193754316826601
1.6858864724766487 199.72320656847373 1.9375948353926884
1.6911140274300647 193.9725197320568 1.8948816192160032
1.6963415823834807 192.0589301406353 1.863589231438094
1.7015691373368966 187.45530087152116 1.8298825936327894
1.7067966922903126 186.42594780578867 1.8227584706879547
1.7120242472437286 191.0042131154067 1.8689020194940364
1.7172518021971446 187.31390499989297 1.8438966054692802
1.7224793571505606 187.75128845711237 1.82620326442679
1.7277069121039765 189.27343737097286 1.8202432357316325
1.7329344670573925 191.8999213784742 1.7972723157462143
1.7381620220108085 201.21558059686885 1.8337764499142983
1.7433895769642245 208.07255396562385 1.8661030420321196
1.7486171319176405 209.42946806196744 1.870487630659019
1.7538446868710564 214.96272944381838 1.9002941724236495
1.7590722418244724 214.13995855200616 1.889696889293496
1.7642997967778884 213.35591413792798 1.8956591834651177
1.7695273517313044 214.645312135901 1.9047569755102614
1.7747549066847204 211.42296612149994 1.8796785005052812
1.7799824616381363 211.1293075883103 1.8861387319093026
1.7852100165915523 214.69771841499835 1.9013816154298924
1.7904375715449683 219.97981277327466 1.9374161590602699
1.7956651264983843 226.07154751132595 1.9899377897317287
1.8008926814518003 233.19785090255758 1.9820802500199253
1.8061202364052162 234.3027765806671 1.9788377897181784
1.8113477913586322 235.73966984584976 1.9601394866982949
1.8165753463120482 231.59042837927754 1.9177967997852732
1.8218029012654642 229.5654111749418 1.9011625076564282
1.8270304562188802 229.41443779940903 1.8796407856372315
1.8322580111722961 239.84288301910652 1.932783622379576
1.8374855661257121 236.7868225988228 1.9118386198517099
1.842713121079128 237.47941413459665 1.8969510348264047
1.847940676032544 238.0304576814557 1.8834600159874586
1.85316823098596 239.31847139383405 1.8763266778853345
1.858395785939376 240.80042959827105 1.8890079196272094
1.863623340892792 247.06143051891726 1.9225627071162974
1.868850895846208 244.36571505549333 1.904951007481376
1.874078450799624 237.4593463379565 1.8674212305297937
1.87930600575304 241.29158046696378 1.87771440874901
1.884533560706456 237.25448288509415 1.8500902126447274
1.889761115659872 237.25377537605328 1.855072544587562
1.894988670613288 237.7162407453043 1.8548516787388902
1.9002162255667039 235.33590437635883 1.8248126137151854
1.9054437805201199 227.70016334835708 1.763943762000651
1.9106713354735358 230.89405438421022 1.7648433923635543
1.9158988904269518 230.76597354376216 1.75493444494671
1.9211264453803678 228.67645559121246 1.7382271377754548
1.9263540003337838 232.9405603014003 1.766633489142264
1.9315815552871998 232.46956530360782 1.7804119246859222
1.9368091102406157 233.77204997068387 1.7876471460157377
1.9420366651940317 237.96648453577228 1.8112176299705087
1.9472642201474477 234.26468715083385 1.7943743398054046
1.9524917751008637 235.99720536656025 1.7838884033452547
1.9577193300542797 234.85238358010145 1.7810802980244715
1.9629468850076957 234.43226222445162 1.7793904694935962
1.9681744399611116 232.11326200152428 1.752411772356709
1.9734019949145276 226.16481334743634 1.7142733680572504
1.9786295498679436 221.97929722187865 1.6835390463332214
1.9838571048213596 218.53682811447806 1.6402104483684716
1.9890846597747756 214.50660532522727 1.6142387080267488
1.9943122147281915 216.2501547938827 1.6443349695225742
1.9995397696816075 216.6276087265016 1.653077987514174
2.0047673246350235 215.8285870156719 1.6742581545711437
2.0099948795884393 215.04503685707084 1.6780198277432752
2.015222434541855 221.92096431015386 1.7015796633202878
2.0204499894952708 224.54077609064515 1.6982365304121672
2.0256775444486865 224.51159897183234 1.6750469928100575
2.0309050994021023 219.44469724392712 1.6241862921863286
2.036132654355518 216.27503142859618 1.6206578149398458
2.041360209308934 208.74326592875386 1.5927959535194494
2.0465877642623496 207.63770518752608 1.579533122297964
2.0518153192157653 209.0326024072844 1.5910639243486968
2.057042874169181 206.49815333370054 1.5808463121701253
2.062270429122597 210.79049712841544 1.6041234999403162
2.0674979840760126 210.23200112148908 1.6080833734397117
2.0727255390294284 212.7122421523649 1.6182550464099317
2.077953093982844 220.47062140215237 1.6571520153311095
2.08318064893626 219.88679756996973 1.6642427964144464
2.0884082038896756 215.77931732175142 1.6400912784628534
2.0936357588430914 208.12407110502303 1.605927625072794
2.098863313796507 207.87318134231845 1.5987637687434375
2.104090868749923 210.50444960129408 1.6221494951711686
2.1093184237033387 209.67358042568583 1.6050577449200991
2.1145459786567544 207.76397805450458 1.5942230383703107
2.11977353361017 199.0440538296254 1.5516119705093459
2.125001088563586 201.96384036900292 1.5624594670501493
2.1302286435170017 202.70354717577717 1.573500503966306
2.1354561984704175 207.22412116541588 1.5877016583630128
2.140683753423833 207.55909830753782 1.5931581150028182
2.145911308377249 204.66964913506143 1.5897536447605112
2.1511388633306647 205.82295192561043 1.5991333910195258
2.1563664182840805 215.12235806813783 1.6451171582348878
2.1615939732374962 212.7510852738407 1.6340841159404365
2.166821528190912 212.44513697096002 1.6381217634379268
2.1720490831443278 213.54937965592674 1.6652394521170264
2.1772766380977435 205.74965149779638 1.632144841874871
2.1825041930511593 206.6699895325456 1.6176133383806028
2.187731748004575 210.6028738221249 1.6081065959405045
2.192959302957991 210.76462538403803 1.6121478756645817
2.1981868579114066 208.53435718523164 1.5946755080347836
2.2034144128648223 204.76990081876082 1.5837022766142985
2.208641967818238 204.23352804866985 1.5820589874554378
2.213869522771654 199.74222284429436 1.5409506670119777
2.2190970777250696 201.29090908537333 1.5580460999739176
2.2243246326784853 199.20354878202394 1.547080131677906
2.229552187631901 204.26726316642132 1.575489533570014
2.234779742585317 212.8186735484496 1.6183131331840375
2.2400072975387326 213.8116961667558 1.624694465513844
2.2452348524921484 212.14769948209477 1.617982918625075
2.250462407445564 211.02281709152774 1.6249393483501098
2.25568996239898 200.29996744377243 1.5908391084681446
2.2609175173523957 196.96625214784422 1.5816545585641495
2.2661450723058114 199.88589527457708 1.589852566243138
2.271372627259227 199.71123241018228 1.5725410089485117
2.276600182212643 202.91509964602056 1.5677122342829988
2.2818277371660587 210.01290295181866 1.598524679816637
2.2870552921194744 211.687631983393 1.6242590956886511
2.29228284707289 213.7328145518282 1.6406842220480016
2.297510402026306 215.01760176800272 1.6537964215259904
2.3027379569797217 203.51686955286922 1.5836736952933799
2.3079655119331375 205.400693998782 1.5833502292363082
2.3131930668865532 201.20330504901023 1.547477218601795
2.318420621839969 203.482998953528 1.5690444315604926
2.3236481767933848 202.61781897464738 1.5499413675143514
2.3288757317468005 201.6463987760808 1.5677208304241481
2.3341032867002163 204.20924955363904 1.5811052523908347
2.339330841653632 208.21500369563822 1.5974023336402097
2.344558396607048 211.70914275499447 1.6344267944150546
2.3497859515604635 215.1845974335954 1.6486446338086584
2.3550135065138793 214.57817823712125 1.6342496506987818
2.360241061467295 212.0917472789306 1.6165458846786167
2.365468616420711 212.44940286448605 1.600315218692118
2.3706961713741266 211.35012461579356 1.577318221782249
2.3759237263275423 213.92273352453023 1.5893239625067461
2.381151281280958 210.533481919366 1.5729561921261939
2.386378836234374 207.27112653537156 1.5503961429028406
2.3916063911877896 206.67726152919894 1.545376245584196
2.3968339461412054 203.49130165307588 1.5311379407335461
2.402061501094621 208.62066654237566 1.5599386478342585
2.407289056048037 211.86728369564415 1.575594602530556
2.4125166110014526 211.35856003768583 1.5603878953936507
2.4177441659548684 214.86852916589118 1.5608496482169103
2.422971720908284 217.24060384224154 1.5488275556466324
2.4281992758617 221.11576370165113 1.5344254330246487
2.4334268308151157 226.93528991994472 1.543361993566537
2.4386543857685314 229.67739270390356 1.5154058304996998
2.443881940721947 226.5104908634428 1.4560724348817602
2.449109495675363 235.60118444241758 1.451427776633033
2.4543370506287787 245.35333858422896 1.4266358672835229
2.4595646055821945 263.73522466682476 1.413265647107034
2.4647921605356102 310.64387486873693 1.4671096548662115
2.470019715489026 370.92110010732114 1.5214689554337548
2.4752472704424417 483.08645554697546 1.686939229847472
2.4804748253958575 666.3653480616351 1.9487804508960296
2.4857023803492733 928.8183312596948 2.2802879520721446
2.490929935302689 1247.837512511 2.6368998103171544
2.496157490256105 1624.1258343209793 3.0075753461607095
2.5013850452095205 1976.3428674508746 3.307157243425059
2.5066126001629363 2260.151797781562 3.529952327607788
2.511840155116352 2484.632806869463 3.700509702774024
2.517067710069768 2660.0712540637232 3.8265640978313646
2.5222952650231836 2837.2647553194065 3.9550542489715483
2.5275228199765993 3075.192077251862 4.105304559432011
2.532750374930015 3417.2028795118354 4.323392671949462
2.537977929883431 3957.807937528719 4.64922254221737
2.5432054848368466 4679.5303609852035 5.062586905330738
2.5484330397902624 5485.351625081308 5.472946005889168
2.553660594743678 6148.459473407222 5.775333520936919
2.558888149697094 6558.103808672354 5.950923728762959
2.5641157046505096 6569.605455030698 5.9527321723818725
2.5693432596039254 6164.157109780886 5.766719557561915
2.574570814557341 5493.222072178491 5.456046596795362
2.579798369510757 4647.315828487643 5.013595153500259
2.5850259244641727 3872.00863980622 4.566258555389222
2.5902534794175884 3211.562534680361 4.145826475684132
2.595481034371004 2754.154982885637 3.8391348281807764
2.60070858932442 2391.684903505529 3.5756254369939686
2.6059361442778357 2077.53528824731 3.343927415325712
2.6111636992312515 1769.040376332362 3.0858689218774495
2.6163912541846672 1452.839403374353 2.7975947951417157
2.621618809138083 1141.8645608315767 2.4824812035868495
2.6268463640914987 866.4211997059082 2.16072285351874
2.6320739190449145 651.5237955315354 1.8924345395385564
2.6373014739983303 504.6217710550209 1.7008185314901207
2.642529028951746 404.48342486398633 1.5664133095610753
2.6477565839051618 337.16418823662553 1.4840891932609885
2.6529841388585775 297.81725433326744 1.4431659782590185
2.6582116938119933 277.692217039192 1.4576182736102017
2.663439248765409 262.8286596981212 1.4576685680644883
2.668666803718825 252.17075134463866 1.469010122841712
2.6738943586722406 240.22940148076984 1.4658118177321737
2.6791219136256563 227.623490780374 1.4469375127113575
2.684349468579072 217.4700386908866 1.4373288093077339
2.689577023532488 215.2336849421905 1.44884968835925
2.6948045784859036 214.05894730588938 1.4661500511153522
2.7000321334393194 216.92732360354034 1.4964529609911112
2.705259688392735 218.27908187125212 1.5160626159928872
2.710487243346151 213.0277671529848 1.490858027626333
2.7157147982995666 212.11972855557113 1.4780584429858232
2.7209423532529824 211.24571927134116 1.4888768046185163
2.726169908206398 216.86976896279165 1.544288839179455
2.731397463159814 220.17230659840192 1.5616731488895605
2.7366250181132297 218.9673584021524 1.5681650522792105
2.7418525730666454 216.16589832654418 1.552744986061696
2.747080128020061 214.0666333820206 1.5237108617307464
2.752307682973477 212.05474708363857 1.5135575371136916
2.7575352379268927 210.281039909631 1.5164636125498072
2.7627627928803085 209.01720685480575 1.522089280723328
2.767990347833724 207.65030849495253 1.5310221882061898
2.77321790278714 205.0232300196551 1.519790006069066
2.7784454577405557 204.02227226564065 1.5277190978305324
2.7836730126939715 203.58052262617093 1.5152933884156767
2.7889005676473873 200.93517143727252 1.515408605930264
2.794128122600803 204.59243783928338 1.5474609192681346
2.7993556775542188 201.47867981513772 1.508535111542011
2.8045832325076345 211.651488559177 1.5499111189505768
2.8098107874610503 215.2143362170939 1.5565372235574175
2.815038342414466 215.4458029115292 1.5554683764516706
2.820265897367882 211.2277566193016 1.5398417666559763
2.8254934523212976 207.99876576248693 1.5239979915629267
2.8307210072747133 207.32998135155202 1.527248043166893
2.835948562228129 204.9464244457684 1.5163404934647413
2.841176117181545 202.26821254949527 1.5236368640677727
2.8464036721349606 205.3994817294568 1.5536321654714655
2.8516312270883764 210.40685839586345 1.5900067446618646
2.856858782041792 209.22495173710917 1.577348649393075
2.862086336995208 214.63659081206634 1.6118486741084261
2.8673138919486236 212.09310923892133 1.604604805718134
2.8725414469020394 206.0720071471135 1.5577823158894881
2.877769001855455 207.23147907736617 1.558321344574407
2.882996556808871 204.71757209421517 1.5454234084267404
2.8882241117622867 203.67744742615926 1.5518642486013323
2.8934516667157024 207.9931435084943 1.5810650949530396
2.898679221669118 209.5638524586814 1.5839357311153823
2.903906776622534 211.10781626273058 1.5872241458662986
2.9091343315759497 219.92933746209224 1.623062022145675
2.9143618865293655 212.43092697018463 1.5746019216572862
2.919589441482781 206.1680357536805 1.5310045269043715
2.924816996436197 196.50824042543297 1.4803073721685664
2.9300445513896127 196.69208623302472 1.4714052588353488
2.9352721063430285 202.77979982671238 1.512035246592517
2.9404996612964442 206.29457297056902 1.5411224882656207
2.94572721624986 211.21753794742156 1.5570420845489665
2.9509547712032758 216.63711120953872 1.5758535242492069
2.9561823261566915 218.34326781232724 1.5825151046770596
2.9614098811101073 218.5327451014115 1.5699290648080386
2.966637436063523 214.08018327561692 1.5568699823682073
2.971864991016939 212.66966789043292 1.5614334008259783
2.9770925459703546 208.45574080629808 1.539542650537786
2.9823201009237703 206.17943558514793 1.5229793983279922
2.987547655877186 206.0823646902622 1.5146968611078129
2.992775210830602 202.83033547961026 1.5034618632990393
2.9980027657840176 205.3366736201259 1.502874244608706
3.0032303207374333 208.43938713983923 1.4950759603188726
3.008457875690849 213.50325804681174 1.5097708919596122
3.013685430644265 217.44743086866157 1.50462048033128
3.0189129855976806 212.79825193704238 1.4798931753058058
3.0241405405510964 209.3763842549085 1.4798006553813248
3.029368095504512 206.46572878858763 1.4658930839903164
3.034595650457928 205.03224013493562 1.4713977067170652
3.0398232054113437 202.8460529490424 1.4588201194989485
3.0450507603647594 200.3075591506793 1.4319241809430465
3.050278315318175 199.79561261367988 1.428184592564409
3.055505870271591 202.09212775125593 1.4277566595585744
3.0607334252250067 202.0670104874429 1.42764997142541
3.0659609801784224 211.4057026714299 1.4648953868246897
3.071188535131838 207.37534584082067 1.4338978590356044
3.076416090085254 203.78247224004386 1.4032696008153738
3.0816436450386697 199.2834390999558 1.3722026851945934
3.0868711999920855 196.99265488225598 1.3567811319481011
3.0920987549455012 203.8207260639336 1.3763726956991145
3.097326309898917 208.8286616705557 1.3715509994515387
3.1025538648523328 212.284808988803 1.360159446084193
3.1077814198057485 216.5671564879319 1.3625873330103948
3.1130089747591643 218.30632649620202 1.3573260565358953
3.11823652971258 217.30962809794067 1.360600281111297
3.123464084665996 221.46863107165677 1.3781252700260487
3.1286916396194115 224.8975543595853 1.370228467470822
3.1339191945728273 220.4660737604344 1.3224015951227195
3.139146749526243 225.36482021150408 1.3125987249250337
3.144374304479659 228.83305104802375 1.2888978835759493
3.1496018594330746 233.1435618721779 1.2811845964071906
3.1548294143864903 243.49039005605474 1.3075434229344642
3.160056969339906 251.1332774145262 1.3053886347648664
3.165284524293322 252.8653005265127 1.2792239030717547
3.1705120792467376 262.5535303315921 1.2703469683527082
3.1757396342001534 278.7508281706385 1.2739438558463814
3.180967189153569 296.6227512727821 1.2925470240380361
3.186194744106985 318.92968674621653 1.326560271473474
3.1914222990604006 342.74778089344926 1.3618622009975283
3.1966498540138164 362.7993142809125 1.3875427456426637
3.201877408967232 384.5759326051211 1.4160095901012664
3.207104963920648 411.118063459528 1.451105401294948
3.2123325188740637 439.07806198182556 1.4885297572386949
3.2175600738274794 477.2446857458206 1.5456430950565052
3.222787628780895 510.6232798756668 1.593938615319253
3.228015183734311 542.6062899074929 1.6410119358944517
3.2332427386877267 577.0469708891587 1.6902635679902993
3.2384702936411425 611.2846608922612 1.7358959044012294
3.2436978485945582 646.1595924021822 1.7817929864775732
3.248925403547974 678.5986486152426 1.8273618580471012
3.2541529585013897 705.9438285673791 1.85977767034924
3.2593805134548055 719.682738351518 1.8735198691207222
3.2646080684082213 722.1538555121748 1.8683680485358252
3.269835623361637 720.0350043496377 1.86185870729307
3.275063178315053 709.4517349472643 1.843952910685543
3.2802907332684685 692.6164009992777 1.8199130915373283
3.2855182882218843 670.954939002419 1.7905628204461892
3.2907458431753 638.2679264898634 1.7460148291008695
3.295973398128716 610.0404032023047 1.7077068708218544
3.3012009530821316 575.779649446587 1.6554377220639365
3.3064285080355473 541.0063632024571 1.6058603511998377
3.311656062988963 510.486494619457 1.560373787318535
3.316883617942379 476.52712084849907 1.5110194599336322
3.3221111728957946 452.20071678866094 1.4753166583046153
3.3273387278492104 432.5975145888437 1.4447303339065822
3.332566282802626 420.50199440384654 1.4188055649364841
3.337793837756042 419.610050383637 1.415588597633988
3.3430213927094576 421.85667712244106 1.418825652062358
3.3482489476628734 428.9935311714829 1.4265245864188107
3.353476502616289 444.7655312613201 1.4525862461359953
3.358704057569705 452.14029956793195 1.4589026553739979
3.3639316125231207 456.46853720540685 1.4656045739027461
3.3691591674765364 454.8548877832168 1.4610223893055072
3.374386722429952 448.71107750792817 1.4544683209370615
3.379614277383368 422.65940613147313 1.4037718092994536
3.3848418323367837 406.09887062697254 1.3810087037837397
3.3900693872901995 383.636553950438 1.3467776044086899
3.3952969422436152 372.5380999963736 1.3355941893485592
3.400524497197031 375.55789804988285 1.3540536434946775
3.4057520521504467 368.15977325051085 1.3533955133998803
3.4109796071038625 397.617896023791 1.4386011516491841
3.4162071620572783 403.103455920431 1.4646979455344449
3.421434717010694 401.5146504230519 1.473987324021604
3.4266622719641098 404.9490297166668 1.4958531653554563
3.4318898269175255 376.49841092081607 1.4556475182114461
3.4371173818709413 361.6577256526623 1.448873997986635
3.442344936824357 334.81654087862046 1.4006631253915731
3.447572491777773 308.2982785911757 1.3517767563450471
3.4528000467311886 291.2997970822357 1.308831909841993
3.4580276016846043 278.83446374718454 1.272534854158254
3.46325515663802 275.6854312277174 1.2458331761136152
3.468482711591436 274.3220671439756 1.2118874560450565
3.4737102665448516 276.16941275703357 1.1989654317984748
3.4789378214982674 280.4947936890769 1.186716735246393
3.484165376451683 292.6014633405811 1.1974085440714473
3.489392931405099 317.96414686493836 1.2457702989819084
3.4946204863585146 359.89496099983006 1.3170362474981072
3.4998480413119304 422.19778204984766 1.4115411821635617
3.505075596265346 494.6861828545498 1.5150545570896414
3.510303151218762 589.8560151344111 1.6434472335178376
3.5155307061721777 716.5343420734176 1.804630649885667
3.5207582611255934 858.8489808306176 1.975760111148312
3.525985816079009 1051.598222632828 2.186574846769365
3.531213371032425 1274.5008242438919 2.4074423238462357
3.5364409259858407 1518.113428339727 2.6301493219362175
3.5416684809392565 1795.236082133373 2.8599928996566666
3.546896035892672 2105.018695400852 3.098962202909416
3.552123590846088 2421.127598571077 3.326184887076429
3.5573511457995037 2773.2205396186773 3.5602755449204606
3.5625787007529195 3152.6906466264 3.7969137199069483
3.5678062557063353 3590.5370679145076 4.055270251716885
3.573033810659751 4170.477179506052 4.369492115195296
3.5782613656131668 4976.67667396198 4.775833038360011
3.5834889205665825 6135.783161020288 5.304576872441647
3.5887164755199983 7762.271312736104 5.966003200348266
3.593944030473414 9709.263316020091 6.62234216848718
3.59917158542683 11647.87919451643 7.213263124476045
3.6043991403802456 13275.60385575281 7.674768453103029
3.6096266953336613 14056.368188309369 7.899432663193566
3.614854250287077 13641.319097434705 7.787707260866717
3.620081805240493 12087.245042676617 7.327178759130607
3.6253093601939086 9785.409248997088 6.580542365588518
3.6305369151473244 7485.958216460081 5.749698360988936
3.63576447010074 5317.489478802254 4.837159093506821
3.640992025054156 3702.9386429290225 4.025441684007278
3.6462195800075716 2496.7757752635343 3.29609585714179
3.6514471349609874 1715.4021522145108 2.7228363527719024
3.656674689914403 1216.035832713575 2.292377556853722
3.661902244867819 913.9992942110747 1.9872061619677406
3.6671297998212347 718.4011161084734 1.7634649887359652
3.6723573547746504 602.7334187799887 1.6183176992273371
3.677584909728066 520.3840942174486 1.5064292614790122
3.682812464681482 460.4821524952096 1.4188472375847372
3.6880400196348977 413.75126690575615 1.3470585821507457
3.6932675745883135 383.8187153386407 1.3015663026113877
3.698495129541729 360.27614242682205 1.263540856528845
3.703722684495145 347.26460657533096 1.2464132832849335
3.7089502394485607 333.1504879355333 1.2246758696802593
3.7141777944019765 320.9811347044775 1.2019567213392501
3.7194053493553922 312.950885426752 1.1925032480759648
3.724632904308808 307.855552435762 1.1862033500777467
3.7298604592622238 301.0559906264082 1.1837697343098972
3.7350880142156395 292.9820563642543 1.167593474525361
3.7403155691690553 287.14506353220924 1.1538333720766198
3.745543124122471 283.2679369668639 1.1505037635123163
3.750770679075887 279.3885664178895 1.1406264606905687
3.7559982340293026 276.6299338927643 1.1370847145465597
3.7612257889827183 278.2756107921132 1.1442595383225995
3.766453343936134 277.7549644227596 1.1460439953492136
3.77168089888955 281.5444937776783 1.155405745026449
3.7769084538429656 278.5024262647448 1.145408213073126
3.7821360087963813 279.89069122396745 1.1507938404913398
3.787363563749797 284.55135614295006 1.1650256580655796
3.792591118703213 288.53178890466495 1.1777627839535243
3.7978186736566286 297.58564532905547 1.19938796033433
3.8030462286100444 307.4910799256695 1.211313043765405
3.80827378356346 313.66223183074123 1.214672827999759
3.813501338516876 324.31432370666687 1.228322700620862
3.8187288934702917 329.9585835734803 1.234952838555662
3.8239564484237074 333.7686858830243 1.2425108135326217
3.829184003377123 338.52184873155517 1.2473079942312044
3.834411558330539 339.3790032732487 1.2457218449250782
3.8396391132839547 340.67240980603515 1.233808676513624
3.8448666682373704 339.2106295196158 1.224999921926325
3.850094223190786 333.2880045359875 1.2112868435860085
3.855321778144202 331.17603023415467 1.2090990571887188
3.8605493330976177 322.71415368457787 1.1916029404783233
3.8657768880510335 316.90533457577123 1.1711854817887335
3.8710044430044492 307.4536058105111 1.140143102550665
3.876231997957865 306.15632557325006 1.1322314564185418
3.8814595529112808 309.14643584331554 1.137080697536176
3.8866871078646965 315.903490469899 1.1522606954062153
3.8919146628181123 318.61810656240016 1.1586176627571418
3.897142217771528 318.2597486184698 1.1553407733540455
3.902369772724944 315.6446524426739 1.1526101107891127
3.9075973276783595 315.5540022630938 1.1551499491219788
3.9128248826317753 314.4726637097038 1.152895755240087
3.918052437585191 313.86123306182725 1.157803349197603
3.923279992538607 312.84638483666976 1.1491961846652559
3.9285075474920226 312.50905574694343 1.1400044467714492
3.9337351024454383 314.71980212875025 1.1431320509530374
3.938962657398854 315.4163230955244 1.142244978174466
3.94419021235227 317.9324207538537 1.1448959680657982
3.9494177673056856 324.1808653226821 1.1563793355586038
3.9546453222591014 330.1939404107586 1.163294805831188
3.959872877212517 343.1333805722076 1.1801516971671246
3.965100432165933 348.92202009933203 1.188123737740467
3.9703279871193486 359.80865445080826 1.2049817755944359
3.9755555420727644 374.6785720991418 1.227230790319114
3.98078309702618 394.56848192589155 1.2557417423186583
3.986010651979596 419.2343973208206 1.285749968123785
3.9912382069330117 442.2298486507336 1.3153993364068357
3.9964657618864274 467.1876402594455 1.3485909143363806
4.001693316839844 496.0641940385675 1.3893961590627604
4.00692087179326 529.68932239696 1.4317759324532504
4.012148426746676 561.1771201045084 1.4795782648377962
4.017375981700092 593.2313946880507 1.537453574480623
4.0226035366535084 640.3703703069971 1.6063532195762094
4.027831091606925 695.3715067247256 1.6780202274815696
4.033058646560341 770.3864084820817 1.7692533064178366
4.038286201513757 854.7340617169847 1.8629397994098496
4.043513756467173 948.3735243880094 1.9676006322895931
4.0487413114205895 1057.2442223517398 2.0781636562120585
4.053968866374006 1180.3034371808583 2.195233457241946
4.059196421327422 1319.7447936046667 2.32539052528807
4.064423976280838 1483.7638260884048 2.4677243761450938
4.069651531234254 1684.1075255321564 2.6250948515990546
4.0748790861876705 1903.872353632009 2.7922596061879825
4.080106641141087 2161.1460385696028 2.9723911541469676
4.085334196094503 2457.4576706392686 3.1702278270066464
4.090561751047919 2784.549712118358 3.3817696002561766
4.095789306001335 3157.144677011012 3.602000388528791
4.1010168609547515 3566.781419967699 3.835146620490457
4.106244415908168 3959.5559699294827 4.041860079792854
4.111471970861584 4388.149164249577 4.25387974375354
4.116699525815 4833.44707534724 4.4634553199870615
4.121927080768416 5253.093622798582 4.599468876427839
4.1271546357218325 5673.294105359097 4.732375390309694
4.132382190675249 6070.392320643806 4.872469206738934
4.137609745628665 6464.082811783617 5.009074853072581
4.142837300582081 6813.631101044122 5.131648251118475
4.148064855535497 7076.242638148778 5.232291892189794
4.1532924104889135 7243.631937595264 5.282036130246107
4.15851996544233 7286.195202272284 5.283978793066811
4.163747520395746 7164.433909898062 5.219818366804565
4.168975075349162 6970.318852234634 5.1417491414011
4.174202630302578 6650.397843345978 5.0171508560992875
4.1794301852559945 6213.325023580099 4.851092691190254
4.184657740209411 5697.021761538858 4.632403950354681
4.189885295162827 5125.575719580546 4.388172670736449
4.195112850116243 4580.559803680572 4.145681465485388
4.200340405069659 4028.068993024354 3.8795601101727994
4.2055679600230755 3510.372323744136 3.6191448959419157
4.210795514976492 3076.9660799401645 3.3938937796246638
4.216023069929908 2674.726207276056 3.1653725748512636
4.221250624883324 2295.9848658946325 2.9249036429288697
4.22647817983674 1985.5797505201922 2.7135276390080234
4.2317057347901565 1710.1404569152178 2.513479928763569
4.236933289743573 1490.4147135236542 2.3448170885603865
4.242160844696989 1304.0761736135075 2.19239861645254
4.247388399650405 1147.9356040171704 2.0567301576868573
4.252615954603821 1005.63095695695 1.9225431360368388
4.257843509557238 898.6546410808879 1.8185776020719018
4.263071064510654 803.2731140959157 1.7178662010603922
4.26829861946407 717.6587836338672 1.6233625770010027
4.273526174417486 646.9547343984701 1.537488689989007
4.278753729370902 588.4615699426649 1.4638575166981163
4.283981284324319 531.3914470881386 1.3919861776437392
4.289208839277735 490.49415109352674 1.3414870250105753
4.294436394231151 450.93917127931326 1.28973742136674
4.299663949184567 415.9159711804309 1.2465735248167082
4.304891504137983 389.383065519247 1.2094395197205792
4.3101190590914 370.0728810397943 1.1826651968480133
4.315346614044816 345.85607019705526 1.1430679493837108
4.320574168998232 328.2432537108644 1.113137473458669
4.325801723951648 313.02319584906587 1.095249050911831
4.331029278905064 296.4774537519515 1.0708257492117434
4.336256833858481 289.1802284838794 1.0604029656775111
4.341484388811897 280.8943515246795 1.048050173525267
4.346711943765313 271.44087467967614 1.0301374326235428
4.351939498718729 264.02933649495526 1.0240985735522468
4.357167053672145 257.2152135624556 1.0165849846019297
4.362394608625562 248.81488064663134 1.0073625372460655
4.367622163578978 249.06966657388068 1.0137619124239587
4.372849718532394 242.7489180050964 1.0046948828077016
4.37807727348581 239.30905004771793 1.0073669328812673
4.383304828439226 236.8950361456109 1.0134678036502638
4.388532383392643 231.90508866848143 1.01026618317836
4.393759938346059 225.75523626273304 1.0042554934605818
4.398987493299475 218.49563934527586 0.9955046328828955
4.404215048252891 208.2126813760441 0.9800292905054193
4.409442603206307 199.0976704164004 0.9669770028513963
4.414670158159724 193.5376016542298 0.9612148811944191
4.41989771311314 191.3717748822766 0.9645358944232818
4.425125268066556 190.42812291670666 0.9764486240794883
4.430352823019972 191.30084012932812 0.9910364839249141
4.435580377973388 191.65415385287307 1.0091175672094468
4.440807932926805 189.84499791337555 1.0030527406424288
4.446035487880221 185.05605683999482 0.998503151970819
4.451263042833637 177.57580786568818 0.9804482154639311
4.456490597787053 171.21807497213157 0.965384542040641
4.4617181527404695 166.5411549153808 0.9574480718004604
4.466945707693886 168.32209484514536 0.9672170495893128
4.472173262647302 169.9390149832746 0.9705905656267287
4.477400817600718 173.03072196079364 0.9776461582487215
4.482628372554134 168.97792838686988 0.9612962621955752
4.4878559275075505 166.91779430656743 0.9654386794561944
4.493083482460967 164.999387920039 0.9702839795482714
4.498311037414383 158.98672652164697 0.9565457943131442
4.503538592367799 157.16443682330546 0.951138037835747
4.508766147321215 156.79777277005033 0.9582262421023231
4.5139937022746315 158.04603091945927 0.96735938332616
4.519221257228048 161.4674291290836 0.9880466277388338
4.524448812181464 157.53245346990133 0.9785747272242129
4.52967636713488 156.17445477039797 0.9738404516203045
4.534903922088296 158.63304004702061 0.9757446980138406
4.5401314770417125 162.1070329776426 0.9877698425957919
4.545359031995129 163.13888587088286 1.0023403000525215
4.550586586948545 165.20274954129727 1.0044591804322403
4.555814141901961 165.8595416765144 1.0170447469624315
4.561041696855377 165.2012910041035 1.0124779055883422
4.5662692518087935 162.78448957352248 1.0044721966967425
4.57149680676221 152.17150536694982 0.9819017209894277
4.576724361715626 152.52663688615098 1.0003585274111544
4.581951916669042 153.54217363747168 1.00569499598767
4.587179471622458 154.33547158650794 1.0088251041162228
4.5924070265758745 156.28685074166253 1.001005856811788
4.597634581529291 157.32253446966362 0.9924169658137717
4.602862136482707 158.99955952448565 1.0023123011253297
4.608089691436123 161.95919268162555 1.0196287143273552
4.613317246389539 163.7063971887883 1.0273642212163832
4.6185448013429555 159.44264267428997 1.0206751806806476
4.623772356296372 158.6431999259066 1.0129513465682927
4.628999911249788 157.8501505999706 1.0176839584873354
4.634227466203204 157.9296499162026 1.023581969844659
4.63945502115662 155.8340398266435 1.0062960700017967
4.6446825761100365 154.96700623350208 0.9924110450002459
4.649910131063453 153.8959062300806 0.9868217659825919
4.655137686016869 153.0912603930478 0.9803505693057084
4.660365240970285 150.94772295305663 0.978422566271682
4.665592795923701 151.9013086518563 0.9978954772890056
4.6708203508771176 151.58276087931014 0.9988652567131219
4.676047905830534 150.42845343444694 0.9897942314048707
4.68127546078395 148.8359092569107 0.9780726629772587
4.686503015737366 145.2008326827636 0.9569873675429961
4.691730570690782 145.83071138853472 0.9619597800494045
4.696958125644199 145.03797327016858 0.9729154470279013
4.702185680597615 146.63666542887788 0.9731270304220685
4.707413235551031 151.27611937596424 0.990711523879854
4.712640790504447 153.70574040993915 0.9850596370369904
4.717868345457863 153.63781469039571 0.9826891460821493
4.72309590041128 150.83663180298595 0.9703833930110759
4.728323455364696 145.7154476214597 0.9526221584208729
4.733551010318112 147.30712519098438 0.9634829173250238
4.738778565271528 149.2348903714704 0.9740017806538606
4.744006120224944 151.6743730263894 0.990819460125071
4.749233675178361 151.22327304031387 0.9916854937501224
4.754461230131777 152.8037153388082 1.000345439195718
4.759688785085193 155.4047700457777 1.0043080665495716
4.764916340038609 152.13747550453834 0.9824122164800968
4.770143894992025 145.92450465573089 0.9508592975668846
4.775371449945442 145.97047252373739 0.9460969238138488
4.780599004898858 146.26785487841568 0.9504857807485402
4.785826559852274 145.36132547772323 0.9453164072384916
4.79105411480569 141.68697537609623 0.9312843157715536
4.796281669759106 138.36994563972596 0.9215541360702039
4.801509224712523 138.23982225248875 0.9181815674041229
4.806736779665939 142.28994483622466 0.9452222472030243
4.811964334619355 146.95814649193665 0.971722165682312
4.817191889572771 150.73403535079063 0.9964953817788127
4.822419444526187 151.12940698579106 1.0018117578545402
4.827646999479604 148.1957297635622 0.9850006464722824
4.83287455443302 146.39773301874732 0.9709152190952528
4.838102109386436 144.30637269373472 0.9544756576344807
4.843329664339852 146.82412402015208 0.9604671244983861
4.848557219293268 146.56629420156466 0.9542375437101525
4.853784774246685 141.94881552096132 0.9274720563983481
4.859012329200101 143.71097800849205 0.935940923734128
4.864239884153517 142.0679676323238 0.924627132414183
4.869467439106933 142.56926378720482 0.930065755873669
4.8746949940603495 143.64401061655 0.941674238925035
4.879922549013766 141.97712306820875 0.9408170562694685
4.885150103967182 143.98861420965898 0.9462555511746271
4.890377658920598 147.0632168523454 0.9461633904894856
4.895605213874014 142.76360098612244 0.9219129369960902
4.9008327688274305 143.3407398441265 0.9260665877905624
4.906060323780847 141.8243616085084 0.9228506732825271
4.911287878734263 141.75251749850037 0.9264256910771794
4.916515433687679 141.9861754583212 0.9269620428893439
4.921742988641095 142.7017946326736 0.9236998525022533
4.9269705435945115 142.81790933916756 0.925102319456183
4.932198098547928 144.4901238283665 0.93333819860977
4.937425653501344 147.15534368185166 0.9436486803746436
4.94265320845476 149.74424616121794 0.9556332909198122
4.947880763408176 151.2470400869523 0.9520470255012145
4.9531083183615925 154.3310396598514 0.9683568317758183
4.958335873315009 153.30874584269728 0.9699872880810154
4.963563428268425 152.01680143192198 0.9609529126671019
4.968790983221841 152.09864496225407 0.9503374238181749
4.974018538175257 148.41665808959803 0.926762681819237
4.9792460931286735 147.61569145676373 0.9200492388515757
4.98447364808209 146.16035793319404 0.9036610002934986
4.989701203035506 149.2782697059041 0.903737195184975
4.994928757988922 153.62340127122022 0.8982708474239686
5.000156312942338 162.87533635978446 0.9114291723152405
5.0053838678957545 166.01545194187938 0.8946014344539079
5.010611422849171 171.19875976967046 0.8882333386638022
5.015838977802587 173.58058510388514 0.8908664341053948
5.021066532756003 171.97898357417256 0.8857046008332756
5.026294087709419 168.10811185213362 0.8825388549005014
5.0315216426628355 159.1851240948916 0.8611039435373606
5.036749197616252 153.02559975935281 0.8509113458177863
5.041976752569668 149.24448433114807 0.8491980027211337
5.047204307523084 150.8349627406846 0.862392086627872
5.0524318624765 155.2158539882656 0.876094376273813
5.0576594174299165 157.84586415887878 0.8778918402657664
5.062886972383333 164.78816116536518 0.8906459004365057
5.068114527336749 171.07461330111624 0.8982423907933974
5.073342082290165 177.19382425308658 0.8983849313616183
5.078569637243581 179.58585773067912 0.8879754382722781
5.0837971921969975 182.38820714222712 0.8693165145890478
5.089024747150414 190.89454830387754 0.8744705125582701
5.09425230210383 204.1397078967785 0.8904301960334184
5.099479857057246 223.1925676603882 0.912370063467433
5.104707412010662 236.81834674650088 0.9179064323140487
5.109934966964079 252.78038980331053 0.9242873902890185
5.115162521917495 269.2707281871283 0.9373930506032842
5.120390076870911 290.714233355562 0.9634342420477084
5.125617631824327 313.00288278684775 0.9894408721577369
5.130845186777743 324.8431436601346 1.0049032663509594
5.13607274173116 325.6667143309465 1.006700274679825
5.141300296684576 313.6308046566823 0.9939077396244252
5.146527851637992 296.8640591658981 0.9769447695012602
5.151755406591408 277.33559957916424 0.9627374523852885
5.156982961544824 254.9945631136084 0.9479369208069692
5.162210516498241 237.52454294546396 0.9412518540117745
5.167438071451657 212.01712492216075 0.9132423448382372
5.172665626405073 192.8199054839676 0.8911668155212897
5.177893181358489 178.95051274816564 0.8814539595160105
5.183120736311905 167.4061878813344 0.8742986169834247
5.188348291265322 160.776437889999 0.8745288178513907
5.193575846218738 159.916800982496 0.8864725842037309
5.198803401172154 155.54059112365957 0.8805201451416393
5.20403095612557 154.62666434945015 0.8798287572336694
5.209258511078986 153.10357943625357 0.8831949684313377
5.214486066032403 153.72046296847356 0.8883855629218694
5.219713620985819 151.74554062643978 0.8796331370989482
5.224941175939235 149.44954803966402 0.8703891578088441
5.230168730892651 147.10911422140836 0.8548241590406876
5.235396285846067 145.1947704340645 0.8511406882409364
5.240623840799484 150.2997082717442 0.8714226916475175
5.2458513957529 150.45761613342353 0.8842075373657536
5.251078950706316 152.51910854057053 0.9046717340852771
5.256306505659732 154.83984626985756 0.9102200991709953
5.261534060613148 152.26830585397946 0.9009612770469568
5.266761615566565 151.04163241939338 0.8944747515135503
5.271989170519981 145.12053222078484 0.8718940049034373
5.277216725473397 144.1632267072668 0.8725556015920765
5.282444280426813 144.910440853033 0.8844517668463735
5.2876718353802294 149.65425027771184 0.910720416817622
5.292899390333646 151.90643200037812 0.9251876485765562
5.298126945287062 149.80002092923758 0.9174877141054748
5.303354500240478 150.74317925327082 0.9099339169404119
5.308582055193894 146.3140112559972 0.8857294117654905
5.3138096101473105 148.4831239732571 0.8851586891087857
5.319037165100727 151.47489893417205 0.8852235280712718
5.324264720054143 150.77978050321948 0.8877010013716329
5.329492275007559 150.78896591556165 0.8861580258475683
5.334719829960975 149.54334271246864 0.8943539957645101
5.3399473849143915 145.8603136970392 0.8885413522437815
5.345174939867808 145.02773799473357 0.88188043290787
5.350402494821224 147.9970941384186 0.878120142514638
5.35563004977464 150.33854044271015 0.8744757220652841
5.360857604728056 148.55083289256976 0.8624118990989277
5.3660851596814725 150.88151517323564 0.8706435720030073
5.371312714634889 151.31549763570354 0.8694553060031464
5.376540269588305 153.15040641298194 0.8691984586006426
5.381767824541721 152.33917902751938 0.8729570896229981
5.386995379495137 152.05109333076032 0.8776223837305781
5.3922229344485535 152.99962872187214 0.8796322607675103
5.39745048940197 150.4916199347961 0.8780312301773181
5.402678044355386 150.22178346626865 0.8597120203691051
5.407905599308802 153.5435724631854 0.8621843487753712
5.413133154262218 159.84590784897432 0.8678877869315538
5.4183607092156345 165.14311755325016 0.866802850750326
5.423588264169051 163.86717937689218 0.8449673640559195
5.428815819122467 161.52675366609768 0.8221942523375038
5.434043374075883 163.77566064329315 0.8244568372365009
5.439270929029299 166.6997562719578 0.8243907213204608
5.4444984839827155 172.30304419971415 0.8372155935039425
5.449726038936132 172.28724709183354 0.8319538536767817
5.454953593889548 174.86817691661517 0.8373328557770157
5.460181148842964 172.14062775492968 0.8366561758090201
5.46540870379638 166.224717867593 0.8251643806779606
5.4706362587497965 162.4890361385894 0.8250985427439251
5.475863813703213 160.09267910291328 0.8297147419859852
5.481091368656629 160.90512121402705 0.8318920488021854
5.486318923610045 159.5347921115617 0.8301528475791068
5.491546478563461 156.30763636784795 0.8228964669913609
5.4967740335168775 153.73680807229954 0.816893602960385
5.502001588470294 154.40565614136696 0.8244139159369
5.50722914342371 154.6482619676413 0.8312218544861854
5.512456698377126 159.33050717924664 0.8455489209678188
5.517684253330542 159.95900475435445 0.8446411790703536
5.522911808283959 158.19367823094186 0.8345190901204976
5.528139363237375 158.59475095821375 0.8266313592404761
5.533366918190791 159.48140518723415 0.8225913929465194
5.538594473144207 161.9106030602996 0.8329502960102715
5.543822028097623 162.79119388500524 0.8320381189772892
5.54904958305104 162.54255625389916 0.8243532094733124
5.554277138004456 164.31179965798452 0.8254235070037367
5.559504692957872 168.50446243869004 0.8300596006076714
5.564732247911288 167.98794799295882 0.8239458588555324
5.569959802864704 167.05073430433282 0.8077936679444313
5.575187357818121 167.9183508637378 0.7969774897381903
5.580414912771537 174.80359854638934 0.8023032156824311
5.585642467724953 179.5039325041128 0.8085843822005139
5.590870022678369 182.42692852987574 0.8057579316417302
5.596097577631785 184.66253993951318 0.8047490948027303
5.601325132585202 187.5281977834419 0.8022821928159396
5.606552687538618 199.10444347310514 0.8142689542982444
5.611780242492034 212.0589182895405 0.8313616105466394
5.61700779744545 227.46323696483427 0.8506510070591701
5.622235352398866 245.46950826055325 0.870128404000161
5.627462907352283 266.04239629573686 0.8916710334211476
5.632690462305699 298.1216017828297 0.927401913522561
5.637918017259115 339.77790523022844 0.9730491399425698
5.643145572212531 397.7837640997214 1.041067648086785
5.648373127165947 461.40835899240665 1.1120923336970263
5.653600682119364 521.1939552918119 1.1783785111889233
5.65882823707278 573.2235177293554 1.2336629472977936
5.664055792026196 609.5867394484897 1.27077902160721
5.669283346979612 638.0152279990212 1.3002787379634533
5.674510901933028 654.796696539982 1.3138785762429992
5.679738456886445 658.1306207066776 1.3153214322859974
5.684966011839861 656.0354259474016 1.311029920535338
5.690193566793277 652.3716329725771 1.3075566946256845
5.695421121746693 652.9049484526859 1.3106584848836973
5.700648676700109 657.182626879279 1.3156509495568047
5.705876231653526 658.1878701350801 1.3160404810948403
5.711103786606942 654.2803824450517 1.3100099617989027
5.716331341560358 653.6085081094756 1.3079747013212895
5.721558896513774 651.2769941571792 1.3043947446172544
5.7267864514671905 645.6612754063315 1.2984947311542105
5.732014006420607 641.367180726426 1.293597873365158
5.737241561374023 637.5037725173231 1.2905699638896202
5.742469116327439 637.741203757518 1.2898533103585905
5.747696671280855 646.7772889918815 1.2980728018815693
5.7529242262342715 656.3932105365708 1.3067266318311739
5.758151781187688 667.5549633333994 1.3151866654592006
5.763379336141104 684.5435630430453 1.3316456772999816
5.76860689109452 700.8622041144951 1.3457738741846934
5.773834446047936 719.399035494501 1.3637296643402677
5.7790620010013525 732.5959959102694 1.3758431656152634
5.784289555954769 740.0797008741588 1.382766987194149
5.789517110908185 733.9442284741759 1.3755148476782184
5.794744665861601 705.4169650723347 1.3475871469933203
5.799972220815017 653.7644996805365 1.2951711548873721
5.8051997757684335 590.4793418031036 1.2329293079867112
5.81042733072185 517.4634893871784 1.1565665430739809
5.815654885675266 447.785997496366 1.0809542193496815
5.820882440628682 383.2545150354661 1.0069622016197552
5.826109995582098 335.4741182742263 0.9548362339915807
5.8313375505355145 298.8272632509615 0.9149534530666364
5.836565105488931 266.0244561274221 0.877732482257339
5.841792660442347 238.81190344550745 0.8445822790282875
5.847020215395763 223.27983676086055 0.8289453291881262
5.852247770349179 212.45792258684588 0.8167670952740786
5.8574753253025955 208.58317669164262 0.8203998503165763
5.862702880256012 204.42350087817988 0.8270291777692582
5.867930435209428 199.24522794150906 0.8192819694738307
5.873157990162844 193.1069765966098 0.8043819640171314
5.87838554511626 189.83537577356225 0.795402520980226
5.8836131000696765 188.0559648251095 0.7922221907649615
5.888840655023093 186.5383918993325 0.7926481427837145
5.894068209976509 182.56779482736303 0.7793617479235302
5.899295764929925 185.3746428573184 0.7821009990731239
5.904523319883341 185.5269069081626 0.7835360031165958
5.9097508748367575 187.528123867258 0.7875765964958874
5.914978429790174 187.82701650845127 0.7909578514207333
5.92020598474359 186.18021814022967 0.7827606853430153
5.925433539697006 187.14878979049377 0.7865281513407665
5.930661094650422 190.7633503459025 0.793835912932835
5.9358886496038386 191.4362851470669 0.7929258095543957
5.941116204557255 194.23771816409726 0.7893888388958595
5.946343759510671 196.84508561296025 0.7896418990243514
5.951571314464087 197.96925934669684 0.7930920949508934
5.956798869417503 198.90488649963157 0.7933174206974233
5.96202642437092 204.91697100976515 0.8070956385342458
5.967253979324336 209.64577875810244 0.8207787330753641
5.972481534277752 220.24314330995182 0.8386432707385693
5.977709089231168 226.37449640377633 0.8436822156086272
5.982936644184584 232.36439506961955 0.8496063817205871
5.988164199138001 246.13481453669357 0.8666168308680474
5.993391754091417 260.95030979609663 0.8844067602920174
5.998619309044833 277.14625633812324 0.9029985202624833
6.003846863998249 295.03725224534764 0.9228149703957047
6.009074418951665 317.7411266708852 0.9512947339613765
6.014301973905082 343.9171570129139 0.9868584508698237
6.019529528858498 382.56774300592343 1.0385576698742307
6.024757083811914 424.6639323012681 1.0911299233638534
6.02998463876533 467.83197163216045 1.1430057506789715
6.035212193718746 528.4736908224946 1.2151914628384706
6.040439748672163 593.8254689786154 1.2882762818413718
6.045667303625579 671.2928972920186 1.3698063769444304
6.050894858578995 768.6518582952627 1.466419833373037
6.056122413532411 866.1094346904944 1.558430631341911
6.061349968485827 969.022643630719 1.6484014497647377
6.066577523439244 1075.6521226544803 1.7366053353158344
6.07180507839266 1161.2442827404082 1.8051669101832999
6.077032633346076 1228.4523760137197 1.859282733927113
6.082260188299492 1267.0133002677394 1.8906169978223197
6.087487743252908 1272.3991170751958 1.897731201933178
6.092715298206325 1252.59564108691 1.885125958792487
6.097942853159741 1203.3687879649776 1.850716573341457
6.103170408113157 1142.709213844455 1.8085755653985902
6.108397963066573 1063.5532107826841 1.7474592926868822
6.113625518019989 967.7527174725896 1.668693084425266
6.118853072973406 871.8655422072725 1.5847923654796396
6.124080627926822 772.4161353986146 1.4908272692382503
6.129308182880238 687.8634224769692 1.4089917744607707
6.134535737833654 612.6390816015128 1.3327005388539135
6.1397632927870704 541.7426531324055 1.2550181783214478
6.144990847740487 487.3098997845573 1.1939208385613107
6.150218402693903 437.19934622326855 1.1344678798140808
6.155445957647319 399.51883970502274 1.0892398198669748
6.160673512600735 371.07627257729575 1.0562650684779942
6.1659010675541515 344.83484952884135 1.0270126821530912
6.171128622507568 327.72516100607197 1.0069531624292112
6.176356177460984 309.8951192885655 0.9881028661022753
6.1815837324144 292.5273066337083 0.9676203569386218
6.186811287367816 276.0559164673054 0.9464460263466273
6.1920388423212325 261.0587081895182 0.9249507959905345
6.197266397274649 252.04773904228796 0.9093242714458244
6.202493952228065 245.54098924680494 0.8976409879459594
6.207721507181481 236.78544233111015 0.8789107852302418
6.212949062134897 235.83802285847915 0.8794166639069653
6.2181766170883135 228.82256875056464 0.8716641683988725
6.22340417204173 222.94148113488038 0.8625711710784274
6.228631726995146 218.74710666794405 0.8542557150157069
6.233859281948562 217.68100522572354 0.8540932095501044
6.239086836901978 216.70407697221424 0.8558858613050985
6.2443143918553945 211.28702159285518 0.8427143523235556
6.249541946808811 207.6324906970355 0.8340762667253178
6.254769501762227 204.2399399255914 0.8271849925878861
6.259997056715643 204.1910940946529 0.8267694588810898
6.265224611669059 200.93094609566077 0.8259355539359782
6.2704521666224755 196.6956579731942 0.8239610901615775
6.275679721575892 191.8137272525272 0.8146270091724233
6.280907276529308 189.78541847990977 0.8098474634049032
6.286134831482724 191.45566745373415 0.8177036906853616
6.29136238643614 191.29956919337792 0.8119637277451957
6.2965899413895565 188.800393983088 0.8042422810373855
6.301817496342973 189.9698960088399 0.8059960979974932
6.307045051296389 190.45050838583495 0.8020186983869322
6.312272606249805 191.52093493049244 0.8041430863511682
6.317500161203221 193.21060122346265 0.8078502402430717
6.3227277161566375 193.28912567264007 0.8125529235589929
6.327955271110054 192.19218806430615 0.8088439633471232
6.33318282606347 192.1802670502569 0.8104296589180873
6.338410381016886 190.083294780407 0.8044417680592101
6.343637935970302 188.01938435197158 0.7955889926690384
6.3488654909237185 186.59030613000297 0.7966593002883376
6.354093045877135 186.46376780886433 0.7985758035861742
6.359320600830551 187.7303918799105 0.7995645508557342
6.364548155783967 193.816943741632 0.8120094995785279
6.369775710737383 197.08183727709712 0.8125175625171591
6.3750032656908 193.92412958095125 0.8080854681702174
6.380230820644216 191.5358610699666 0.8083315091473711
6.385458375597632 190.53146257372367 0.8031052734051596
6.390685930551048 192.19047329656294 0.806157777116694
6.395913485504464 194.96528514340156 0.813569657444651
6.401141040457881 191.38168822352984 0.8040305001878552
6.406368595411297 186.9784748431367 0.7907913177798602
6.411596150364713 184.3930828106727 0.7828282906818269
6.416823705318129 185.52410756337056 0.7836195205850589
6.422051260271545 188.9246500059508 0.7899998685226066
6.427278815224962 188.8911317330141 0.7894427575477491
6.432506370178378 190.67256618081282 0.7899745753856328
6.437733925131794 191.88151411388472 0.786765468076261
6.44296148008521 197.23080894627995 0.7930472189908854
6.448189035038626 199.80975820591888 0.7955065694598314
6.453416589992043 201.40978174928796 0.7981451809805266
6.458644144945459 198.40131475307257 0.7883322254555111
6.463871699898875 194.7622919761689 0.7741989345747217
6.469099254852291 193.3316340893208 0.7694837715029426
6.474326809805707 192.74176359256197 0.7677545712939808
6.479554364759124 200.17224337866892 0.7816589408642948
6.48478191971254 201.2620529627311 0.7844827556258935
6.490009474665956 204.99477548988864 0.7898521542353003
6.495237029619372 207.8154997675165 0.7932303023498646
6.500464584572788 211.13399560561746 0.7943764664490335
6.505692139526205 211.19921212626767 0.7886308073331608
6.510919694479621 214.56149435785306 0.7939048995296828
6.516147249433037 217.70471950695688 0.7978669068579558
6.521374804386453 221.37052304343067 0.8013911167256417
6.526602359339869 224.87959912239714 0.8017825839801355
6.531829914293286 232.1236286413581 0.8053165627685024
6.537057469246702 242.16895700002172 0.8162801199274585
6.542285024200118 254.4063835840058 0.83145106342199
6.547512579153534 269.562217701057 0.8476436341195389
6.55274013410695 283.4982780659425 0.8640307550923348
6.557967689060367 298.13232029460954 0.8783116680246289
6.563195244013783 312.42516486428025 0.8912862699159182
6.568422798967199 327.47824805080404 0.9086563217756511
6.573650353920615 338.9863527018236 0.9216188255115764
6.5788779088740315 348.3862584143196 0.932628450399864
6.584105463827448 352.31446376258987 0.9371947344844288
6.589333018780864 350.3277631473393 0.9360068321346972
6.59456057373428 345.5134738706943 0.9272047163635183
6.599788128687696 336.69510999653744 0.9151147261932011
6.6050156836411125 324.2608328239428 0.8959891817825117
6.610243238594529 315.0280817385009 0.8869854047949972
6.615470793547945 303.35428065626104 0.874456602251458
6.620698348501361 291.75043865022616 0.8628984287615366
6.625925903454777 278.7635731691625 0.8464053417996282
6.6311534584081935 265.2449089877934 0.8298203868654539
6.63638101336161 255.38419278975067 0.8160570325381187
6.641608568315026 247.70341835190192 0.8040612855394663
6.646836123268442 244.66087736060024 0.8008097044317886
6.652063678221858 239.57639663923558 0.7946317538301516
6.6572912331752745 237.75374947499307 0.7986715320568205
6.662518788128691 232.95873725226036 0.7940385320818771
6.667746343082107 227.36154331786233 0.7849463193853308
6.672973898035523 228.6177756023373 0.7855974431948152
6.678201452988939 226.75062302155106 0.7837801862288873
6.6834290079423555 226.93297567191874 0.7895215944403121
6.688656562895772 227.25329190715323 0.7940567963326084
6.693884117849188 225.91598145143791 0.7981478774709935
6.699111672802604 225.38867206174214 0.795846258952926
6.70433922775602 221.82546836104376 0.788018473933553
6.7095667827094365 219.31154327843345 0.7847706532844467
6.714794337662853 219.92842639645082 0.7855713377333812
6.720021892616269 220.85868363139974 0.7838616789598593
6.725249447569685 222.389816149859 0.788306114098601
6.730477002523101 222.66371838196636 0.7831060740060706
6.7357045574765175 223.98905083534527 0.7861024058355086
6.740932112429934 223.40958860680502 0.7850649944829398
6.74615966738335 223.6040771450687 0.7848069614801073
6.751387222336766 221.44861994733998 0.7823349740474053
6.756614777290182 223.94273157127745 0.787434266211175
6.7618423322435985 224.27336137799233 0.7856373390186255
6.767069887197015 224.57922511162556 0.7859593510246549
6.772297442150431 222.91146901799243 0.782005643756836
6.777524997103847 219.52569790676753 0.7744432592195273
6.782752552057263 216.7737858268252 0.7682273884175249
6.7879801070106796 220.10720829569465 0.7734133126874554
6.793207661964096 221.72204695223706 0.7736254134037129
6.798435216917512 224.4918966370578 0.781356640386697
6.803662771870928 226.8529130439811 0.7842916678852131
6.808890326824344 226.7279938323525 0.7817735150604794
6.814117881777761 225.2484739076999 0.7733498583731435
6.819345436731177 224.97714962848 0.7681278948264348
6.824572991684593 228.3350400967034 0.7772738115233918
6.829800546638009 234.45031566893817 0.7901522693935181
6.835028101591425 237.62244816263865 0.7985824785106266
6.840255656544842 241.6040806897792 0.8020076379555144
6.845483211498258 245.77508930501207 0.8096747388406307
6.850710766451674 249.5912302480098 0.8129685293063506
6.85593832140509 257.8532282255783 0.8259845632082062
6.861165876358506 260.80657854030045 0.8291722956501631
6.866393431311923 260.60530229116546 0.8248347100056432
6.871620986265339 261.9287327818282 0.8236571362319665
6.876848541218755 259.9447203080047 0.8158785776598494
6.882076096172171 261.4624345036418 0.8140163707943814
6.887303651125587 260.19770506908975 0.8062822372979407
6.892531206079004 257.4410294609247 0.7986585472729996
6.89775876103242 258.201570316497 0.7962843305036338
6.902986315985836 260.9042096946275 0.7983971981899189
6.908213870939252 263.45547055731583 0.7988274546188767
6.913441425892668 269.9163240465188 0.8042882571760015
6.918668980846085 274.8793169104283 0.8084204463382118
6.923896535799501 278.4633826235308 0.8105093178672588
6.929124090752917 285.26325865804625 0.8202237066840443
6.934351645706333 286.3812348588275 0.8234891147456346
6.939579200659749 294.6776218315611 0.8346051242478101
6.944806755613166 303.0564973119111 0.8450844015423848
6.950034310566582 309.52340281907766 0.850761200247886
6.955261865519998 318.5261966425414 0.8586183366420616
6.960489420473414 326.00581656779354 0.8652721950680025
6.96571697542683 334.72869474672956 0.8736123989143985
6.970944530380247 343.3533176587291 0.8833821372254342
6.976172085333663 358.6300985608661 0.8989693192765418
6.981399640287079 378.625398154187 0.9215848458822486
6.986627195240495 407.0406164476421 0.9530583786198661
6.9918547501939114 439.65034800551786 0.9879883221125221
6.997082305147328 488.5965351222967 1.0402107516885528
7.002309860100744 554.6992807003988 1.1070368546644764
7.00753741505416 650.3510505862442 1.1952383080536793
7.012764970007576 784.4506184460344 1.311139895348531
7.0179925249609925 945.4279055784044 1.4386264734525647
7.023220079914409 1117.244869817978 1.5633505017924125
7.028447634867825 1266.747902741611 1.6613225185443887
7.033675189821241 1367.2994569759612 1.7217531339758845
7.038902744774657 1415.5195749661686 1.7493528752826153
7.0441302997280735 1395.2454453013238 1.7372189098264634
7.04935785468149 1324.7936994174067 1.6930597051908
7.054585409634906 1216.5532758823406 1.621531498050495
7.059812964588322 1094.4176759929373 1.5367160836193796
7.065040519541738 975.929745744409 1.4497868344362295
7.0702680744951545 868.2849216925795 1.3664467173064931
7.075495629448571 781.2957349029248 1.2957614837915339
7.080723184401987 714.4905810879575 1.2393470125196644
7.085950739355403 662.3678605486543 1.1939196381845387
7.091178294308819 628.7968318886407 1.1640185682623316
7.0964058492622355 606.1618224930364 1.1428507025828463
7.101633404215652 584.7543261224617 1.122594888577885
7.106860959169068 570.6263109510963 1.1080697552834429
7.112088514122484 556.650855299048 1.095621399266199
7.1173160690759 546.1855459630583 1.0861188247479763
7.1225436240293165 536.6591321711469 1.0781834490605025
7.127771178982733 525.8723522081061 1.0665871559929265
7.132998733936149 520.7022637694326 1.060819784322024
7.138226288889565 512.5232958939376 1.0502247801335087
7.143453843842981 505.0127523324438 1.042405756651398
7.1486813987963975 501.78271634351734 1.038620371887266
7.153908953749814 495.2060075264631 1.0327076981117964
7.15913650870323 493.65783405622614 1.0305981229062207
7.164364063656646 488.81867479508406 1.0255698680919425
7.169591618610062 491.2043272348143 1.0279677400065959
7.1748191735634785 499.007803185048 1.0346679919844823
7.180046728516895 517.3610337428171 1.0530274182969421
7.185274283470311 549.1193051622912 1.082907032973691
7.190501838423727 596.8759104534564 1.1277722114453934
7.195729393377143 660.7635503958261 1.1846318060774823
7.2009569483305595 752.420475201569 1.2637178465298986
7.206184503283976 872.0209922245028 1.3587652379919573
7.211412058237392 1014.533614757763 1.4628020982038434
7.216639613190808 1167.1982689939834 1.5674233539067688
7.221867168144224 1331.6061259303215 1.6728604695057934
7.227094723097641 1487.3792166271112 1.767537072394946
7.232322278051057 1624.7063839828363 1.8472068717212446
7.237549833004473 1717.0237858542207 1.8970346319846112
7.242777387957889 1733.689798489649 1.9035201532901023
7.248004942911305 1668.1602438141888 1.8650599585538892
7.253232497864722 1531.8041796132643 1.785948958924324
7.258460052818138 1338.0860629352553 1.6698038468418197
7.263687607771554 1131.7183211753954 1.5349192954788318
7.26891516272497 934.9515057080988 1.3952281785351355
7.274142717678386 769.4373074864053 1.267949932921198
7.279370272631803 639.3967964191178 1.1587434744989724
7.284597827585219 536.8327122892447 1.0646426386291712
7.289825382538635 466.2962882126431 0.994470606450007
7.295052937492051 419.2310496712408 0.9438887739531658
7.300280492445467 384.95722406492837 0.9067461287871053
7.305508047398884 359.3103740540547 0.877614758551273
7.3107356023523 345.1776287926801 0.86075307761931
7.315963157305716 333.9513648695613 0.8479272598003086
7.321190712259132 326.34129567832144 0.8391794475956084
7.326418267212548 320.3532901875384 0.8339789688830619
7.331645822165965 317.4028461023617 0.8319321221272677
7.336873377119381 313.524307080305 0.8287141761461414
7.342100932072797 311.5679628145726 0.8257753458734426
7.347328487026213 308.9708145071531 0.8219467601612233
7.352556041979629 307.5245882481297 0.820354601954766
7.357783596933046 306.6373497477095 0.820741654265114
7.363011151886462 307.04769973492137 0.8206270324519719
7.368238706839878 302.1184176320154 0.8137559104552875
7.373466261793294 306.84422247951943 0.8196908854382187
7.37869381674671 307.04421042144025 0.8205962753123142
7.383921371700127 308.0319203642515 0.8224916322935338
7.389148926653543 305.50500336569445 0.8186119465203797
7.394376481606959 300.11399445970653 0.8090990405124991
7.399604036560375 297.59655927001126 0.8042585140172579
7.4048315915137914 298.9306206309176 0.8061662280937333
7.410059146467208 299.77422652720185 0.8082213555527092
7.415286701420624 299.2463290801537 0.8084122979708361
7.42051425637404 299.5576402342125 0.8090148982802684
7.425741811327456 301.6609037819578 0.8126411214451252
7.4309693662808725 305.79714403886777 0.8188117472966949
7.436196921234289 307.0065454444976 0.8208304915821961
7.441424476187705 309.1951471095194 0.8235595983126243
7.446652031141121 309.3436891947798 0.8214871764388371
7.451879586094537 310.49536261867166 0.8201993415365867
7.4571071410479535 314.68921855158794 0.820204746001706
7.46233469600137 317.6814121526153 0.8215952514830371
7.467562250954786 322.1503884543673 0.8274924303645165
7.472789805908202 326.62830161025903 0.8328074947920227
7.478017360861618 334.7450149577679 0.8437381409062746
7.4832449158150345 339.94453683018367 0.8478074158289499
7.488472470768451 343.5533500437119 0.8487389313507191
7.493700025721867 348.70083314659695 0.8550721627088526
7.498927580675283 356.0365009725993 0.8628639429704824
7.504155135628699 363.80562291755564 0.8711743727962655
7.5093826905821155 373.8238235950586 0.8805506018709645
7.514610245535532 386.99333405360545 0.8938434154039743
7.519837800488948 399.39008094287817 0.905484462544756
7.525065355442364 410.1789970826987 0.9161656775339996
7.53029291039578 419.79632378176524 0.9267051722060037
7.5355204653491965 424.0427345341502 0.9313956323359999
7.540748020302613 425.8305479597404 0.9330981541314198
7.545975575256029 422.9175143215954 0.9289406163014655
7.551203130209445 420.43447436564475 0.926330820813503
7.556430685162861 414.1647912562172 0.9190454717143206
7.5616582401162775 411.33851307750723 0.9155741909413497
7.566885795069694 410.5939862911018 0.9159548099600527
7.57211335002311 406.408999413402 0.9119472959240921
7.577340904976526 401.7426966539762 0.9067679426225439
7.582568459929942 392.66074857672277 0.8951266423371189
7.5877960148833585 390.30091019512304 0.8920331028012127
7.593023569836775 385.45147386862055 0.887127214241029
7.598251124790191 386.7204295951058 0.8876893962412523
7.603478679743607 382.70437413077116 0.8838935234104555
7.608706234697023 378.7269342983029 0.8780213698951844
7.6139337896504395 376.1626549283746 0.8746579382574553
7.619161344603856 374.9010374721049 0.8724087197814765
7.624388899557272 377.5005528576898 0.8726260348760213
7.629616454510688 380.22879993057546 0.8757190370981291
7.634844009464104 385.00096491037357 0.8820947242820876
7.6400715644175206 390.8986538960256 0.8894621980832372
7.645299119370937 399.91440046479795 0.8991049822152868
7.650526674324353 410.9481625666402 0.9075117187470177
7.655754229277769 420.42960753007924 0.9161793026440965
7.660981784231185 424.6088690374001 0.9199964957315508
7.666209339184602 436.0189756072534 0.9321539384356866
7.671436894138018 448.4889842047308 0.9457468314885363
7.676664449091434 463.970973445697 0.9607328069334945
7.68189200404485 476.08070788484446 0.9715423241427326
7.687119558998266 488.3709610679377 0.9829120242253621
7.692347113951683 503.8583750427656 0.9981982895553847
7.697574668905099 516.5661739991042 1.0102063719584868
7.702802223858515 536.6194553670282 1.0280356352745155
7.708029778811931 547.6008840593223 1.0373886364608111
7.713257333765347 552.2227373911998 1.0404652244777755
7.718484888718764 550.7528869164266 1.0381463779817537
7.72371244367218 544.2126476107118 1.0326183965416624
7.728939998625596 541.1791428249095 1.028431995231721
7.734167553579012 539.6772645858924 1.0275447699665223
7.739395108532428 535.8002447197388 1.0237739782164452
7.744622663485845 535.6420852903043 1.0234352767529764
7.749850218439261 531.441135196188 1.0195839832154519
7.755077773392677 528.4211059119656 1.0159436822906405
7.760305328346093 522.0599426685618 1.0099925634533582
7.765532883299509 512.3134157058457 1.0001857068932785
7.770760438252926 504.6334976749601 0.991652035711103
7.775987993206342 500.1389550496935 0.9869181369012399
7.781215548159758 493.1665762863195 0.9807236576407933
7.786443103113174 486.41964473120856 0.9750901653977709
7.79167065806659 476.33638141978315 0.9670999673295846
7.796898213020007 464.78356532394804 0.9548727364896745
7.802125767973423 454.78836794523875 0.9443470838470606
7.807353322926839 446.3807808420754 0.934472178022774
7.812580877880255 436.943019217614 0.922855665372303
7.817808432833671 431.67449393022457 0.9169916234665543
7.823035987787088 433.61716274038304 0.9180714026397013
7.828263542740504 435.32293018167536 0.9198983239756277
7.83349109769392 439.7251472574131 0.9244441366175601
7.838718652647336 438.9361372376551 0.9227431534616838
7.8439462076007525 441.90463766241595 0.9257331201984201
7.849173762554169 447.97776169905495 0.9332267677516842
7.854401317507585 451.88148670701685 0.9375786461926741
7.859628872461001 458.3278253473801 0.9450285601229172
7.864856427414417 464.2452104044982 0.94841089153745
7.8700839823678335 469.7635519555946 0.952690408629177
7.87531153732125 480.51416639827363 0.9627364806600934
7.880539092274666 487.739937325154 0.9673254812799765
7.885766647228082 500.26757728577167 0.978984055968706
7.890994202181498 510.69349593119813 0.9875827366411029
7.8962217571349145 523.9689216267893 0.9999921979889287
7.901449312088331 537.0257634195633 1.0114010925637413
7.906676867041747 550.2152557942476 1.023839978799439
7.911904421995163 563.0689647430682 1.0359815833443071
7.917131976948579 574.6864862292972 1.047244935591091
7.9223595319019955 587.3695853206045 1.0579474703677392
7.927587086855412 597.1411974226567 1.0658568490739053
7.932814641808828 609.6995992485707 1.0760006871580972
7.938042196762244 623.7878360021547 1.0882531918018163
7.94326975171566 639.4762910911872 1.1014146272059178
7.9484973066690765 648.6642285152828 1.1080709110572697
7.953724861622493 659.3145898521326 1.116399626761084
7.958952416575909 673.1958095635257 1.1279086413192407
7.964179971529325 688.5870084520783 1.1407168369482874
7.969407526482741 695.7281868419886 1.1448689597834234
7.9746350814361575 699.9641210184158 1.1467517215823761
7.979862636389574 702.1900414108067 1.1484926202369694
7.98509019134299 698.5881509417936 1.1453522620516559
7.990317746296406 698.5839661495223 1.1463832435006074
7.995545301249822 692.04970187893 1.1418230763168378
8.000772856203238 680.2892664880245 1.130789072734434
8.006000411156654 669.9283833670764 1.121481389590777
8.01122796611007 660.2099426339712 1.1127363588760824
8.016455521063486 643.4432733953224 1.097950639208507
8.021683076016902 627.9094469430319 1.085556162106114
8.026910630970319 612.1755891723823 1.071226507718638
8.032138185923735 598.5540707236742 1.057317957292334
8.037365740877151 589.1858881535541 1.0478304273068009
8.042593295830567 587.0962786547642 1.0449093475066153
8.047820850783983 579.3058077889687 1.0381223831334188
8.0530484057374 573.2915474987708 1.0326270077428303
8.058275960690816 565.2142230780512 1.0247887572851706
8.063503515644232 557.7803277672455 1.0185098617308226
8.068731070597648 553.5801022323794 1.0137472277525599
8.073958625551064 548.3428153889427 1.0090166077757516
8.07918618050448 545.6209785336933 1.005864234835338
8.084413735457897 541.5223684076129 1.0016632186440346
8.089641290411313 541.4053154629358 1.0020323689985524
8.09486884536473 541.8026244898671 1.002487980854682
8.100096400318145 547.2780940749091 1.007642431956944
8.105323955271562 546.325534513186 1.0055999392794086
8.110551510224978 545.1236872401447 1.0038748557529757
8.115779065178394 544.6913783621635 1.0032485739226467
8.12100662013181 540.4989497071915 0.9982337831925352
8.126234175085226 544.2730907225866 1.0016046620545183
8.131461730038643 547.9129320094117 1.0044879169726797
8.136689284992059 561.2410892734274 1.0154962955573905
8.141916839945475 576.7484239954641 1.0296744822548143
8.147144394898891 593.3561658254548 1.0439123794050766
8.152371949852308 613.7699435048331 1.0612488925741392
8.157599504805724 640.7367545260087 1.0833886816768525
8.16282705975914 669.848942072913 1.1076147520195292
8.168054614712556 695.795574331775 1.1284868542479367
8.173282169665972 715.5864162203948 1.1434271278819155
8.178509724619389 727.1098178984332 1.1516820040831006
8.183737279572805 734.700908393986 1.1573313915699106
8.188964834526221 729.9219109099306 1.152547241189536
8.194192389479637 723.0938552969437 1.14607068475095
8.199419944433053 716.1951232624797 1.1401887986840364
8.20464749938647 709.4336813712916 1.1352074424555925
8.209875054339886 704.8887563542792 1.1318355303820118
8.215102609293302 696.127985138886 1.1250281598463228
8.220330164246718 684.2060559286899 1.1147150425385342
8.225557719200134 677.997233882365 1.1098340088331515
8.23078527415355 673.7180592490606 1.105535802990702
8.236012829106967 676.4775147026577 1.10804618306255
8.241240384060383 672.5468105678799 1.1037891916821339
8.2464679390138 668.8286993380282 1.1002738674840262
8.251695493967215 663.8816547133902 1.0959698250700793
8.256923048920632 657.6837445265033 1.0902465144167472
8.262150603874048 658.3871089896497 1.091520935641468
8.267378158827464 650.1513650547301 1.0841745360964676
8.27260571378088 647.6275277267216 1.080996769564771
8.277833268734296 644.3162483248116 1.0767783713974715
8.283060823687713 640.0721838673932 1.0730095524392262
8.288288378641129 637.2233433005902 1.0711868850170327
8.293515933594545 631.049722655996 1.0659222204008354
8.298743488547961 629.253627965964 1.0636006517135481
8.303971043501377 630.2487909325502 1.0639454568074485
8.309198598454794 633.6157564970355 1.0660537808212869
8.31442615340821 635.6143221578565 1.0672920045327807
8.319653708361626 639.3880939299994 1.0698856248973738
8.324881263315042 645.3426306554034 1.0751658273054225
8.330108818268458 651.4753973695027 1.0805582211706573
8.335336373221875 656.9764301907355 1.0846609093014095
8.34056392817529 665.711770403446 1.0904130952710516
8.345791483128707 675.4450866466274 1.097272553537632
8.351019038082123 677.7737554136667 1.0979225780739705
8.35624659303554 677.8422320724819 1.0976103315070378
8.361474147988956 678.5768763954811 1.0978613879268753
8.366701702942372 680.7396737689796 1.1000528464947779
8.371929257895788 686.4240985361398 1.103636666285266
8.377156812849204 690.8268589845455 1.1063534393572678
8.38238436780262 690.0986738637611 1.1048304352263412
8.387611922756037 686.5667397498859 1.102271680654789
8.392839477709453 680.1160333878161 1.0974271687081079
8.398067032662869 672.9075663169609 1.0929684105526332
8.403294587616285 658.6784478991462 1.0816354543986462
8.408522142569701 643.8595629079883 1.069007669658767
8.413749697523118 631.5046621621268 1.0580458017517893
8.418977252476534 619.3350471532132 1.0478801139794043
8.42420480742995 607.477519885321 1.0369241833566825
8.429432362383366 598.086538800326 1.028559266152817
8.434659917336782 586.544230818747 1.0184139960033092
8.439887472290199 579.4056976312486 1.011056787698162
8.445115027243615 569.4817848605663 1.0021908669314954
8.450342582197031 557.0724325268905 0.9915441589162126
8.455570137150447 550.7740482010558 0.9851632833090158
8.460797692103863 543.316097432265 0.9776469456622099
8.46602524705728 540.2975462190592 0.9738329515165226
8.471252802010696 538.230216837532 0.9723265014616205
8.476480356964112 537.376591509537 0.9710086813638246
8.481707911917528 534.9913959302502 0.9690206131696432
8.486935466870944 528.1830992952875 0.9637053851591187
8.49216302182436 525.2244924116467 0.9607988939265546
8.497390576777777 524.6248025153719 0.9600518886656979
8.502618131731193 528.5340617192086 0.9641024885014273
8.50784568668461 528.0400150761498 0.9633344183789891
8.513073241638025 525.1977276811974 0.9604290436338043
8.518300796591442 522.5174449999884 0.9577210678567358
8.523528351544858 519.7602380177325 0.9543485703399447
8.528755906498274 519.1889318930182 0.9532713221868674
8.53398346145169 515.4965084771992 0.9492705988648995
8.539211016405106 511.2333721468428 0.9454417458593913
8.544438571358523 513.1629637762945 0.9478616345216035
8.549666126311939 511.38857894961296 0.9459508267831157
8.554893681265355 513.701711760446 0.9477925654450817
8.560121236218771 513.4998864818912 0.9459130251411784
8.565348791172188 515.4775455015547 0.947688573910516
8.570576346125604 518.7183865689597 0.9497511844405958
8.57580390107902 517.8432002637763 0.9485079891566799
8.581031456032436 516.1712680281336 0.9462596382889752
8.586259010985852 511.7041980745513 0.9414108912943818
8.591486565939269 511.3000680263348 0.9419009261190894
8.596714120892685 513.6785964328308 0.9438809622274802
8.601941675846101 513.6612603488923 0.9436232046539581
8.607169230799517 514.8016081665264 0.9450188888676921
8.612396785752933 514.8210709514276 0.9449876879416191
8.61762434070635 517.3571945684849 0.9476621762143957
8.622851895659766 522.5752561523487 0.9531952446358839
8.628079450613182 527.1666304515248 0.9559402100002552
8.633307005566598 536.2583260722367 0.962359390928444
8.638534560520014 541.5128037757748 0.9658471855342116
8.64376211547343 545.5145774634589 0.9690325252326712
8.648989670426847 548.1560276274192 0.9711481687403851
8.654217225380263 552.9548887218414 0.9757045256103613
8.65944478033368 560.3947609609398 0.9814602541460808
8.664672335287095 566.2010269792071 0.985945675002592
8.669899890240512 574.0148764686476 0.9916895315353357
8.675127445193928 579.8962372573229 0.996178908572375
8.680355000147344 584.9721001487734 0.9988601689964743
8.68558255510076 594.5687265927427 1.0065737452768988
8.690810110054176 602.6285785818319 1.0129402061863373
8.696037665007593 617.2842359613683 1.0238968370038788
8.701265219961009 635.125183781351 1.0381548239766403
8.706492774914425 653.0923680925061 1.0523570525647077
8.711720329867841 669.5391510132621 1.0666935169179264
8.716947884821257 679.8447907236641 1.0747584023315282
8.722175439774674 686.4561954307259 1.0794262872261644
8.72740299472809 684.9601115425191 1.07716099077418
8.732630549681506 680.7189435530335 1.074087012005925
8.737858104634922 674.5686601124077 1.0698970855989047
8.743085659588338 666.6308978671659 1.0638459595477248
8.748313214541755 661.5175710366939 1.0602697179756415
8.75354076949517 653.3863856729714 1.0536753402161636
8.758768324448587 645.6659168176511 1.0463221943673287
8.763995879402003 633.9435721960148 1.0355541900306733
8.76922343435542 620.71772529747 1.0240490796716222
8.774450989308836 608.6177891824698 1.0134912575163126
8.779678544262252 594.702313273399 1.0009126976697282
8.784906099215668 588.0354848956175 0.9946537030334649
8.790133654169084 586.6948539155043 0.9940264765390222
8.7953612091225 578.7403506638065 0.9869979038192691
8.800588764075917 578.3478115447169 0.9876786627489804
8.805816319029333 575.8204439514086 0.9854936827770723
8.811043873982749 575.612331708865 0.9860117789811849
8.816271428936165 571.5572488318485 0.9813043434201588
8.821498983889581 572.3088932686204 0.9821542121738058
8.826726538842998 571.0398317483356 0.9809891606451273
8.831954093796414 567.9582264207471 0.9765958417213736
8.83718164874983 566.5059881371135 0.9747278230335297
8.842409203703246 564.820230279272 0.9732595816049042
8.847636758656662 561.363124884141 0.9717210649039153
8.852864313610079 556.4928062227699 0.9672575179744843
8.858091868563495 557.5379315087055 0.9663724758137215
8.863319423516911 561.4189431304429 0.9676710434776966
8.868546978470327 566.220338999884 0.9711939283588882
8.873774533423743 565.2024657216459 0.9703458908591469
8.87900208837716 560.3943542888463 0.9658188956246402
8.884229643330576 555.6133908377059 0.9621508509540433
8.889457198283992 556.5442381770885 0.9627399326087857
8.894684753237408 562.8011008301553 0.9689240361227536
8.899912308190824 567.0170027988019 0.9724594157408495
8.90513986314424 570.9151365762473 0.9755835128022587
8.910367418097657 572.4842221702343 0.9761669811123609
8.915594973051073 573.5289862488365 0.9755418046807032
8.92082252800449 573.2579879551566 0.9727987580449733
8.926050082957905 575.3119372158087 0.9744637728348435
8.931277637911322 578.8358086997549 0.9772295927764288
8.936505192864738 586.5362402628404 0.9843341540191018
8.941732747818154 589.7211725991249 0.9875390611450505
8.94696030277157 591.7555087325889 0.9897890387608025
8.952187857724986 590.399586212231 0.9886876896321659
8.957415412678403 593.3685974032587 0.9906030742864056
8.962642967631819 601.4412776970379 0.99614419306078
8.967870522585235 609.7324024392758 1.0018111369925227
8.973098077538651 614.5787039919206 1.0049431185543758
8.978325632492067 617.6404401509939 1.0074802924868962
8.983553187445484 618.1785524864604 1.0067168335678522
8.9887807423989 624.3328599475085 1.011008716595371
8.994008297352316 628.9171120362055 1.014645699533203
8.999235852305732 633.8294264984936 1.0195254932657116
9.004463407259149 640.210617154086 1.0239021310817304
9.009690962212565 647.5269652491246 1.0296536913514998
9.014918517165981 657.2314203759279 1.0362780286276045
9.020146072119397 666.907614023665 1.0438226298599926
9.025373627072813 678.63106113995 1.052701875912156
9.03060118202623 692.2742683936395 1.0622280809420293
9.035828736979646 708.0991066785319 1.074563872245924
9.041056291933062 726.3454990332979 1.0871413683795563
9.046283846886478 742.365269624746 1.0987526929619948
9.051511401839894 754.5463022719857 1.1069770725293335
9.05673895679331 773.106024552046 1.1198362849698877
9.061966511746727 796.2167033454499 1.136798607386121
9.067194066700143 816.4018858517132 1.1508309474776572
9.07242162165356 841.3870053969379 1.1674441323818983
9.077649176606975 858.5211614023318 1.1779753425843775
9.082876731560392 874.7831365432321 1.1888527899358536
9.088104286513808 887.5572106939267 1.1964936587129227
9.093331841467224 894.4602732880858 1.2002734441614367
9.09855939642064 894.7663587852949 1.1996107186356852
9.103786951374056 889.6104106827137 1.194858413400787
9.109014506327473 881.5892777621825 1.1883012656970913
9.114242061280889 872.1317726632616 1.1825627442743425
9.119469616234305 864.8761375881006 1.1791667671630992
9.124697171187721 859.6665607355259 1.175627257817247
9.129924726141137 854.1278386669109 1.171533572984549
9.135152281094554 846.376031712685 1.1652885599652156
9.14037983604797 845.1658323044 1.1649626992096607
9.145607391001386 847.1698219462162 1.1651014509128241
9.150834945954802 860.3044067139558 1.174234020900987
9.156062500908218 875.613397217407 1.1847286014411391
9.161290055861635 897.3381063272828 1.2096325826711085
9.16651761081505 916.7105497830264 1.2298241400409828
9.171745165768467 936.1813809964851 1.2476452434101788
9.176972720721883 942.328722523997 1.2540543117236116
9.1822002756753 940.7835492657658 1.2546108761701118
9.187427830628716 933.6880845938697 1.2529073588321917
9.192655385582132 922.9482981424213 1.2489453729391742
9.197882940535548 913.9460740144182 1.246772412030115
9.203110495488964 904.9946611478393 1.242956966116977
9.20833805044238 893.9058479215556 1.237094142916802
9.213565605395797 886.2290524810747 1.2322658615630866
9.218793160349213 876.8146373397843 1.228187175688948
9.224020715302629 868.9505863116524 1.2264333778559715
9.229248270256045 859.1897678686822 1.2213139168085634
9.234475825209461 841.8077041497079 1.2095399472342627
9.239703380162878 826.5534754818008 1.1970334089282852
9.244930935116294 819.6001286049475 1.1923789489665977
9.25015849006971 815.6409789643084 1.1919355499381894
9.255386045023126 812.084045735749 1.1915467832916125
9.260613599976542 808.2345579324207 1.1899198509430715
9.265841154929959 804.7860327092735 1.1890777751323276
9.271068709883375 805.3499459114231 1.1907483018988316
9.276296264836791 815.4830824899122 1.199561083984455
9.281523819790207 827.2340774362154 1.2100522125856925
9.286751374743623 836.0543724057467 1.2168496743418424
9.29197892969704 849.7964622533189 1.2283591425998734
9.297206484650456 860.5289711988555 1.2374418750756164
9.302434039603872 868.3479259023268 1.2440569925056595
9.307661594557288 874.8395910053857 1.2504646535192998
9.312889149510704 874.0912293022313 1.2508302740093626
9.31811670446412 870.5013411089412 1.2488638588131868
9.323344259417537 865.5572183564542 1.2467794117532573
9.328571814370953 849.617936958089 1.236556000393506
9.33379936932437 830.3694958862292 1.2232815895300886
9.339026924277785 801.1566917122844 1.202858175843895
9.344254479231202 772.7759811983695 1.1823173363586226
9.349482034184618 746.9970344715463 1.162601922938403
9.354709589138034 725.7404382702678 1.1470666323974632
9.35993714409145 709.5199767879609 1.135356158144943
9.365164699044866 694.4834719207398 1.1243561084601836
9.370392253998283 684.8578824379002 1.1171633122798064
9.375619808951699 679.3973452133147 1.1133219507794625
9.380847363905115 676.4743773572762 1.1119328614762731
9.386074918858531 672.6173517593247 1.1101507557621508
9.391302473811947 668.5919079063514 1.1070849986226619
9.396530028765364 665.8285713307528 1.104887955476855
9.40175758371878 666.2615450989539 1.1056572577473005
9.406985138672196 668.2261910035407 1.1081095783997246
9.412212693625612 666.8944600414906 1.1058482178765976
9.417440248579029 664.5527089419195 1.093303470646902
9.422667803532445 654.9975953038132 1.0792066091007793
9.427895358485861 650.7796427362666 1.0724284310492893
9.433122913439277 651.2076267842921 1.0702080630891815
9.438350468392693 649.6754779481101 1.0657842586172201
9.44357802334611 651.8696553540274 1.065124741611843
9.448805578299526 650.5153159556405 1.061680332759798
9.454033133252942 649.7696094292334 1.0599084926662063
9.459260688206358 654.9900502034751 1.063158380716911
9.464488243159774 658.0610589073565 1.0659795984736267
9.46971579811319 656.9722133187321 1.0635743430255138
9.474943353066607 652.7808283490212 1.0586092337031465
9.480170908020023 648.0657857627897 1.05203144908118
9.48539846297344 648.4718522120891 1.0507095056037168
9.490626017926855 648.0484776100891 1.048460537724341
9.495853572880272 649.0667615704317 1.0482732713281004
9.501081127833688 649.2179456636323 1.0475154433598823
9.506308682787104 648.1372889763522 1.0454995726103875
9.51153623774052 647.9713257569497 1.0436385606177792
9.516763792693936 646.8274693462594 1.0418648289623849
9.521991347647353 646.1744682896788 1.0405426653119167
9.527218902600769 650.1525492604005 1.0433126923022986
9.532446457554185 652.6727661632533 1.0447781947381938
9.537674012507601 656.3359562762784 1.0464564422223568
9.542901567461017 660.2273089884411 1.0480376816022834
9.548129122414434 664.0850003268259 1.050389729744471
9.55335667736785 662.6028315527134 1.0484678310160624
9.558584232321266 661.3918145311465 1.0467565561499454
9.563811787274682 659.0055827499832 1.043960026395779
9.569039342228098 655.5447672667743 1.0398898184271204
9.574266897181515 653.5201471331026 1.0378988072852393
9.57949445213493 651.5603504634956 1.035718235983125
9.584722007088347 650.0371971925952 1.0340027265362595
9.589949562041763 654.0630374195133 1.037311445659181
9.59517711699518 653.10993734396 1.0354493579066586
9.600404671948596 653.4814901942908 1.0346038997371494
9.605632226902012 652.6392792130063 1.032707603955377
9.610859781855428 654.6359380480765 1.0338896912788278
9.616087336808844 659.3298744962441 1.038054431673436
9.62131489176226 664.186169376264 1.0408716769254225
9.626542446715677 665.6830153132729 1.0406153609406983
9.631770001669093 666.9657177223887 1.040668861893916
9.636997556622509 668.5346480640934 1.0409278612607091
9.642225111575925 675.055573520352 1.0449874354671858
9.647452666529341 676.1301686572373 1.0460539058683342
9.652680221482758 675.5133522590846 1.0457520032547112
9.657907776436174 675.8768306460153 1.0451216239180525
9.66313533138959 673.8722634703166 1.0425283228759044
9.668362886343006 679.4008599397652 1.0470333853152527
9.673590441296422 678.2264813128111 1.0458499042923188
9.678817996249839 680.3268906160065 1.0461012678386679
9.684045551203255 675.2737435432588 1.041260486512694
9.689273106156671 677.3507830473011 1.0420630464821266
9.694500661110087 681.6779870751762 1.044334281038061
9.699728216063503 685.9157940148335 1.046599204534916
9.70495577101692 689.502841345 1.0486358772814477
9.710183325970336 694.4698391933384 1.052499710822116
9.715410880923752 699.3675901088081 1.0558303999672556
9.720638435877168 701.4293780652305 1.0567944743228723
9.725865990830584 701.0911542376066 1.0563413896946936
9.731093545784 697.3253284629369 1.052065424369934
9.736321100737417 696.6228730228086 1.0504264935489032
9.741548655690833 701.7128206107732 1.053943863909173
9.74677621064425 704.2910775713069 1.056215345747621
9.752003765597665 706.9625623956606 1.058314027065464
9.757231320551082 709.8865945671821 1.0602041392775923
9.762458875504498 708.9300662055944 1.058132087963205
9.767686430457914 711.0745946748523 1.0597119067309912
9.77291398541133 711.8559015031068 1.059474261177936
9.778141540364746 706.69207287544 1.0525999484586976
9.783369095318163 701.6952723841327 1.0478620328227466
9.788596650271579 697.1267205841154 1.0439392747818395
9.793824205224995 698.4421581624684 1.0465000279418453
9.799051760178411 697.715718828598 1.0450923814827038
9.804279315131827 696.5038312297607 1.0431990766269983
9.809506870085244 694.2804763556146 1.0408107171162386
9.81473442503866 694.0494301520756 1.0401705209443795
9.819961979992076 695.6577337271139 1.0404642916704665
9.825189534945492 690.6961946287473 1.035513060444536
9.830417089898909 695.5544347406271 1.038831690398156
9.835644644852325 695.696053286664 1.0392746730697855
9.840872199805741 693.3211094642206 1.037231220515936
9.846099754759157 691.5594768556836 1.0360120622825024
9.851327309712573 685.8193926373997 1.0299247422245046
9.85655486466599 681.4039440939688 1.026195416037873
9.861782419619406 679.0133309442028 1.0243807863873071
9.867009974572822 682.5859118659208 1.02732852665999
9.872237529526238 688.2046426416057 1.0314563014467206
9.877465084479654 691.1385557038852 1.0335691907843636
9.88269263943307 692.1234151994328 1.033794772528275
9.887920194386487 695.7163697413272 1.0357204442620647
9.893147749339903 695.3054132933934 1.0356180800219528
9.89837530429332 692.1469369014549 1.0319698113162488
9.903602859246735 689.6371765755989 1.0291659876337105
9.908830414200152 693.3661198607554 1.0315141930597922
9.914057969153568 704.8255568983049 1.0398327912119765
9.919285524106984 714.2204680907347 1.0465612378292175
9.9245130790604 720.3842066003109 1.050039147600169
9.929740634013816 721.039398578301 1.0494210477282826
9.934968188967233 724.583158626274 1.0514869888699112
9.940195743920649 728.7272379074941 1.0545042908012818
9.945423298874065 730.4682085846878 1.0551192964367617
9.950650853827481 730.1666390169421 1.0546305766270911
9.955878408780897 734.388321184908 1.0578954024528318
9.961105963734314 735.2341600857184 1.0588438791235792
9.96633351868773 735.4646685551648 1.058773848097098
9.971561073641146 735.1645140266572 1.0569228459019764
9.976788628594562 731.8373805631015 1.053469877358126
9.982016183547978 727.0135188094843 1.049760875079841
9.987243738501395 719.0094212937921 1.0427837497617478
9.99247129345481 715.1856699496378 1.0385991476525673
9.997698848408227 712.0995061044879 1.035931237994256
10.002926403361643 711.5857025172097 1.0345749233338108
10.00815395831506 711.8616049765238 1.0344992834759998
10.013381513268476 707.4344728244797 1.030595907834452
10.018609068221892 705.053243678245 1.0290816620664647
10.023836623175308 706.6283093741002 1.0300017952015041
10.029064178128724 709.540164686335 1.0314958821797169
10.03429173308214 713.0416516825203 1.0336226682950733
10.039519288035557 712.8311906170986 1.033449460206518
10.044746842988973 711.074244408459 1.031983327675721
10.049974397942389 712.5674663373994 1.0327459037632734
10.055201952895805 710.1903109182299 1.0305272698373311
10.060429507849221 710.7585359852491 1.031509876951695
10.065657062802638 705.5094958136443 1.028082670026044
10.070884617756054 704.1439021885597 1.0270493537205612
10.07611217270947 704.8181204449378 1.0265994951887136
10.081339727662886 706.6227407990078 1.0272681005113202
10.086567282616302 704.2521908837405 1.0253679642101963
10.091794837569719 700.109147553335 1.0212163667753689
10.097022392523135 698.459430486747 1.0190780303583375
10.102249947476551 700.4642057592704 1.0207707381368831
10.107477502429967 700.2392977274059 1.0201739594818593
10.112705057383383 698.3969418858272 1.0180483408068106
10.1179326123368 694.8397535480129 1.0152992173129265
10.123160167290216 689.8008348412313 1.0114283041760086
10.128387722243632 683.0574859288565 1.0066520256851772
10.133615277197048 677.0415061395563 1.001373133905379
10.138842832150464 675.6907054291502 0.9992656579259797
10.14407038710388 674.3883893177317 0.9981009610253438
10.149297942057297 673.2924611681598 0.9975926181312321
10.154525497010713 671.7196130972852 0.9970657537767245
10.15975305196413 673.1138788128541 0.9979810877388641
10.164980606917545 673.2167215126503 0.9975471882352154
10.170208161870962 671.8699909817307 0.9959547310646988
10.175435716824378 668.4489571880531 0.9935726728450656
10.180663271777794 662.5960640748938 0.9883915015613005
10.18589082673121 659.299583971361 0.9858794953929323
10.191118381684626 652.6721548824238 0.9809296903113389
10.196345936638043 648.2176008133288 0.9767285959741389
10.201573491591459 644.2632403914516 0.9737213589572614
10.206801046544875 641.8269003243859 0.9719964940715444
10.212028601498291 643.1941441878096 0.9727888702275764
10.217256156451707 640.7455176311099 0.9702740861580571
10.222483711405124 642.8890971934485 0.971756031539346
10.22771126635854 645.7228239236939 0.9742615370464907
10.232938821311956 643.4086806663007 0.9727064739766066
10.238166376265372 642.4410607618149 0.9712077176739575
10.243393931218788 639.7665664409087 0.9686328419974642
10.248621486172205 633.8860808807766 0.9644278725223825
10.253849041125621 634.6467647820945 0.9646580528386614
10.259076596079037 628.7698089254465 0.9598705614471676
10.264304151032453 627.4431860179926 0.9586794468594548
10.26953170598587 628.2921406718167 0.9590503155719092
10.274759260939286 626.7710250555697 0.9581664972641948
10.279986815892702 627.8858623137907 0.958680775857418
10.285214370846118 626.5141308967782 0.957357744146572
10.290441925799534 624.5867700961833 0.9550076521934002
10.29566948075295 623.4286861734051 0.9538502995838006
10.300897035706367 623.4811103882196 0.9543973244712483
10.306124590659783 626.1680678279898 0.9559812373152476
10.3113521456132 621.1049624494464 0.9519607422551727
10.316579700566615 617.0901600935281 0.9470032370035644
10.321807255520032 610.7087182832125 0.9411089514681681
10.327034810473448 608.1193607595814 0.9391501375822859
10.332262365426864 603.9162107143717 0.9356201676574297
10.33748992038028 607.1068992696147 0.9377591660187306
10.342717475333696 605.4769121319881 0.93696664289368
10.347945030287113 604.646596692572 0.9364305182263944
10.353172585240529 604.8416323177439 0.9372496487716493
10.358400140193945 601.8664126325895 0.9345393011051015
10.363627695147361 602.0402600320058 0.9337718326057665
10.368855250100777 603.2871368997102 0.9338489576399621
10.374082805054194 604.0857545804756 0.9341317427936744
10.37931036000761 603.9685426776241 0.9338873000993496
10.384537914961026 604.0789058899128 0.9342800884508833
10.389765469914442 602.4338640417573 0.9326051351640583
10.394993024867858 605.3445134060835 0.9344728336420235
10.400220579821275 604.2132015208817 0.9332272831739303
10.40544813477469 600.8871427687444 0.92966688655726
10.410675689728107 594.4803483606134 0.9243737580268692
10.415903244681523 591.8715870660167 0.9224092581264544
10.42113079963494 590.0251273299217 0.920329988207623
10.426358354588356 590.43399042521 0.920099493608218
10.431585909541772 588.153718805517 0.9185470296638671
10.436813464495188 585.130869884858 0.9165218314595548
10.442041019448604 579.3130020367819 0.9115866372547712
10.44726857440202 574.8304388584925 0.9066973214914812
10.452496129355437 572.7906701070003 0.9041975807836203
10.457723684308853 572.2978314867737 0.9037745496185482
10.462951239262269 568.5557229120167 0.9011181560182954
10.468178794215685 565.7368097765203 0.8996315282664032
10.473406349169101 565.3598876890148 0.8992575514068437
10.478633904122518 563.5032037401714 0.896333285899175
10.483861459075934 563.6959784156497 0.8956183504307884
10.48908901402935 557.2461899163401 0.8901955725886821
10.494316568982766 553.7395589100249 0.8874329726889244
10.499544123936182 551.3430280267894 0.8858790896440644
10.504771678889599 550.8247757314999 0.8855839917232291
10.509999233843015 550.2625887179825 0.8849409131106555
10.515226788796431 553.4857324987853 0.8870586524853423
10.520454343749847 547.7856322477311 0.881891269946198
10.525681898703263 548.1061586176086 0.8827206278680326
10.53090945365668 546.8739225475395 0.8815883365959566
10.536137008610096 546.3835999009518 0.8813146773456368
10.541364563563512 545.2306485747536 0.8791134648832543
10.546592118516928 543.9586465778215 0.8776739307341385
10.551819673470344 541.48459646985 0.8755327912722717
10.55704722842376 540.5052426063446 0.8751109762857522
10.562274783377177 534.3303507851697 0.8694067342485908
10.567502338330593 533.1158987837606 0.8675203449638726
10.57272989328401 530.8193380314844 0.8646610567147645
10.577957448237425 528.0511065808831 0.8624795341673833
10.583185003190842 528.5278029375402 0.8630520604110096
10.588412558144258 526.8817041156111 0.8609405646464914
10.593640113097674 531.2580238647683 0.8645826158576704
10.59886766805109 531.2605699291985 0.8645820074165221
10.604095223004506 531.0189868924539 0.8639328879460978
10.609322777957923 528.8879599355639 0.8631666557518936
10.614550332911339 527.0145447801882 0.861764681789214
10.619777887864755 525.8712730535581 0.8611708536909609
10.625005442818171 525.7364018190523 0.8606737158903536
10.630232997771587 524.3963275126888 0.857712422361077
10.635460552725004 524.4003984677654 0.857371839619401
10.64068810767842 525.947499801076 0.8584297018276709
10.645915662631836 528.4765175163415 0.861026463492949
10.651143217585252 530.4269425407778 0.8628980972921863
10.656370772538668 530.9407093043008 0.8633066738033959
10.661598327492085 531.9507330931963 0.8633560980116781
10.666825882445501 538.4699118413388 0.8686517846721491
10.672053437398917 542.5436835787822 0.8703374799105736
10.677280992352333 552.9016605719061 0.8780134600435465
10.68250854730575 554.7769188396977 0.8794018475029146
10.687736102259166 560.3997099756496 0.8834627707932474
10.692963657212582 564.9089051442038 0.8871907370720181
10.698191212165998 572.9417933672104 0.8933214382542177
10.703418767119414 575.5423979736615 0.8942087298100327
10.70864632207283 576.729189066494 0.8944516468868551
10.713873877026247 584.4392469262444 0.8995034913463524
10.719101431979663 592.7261564124663 0.9052398377374496
10.72432898693308 607.2577324074824 0.915479841268888
10.729556541886495 617.6806754821613 0.9228404137362334
10.734784096839912 624.695695452242 0.9279060460633699
10.740011651793328 628.6558856760295 0.930610483689819
10.745239206746744 628.2546644131393 0.9298738514328946
10.75046676170016 625.8622867347024 0.9277709719998072
10.755694316653576 618.2991028048604 0.9218496468603123
10.760921871606993 613.2173595179053 0.9178395415137828
10.766149426560409 608.9133574578944 0.9143903200142145
10.771376981513825 604.3240985112324 0.9108659909679189
10.776604536467241 599.5782494137216 0.9072482642830131
10.781832091420657 594.9866897700867 0.9032712901519936
10.787059646374074 589.9891941964572 0.899373924915968
10.79228720132749 587.8756967917602 0.8967899599012056
10.797514756280906 584.040759391411 0.8939191291532542
10.802742311234322 586.5810783888394 0.8961314594027938
10.807969866187738 585.1834969606716 0.8950905798155449
10.813197421141155 584.4874722355794 0.8938152478434341
10.81842497609457 584.810617817139 0.8935826825624189
10.823652531047987 586.4885307616377 0.8943708388672645
10.828880086001403 590.5707774985927 0.8973029119611688
10.83410764095482 595.089705909076 0.9006544096623362
10.839335195908236 604.120981308022 0.9070221018255604
10.844562750861652 609.8301334593825 0.9112687757387385
10.849790305815068 620.1248465515624 0.9182264042244612
10.855017860768484 631.6908532749774 0.9260307328092838
10.8602454157219 641.8300791187295 0.9335157864143925
10.865472970675317 657.227216057857 0.9446131515761749
10.870700525628733 667.2074453735571 0.9515146949115322
10.875928080582149 676.3606241070108 0.958024860223257
10.881155635535565 683.1278820449013 0.962019908763473
10.886383190488981 686.5433048709731 0.9639953298251105
10.891610745442398 688.3906939889816 0.9652651264337033
10.896838300395814 682.0116784791696 0.9589549327459379
10.90206585534923 674.3529198924858 0.9534404132905026
10.907293410302646 668.4746548277149 0.9496642880687954
10.912520965256062 656.8759515886154 0.9423226986620363
10.917748520209479 646.1743782429866 0.934439581411055
10.922976075162895 632.6858453621072 0.9239746506137757
10.928203630116311 619.9742733875399 0.9140211596425842
10.933431185069727 612.936428489384 0.9091666241121791
10.938658740023143 601.249906929303 0.9002630633524102
10.94388629497656 592.1928062600302 0.8935512998598655
10.949113849929976 585.5315101204237 0.8884819756445077
10.954341404883392 579.5542890814769 0.8833070383569052
10.959568959836808 576.1889339603198 0.8804517997128811
10.964796514790224 571.2215625468378 0.876576309156868
10.97002406974364 568.4112425082973 0.8755456168232988
10.975251624697057 564.7437810562088 0.8753781023538312
10.980479179650473 556.7920500357444 0.8710270028566354
10.98570673460389 554.2870787807994 0.8703320071936144
10.990934289557305 552.2580625224906 0.8696352305727323
10.996161844510722 546.5209697952376 0.8659193528761495
11.001389399464138 543.654680985352 0.8643076312756647
11.006616954417554 539.2392762775044 0.8610505291799723
11.01184450937097 536.1721339605376 0.8594532901001376
11.017072064324386 536.2776717111533 0.8605415418405138
11.022299619277803 532.6753282810441 0.85829918231516
11.027527174231219 529.3252840550733 0.8559771333831926
11.032754729184635 527.5874963843702 0.8545116696345361
11.037982284138051 522.4837403993065 0.8507191409398276
11.043209839091467 518.0287521593993 0.847671412779329
11.048437394044884 516.6355641778551 0.8468540260222878
11.0536649489983 515.080829272615 0.846347857401084
11.058892503951716 513.8747545942343 0.8451287455016129
11.064120058905132 512.4998923947866 0.8442146764367565
11.069347613858548 510.2302207703085 0.8423766443373114
11.074575168811965 506.24154126807315 0.8395692885400092
11.079802723765381 504.69903655513315 0.8384773149202978
11.085030278718797 505.89767397614924 0.8398795234856915
11.090257833672213 503.95840164249216 0.8379073591678375
11.09548538862563 501.3869814836874 0.8357988284930201
11.100712943579046 499.0470958816093 0.8340635752528736
11.105940498532462 496.7045168203438 0.8326783042435777
11.111168053485878 498.7809856429969 0.8348900175123647
11.116395608439294 497.8491577710118 0.8341126905708551
11.12162316339271 496.5885527566078 0.8331738800822547
11.126850718346127 499.43985731755384 0.8356272607929811
11.132078273299543 498.983229060342 0.8355333805744897
11.13730582825296 496.0807909779026 0.833300776286701
11.142533383206375 493.9083418275753 0.8313021539462596
11.147760938159792 496.1560950440737 0.8330938679323348
11.152988493113208 496.78736775615573 0.834058509587868
11.158216048066624 500.00412961519595 0.8371055598798923
11.16344360302004 499.78331454736195 0.8372220919799728
11.168671157973456 496.31127319532067 0.8342236275869989
11.173898712926873 499.11695454305675 0.8370117273881333
11.179126267880289 498.47510911132025 0.8364986766845525
11.184353822833705 498.0425928498043 0.8358088452507159
11.189581377787121 499.70166567624386 0.8377926613316469
11.194808932740537 498.24445396502307 0.8367985912512654
11.200036487693954 494.5522960465465 0.8341944639368012
11.20526404264737 491.0666681345456 0.8318444968813294
11.210491597600786 488.6944079147995 0.8301700784704337
11.215719152554202 484.41785237524863 0.8267424645461185
11.220946707507618 486.5174699405581 0.8289283757354531
11.226174262461035 487.4982271433248 0.8294749392837961
11.23140181741445 486.1204739818195 0.8282684324501897
11.236629372367867 484.12485253332295 0.825613572136556
11.241856927321283 479.66541103347964 0.821456267002702
11.2470844822747 475.8554877271692 0.8188508815811412
11.252312037228116 477.2120885985154 0.8200523712638672
11.257539592181532 477.6121082442473 0.8208313579383759
11.262767147134948 476.3675418274527 0.8199384959535858
11.267994702088364 473.18300951490505 0.8170323030039316
11.27322225704178 469.6369162682138 0.8144096257259227
11.278449811995197 467.64991461292266 0.8125207522351053
11.283677366948613 464.75999125438165 0.8096383949416465
11.288904921902029 464.28220270471775 0.8092883419727571
11.294132476855445 462.26396148016033 0.8076334287932238
11.299360031808861 456.7985785291005 0.8036048249014813
11.304587586762278 455.2035919539036 0.8020744680137096
11.309815141715694 453.40742083582904 0.799722763124737
11.31504269666911 454.1546446295478 0.8004465966824911
11.320270251622526 458.5067317933943 0.8037517855017756
11.325497806575942 457.1095326686922 0.8019187670961057
11.330725361529359 458.48390852579075 0.8025352970296482
11.335952916482775 457.1609650545456 0.8015658698712618
11.341180471436191 455.30154391941005 0.7997072385298237
11.346408026389607 453.36795395739244 0.7984838409634554
11.351635581343023 447.9483293813496 0.7932662652529286
11.35686313629644 444.91414677126613 0.7910241734212511
11.362090691249856 443.9024543560202 0.7899610428437492
11.367318246203272 442.7268907728024 0.7894136496811425
11.372545801156688 443.30770230080105 0.7900965623773683
11.377773356110104 440.4316823608672 0.7867704131201785
11.38300091106352 437.875131757919 0.7845199191268492
11.388228466016937 435.7091739727307 0.7825623331146244
11.393456020970353 433.07343746710234 0.7802647478467679
11.39868357592377 432.44423735868764 0.7807021189170107
11.403911130877185 429.4824627883495 0.7780875125388245
11.409138685830602 425.443244064273 0.7749049727495351
11.414366240784018 422.5509487295456 0.7717876963761177
11.419593795737434 422.3018214746365 0.7719575744155347
11.42482135069085 423.07341023393957 0.773065486441432
11.430048905644266 424.26217359595836 0.7744589720095282
11.435276460597683 421.9500530623779 0.7720005295489667
11.440504015551099 420.05351852420506 0.7699832313842424
11.445731570504515 414.28227284489463 0.7643407986563721
11.450959125457931 414.2319450547107 0.7636803672695615
11.456186680411347 415.12855952944193 0.7647342699526293
11.461414235364764 418.0170052958153 0.7675024318950885
11.46664179031818 413.4534610380049 0.7634485768929575
11.471869345271596 412.2490065180291 0.7627252590582987
11.477096900225012 411.89283590541044 0.7636020371939937
11.482324455178428 411.10503819617395 0.769771744115815
11.487552010131845 413.98580997960966 0.7754053399376634
11.49277956508526 412.45564363122605 0.7771373172115384
11.498007120038677 411.6915333750101 0.7780425367197072
11.503234674992093 409.72954425883603 0.7761481918094939
11.50846222994551 406.5635866735679 0.7734014712497622
11.513689784898926 403.093489581362 0.769826461814794
11.518917339852342 400.75671693989085 0.7678452783407899
11.524144894805758 397.17355760534485 0.7667849176210856
11.529372449759174 397.43543693756305 0.7679893110153924
11.53460000471259 398.2456905596706 0.7694011508276009
11.539827559666007 398.3176602814764 0.7702953204924703
11.545055114619423 401.14998379399674 0.7729584389576712
11.550282669572839 398.5079356097265 0.7709322231042758
11.555510224526255 397.8808576474175 0.771590482777313
11.560737779479672 397.33798056191984 0.7710914055040254
11.565965334433088 398.14574488570315 0.7719806806428565
11.571192889386504 400.5982821793864 0.7755982837001147
11.57642044433992 400.89672268607336 0.7769938917664888
11.581647999293336 398.92282782297207 0.7754980933631781
11.586875554246753 397.920376132714 0.7748262653771609
11.592103109200169 393.8552857419767 0.7710165268905299
11.597330664153585 392.9861050450495 0.7705989367587311
11.602558219107001 393.41549023429894 0.7720842340062317
11.607785774060417 394.7159011680413 0.7736758565204179
11.613013329013834 400.06106820888516 0.7794207819958093
11.61824088396725 397.0224559016408 0.7762394822075429
11.623468438920666 399.3124595161326 0.7786246423844948
11.628695993874082 400.68083534254595 0.7804447245188681
11.633923548827498 400.0636165570763 0.779638973963854
11.639151103780915 399.7013260807424 0.7789433587606865
11.64437865873433 401.21853910827775 0.7815490768787233
11.649606213687747 400.7800202935285 0.7819750082035898
11.654833768641163 399.1400910471771 0.7812803030346188
11.66006132359458 398.30915209814503 0.7819508641128298
11.665288878547996 399.559249373502 0.7830766618706673
11.670516433501412 400.1281238119522 0.7843188160138441
11.675743988454828 399.6699680354221 0.7840678587862976
11.680971543408244 397.15635973344473 0.7805554607603327
11.68619909836166 397.3000676824786 0.7803898440389562
11.691426653315077 397.160770208578 0.7804522539046251
11.696654208268493 397.0338586772295 0.7802048994701456
11.701881763221909 396.89144787024395 0.7813796870697358
11.707109318175325 395.54302216885503 0.780915431450621
11.712336873128741 396.2544516632327 0.7821602268963784
11.717564428082158 398.1220189544807 0.7846317206332155
11.722791983035574 395.7271285257193 0.7820810792337753
11.72801953798899 394.0149373477275 0.7814706498810807
11.733247092942406 393.54886986932956 0.7816507708343288
11.738474647895822 394.09549050789684 0.7829446417066092
11.743702202849239 396.8462680343649 0.7861008697696362
11.748929757802655 398.9982908236944 0.7890524703103331
11.754157312756071 400.8508492474339 0.7901204421896802
11.759384867709487 402.2257437702251 0.7915001456030444
11.764612422662903 402.0336157236256 0.7908766201413373
11.76983997761632 402.12375810637576 0.7906052502526453
11.775067532569736 402.51296862727173 0.7911785116693273
11.780295087523152 404.5171916415972 0.7929430055932918
11.785522642476568 406.4640629078586 0.7949818487998783
11.790750197429984 404.56592621995344 0.7932349723035353
11.7959777523834 404.89968481824957 0.7935633281400373
11.801205307336817 403.59788702481495 0.7920331722201532
11.806432862290233 403.7464047097816 0.7914242455652043
11.81166041724365 402.7998042482762 0.7903793755793371
11.816887972197065 400.2654638677154 0.7883774019336357
11.822115527150482 397.86438908692224 0.7864187868524087
11.827343082103898 392.1284666306573 0.7810639231071388
11.832570637057314 391.1737731797901 0.7799570924867082
11.83779819201073 390.5273981395571 0.7796283663663535
11.843025746964146 384.61982182518085 0.7745527808403644
11.848253301917563 383.13137193333887 0.7736628519223278
11.853480856870979 380.1302193111617 0.7720315675093818
11.858708411824395 380.95378552346614 0.7740623796687987
11.863935966777811 379.8448284634554 0.7729935447960011
11.869163521731227 376.06318899681634 0.7699904195538843
11.874391076684644 370.997016351379 0.7640023152528349
11.87961863163806 365.1335123884826 0.7579529678583765
11.884846186591476 363.8512214956803 0.756572384193157
11.890073741544892 360.72104753875414 0.7550227816988715
11.895301296498308 360.2425623975343 0.7558158580463513
11.900528851451725 355.53782594977633 0.7514860041919174
11.90575640640514 355.5981742325224 0.7512597757108267
11.910983961358557 354.4855970927335 0.7498615313775199
11.916211516311973 354.0072449982782 0.7492471231264749
11.92143907126539 352.20265960455475 0.7483316363852572
11.926666626218806 350.4119557072875 0.7483315342937779
11.931894181172222 346.82957339056844 0.7444987186217629
11.937121736125638 344.63677614302685 0.7424230409361928
11.942349291079054 344.72609911401327 0.7419534875671875
11.94757684603247 342.4953254775764 0.739537895984777
11.952804400985887 342.0221802080244 0.7378948158058295
11.958031955939303 343.55520273175654 0.7401873595206818
11.963259510892719 341.2337133595594 0.7382434390095727
11.968487065846135 339.45365731510486 0.7373130019905979
11.973714620799552 338.41538947849017 0.7371638791428832
11.978942175752968 338.98625120260976 0.737377109691513
11.984169730706384 340.68998612742877 0.738985267507937
11.9893972856598 341.64790929308833 0.7400110337549786
11.994624840613216 342.11420618456043 0.7411657339334319
11.999852395566633 339.6954263159874 0.7386955711957862
12.005079950520049 341.8238558650678 0.7413018685467865
12.010307505473465 340.8458854164391 0.7390782757395385
12.015535060426881 343.0221943865561 0.7418845959516481
12.020762615380297 346.7049386122538 0.7452834837038934
12.025990170333714 346.19660367531117 0.7452307604865314
12.03121772528713 345.2235920113452 0.7445102087893248
12.036445280240546 345.27737214626876 0.7450196650759137
12.041672835193962 345.2320029623279 0.7460045251194156
12.046900390147378 344.6716114731164 0.7451473765392912
12.052127945100795 344.37611076501963 0.744748227288047
12.05735550005421 347.7444189027587 0.7475601505326676
12.062583055007627 348.3656623757644 0.7481603621621797
12.067810609961043 350.04564483275334 0.7504605186806338
12.07303816491446 349.3901606719374 0.7512921232624015
12.078265719867876 349.1528939938481 0.7519472444195435
12.083493274821292 349.24223924829295 0.7519174994829879
12.088720829774708 349.38910777877976 0.7517207347006013
12.093948384728124 354.1958818703999 0.7573469997022709
12.09917593968154 354.83910450906245 0.7579552957279835
12.104403494634957 358.14916996416895 0.7617138616681921
12.109631049588373 361.020083690113 0.7644040675018411
12.114858604541789 365.6948348538857 0.7684673085931979
12.120086159495205 372.23477997417604 0.7742284649889811
12.125313714448621 380.7656371299366 0.7812599493339403
12.130541269402038 388.4174314397118 0.7881034380991253
12.135768824355454 398.5290094929198 0.7982829622484701
12.14099637930887 407.93001514191224 0.8069882222636443
12.146223934262286 422.3104451112113 0.8217386357570472
12.151451489215702 430.86896120919374 0.8305283861517042
12.156679044169119 437.78757654579624 0.8368021841867361
12.161906599122535 444.4248850146444 0.8438393981696092
12.167134154075951 445.0170705119274 0.8434963404886229
12.172361709029367 444.2900242857919 0.8424271606033947
12.177589263982783 443.61469272295386 0.8423335408199795
12.1828168189362 438.21094550546053 0.8367057308359402
12.188044373889616 437.1760666339915 0.837108798588619
12.193271928843032 434.3631814446651 0.8349883825694411
12.198499483796448 431.5455306303772 0.8318053984966959
12.203727038749864 429.51730505175215 0.8303591554929003
12.20895459370328 425.85047540406794 0.8266290588622283
12.214182148656697 422.3591236069384 0.8246677412419827
12.219409703610113 415.1756535042991 0.8194626102782063
12.22463725856353 409.72204286766845 0.8141155140017958
12.229864813516945 401.97350608373006 0.8062690779631184
12.235092368470362 396.2539556862521 0.8004466093235169
12.240319923423778 394.0544842302707 0.7982333813649778
12.245547478377194 387.1126975867255 0.7923220249915615
12.25077503333061 382.86997112356306 0.7883400064354572
12.256002588284026 378.35347002634353 0.7840875750975581
12.261230143237443 375.6113191853663 0.780413314777679
12.266457698190859 372.91521608017223 0.7773373278705
12.271685253144275 370.4895822756712 0.7764972857292008
12.276912808097691 364.28540382834626 0.7707106180017734
12.282140363051107 361.0321431496677 0.7680685287221644
12.287367918004524 358.0544073077259 0.7654119574779918
12.29259547295794 355.75658133489566 0.7622883686980275
12.297823027911356 355.1719311638589 0.7614238509120431
12.303050582864772 352.826302066197 0.758830958794742
12.308278137818188 353.9206595432972 0.7596848490924021
12.313505692771605 353.92559241280026 0.7625869522667696
12.31873324772502 353.6068403279035 0.7713744233543381
12.323960802678437 353.3814345232239 0.7773709967042676
12.329188357631853 355.0725847430302 0.7830491250323849
12.33441591258527 352.3141448216843 0.7832677892624356
12.339643467538686 353.27769342975864 0.7862442192587908
12.344871022492102 348.4115675461245 0.7850515278896547
12.350098577445518 344.43956607426134 0.7829584223460159
12.355326132398934 342.026009470109 0.7832714495031888
12.36055368735235 339.17951004226336 0.780913561179072
12.365781242305767 337.7097113094027 0.7806405924613629
12.371008797259183 335.16765433786594 0.7796160313716662
12.376236352212599 334.1345868877978 0.7803651950097337
12.381463907166015 333.94398696680713 0.7823768749094546
12.386691462119432 337.4602436100018 0.7880942919034307
12.391919017072848 334.1200604207827 0.7861740393317785
12.397146572026264 331.0066399014484 0.7859318432235715
12.40237412697968 327.41887752643567 0.7835292818653001
12.407601681933096 325.1703474563567 0.7824066230143614
12.412829236886513 326.73111826197055 0.784804997154193
12.418056791839929 328.74929964861127 0.787728389443692
12.423284346793345 328.6409980640904 0.7900178742514231
12.428511901746761 325.3066537159225 0.787935042458658
12.433739456700177 329.0402511946497 0.7944943781691249
12.438967011653594 331.4616553559761 0.7992511454517693
12.44419456660701 333.75994012825134 0.8020517467728973
12.449422121560426 334.71238366076176 0.8048770151765813
12.454649676513842 332.9691993110364 0.8037362516829971
12.459877231467258 334.3460769501448 0.8055403831464953
12.465104786420675 334.66016424937897 0.8076538863737283
12.47033234137409 333.48829024282725 0.8073998394221581
12.475559896327507 331.5772156814596 0.8048350904550968
12.480787451280923 331.21845526883845 0.8055068621300631
12.48601500623434 330.2806007776064 0.805476187707857
12.491242561187756 333.8520235690473 0.8103090356007211
12.496470116141172 333.6867458688707 0.8123748383279732
12.501697671094588 331.8713682597848 0.8119442542160619
12.506925226048004 329.77210112634475 0.8108156081384535
12.51215278100142 325.7873148893864 0.8075772103830494
12.517380335954837 321.0734094367682 0.8020384708438254
12.522607890908253 321.07856312469414 0.8030918408773425
12.527835445861669 318.3543282167139 0.8005727007655574
12.533063000815085 321.05772478018906 0.8047201985569838
12.538290555768501 321.1112124250556 0.8068079982051168
12.543518110721918 323.970060797898 0.8111804537543387
12.548745665675334 325.1495650095168 0.8153163713015625
12.55397322062875 321.8278401011917 0.8149972734926064
12.559200775582166 317.75454926053067 0.811599234224257
12.564428330535582 314.044407102735 0.8011081671957878
12.569655885488999 311.4617074594265 0.7886022199168482
12.574883440442415 313.3603103560192 0.7860297906028719
12.580110995395831 315.96958017028055 0.7857574805226355
12.585338550349247 316.6640292696153 0.7857560298383324
12.590566105302663 314.0880778699051 0.7802746134110247
12.59579366025608 313.46054203306176 0.7773068095295449
12.601021215209496 311.40996006516605 0.7738598942654612
12.606248770162912 309.74929996385924 0.770124419683156
12.611476325116328 312.4495933264012 0.7722020372793746
12.616703880069744 313.4066610616422 0.7730825335076793
12.62193143502316 316.63255736098597 0.775931407870807
12.627158989976577 318.5082179224007 0.7769188680842809
12.632386544929993 318.58940074858697 0.7763909287811533
12.63761409988341 319.78050271897234 0.7768299231300577
12.642841654836825 320.1310944107496 0.7771625190853813
12.648069209790242 323.78828940656865 0.7813121478524132
12.653296764743658 326.04039776054384 0.7820643411489647
12.658524319697074 326.535395432493 0.7815826907936134
12.66375187465049 331.4750647593621 0.7861306362486151
12.668979429603906 333.8364922480274 0.7871596747220457
12.674206984557323 335.63582796571455 0.7887676169744784
12.679434539510739 340.75552129422596 0.7937164180214314
12.684662094464155 347.05902658624666 0.7991396516835603
12.689889649417571 351.61518815294954 0.8034040824951123
12.695117204370987 357.2504097581221 0.8084294417591077
12.700344759324404 364.1839866750572 0.8161569259516224
12.70557231427782 373.29099604347255 0.825757339413484
12.710799869231236 380.7557906844495 0.8343115822464524
12.716027424184652 388.27614723964365 0.8427757448970249
12.721254979138068 391.95712800154723 0.8472801452406677
12.726482534091485 394.3209906177586 0.8487865003587787
12.7317100890449 398.5101867547998 0.8513981908216366
12.736937643998317 398.8629201227186 0.8503437859886174
12.742165198951733 398.10230099306506 0.8482550032718097
12.74739275390515 399.83401827573226 0.849796005218845
12.752620308858566 401.54815423620585 0.8523510739423316
12.757847863811982 401.5919641473444 0.8517214584706266
12.763075418765398 395.6705641522559 0.8457251530211375
12.768302973718814 387.4884162728657 0.8371634247283823
12.77353052867223 379.69919263497906 0.828257528467461
12.778758083625647 374.9635096044032 0.8237546118328755
12.783985638579063 371.90547043839194 0.8187543885829656
12.789213193532479 371.0896144227463 0.8178697719801767
12.794440748485895 364.0933933467606 0.8094999978840098
12.799668303439312 359.64767600551005 0.8058083946287871
12.804895858392728 356.2904557598965 0.8030954276332435
12.810123413346144 352.55814477591576 0.7990271045370543
12.81535096829956 350.39775491975035 0.7968430828327155
12.820578523252976 349.98138728547497 0.7959709475081974
12.825806078206393 351.33775034686755 0.7966274310189021
12.831033633159809 350.3811196047097 0.795281694674095
12.836261188113225 347.3205999270368 0.7912523935070876
12.841488743066641 348.23302478445567 0.7924179007169753
12.846716298020057 348.29305036657314 0.7925716763816808
12.851943852973474 351.2917813085899 0.796528985354099
12.85717140792689 350.5470630421354 0.7955258664914626
12.862398962880306 347.32117971794634 0.7911733717087358
12.867626517833722 347.00321659421616 0.7918885311632748
12.872854072787138 349.8413097009697 0.7942967501381719
12.878081627740555 355.80998590178535 0.8000427164696742
12.88330918269397 360.24650194033194 0.8047641853868565
12.888536737647387 363.6476574679038 0.8074527431571822
12.893764292600803 361.9457199659545 0.8049135917557958
12.89899184755422 362.31191664500926 0.8050165724526688
12.904219402507636 364.8000181727067 0.8063174495974456
12.909446957461052 365.5293901279456 0.8070012145894855
12.914674512414468 362.5256693698752 0.8038333387183899
12.919902067367884 357.7970676891101 0.7976614707358548
12.9251296223213 351.7458077917984 0.7905159365263145
12.930357177274717 347.3721559449455 0.7847557058105302
12.935584732228133 344.4027610765113 0.7816532626184092
12.940812287181549 341.75782002606064 0.7800951329288992
12.946039842134965 340.7392084076026 0.7791527349833677
12.951267397088381 336.230933396743 0.7747335363971722
12.956494952041798 331.5334937685215 0.7692872099624893
12.961722506995214 326.678982349498 0.7620251789972617
12.96695006194863 323.62358259419483 0.7598401530745122
12.972177616902046 323.53281478819855 0.7591347470691119
12.977405171855462 325.9766443678814 0.7615064964464872
12.982632726808879 324.748681688549 0.7595674973579372
12.987860281762295 326.0123894546532 0.7595536566090428
12.993087836715711 324.11842459549064 0.7579114020657073
12.998315391669127 325.1612044335074 0.7598153919890142
13.003542946622543 325.6725431906871 0.760643303021731
13.00877050157596 326.5185668450704 0.7608503333606007
13.013998056529376 328.6776489067852 0.7626022471147532
13.019225611482792 331.2521883369284 0.7654621465685815
13.024453166436208 334.53917096750365 0.7699441847678126
13.029680721389624 336.2124955182735 0.7719622314974118
13.03490827634304 336.6083954492649 0.7718961360663072
13.040135831296457 336.3491660781503 0.7716890107847358
13.045363386249873 338.5319219457237 0.77369812279286
13.05059094120329 341.56448772675765 0.7767583143519988
13.055818496156705 344.68420751721504 0.7809369768145
13.061046051110122 349.97458518876846 0.7864274691819457
13.066273606063538 351.5443538891091 0.7878700678328399
13.071501161016954 349.7672885224588 0.7847566565051728
13.07672871597037 346.25840310824464 0.7814434031544666
13.081956270923786 341.55024624662383 0.7769014002932714
13.087183825877203 336.02597696635155 0.7711641994881347
13.092411380830619 329.8674946795671 0.7641467376297472
13.097638935784035 327.6733573097691 0.7626238871994448
13.102866490737451 324.07525490385535 0.7592113992623925
13.108094045690867 323.1603202911323 0.7582288489711076
13.113321600644284 319.59542925849564 0.7539387071568328
13.1185491555977 314.8507159948945 0.7481778041688085
13.123776710551116 314.0013897186599 0.7464914901680949
13.129004265504532 311.1743274686673 0.7440478294939932
13.134231820457948 311.0778295882311 0.7430094301309842
13.139459375411365 313.87435182428953 0.7471758681617952
13.14468693036478 311.96188590290575 0.7445176281057659
13.149914485318197 313.9530117423745 0.7481676678098826
13.155142040271613 315.0528350443725 0.7497874390385946
13.16036959522503 318.9331547072953 0.7549789573156824
13.165597150178446 323.22136070255084 0.7605941291776515
13.170824705131862 322.96626278234413 0.7597875268368549
13.176052260085278 323.4758889150137 0.7616289204270668
13.181279815038694 323.30866889422794 0.7619041152391143
13.18650736999211 322.635268136727 0.7599722129925375
13.191734924945527 319.8934331861256 0.75714616543629
13.196962479898943 321.8701726153717 0.7591162964183221
13.202190034852359 323.1748582149339 0.7623250924291207
13.207417589805775 326.6646889519556 0.7680420312768167
13.212645144759191 325.26748743689336 0.7657226221446368
13.217872699712608 320.8029336067531 0.7592279876957234
13.223100254666024 319.97486199887055 0.756793866628391
13.22832780961944 319.1553579651564 0.7539396234703862
13.233555364572856 318.97237917572437 0.7540398718411361
13.238782919526273 318.8318318927903 0.754252417123814
13.244010474479689 318.0969030135797 0.7534412466217829
13.249238029433105 318.0143282486868 0.7541473939444239
13.254465584386521 320.9387831898179 0.7565416154138178
13.259693139339937 318.61054308489594 0.7533315329808358
13.264920694293354 314.69014830340416 0.7492185692948745
13.27014824924677 310.59671229236193 0.7445568461144215
13.275375804200186 309.6685117811538 0.7445364221057024
13.280603359153602 310.57868154806897 0.7474605710773273
13.285830914107018 310.3638310966439 0.7474492995491222
13.291058469060435 308.3315655561072 0.7449260406607224
13.29628602401385 308.00496522815195 0.7435646804588316
13.301513578967267 310.1368496601298 0.7466456190133558
13.306741133920683 311.4308347107416 0.7504293632848618
13.3119686888741 309.2770590992203 0.74890093234878
13.317196243827516 308.1388596460841 0.7469481036560609
13.322423798780932 308.00245847349123 0.745876340538008
13.327651353734348 306.7819436535299 0.7432367800976104
13.332878908687764 304.74346327706996 0.7405612800196809
13.33810646364118 304.2978141482666 0.7412662957997875
13.343334018594597 301.95084528437576 0.7379572044664462
13.348561573548013 299.72471160545103 0.7364313798335551
13.353789128501429 298.536755102659 0.7345740843313393
13.359016683454845 297.3530864929762 0.7324412749647333
13.364244238408261 300.1862235981776 0.7356098492896217
13.369471793361678 302.39620038099775 0.7376374002498353
13.374699348315094 302.79433178313235 0.7384295559525098
13.37992690326851 300.2491397972307 0.7377600303946126
13.385154458221926 298.6475027475627 0.7349848277041705
13.390382013175342 296.9253658280813 0.7316443000501566
13.395609568128759 297.3615226125001 0.7316580604458165
13.400837123082175 299.4328670747465 0.7335282522790006
13.406064678035591 297.6218377342468 0.7323157151176379
13.411292232989007 298.257449547184 0.7334583747306904
13.416519787942423 300.442977433623 0.7366091915079395
13.42174734289584 304.3900417221413 0.7408149364638952
13.426974897849256 310.18259142390434 0.7462833867141593
13.432202452802672 315.18627761049174 0.7513689226058996
13.437430007756088 316.9092326634772 0.7523562324347368
13.442657562709504 316.7509663736351 0.7519397569393292
13.44788511766292 315.72076748223674 0.7513586441020472
13.453112672616337 313.60127514467626 0.7485552007409395
13.458340227569753 315.18993805938544 0.7513982561118927
13.46356778252317 313.4352153100835 0.7492569415377958
13.468795337476585 313.4413297299861 0.7491738386890703
13.474022892430002 317.3633890723114 0.7532326220820992
13.479250447383418 324.2987587959886 0.7613424320648482
13.484478002336834 331.04802593063687 0.7687018726964919
13.48970555729025 334.89757955135804 0.7717411568873354
13.494933112243666 331.5969730965975 0.7685805271035132
13.500160667197083 325.9973122890196 0.7624989326505321
13.505388222150499 322.91947598006385 0.7609922042906592
13.510615777103915 320.8831298934463 0.7599046460660198
13.515843332057331 319.353608918638 0.7574663368436
13.521070887010747 320.1928799759707 0.7584417624230152
13.526298441964164 315.2476034249403 0.7510926557565482
13.53152599691758 311.9145352092636 0.7481383454972566
13.536753551870996 308.29857903897613 0.7444217870458871
13.541981106824412 302.0187008303212 0.7379373031827458
13.547208661777828 302.4100159820483 0.7390967339713262
13.552436216731245 301.3387495882484 0.7383898476700205
13.55766377168466 299.4205934355064 0.7376860990765721
13.562891326638077 295.18985581655636 0.7317657727848879
13.568118881591493 291.6088127555757 0.7275931617125743
13.57334643654491 289.2856452181596 0.7254226523749991
13.578573991498326 285.72319092048406 0.7211660823445044
13.583801546451742 281.4931860322254 0.7175678938453128
13.589029101405158 278.7933808633586 0.71500061582433
13.594256656358574 275.9365307705818 0.7096259319126333
13.59948421131199 276.7554687179716 0.7112232543777428
13.604711766265407 278.4783888704297 0.713545863519481
13.609939321218823 276.36435457800917 0.7109460288934338
13.615166876172239 274.9083955088778 0.707773865474499
13.620394431125655 271.899262521622 0.7033145001061263
13.625621986079071 271.34436523308324 0.7013211088618115
13.630849541032488 273.0754646715495 0.7050008363326212
13.636077095985904 272.964023500371 0.7050622636786621
13.64130465093932 271.3874287832534 0.7035143225554507
13.646532205892736 270.13090328970594 0.701710646280637
13.651759760846153 266.36170034658807 0.6953432965229546
13.656987315799569 266.4004068821984 0.6961643003813287
13.662214870752985 269.4436293988468 0.7033480094833845
13.667442425706401 269.6182080621382 0.7052577394675288
13.672669980659817 269.0071545068151 0.7050266016706168
13.677897535613234 265.72206090440466 0.7013029370662949
13.68312509056665 261.6171473007403 0.6949975319045226
13.688352645520066 264.0778226132808 0.6994196511583214
13.693580200473482 266.19434313197274 0.7021782809351843
13.698807755426898 269.07256006085544 0.7053537627109431
13.704035310380315 272.16371608744316 0.7093055849962275
13.70926286533373 267.9884837416388 0.702424956969898
13.714490420287147 265.61513386228046 0.6989976007784563
13.719717975240563 265.2516480857069 0.6972788127835108
13.72494553019398 267.99182280308025 0.7003959982737382
13.730173085147396 269.3055274046412 0.704774772549927
13.735400640100812 271.26096930085646 0.7070873526526401
13.740628195054228 270.6690312585353 0.707023100446448
13.745855750007644 272.0334832476444 0.7066620967115191
13.75108330496106 272.10309246222596 0.7058452802305724
13.756310859914477 269.6757644185354 0.7028936917497539
13.761538414867893 266.6704731475054 0.6987932839432254
13.766765969821309 265.8547900548089 0.6992571593505807
13.771993524774725 266.1492624115028 0.6989750603730289
13.777221079728141 266.9462157135075 0.6969195224062601
13.782448634681558 266.9677870975709 0.697281267015748
13.787676189634974 264.8374480319464 0.6948804227581428
13.79290374458839 262.4103616030413 0.6929983459728136
13.798131299541806 260.6735454074849 0.6930274224161976
13.803358854495222 261.47530728326166 0.6944980511014442
13.808586409448639 262.4062693347512 0.6962029108305626
13.813813964402055 263.73507225752815 0.6987492757882784
13.819041519355471 263.2186103708793 0.6987230701708718
13.824269074308887 264.1953853740265 0.6990484572373732
13.829496629262303 263.85926055122 0.6984579321054807
13.83472418421572 262.226029055012 0.6954589349720027
13.839951739169136 262.62788170853474 0.6935533152424134
13.845179294122552 259.8134562405864 0.6902802498216127
13.850406849075968 262.8498456748219 0.6955515655445125
13.855634404029384 264.00515644097624 0.6970102980565926
13.8608619589828 266.10733409781943 0.7014265281120353
13.866089513936217 267.1658765477483 0.7018776159611755
13.871317068889633 268.13813059137965 0.7038063946192354
13.87654462384305 269.27513933707195 0.706448244317103
13.881772178796465 267.75809330868265 0.7044854037699265
13.886999733749882 270.99232460908644 0.7090363490816337
13.892227288703298 270.4176770403381 0.7078575218248443
13.897454843656714 271.64792516700334 0.709273059030096
13.90268239861013 271.2112750961036 0.7071063823108776
13.907909953563546 270.0559415369524 0.7040965880904662
13.913137508516963 272.59292101319386 0.7062121434610714
13.918365063470379 274.3201197568307 0.7088216656705338
13.923592618423795 274.67516053231583 0.7087983929926214
13.928820173377211 277.10629400880083 0.7126368531532389
13.934047728330627 275.46314253433 0.7109743574287977
13.939275283284044 276.86499528197186 0.712038586463909
13.94450283823746 275.30865981405196 0.7090268418293586
13.949730393190876 273.9580728959202 0.7066948846090345
13.954957948144292 277.6076396475589 0.7100953596525152
13.960185503097708 279.58347714797384 0.7134953284245856
13.965413058051125 281.2277630592835 0.7165065563579806
13.97064061300454 281.2678715846794 0.7158306485685999
13.975868167957957 276.6956979487346 0.7101948531327205
13.981095722911373 274.9451168617186 0.7075229591473734
13.98632327786479 274.4226859721629 0.7075613453765408
13.991550832818206 272.10893018734805 0.7051144751425685
13.996778387771622 271.55134870732974 0.7046652679355345
14.002005942725038 269.1597941758508 0.7013476344771357
14.007233497678454 270.47977780194464 0.7036299330028333
14.01246105263187 273.8806930389574 0.7084639251984696
14.017688607585287 274.25870052728243 0.7082770727108251
14.022916162538703 276.3544600144201 0.710041623490287
14.028143717492119 272.4047132558544 0.7037273430707826
14.033371272445535 270.4714779393735 0.7012639311187162
14.038598827398951 273.4680142601199 0.7074989995322734
14.043826382352368 275.0538227353528 0.7097248835503878
14.049053937305784 279.0469921912939 0.714582675056321
14.0542814922592 278.8791304747908 0.7131094029964241
14.059509047212616 278.1624658307402 0.7108964835350001
14.064736602166032 281.33443425820616 0.7160653414115974
14.069964157119449 283.18672302383953 0.7186751577619565
14.075191712072865 286.5160024526517 0.7233762322779537
14.080419267026281 290.4125487450282 0.727309325266489
14.085646821979697 296.2602572677204 0.7325853233519978
14.090874376933114 299.5297935520039 0.7361465648666181
14.09610193188653 301.2381020430315 0.7368375967051788
14.101329486839946 301.0614430322941 0.7358815468240968
14.106557041793362 301.09200504532305 0.7365184955158485
14.111784596746778 301.0063873454379 0.7357922162587239
14.117012151700195 302.23664044634364 0.7368588473459218
14.12223970665361 300.69618497541603 0.7351429020402601
14.127467261607027 299.72926631974923 0.7346244606959418
14.132694816560443 298.76618557423257 0.735169693935766
14.13792237151386 296.75618772027053 0.7333289380426685
14.143149926467276 295.27345607894273 0.73052094629591
14.148377481420692 294.68426901798153 0.729922153019434
14.153605036374108 293.5512294270056 0.7284048681641994
14.158832591327524 292.9655131662275 0.7270765017638365
14.16406014628094 291.88306006028586 0.7260652636800967
14.169287701234357 289.66097435783473 0.7222575882169314
14.174515256187773 285.78487266890335 0.7177348786124131
14.179742811141189 283.22178521172447 0.7155770822832687
14.184970366094605 284.17840918718974 0.7172039322642982
14.190197921048021 282.06835656377956 0.7143302118342272
14.195425476001438 282.83645809320234 0.7159333360413078
14.200653030954854 284.54519358747683 0.7183137764998245
14.20588058590827 286.38242684343646 0.7203502013148823
14.211108140861686 289.84107751539756 0.72525411987681
14.216335695815102 288.59688097656147 0.7212925508708499
14.221563250768519 291.14894722384673 0.7234680872016602
14.226790805721935 290.17129569674137 0.7219965281052833
14.232018360675351 289.62096585746696 0.7212717103004782
14.237245915628767 290.73992155288965 0.7234954175808175
14.242473470582183 288.6195853750249 0.7196166707263185
14.2477010255356 288.1281009615273 0.7187388628871139
14.252928580489016 288.28345590771954 0.7192022756576644
14.258156135442432 287.95881313598875 0.7192576960584199
14.263383690395848 287.59596910032315 0.71889456775056
14.268611245349264 289.29284323852903 0.721917882489585
14.27383880030268 290.07324104337033 0.7221767641215818
14.279066355256097 289.7413974191395 0.7212422730568976
14.284293910209513 288.12528495096905 0.7179043735392828
14.28952146516293 288.4801259183584 0.7174350989244594
14.294749020116345 290.6528262632943 0.7205883804623318
14.299976575069762 293.26212236225496 0.7240138856932791
14.305204130023178 296.43079335514574 0.7278800988691062
14.310431684976594 294.8781160392494 0.7257076476397643
14.31565923993001 297.2233297372919 0.7271077114440289
14.320886794883426 297.4184073852519 0.727334777129975
14.326114349836843 300.93396857895095 0.7313373049878827
14.331341904790259 304.2266897391984 0.7349366165877074
14.336569459743675 305.4773783828332 0.7369288031241601
14.341797014697091 307.05851557024914 0.7385471985558589
14.347024569650507 308.9213919054379 0.7409043593112451
14.352252124603924 308.35698768708284 0.7401044147586826
14.35747967955734 307.7875289725092 0.7397874994032425
14.362707234510756 306.0801824784379 0.7382763994809263
14.367934789464172 303.39385772781174 0.7345949584283451
14.373162344417588 306.05568669171146 0.7371296694606031
14.378389899371005 306.4217058859558 0.7376185068411756
14.38361745432442 308.0168237852556 0.7403685976777652
14.388845009277837 307.5068953991346 0.7393756371453862
14.394072564231253 303.8769604764749 0.73694936457032
14.39930011918467 303.1659661404806 0.7364924826684192
14.404527674138086 302.52685472730803 0.7356463152424688
14.409755229091502 301.8082708198422 0.7350972474715809
14.414982784044918 303.6573280982442 0.7363656873065615
14.420210338998334 305.46687124641863 0.7380610219280928
14.42543789395175 308.22808294022303 0.7411989153528016
14.430665448905167 309.1194462088548 0.7410441307510521
14.435893003858583 308.22639387796374 0.7405591890598876
14.441120558811999 309.3563686376047 0.7426223241740858
14.446348113765415 309.62651033003806 0.742881158213463
14.451575668718831 308.8953591357025 0.7422361286467045
14.456803223672248 308.3517490561636 0.7411342017731538
14.462030778625664 310.6758334553197 0.7427703474687279
14.46725833357908 312.20457172958965 0.7442523702027674
14.472485888532496 317.280788526078 0.7492787983212171
14.477713443485912 321.2245028097786 0.7538746739811543
14.482940998439329 327.3096006991687 0.7613928920573643
14.488168553392745 333.2086228599042 0.7678993391213926
14.493396108346161 336.2445044112196 0.7713093246975186
14.498623663299577 337.21395371759354 0.7722317681777856
14.503851218252994 338.92781599459096 0.7737695901825404
14.50907877320641 340.5588339665826 0.7762408722018465
14.514306328159826 339.69214894145296 0.7757675736265776
14.519533883113242 338.35710841376124 0.7748804813053018
14.524761438066658 336.70119167378834 0.7728248058869807
14.529988993020075 334.7891577873958 0.7703092179219623
14.53521654797349 334.6352221486503 0.7694232354246551
14.540444102926907 331.6140735494222 0.76644905789933
14.545671657880323 329.35765685815284 0.7644531984140819
14.55089921283374 325.29943419862826 0.7608858746372706
14.556126767787156 318.4595896142614 0.7535321832437992
14.561354322740572 316.11952298861274 0.7504467549247283
14.566581877693988 312.76404086038514 0.7467999776251296
14.571809432647404 311.9781339929101 0.744747868131501
14.57703698760082 311.9280603168129 0.7455244053875556
14.582264542554237 311.575169527753 0.7452139290188968
14.587492097507653 310.09638178209 0.7432502109498139
14.592719652461069 312.1004174382094 0.744171917093359
14.597947207414485 312.2334951427056 0.7440286235735782
14.603174762367901 316.1235441582763 0.7479930983704274
14.608402317321318 321.81314072912966 0.7544030100008517
14.613629872274734 325.4467801345342 0.7578590525957629
14.61885742722815 331.3484712351126 0.7631215146411624
14.624084982181566 333.89398549710734 0.7659180854345281
14.629312537134982 339.3269278515802 0.7712477999845717
14.634540092088399 347.0118113380242 0.7790512420866851
14.639767647041815 353.6187643011036 0.7858664350403627
14.644995201995231 353.1547181628266 0.7849743547418669
14.650222756948647 353.99649906303017 0.7856523961588904
14.655450311902063 353.38034882274104 0.7860696948289357
14.66067786685548 354.9180159952607 0.7876755859455805
14.665905421808896 354.75668579809303 0.7876665569057504
14.671132976762312 355.4420595398289 0.7877922279372037
14.676360531715728 357.431918349639 0.7895150861530471
14.681588086669144 354.4829051521493 0.7853918972509668
14.68681564162256 354.088845870563 0.7849894355709199
14.692043196575977 354.5872573243658 0.7850010312045849
14.697270751529393 352.27453762628863 0.782530790009069
14.70249830648281 356.57171003264307 0.7871793534133942
14.707725861436225 359.7739292498121 0.7906127898637206
14.712953416389642 358.45039691834245 0.7908500044507439
14.718180971343058 360.1744794228765 0.7938760227342697
14.723408526296474 357.5465233245702 0.791109058563248
14.72863608124989 357.64849716194595 0.7914966110481427
14.733863636203306 355.0861923089763 0.7873564697173634
14.739091191156723 352.4384117629328 0.783955049059936
14.744318746110139 345.1022728922887 0.776298626385374
14.749546301063555 339.42135555254515 0.7694044669797283
14.754773856016971 330.3460304782549 0.75947380360618
14.760001410970387 324.552558899572 0.7533161905396345
14.765228965923804 320.5628993961514 0.7483258373000173
14.77045652087722 314.8517915213094 0.7422584194354234
14.775684075830636 313.1065526704136 0.740236634292398
14.780911630784052 309.0231119524803 0.7352127752774453
14.786139185737468 308.89018827579747 0.7355162150963956
14.791366740690885 311.09559862450675 0.7383667493625585
14.7965942956443 309.96173856471995 0.7369373632013122
14.801821850597717 311.0568567861118 0.7393651915186696
14.807049405551133 310.63739655955 0.7392387822075143
14.81227696050455 312.57198314115146 0.7422329403040658
14.817504515457966 314.8407566826921 0.7457541866675799
14.822732070411382 317.2172580018695 0.7487737864164825
14.827959625364798 320.1608786260183 0.7521259391162227
14.833187180318214 321.74216104344913 0.7526586818794465
14.83841473527163 323.0379308108319 0.7533602634279791
14.843642290225047 323.6521690392008 0.7531530264839579
14.848869845178463 327.0049185310715 0.7568128671010016
14.854097400131879 331.63248529516613 0.7619610497735835
14.859324955085295 335.2872375566336 0.7668269012627406
14.864552510038711 336.08788491286913 0.7667430201347432
14.869780064992128 337.03426206616075 0.7679849567538323
14.875007619945544 335.7617039210151 0.7655164902936135
14.88023517489896 337.3744936909185 0.7673000057865543
14.885462729852376 339.75443770350546 0.7708754524243832
14.890690284805792 342.3603270419715 0.7744833877958084
14.895917839759209 345.4362363796383 0.7781655464582005
14.901145394712625 347.01508346991085 0.7800105630147833
14.906372949666041 350.8028861795074 0.7832757241402467
14.911600504619457 349.2307597508302 0.7811556796457075
14.916828059572873 345.54164339850274 0.7776956864723981
14.92205561452629 337.47813267534707 0.7681871421731615
14.927283169479706 329.9924258213651 0.7607596263501148
14.932510724433122 322.75231824666474 0.7531027031599086
14.937738279386538 320.9425703398802 0.750557195602846
14.942965834339955 316.0600882001235 0.7451246846433874
14.94819338929337 312.3423686675168 0.7402337670932416
14.953420944246787 307.88191567748976 0.7353468822347005
14.958648499200203 303.87972552613945 0.7309743554773795
14.96387605415362 302.8400335712269 0.7308457866825933
14.969103609107036 300.24439157926184 0.7287915609435638
14.974331164060452 297.4123328347577 0.7253417944516253
14.979558719013868 298.0534409533089 0.7274182007855243
14.984786273967284 298.1185287896843 0.7279642605023369
14.9900138289207 297.860231364938 0.7288402451245409
14.995241383874117 299.46542907536593 0.7288058239063604
15.000468938827533 299.977733778828 0.7291896735299728
15.005696493780949 301.63233765423814 0.7320824078834598
15.010924048734365 303.917204849675 0.7345193568945807
15.016151603687781 303.79478128993225 0.7336958095268442
15.021379158641198 305.3753308983639 0.7340064741829656
15.026606713594614 304.6442359740894 0.7322960235311808
15.03183426854803 307.2419578894771 0.7354009250925923
15.037061823501446 309.1948411885011 0.7378897582618226
15.042289378454862 312.51467799552074 0.7415526528185301
15.047516933408279 312.5241555303378 0.7418271785301385
15.052744488361695 314.6540562591278 0.7442086407331974
15.057972043315111 316.4870546700549 0.7472582609329335
15.063199598268527 317.36367508952276 0.7481052395635961
15.068427153221943 317.8143758362883 0.7485658750851563
15.07365470817536 316.19867980537185 0.7454727664395326
15.078882263128776 316.1044997056661 0.744382512100291
15.084109818082192 310.4095251216666 0.7377336710936868
15.089337373035608 309.1191228534875 0.7370387608053558
15.094564927989024 310.4067496275971 0.7385085613651243
15.09979248294244 311.2963800146632 0.7402575925178226
15.105020037895857 312.3351671195616 0.7421762417461669
15.110247592849273 308.6530055729512 0.7379303816009611
15.11547514780269 304.6924126867704 0.7329867838767775
15.120702702756105 303.99123578468317 0.7327613396289461
15.125930257709522 303.14879940528374 0.7318466319847899
15.131157812662938 301.29990723205896 0.7304140938377823
15.136385367616354 302.0816709735743 0.7318105655181967
15.14161292256977 298.5384809080802 0.7265589461067817
15.146840477523186 297.41467082658545 0.7250404600978981
15.152068032476603 297.8860664610795 0.7252979263553327
15.157295587430019 296.0439847149107 0.7228222823870469
15.162523142383435 295.2649919797495 0.7222943003156529
15.167750697336851 292.8657179242956 0.7199015694204174
15.172978252290267 292.3374049662172 0.7205729153201206
15.178205807243684 289.1928769475849 0.7176829192322998
15.1834333621971 284.65448319950525 0.7116880665663611
15.188660917150516 280.5295196504662 0.7071888503869053
15.193888472103932 277.3985990403084 0.7044930391198296
15.199116027057348 275.31458051832516 0.7023838644494241
15.204343582010765 277.27633797440575 0.7047732304405553
15.20957113696418 281.83155207045877 0.7093770688617974
15.214798691917597 285.13794319604006 0.7117190712821012
15.220026246871013 288.17756269481345 0.7167077514311468
15.22525380182443 288.54247952187717 0.7168086092886231
15.230481356777846 286.80911443230167 0.7148860569964732
15.235708911731262 285.52645899406554 0.7140091398105632
15.240936466684678 284.4758330015189 0.7129586722595505
15.246164021638094 284.6759341853722 0.7140040646877083
15.25139157659151 284.2585761262547 0.7124663277638236
15.256619131544927 285.4301271175982 0.713664295506621
15.261846686498343 282.4251385437322 0.7087680348151294
15.267074241451759 280.03633640933924 0.7054949729044226
15.272301796405175 278.06499351866546 0.7033739304764998
15.277529351358591 276.12772622237634 0.7018872569856356
15.282756906312008 277.14596074212494 0.7027892445717081
15.287984461265424 278.48534021774736 0.7045688061323073
15.29321201621884 282.3337421299646 0.7086833583613193
15.298439571172256 282.46517769713296 0.7093096525678882
15.303667126125672 284.452606934061 0.712389262061065
15.308894681079089 284.8272339210785 0.7122231765243275
15.314122236032505 285.39308191421236 0.7128420160681725
15.319349790985921 286.8826826464912 0.7143922601029147
15.324577345939337 290.9607235860652 0.7190949313422442
15.329804900892753 294.7377226420936 0.7241245327130016
15.33503245584617 296.53332062337176 0.7247897823486916
15.340260010799586 294.5311882422349 0.722768691249936
15.345487565753002 296.61405711663406 0.7251592442297153
15.350715120706418 298.8785811885216 0.7281957951481852
15.355942675659835 299.7824649954345 0.7289336501922884
15.36117023061325 301.7392880165465 0.7313557648281276
15.366397785566667 301.00357915405715 0.7294999742566677
15.371625340520083 301.7211274917196 0.7298824439178705
15.3768528954735 303.14256221591677 0.7315963831976875
15.382080450426916 304.2587552584014 0.7324894798768417
15.387308005380332 306.01806799345286 0.7339481785445627
15.392535560333748 305.50881950321644 0.7341021794278406
15.397763115287164 300.77383579279353 0.7373168765530094
15.40299067024058 300.56272318561173 0.7455205661107082
15.408218225193997 298.96132850269714 0.7479830305982585
15.413445780147413 296.33117574768215 0.7479675381191461
15.418673335100829 297.92604823278265 0.7551743074899611
15.423900890054245 298.7549625980351 0.75982698084318
15.429128445007661 302.26230726294176 0.7687362823674851
15.434355999961078 304.77816637038677 0.7736046891238029
15.439583554914494 306.46407979569915 0.7774543494772791
15.44481110986791 306.3935526671901 0.7798133477199408
15.450038664821326 305.8401129458651 0.780904992393829
15.455266219774742 300.5903646437518 0.7759644047217593
15.460493774728159 297.8339755106253 0.7742068988288643
15.465721329681575 297.32908824947106 0.7754365237411975
15.470948884634991 297.4748949331435 0.7788650535816078
15.476176439588407 300.2212107675552 0.7850695042036515
15.481403994541823 298.2592030210136 0.7853381723066285
15.48663154949524 298.45318716125496 0.7883169180735736
15.491859104448656 299.357224684132 0.7900140573918452
15.497086659402072 297.94446074407756 0.7900909018334719
15.502314214355488 295.9075745601248 0.7890683834940349
15.507541769308904 294.7687805356081 0.7904133261425942
15.51276932426232 290.7527534204658 0.787851438393788
15.517996879215737 290.66814413229247 0.7888501229560172
15.523224434169153 290.469264496135 0.7906180926689022
15.52845198912257 290.13393376927985 0.7913376070242512
15.533679544075985 290.00301653035876 0.7920698487590129
15.538907099029402 290.0156961483883 0.7938602499977344
15.544134653982818 287.2378790931654 0.7912391812833641
15.549362208936234 286.5704598041115 0.7925818960817402
15.55458976388965 287.2962985702593 0.7960139373229964
15.559817318843066 288.01168975278665 0.7988045123814831
15.565044873796483 284.24122555113155 0.7955216137572148
15.570272428749899 281.2247349158489 0.7922892126864126
15.575499983703315 279.59746261361107 0.7917838380602149
15.580727538656731 280.50235744956314 0.7935470308573481
15.585955093610147 282.21285199671195 0.7972850745539742
15.591182648563564 283.1329007325836 0.8006295802747068
15.59641020351698 279.497200822297 0.7978261676859668
15.601637758470396 281.3920596021366 0.8032814026085189
15.606865313423812 281.5488875132158 0.807119269188722
15.612092868377228 279.73103254455845 0.80507107013219
15.617320423330645 280.26082513259166 0.8070708857412436
15.62254797828406 278.73732023404557 0.8065864812123651
15.627775533237477 279.51958776959844 0.807697811079239
15.633003088190893 277.385158870322 0.8066981655840824
15.63823064314431 275.6001378059788 0.8023975280965044
15.643458198097726 270.82802484646874 0.781962543256533
15.648685753051142 269.4629751062748 0.7746494678393224
15.653913308004558 270.2889306424947 0.7704590738119405
15.659140862957974 270.4938037319044 0.7687576324020083
15.66436841791139 273.24707397341206 0.7704481674909
15.669595972864807 274.22157793033807 0.7688839083029846
15.674823527818223 275.5034035497108 0.7685605620368299
15.680051082771639 273.7803050014867 0.7624114503056236
15.685278637725055 273.55144860016316 0.760146462297817
15.690506192678471 270.1237375787855 0.7539477507773771
15.695733747631888 266.6766238810717 0.7477612756608263
15.700961302585304 265.9663459120371 0.7463792814113631
15.70618885753872 266.2483324134955 0.7461080771602989
15.711416412492136 268.1236973276524 0.7477304203893395
15.716643967445552 269.0497009550608 0.747710965993773
15.721871522398969 267.1858010809697 0.7427486029439989
15.727099077352385 269.4782159264225 0.7460456047873048
15.732326632305801 273.6128807906332 0.7513972423814036
15.737554187259217 274.96086760654174 0.7530848370553157
15.742781742212633 277.2150945406727 0.7552026501093051
15.74800929716605 277.6803057871418 0.7544904468658886
15.753236852119466 278.19829139604417 0.7541105437735628
15.758464407072882 279.82668366407415 0.7550615204326018
15.763691962026298 278.3103333179232 0.751129377802782
15.768919516979715 278.20155536963966 0.7497306429546754
15.77414707193313 277.37253222126725 0.7476810744812333
15.779374626886547 277.7486793220984 0.7470025134780858
15.784602181839963 279.3562633314108 0.748006918604097
15.78982973679338 280.5012666704638 0.7494464809207954
15.795057291746796 282.48138027620587 0.7525175777810554
15.800284846700212 281.96584101890176 0.7522137682886446
15.805512401653628 280.06545157978576 0.7496065969879623
15.810739956607044 278.30622489105394 0.7464539112131399
15.81596751156046 277.72729789442246 0.7449193545991463
15.821195066513877 278.4974891998972 0.7447481895995133
15.826422621467293 280.9690874138099 0.7470171052428023
15.831650176420709 283.0017048687653 0.7499267830461849
15.836877731374125 280.61050233900045 0.7461754682392615
15.842105286327541 279.51476439175144 0.7453116204857585
15.847332841280958 279.44397955509913 0.7441381060267491
15.852560396234374 275.89671694153674 0.7394193196278284
15.85778795118779 274.2877794050974 0.7361166676499628
15.863015506141206 272.8982713881157 0.7343695262806693
15.868243061094622 272.44111952609995 0.7337009315004823
15.873470616048039 270.6366659378093 0.732038862608241
15.878698171001455 269.86446436223434 0.7318307709862791
15.883925725954871 272.59406265372894 0.7347610801774408
15.889153280908287 274.64371166883836 0.7368032033521502
15.894380835861703 276.8459387704364 0.7396170715961677
15.89960839081512 273.35790638926 0.733795350821606
15.904835945768536 272.48995525428955 0.7318247487888032
15.910063500721952 272.884595566382 0.7309983537561635
15.915291055675368 273.5362975127274 0.7303017106204163
15.920518610628784 275.94661361400284 0.7342488954104016
15.9257461655822 274.71237008008666 0.7320352083922472
15.930973720535617 274.7169527415356 0.732343825970875
15.936201275489033 273.11810615304387 0.7300626057641852
15.94142883044245 276.30766238292654 0.7328066754072311
15.946656385395865 277.715651720567 0.7353143120985782
15.951883940349282 277.5125989363832 0.7354555451703886
15.957111495302698 277.9631788465724 0.7353083668304061
15.962339050256114 277.53954274174396 0.7347171815102128
15.96756660520953 278.8625539624194 0.736979282348038
15.972794160162946 281.22563853722215 0.7404294486664508
15.978021715116363 280.6637301305463 0.7388217982163283
15.983249270069779 283.6672760282185 0.7428033640969001
15.988476825023195 283.979501355448 0.74262721532165
15.993704379976611 283.7685914283715 0.7437882188891455
15.998931934930027 282.5848065605207 0.7420162215975927
16.004159489883442 280.18724597149856 0.7394858764292922
16.009387044836856 279.3577305602094 0.7375932590681765
16.01461459979027 278.1386452597148 0.7350260761814473
16.019842154743685 278.17090353648956 0.7354531240226841
16.0250697096971 273.63233597151185 0.7282128193455275
16.030297264650514 273.85476040796215 0.7293423498423289
16.03552481960393 273.57956865716665 0.7285271281228118
16.040752374557343 275.76842932021725 0.7315495954084975
16.045979929510757 279.1550851029975 0.7358426791544335
16.05120748446417 280.42216791787155 0.736591752752673
16.056435039417586 284.30623904822016 0.7407223194705395
16.061662594371 286.40881478085765 0.7423179753843727
16.066890149324415 293.9041310006483 0.7506228288991421
16.07211770427783 298.15565934640426 0.7559299024223796
16.077345259231244 300.7048502892216 0.7585889854167717
16.08257281418466 303.72534410254445 0.7627705462068671
16.087800369138073 304.68155983410156 0.7640345237017784
16.093027924091487 306.09889612506953 0.765537140279688
16.0982554790449 309.9159729362959 0.7698274741657799
16.103483033998316 314.18180578889985 0.7756034667320715
16.10871058895173 319.16190748611405 0.7812459113370072
16.113938143905145 321.38361513808275 0.7841731656421299
16.11916569885856 319.2947688707307 0.7811474185883056
16.124393253811974 317.2837321891733 0.779339412948362
16.129620808765388 315.79467320091595 0.7774230482767585
16.134848363718802 316.05495423851454 0.7777839671948149
16.140075918672217 314.35668320287056 0.7754165642255009
16.14530347362563 316.9580100318283 0.7781386963089313
16.150531028579046 317.89865521119697 0.7790912517583803
16.15575858353246 320.4511751280074 0.7814401841938133
16.160986138485875 319.8013787951632 0.780706980441131
16.16621369343929 316.27311683323387 0.7764074141673573
16.171441248392703 311.7557780012765 0.7716972244132656
16.176668803346118 307.9189241822468 0.7684753831981381
16.181896358299532 304.6979041189237 0.7642370457967632
16.187123913252947 303.2855211424379 0.7626218314933859
16.19235146820636 299.58963332198294 0.7580504315500243
16.197579023159776 294.5871031991081 0.7525543507349288
16.20280657811319 287.00201926443617 0.7435340658178834
16.208034133066604 282.4300545723117 0.737977089114133
16.21326168802002 277.9566360260273 0.7325137922111905
16.218489242973433 272.906732798146 0.7249833178205567
16.223716797926848 269.18659562135446 0.720892912663399
16.228944352880262 265.4728255972041 0.7162286318383039
16.234171907833677 264.1988954579831 0.7144719261311511
16.23939946278709 262.48763311139714 0.7134128005974463
16.244627017740505 260.89820088051374 0.7113484193010305
16.24985457269392 261.077912046732 0.7115503164299953
16.255082127647334 260.454445188898 0.7105734068557126
16.26030968260075 258.4452443296509 0.7082790801850659
16.265537237554163 260.2172182596919 0.7115973418357011
16.270764792507578 257.8268399727378 0.7073822662309215
16.275992347460992 257.26559405080764 0.7073808009828132
16.281219902414406 253.7045830898255 0.7036935135525361
16.28644745736782 252.628888196361 0.7025252647866934
16.291675012321235 254.28736213821597 0.7037682286132836
16.29690256727465 256.64540357017574 0.7048708790521611
16.302130122228064 256.36005201978077 0.7039536106172952
16.30735767718148 257.1980457383313 0.7040495244798177
16.312585232134893 254.88352605074144 0.7001307558605645
16.317812787088307 254.6785957960138 0.6998379345924555
16.323040342041722 252.65585751753127 0.6971606303034018
16.328267896995136 254.21433134191773 0.6989000924975994
16.33349545194855 252.40152949702338 0.696082052749785
16.338723006901965 251.01058014487114 0.693767096947354
16.34395056185538 252.95740237796332 0.694779071272598
16.349178116808794 256.05080366128226 0.6988742299128793
16.35440567176221 259.5162372077058 0.7024667637805785
16.359633226715623 261.69974398263054 0.7059472261793178
16.364860781669037 263.08970850356667 0.7088833522744397
16.37008833662245 270.9199932058485 0.7193327208355033
16.375315891575866 276.1410315916175 0.7263965597472755
16.38054344652928 279.31265749264855 0.7284975755191504
16.385771001482695 281.4678576356753 0.7309003014043562
16.39099855643611 283.19667303693024 0.7319161167272905
16.396226111389524 284.0901126176494 0.7324133885252269
16.401453666342938 283.49210509149395 0.7311366833697349
16.406681221296353 284.93001695511566 0.7335490279736233
16.411908776249767 284.8804718905746 0.7332440855190732
16.41713633120318 284.8631122283764 0.7333901796796819
16.422363886156596 283.99395114522304 0.7312197489263953
16.42759144111001 279.68045718798936 0.7258442262930588
16.432818996063425 275.7030568957633 0.7210997314105817
16.43804655101684 274.30004348578404 0.7208509616648714
16.443274105970254 270.96690512312733 0.7180977514715021
16.448501660923668 269.4553043594463 0.7161625830709131
16.453729215877082 269.5604502885783 0.7159236838508698
16.458956770830497 268.58155491152354 0.7142912604238533
16.46418432578391 265.9838141763899 0.7104172194201513
16.469411880737326 260.84399916091667 0.7015862708059005
16.47463943569074 259.829525497096 0.7017155807107675
16.479866990644155 262.3684623981188 0.7041711042560518
16.48509454559757 266.4143733189965 0.7102401209132007
16.490322100550983 268.7550971837752 0.7136201007895492
16.495549655504398 269.6057492341704 0.7140128292679606
16.500777210457812 269.4999362747117 0.7133398777291494
16.506004765411227 271.408436636539 0.7146390330905614
16.51123232036464 270.76932086355265 0.7123429381312988
16.516459875318056 267.74212435899386 0.7083110261122397
16.52168743027147 262.02497546776203 0.7019417276733637
16.526914985224884 259.92759516857546 0.6984382787767183
16.5321425401783 262.70198386838734 0.70241950531825
16.537370095131713 267.4787044292219 0.706968290238511
16.542597650085128 267.02198987284186 0.7060640133091929
16.547825205038542 266.82356209754016 0.7072974135735742
16.553052759991957 266.1973937940305 0.7063461618102714
16.55828031494537 263.83752575969487 0.7036509450309693
16.563507869898785 260.84077849150106 0.6999602869462359
16.5687354248522 261.1284726375018 0.7018414786790358
16.573962979805614 257.5680118632158 0.6975724581187682
16.57919053475903 258.48520941301814 0.6998032362945946
16.584418089712443 257.50243176672654 0.69849440739928
16.589645644665858 255.04163966408166 0.6945147061428099
16.594873199619272 256.00578731518164 0.6950568946760717
16.600100754572686 250.93781512199234 0.6881421230289255
16.6053283095261 250.93922581848608 0.6894308577579799
16.610555864479515 254.07578509768044 0.6941106268904156
16.61578341943293 254.8846519982929 0.6961811767688799
16.621010974386344 253.36917798993827 0.6937533714604164
16.62623852933976 251.870371524907 0.6906641639073914
16.631466084293173 251.18342808038173 0.6881137072322454
16.636693639246587 251.27580019957497 0.6857322423669643
16.641921194200002 251.94769720502498 0.6865668373211841
16.647148749153416 253.8754340337411 0.6888030165469716
16.65237630410683 253.65752732124975 0.6886088062263797
16.657603859060245 253.55649423865793 0.6898606781959088
16.66283141401366 250.27888204805967 0.6847582907868993
16.668058968967074 249.4506168193781 0.6834954946054453
16.67328652392049 246.3843544355796 0.6797293657013869
16.678514078873903 245.62361354180064 0.6783181552729785
16.683741633827317 245.40984176124243 0.6785553002206404
16.68896918878073 244.78804820382493 0.6783220409572864
16.694196743734146 239.98128991518948 0.6713762351633065
16.69942429868756 239.00238644938307 0.6706815950634796
16.704651853640975 238.55310082047544 0.6687357821327246
16.70987940859439 238.03877710939116 0.6669289597201901
16.715106963547804 237.33159255782311 0.6651452037035499
16.720334518501218 233.2981424830033 0.6601331159192091
16.725562073454633 234.39406544406629 0.661998612028604
16.730789628408047 233.57863948217562 0.6626974752803036
16.73601718336146 231.25684296161882 0.6585603295770331
16.741244738314876 230.51844403694088 0.6565153059989085
16.74647229326829 227.86402475340844 0.6519362513744157
16.751699848221705 228.6241783502842 0.6540607366377151
16.75692740317512 227.58244510552794 0.6542823400669796
16.762154958128534 228.74299080984463 0.6561228467207432
16.767382513081948 228.20060468330772 0.6555177726488552
16.772610068035362 227.78059226492056 0.6558929074298088
16.777837622988777 228.37986776838295 0.6562067563109576
16.78306517794219 232.37560837617974 0.6635820143243597
16.788292732895606 234.75670964442926 0.6655270202723933
16.79352028784902 236.54197139719935 0.6688262515333507
16.798747842802435 236.8016342424505 0.6685584420441274
16.80397539775585 234.5022556453114 0.6657207870689215
16.809202952709263 230.52525000832154 0.6576868719118186
16.814430507662678 226.0418096688513 0.6513030374705863
16.819658062616092 224.7745887285346 0.6495087174746196
16.824885617569507 223.16476712288883 0.6478885300163785
16.83011317252292 223.37086485584197 0.6498861674889235
16.835340727476336 224.4231747106336 0.6509243568039424
16.84056828242975 223.58942090383184 0.6495819216159825
16.845795837383164 225.07160140468184 0.6514969854111845
16.85102339233658 222.8757120418765 0.647444187095131
16.856250947289993 222.54396328050726 0.6459625506243379
16.861478502243408 221.01866972418463 0.6436801134134735
16.866706057196822 221.50633189511703 0.6449859561261733
16.871933612150237 222.06553059566494 0.6480976746121261
16.87716116710365 224.44427777065366 0.6521477422289937
16.882388722057065 223.28996394681317 0.6519603037576099
16.88761627701048 223.1246204795412 0.6500101936066185
16.892843831963894 222.02326720344743 0.6473027551960882
16.89807138691731 223.05181560097796 0.648449913765788
16.903298941870723 220.43418958912858 0.6447559896505326
16.908526496824138 220.23706177940693 0.6429374707092417
16.913754051777552 218.84062866756855 0.6397119875461726
16.918981606730966 221.9155092306294 0.6438864780366923
16.92420916168438 224.73913467525063 0.6483455944595279
16.929436716637795 222.71320397741437 0.6469984169973186
16.93466427159121 222.0508641470759 0.646157514084165
16.939891826544624 220.99295489249084 0.6450780753544691
16.94511938149804 220.53184180820062 0.6437002859599258
16.950346936451453 222.2866702769887 0.6459065243942892
16.955574491404867 223.6196853575049 0.6481442342878204
16.960802046358282 224.5259278761377 0.6489847857133585
16.966029601311696 226.05205717908223 0.650670245641785
16.97125715626511 227.13069359545005 0.6504004982342636
16.976484711218525 227.61097963836653 0.6510859486151876
16.98171226617194 226.33117696397753 0.6517281953668638
16.986939821125354 224.63648059945228 0.6503008766170115
16.99216737607877 222.70713460420754 0.6480124825577759
16.997394931032183 224.87052827321506 0.6504358208050466
17.002622485985597 226.02112243082692 0.6499318527192508
17.00785004093901 229.1494088247885 0.6527852734429654
17.013077595892426 229.04410326124923 0.6531011746268757
17.01830515084584 227.74900084820854 0.6507718747202447
17.023532705799255 225.35443177527955 0.6491310683658987
17.02876026075267 225.3008607231362 0.6513236330982888
17.033987815706084 226.7848032549682 0.6521675011799408
17.039215370659498 227.69695601186538 0.6543610966146192
17.044442925612913 225.79198009495894 0.649385582164844
17.049670480566327 224.2162510345513 0.6455743633590411
17.05489803551974 222.76190891630145 0.6426838474883549
17.060125590473156 224.13514858110725 0.6424745300338999
17.06535314542657 224.47150917302176 0.6442756468124612
17.070580700379985 226.84760234144338 0.6491206727522735
17.0758082553334 229.29175911468215 0.6544292930893222
17.081035810286814 228.00145460897082 0.652207994062368
17.086263365240228 227.7112647514771 0.6502122139068142
17.091490920193642 226.56487841482237 0.6473921971781276
17.096718475147057 227.1973369108681 0.6487390018275415
17.10194603010047 226.3878718640015 0.6473381385050714
17.107173585053886 227.8762474527008 0.6503951344515022
17.1124011400073 229.47584774475328 0.6531991832917033
17.117628694960715 233.46353620615736 0.6589849849895345
17.12285624991413 235.3042729408347 0.6620984231961017
17.128083804867543 236.72618401745225 0.662395695341192
17.133311359820958 236.21692393419778 0.6598093118998638
17.138538914774372 235.17280097202882 0.6592453390768911
17.143766469727787 235.603951513397 0.6589903101112453
17.1489940246812 236.7482208574916 0.6607250789214267
17.154221579634616 236.44011045718398 0.6603991123192292
17.15944913458803 234.50102299232356 0.6583371487381722
17.164676689541444 235.70733471836533 0.6611530762464425
17.16990424449486 238.5123070034444 0.6642218856527367
17.175131799448273 244.53845555637076 0.6709387453391972
17.180359354401688 247.9603524582638 0.6756123494031283
17.185586909355102 247.48168181854402 0.6749902280111937
17.190814464308517 245.04432699761787 0.6696988343236031
17.19604201926193 245.75334374908732 0.6712573482301618
17.201269574215345 248.43909290492195 0.6743359321980602
17.20649712916876 250.87528703910556 0.6789868567505396
17.211724684122174 250.3243465077679 0.6784286263652821
17.21695223907559 249.51011466999137 0.675785945482325
17.222179794029003 250.67635410910097 0.6780938405039595
17.227407348982418 251.43933540267153 0.6786117987676819
17.232634903935832 252.29300882254617 0.6806338148842623
17.237862458889246 252.30108652316554 0.6808730007924557
17.24309001384266 249.6143493856404 0.6771587001279672
17.248317568796075 247.287951257543 0.6737683441344132
17.25354512374949 244.80650999682865 0.6696902288688391
17.258772678702904 244.3803505868782 0.6698766898234274
17.26400023365632 244.8375524792199 0.6716405818559805
17.269227788609733 242.50452399610163 0.6686413016658164
17.274455343563147 240.4658946536784 0.6658059226552904
17.279682898516562 240.05773067674542 0.6650041802327019
17.284910453469976 239.90413474009608 0.6634136406991666
17.29013800842339 241.10789307146615 0.6650360828638548
17.295365563376805 241.49548035342988 0.6657329654921652
17.30059311833022 244.03997963906258 0.6692149847752861
17.305820673283634 245.70401197410845 0.6708553337104599
17.31104822823705 244.86799218122525 0.6698587147565735
17.316275783190463 241.8540521157503 0.6644723008311274
17.321503338143877 241.44244907271576 0.6652176584398621
17.32673089309729 242.5224179718901 0.6671820076484394
17.331958448050706 243.07076219543015 0.667987652288613
17.33718600300412 242.9595895568814 0.6675240301855094
17.342413557957535 242.92770879649865 0.6661130976549189
17.34764111291095 244.9187842111451 0.6694039889842046
17.352868667864364 244.8213930057716 0.6697736821126848
17.358096222817778 241.95954329996812 0.6664893877872935
17.363323777771193 240.98744032125063 0.6650927844617541
17.368551332724607 241.28782544554764 0.6653150057661121
17.37377888767802 240.32110985615984 0.6638985314629338
17.379006442631436 240.29861818614788 0.6632758491812286
17.38423399758485 237.97220290968338 0.6604118692573114
17.389461552538265 236.02590064612278 0.65759354939801
17.39468910749168 236.79367862808755 0.6595277641375177
17.399916662445094 236.97590618341349 0.6598333203099876
17.405144217398508 238.48621037200147 0.6613078287114779
17.410371772351922 237.59558891754452 0.6589510154749546
17.415599327305337 239.29438014817575 0.6614996337309315
17.42082688225875 241.27180510259828 0.6662386931518208
17.426054437212166 242.16446673628357 0.6686752395668667
17.43128199216558 243.42185327417198 0.6709997578518259
17.436509547118995 241.678954743391 0.6671793855112094
17.44173710207241 242.7036130990082 0.6674242104726716
17.446964657025823 242.18660685691057 0.6657901271286202
17.452192211979238 243.0451451861651 0.6680277474564653
17.457419766932652 242.25111190209446 0.6683302698515289
17.462647321886067 241.7439318677971 0.6677234611495109
17.46787487683948 243.37645779605117 0.6686003987608872
17.473102431792896 241.90475206199875 0.6658640741920661
17.47832998674631 242.58243770690765 0.666360947452137
17.483557541699724 239.88306820567598 0.6628730377143575
17.48878509665314 240.93929280338807 0.6649880760931618
17.494012651606553 243.20629684765726 0.6676186666324813
17.499240206559968 246.94564958647337 0.6724532297979289
17.504467761513382 248.75568442492022 0.6746750407405081
17.509695316466797 249.27431668740346 0.673974691905339
17.51492287142021 245.42043658990062 0.6695898587987866
17.520150426373625 242.9942854928864 0.6659106252703486
17.52537798132704 242.35568271799426 0.6640343551097575
17.530605536280454 242.7400382432857 0.6634188644856686
17.53583309123387 242.7845310839282 0.6630187059715792
17.541060646187283 242.68353809200357 0.664234936719849
17.546288201140698 245.64626255418662 0.6708302998558046
17.551515756094112 245.67771712816366 0.6722796613600892
17.556743311047526 247.73132192423506 0.6746312658430527
17.56197086600094 249.11377642824993 0.6752535779021025
17.567198420954355 250.39492177710423 0.6762432210085138
17.57242597590777 251.24745160339822 0.6768666455607822
17.577653530861184 248.95227504513528 0.6747751301167575
17.5828810858146 246.88999102108644 0.6732517362778047
17.588108640768013 245.23976149694843 0.6708866982728805
17.593336195721427 247.48282689650205 0.6736783830621483
17.598563750674842 251.48419407526697 0.6776271359111291
17.603791305628256 252.3633550261965 0.6769938780814091
17.60901886058167 254.0435209152261 0.679091360518642
17.614246415535085 254.0684176227408 0.6777540404553549
17.6194739704885 256.04158792903274 0.6805301158397212
17.624701525441914 257.5795670618428 0.6821358208139311
17.62992908039533 260.6764062132915 0.6868525446068057
17.635156635348743 262.48756369841135 0.6902543984492134
17.640384190302157 265.3681108920033 0.6946730603464564
17.64561174525557 265.45549050561954 0.6950506178964522
17.650839300208986 266.688442247568 0.6962947254109761
17.6560668551624 266.1838241651981 0.6950424932618046
17.661294410115815 266.1342956633551 0.6948394133913024
17.66652196506923 268.72800158127257 0.6966353570073459
17.671749520022644 273.6326842085571 0.701985003580305
17.676977074976058 280.37910033087803 0.709823730396978
17.682204629929473 283.84201784034116 0.713848950810119
17.687432184882887 287.5047811196174 0.7180838342186053
17.6926597398363 289.18590847666957 0.7193881782711111
17.697887294789716 292.4959868366683 0.7238105862942523
17.70311484974313 294.3372729462923 0.7261337388672424
17.708342404696545 295.47013362002133 0.7280287937812798
17.71356995964996 296.8551434269373 0.7291327251039897
17.718797514603374 297.0741277224712 0.729545356149737
17.724025069556788 302.90169082587124 0.7363647068406799
17.729252624510202 306.6165996110928 0.7411104265632751
17.734480179463617 310.1361251093985 0.7464296606510402
17.73970773441703 310.6960086885924 0.7464308232819511
17.744935289370446 311.67249223801315 0.7478529471018696
17.75016284432386 312.2205272246262 0.7479805825086723
17.755390399277275 312.1682384784773 0.7475710786285533
17.76061795423069 311.38976069127824 0.7462004939229833
17.765845509184103 308.36157439240986 0.7417783733580582
17.771073064137518 307.78666557406086 0.7412678382894899
17.776300619090932 307.9928926583332 0.7422426588634164
17.781528174044347 306.1561080782468 0.7403015864614232
17.78675572899776 302.70149878598926 0.7359678162550666
17.791983283951176 298.3630911358419 0.7302362961176609
17.79721083890459 294.7081954511539 0.7259231406691904
17.802438393858004 290.6685994955607 0.7216137116472869
17.80766594881142 284.6692783974083 0.7141985511107294
17.812893503764833 281.11022344520904 0.711555324730697
17.818121058718248 274.54620501404895 0.7036712114509862
17.823348613671662 270.7838701711534 0.6996979265457348
17.828576168625077 268.48368888549527 0.696733181100258
17.83380372357849 268.5024465519642 0.6955693186745072
17.839031278531905 267.48884221455813 0.6945547381898566
17.84425883348532 264.1482286601994 0.6889883700135124
17.849486388438734 262.0867707209882 0.6862101937048094
17.85471394339215 259.65197572585845 0.6831353991758788
17.859941498345563 258.22554002017995 0.682770849509914
17.865169053298978 259.99520857233927 0.6858929420283489
17.870396608252392 261.68357552321106 0.6883226826499401
17.875624163205806 263.77314138042016 0.6908766963270164
17.88085171815922 264.73045980899883 0.6926852839135939
17.886079273112635 265.28430124526153 0.6940225399884088
17.89130682806605 268.0722626423926 0.6969194706329072
17.896534383019464 273.8580304677657 0.7037546093539608
17.90176193797288 282.1300379166771 0.7119822804820596
17.906989492926293 290.32435395699514 0.7207202441134283
17.912217047879707 300.6850739435607 0.7328634788568535
17.917444602833122 305.816766424806 0.7380880874999176
17.922672157786536 309.2000843783753 0.7427139049020921
17.92789971273995 310.3180904402404 0.7449031536196546
17.933127267693365 313.17934382872716 0.7481457370378409
17.93835482264678 316.17399276237177 0.7524895673068542
17.943582377600194 315.34890576794345 0.7504169472675765
17.94880993255361 313.64010543019623 0.7486270086173797
17.954037487507023 310.35625506095795 0.7450626028116135
17.959265042460437 306.61034002514293 0.7410335452366833
17.96449259741385 300.29435632552986 0.733584106478969
17.969720152367266 295.7989921136142 0.7282337160987588
17.97494770732068 291.6572098838348 0.7225674498549721
17.980175262274095 287.47784232723893 0.7187128077572335
17.98540281722751 282.9489741382288 0.7137935241201586
17.990630372180924 277.8218480805295 0.7084983722213001
17.995857927134338 274.6841423092961 0.704635478256817
18.001085482087753 269.3152230113227 0.6962918732036579
18.006313037041167 265.81773823711046 0.6930670207846072
18.01154059199458 261.92994534570084 0.6877792878378612
18.016768146947996 260.3286847724991 0.6864893187843235
18.02199570190141 258.81407388521194 0.6851539241734104
18.027223256854825 256.5385990394628 0.6827309981346913
18.03245081180824 256.3321724654211 0.6822764157376116
18.037678366761654 252.84358503209998 0.6766193254146302
18.042905921715068 251.32520569304472 0.6727350500134295
18.048133476668482 249.07658784801697 0.6712798149117235
18.053361031621897 248.68086337956467 0.6703551443337568
18.05858858657531 249.3969205756394 0.672308781853046
18.063816141528726 248.40442318998274 0.6713908406389438
18.06904369648214 247.65604942081242 0.6712312588071211
18.074271251435555 252.09076071840232 0.676267366787329
18.07949880638897 254.28083297784565 0.6789974404251713
18.084726361342383 253.99985053062068 0.6777052309423113
18.089953916295798 255.06784192764076 0.6805315206167722
18.095181471249212 254.59294243746592 0.6809957197758137
18.100409026202627 256.7171275969745 0.6841857775687766
18.10563658115604 257.7504230524789 0.6838562933843804
18.110864136109456 260.64235065728207 0.6858179055209155
18.11609169106287 266.4715618409754 0.6918849651050503
18.121319246016284 276.2398529388789 0.7040893599401671
18.1265468009697 279.6656707238485 0.7077537819754542
18.131774355923113 282.13085103093357 0.7111565875790125
18.137001910876528 283.1129667600206 0.711648234954597
18.142229465829942 286.9470723254274 0.7156548901111367
18.147457020783357 291.0491181365552 0.7208125604265906
18.15268457573677 294.44790896061227 0.7251557198419069
18.157912130690185 298.5644816872652 0.7313100504512096
18.1631396856436 301.73082984891516 0.735048898199977
18.168367240597014 308.02552820423585 0.7413611281261752
18.17359479555043 315.9718998501958 0.7503998966081792
18.178822350503843 321.2139511298161 0.7553783851467947
18.184049905457258 326.858961222818 0.7623503034073625
18.189277460410672 329.70643503651064 0.7660753927667499
18.194505015364086 335.62684489506626 0.7731840466642316
18.1997325703175 339.95643617751085 0.7782695384636679
18.204960125270915 344.1783006412155 0.78241663504691
18.21018768022433 345.7080887827351 0.7835060271299561
18.215415235177744 347.0627292211261 0.7851161975344355
18.22064279013116 349.76833083775523 0.7878726265789772
18.225870345084573 355.80949125166336 0.7945769929287158
18.231097900037987 357.74057798408757 0.796489325685442
18.236325454991402 362.34245191641634 0.8010387671073489
18.241553009944816 364.60128630058153 0.8035533535769734
18.24678056489823 366.98312132649414 0.8060025399203757
18.252008119851645 368.3917967936042 0.8076335850405366
18.25723567480506 368.69845403434033 0.8075760024420762
18.262463229758474 371.12835260681203 0.810474450752101
18.26769078471189 369.4876956562999 0.8090519671102967
18.272918339665303 363.2167443856409 0.8023501250932157
18.278145894618717 353.2419682469639 0.791271277573547
18.28337344957213 341.2993293555182 0.7775920284453645
18.288601004525546 333.50891209894763 0.7687882172277632
18.29382855947896 326.44934043889486 0.761031788085537
18.299056114432375 319.22537534143106 0.7528084435015693
18.30428366938579 311.9967761451148 0.7445504402460352
18.309511224339204 305.6489822824631 0.7377552148130803
18.314738779292618 301.9471191982647 0.7339294179426545
18.319966334246033 296.3014399147479 0.727196342629051
18.325193889199447 289.00484148064896 0.7170676638062229
18.33042144415286 284.0835106866271 0.7119363289529949
18.335648999106276 280.81524409951385 0.7092618028808687
18.34087655405969 279.19067213941855 0.7090696325722584
18.346104109013105 276.652233475956 0.7056587061480112
18.35133166396652 277.5025840046542 0.7057004676115813
18.356559218919934 279.31898872746154 0.7070416814816552
18.361786773873348 280.49140458243977 0.7088636275911938
18.367014328826762 278.622570359962 0.7064993492928051
18.372241883780177 274.695886819248 0.701711512039777
18.37746943873359 272.50170945264773 0.698102997276153
18.382696993687006 274.2254780179702 0.7003870324409189
18.38792454864042 278.30498912251187 0.7083396024917472
18.393152103593835 284.6704143034576 0.7270306143057618
18.39837965854725 289.5052351518872 0.7397548345098662
18.403607213500663 291.8723418696903 0.74791544012552
18.408834768454078 297.029043821192 0.7586984719985147
18.414062323407492 303.24345787562453 0.7705474746855555
18.419289878360907 308.7524088059123 0.7816204767139688
18.42451743331432 310.9611753086563 0.7874641209145549
18.429744988267736 308.8151039171152 0.7888447998258857
18.43497254322115 302.8148053855776 0.7843578936614108
18.440200098174564 298.8925251077965 0.7812305017213866
18.44542765312798 295.9884151624542 0.7801911022870607
18.450655208081393 296.87212691697187 0.783064000256977
18.455882763034808 296.49367212744323 0.7860945079990234
18.461110317988222 296.3682175152037 0.7893337771580928
18.466337872941637 295.3667305243667 0.7908360470504212
18.47156542789505 295.4809991049573 0.7939621102891141
18.476792982848465 291.3486768823657 0.7896619533362281
18.48202053780188 290.1570564118483 0.7910841408736249
18.487248092755294 288.8779437285907 0.7914419843377731
18.49247564770871 289.4612387694283 0.7947005427931748
18.497703202662123 289.05279798006427 0.7969322576531247
18.502930757615538 289.240218848038 0.7979142821569462
18.508158312568952 286.1436019279767 0.7955535663350389
18.513385867522366 282.3960862896458 0.7923231285122467
18.51861342247578 280.5364041461743 0.7913357466824458
18.523840977429195 277.631434527222 0.7899842208109993
18.52906853238261 281.0844440533362 0.7968742118231125
18.534296087336024 281.2054346660004 0.7990289772879275
18.53952364228944 284.42097943015 0.8062057799572825
18.544751197242853 284.2406090179468 0.8070515485281667
18.549978752196267 284.6694709160721 0.8099267103986578
18.555206307149682 283.3233543126307 0.8114974938186797
18.560433862103096 283.4248806933574 0.8126703735534281
18.56566141705651 283.2056732075374 0.8142238180900542
18.570888972009925 285.6930705783302 0.8180975954813385
18.57611652696334 285.650326734466 0.8193311570266617
18.581344081916754 285.71119936650894 0.8216342662886541
18.58657163687017 284.0065608578518 0.8218868048657352
18.591799191823583 283.77252415625577 0.8242435896439831
18.597026746776997 286.59364499402767 0.8302884849354019
18.60225430173041 288.8396980925565 0.8345724087101918
18.607481856683826 289.74475515143916 0.8379121279887197
18.61270941163724 289.7121835798437 0.839145024294817
18.617936966590655 292.46341277026573 0.8446339861560845
18.62316452154407 294.30645282347734 0.8466984461423446
18.628392076497484 295.98796422448675 0.832500268282749
18.633619631450898 299.4139833273572 0.8295572309347281
18.638847186404313 302.34299224436194 0.8276008084080347
18.644074741357727 306.92770431894826 0.8297691993193028
18.64930229631114 305.18105186059756 0.8236604161467154
18.654529851264556 307.62659270458477 0.8218644266199518
18.65975740621797 314.28789338477435 0.8275558416038061
18.664984961171385 319.62957747274135 0.8309468525695567
18.6702125161248 325.0462609667067 0.8348559532886718
18.675440071078214 330.25210047249254 0.8391587080526949
18.680667626031628 335.2450108000951 0.8421832572523347
18.685895180985042 340.5555262950334 0.8465705358609523
18.691122735938457 346.1273423760076 0.8512259302312452
18.69635029089187 350.66754736313345 0.8537528712982029
18.701577845845286 353.50442786837226 0.8551059995883659
18.7068054007987 356.2773710165312 0.8565446877443582
18.712032955752115 358.23364674473265 0.8577363632844242
18.71726051070553 361.1019777666834 0.860266487370565
18.722488065658943 363.68135265524904 0.861470922259316
18.727715620612358 365.21541633245636 0.8621683942764828
18.732943175565772 365.1172251184656 0.8602603213130474
18.738170730519187 366.57964820213414 0.8610551552041589
18.7433982854726 366.3654380487369 0.8599942184844122
18.748625840426016 364.79305711933085 0.8565568111156616
18.75385339537943 361.10569248904204 0.8510611547162408
18.759080950332844 358.17759679725646 0.8463581366529819
18.76430850528626 356.06646616630735 0.8422446749514705
18.769536060239673 351.7748865128285 0.8369437274678151
18.774763615193088 346.35687379596345 0.82913898244419
18.779991170146502 340.73786722909415 0.8212352726105122
18.785218725099917 333.9423792681724 0.8118568504670327
18.79044628005333 331.1170610993991 0.807592501675198
18.795673835006745 331.74972636561847 0.8075571245684102
18.80090138996016 331.1887670400009 0.806224603904311
18.806128944913574 328.7496425642243 0.8022701880904303
18.81135649986699 324.64962644746504 0.7967558570897143
18.816584054820403 321.66915757565704 0.7934498805573745
18.821811609773818 319.66168117636266 0.7903091082870779
18.827039164727232 319.1132322837101 0.7895078118322872
18.832266719680646 314.75147108197217 0.7837235923753808
18.83749427463406 309.4498890571305 0.7767864599047933
18.842721829587475 305.16678657280636 0.7706106358733067
18.84794938454089 300.90928147942 0.7641559879980111
18.853176939494304 298.9562516024672 0.7620073237620464
18.85840449444772 298.5400871382123 0.7614396947187404
18.863632049401133 296.38015764598026 0.7581107688358739
18.868859604354547 294.7815915166525 0.7556139759435425
18.87408715930796 294.90490446533863 0.7553957163424481
18.879314714261376 292.0288863299605 0.7524299390392037
18.88454226921479 288.45398768110755 0.7478880614776562
18.889769824168205 285.9081859649557 0.7438295616801041
18.89499737912162 285.91658285734553 0.7447411599647759
18.900224934075034 288.04405014642026 0.7479662782837339
18.90545248902845 287.6279248872883 0.7494752517579307
18.910680043981863 284.8329851981486 0.7455550187253658
18.915907598935277 281.3580330729401 0.7395700655313836
18.92113515388869 278.79139683925564 0.734144584007023
18.926362708842106 276.27179954358184 0.7296801543949213
18.93159026379552 274.78023045096546 0.7285960851080311
18.936817818748935 273.0734155150804 0.7271744173070077
18.94204537370235 273.4522293049378 0.7277425897556087
18.947272928655764 275.48803853792805 0.7299231194506317
18.952500483609178 278.71704014399734 0.7330937672634701
18.957728038562593 276.6014612649279 0.7297123922238121
18.962955593516007 275.13063204760675 0.7268827744489058
18.96818314846942 273.5174696175865 0.7241734883056149
18.973410703422836 274.345548130504 0.7252712280657219
18.97863825837625 274.14066096515074 0.7239087082350931
18.983865813329665 273.1734384838373 0.7219106561094824
18.98909336828308 271.94420716512514 0.7201616693110879
18.994320923236494 272.70416356522895 0.721105697070127
18.999548478189908 274.0879286067154 0.7243767665786348
19.004776033143322 272.4676601823556 0.7220154649668609
19.010003588096737 273.91633258994744 0.7242160954189333
19.01523114305015 274.1464800871639 0.7241423913338317
19.020458698003566 273.59979345159064 0.7238921233377352
19.02568625295698 276.6019481725136 0.727684175638175
19.030913807910395 277.5418677075518 0.7279946632411366
19.03614136286381 282.65218365833044 0.7336135118743384
19.041368917817223 283.0045523337387 0.7318845106019937
19.046596472770638 282.8466821321753 0.7311033146630722
19.051824027724052 281.69741681825474 0.7293287968287865
19.057051582677467 283.07209698686717 0.7310722314101666
19.06227913763088 284.29384730512754 0.7322260884146304
19.067506692584296 283.886990040625 0.7311085268539704
19.07273424753771 283.48126875111143 0.729600208683524
19.077961802491124 284.00496504151283 0.7308843158375092
19.08318935744454 287.4574527585021 0.7355063132451264
19.088416912397953 285.9682579899322 0.7340686204323349
19.093644467351368 283.329740064741 0.7304962824013154
19.098872022304782 281.22758151118245 0.7273092846303545
19.104099577258197 279.9805313179254 0.7258435375167123
19.10932713221161 278.86046796168114 0.7236025670660187
19.114554687165025 275.8607191431842 0.7192305671463287
19.11978224211844 273.7095722281909 0.715870411985815
19.125009797071854 272.74043604154974 0.7147056675473243
19.13023735202527 274.1370233175903 0.7170638159454887
19.135464906978683 275.4694050364047 0.7186300873517252
19.140692461932098 274.3711019366051 0.7167109309906552
19.145920016885512 273.68594875079947 0.7171687849206042
19.151147571838926 271.2111371313124 0.7142076892641415
19.15637512679234 271.738670315301 0.7151624543355957
19.161602681745755 270.8968468585444 0.7144782115028763
19.16683023669917 269.6209654478099 0.7122462629925221
19.172057791652584 268.0738476881357 0.7108738031792236
19.177285346606 268.6792880065581 0.7116473965987392
19.182512901559413 269.9573208733979 0.7119954347398061
19.187740456512827 271.56665664116235 0.7144599955011275
19.19296801146624 269.51216992655225 0.7110442294200714
19.198195566419656 267.17880860267024 0.7083648377864176
19.20342312137307 265.33029035061634 0.7053686391018372
19.208650676326485 264.4615995874972 0.7025953987979641
19.2138782312799 266.9265206321011 0.7057465094533218
19.219105786233314 267.37273673305924 0.7064405006569082
19.22433334118673 266.08776350663425 0.705347672125994
19.229560896140143 263.01949648706704 0.7014963024836907
19.234788451093557 264.0399018605965 0.7024716070850802
19.24001600604697 263.83393348812336 0.7029603246434064
19.245243561000386 263.14754184600463 0.7015180916249267
19.2504711159538 264.19546412034737 0.7034261103032242
19.255698670907215 264.55436957128506 0.7040334912796089
19.26092622586063 268.1573110800536 0.7084091890716604
19.266153780814044 270.72171676687157 0.7110980084732967
19.271381335767458 270.28282033074225 0.7105782387253405
19.276608890720873 268.96616805704787 0.7079003201250885
19.281836445674287 270.6932697943292 0.7103940480938431
19.2870640006277 274.3173486181901 0.7141871248705814
19.292291555581116 276.388730073325 0.7156596090981695
19.29751911053453 278.6967551654686 0.7189244569127541
19.302746665487945 280.6381403980789 0.7218004917792055
19.30797422044136 281.8472712573775 0.7233762106515131
19.313201775394774 284.664091755732 0.7270537784529886
19.318429330348188 284.4723344548115 0.7258542508179123
19.323656885301602 286.60886399553766 0.7289178375868789
19.328884440255017 289.95701652636006 0.7316863680924113
19.33411199520843 294.14956988394516 0.7355250348908183
19.339339550161846 296.5856352853864 0.738962388577709
19.34456710511526 298.1136009267243 0.7407846608476423
19.349794660068675 300.69714998283956 0.744472924364531
19.35502221502209 304.1341795651429 0.7488135008611886
19.360249769975503 303.45868437068924 0.7471496832601937
19.365477324928918 305.6079496195449 0.7490151965967025
19.370704879882332 310.17942704254637 0.7532299503283273
19.375932434835747 316.85525360714865 0.76118369192531
19.38115998978916 319.71373725999297 0.7648032726168829
19.386387544742576 322.61568279881675 0.7680037902598339
19.39161509969599 325.4940084207902 0.7712595117983758
19.396842654649404 329.23826942365326 0.775646748906355
19.40207020960282 336.6053605348852 0.7849706769702179
19.407297764556233 337.0496928161754 0.7861732206283012
19.412525319509648 338.4858424075443 0.7868036543648694
19.417752874463062 336.6946766046287 0.7845283728180097
19.422980429416477 333.7401208693473 0.780420262130871
19.42820798436989 328.80246771415267 0.7743235716001732
19.433435539323305 326.31635943506086 0.7718052326349402
19.43866309427672 327.57008989687927 0.7732504818817862
19.443890649230134 330.4849656756207 0.7772320036348517
19.44911820418355 330.2382395890835 0.7772327087727375
19.454345759136963 332.59092452565807 0.7794313582840559
19.459573314090377 335.0635442990056 0.7825111059616773
19.464800869043792 336.7155469879236 0.7840743065279262
19.470028423997206 337.3843850381014 0.784360047491288
19.47525597895062 337.76215154086367 0.7850218814636405
19.480483533904035 335.88612826909707 0.781712079810626
19.48571108885745 336.0115023987487 0.7813371554390292
19.490938643810864 340.0157718197056 0.7857839914773957
19.49616619876428 341.2050643348398 0.7870948863318028
19.501393753717693 341.70195060100417 0.7880978520143721
19.506621308671107 340.1703815748675 0.7862549093202267
19.51184886362452 340.7796010636027 0.7865708846797657
19.517076418577936 344.06334549955153 0.7902804721577479
19.52230397353135 344.7174785367779 0.7907275853234563
19.527531528484765 346.0289480783726 0.7923882505317157
19.53275908343818 345.92997256459404 0.7925924485476734
19.537986638391594 347.4403362314637 0.794253814857164
19.54321419334501 352.16267902087975 0.7996854186492256
19.548441748298423 356.77529254256837 0.8045731168886607
19.553669303251837 361.7318733139022 0.8101470523605486
19.55889685820525 364.4113644230751 0.813225989705525
19.564124413158666 365.7006475053425 0.8140159124948346
19.56935196811208 369.0318176300651 0.8176214813081596
19.574579523065495 372.4297194202702 0.821009021520649
19.57980707801891 374.53700084604867 0.8233890693818329
19.585034632972324 373.66039128567746 0.8226373083247278
19.590262187925738 374.31626715014716 0.8229109705981043
19.595489742879153 378.0053833520081 0.8265991893454041
19.600717297832567 384.0655622889901 0.8333585048502049
19.60594485278598 386.53847804826154 0.8363076998033856
19.611172407739396 384.69484333329007 0.834672746798797
19.61639996269281 384.3428727959256 0.8339170872060003
19.621627517646225 384.09839551177686 0.8330836409503733
19.62685507259964 385.5339452199851 0.8345298308966864
19.632082627553054 383.35799725907486 0.8319756673414345
19.637310182506468 381.5646484087138 0.8300980044997975
19.642537737459882 381.4881285765182 0.8300557997615575
19.647765292413297 383.5048181306284 0.8319021963723293
19.65299284736671 385.47601915981403 0.8343330166644448
19.658220402320126 386.70867417171144 0.8353078157223058
19.66344795727354 388.29587082739886 0.8369187733850992
19.668675512226955 389.3859425444475 0.8378583138528708
19.67390306718037 390.8384387484215 0.8389950971521747
19.679130622133783 393.80897167455845 0.8421987794558502
19.684358177087198 398.4206918093287 0.8471249275354735
19.689585732040612 402.5857689248337 0.8514189692401992
19.694813286994027 405.28990890575585 0.8544697408235428
19.70004084194744 405.7374822093608 0.8548143423673008
19.705268396900856 404.3507327099297 0.8532217220553767
19.71049595185427 403.81783995865453 0.8528811476329609
19.715723506807684 400.1271295295344 0.8488663662711443
19.7209510617611 396.40439535718855 0.8454709820718331
19.726178616714513 390.03472451530996 0.8386202054475446
19.731406171667928 384.3515981011973 0.8321960885003231
19.736633726621342 376.17233128353035 0.8233389262213702
19.741861281574757 369.9991517392382 0.8163185575176087
19.74708883652817 363.62323437832515 0.8093599413636168
19.752316391481585 364.29897137655644 0.8104940708292223
19.757543946435 362.6752264992352 0.8083745265172659
19.762771501388414 356.6350114939422 0.8021316576941666
19.76799905634183 350.686021465829 0.7956213897861751
19.773226611295243 344.37684519227946 0.788649287763851
19.778454166248657 341.2536394273258 0.7854340788972629
19.783681721202072 336.27035512449856 0.778865894482382
19.788909276155486 333.4153113183079 0.7759992686013457
19.7941368311089 332.7395245813862 0.775198252192521
19.799364386062315 333.6191814416116 0.7764684773096607
19.80459194101573 332.50654032317817 0.7748757139292599
19.809819495969144 329.6456744025234 0.770938939959002
19.81504705092256 325.4261171133325 0.7662513963377664
19.820274605875973 321.46252346455157 0.7618964005371476
19.825502160829387 318.90440058671555 0.759412854954303
19.8307297157828 313.2232287474609 0.7522852197114875
19.835957270736216 305.536773335031 0.7434381096719528
19.84118482568963 304.6994889110353 0.7423307994562801
19.846412380643045 307.42154486781095 0.7464320067120815
19.85163993559646 309.82213654080226 0.7488343833835583
19.856867490549874 308.8100444960467 0.7472641870073561
19.86209504550329 305.2856758696716 0.7425558780607189
19.867322600456703 304.78911477467074 0.7414492303413742
19.872550155410117 307.1522712228247 0.74393223127326
19.87777771036353 307.9195485710747 0.7441024582114125
19.883005265316946 309.2303720117177 0.7461249492035124
19.88823282027036 308.16698071825425 0.7452757548283989
19.893460375223775 306.6977331691866 0.7445030851442659
19.89868793017719 305.1404818084539 0.7433359400162411
19.903915485130604 302.4958744967735 0.7391815801050388
19.909143040084018 298.65245205426874 0.7333861116770606
19.914370595037433 298.7024139964633 0.7324751041248
19.919598149990847 297.6202136275208 0.7308111789906837
19.92482570494426 300.1303784368417 0.7348699400289386
19.930053259897676 301.6560310185961 0.7378253125809019
19.93528081485109 302.43736565853567 0.7391900437721961
19.940508369804505 299.97106844063 0.7371070474020486
19.94573592475792 296.27262983182857 0.7326301412778363
19.950963479711334 294.41967453451537 0.7308160642172908
19.956191034664748 292.8814260714885 0.7286305401483548
19.961418589618162 297.0954820532792 0.7332013174434269
19.966646144571577 295.8493025991745 0.7311441835730385
19.97187369952499 296.1985228868138 0.7317275940885669
19.977101254478406 297.14265014078353 0.7320968332320367
19.98232880943182 299.2019492071179 0.7344456805990539
19.987556364385235 303.0245967090071 0.7387688386626193
19.99278391933865 304.7883661024929 0.7416992311631446
19.998011474292063 302.52299973793146 0.7390300455674929
20.003239029245478 299.986493745212 0.7355975706140542
20.008466584198892 297.83681040212457 0.7321830888025428
20.013694139152307 300.7940058350808 0.7354124255756452
20.01892169410572 303.9908348986124 0.7395093848695187
20.024149249059136 307.52739776980917 0.7443861512167117
20.02937680401255 308.6316807916099 0.7456030991787552
20.034604358965964 311.7989260291631 0.7496844855277228
20.03983191391938 315.0751267570678 0.7530303097201579
20.045059468872793 320.6285066315373 0.7584621967185249
20.050287023826208 321.29303058409624 0.759553509154879
20.055514578779622 321.8577580858101 0.7596696616084408
20.060742133733036 318.43486890841604 0.7563737718267977
20.06596968868645 317.14823822731904 0.7551803318808442
20.071197243639865 315.8850281011378 0.7534935807734529
20.07642479859328 313.7122683019697 0.7512873574928246
20.081652353546694 311.5171738060674 0.7484799752117598
20.08687990850011 308.6790290440513 0.7443859962866171
20.092107463453523 304.0190955814417 0.7378438165623743
20.097335018406937 303.373501105878 0.7376510625324776
20.102562573360352 304.25420897121325 0.7394713131917843
20.107790128313766 305.543268813961 0.7420887729871462
20.11301768326718 305.0313361244137 0.7424096420142731
20.118245238220595 302.06322075362544 0.7387034378716938
20.12347279317401 302.0358936776305 0.7385922113570479
20.128700348127424 299.67348798737913 0.7344779049200074
20.13392790308084 298.63965157065826 0.7325357861266696
20.139155458034253 298.0766092407834 0.7310747163509072
20.144383012987667 299.41014195854973 0.7326673396129589
20.14961056794108 302.4344739313207 0.7363766400200503
20.154838122894496 301.72120488421535 0.7357579201883273
20.16006567784791 303.8369536951896 0.7386871319436059
20.165293232801325 304.0719982094474 0.7385172301459478
20.17052078775474 301.9310551729986 0.7354333331921169
20.175748342708154 299.89976635283654 0.7328753840187441
20.18097589766157 302.9052979444945 0.7372199515994127
20.186203452614983 304.04713433632384 0.738927201782613
20.191431007568397 305.6232578599369 0.7412461921973368
20.19665856252181 301.61805511678574 0.7367388133384496
20.201886117475226 302.97332420930445 0.7382897956846329
20.20711367242864 301.9692878215511 0.736548064813987
20.212341227382055 301.29148071837756 0.7351661178975616
20.21756878233547 298.1516540799325 0.731637125727399
20.222796337288884 294.6123744858507 0.7282133600722518
20.228023892242298 292.2221597988202 0.7259481703788269
20.233251447195713 290.66445998510466 0.722864875701067
20.238479002149127 289.65145986934505 0.7212293790636254
20.24370655710254 288.62503450367933 0.7197588208760026
20.248934112055956 288.69689314348966 0.7202285669144834
20.25416166700937 287.53065279429813 0.7185258140632
20.259389221962785 286.60949397734123 0.7168212601994441
20.2646167769162 286.69449144197256 0.7169858283893019
20.269844331869614 285.64107922140664 0.7160694419190854
20.275071886823028 286.4232778509836 0.7178598849593424
20.280299441776442 285.06363696198275 0.7164199522881012
20.285526996729857 285.9446213058553 0.7176301739580566
20.29075455168327 286.8766404041985 0.7189964998727606
20.295982106636686 286.4955173374411 0.7180530935861935
20.3012096615901 288.4254267481492 0.7190755410128855
20.306437216543515 289.2937865830608 0.7202122280028239
20.31166477149693 294.10078434700165 0.7267035978657113
20.316892326450343 295.0522191842422 0.7277755979923243
20.322119881403758 289.36020628741875 0.7209343928275789
20.327347436357172 283.34524142364876 0.7134585555891172
20.332574991310587 279.3669527892757 0.7090390322056758
20.337802546264 281.77304881393195 0.7132989937299721
20.343030101217416 284.31219238630575 0.7164597401035352
20.34825765617083 287.6520056296385 0.7209246220684333
20.353485211124244 286.0046372692235 0.7185630918644285
20.35871276607766 286.24515618428956 0.7184010770994487
20.363940321031073 284.60053122415786 0.7163475091896603
20.369167875984488 284.1343645371539 0.7146708015247446
20.374395430937902 283.6016742179823 0.7130357207340692
20.379622985891316 283.8570325827672 0.7128368475613335
20.38485054084473 283.2137305651804 0.7110629898587725
20.390078095798145 282.7908847156511 0.7118059826370204
20.39530565075156 281.90278446194907 0.7107757914832311
20.400533205704974 282.65127681753967 0.7127311187695172
20.40576076065839 282.0422066007084 0.7123805405932079
20.410988315611803 279.60486454128255 0.7094359694417519
20.416215870565217 279.7727755385956 0.7110640499733801
20.421443425518632 278.22608786317323 0.7085900413536986
20.426670980472046 278.9651805004181 0.7094392598255542
20.43189853542546 280.21784273715843 0.709574374374099
20.437126090378875 283.86307169459883 0.7138838997502004
20.44235364533229 282.52195806159494 0.7116305305011554
20.447581200285704 280.829499180379 0.7097904416060552
20.45280875523912 279.79538901548693 0.7087718735146507
20.458036310192533 282.223365768757 0.7122083953453813
20.463263865145947 282.23124995968544 0.7116531933536209
20.46849142009936 282.14149345890127 0.711279851181504
20.473718975052776 283.2266524196341 0.7123697705006174
20.47894653000619 286.1378887453889 0.7151668260425322
20.484174084959605 287.46003421377054 0.7173940995328519
20.48940163991302 288.5346903172912 0.7187118607575561
20.494629194866434 286.3222824942536 0.716278123816271
20.49985674981985 287.38555590849677 0.7180299174131828
20.505084304773263 288.81095851673564 0.7194389955541426
20.510311859726677 287.49494625197116 0.7175372927170466
20.51553941468009 288.64745108591256 0.7184326091148977
20.520766969633506 290.3894358337735 0.7200192040223472
20.52599452458692 291.3413474263266 0.7221540049983103
20.531222079540335 293.2960841433987 0.7235669319516598
20.53644963449375 291.2275468990117 0.7207540808478407
20.541677189447164 289.67194067859265 0.7181675107137251
20.546904744400578 286.87400849470066 0.7157073287778033
20.552132299353993 286.1545724519947 0.7154265375774105
20.557359854307407 286.5448654561066 0.7158746660021051
20.56258740926082 286.30481846665236 0.7149282434346732
20.567814964214236 283.7282665160804 0.7116301480738261
20.57304251916765 280.968268683957 0.7084087407250109
20.578270074121065 282.5185367107705 0.7113608237003974
20.58349762907448 281.1227127131305 0.7094917390309992
20.588725184027894 280.9944649912059 0.7094677512189375
20.593952738981308 280.9502592502476 0.7092356383379737
20.599180293934722 283.96623509504485 0.7122963971372067
20.604407848888137 286.8468534939442 0.7166939817020995
20.60963540384155 289.18265044820765 0.7194821497678039
20.614862958794966 289.462707337979 0.7201470468515241
20.62009051374838 288.28551004023836 0.7181790845479155
20.625318068701795 283.73413469203035 0.7119004830386171
20.63054562365521 282.09828709903917 0.7112359011451332
20.635773178608623 278.30192756073853 0.7062795609336672
20.641000733562038 279.8613616951286 0.7080136278738663
20.646228288515452 280.6476192991857 0.7090190646355582
20.651455843468867 281.8514964718631 0.7098569645101211
20.65668339842228 280.0736397745171 0.7082957280366662
20.661910953375695 280.7288613996376 0.7093773996265437
20.66713850832911 280.00681021596057 0.7080804423571092
20.672366063282524 280.232140475024 0.7080530095198884
20.67759361823594 280.5796564002789 0.7077061756042793
20.682821173189353 281.94664912876846 0.7097090100986222
20.688048728142768 281.43662353885765 0.7092943859644248
20.693276283096182 282.7394035233258 0.7117961002166939
20.698503838049596 281.451068890628 0.7099749249571525
20.70373139300301 282.7431371789311 0.7105335591566464
20.708958947956425 284.3098675806489 0.7121141508713603
20.71418650290984 285.404247378691 0.7140760536765367
20.719414057863254 287.71740925660276 0.716868505062448
20.72464161281667 289.04078180816384 0.7177771709577031
20.729869167770083 287.9824659517318 0.7155664081012688
20.735096722723497 286.8833974914171 0.7135594619093415
20.740324277676912 288.6127143637799 0.7158257397461367
20.745551832630326 289.7672996717439 0.7169201479640519
20.75077938758374 292.5623181966362 0.7213675093790298
20.756006942537155 291.7766536864815 0.7214839030441875
20.76123449749057 294.86766043058617 0.7255775649721408
20.766462052443984 292.5550511965021 0.7222997204488775
20.7716896073974 293.70033211468757 0.7228306036302933
20.776917162350813 293.63288115048044 0.7220204684324633
20.782144717304227 293.87727292366975 0.7220652675386002
20.78737227225764 294.75137077179664 0.7226406959448625
20.792599827211056 294.0622141621215 0.7221355316114962
20.79782738216447 299.51659783799533 0.7287760787121353
20.803054937117885 302.6553326238195 0.7333861007748683
20.8082824920713 303.8745240588319 0.7345357108043283
20.813510047024714 301.6838628548379 0.731500648810411
20.81873760197813 299.3712774482988 0.7284384389627523
20.823965156931543 298.32329751091197 0.7267145411599832
20.829192711884957 298.5118576924128 0.7268279345048986
20.83442026683837 296.51409362721495 0.7246944944844599
20.839647821791786 295.2618230560856 0.7235367318553113
20.8448753767452 291.58036259395556 0.719713004183073
20.850102931698615 288.9596576136515 0.7159352062291514
20.85533048665203 288.7225290262035 0.7150418613464466
20.860558041605444 289.11821170688773 0.7149905995151029
20.865785596558858 290.37112624133414 0.7171664903788795
20.871013151512273 287.96213768975565 0.7152867365099679
20.876240706465687 287.57231465775976 0.7151405916410849
20.8814682614191 288.4605982224689 0.7157506452203855
20.886695816372516 289.3817411313583 0.7167671712052835
20.89192337132593 292.75472299675545 0.7202621455429628
20.897150926279345 290.3421330028405 0.717030329706922
20.90237848123276 289.3544575191337 0.7162017297591009
20.907606036186174 283.62546507103434 0.7098282931623501
20.912833591139588 283.21511142552646 0.7093966638422767
20.918061146093002 283.21562041160377 0.7089478753222546
20.923288701046417 283.4917179497342 0.7091163674218671
20.92851625599983 283.4205784522922 0.7098295860488889
20.933743810953246 283.75465674231015 0.7111087951631756
20.93897136590666 283.4568441241305 0.7107699961934066
20.944198920860075 281.8215390012183 0.7092417953134134
20.94942647581349 281.4076551068873 0.7083311965855658
20.954654030766903 280.95535998385157 0.706844106141361
20.959881585720318 284.64009796694864 0.7109445714879631
20.965109140673732 284.2998756134987 0.7107133472142845
20.970336695627147 287.03401224384805 0.7149649129220191
20.97556425058056 286.83704550572236 0.7140416759566142
20.980791805533975 285.21405358561805 0.7114139890037262
20.98601936048739 282.572926658658 0.7082515018070921
20.991246915440804 280.6350048930555 0.7055683361806336
20.99647447039422 279.45504622502534 0.7042384318043873
21.001702025347633 280.24165843206197 0.7059972046743251
21.006929580301048 278.8367134397816 0.705063442369316
21.012157135254462 275.5136207638099 0.7003051297089623
21.017384690207876 272.3711596445389 0.6953422081766417
21.02261224516129 270.163335750934 0.691900993521352
21.027839800114705 270.50869366694224 0.6924274333607268
21.03306735506812 271.8658793223591 0.6942935160157646
21.038294910021534 271.94134371937724 0.695400382806725
21.04352246497495 273.1199463842266 0.6966366831971006
21.048750019928363 273.1119955070613 0.6972156678449903
21.053977574881777 274.11410035804715 0.6988988800149155
21.059205129835192 276.159644805259 0.7011874771392095
21.064432684788606 279.10563645217803 0.7046698840947591
21.06966023974202 280.5508009687646 0.7049927044178954
21.074887794695435 276.6150581838956 0.6988482063895493
21.08011534964885 272.44405961107344 0.693566193836265
21.085342904602264 268.6714257430067 0.6889163967539749
21.09057045955568 269.93129706260834 0.6914972776874997
21.095798014509093 270.95418592121734 0.6924063787823992
21.101025569462507 272.1445738968037 0.6934602425006211
21.10625312441592 270.70366876802416 0.6917050010881725
21.111480679369336 273.4403041984214 0.6954771987630011
21.11670823432275 271.66524057662804 0.6934736730125092
21.121935789276165 268.34961314661126 0.690400683947831
21.12716334422958 266.936754617968 0.6874105359247175
21.132390899182994 271.1700422489759 0.6925189235374068
21.13761845413641 276.6994545779636 0.6975786380928581
21.142846009089823 276.5566538089041 0.6970153513987846
21.148073564043237 275.3838710429117 0.6957325868176876
21.15330111899665 272.5158577718192 0.6913996177448212
21.158528673950066 273.53733700717777 0.6936541347319086
21.16375622890348 273.13624953109314 0.6929130309673404
21.168983783856895 270.746165914101 0.6885834343922604
21.17421133881031 267.52920693925074 0.6831515848874538
21.179438893763724 267.9957695963659 0.683233559475912
21.184666448717138 269.39269860739205 0.6854458116498306
21.189894003670553 270.72686075701944 0.6872843432579964
21.195121558623967 270.5594666703613 0.6873921174353802
21.20034911357738 271.78544502539506 0.688192314779286
21.205576668530796 269.58062620166095 0.6847210700334915
21.21080422348421 270.7852390050907 0.6861847108880008
21.216031778437625 272.0091079362177 0.687933799042695
21.22125933339104 273.99376836017365 0.6901687553242838
21.226486888344454 274.5192634005315 0.6909312812976679
21.231714443297868 274.40964830564576 0.6912223256957917
21.236941998251282 277.0560303733404 0.6942303085852762
21.242169553204697 274.17908506879536 0.6907595509070374
21.24739710815811 270.96336825516556 0.6860421107626629
21.252624663111526 268.6674530866953 0.6834894586936395
21.25785221806494 271.22020270281996 0.6866950995452862
21.263079773018355 273.87154824739594 0.6897821916496891
21.26830732797177 275.7362683962328 0.6923477538567444
21.273534882925183 272.6544480854772 0.6873813767446288
21.278762437878598 270.8450321606279 0.6849684427243865
21.283989992832012 269.2694020638109 0.6905154605935699
21.289217547785427 270.0563490900324 0.7016794282436124
21.29444510273884 271.2430162292106 0.7107702727552364
21.299672657692255 267.5580465515816 0.7114066644392154
21.30490021264567 266.99575119973406 0.7166093536281297
21.310127767599084 266.61213016183876 0.7189131119460972
21.3153553225525 268.86336365501376 0.7256402422686122
21.320582877505913 270.7984083626172 0.7297998533531643
21.325810432459328 270.9819302019749 0.7325695510836706
21.331037987412742 270.5465099449689 0.7342815122370878
21.336265542366156 271.74494896123775 0.739362536819548
21.34149309731957 272.1502951041427 0.7431305157906952
21.346720652272985 269.39886778173656 0.7427098812809446
21.3519482072264 264.76894437297136 0.7387186200855559
21.357175762179814 261.52900579114197 0.7370567624604695
21.36240331713323 258.7260802928154 0.7347307382945079
21.367630872086643 260.66906736873966 0.7388558448278452
21.372858427040057 261.7714789744436 0.7433945852606919
21.378085981993472 265.7573294068454 0.7514224494439237
21.383313536946886 264.3019165733094 0.7517387675440647
21.3885410919003 263.80854903892396 0.7535458687264963
21.393768646853715 263.1379005935384 0.7533935640816282
21.39899620180713 263.0990402322446 0.7554295407928886
21.404223756760544 263.81562735084975 0.7570309167093784
21.40945131171396 262.54003949901613 0.7577605200810297
21.414678866667373 266.7616018745073 0.7665247942038281
21.419906421620787 269.3629347091602 0.7732768929067442
21.4251339765742 268.59407924682813 0.7752551410430747
21.430361531527616 266.7193885041267 0.7736142240018198
21.43558908648103 266.9320398701115 0.7736179994425618
21.440816641434445 269.1528999693729 0.7775373169180237
21.44604419638786 270.53951698984804 0.7815329939745663
21.451271751341274 271.37619513622496 0.7855983375849483
21.45649930629469 274.5192670744659 0.7920104925700652
21.461726861248103 277.2937754206559 0.7979605333957891
21.466954416201517 279.1850953997507 0.8028041217784655
21.47218197115493 276.4496802117113 0.7996174245085532
21.477409526108346 275.12954677464904 0.7989643672201764
21.48263708106176 271.8919527071115 0.7948965689612413
21.487864636015175 273.5906282068805 0.7984763339345731
21.49309219096859 272.9495722477872 0.7997289272234983
21.498319745922004 272.39918660760264 0.8012971822240966
21.503547300875418 272.8022746087205 0.8049446402595928
21.508774855828833 270.29178690959213 0.7999846778760407
21.514002410782247 270.328081311111 0.7833371682011266
21.51922996573566 271.6033297007589 0.7758061159292294
21.524457520689076 274.60143524452184 0.7727287309122329
21.52968507564249 275.51159353283816 0.7700967212894811
21.534912630595905 274.3733947588356 0.7650804075993596
21.54014018554932 274.2952569354741 0.7616762467837126
21.545367740502734 276.9756915147699 0.7616104856015553
21.550595295456148 279.4517189502411 0.7614421624004694
21.555822850409562 281.6547781368465 0.7622465616964882
21.561050405362977 283.85987289026355 0.7640735213903019
21.56627796031639 284.4246786698974 0.7626375608906485
21.571505515269806 287.6310303562156 0.7657629820361689
21.57673307022322 288.4025603164594 0.7650589809607519
21.581960625176634 291.1759366871979 0.7669152918066073
21.58718818013005 287.7821364491609 0.7614469014616049
21.592415735083463 284.1013992901661 0.7538260370632767
21.597643290036878 282.5960631169258 0.7503598424209164
21.602870844990292 284.37717622704474 0.7512195392840106
21.608098399943707 286.4460198038721 0.7529331102244379
21.61332595489712 287.8871610844334 0.7537674331009809
21.618553509850535 286.15967780191374 0.7500681882684432
21.62378106480395 286.77587560856415 0.7507940930041237
21.629008619757364 288.62588813408087 0.7521578172378093
21.63423617471078 289.2588374582166 0.7524740453190697
21.639463729664193 288.93309578003004 0.7504838972176245
21.644691284617608 287.6422512516054 0.749265541824482
21.649918839571022 285.1705945996156 0.7453820774514411
21.655146394524436 282.7313459021506 0.7420032466794193
21.66037394947785 279.65773634378644 0.7366029396930684
21.665601504431265 282.42053536301904 0.7397028376632531
21.67082905938468 285.77418373559215 0.7438698927728647
21.676056614338094 288.6638799830875 0.7471495518317876
21.68128416929151 290.1420072167669 0.748327901810309
21.686511724244923 291.9260427652647 0.7491542874808998
21.691739279198337 292.40955061427917 0.7490261513864755
21.696966834151752 288.0566320332817 0.7423505390080675
21.702194389105166 282.93304540221544 0.735779251361352
21.70742194405858 281.3019240593395 0.73397642384608
21.712649499011995 286.069753715497 0.7402803354495989
21.71787705396541 291.3284222937278 0.7461146890967724
21.723104608918824 293.0563547936744 0.7484426499611262
21.72833216387224 290.0188869227637 0.7432708118696326
21.733559718825653 287.91946876376426 0.7405712998913097
21.738787273779067 288.9497471568192 0.7403819215265516
21.74401482873248 292.35732399179767 0.7441842063567363
21.749242383685896 297.6313688992971 0.7505245477693496
21.75446993863931 299.65380745683024 0.7532816400572557
21.759697493592725 298.9198375380183 0.7522946096377142
21.76492504854614 296.7730884912849 0.748713467064578
21.770152603499554 295.4214853940845 0.7467014368777282
21.77538015845297 294.4921106440182 0.7453175591090921
21.780607713406383 298.28912770420396 0.75069838197491
21.785835268359797 302.5623363525619 0.7568950722467297
21.79106282331321 309.00711187045823 0.7635048672143767
21.796290378266626 311.1398615077709 0.7646441513307681
21.80151793322004 311.2105089722141 0.7639965730593051
21.806745488173455 311.90388908516945 0.7640872657938576
21.81197304312687 313.79132717406156 0.7658467953651931
21.817200598080284 317.9400106794522 0.7707939638649851
21.822428153033698 319.445725878818 0.773144649618131
21.827655707987113 318.93406434919234 0.7726408488797595
21.832883262940527 317.815821707279 0.7711561185557374
21.83811081789394 316.3013197170691 0.7690443292290307
21.843338372847356 314.44577108642676 0.7664305833547703
21.84856592780077 311.6931020467887 0.7630019578774528
21.853793482754185 313.73806584934636 0.7654118057955763
21.8590210377076 316.9160835641284 0.7694099377091598
21.864248592661014 320.2166212951744 0.7736876574019893
21.869476147614428 319.441177857107 0.7731572798477105
21.874703702567842 316.7000328819242 0.76943355923005
21.879931257521257 314.8220802313277 0.7668537195290724
21.88515881247467 314.80359253676653 0.7672873876330962
21.890386367428086 314.5417046954467 0.7661917367146548
21.8956139223815 313.4313912934247 0.7643007563916306
21.900841477334914 312.1043078397962 0.7612281826283995
21.90606903228833 310.60113691697507 0.7596215817824811
21.911296587241743 311.16416316773467 0.7594957149389374
21.916524142195158 308.1530763379283 0.7559754870040462
21.921751697148572 304.66979424372715 0.7519716938514137
21.926979252101987 304.65471094035166 0.7513003639062891
21.9322068070554 304.0434586453693 0.750886463570677
21.937434362008815 305.673378209366 0.7529832500140712
21.94266191696223 305.8664876280764 0.7538637625154978
21.947889471915644 307.26104343406854 0.7549591713757683
21.95311702686906 306.81658273382595 0.7542025386256134
21.958344581822473 305.64258897293314 0.7528378945838583
21.963572136775888 304.66602764455587 0.7515726223657682
21.968799691729302 304.0252225692351 0.7506659365071598
21.974027246682716 304.37159579862856 0.7506340848863259
21.97925480163613 305.91915568933524 0.7518583979459126
21.984482356589545 305.2832387344664 0.7503679756519742
21.98970991154296 304.4385062026628 0.7480627203652843
21.994937466496374 304.66222999160925 0.7475969319909707
22.00016502144979 304.33523065824147 0.7476238510364451
22.005392576403203 303.55057380763003 0.7466414550814645
22.010620131356617 300.80729674786085 0.7437005200708813
22.015847686310032 301.74101351087165 0.7448112888647546
22.021075241263446 305.2120021370908 0.7484113966118618
22.02630279621686 306.9893924266899 0.7512324767091064
22.031530351170275 310.0662134116424 0.756462815236173
22.03675790612369 310.79193709726854 0.7584183690256301
22.041985461077104 310.41497517432555 0.7575129571836806
22.04721301603052 309.16581489076026 0.7545415724059624
22.052440570983933 312.36585507754756 0.7584507746216981
22.057668125937347 315.67946106082644 0.761608800604259
22.06289568089076 316.93262585631146 0.7629844897192768
22.068123235844176 316.5051293959379 0.7624604629916246
22.07335079079759 312.9986424462145 0.7581342427472849
22.078578345751005 311.693821871942 0.7564728036448397
22.08380590070442 310.0070274764552 0.7530439117857523
22.089033455657834 308.81806622843493 0.750710603856782
22.09426101061125 308.5224792174209 0.7501945029160049
22.099488565564663 311.5156645797989 0.7542361458339463
22.104716120518077 315.97531664986076 0.7598724204002056
22.10994367547149 320.6699542871315 0.7648917959376065
22.115171230424906 318.58544207036874 0.7625164551211108
22.12039878537832 315.59549102694575 0.7585915140211149
22.125626340331735 314.08855365339963 0.7565294559429968
22.13085389528515 314.9531806621868 0.7571627833994468
22.136081450238564 314.36547463871364 0.7564025139668196
22.141309005191978 311.92018665717245 0.7541342703144188
22.146536560145393 311.89479382706384 0.7542381272876687
22.151764115098807 312.92179001896096 0.7544578379865007
22.15699167005222 315.90918420611035 0.7579847044947645
22.162219225005636 314.97033256859277 0.756011691908182
22.16744677995905 315.0926500544207 0.7564659113620948
22.172674334912465 317.0214021788499 0.7592899915690533
22.17790188986588 318.33561009244266 0.7601111026376733
22.183129444819293 314.8468327860713 0.7555854058660577
22.188356999772708 312.02327570781455 0.7512194943294289
22.193584554726122 312.50620523796607 0.7522731203677875
22.198812109679537 313.2370119441106 0.7537105084525918
22.20403966463295 312.32803331637155 0.752890421115865
22.209267219586366 313.2797790956393 0.7539493356481136
22.21449477453978 314.02064951417674 0.7544516964398792
22.219722329493194 315.33420561807117 0.755397849218389
22.22494988444661 314.1210576477277 0.7548856027538344
22.230177439400023 316.07018757579397 0.7570974250908246
22.235404994353438 315.112936569677 0.7558217167579513
22.240632549306852 314.7257773198406 0.7548174623683142
22.245860104260267 312.6178466669104 0.7515436467600414
22.25108765921368 312.92641410392025 0.7519416761449952
22.256315214167095 311.7251662951159 0.7499295154322881
22.26154276912051 312.0149802313529 0.7517256347536697
22.266770324073924 313.01647451958934 0.7534490913775391
22.27199787902734 312.5489583231162 0.752520514179055
22.277225433980753 310.8829495936207 0.7501340914210163
22.282452988934168 308.846681762968 0.7474451132224449
22.287680543887582 306.86369947687683 0.7453348629841627
22.292908098840996 304.8776927782692 0.7420100946454536
22.29813565379441 304.54276965315694 0.740891696267552
22.303363208747825 303.86424383635597 0.7412994193276418
22.30859076370124 303.25523560223087 0.7414593314696639
22.313818318654654 301.67665036195297 0.7402096821719977
22.31904587360807 300.80768740689126 0.7382875809088391
22.324273428561483 300.0555495511058 0.7363865087617373
22.329500983514897 301.8982399019068 0.7388303873617719
22.334728538468312 299.68301462361995 0.7358498612274312
22.339956093421726 295.8167576501269 0.7307776988449078
22.34518364837514 293.16354639122443 0.7283157151266904
22.350411203328555 295.1005628316963 0.7319930894922717
22.35563875828197 295.5797051738846 0.7348213576931227
22.360866313235384 296.80565456948636 0.7353547980061559
22.3660938681888 295.4980194247859 0.7321485861850177
22.371321423142213 293.3110127624232 0.7280423262735554
22.376548978095627 289.99088901231744 0.7236356923774708
22.38177653304904 287.7495237681688 0.7213985750027389
22.387004088002456 287.17864331401046 0.7216533721755864
22.39223164295587 288.0554539757009 0.7223857814208112
22.397459197909285 288.73059117365403 0.7236718776592902
22.4026867528627 288.19120235640014 0.7221411566108727
22.407914307816114 286.99628349182404 0.7209948648948341
22.41314186276953 284.64577950120616 0.7191952515035888
22.418369417722943 283.2469643690552 0.7173011675497332
22.423596972676357 282.76603545390094 0.7167780356127742
22.42882452762977 281.6634675736623 0.7132486336753299
22.434052082583186 282.4870857987457 0.7141164745844533
22.4392796375366 282.3342995135848 0.7138848166471039
22.444507192490015 281.8024801775137 0.7138269820874222
22.44973474744343 279.5133622534477 0.7111607185517194
22.454962302396844 278.2433379752872 0.7094273734879555
22.460189857350258 278.93466298160484 0.7104383838279457
22.465417412303673 279.61734827003374 0.7115596545192523
22.470644967257087 279.9236157858491 0.7115602429632452
22.4758725222105 280.25664961151904 0.7127099382856794
22.481100077163916 280.225994178635 0.7136355102272561
22.48632763211733 282.3825086231897 0.715937257202085
22.491555187070745 279.7517810645174 0.7112765873662285
22.49678274202416 278.87294435963776 0.7088154086498469
22.502010296977573 276.1797661945152 0.7067515226289095
22.507237851930988 274.45255612928935 0.7040526283830211
22.512465406884402 273.02401199653116 0.701477365842076
22.517692961837817 274.3930782626892 0.7027176020892993
22.52292051679123 275.8421193725719 0.7054338064540533
22.528148071744646 276.85566696462104 0.7070418998279931
22.53337562669806 276.61077461098336 0.7052536587941773
22.538603181651474 275.5322356720755 0.7041538989762802
22.54383073660489 273.8063713377897 0.7018846674396122
22.549058291558303 274.231075617784 0.7022088755751112
22.554285846511718 274.4261959326895 0.7018391964142359
22.559513401465132 275.32443273754876 0.7025242534507495
22.564740956418547 270.71193828851375 0.6978372623712761
22.56996851137196 270.4000576435537 0.6977989739230219
22.575196066325375 270.6226850725195 0.697898755272273
22.58042362127879 273.4816107153247 0.700143309637759
22.585651176232204 272.2321893379211 0.6978784770057822
22.59087873118562 270.23635519645154 0.6958161897975621
22.596106286139033 270.0447717088328 0.6960329806361427
22.601333841092448 270.1759289705726 0.6968081515820348
22.606561396045862 273.17119953590293 0.7004897489495144
22.611788950999276 272.2768614253168 0.6987876752753308
22.61701650595269 274.0382572680498 0.7000677786693816
22.622244060906105 269.84666235770254 0.6939527258052451
22.62747161585952 269.1308002372781 0.6943389118789915
22.632699170812934 269.9575842354969 0.6965745385275149
22.63792672576635 272.42552025168806 0.6992353676125284
22.643154280719763 272.70149676850747 0.6986309266533998
22.648381835673177 274.15100124791144 0.6998270213060483
22.653609390626592 273.76147132822183 0.699898679165272
22.658836945580006 273.9362158562542 0.7003024215616673
22.66406450053342 270.9204190970854 0.6976185518526139
22.669292055486835 269.62106334688576 0.6962605310206609
22.67451961044025 269.67256820405083 0.6959977089247049
22.679747165393664 269.57136478487547 0.694986580444638
22.68497472034708 271.78128550195964 0.6973259891183012
22.690202275300493 271.99193419202703 0.6979858767749215
22.695429830253907 270.0688173103959 0.6956328109727112
22.70065738520732 269.02864139744133 0.6934800078819707
22.705884940160736 271.2977764595428 0.695808281410247
22.71111249511415 276.25623977581216 0.7019649571871301
22.716340050067565 277.07055603621507 0.7032855888566731
22.72156760502098 277.0311279564194 0.7028229100829194
22.726795159974394 271.5940283260959 0.6971190925650819
22.73202271492781 272.1632351865704 0.6974362223601821
22.737250269881223 272.6034614205114 0.6984334314048737
22.742477824834637 275.6505995234104 0.7026724719390832
22.74770537978805 276.55171213949643 0.7053913547448569
22.752932934741466 276.1672265486015 0.7047842054883902
22.75816048969488 278.0163618342351 0.7060126366804901
22.763388044648295 279.5785460437504 0.7077457737145424
22.76861559960171 282.35947744490494 0.7100723668260756
22.773843154555124 281.2080218588746 0.7083381267771133
22.779070709508538 281.16628606983886 0.7076616259338362
22.784298264461952 280.03117302709 0.7071757709373877
22.789525819415367 278.7966211664331 0.7057448733502016
22.79475337436878 278.5319550844146 0.7051113753630073
22.799980929322196 282.3995958034616 0.7087916597132361
22.80520848427561 285.81837249341834 0.7120831653368311
22.810436039229025 286.5151927721722 0.7121093420170275
22.81566359418244 284.87639574478186 0.7101479938564946
22.820891149135853 285.55004416407684 0.7118552611283533
22.826118704089268 286.14601715945 0.7127657015596278
22.831346259042682 289.32809628651313 0.7169300494446026
22.836573813996097 291.4098714699586 0.7188381054380953
22.84180136894951 292.0995129497933 0.7201625211036419
22.847028923902926 290.62996811136065 0.7182836569777918
22.85225647885634 288.9274782656027 0.7152634566558184
22.857484033809754 287.6174291487653 0.7135225312847201
22.86271158876317 288.3536605760617 0.7145115743972873
22.867939143716583 288.94432036051074 0.7159902113892036
22.873166698669998 292.20674723408877 0.7197909081664791
22.878394253623412 293.20023375014523 0.7203321756335284
22.883621808576827 296.0042167799509 0.7236092122368749
22.88884936353024 293.0497399800065 0.7197205381531919
22.894076918483655 291.72000084728444 0.717851194095352
22.89930447343707 289.59339591863653 0.7151840505625147
22.904532028390484 289.5937765206 0.7150051065816467
22.9097595833439 288.72723478265334 0.7140093216938996
22.914987138297313 287.4378712037185 0.7119928901910377
22.920214693250728 290.66599919595603 0.716449728737126
22.925442248204142 294.6406179323916 0.7208755540269114
22.930669803157556 295.22314355320793 0.7208544788669702
22.93589735811097 292.2137517160019 0.7180754026867829
22.941124913064385 292.6278094649886 0.718761900383773
22.9463524680178 292.8385316826174 0.7198835010763717
22.951580022971214 293.0301404868542 0.7192712924963174
22.95680757792463 287.9172552225435 0.7128920339133407
22.962035132878043 283.38937764075865 0.7077284162873329
22.967262687831457 282.45542739238937 0.7068391405593749
22.972490242784872 284.5502771862478 0.7097078238146363
22.977717797738286 288.28936083153 0.7140832240840548
22.9829453526917 288.5270576707668 0.7150655940562254
22.988172907645115 290.2289997163999 0.7166978814955504
22.99340046259853 289.4654466176931 0.7149638663065985
22.998628017551944 290.3460018606005 0.7154175714563832
23.00385557250536 288.2411278654616 0.7133804271419851
23.009083127458773 287.94418346911584 0.7137748863247544
23.014310682412187 286.82032914313663 0.712430470709401
23.0195382373656 287.36559901149303 0.7117571732896699
23.024765792319016 286.78740064555967 0.7117634048176112
23.02999334727243 288.7725924395467 0.7149724071215514
23.035220902225845 289.45000148860913 0.7162500284998639
23.04044845717926 288.2800336663044 0.7138271467610569
23.045676012132674 288.7889967738442 0.7135867612047547
23.05090356708609 287.80451879018557 0.7134461472608492
23.056131122039503 286.678503776328 0.7111166570430956
23.061358676992917 286.0860343972412 0.7093828974700727
23.06658623194633 285.9639993441124 0.7092870220118749
23.071813786899746 284.060479919361 0.707913956742899
23.07704134185316 286.2970226051635 0.7128299680168385
23.082268896806575 286.70488979650014 0.7131687997065621
23.08749645175999 285.76783034237303 0.7109402316389665
23.092724006713404 284.38039635772554 0.7086542324400795
23.097951561666818 281.3298284840034 0.7045370975516299
23.103179116620232 279.59638372231996 0.702207133040464
23.108406671573647 278.9595051152757 0.7011483430342762
23.11363422652706 281.1313494944395 0.7036643380616225
23.118861781480476 283.9837747263985 0.7087819158319277
23.12408933643389 281.63188428664637 0.7061569728628736
23.129316891387305 284.64526799284664 0.7101819779590265
23.13454444634072 285.98915095325935 0.7106991239311248
23.139772001294133 286.5025000899923 0.7112147351500899
23.144999556247548 286.46613409310146 0.7108764464860379
23.150227111200962 287.45414770204513 0.7123890377684462
23.155454666154377 286.1452728338094 0.7105989307532828
23.16068222110779 284.01583089951424 0.7085140171198433
23.165909776061206 281.39309448217153 0.7047808013868634
23.17113733101462 282.04707014382626 0.7058910375043602
23.176364885968034 281.8079822935618 0.7044851542250973
23.18159244092145 279.52506054871867 0.7022370625472083
23.186819995874863 279.80993492944066 0.7018425711016948
23.192047550828278 279.9776397315838 0.7031004346313895
23.197275105781692 281.9641890226617 0.705712293600513
23.202502660735107 279.77571066801295 0.7029602468638982
23.20773021568852 282.8945985464059 0.7055885567524814
23.212957770641935 283.4968546214239 0.7059041698071079
23.21818532559535 286.91052211124884 0.7099372177742084
23.223412880548764 285.5064673591926 0.7085524736032767
23.22864043550218 285.28375915331327 0.7081316436827644
23.233867990455593 282.5883171789462 0.7049954521639936
23.239095545409008 284.0862806410235 0.7067183978157383
23.244323100362422 282.1947368898584 0.7039258766682136
23.249550655315836 284.4753728958811 0.7072680420331278
23.25477821026925 285.23927679868234 0.7074624126559272
23.260005765222665 284.53060750049553 0.7082157472976188
23.26523332017608 282.00264534611415 0.7041010631286929
23.270460875129494 281.45056445547937 0.7035439342764033
23.27568843008291 283.3471960389217 0.7052159211154118
23.280915985036323 286.4642484035184 0.7098456018572631
23.286143539989737 286.1654140272906 0.7102540187294423
23.291371094943152 286.5420611883471 0.7102704170414568
23.296598649896566 286.8355046108976 0.709628245818657
23.30182620484998 285.67644564232484 0.7083102421958991
23.307053759803395 282.64427965437585 0.7036780257719362
23.31228131475681 281.9384615968426 0.7031498862390417
23.317508869710224 281.71050778440434 0.7022575796794402
23.32273642466364 283.60424367106503 0.704315778312526
23.327963979617053 284.6636783959473 0.7061722801465078
23.333191534570467 283.35395327983474 0.705620336474585
23.33841908952388 279.6882271993985 0.701732348070958
23.343646644477296 277.0519854947005 0.6983339850075202
23.34887419943071 280.15447420808005 0.7021514991487048
23.354101754384125 284.94640362983284 0.7079963735061202
23.35932930933754 287.19837496828336 0.7084593088321736
23.364556864290954 287.438056284617 0.7085466121187204
23.369784419244368 287.8919525941503 0.7086853098923316
23.375011974197783 291.6336451070681 0.7142463931439202
23.380239529151197 293.69973881047264 0.7175251419948707
23.38546708410461 291.722934598236 0.7155712317814094
23.390694639058026 290.362594462816 0.7127280503932132
23.39592219401144 287.9021192731276 0.7091769842648477
23.401149748964855 288.45762606931 0.7103399557942092
23.40637730391827 289.6985048262879 0.7122453296051565
23.411604858871684 286.9343320801894 0.709760663121585
23.416832413825098 286.8739720968005 0.7096466249033287
23.422059968778512 284.0843066197994 0.7071973505560939
23.427287523731927 287.979671540689 0.7110684981282834
23.43251507868534 290.6721285783004 0.7143706415948882
23.437742633638756 293.5568349274571 0.7163739614377703
23.44297018859217 291.1565000673146 0.712891082324096
23.448197743545585 290.96439065685985 0.7119635635416643
23.453425298499 290.5380036819311 0.7116621419158535
23.458652853452413 293.5579916704255 0.71565647902002
23.463880408405828 294.72416987323686 0.7170958424812837
23.469107963359242 293.8244613501091 0.7164363109063528
23.474335518312657 289.7187563003537 0.7111571315680297
23.47956307326607 292.6655182023177 0.7146250615409979
23.484790628219486 294.0694870480384 0.7169240642333966
23.4900181831729 294.17518339651537 0.7178889758861555
23.495245738126314 294.1230577685267 0.7178893553624972
23.50047329307973 295.3234646206021 0.7189724897026697
23.505700848033143 294.55393801930273 0.7179756884877573
23.510928402986558 293.9463426316767 0.7161386910965714
23.516155957939972 294.0502952700866 0.7154332646207094
23.521383512893387 293.87528519690403 0.7141944817544238
23.5266110678468 291.59167171623074 0.7116760441423718
23.531838622800215 291.4984257209477 0.7122932844844455
23.53706617775363 291.9409535210132 0.7122083773890278
23.542293732707044 294.2852367372355 0.7149376188974477
23.54752128766046 293.35023644343914 0.7137878412340636
23.552748842613873 295.63981330775863 0.7159530019945158
23.557976397567288 297.95225001205296 0.7189417761445827
23.563203952520702 297.93155021718576 0.7184236993664307
23.568431507474116 297.40452930835465 0.7182159836126624
23.57365906242753 297.01290573805665 0.7171396148875211
23.578886617380945 297.414124132433 0.7167059628058293
23.58411417233436 297.93500549269214 0.7169364656680335
23.589341727287774 296.4375358245131 0.7146270116998785
23.59456928224119 299.28821048607693 0.7177829845329309
23.599796837194603 299.15615085814756 0.7173564558240273
23.605024392148017 296.0062039165061 0.7139048575898314
23.610251947101432 292.15588982286334 0.7084453790049783
23.615479502054846 291.9453852261269 0.7079999155972005
23.62070705700826 296.0803818613361 0.7118805875270202
23.625934611961675 298.87326732699745 0.7159119771922697
23.63116216691509 300.63843956458777 0.7167755193482426
23.636389721868504 299.30915650840467 0.7150041919995621
23.64161727682192 296.06290266496393 0.7109452248734626
23.646844831775333 293.46619876559896 0.708389711574318
23.652072386728747 293.21375596191865 0.7078748167842853
23.65729994168216 292.3230302014329 0.7060061545560158
23.662527496635576 291.21861812559956 0.7048094779184271
23.66775505158899 290.01203817876285 0.7030078433077425
23.672982606542405 294.7324077712434 0.7081342991034948
23.67821016149582 297.4858087498024 0.71136406436797
23.683437716449234 296.91081639703805 0.7100469698288099
23.688665271402648 293.3847529385855 0.7059683643219303
23.693892826356063 293.45931291572373 0.7053171447342319
23.699120381309477 291.1901061980501 0.7032380057874718
23.70434793626289 293.4952013793376 0.7055267141639353
23.709575491216306 296.09744464553256 0.7075000515323445
23.71480304616972 298.69412526298106 0.7098450362578489
23.720030601123135 296.8474428548831 0.7080599592103138
23.72525815607655 298.4705290857563 0.7114166753481451
23.730485711029964 300.9932479875748 0.7150961868038191
23.735713265983378 301.84439705817414 0.714662837117429
23.740940820936792 298.3890472888359 0.7098873673402414
23.746168375890207 296.8762115671395 0.707478165714911
23.75139593084362 298.4366533798666 0.7083412858997846
23.756623485797036 298.6301778556922 0.7076636046216922
23.76185104075045 297.81901432003446 0.7062833663654507
23.767078595703865 294.95228279145965 0.7040250622888671
23.77230615065728 292.70603968278783 0.7012521797490426
23.777533705610693 292.4821436234019 0.6998202984303162
23.782761260564108 295.9699646042915 0.7028395307359666
23.787988815517522 301.5529654874643 0.7091825273644713
23.793216370470937 302.1455650448593 0.7101502012559769
23.79844392542435 300.3022468825921 0.7077811189353121
23.803671480377766 298.23281842414656 0.7058145635255779
23.80889903533118 297.5319796615215 0.7050415657292369
23.814126590284594 298.17601714801276 0.7054388054643477
23.81935414523801 298.6449418698891 0.7060192127349975
23.824581700191423 296.7295828114478 0.7033567355933419
23.829809255144838 293.9747241863999 0.6998338942698792
23.835036810098252 296.19782047217427 0.7015433721290643
23.840264365051667 299.30603888540134 0.7043181799810981
23.84549192000508 302.12759173186333 0.707849159711264
23.850719474958495 302.15622135443357 0.7081927261199029
23.85594702991191 302.93550441921667 0.7091971306990738
23.861174584865324 305.50306650547566 0.7117252332135798
23.86640213981874 303.29444635451557 0.7085441202135238
23.871629694772153 302.1437137105635 0.7074670565451913
23.876857249725568 298.80455071503786 0.7027193175646888
23.882084804678982 297.59738152936865 0.7002007073234451
23.887312359632396 295.9097380665776 0.6980233326395087
23.89253991458581 301.96373528380406 0.7052756049724401
23.897767469539225 301.4997659702438 0.705377843100171
23.90299502449264 299.6757918830222 0.7024591242949213
23.908222579446054 294.6421948284297 0.6972255537470209
23.91345013439947 294.7111178084688 0.6988374538423201
23.918677689352883 295.02554084203297 0.69852894383301
23.923905244306297 296.5174860354865 0.6989354370880039
23.929132799259712 300.9785236739011 0.7019617172513128
23.934360354213126 301.6756119788537 0.7031585464318699
23.93958790916654 300.5303794500575 0.7022252337060063
23.944815464119955 294.97349896834567 0.69611166501075
23.95004301907337 293.5325607842553 0.6954000876519085
23.955270574026784 292.2601532820192 0.694977631207644
23.9604981289802 293.5240975132435 0.6974388221764518
23.965725683933613 292.6748831929359 0.6963624016774506
23.970953238887027 293.09882020967717 0.696116157369821
23.97618079384044 294.48287139255274 0.6968973197148851
23.981408348793856 296.411995338571 0.6989178008822665
23.98663590374727 299.00548289648214 0.7020563017227306
23.991863458700685 299.3610361684737 0.7020883619728073
23.9970910136541 299.2414109379491 0.7013723468199733
24.002318568607514 297.79954333516224 0.7001664552422535
24.007546123560928 294.6127145611895 0.6966299641698325
24.012773678514343 292.0107183379006 0.693803040949992
24.018001233467757 293.40320577374064 0.6943927377031536
24.02322878842117 293.19987879062313 0.6932950137313231
24.028456343374586 294.4449764469606 0.6946248947377823
24.033683898328 297.0326725855578 0.6977050589929614
24.038911453281415 297.4566656243876 0.6990099952094517
24.04413900823483 299.3698076394147 0.7007964813627741
24.049366563188244 296.8582317431127 0.6989644526795988
24.054594118141658 299.4675913115397 0.7025026933243899
24.059821673095072 300.288499728211 0.7033586693836976
24.065049228048487 298.4073609896042 0.70076908443917
24.0702767830019 297.0163015726149 0.7118169843763288
24.075504337955316 299.5768952906101 0.7241841490630931
24.08073189290873 301.474430745452 0.7334911068911313
24.085959447862145 298.852221474654 0.7357584597204908
24.09118700281556 297.4016013957061 0.7378842041995826
24.096414557768973 295.57610643279446 0.7397351073981698
24.101642112722388 295.8186413824984 0.7440103536639209
24.106869667675802 295.90322511835 0.7481373683126916
24.112097222629217 294.41284742917406 0.7496751760544444
24.11732477758263 295.2641752852923 0.7545393085438857
24.122552332536046 291.962019651821 0.7549265140300999
24.12777988748946 294.76875057436615 0.7618468231817824
24.133007442442874 296.6138323563657 0.7677525455912213
24.13823499739629 300.2640110130212 0.7740314150647256
24.143462552349703 297.82687625605536 0.7747703512479677
24.148690107303118 295.2911087621718 0.7746937385425912
24.153917662256532 291.48940359669785 0.7730098548409226
24.159145217209947 292.3702922741311 0.7757960597609693
24.16437277216336 294.19849113731556 0.7804910025442666
24.169600327116775 294.92532977245247 0.7849788341549718
24.17482788207019 293.5262070090181 0.786467428936293
24.180055437023604 293.0741724440779 0.7880387368891648
24.18528299197702 292.26158021498236 0.7885680079617913
24.190510546930433 290.2953471831398 0.7891464444305085
24.195738101883848 287.2118441203063 0.7883614746979255
24.200965656837262 289.1461973446392 0.7944897826660119
24.206193211790676 293.3957710088726 0.8024332980780606
24.21142076674409 297.2463457224211 0.8099041108567298
24.216648321697505 298.0311374234079 0.8133357096428122
24.22187587665092 298.95589188411185 0.8168673232248278
24.227103431604334 299.3932212340796 0.8207480613709582
24.23233098655775 299.46667544639865 0.8232847187385008
24.237558541511163 300.0933410370742 0.8262472068691334
24.242786096464577 297.2401492631903 0.8240785479049421
24.248013651417992 299.1630878887595 0.8291562611936836
24.253241206371406 296.5173324599582 0.8289899969278527
24.25846876132482 298.1550102700291 0.8338748501808338
24.263696316278235 294.76973833509277 0.8306073473969743
24.26892387123165 290.4314819629377 0.8253488480075002
24.274151426185064 293.6151713008394 0.8311964434314991
24.27937898113848 298.5864737909404 0.8401909735833084
24.284606536091893 303.46224244967135 0.8493679737707027
24.289834091045307 302.3117546719813 0.8503970715108093
24.29506164599872 300.0826280490248 0.8501258419220148
24.300289200952136 300.0036299589955 0.8513865399856881
24.30551675590555 297.2764441127628 0.8494013141751406
24.310744310858965 294.93008522411066 0.8469599058426565
24.31597186581238 295.80578181434447 0.852581302997323
24.321199420765794 298.9240308417245 0.8606554443503451
24.326426975719208 300.05156198579164 0.865614255392632
24.331654530672623 297.00673617836577 0.8617946053591494
24.336882085626037 295.5943117392153 0.8590508824984414
24.34210964057945 298.1018481009279 0.8632276452312714
24.347337195532866 297.64851751831674 0.8651545491413711
24.35256475048628 298.27146340030816 0.8696728110974332
24.357792305439695 293.2515554202338 0.8653022645538255
24.36301986039311 293.58554183500365 0.8680375356442304
24.368247415346524 293.2884371590297 0.8685745288899139
24.373474970299938 297.2792695111309 0.8763706986249635
24.378702525253352 298.66134747005515 0.8811070568910172
24.383930080206767 302.67460300848205 0.8896103931342153
24.38915763516018 304.33548700142364 0.8957580619766359
24.394385190113596 304.84331342916755 0.8979620876356604
24.39961274506701 300.574541160173 0.894173433760511
24.404840300020425 298.3039680627926 0.8908632633203081
24.41006785497384 297.3437077336344 0.8907569665574553
24.415295409927253 296.4082636645723 0.8911632543201017
24.420522964880668 292.4911470135927 0.8885655870749058
24.425750519834082 296.6047926231016 0.8980753270731087
24.430978074787497 298.34899056921336 0.9025885906285488
24.43620562974091 301.66341034031433 0.9097638961025131
24.441433184694326 298.00393311617864 0.9053071827109369
24.44666073964774 299.3229633475221 0.9089725057289488
24.451888294601154 302.20424111941105 0.9165796796268683
24.45711584955457 307.94600185340204 0.9284994198246288
24.462343404507983 308.25038402888583 0.9310163254151999
24.467570959461398 305.47436383028787 0.9270315652557152
24.472798514414812 303.4815371621112 0.9241329924144325
24.478026069368227 300.38698592116594 0.9233229543589309
24.48325362432164 298.9990002759713 0.9239867876535092
24.488481179275055 299.40312380555156 0.928278995265775
24.49370873422847 302.2978980598811 0.9359491666619847
24.498936289181884 304.25935518520095 0.9420899766529939
24.5041638441353 305.18819983028845 0.9463005528849375
24.509391399088713 304.84309553967444 0.9469873121825975
24.514618954042128 304.2956515403795 0.9471959556911854
24.519846508995542 303.4506802817114 0.9479240174690625
24.525074063948956 303.72758471514595 0.9504806454085237
24.53030161890237 304.4654237957114 0.9534535073579332
24.535529173855785 306.4475387559226 0.9590081878620169
24.5407567288092 301.93741173196565 0.9553670222268723
24.545984283762614 298.9931717588431 0.9543562132719727
24.55121183871603 298.24828927332646 0.9550321221828135
24.556439393669443 305.62814877534737 0.9676394497652345
24.561666948622857 310.48996104067913 0.976617885630445
24.566894503576272 311.11209750111993 0.9805237024574035
24.572122058529686 305.4663012422188 0.976499711312081
24.5773496134831 300.1194100764927 0.9705622745092837
24.582577168436515 298.4738300340223 0.9697935809660809
24.58780472338993 301.4011295544682 0.9751581719609778
24.593032278343344 306.9337706239038 0.9865641086296014
24.59825983329676 310.70267763019325 0.9959047200580337
24.603487388250173 309.2634783506193 0.9961565382367423
24.608714943203587 307.2728099570645 0.9958236343080148
24.613942498157 305.48029200717025 0.9935490713767624
24.619170053110416 302.2488159404319 0.9900667044211727
24.62439760806383 301.7495297155402 0.9898212270554264
24.629625163017245 301.3545327191147 0.9922636750840028
24.63485271797066 304.3736889882581 0.9998158861277615
24.640080272924074 302.69999863409845 0.9997356524332391
24.645307827877488 303.5655072679523 1.0028457229722378
24.650535382830903 301.5945947218711 1.0028451895650665
24.655762937784317 305.6001222311652 1.012902840561896
24.66099049273773 303.84083334067844 1.0137471251560661
24.666218047691146 306.32160607515476 1.0209190107481187
24.67144560264456 302.821080289166 1.0192783247473465
24.676673157597975 301.1561169995862 1.0195878799557379
24.68190071255139 299.6821919356183 1.0183927307622067
24.687128267504804 297.6279226628886 1.0167789191265955
24.692355822458218 302.5473749374782 1.0283777800212717
24.697583377411632 305.9065975876873 1.0389339693531363
24.702810932365047 306.422437059608 1.042326208552933
24.70803848731846 304.1775960139913 1.0391593747999288
24.713266042271876 297.3899145528489 1.0296727585049426
24.71849359722529 301.6417717437275 1.0395543308860928
24.723721152178705 298.49645515308333 1.0384100982869655
24.72894870713212 301.376684264736 1.0465066299760835
24.734176262085533 298.0287562978206 1.0427988781393278
24.739403817038948 300.0003846074344 1.047053833490994
24.744631371992362 295.75316450450583 1.042986879516594
24.749858926945777 296.86819738508404 1.0457306136521383
24.75508648189919 295.0871689702854 1.0458150820164767
24.760314036852606 298.24133843481326 1.0528806583420542
24.76554159180602 297.9911604439994 1.0571990628086576
24.770769146759434 300.0332425688834 1.06617688140685
24.77599670171285 301.68916956084763 1.0741442277117519
24.781224256666263 299.7415776470469 1.0742426746821911
24.786451811619678 300.937921199052 1.0770132096603608
24.791679366573092 299.05885829567075 1.0753022492995936
24.796906921526507 300.7425164636164 1.0809028015369675
24.80213447647992 298.35783599505237 1.0798683524845376
24.807362031433335 292.8599443088766 1.0717676724731433
24.81258958638675 290.1714291124227 1.0678619312310802
24.817817141340164 286.32812832245054 1.0634823558981967
24.82304469629358 290.03953539407854 1.0718255068784148
24.828272251246993 293.73132148220003 1.082670079745637
24.833499806200408 298.27884077261064 1.0931830939916194
24.838727361153822 300.8580077705231 1.1019780452085635
24.843954916107236 300.5506675855507 1.1021175961579972
24.84918247106065 303.20042369482104 1.1092784391241661
24.854410026014065 302.22893449896554 1.1082270743049405
24.85963758096748 302.24591039172054 1.1120765255440774
24.864865135920894 299.73215767928065 1.1124319514052696
24.87009269087431 297.6776641735978 1.1123177511506321
24.875320245827723 298.5056559659237 1.1175684566755013
24.880547800781137 303.3867896206747 1.1290064433868046
24.885775355734552 303.15546322164266 1.131615711521389
24.891002910687966 304.7666210488815 1.137648435909213
24.89623046564138 302.94760633377933 1.1386360784064835
24.901458020594795 302.39615798045816 1.1421203651630714
24.90668557554821 301.3616318942906 1.142609672745784
24.911913130501624 301.3433445997151 1.143950491846864
24.91714068545504 301.8986332205568 1.1446366867165012
24.922368240408453 300.5367284881585 1.145033256566533
24.927595795361867 299.8227465140856 1.1481396228415233
24.93282335031528 301.71263903304987 1.1579278124062093
24.938050905268696 301.79246131104134 1.161827461337563
24.94327846022211 297.47530873322467 1.157084600850082
24.948506015175525 298.6925985351977 1.1605704129871772
24.95373357012894 303.1433670112373 1.1707279156767527
24.958961125082354 307.2719611006079 1.1796462556226757
24.964188680035768 309.4371225164549 1.186102807134384
24.969416234989183 303.0393442660443 1.1773451512084911
24.974643789942597 304.35322537374907 1.1835445452358562
24.97987134489601 303.2261966359961 1.1850179286518852
24.985098899849426 305.55816242972867 1.1972294600892142
24.99032645480284 305.5374663831631 1.2012899355150497
24.995554009756255 303.70619030304954 1.2020430060584533
25.00078156470967 302.9399116666337 1.2033799069734703
25.006009119663084 303.925761553082 1.2077554926707228
25.011236674616498 305.0852480673867 1.213775138922362
25.016464229569912 307.02511084912413 1.2189858890666487
25.021691784523327 305.62843730626844 1.22119455424738
25.02691933947674 306.89586075928787 1.2286900820763456
25.032146894430156 307.13257234350766 1.2356342420173219
25.03737444938357 305.63692999332625 1.2344996586682604
25.042602004336985 305.8226118031511 1.2378851488158484
25.0478295592904 311.07965904387527 1.251370013779361
25.053057114243813 314.9061607893749 1.2619503460396724
25.058284669197228 309.3325186749741 1.253615790515904
25.063512224150642 303.97303131425105 1.2456292630564452
25.068739779104057 301.72588892954866 1.2472876469582035
25.07396733405747 304.0237502932239 1.2586316703845897
25.079194889010886 306.3565388606439 1.2667210007062122
25.0844224439643 303.8585670635752 1.2639002712774312
25.089649998917714 303.4817237127257 1.265665575918268
25.09487755387113 301.6536529535984 1.2648195771551374
25.100105108824543 306.5122718197902 1.278435741049334
25.105332663777958 304.8714745352627 1.2801458491303284
25.110560218731372 306.0600921005792 1.2857081460095012
25.115787773684787 307.4660971538446 1.2944406747981134
25.1210153286382 306.59869550657623 1.2964936322670422
25.126242883591615 310.7701057999974 1.3100532059955123
25.13147043854503 298.64216899784856 1.288254983055485
25.136697993498444 298.6785690193872 1.2919620295588319
25.14192554845186 294.39890340256386 1.2897985451767289
25.147153103405273 300.696370487674 1.3080727352726182
25.152380658358688 304.04914264650114 1.3201310157585442
25.157608213312102 306.4925802856471 1.3268810771995343
25.162835768265516 305.99323229544797 1.3295110966798345
25.16806332321893 311.5956294295965 1.343371878448114
25.173290878172345 318.0622953040911 1.3611256041378577
25.17851843312576 319.61567617647745 1.3704268443399374
25.183745988079174 316.64616130199244 1.3702337329061833
25.18897354303259 314.6990071459596 1.372967482447064
25.194201097986003 314.41904250473226 1.379261520473526
25.199428652939417 316.419527710824 1.386093986216956
25.204656207892832 311.21800973846433 1.3793907928682296
25.209883762846246 311.36529190771563 1.3835371520994608
25.21511131779966 309.7012283778347 1.3841691254388533
25.220338872753075 302.6304395223792 1.3721424445741897
25.22556642770649 305.3107306302525 1.38051749904673
25.230793982659904 311.5265164042696 1.4021772216698567
25.23602153761332 323.93133896347024 1.4339033459765607
25.241249092566733 327.0873186760385 1.4483118222721334
25.246476647520147 326.71863881098164 1.4483795317419925
25.25170420247356 323.0103640969867 1.4464095008004692
25.256931757426976 323.3135757389503 1.4515419778828254
25.26215931238039 319.56991976699504 1.4498971347137386
25.267386867333805 316.56978782539665 1.4465116852743007
25.27261442228722 315.57782121387845 1.4476894041809862
25.277841977240634 315.42513545032193 1.4512262394835678
25.283069532194048 310.38455289423234 1.4434589544144347
25.288297087147463 311.64049718835037 1.4548838614983777
25.293524642100877 315.5148916254791 1.4701064358563047
25.29875219705429 320.7474091948679 1.4912535456751603
25.303979752007706 317.932509955306 1.488220478374141
25.30920730696112 307.3548074491629 1.469776421753383
25.314434861914535 305.0807313234623 1.4725333884950629
25.31966241686795 307.6511909479055 1.4844928407875724
25.324889971821364 313.6506034505426 1.503861106202287
25.330117526774778 320.89265050062914 1.5234928136915626
25.335345081728192 325.82638948259483 1.5427976324075798
25.340572636681607 323.04193796760154 1.5434794718275657
25.34580019163502 321.7825723111335 1.5470671752621161
25.351027746588436 311.4765963109586 1.5308790492135527
25.35625530154185 304.32731199562414 1.5189571684198993
25.361482856495265 299.51869487647133 1.5098709686807286
25.36671041144868 303.11935654459614 1.521094466398471
25.371937966402093 312.9751310299642 1.5493943551995206
25.377165521355508 322.04738889836176 1.581435924814755
25.382393076308922 323.3522700244795 1.595504391749504
25.387620631262337 327.2384800664932 1.6191271227973534
25.39284818621575 321.91957292687835 1.6144378999620554
25.398075741169166 323.7535897595374 1.6253719601429741
25.40330329612258 317.8702973328135 1.6123949120721544
25.408530851075994 320.0515335145618 1.6196581734420075
25.41375840602941 322.03615345036485 1.6300500537864078
25.418985960982823 319.81858407376336 1.6319779133341674
25.424213515936238 317.57134795176825 1.6385127234190466
25.429441070889652 308.09442740296987 1.6225156849250106
25.434668625843067 303.17611848773464 1.615464719872056
25.43989618079648 303.8974080929812 1.6235076965470148
25.445123735749895 311.48596126685857 1.6506415346282755
25.45035129070331 317.18816608017715 1.6756399014091095
25.455578845656724 317.494143143663 1.6854295655215519
25.46080640061014 313.2849060935263 1.6830157344165313
25.466033955563553 314.34424847421343 1.6914900136241693
25.471261510516968 318.98375714903483 1.7147618587848839
25.476489065470382 318.6883221985947 1.7207611845992927
25.481716620423796 316.1779744838561 1.725015208765002
25.48694417537721 309.1389102650575 1.7089743739364907
25.492171730330625 310.8990434570653 1.722420776370407
25.49739928528404 310.85941377663056 1.7310390118514503
25.502626840237454 312.17088571019025 1.7434415882018661
25.50785439519087 321.584557131271 1.77472931322609
25.513081950144283 325.8626036944826 1.7926696661437858
25.518309505097697 329.69126340451555 1.8187930689761886
25.523537060051112 319.30439753992306 1.799192813706785
25.528764615004526 317.93974100296583 1.808249449907961
25.53399216995794 316.70703829314755 1.8069334051167287
25.539219724911355 324.71754235495035 1.8435722244210813
25.54444727986477 324.62585427521566 1.851522596678389
25.549674834818184 324.6398175317349 1.8629827543536877
25.5549023897716 324.58927989526956 1.8675978609057857
25.560129944725013 318.84313008504915 1.8626966020913442
25.565357499678427 319.2865012945784 1.8742194408969226
25.57058505463184 321.4488374153803 1.8979938549567197
25.575812609585256 323.0941356008577 1.9169193313104944
25.58104016453867 326.03207351474276 1.9406332512144362
25.586267719492085 327.1639842235883 1.9516794609794192
25.5914952744455 327.0890812045916 1.956648155733092
25.596722829398914 324.65290672363955 1.9622692421775383
25.601950384352328 320.73944174381916 1.9652162124744263
25.607177939305743 317.8968020340692 1.9726588039358435
25.612405494259157 317.3018410158426 1.9748791866970314
25.61763304921257 318.15269514676015 1.9873934323686262
25.622860604165986 326.6044131186937 2.0206584217377777
25.6280881591194 324.98293783672636 2.0296370296488284
25.633315714072815 318.9235640894599 2.023461426473327
25.63854326902623 310.66520585261503 2.0104489235976755
25.643770823979644 317.40667781004123 2.048659413452714
25.648998378933058 329.9049574015656 2.107424320172385
25.654225933886472 334.4043393990407 2.1435926576714417
25.659453488839887 332.30057427816297 2.1475650502157433
25.6646810437933 326.4197502489344 2.138817248153343
25.669908598746716 321.7615703698476 2.1305265809052236
25.67513615370013 317.0678167276492 2.141680578660577
25.680363708653545 316.6627605846388 2.1579186364264595
25.68559126360696 318.1590085672752 2.18353005079321
25.690818818560373 323.67008436701303 2.210799614922901
25.696046373513788 325.14126946592495 2.230260178249463
25.701273928467202 330.08331524424926 2.263879783894887
25.706501483420617 329.6126505320179 2.282891300435431
25.71172903837403 330.7261784739454 2.305910998766401
25.716956593327446 326.92708289662613 2.305204106379744
25.72218414828086 336.1252299955883 2.3615681184948465
25.727411703234274 336.0234817884088 2.3760307098510847
25.73263925818769 329.63960504156313 2.3780272877463977
25.737866813141103 310.06416461988164 2.322534824964168
25.743094368094518 301.1276837651323 2.315851487139863
25.748321923047932 306.6998673941115 2.3733904884382215
25.753549478001347 321.29635758881324 2.455565874752578
25.75877703295476 334.50968840467516 2.5206506231798924
25.764004587908175 333.77235429775226 2.5236094913499363
25.76923214286159 322.3483154651576 2.497280008666967
25.774459697815004 305.61888223470606 2.4513952819228835
25.77968725276842 305.05359361269893 2.478333697497934
25.784914807721833 305.01316104915156 2.5010708372089923
25.790142362675248 328.12785200773 2.6314291341833966
25.795369917628662 329.48457413374325 2.658700377877282
25.800597472582076 335.4165286970248 2.714618587142048
25.80582502753549 327.0020129212197 2.69754460867362
25.811052582488905 329.67540900250356 2.7427083620117676
25.81628013744232 339.35048193317544 2.8121831685545797
25.821507692395734 331.43288898841905 2.8129152609400245
25.82673524734915 325.2111978260413 2.8251963708757186
25.831962802302563 324.28548030730343 2.8592023471323156
25.837190357255977 339.4003751802207 2.9675322056215863
25.84241791220939 338.4377376713464 2.9919520206959143
25.847645467162806 339.40946173289416 3.0327750411157366
25.85287302211622 326.06459539778496 3.0052602841948906
25.858100577069635 326.1094571804702 3.0662091921150547
25.86332813202305 310.2339813498845 3.027723241931707
25.868555686976464 309.71241104851214 3.0773543665832346
25.87378324192988 312.37921233493046 3.1358877782808867
25.879010796883293 321.06429928141307 3.2281433644314452
25.884238351836707 323.009146027898 3.289834179959702
25.88946590679012 325.18838667518753 3.339046293244024
25.894693461743536 331.8741252949986 3.4360415486418967
25.89992101669695 321.17197129259813 3.4498492197828394
25.905148571650365 306.22837936201614 3.440086342099254
25.91037612660378 302.18709107928527 3.481159979503833
25.915603681557194 311.6406148602774 3.607310759255357
25.920831236510608 318.6060604645672 3.7118336745317837
25.926058791464023 325.0805526895647 3.8348752513173974
25.931286346417437 326.72332220939336 3.896771612715419
25.93651390137085 332.73910528939655 4.0355562895686345
25.941741456324266 335.67949954934124 4.14403338727589
25.94696901127768 337.5238682645529 4.264375877878704
25.952196566231095 331.6629981938819 4.348956946274453
25.95742412118451 329.2385068305154 4.484800109926166
25.962651676137924 310.05239170326433 4.457954776923616
25.967879231091338 306.64718001783683 4.508027554951147
25.973106786044752 304.75833974569287 4.52234536599602
25.978334340998167 306.64381855457276 4.604669592600304
25.98356189595158 310.5389553951448 4.722512181564032
25.988789450904996 309.3198893145173 4.780380389703759
25.99401700585841 330.7960256028113 5.055100882049613
25.999244560811825 327.111612986563 5.093098383040461
26.00447211576524 345.26625293096976 5.371391941215352
26.009699670718653 319.7574181501405 5.242038962256675
26.014927225672068 320.9506061074926 5.391792209042575
26.020154780625482 313.66061480246594 5.493781800592433
26.025382335578897 318.5024481904849 5.700687313367654
26.03060989053231 313.73282866208694 5.786930707035719
26.035837445485726 328.45537555718386 6.008166841345979
26.04106500043914 321.53445547032055 6.07516954555819
26.046292555392554 318.7380850228091 6.205542661220632
26.05152011034597 292.5345789197983 6.147978564882975
26.056747665299383 269.14149134965055 6.047798531801408
26.061975220252798 291.9617206791875 6.56781486841557
26.067202775206212 318.6390411247473 7.0334602703425375
26.072430330159627 350.94822530463466 7.779726290527499
26.07765788511304 340.56495233332436 7.888778394656032
26.082885440066455 313.4443112142187 8.012443153151239
26.08811299501987 299.5474252542907 8.154792138662037
26.093340549973284 303.69512708275846 8.748591047252079
26.0985681049267 348.367421418841 9.923423175708106
26.103795659880113 347.0285894856179 10.658589832530797
26.109023214833528 329.0853968571044 11.311284282418395
26.114250769786942 261.1524918069135 11.040099054554904
26.119478324740356 270.8973434027723 12.980637503720835
26.12470587969377 290.06667768590376 15.3456236087838
26.129933434647185 326.22662786271593 22.49679248522622
26.1351609896006 243.97078253131932 27.52087396266321
