# Supplementary material for: Unraveling metal effects on CO2 uptake in pyrene-based metal-organic frameworks
Source: Nat Commun. 2025 Feb 11;16:1516. doi: 10.1038/s41467-025-56296-w (PMC11814143; doi:10.1038/s41467-025-56296-w)
Supplement: Supplementary file 3 — Source Data [file 41467_2025_56296_MOESM3_ESM.zip › SourceCode/SuppInf/FigureS5_Ga-TBAPy_InSitu_VariableT_PXRD/Data/GaTBAPy_0167p.dat]

0.002613777476707968 19.903227257543303 5.021670542585486
0.007841332430123905 18.946758429676056 5.040410771283028
0.01306888738353984 20.703557720603563 5.02619129413403
0.018296442336955775 23.327741994712703 3.8586592251478353
0.02352399729037171 22.780900018259892 3.5819790996928873
0.028751552243787646 21.911855863554756 3.327062648598658
0.03397910719720358 20.13294801930858 2.5047883437054588
0.03920666215061952 16.63409978044431 2.1604482772717355
0.04443421710403546 17.442798850931062 2.0012328767207905
0.0496617720574514 18.9284560416585 1.9150049343700992
0.054889327010867336 19.256485532356905 1.9752582912526195
0.060116881964283275 20.528983244077526 2.098910426153254
0.06534443691769921 22.2162085469513 2.2065395051032897
0.07057199187111515 20.610685741187485 2.060036866722734
0.07579954682453109 18.218392362695425 1.8234062630459225
0.08102710177794703 16.246370260358134 1.5898434122594376
0.08625465673136297 15.57841162620752 1.5433017562348534
0.09148221168477891 16.812226339646735 1.5100964008817543
0.09670976663819485 19.46577092949097 1.560471799704779
0.10193732159161079 21.597651990377713 1.5342910946910995
0.10716487654502672 21.937242270567683 1.582049986300384
0.11239243149844266 22.818214045518854 1.636833774610181
0.1176199864518586 22.301979215333137 1.6362027975720839
0.12284754140527454 20.65037079557582 1.4700523867940931
0.12807509635869047 22.681409351282415 1.3809405423389496
0.1333026513121064 23.960572073200705 1.3936780909110187
0.13853020626552232 23.709139761240564 1.3131027936623256
0.14375776121893824 22.120749650609678 1.2986446148009723
0.14898531617235417 18.733912593793914 1.27029071936133
0.1542128711257701 16.52656245101631 1.2144699320114398
0.15944042607918602 16.66540121772812 1.1880896769111868
0.16466798103260194 17.696101363802924 1.1654477457617347
0.16989553598601786 18.13657887413069 1.072875258126625
0.1751230909394338 17.680794199666686 0.9924786542378135
0.18035064589284971 17.181088644764543 0.9683753772681372
0.18557820084626564 16.472682934170027 0.9538596011134515
0.19080575579968156 17.218552150227364 1.0028366380671854
0.1960333107530975 18.255911667479257 1.0101821078490816
0.20126086570651341 18.16908720520423 1.0154891283831768
0.20648842065992934 17.726359334092965 0.978076748335533
0.21171597561334526 17.14640240643409 0.9319219655252498
0.2169435305667612 18.40508236109023 0.9500962729080499
0.22217108552017711 20.106405842217324 0.9993511202831477
0.22739864047359304 22.17346268625252 1.0972284045609622
0.23262619542700896 22.204894821605187 1.1161755905669748
0.2378537503804249 20.791939013748173 1.0616339378029214
0.2430813053338408 18.916688908849448 0.9982302013237588
0.24830886028725674 16.564175203386668 0.8779952241205515
0.25353641524067266 15.691089619706261 0.8458756525649371
0.2587639701940886 15.922412689516662 0.8751352091647829
0.2639915251475045 17.30447557895506 0.8926002091477719
0.26921908010092044 18.61863089338153 0.9286227670685312
0.27444663505433636 19.268455785051607 0.9117987562672687
0.2796741900077523 18.9677096160748 0.8821839000451278
0.2849017449611682 18.579267262235334 0.8542932162104404
0.29012929991458414 18.30713647276351 0.8466918307661522
0.29535685486800006 17.67497809959218 0.8355136255416137
0.300584409821416 18.02081237481857 0.8195736710422522
0.3058119647748319 18.008276040728255 0.825743285727796
0.31103951972824784 19.078115939569464 0.8696027990918952
0.31626707468166376 18.609137080055326 0.8288507198085548
0.3214946296350797 17.74675123295865 0.7973862277033369
0.3267221845884956 16.9958811419239 0.7702922695024282
0.33194973954191154 17.018799434437497 0.7799045472629041
0.33717729449532746 17.232653019504504 0.8031366560827862
0.3424048494487434 17.970538912564663 0.8388699543412796
0.3476324044021593 18.260573079235257 0.8463268004405506
0.35285995935557524 18.234279009071173 0.8409264854327287
0.35808751430899116 19.174429418868584 0.8772083737505149
0.3633150692624071 18.368101784299157 0.8620806499313811
0.368542624215823 17.997456859882107 0.8601219442678808
0.37377017916923894 16.785343574167673 0.8056446407338002
0.37899773412265486 16.346677762657357 0.7714564519716215
0.3842252890760708 15.585536234053986 0.7647085464591441
0.3894528440294867 17.232104339971805 0.8125291612857712
0.39468039898290264 18.81197371324662 0.8608442892271527
0.39990795393631856 19.112833848315223 0.8613086782848037
0.4051355088897345 20.462468120300716 0.8651512710399987
0.4103630638431504 20.09060852995789 0.8370040058896625
0.41559061879656634 19.77113584341778 0.8193495905087324
0.42081817374998226 19.496389138665034 0.8096852217053375
0.4260457287033982 18.88504410151754 0.8076231830696329
0.4312732836568141 18.781135345848774 0.8131058745869251
0.43650083861023004 18.867376016948175 0.8054554516039809
0.44172839356364596 19.831148734518102 0.8202911221188636
0.4469559485170619 20.451774972918304 0.8209671149446351
0.4521835034704778 19.68829340368773 0.8178692735416504
0.45741105842389373 18.803245401697197 0.8233820578580651
0.46263861337730966 17.61156066648233 0.8151206415566186
0.4678661683307256 18.501015761742895 0.8312652338483473
0.4730937232841415 19.906538120904855 0.8165559149376422
0.47832127823755743 19.795168836947468 0.7840421098792052
0.48354883319097336 19.225729947449523 0.7641791966342745
0.4887763881443893 17.63540343213262 0.7410220803484028
0.4940039430978052 18.048863158625117 0.7665441085581113
0.49923149805122113 19.428600364757447 0.8050443776961982
0.5044590530046371 19.768986306541393 0.8112123599784209
0.5096866079580531 20.640094301706956 0.8101237694470341
0.5149141629114691 19.29658897257118 0.7775001539483661
0.5201417178648851 18.600695032201315 0.7426192370760427
0.525369272818301 18.668441491919566 0.7444529872487561
0.530596827771717 18.513414395441075 0.7503453843827543
0.535824382725133 18.459017068471436 0.7558440329192482
0.541051937678549 18.130893019402006 0.7322435222450184
0.546279492631965 17.04209742911435 0.6931568237860962
0.5515070475853809 18.015645330307333 0.7180460222059678
0.5567346025387969 18.072937415289548 0.7198842824322308
0.5619621574922129 18.04890507364558 0.7218142920745627
0.5671897124456289 18.57529085460164 0.7261878695390568
0.5724172673990449 18.654402936173497 0.7171396128946859
0.5776448223524608 19.791743090886175 0.7403142813173456
0.5828723773058768 19.79665844820415 0.746220442850675
0.5880999322592928 19.394745439072917 0.7657617690679381
0.5933274872127088 19.599964136857363 0.7758351827534159
0.5985550421661248 19.025013870934256 0.7553641325832325
0.6037825971195407 19.740205249131854 0.7664805775029495
0.6090101520729567 19.298103005005906 0.7497092125491788
0.6142377070263727 19.715443563730748 0.7439021917124543
0.6194652619797887 20.69174804128716 0.7605931804255311
0.6246928169332047 21.043205216279393 0.7649433888155898
0.6299203718866206 21.93835474547177 0.7793576161355621
0.6351479268400366 22.221402500028375 0.7948129805446911
0.6403754817934526 20.62677142317332 0.7600560164607019
0.6456030367468686 20.208997768453198 0.7374439066099131
0.6508305917002846 19.712999611598995 0.7098839531807435
0.6560581466537005 20.376339476341112 0.7155051385778781
0.6612857016071165 20.67088886886372 0.7248473154871857
0.6665132565605325 21.02130852715883 0.7251200315143879
0.6717408115139485 20.633312688672753 0.7151941412121428
0.6769683664673645 21.001614131762697 0.7141027094868826
0.6821959214207804 21.76714209854556 0.7138702815285914
0.6874234763741964 22.564311016552896 0.7281770064634511
0.6926510313276124 23.076847078283063 0.7317245851521369
0.6978785862810284 23.57703140926608 0.728142798642677
0.7031061412344444 24.156968466773737 0.746720515025957
0.7083336961878604 23.57908757747537 0.7342099873949244
0.7135612511412763 22.842155111246747 0.7306777518387464
0.7187888060946923 22.381380347123613 0.7305015840303324
0.7240163610481083 24.15221821372321 0.7679452791194227
0.7292439160015243 23.537595758050198 0.7557648894175907
0.7344714709549403 24.188742725744838 0.742413295393641
0.7396990259083562 24.58142417486634 0.7598517098576613
0.7449265808617722 23.620938774879754 0.7478161732015327
0.7501541358151882 24.304294747066752 0.7667165979070759
0.7553816907686042 24.76120105805821 0.7815238692613504
0.7606092457220202 25.240305269557396 0.7658657328705012
0.7658368006754361 27.081600221854554 0.7969880883090777
0.7710643556288521 28.828503158935902 0.8038930096545202
0.7762919105822681 29.57239385053083 0.8099145420040527
0.7815194655356841 29.427906819769476 0.8039597101434812
0.7867470204891001 28.24523543736216 0.7866440483064102
0.791974575442516 28.514928622319815 0.8018334291706144
0.797202130395932 29.09989657432671 0.8141272730338405
0.802429685349348 30.73750705469602 0.8456832739954303
0.807657240302764 34.44566276963803 0.8914585570722564
0.81288479525618 36.979571235710125 0.9207450045488529
0.8181123502095959 39.315269841532526 0.9303800151548891
0.8233399051630119 40.46668851994314 0.9505891557091716
0.8285674601164279 44.474075777419806 1.0385032706872335
0.8337950150698439 46.96047491214806 1.097552933525771
0.8390225700232599 49.8253763505885 1.1253440138289985
0.8442501249766758 54.48059372458389 1.1644272654365866
0.8494776799300918 57.5772516780245 1.195251317121645
0.8547052348835078 58.86822405399127 1.2224841175912236
0.8599327898369238 62.05982375843173 1.2568943684393867
0.8651603447903398 66.48383497693112 1.3083497599572569
0.8703878997437557 68.81639148454899 1.3069931055936288
0.8756154546971717 72.96252024991463 1.3260605400064782
0.8808430096505877 74.55454787592139 1.3437893684797708
0.8860705646040037 72.81753256115296 1.3020532838307428
0.8912981195574197 74.95139200231907 1.3250226115855361
0.8965256745108356 77.28037645055521 1.348785315636696
0.9017532294642516 81.0449453469333 1.389973272439331
0.9069807844176676 83.58529923493187 1.4157820241418115
0.9122083393710836 86.93308001861611 1.451985960139788
0.9174358943244996 88.310441472416 1.4627276476338775
0.9226634492779155 91.69145489527864 1.5089748675487742
0.9278910042313315 95.15052635565951 1.530826003338059
0.9331185591847475 96.91508435170078 1.5231696589013455
0.9383461141381635 101.51434810097932 1.5685888121768703
0.9435736690915795 99.04493309210449 1.539294113094363
0.9488012240449955 102.54881958537035 1.5595825791402023
0.9540287789984114 99.79795872962927 1.535651662909583
0.9592563339518274 96.34262976143629 1.4878203201199522
0.9644838889052434 94.3479371411186 1.4631536937543068
0.9697114438586594 94.01250302136485 1.4415304447957231
0.9749389988120754 97.5341313992354 1.4513953364063312
0.9801665537654913 100.39170852613287 1.46930136484355
0.9853941087189073 104.50729460228447 1.497874577026829
0.9906216636723233 104.23112504747853 1.4882922081752787
0.9958492186257393 103.45993515586662 1.4767503054928763
1.0010767735791553 103.85381418096678 1.48356285211375
1.0063043285325712 109.60814024499075 1.541166727128611
1.0115318834859872 111.56856484310964 1.5499588230066348
1.0167594384394032 115.27539427203659 1.561968296886951
1.0219869933928192 120.72246262778015 1.6005528741687565
1.0272145483462352 117.39309650114399 1.5761893560558031
1.0324421032996511 119.24130192361268 1.6034473548097896
1.0376696582530671 120.98774057042858 1.6225282960333027
1.042897213206483 123.1963272117358 1.6308121426558633
1.048124768159899 124.59655466123851 1.6383448113296404
1.053352323113315 121.57677906396353 1.6085700909852283
1.058579878066731 120.9578936868939 1.6021186072419886
1.063807433020147 119.27788282884809 1.5875420773490252
1.069034987973563 124.2915045206315 1.6098028195522194
1.074262542926979 125.22230135732228 1.6321689505270618
1.079490097880395 125.86592395110888 1.6388351376926444
1.084717652833811 126.89240809739235 1.6585601623975414
1.089945207787227 125.67248434802667 1.6644400193160487
1.095172762740643 126.50264060478959 1.6552973049121729
1.1004003176940589 122.99017520428526 1.6152359695862408
1.1056278726474749 125.46620230114175 1.6197378198973067
1.1108554276008908 130.8559103434815 1.646072462268266
1.1160829825543068 136.04187845177452 1.6553323840396894
1.1213105375077228 137.06118362145585 1.649705180048462
1.1265380924611388 135.27730655462335 1.6455925689144197
1.1317656474145548 135.9704750855184 1.6630395192867746
1.1369932023679707 131.3482811209731 1.6325002140568377
1.1422207573213867 133.25409805622536 1.6544640821540804
1.1474483122748027 136.09415438834014 1.6526551336951334
1.1526758672282187 135.13925936998416 1.632083357204943
1.1579034221816347 138.43164911443586 1.6493163407112996
1.1631309771350506 140.78561008354967 1.6810269704357543
1.1683585320884666 138.2758468149991 1.6442823632563948
1.1735860870418826 135.98332196743516 1.6385180046751444
1.1788136419952986 134.04626648281427 1.6218967281554026
1.1840411969487146 131.65018357694578 1.5929035094873394
1.1892687519021305 133.86922746229328 1.6302508744698643
1.1944963068555465 140.26386363162055 1.671811191854568
1.1997238618089625 142.44217367753248 1.6786082568779042
1.2049514167623785 145.72708982781577 1.6996713400358712
1.2101789717157945 145.67159396850747 1.6987576453444533
1.2154065266692105 145.35019404222575 1.694141794496714
1.2206340816226264 152.7191781409595 1.7637498149625503
1.2258616365760424 148.50896514109832 1.7266445616731196
1.2310891915294584 153.4598472174882 1.7451913211663066
1.2363167464828744 153.63850619018325 1.7545148928738745
1.2415443014362904 149.72749644123445 1.7353093191052165
1.2467718563897063 143.2190786273881 1.6929738358535695
1.2519994113431223 138.4153912714814 1.6732811661629756
1.2572269662965383 138.56129548889854 1.6552636711065072
1.2624545212499543 138.3024590020722 1.6440167462758595
1.2676820762033703 137.99674177577523 1.638873541463595
1.2729096311567862 132.29951605258557 1.6029104094010813
1.2781371861102022 135.29180613834671 1.6339259484935635
1.2833647410636182 138.9024242556684 1.6616167140842926
1.2885922960170342 142.41806235473652 1.6806086408989171
1.2938198509704502 145.96667047464962 1.6887326765017159
1.2990474059238661 146.79675038234168 1.6835903561350887
1.3042749608772821 141.3307261862609 1.6436673911706412
1.309502515830698 136.11875566388915 1.603171146107949
1.314730070784114 131.73522838565225 1.5859737008856587
1.31995762573753 140.66194751960757 1.6525864202284297
1.325185180690946 146.1013484616395 1.695372019615315
1.330412735644362 145.25818608336647 1.6839395140001554
1.335640290597778 142.88909528851323 1.6547634523528019
1.340867845551194 138.1213739022386 1.621472363867927
1.34609540050461 137.58882534836064 1.6158570857577708
1.351322955458026 139.88903731259836 1.6332336697059908
1.356550510411442 140.39000862387198 1.6490363269181236
1.361778065364858 133.33498619655714 1.6044481605794356
1.3670056203182739 128.7484680472461 1.5705741876111297
1.3722331752716899 126.95826309697613 1.561297961500969
1.3774607302251058 132.95976461815 1.6032510911163502
1.3826882851785218 141.33542666197368 1.659666677668752
1.3879158401319378 147.66326539230562 1.7060439621344508
1.3931433950853538 148.63952247002896 1.7125925216072908
1.3983709500387698 144.5085645073316 1.6710939220882912
1.4035985049921857 139.7155298373745 1.6426263474159193
1.4088260599456017 130.92415427576526 1.5969646404309272
1.4140536148990177 129.35182888389244 1.587382941201664
1.4192811698524337 138.1044222733242 1.6662141439944518
1.4245087248058497 141.63716163357222 1.6807902341855334
1.4297362797592656 144.3676989634167 1.6961890613137287
1.4349638347126816 139.67893985077393 1.6827279723872823
1.4401913896660976 133.01382850749263 1.6582805953156976
1.4454189446195136 134.07265704034722 1.685780538832295
1.4506464995729296 134.9674084200729 1.698387669822062
1.4558740545263456 138.30954108718694 1.6911326089891863
1.4611016094797615 132.19763274842492 1.6359590365943162
1.4663291644331775 125.06194630285783 1.5857087981437585
1.4715567193865935 118.72659657205128 1.5466858825515475
1.4767842743400095 117.70116990610806 1.530895997392352
1.4820118292934255 124.11893145704921 1.5975678113858047
1.4872393842468414 132.04464325137025 1.6484700345212795
1.4924669392002574 132.88594034118842 1.6659313354458811
1.4976944941536734 127.2244039276961 1.6326286958513292
1.5029220491070894 119.83450845717175 1.5867387770358254
1.5081496040605054 118.28066945699497 1.5521861798929821
1.5133771590139213 124.97331554994231 1.6136410172409779
1.5186047139673373 135.29014142041348 1.6751221398362894
1.5238322689207533 137.32044955778096 1.681391376921679
1.5290598238741693 135.0082742539268 1.6520396667462809
1.5342873788275853 129.72750870482116 1.594220980992589
1.5395149337810012 125.5548320569776 1.5889961522194613
1.5447424887344172 127.79328445764826 1.6254578738589585
1.5499700436878332 127.9159817325917 1.653289124766289
1.5551975986412492 127.75221767437353 1.6500367274302021
1.5604251535946652 132.831682047191 1.6558930278057769
1.5656527085480811 136.1851440813603 1.6641772235195085
1.5708802635014971 144.1062054646011 1.6805725131853284
1.576107818454913 145.7315576433108 1.6889929850863452
1.581335373408329 137.88163833921027 1.6315438956516128
1.586562928361745 129.73888805016773 1.592271785964333
1.591790483315161 125.25224982110657 1.5786650233533206
1.597018038268577 128.24026070950814 1.5716558036941324
1.602245593221993 141.5633006256634 1.6599995652945683
1.607473148175409 147.99585534501472 1.6936811016596025
1.612700703128825 151.63450618612478 1.7189245043912948
1.617928258082241 147.1278051643225 1.6954200425542563
1.623155813035657 146.4230084357265 1.6854533141642654
1.628383367989073 152.28190658826122 1.7200185622002226
1.6336109229424889 156.3962180945359 1.7531270499004166
1.6388384778959049 158.68890192301214 1.7690000922481932
1.6440660328493208 156.16490133132368 1.7357854666901409
1.6492935878027368 159.94653062444698 1.7343093968384735
1.6545211427561528 159.70825017848128 1.7323996089772897
1.6597486977095688 167.79068002543414 1.779258055706225
1.6649762526629848 175.29415264607826 1.8260346508242753
1.6702038076164007 180.00341580414607 1.8520806587777225
1.6754313625698167 183.499256945661 1.857993743938026
1.6806589175232327 190.1831394231989 1.8781935442448625
1.6858864724766487 190.9140485105145 1.8833343578867578
1.6911140274300647 194.79910898883637 1.886096546273577
1.6963415823834807 195.22646162704527 1.8793506358853997
1.7015691373368966 190.585001558538 1.8640067987203814
1.7067966922903126 192.50018342411877 1.860744488589907
1.7120242472437286 202.07295358973036 1.9108934447688117
1.7172518021971446 196.84625074850757 1.8734534404452026
1.7224793571505606 198.31114045351262 1.8572394575346716
1.7277069121039765 192.10840780750502 1.8220859493893669
1.7329344670573925 200.68497220660905 1.8629745172787484
1.7381620220108085 204.15476378754363 1.853745683942619
1.7433895769642245 209.0717903330851 1.8732993382563738
1.7486171319176405 205.50350273707235 1.8731936042277813
1.7538446868710564 210.46070569830457 1.9081203367863662
1.7590722418244724 215.83075025738304 1.9332371526586174
1.7642997967778884 221.951387750175 1.9573678143681825
1.7695273517313044 223.15165464259815 1.9297815796094848
1.7747549066847204 217.314405069525 1.8805147483200222
1.7799824616381363 216.5008569375824 1.8949302678669186
1.7852100165915523 222.85982903041847 1.9221337742414686
1.7904375715449683 234.6520458518283 1.994899360291068
1.7956651264983843 240.03057000247944 2.0264475657438386
1.8008926814518003 235.4493834640934 1.9554765971391879
1.8061202364052162 228.67015215790832 1.9141522979936552
1.8113477913586322 222.41101958906552 1.8615914335189714
1.8165753463120482 228.5533268209816 1.8721393714525385
1.8218029012654642 234.30241691917163 1.9009694522250344
1.8270304562188802 236.03386722964453 1.9058009455532616
1.8322580111722961 234.82769538016558 1.897922592201467
1.8374855661257121 231.49492567005112 1.8779995875676336
1.842713121079128 233.42738695059592 1.8747391055881273
1.847940676032544 234.9933375466281 1.8773660449166296
1.85316823098596 239.34982649415423 1.901357258257055
1.858395785939376 235.9793468286844 1.875511635891023
1.863623340892792 235.90863565030887 1.877687551681856
1.868850895846208 232.5036824218144 1.8455118836092121
1.874078450799624 226.26024997601837 1.7971279492701122
1.87930600575304 229.4165744747549 1.8137055613720234
1.884533560706456 230.8669476563765 1.8179190049834761
1.889761115659872 234.51453006755574 1.8369467474282002
1.894988670613288 241.76651619384282 1.858928698891951
1.9002162255667039 247.3780134608178 1.8770925835672323
1.9054437805201199 240.28395115916857 1.8144217979753239
1.9106713354735358 239.42901246755721 1.789428341322264
1.9158988904269518 232.8847743365315 1.7525668424005565
1.9211264453803678 228.42079922127044 1.7236578499567232
1.9263540003337838 233.05671810395887 1.7328267396121693
1.9315815552871998 230.33951527123642 1.7286312452664672
1.9368091102406157 227.0047104410242 1.7193653712413282
1.9420366651940317 220.05243895508875 1.696627487936388
1.9472642201474477 218.80362945101018 1.698035531378709
1.9524917751008637 222.53176499701456 1.7034343938657146
1.9577193300542797 220.94624194244767 1.694098810046747
1.9629468850076957 219.8016164644087 1.6852235705803402
1.9681744399611116 221.57924107670803 1.6871253019266408
1.9734019949145276 225.18472565099398 1.7144281157421601
1.9786295498679436 231.09004198490524 1.7438030729873395
1.9838571048213596 232.07965137064727 1.7328097426212692
1.9890846597747756 229.40198798972932 1.7257035855005902
1.9943122147281915 221.75333045072156 1.6885613506716577
1.9995397696816075 219.09815878414884 1.6689597065870094
2.0047673246350235 215.42445469569057 1.6527383006165617
2.0099948795884393 211.7562043665675 1.628291917287526
2.015222434541855 208.20770831919538 1.5977853854303075
2.0204499894952708 215.44085886639564 1.6293185858038213
2.0256775444486865 221.16463246498793 1.6654335979519275
2.0309050994021023 219.5406269503771 1.6613720311696645
2.036132654355518 225.15729391161102 1.68856522681447
2.041360209308934 215.02141580988203 1.6460317682604255
2.0465877642623496 217.24479589270382 1.653192494938884
2.0518153192157653 216.82574841568564 1.6498770045676445
2.057042874169181 215.24400187308555 1.6555496875319942
2.062270429122597 226.71242131646653 1.7205941378476728
2.0674979840760126 227.23480869813852 1.7480779770666113
2.0727255390294284 226.41941938236076 1.7357153567615267
2.077953093982844 224.32269194769867 1.7065659812288723
2.08318064893626 223.27331797727544 1.7295476960389775
2.0884082038896756 219.49614882545586 1.723650712137076
2.0936357588430914 206.55901245141698 1.6583516814831516
2.098863313796507 206.30003138629633 1.6587286309582938
2.104090868749923 206.66544592074078 1.6619181472442899
2.1093184237033387 214.21890646007392 1.6800545333572008
2.1145459786567544 217.63269843177343 1.6967491441552283
2.11977353361017 208.59605824395362 1.6500534057729428
2.125001088563586 201.62745181173966 1.6002635719924432
2.1302286435170017 199.30676535815593 1.6003416584145875
2.1354561984704175 199.00519080003815 1.591879292944381
2.140683753423833 197.5267468699654 1.5655810843142943
2.145911308377249 199.1162715885104 1.563986316930936
2.1511388633306647 195.55286181114684 1.5253032033512326
2.1563664182840805 200.0353759579821 1.52963252112965
2.1615939732374962 205.6295538349511 1.5556664161307494
2.166821528190912 210.28250574499316 1.5835033719338893
2.1720490831443278 218.31812392174072 1.6402341717028677
2.1772766380977435 216.28524983375405 1.6652274401011422
2.1825041930511593 214.34472652288986 1.644716850132545
2.187731748004575 219.50593754986662 1.6676320864201195
2.192959302957991 215.93138701465082 1.6531270754812404
2.1981868579114066 216.24627699426915 1.6499415351670583
2.2034144128648223 211.79338356258617 1.6480061249394442
2.208641967818238 212.10780098661007 1.6579874216228627
2.213869522771654 216.66929197095368 1.6769113102986497
2.2190970777250696 213.3439919745024 1.6664132827993565
2.2243246326784853 217.5498907588656 1.6978183251139074
2.229552187631901 223.30046156194965 1.7289281114672395
2.234779742585317 220.75065150559394 1.7027786729667724
2.2400072975387326 215.29740033200343 1.6691322342570447
2.2452348524921484 213.3418528806236 1.6438569584080507
2.250462407445564 213.2145087683081 1.6581157640106243
2.25568996239898 209.03198708921315 1.633204912542029
2.2609175173523957 207.2711444825063 1.6227892034373583
2.2661450723058114 205.1471205033563 1.6013277231121776
2.271372627259227 203.97794701109984 1.5873655659686803
2.276600182212643 207.968214386326 1.6036274147060554
2.2818277371660587 211.4096357070466 1.6373269021583274
2.2870552921194744 204.71593161975997 1.6234920578814438
2.29228284707289 206.8727367551701 1.6496612964176458
2.297510402026306 207.9022718938632 1.642282496784215
2.3027379569797217 209.26804060635436 1.6336272621897072
2.3079655119331375 218.7423923322611 1.6689828364332793
2.3131930668865532 211.20677176828397 1.6361993434534277
2.318420621839969 208.9367083329119 1.634074364494848
2.3236481767933848 202.51173529410138 1.5953741750942936
2.3288757317468005 204.2994083939184 1.622408284313013
2.3341032867002163 204.24091209604154 1.6037220843794635
2.339330841653632 203.15209307872288 1.578537121543311
2.344558396607048 203.80100356014503 1.6036698961798668
2.3497859515604635 207.72024596209786 1.6235673793487693
2.3550135065138793 212.5730128692554 1.6425460960308471
2.360241061467295 220.44160348033094 1.6893104095519882
2.365468616420711 223.41140565835263 1.7058206918793197
2.3706961713741266 223.72017431386473 1.6987475269101395
2.3759237263275423 217.97999090610347 1.6866920290302367
2.381151281280958 212.07637307872344 1.6327457849876255
2.386378836234374 211.36285719745922 1.60870292665846
2.3916063911877896 213.20988365411816 1.603785255947722
2.3968339461412054 218.85259271953498 1.6257244882942006
2.402061501094621 223.09950895471093 1.6119948629181127
2.407289056048037 216.09233070601894 1.5685543313804506
2.4125166110014526 207.4790250764008 1.515766475579338
2.4177441659548684 201.64445917799438 1.472403780650516
2.422971720908284 207.20118203239915 1.462896906788039
2.4281992758617 219.23557342015965 1.480673007716136
2.4334268308151157 227.39442888204852 1.4836741104885582
2.4386543857685314 228.0563827433243 1.4614218138831514
2.443881940721947 227.53135377294805 1.4224624964357202
2.449109495675363 232.30846551865227 1.400242180085197
2.4543370506287787 244.11405802159203 1.3783130155378172
2.4595646055821945 266.0335064281565 1.385437145442834
2.4647921605356102 310.79200960570995 1.4485440927689786
2.470019715489026 372.3527674779054 1.5200651588899827
2.4752472704424417 483.94910536821635 1.689685297625545
2.4804748253958575 660.9419040151262 1.9406734941586796
2.4857023803492733 921.8165203933107 2.271545457938736
2.490929935302689 1251.3504572036045 2.6541314577067827
2.496157490256105 1628.7337658004856 3.02786409515905
2.5013850452095205 1988.525469606445 3.3393964260949356
2.5066126001629363 2258.96310435087 3.5344041458712994
2.511840155116352 2478.751063395343 3.7011807688663962
2.517067710069768 2651.8024824133863 3.8283717489634315
2.5222952650231836 2834.531295626313 3.9659565477315555
2.5275228199765993 3089.95035535012 4.15063900650757
2.532750374930015 3414.5641276547326 4.346187869518594
2.537977929883431 3967.581892305936 4.685326193003271
2.5432054848368466 4651.453740404381 5.061572552311297
2.5484330397902624 5465.838791276793 5.475539123776634
2.553660594743678 6169.935587552408 5.814701471160387
2.558888149697094 6586.806844585576 5.992655428686622
2.5641157046505096 6598.223874556553 5.986404241770086
2.5693432596039254 6176.426906804836 5.786232971525026
2.574570814557341 5457.05457837559 5.4345220231382525
2.579798369510757 4616.906289250047 4.999468433046911
2.5850259244641727 3850.1382130396796 4.568153331245426
2.5902534794175884 3196.6733535357457 4.160692884231339
2.595481034371004 2722.001841558419 3.829583563446262
2.60070858932442 2343.210813980867 3.5477315657107584
2.6059361442778357 2012.6825286859748 3.2840369146380555
2.6111636992312515 1698.485112179648 3.0116819382459243
2.6163912541846672 1389.4932868677924 2.715999312451815
2.621618809138083 1087.923425592738 2.4023436139040304
2.6268463640914987 832.2132441433304 2.1072075143144295
2.6320739190449145 631.0806127154366 1.8591995079493207
2.6373014739983303 488.4093535814699 1.6760091728762352
2.642529028951746 394.47171540497715 1.5510173583550326
2.6477565839051618 330.7083480245568 1.4770093403566855
2.6529841388585775 291.7016989719373 1.4308726095964206
2.6582116938119933 264.8392389853985 1.4059058085376697
2.663439248765409 243.6250347136447 1.3811125103443018
2.668666803718825 234.5993829411296 1.3933779795489278
2.6738943586722406 224.5306991650289 1.3842990023559223
2.6791219136256563 219.83399675142178 1.4178278658845889
2.684349468579072 214.96569393538633 1.4479730130344568
2.689577023532488 213.9635789593443 1.4871165635990797
2.6948045784859036 212.6786919567476 1.512316443447344
2.7000321334393194 208.90005418025785 1.5022814460683904
2.705259688392735 205.47748894337425 1.4893758343956252
2.710487243346151 198.77008640743813 1.4659448166744402
2.7157147982995666 200.50386928156027 1.4798213339597681
2.7209423532529824 198.36480225001233 1.4823187110975697
2.726169908206398 199.98727853150714 1.5049892181763167
2.731397463159814 205.52460542227698 1.5497126829609604
2.7366250181132297 210.09715840790568 1.6017297987882932
2.7418525730666454 218.09458870838742 1.6609613607808285
2.747080128020061 218.82387172904637 1.6688384063430592
2.752307682973477 214.8242729849672 1.6294871671412683
2.7575352379268927 215.94687009303297 1.628592319482933
2.7627627928803085 205.300330427575 1.56539434917717
2.767990347833724 198.7114285525424 1.5263365059148393
2.77321790278714 195.53456107058014 1.5163914688984255
2.7784454577405557 195.77033664284386 1.5211673027526258
2.7836730126939715 205.975114739142 1.5638900256534969
2.7889005676473873 205.11771705795968 1.55950743221664
2.794128122600803 207.51581698077405 1.5737577354870096
2.7993556775542188 200.58447272740037 1.5153742126022411
2.8045832325076345 203.10878961682837 1.5266516190981487
2.8098107874610503 204.5774317752413 1.510828657708114
2.815038342414466 209.58782050366034 1.5357773052316472
2.820265897367882 213.9648255676156 1.573279042579716
2.8254934523212976 209.94442832603633 1.5559192381354168
2.8307210072747133 208.47940610949613 1.5651948172693284
2.835948562228129 206.90064843673443 1.5644419667181508
2.841176117181545 205.90692816125232 1.56438085183455
2.8464036721349606 210.2947856618723 1.596476506926592
2.8516312270883764 214.71504163981993 1.6267326281493963
2.856858782041792 210.25765959913522 1.6074925285617798
2.862086336995208 215.89660454114286 1.6379805499025049
2.8673138919486236 213.83026780873928 1.6395484127880573
2.8725414469020394 208.18510983794482 1.5943746394711211
2.877769001855455 209.79090198161668 1.591988381522947
2.882996556808871 204.55651993475234 1.565100661672864
2.8882241117622867 203.96968855565981 1.55124822184698
2.8934516667157024 201.22723587068046 1.5409113851060476
2.898679221669118 206.53841094509542 1.5652843161398162
2.903906776622534 207.5116379988364 1.5591934750321321
2.9091343315759497 217.0541147530812 1.5949141749351017
2.9143618865293655 217.8765750304787 1.5998639999266737
2.919589441482781 210.25020618630123 1.5616940363000604
2.924816996436197 201.79645836705697 1.5168002284291833
2.9300445513896127 196.18505663469003 1.4944251468764131
2.9352721063430285 195.06023916347422 1.4987758697448461
2.9404996612964442 198.31444082542419 1.5107969875397953
2.94572721624986 205.1509193499213 1.5446140585116197
2.9509547712032758 211.7617988490916 1.577395816229846
2.9561823261566915 207.78111138928733 1.544027950999934
2.9614098811101073 205.9903848671878 1.5300220827976494
2.966637436063523 200.48723520042884 1.5139614999174529
2.971864991016939 199.81337035179277 1.5276419517699782
2.9770925459703546 204.23927657218323 1.562196515597893
2.9823201009237703 208.8984416594328 1.588333607130677
2.987547655877186 211.73208068817124 1.5792587729676673
2.992775210830602 210.91766109066776 1.583547429783269
2.9980027657840176 209.0378127445449 1.562773129621994
3.0032303207374333 208.91394058084396 1.5599291209476571
3.008457875690849 209.15841280212447 1.5466542620676087
3.013685430644265 210.65465636913987 1.5295770250530063
3.0189129855976806 207.99105989000003 1.4991103349491675
3.0241405405510964 199.77532822529972 1.448676579455835
3.029368095504512 200.4003843103623 1.4276237923410688
3.034595650457928 202.34573680681478 1.4218914378957446
3.0398232054113437 206.34275991373872 1.4479062810740402
3.0450507603647594 205.23536604135973 1.44298971917357
3.050278315318175 201.81242765769184 1.4376643502250603
3.055505870271591 200.67136863136227 1.4238241162310532
3.0607334252250067 197.3850795798716 1.4119392894169642
3.0659609801784224 200.98166063842916 1.4248872734161433
3.071188535131838 199.33031839278368 1.4124024356028808
3.076416090085254 199.30597138683265 1.3907734849197981
3.0816436450386697 195.12621969394428 1.3474224731998696
3.0868711999920855 198.80106259541188 1.3570298432206482
3.0920987549455012 206.86490251024446 1.3799251019731675
3.097326309898917 212.9624688424097 1.3981290690196626
3.1025538648523328 220.6552082182952 1.4278059396587186
3.1077814198057485 224.18684315446487 1.4332952654220474
3.1130089747591643 224.9034357070924 1.436531892878174
3.11823652971258 227.1600215501384 1.4421261150908677
3.123464084665996 228.40780137074324 1.4256059455933239
3.1286916396194115 231.33936395392018 1.4061224005774902
3.1339191945728273 226.4376481694902 1.3462062349375155
3.139146749526243 233.7351425203534 1.3425639802275229
3.144374304479659 238.28448743112156 1.3381129775144707
3.1496018594330746 243.95701318574922 1.34053106172257
3.1548294143864903 247.6131582320065 1.3294892832151233
3.160056969339906 243.26500054981702 1.285477620299037
3.165284524293322 247.28328963375046 1.2717421645919933
3.1705120792467376 256.516803437476 1.2676045041651962
3.1757396342001534 266.0199339654239 1.253724993977547
3.180967189153569 281.67166882498367 1.264007379601704
3.186194744106985 301.9686004111902 1.2863895178550226
3.1914222990604006 324.30130976336375 1.3089007634899714
3.1966498540138164 352.2474961572991 1.3523303717975659
3.201877408967232 384.0065827338524 1.4006256143403668
3.207104963920648 420.2022924461144 1.460624403307483
3.2123325188740637 445.97467489891613 1.4973656214650863
3.2175600738274794 476.5526602747639 1.5433860973613351
3.222787628780895 507.25124431160503 1.5886791341959396
3.228015183734311 539.1334817198531 1.6349689592001895
3.2332427386877267 576.9585242903868 1.6868752132541849
3.2384702936411425 612.0647202904496 1.7325148640850596
3.2436978485945582 641.4078778160755 1.7692944032767133
3.248925403547974 664.0618199510199 1.798579464024966
3.2541529585013897 687.9696359656814 1.825547915395422
3.2593805134548055 703.4150302701877 1.843844775161979
3.2646080684082213 713.6769856369455 1.8561702885832283
3.269835623361637 716.0570681011562 1.8615038899132301
3.275063178315053 709.3958514376532 1.85605279954421
3.2802907332684685 692.4184439685368 1.8296895515875597
3.2855182882218843 667.288359455391 1.7924420095692588
3.2907458431753 634.1588778455939 1.7471088687360419
3.295973398128716 599.4565263035428 1.695972524465577
3.3012009530821316 561.7180237703043 1.640716510792047
3.3064285080355473 524.5307238556734 1.5889552076219753
3.311656062988963 491.4055146292068 1.5405222139090136
3.316883617942379 454.8784970250873 1.4790960644068223
3.3221111728957946 432.74947660797375 1.4428419047278214
3.3273387278492104 422.20714014625156 1.4222460616510457
3.332566282802626 416.73338000093094 1.4131636793970075
3.337793837756042 418.9577559762129 1.4162747489098793
3.3430213927094576 419.79789516471504 1.4133151055663884
3.3482489476628734 424.57735573142924 1.4191458180726375
3.353476502616289 436.43130961901977 1.43615641554809
3.358704057569705 442.24926923190856 1.4421845329149594
3.3639316125231207 445.25975606218844 1.440350453139671
3.3691591674765364 442.8673148171974 1.434898631916556
3.374386722429952 433.1051688335939 1.4178597083022348
3.379614277383368 420.0637503253689 1.405271842097244
3.3848418323367837 406.82533635793527 1.3911697158685532
3.3900693872901995 390.01995208642364 1.3704945068710714
3.3952969422436152 368.39333399807475 1.333992989352894
3.400524497197031 353.2037696020949 1.3145411554504032
3.4057520521504467 332.477117336723 1.282571808527619
3.4109796071038625 337.5788037783546 1.3115785634441492
3.4162071620572783 338.2978950977077 1.3369892249058275
3.421434717010694 346.37167280348086 1.3703021777973114
3.4266622719641098 344.1574674277434 1.3765566908820526
3.4318898269175255 329.05665412123074 1.3566993223013135
3.4371173818709413 317.4674890903466 1.3385857159806676
3.442344936824357 298.49093950092634 1.2974456621788628
3.447572491777773 282.79322906245204 1.26426672852779
3.4528000467311886 266.91653380020773 1.2224944673287812
3.4580276016846043 261.94120409936346 1.2153621395269376
3.46325515663802 262.1680912292644 1.2056263208800828
3.468482711591436 266.0647361923185 1.1940476713543864
3.4737102665448516 273.0856441745652 1.1893924695630451
3.4789378214982674 287.1434872244079 1.1985510578018876
3.484165376451683 307.1263778733787 1.2205397564374174
3.489392931405099 342.20158360106825 1.2853758308748158
3.4946204863585146 385.78906138827375 1.3561869987284496
3.4998480413119304 444.2868437091164 1.440599131551872
3.505075596265346 523.9142296529459 1.5542486530813295
3.510303151218762 626.2773007323723 1.692699256841421
3.5155307061721777 769.1132863699488 1.8709665743441397
3.5207582611255934 931.8922785829691 2.059439215449982
3.525985816079009 1140.5528395296408 2.2764205224027525
3.531213371032425 1386.5935704373342 2.510427494032753
3.5364409259858407 1659.448415017573 2.7498573986457426
3.5416684809392565 1964.7384716072422 2.9919652509939096
3.546896035892672 2299.2925240491013 3.23880957321288
3.552123590846088 2638.157853244501 3.4720657098749497
3.5573511457995037 3001.7903353401084 3.704090462549609
3.5625787007529195 3385.704548234505 3.9347267494172704
3.5678062557063353 3815.6084927294155 4.180440031642914
3.573033810659751 4373.8609851791225 4.474768511023475
3.5782613656131668 5141.50685962452 4.854277864370978
3.5834889205665825 6238.700277989755 5.3488794072571455
3.5887164755199983 7782.97599108816 5.973954604745249
3.593944030473414 9595.326075888024 6.575908991299847
3.59917158542683 11413.633861540906 7.129691557988973
3.6043991403802456 12954.664245112384 7.574994468228585
3.6096266953336613 13666.457184106586 7.788068700727146
3.614854250287077 13232.620323138075 7.670428456749874
3.620081805240493 11689.656081458463 7.201514112599979
3.6253093601939086 9453.94324375418 6.464096700951735
3.6305369151473244 7263.299869019028 5.664807841592439
3.63576447010074 5165.297014566616 4.7682720507212
3.640992025054156 3609.4226610474457 3.9786509619181953
3.6462195800075716 2433.4037581051816 3.2516289667080627
3.6514471349609874 1671.2448718655723 2.689480208145676
3.656674689914403 1182.4306562573397 2.2586093523582766
3.661902244867819 896.8017589513842 1.9680105414435531
3.6671297998212347 711.6174055355018 1.7492693850144352
3.6723573547746504 601.8091859366097 1.6152145329486176
3.677584909728066 524.0433038949152 1.5151990412270357
3.682812464681482 459.24932896862725 1.420557631477397
3.6880400196348977 412.5473158358137 1.350980725756608
3.6932675745883135 384.14662746232693 1.3068995694189396
3.698495129541729 360.759714605464 1.2721695526792012
3.703722684495145 344.7458528412423 1.2452254632227326
3.7089502394485607 334.51331510308967 1.228759099874532
3.7141777944019765 324.5134648545492 1.2131153967302586
3.7194053493553922 315.9826110412626 1.1958582479409878
3.724632904308808 303.8490046944778 1.1756572007952817
3.7298604592622238 296.6857132090628 1.1685894460416215
3.7350880142156395 290.01655870484115 1.1573942139240507
3.7403155691690553 281.7085282494949 1.1425701309177443
3.745543124122471 279.73034928949875 1.1406917491724677
3.750770679075887 279.983305466327 1.1486795922623838
3.7559982340293026 276.2622834504699 1.142296431764431
3.7612257889827183 273.52826338673117 1.1406478493847085
3.766453343936134 274.9481611472318 1.148426380728691
3.77168089888955 280.7255507901482 1.1604300949276856
3.7769084538429656 281.39470556274983 1.1661774468605923
3.7821360087963813 280.1426815718118 1.163716830697332
3.787363563749797 284.11607323006297 1.1760835397373683
3.792591118703213 286.8949400451374 1.1773578526131732
3.7978186736566286 294.8111741067844 1.195097536203545
3.8030462286100444 306.44276606110867 1.2152744891528149
3.80827378356346 310.76703648485795 1.2159638012441885
3.813501338516876 319.816814487645 1.2329073196435711
3.8187288934702917 332.9357008327228 1.2527069069248111
3.8239564484237074 332.048391391563 1.2404724871693285
3.829184003377123 335.6105654783571 1.2367478348659056
3.834411558330539 335.82701376938496 1.2306793366548663
3.8396391132839547 332.89574119360447 1.2177823771346745
3.8448666682373704 336.77969314909114 1.2252505440761816
3.850094223190786 334.56711646321077 1.2237070495664306
3.855321778144202 328.5349041845888 1.2072655790743536
3.8605493330976177 320.29907472427715 1.1858342852736279
3.8657768880510335 311.29215538035334 1.1571508773801287
3.8710044430044492 303.4031739531344 1.1377670718499233
3.876231997957865 306.6763422931182 1.1471558500495762
3.8814595529112808 308.6178700222929 1.1552573141123732
3.8866871078646965 313.88134087292116 1.1692685748445835
3.8919146628181123 317.76809849776527 1.1704538094880628
3.897142217771528 318.033927070284 1.1635567060166383
3.902369772724944 318.7347831809607 1.1602950112705117
3.9075973276783595 319.35799700831154 1.1567486487110987
3.9128248826317753 315.7733622197431 1.148209484457967
3.918052437585191 311.82525546077983 1.1388697234014742
3.923279992538607 310.98666816225983 1.1350133853274083
3.9285075474920226 311.8687835280483 1.1333070373151177
3.9337351024454383 312.78244225453614 1.1397659220908098
3.938962657398854 312.5021939962657 1.1379212585127807
3.94419021235227 314.17905418846897 1.1397350130121433
3.9494177673056856 324.27801855662346 1.162893821035842
3.9546453222591014 329.89846019070256 1.167813383761701
3.959872877212517 341.38707029891003 1.1832996559735747
3.965100432165933 350.1826158045762 1.1921426820732273
3.9703279871193486 361.74685019623627 1.2053802970731344
3.9755555420727644 381.868736918446 1.2327693530046309
3.98078309702618 398.0377845087884 1.252027730565454
3.986010651979596 416.6617632743289 1.275167548422082
3.9912382069330117 434.02888119464654 1.2965570686899623
3.9964657618864274 455.59875386277736 1.3288343647708227
4.001693316839844 481.6561972350174 1.3654642752319115
4.00692087179326 518.3285932665564 1.4137847546053937
4.012148426746676 552.5621997435145 1.4631927760817798
4.017375981700092 588.7928275150379 1.5287013761493404
4.0226035366535084 635.9094067931309 1.5997051945114862
4.027831091606925 689.9209855048493 1.6731844721552964
4.033058646560341 758.0063724700798 1.7555901188502891
4.038286201513757 836.8275920519525 1.8404542996038116
4.043513756467173 929.9889589700978 1.9444640613630224
4.0487413114205895 1043.3471821633182 2.0614316195062066
4.053968866374006 1172.1690896480281 2.1859344115305688
4.059196421327422 1314.9807133253084 2.320761675617334
4.064423976280838 1483.51138544602 2.466013389866845
4.069651531234254 1692.7623831323144 2.634985045509644
4.0748790861876705 1927.1845577488955 2.818314529078142
4.080106641141087 2189.4518716498405 3.00362389527127
4.085334196094503 2479.803793542699 3.187529305223514
4.090561751047919 2795.541349150955 3.385603948459784
4.095789306001335 3163.834562758832 3.6031990712413595
4.1010168609547515 3601.2330390121797 3.8624923513654
4.106244415908168 4014.9780929382987 4.0829455442725635
4.111471970861584 4452.936829848101 4.294929455619648
4.116699525815 4882.690130186987 4.488918607089185
4.121927080768416 5279.221267950667 4.608191866541463
4.1271546357218325 5675.751225407139 4.729526311204221
4.132382190675249 6064.584801245754 4.864020573617286
4.137609745628665 6441.534350689815 4.9895206149672555
4.142837300582081 6793.028627154153 5.112140763162162
4.148064855535497 7051.236360009032 5.208939565562502
4.1532924104889135 7240.2376116134465 5.274819461526997
4.15851996544233 7279.818169930462 5.2781984100109
4.163747520395746 7165.063727778425 5.223637938127682
4.168975075349162 6932.932601265709 5.118976910766402
4.174202630302578 6592.1801608465175 4.982945431822861
4.1794301852559945 6165.508529095739 4.822245376310773
4.184657740209411 5681.135363175451 4.629494761474449
4.189885295162827 5110.816951737173 4.388186101609843
4.195112850116243 4557.256475761901 4.136989000313868
4.200340405069659 3997.406494900941 3.8650843072200396
4.2055679600230755 3467.083227399882 3.5943735496082465
4.210795514976492 3026.7177859884678 3.3635850433882535
4.216023069929908 2614.4755046251694 3.1247741979603276
4.221250624883324 2253.0902537248176 2.898636096784078
4.22647817983674 1961.6757132862228 2.7084798425559495
4.2317057347901565 1697.2906682155124 2.516093679724439
4.236933289743573 1477.9381431459633 2.3434911753708287
4.242160844696989 1288.8008175313978 2.183180015137281
4.247388399650405 1132.6590825166763 2.044876689217513
4.252615954603821 997.1043398220177 1.9195176194439212
4.257843509557238 892.6531000720729 1.8172708540153577
4.263071064510654 793.0755541505705 1.7119556162565368
4.26829861946407 704.1658970761775 1.608685755131543
4.273526174417486 633.2105720639333 1.5233728250010594
4.278753729370902 572.7886567977255 1.449519517697054
4.283981284324319 522.1813065902271 1.38834871732112
4.289208839277735 475.6088521875768 1.3257438403802753
4.294436394231151 435.1674019285461 1.2701968415847509
4.299663949184567 403.27630392720073 1.225533052794131
4.304891504137983 377.7769305081285 1.187356230774662
4.3101190590914 357.6327708413253 1.1577103684314352
4.315346614044816 337.6316148959245 1.1286048322983873
4.320574168998232 321.99131606853183 1.1050471540257645
4.325801723951648 308.55547878479933 1.0885100754070733
4.331029278905064 292.5996581968039 1.0622625257030942
4.336256833858481 280.95819681302976 1.0468960682465507
4.341484388811897 274.3444475839363 1.0380547914507832
4.346711943765313 268.78894206167945 1.0299007332581605
4.351939498718729 266.57925599959344 1.0301269563141633
4.357167053672145 262.23847648099076 1.0293499025379935
4.362394608625562 253.38541439714672 1.0246078746408895
4.367622163578978 245.03502180643375 1.010827046508329
4.372849718532394 238.41763328327409 1.0103534587224807
4.37807727348581 230.96792159855062 1.000525683022914
4.383304828439226 227.9982055131029 1.002384595831186
4.388532383392643 222.62855288783214 0.9954504978624417
4.393759938346059 217.93236296870728 0.9944957213573689
4.398987493299475 211.5811941653609 0.9948009079999247
4.404215048252891 209.4332579122314 0.9986763789439925
4.409442603206307 203.00586326710214 0.9807662764768301
4.414670158159724 198.33554172574264 0.9728289153257946
4.41989771311314 195.7111365229711 0.977722221764584
4.425125268066556 193.75021630282765 0.9865521063001736
4.430352823019972 192.7368449181816 1.0047881105201073
4.435580377973388 189.9220531333123 1.0013406108497058
4.440807932926805 189.90386602293398 1.0042719382058876
4.446035487880221 187.80780026345735 1.0035467038575125
4.451263042833637 182.38043974264167 0.9867985805340155
4.456490597787053 178.23604550058695 0.9866028577219579
4.4617181527404695 173.45386126603773 0.988937461886037
4.466945707693886 170.1228740146384 0.9899971125726106
4.472173262647302 170.99983138136693 1.0021038455791897
4.477400817600718 170.61177239739862 0.9970044835036853
4.482628372554134 166.94415416244294 0.9792776768307874
4.4878559275075505 171.28507021226116 0.9964269987907717
4.493083482460967 168.12334045066987 0.9953321130420881
4.498311037414383 165.7386968814327 1.0010709423535877
4.503538592367799 161.3667290026922 0.986866121930421
4.508766147321215 155.91244584188033 0.969890485016744
4.5139937022746315 151.6847781966881 0.9441265954847278
4.519221257228048 153.51759771414694 0.9476745290275788
4.524448812181464 155.70146361191058 0.9530240780347388
4.52967636713488 160.75101762308506 0.9856023210728951
4.534903922088296 161.2567058724782 0.9960377864358363
4.5401314770417125 159.4152581554817 1.0006081200960377
4.545359031995129 154.8468636315231 0.9928927891780313
4.550586586948545 156.86464446697394 0.9926577620667396
4.555814141901961 157.47523875597088 1.0001818156363362
4.561041696855377 159.209231046839 1.0037423067557116
4.5662692518087935 157.97682620346694 0.9982011065814836
4.57149680676221 151.839988580921 0.9810510192953834
4.576724361715626 148.72262937706085 0.9772486522320424
4.581951916669042 148.92937700926805 0.9816037270043899
4.587179471622458 149.75214531074414 0.9880712314718478
4.5924070265758745 152.27512752578403 0.9977154588873638
4.597634581529291 153.44371554014916 0.9977153712190244
4.602862136482707 148.530777579964 0.9759015332107124
4.608089691436123 150.77035318882915 0.9904931982852387
4.613317246389539 147.96516260183532 0.9726790141765186
4.6185448013429555 152.26688245477987 0.9935090922788506
4.623772356296372 154.30545415341342 1.0050654484403299
4.628999911249788 156.78618065230046 1.0021508969348187
4.634227466203204 155.771642097293 1.0119104425554022
4.63945502115662 154.4208001446929 1.0116436694901476
4.6446825761100365 155.13552855968254 1.018880329705457
4.649910131063453 153.96962164141522 1.0261724032709427
4.655137686016869 154.97238343938344 1.0219685974267416
4.660365240970285 152.7889705145202 1.0027939004250679
4.665592795923701 149.71678130534684 0.9975035177463746
4.6708203508771176 148.10469416480896 0.9928122979337404
4.676047905830534 148.59810358217982 0.9918309947323575
4.68127546078395 150.0487554486236 1.001676773702767
4.686503015737366 148.8244670442722 0.9929318107014085
4.691730570690782 146.44968075754423 0.9985966432162446
4.696958125644199 146.911097399772 1.0120270674000262
4.702185680597615 144.99638261406562 0.9998911784680256
4.707413235551031 150.2426347289524 1.024738973083688
4.712640790504447 148.81764868148505 1.0085905677614646
4.717868345457863 147.78715281494166 1.0003662198427312
4.72309590041128 147.12434230506722 0.9930174236298738
4.728323455364696 145.00849030479188 0.9863425504603379
4.733551010318112 149.9843179783636 1.0043355118126085
4.738778565271528 152.03863084330763 1.0010410321481649
4.744006120224944 149.89282845270515 0.981237325384195
4.749233675178361 150.23215958685623 0.9725161833088726
4.754461230131777 150.7455943348535 0.9725714314660623
4.759688785085193 149.27954298677327 0.9818719427786525
4.764916340038609 142.39835568616803 0.9543702382981955
4.770143894992025 136.1832113458813 0.9320130263185467
4.775371449945442 138.82864379683232 0.9313546955982221
4.780599004898858 140.22583815509194 0.9325048302361796
4.785826559852274 143.16893664333963 0.9559865653033441
4.79105411480569 141.51971924333478 0.95611176693003
4.796281669759106 143.50993631171477 0.9658588725605958
4.801509224712523 145.37895531500257 0.9605233505545516
4.806736779665939 146.7716962697972 0.9709078710520366
4.811964334619355 146.34435233449574 0.97184565825027
4.817191889572771 145.07290470171722 0.9663843961149349
4.822419444526187 141.66261593165353 0.9603603358137242
4.827646999479604 142.42375265123772 0.9588413571643396
4.83287455443302 141.40572518526002 0.9596476060308345
4.838102109386436 144.26201245242194 0.9744122175355878
4.843329664339852 153.20592310010522 1.0121703832574347
4.848557219293268 153.45448058100956 1.0099710093611858
4.853784774246685 150.84053054286176 0.999844256738983
4.859012329200101 148.60212492909952 0.9831997605172429
4.864239884153517 145.98052009335493 0.9702408338830673
4.869467439106933 146.7695188996264 0.9677050208915118
4.8746949940603495 145.66717248686547 0.9615892578019076
4.879922549013766 148.12250109732395 0.9806165930695049
4.885150103967182 149.50190574149204 0.986670702701955
4.890377658920598 148.14412003846172 0.9753252338753291
4.895605213874014 146.6977222780869 0.959930387140527
4.9008327688274305 145.7394406344325 0.9451274483563636
4.906060323780847 148.37297157379825 0.9619357291126931
4.911287878734263 148.68514154319135 0.9601016996299904
4.916515433687679 143.46728001051662 0.9425366060856346
4.921742988641095 140.00533678700899 0.9286329602579555
4.9269705435945115 139.64093758373983 0.9075042144337777
4.932198098547928 142.0169551859986 0.9145958258679764
4.937425653501344 147.03386982290766 0.9342027888500483
4.94265320845476 146.01066516940966 0.9369609539972088
4.947880763408176 147.31767556244685 0.9554829903949698
4.9531083183615925 150.9712136009306 0.9810626030825613
4.958335873315009 147.70364129939747 0.9626639544208885
4.963563428268425 147.85861136982624 0.9594612615448888
4.968790983221841 146.05182042837689 0.9404591108433321
4.974018538175257 144.39371376716923 0.9205396614717886
4.9792460931286735 151.4984601191158 0.936073540848693
4.98447364808209 154.69522521659695 0.9380883979542946
4.989701203035506 159.74739751809526 0.9429325134493305
4.994928757988922 161.78888479677036 0.9379632190553744
5.000156312942338 159.7442994314242 0.9113476382367894
5.0053838678957545 157.6048925248579 0.8884807679387495
5.010611422849171 158.78135042665767 0.874844193560628
5.015838977802587 160.27759147374067 0.8641504260641112
5.021066532756003 165.45301476940648 0.8798599273354647
5.026294087709419 163.84421868399212 0.8672437976237029
5.0315216426628355 164.46207242857642 0.8866711828365287
5.036749197616252 162.87290962558686 0.8969023676368472
5.041976752569668 160.87189443459525 0.906767915876451
5.047204307523084 159.8463948532866 0.9097084338429987
5.0524318624765 155.26375217195712 0.8863187147336268
5.0576594174299165 153.10074620864856 0.8705321983854764
5.062886972383333 157.82578860265735 0.8777566216724597
5.068114527336749 160.47733512927476 0.8746679575870944
5.073342082290165 169.11939948521473 0.8810573453205094
5.078569637243581 174.7504126264057 0.8721081081123133
5.0837971921969975 180.04577589787937 0.8614291198592394
5.089024747150414 189.0675716950533 0.8615983413673872
5.09425230210383 194.55946104266144 0.8565848812458929
5.099479857057246 211.5945034783977 0.8773630974966102
5.104707412010662 231.21827499861334 0.9012191152490548
5.109934966964079 253.09851021849443 0.9246932508422366
5.115162521917495 274.5617123318801 0.94870843369117
5.120390076870911 294.9353562208478 0.9696421133126679
5.125617631824327 310.3217000000725 0.9840778372472979
5.130845186777743 322.0159478190314 0.9991209672744785
5.13607274173116 320.7775683925495 0.9945020288129621
5.141300296684576 310.39161585954236 0.9833760553227607
5.146527851637992 293.43391190243045 0.9688409021695782
5.151755406591408 271.73166961431576 0.9468200832008506
5.156982961544824 249.82761907536346 0.9335055116649303
5.162210516498241 226.4028722545018 0.9115471269020178
5.167438071451657 203.00623995050614 0.8913492053360751
5.172665626405073 186.41964570403664 0.8890085157184094
5.177893181358489 179.5462563497654 0.8970468143667429
5.183120736311905 173.72583629392784 0.9073934252505781
5.188348291265322 168.9306094636516 0.9122892402006361
5.193575846218738 164.34327439985972 0.9196431952354222
5.198803401172154 156.61207544109217 0.9070550700531637
5.20403095612557 156.21103396688122 0.9147825797632674
5.209258511078986 155.51316240693734 0.9211502371404009
5.214486066032403 151.91100301483823 0.9042374054582989
5.219713620985819 150.05153585193042 0.8917021002743105
5.224941175939235 145.0622206187924 0.8721352289528612
5.230168730892651 146.52435442079144 0.875187819459331
5.235396285846067 146.78576531732097 0.8695539549256405
5.240623840799484 144.81920837949875 0.8606067981630375
5.2458513957529 146.0597682445638 0.8723495803601148
5.251078950706316 147.56152874191972 0.8914781971991506
5.256306505659732 148.59878422295296 0.9046488630989796
5.261534060613148 148.39009887204227 0.9043368153053726
5.266761615566565 146.0930653931961 0.8868387896938116
5.271989170519981 144.61900302277115 0.8689558594540552
5.277216725473397 147.97883745557266 0.8787004616127168
5.282444280426813 151.04768617260436 0.9070248028599674
5.2876718353802294 152.10948529347687 0.9256407640479044
5.292899390333646 148.67930845080076 0.9262574641003222
5.298126945287062 142.2349667306573 0.8995480747926005
5.303354500240478 143.43392298824443 0.9010924964408942
5.308582055193894 146.18231379954577 0.9061965316437881
5.3138096101473105 146.54988580580877 0.9057543562894044
5.319037165100727 146.20277266065702 0.8950788106076689
5.324264720054143 146.03504224773505 0.8982506832661624
5.329492275007559 147.57924873457335 0.9057665443795782
5.334719829960975 145.00506884687866 0.8968823721504436
5.3399473849143915 143.94481153618827 0.8900047113463676
5.345174939867808 140.91221459470884 0.8672731368545055
5.350402494821224 140.57308888915244 0.8590293880177052
5.35563004977464 142.5604222772533 0.8635739816393689
5.360857604728056 147.49570081872702 0.8799043611954283
5.3660851596814725 147.32019066467367 0.8717476861378025
5.371312714634889 147.87309689015422 0.8713800599716468
5.376540269588305 148.1044268085264 0.8679047309439661
5.381767824541721 147.4977645515423 0.8646741876739122
5.386995379495137 150.18046110070856 0.8862836417292277
5.3922229344485535 150.65399671788865 0.8840252185904908
5.39745048940197 148.61851410870213 0.8731908731966593
5.402678044355386 147.6631228016356 0.8550499173990324
5.407905599308802 148.7038486481521 0.8445219566843587
5.413133154262218 152.54560304501746 0.8427408982208907
5.4183607092156345 158.41732421002285 0.8473121159046952
5.423588264169051 160.37876676188878 0.8426703671576423
5.428815819122467 164.68319886830218 0.8422943691931061
5.434043374075883 166.36931703497808 0.840278872258955
5.439270929029299 165.73268632161557 0.8254126209347951
5.4444984839827155 166.57977626930912 0.8205125322720932
5.449726038936132 166.65443339168223 0.8161370676940741
5.454953593889548 171.34036755767048 0.8268790991381147
5.460181148842964 168.90628304484432 0.8278132053414288
5.46540870379638 166.70181010522836 0.8338308334203063
5.4706362587497965 161.82189440039346 0.8263466049335878
5.475863813703213 158.99478987604235 0.8301568161634033
5.481091368656629 157.53582846106934 0.824482587832895
5.486318923610045 154.63981864669913 0.8221914887488063
5.491546478563461 156.14384435417432 0.8294444194932041
5.4967740335168775 155.3726926620151 0.8243584112088492
5.502001588470294 152.95831684858317 0.8212629689367212
5.50722914342371 148.39885938160594 0.8070305143421213
5.512456698377126 149.5856330600738 0.8159408764945408
5.517684253330542 151.80203226486051 0.8203653567728463
5.522911808283959 155.45819146414692 0.8373815537660056
5.528139363237375 158.7857118760681 0.8477554783697508
5.533366918190791 160.3685502184861 0.8520202902539384
5.538594473144207 161.88517371472201 0.8604612857220707
5.543822028097623 160.75708938094346 0.841941977898433
5.54904958305104 161.292792849518 0.8302969525245285
5.554277138004456 165.18557701518264 0.827492477342364
5.559504692957872 166.57768447482437 0.824217721751567
5.564732247911288 168.62583402573858 0.8268037053352011
5.569959802864704 170.33746214710752 0.8225176405123653
5.575187357818121 172.61737699822626 0.8109822725013384
5.580414912771537 176.96830444309322 0.8065599265740158
5.585642467724953 180.41316958731224 0.806056719687342
5.590870022678369 182.9301195283904 0.801260971037679
5.596097577631785 186.7374473612607 0.8092478763095903
5.601325132585202 192.01492199710242 0.8163228282876285
5.606552687538618 203.67979117921405 0.8310776148330565
5.611780242492034 212.3037932147781 0.8298968119308232
5.61700779744545 222.8617865245554 0.8327433677504756
5.622235352398866 238.93820409649004 0.8466162809799691
5.627462907352283 261.06467925137656 0.8711617306820767
5.632690462305699 293.09183291208996 0.9112685490277865
5.637918017259115 335.1584542587138 0.9621743272423379
5.643145572212531 385.56424213035496 1.023101345138786
5.648373127165947 444.71436383171795 1.0930358576232748
5.653600682119364 510.91920637926074 1.168972727439207
5.65882823707278 566.5080263611726 1.226850241582082
5.664055792026196 600.6896528837875 1.2592759201423198
5.669283346979612 626.1225620793539 1.2858428098224979
5.674510901933028 637.7761578777548 1.296528560239582
5.679738456886445 644.2848203641935 1.3040573051846045
5.684966011839861 643.9602036641302 1.301752797708693
5.690193566793277 641.5223114598801 1.2977295571950374
5.695421121746693 638.0989194676622 1.2931030680530822
5.700648676700109 638.0413000528083 1.2929604886052408
5.705876231653526 634.5630935999864 1.2886244678247607
5.711103786606942 628.805093987555 1.2813814908419765
5.716331341560358 629.0112774597975 1.2808526419378097
5.721558896513774 628.0498278826784 1.2805265040301264
5.7267864514671905 627.4718388380267 1.279461777758202
5.732014006420607 623.8301349068882 1.27531407160651
5.737241561374023 614.1845491947136 1.2629491656605858
5.742469116327439 610.7312333394568 1.2597487321300778
5.747696671280855 613.4404242199548 1.2626212675866961
5.7529242262342715 625.2121438027511 1.277365769991468
5.758151781187688 639.3718581959837 1.2901660425773862
5.763379336141104 657.5217045163855 1.3075737373378864
5.76860689109452 672.6988867352817 1.3190008805280848
5.773834446047936 692.687178657873 1.3391096177799713
5.7790620010013525 701.8622056982803 1.3474178685821485
5.784289555954769 708.8458120429697 1.3532469146160566
5.789517110908185 700.7175707577247 1.3421594781937953
5.794744665861601 677.9807277965797 1.31931652354875
5.799972220815017 630.4253377075685 1.2722979172638942
5.8051997757684335 569.5206106090301 1.2108147726367262
5.81042733072185 497.52718688011703 1.1342944864376214
5.815654885675266 430.58356577215767 1.0592866930726004
5.820882440628682 368.36885448198814 0.9882944658616142
5.826109995582098 321.40317407066635 0.9376132884678909
5.8313375505355145 287.44139298142034 0.9061586565798663
5.836565105488931 257.6356212525687 0.8777160684934071
5.841792660442347 232.53515881652217 0.8463111726109668
5.847020215395763 216.6326899105443 0.828042589390742
5.852247770349179 205.25216696775945 0.8089490217739939
5.8574753253025955 199.1779978915386 0.7995129834369025
5.862702880256012 193.0651037724171 0.7953590503621305
5.867930435209428 188.2721609328961 0.7865064169362909
5.873157990162844 185.50328471125573 0.7827423070631081
5.87838554511626 183.9923204833747 0.7825583362630956
5.8836131000696765 185.59398520693978 0.7875614328503883
5.888840655023093 182.36579339258623 0.7849442373753748
5.894068209976509 181.50415073947977 0.787114703003541
5.899295764929925 183.5383718848605 0.788915332306732
5.904523319883341 181.91537074375546 0.7852461704616394
5.9097508748367575 185.12410108967998 0.7889760688300572
5.914978429790174 183.97630394572116 0.7859859278274609
5.92020598474359 181.36914293466828 0.7765148736583659
5.925433539697006 182.10768572528835 0.7806003060203259
5.930661094650422 183.8796958043837 0.7836771572162171
5.9358886496038386 185.93612173108087 0.7884986503437514
5.941116204557255 190.27828196206104 0.7925950706734293
5.946343759510671 196.11427814425107 0.7987921124126925
5.951571314464087 199.99122404022341 0.8105946897306566
5.956798869417503 201.41025111112074 0.8131910720607872
5.96202642437092 204.34073646873935 0.8212105026607703
5.967253979324336 205.8065526750892 0.8219243266694051
5.972481534277752 216.00092104415012 0.8365344163019084
5.977709089231168 225.90820421644833 0.8493681815450201
5.982936644184584 232.2454546420243 0.8520086662423935
5.988164199138001 245.55316245212478 0.8688222013817727
5.993391754091417 255.6605557286499 0.8777594642151645
5.998619309044833 266.8311159351675 0.8865252239288158
6.003846863998249 283.1102923640613 0.9064540793352838
6.009074418951665 303.3156971367913 0.9300172573095906
6.014301973905082 330.8394633449786 0.9692786943645352
6.019529528858498 367.07268974769534 1.0187923358738347
6.024757083811914 406.93943252448435 1.0701267202680076
6.02998463876533 453.1308259197412 1.126569688564169
6.035212193718746 513.104499883871 1.198323080225652
6.040439748672163 581.8674519181906 1.2764610637528093
6.045667303625579 661.4045461866499 1.361689402442101
6.050894858578995 758.1430057697864 1.4589749749886451
6.056122413532411 857.891755726528 1.5542046409160892
6.061349968485827 962.5213683090591 1.6469957733423555
6.066577523439244 1064.5041463954296 1.7332539963588651
6.07180507839266 1145.4275752392443 1.798831430812672
6.077032633346076 1206.0539339898955 1.845945849219848
6.082260188299492 1243.826608691141 1.8779910880864183
6.087487743252908 1248.492430097119 1.8808420002329307
6.092715298206325 1223.7531736418375 1.8628005249756714
6.097942853159741 1179.2623557347633 1.8286410988716142
6.103170408113157 1116.2943878865822 1.7825063829885288
6.108397963066573 1034.9772096250756 1.7184244588195976
6.113625518019989 940.9555394267346 1.640667866362833
6.118853072973406 847.4938621017423 1.558670570046533
6.124080627926822 756.5374620121929 1.473610794801955
6.129308182880238 671.6352832001675 1.3909170540552918
6.134535737833654 594.9043170849714 1.3112260913486344
6.1397632927870704 526.6771787454202 1.2366272409578931
6.144990847740487 469.3723192252411 1.1719915786129549
6.150218402693903 425.85270211179727 1.1251679682037268
6.155445957647319 387.1645711252111 1.0780119527188448
6.160673512600735 358.1048906287323 1.041583497579089
6.1659010675541515 331.9413798918661 1.00945627296886
6.171128622507568 312.86732847696715 0.9869764466586403
6.176356177460984 294.58118509294485 0.9651769180809031
6.1815837324144 275.9967348781813 0.9428652181422881
6.186811287367816 261.1288934344775 0.9257569342632965
6.1920388423212325 253.64073888661937 0.9198677106986909
6.197266397274649 248.22782121007242 0.9151517051652587
6.202493952228065 246.8910400259954 0.915935299317354
6.207721507181481 236.17339234004868 0.8867215483534571
6.212949062134897 229.94868066999553 0.8770911544265461
6.2181766170883135 222.34928084822195 0.8665190303539325
6.22340417204173 216.05653703691104 0.8547813774243685
6.228631726995146 212.8868298209538 0.8515133638453904
6.233859281948562 208.24939160540123 0.8399792517900588
6.239086836901978 203.14796013965073 0.8266458808530639
6.2443143918553945 200.35030949768864 0.8195818021241658
6.249541946808811 199.1613902394421 0.8146955329264648
6.254769501762227 199.8402626327936 0.8163059432986731
6.259997056715643 201.84198504848024 0.8232707094609799
6.265224611669059 200.43416427345142 0.8193700808862698
6.2704521666224755 195.80741941325155 0.8146958968291583
6.275679721575892 192.016259401705 0.8015893020496617
6.280907276529308 191.6389962114013 0.8035050783155573
6.286134831482724 192.24467624507022 0.8125278395705449
6.29136238643614 193.15569741272537 0.8196767837100124
6.2965899413895565 193.74726960834857 0.825350605404965
6.301817496342973 191.9420305446074 0.8203095042074419
6.307045051296389 190.66058937518244 0.8161757728470745
6.312272606249805 186.76208983683497 0.8016214311003867
6.317500161203221 186.54664250149645 0.7959860995293436
6.3227277161566375 187.0657129996356 0.7968114056436595
6.327955271110054 187.57096074301822 0.7971217822190683
6.33318282606347 190.6709303763497 0.8067480631207884
6.338410381016886 187.3832949704864 0.800253612360225
6.343637935970302 187.42771075533534 0.7986984522699715
6.3488654909237185 185.96057319518937 0.79618777984508
6.354093045877135 185.5199987272694 0.8013376011836004
6.359320600830551 183.99921719724907 0.7995951233787886
6.364548155783967 185.81648464008185 0.8018786808467562
6.369775710737383 183.5458197349092 0.7870388691528957
6.3750032656908 178.20710156423377 0.7764024088427653
6.380230820644216 176.36396875621043 0.7711499503249738
6.385458375597632 175.86080239303055 0.7695347024707351
6.390685930551048 178.5570648121668 0.7791268113027606
6.395913485504464 184.21169613647663 0.7861627554178484
6.401141040457881 185.59130079039988 0.7915341733360579
6.406368595411297 184.95589448391078 0.7922570114417972
6.411596150364713 184.14499678044012 0.7860405823692207
6.416823705318129 184.66718902231813 0.7867028743817392
6.422051260271545 186.39366991005727 0.7892137845692959
6.427278815224962 188.09221994219664 0.7903296278773138
6.432506370178378 188.14019486689864 0.7915508054614279
6.437733925131794 188.53182812107121 0.7947271754142683
6.44296148008521 190.2858657573758 0.7949019914429591
6.448189035038626 189.6571080311058 0.7895802285397596
6.453416589992043 191.40069308303228 0.7842062878465941
6.458644144945459 194.13944122931656 0.7856072127572322
6.463871699898875 198.2156578539831 0.7913909907279805
6.469099254852291 199.84393685077168 0.793408157836809
6.474326809805707 196.83325233675617 0.7875272302780127
6.479554364759124 195.2636665347833 0.7815308513870054
6.48478191971254 196.41410171570277 0.7840359145489247
6.490009474665956 199.74342293912773 0.7866894823040387
6.495237029619372 204.57804608773924 0.7962918575474996
6.500464584572788 207.60638984248257 0.7948052539221869
6.505692139526205 209.1631929143078 0.7904066765289842
6.510919694479621 213.0934074432483 0.7934061617149003
6.516147249433037 215.94380294144491 0.7976130476158492
6.521374804386453 220.29386326112157 0.8030257058671665
6.526602359339869 224.3664329877941 0.8064034666773576
6.531829914293286 234.51372470209645 0.8187005870579911
6.537057469246702 243.19593146729684 0.8225092718659086
6.542285024200118 254.70161451147598 0.8309597327680839
6.547512579153534 265.173180311603 0.8370854376087534
6.55274013410695 274.1972374012911 0.8436073163684583
6.557967689060367 285.27887393672285 0.8538115379875119
6.563195244013783 297.76229022991083 0.8698942872316359
6.568422798967199 313.7965464910911 0.8908913861862882
6.573650353920615 324.6997742452287 0.9011584624520991
6.5788779088740315 336.0611770512672 0.9130142352771805
6.584105463827448 343.33145456047845 0.9224882604078561
6.589333018780864 342.7474303968367 0.9239705855246644
6.59456057373428 335.8907500158598 0.9149689450666012
6.599788128687696 327.443206190552 0.9053239754301956
6.6050156836411125 315.53513717364405 0.8879406617260188
6.610243238594529 303.8188500568721 0.871572267829317
6.615470793547945 290.54029256200033 0.855391973847327
6.620698348501361 279.258713751414 0.8436590530261413
6.625925903454777 271.25411632250587 0.8367924396567185
6.6311534584081935 266.5410292668773 0.836995286367353
6.63638101336161 261.3320634315207 0.83341154286817
6.641608568315026 254.22520255015775 0.8229016942754779
6.646836123268442 248.82959577120656 0.816060863861679
6.652063678221858 240.5134592000409 0.8025972981012601
6.6572912331752745 235.4498418410361 0.7957061156455519
6.662518788128691 231.82887866338885 0.7915177374423478
6.667746343082107 228.513210003114 0.7871155476992944
6.672973898035523 227.57161409006403 0.7876047834460923
6.678201452988939 225.517032288833 0.7893405396919514
6.6834290079423555 221.43706320550126 0.7880215042522015
6.688656562895772 222.7063315186773 0.793509029874643
6.693884117849188 218.5855678949403 0.7861320664936721
6.699111672802604 216.94935702593392 0.782781969944801
6.70433922775602 210.92014223720398 0.7702610552776017
6.7095667827094365 211.8657928904699 0.770106174931836
6.714794337662853 215.89147067919737 0.7797031145188761
6.720021892616269 215.23212857909982 0.7767223268359273
6.725249447569685 220.07361258761173 0.7847969711111823
6.730477002523101 222.26382326858834 0.7914142733146106
6.7357045574765175 222.25616436740611 0.78973517689635
6.740932112429934 218.66671285060633 0.7859345883621273
6.74615966738335 216.20611598407402 0.7839419930255619
6.751387222336766 214.876420421885 0.7793100573989987
6.756614777290182 216.62022681805982 0.7837362625782763
6.7618423322435985 221.26166781075267 0.7884086254177498
6.767069887197015 224.66541145022458 0.7948647945112292
6.772297442150431 221.6394530705046 0.7892728256196643
6.777524997103847 219.2861682172685 0.7803285574803355
6.782752552057263 215.61652856767012 0.7715958546767006
6.7879801070106796 214.88131559059357 0.7679626254825317
6.793207661964096 215.32197174794786 0.769310911651402
6.798435216917512 216.6198495807674 0.7737699386187994
6.803662771870928 220.8837968564437 0.7800931156004174
6.808890326824344 223.69814611431877 0.780290666954171
6.814117881777761 223.56292003861205 0.7719844029171439
6.819345436731177 223.20040934846045 0.7677063865193868
6.824572991684593 221.70094766496115 0.7614941506914783
6.829800546638009 220.05010525385126 0.7609050225740466
6.835028101591425 220.1720028565127 0.7627844044294056
6.840255656544842 220.65917403244123 0.7612232018174024
6.845483211498258 229.2319329242446 0.7766072102472904
6.850710766451674 237.19023696873452 0.7888838577779251
6.85593832140509 242.9804427586569 0.7950218853799587
6.861165876358506 245.42170961651354 0.7978274607748295
6.866393431311923 248.78642507979012 0.7995169316392224
6.871620986265339 253.19521442184669 0.8074056721371414
6.876848541218755 255.44704657710457 0.8129970321888359
6.882076096172171 256.2648758700524 0.8131219854835613
6.887303651125587 257.4070453518279 0.8116757008725861
6.892531206079004 257.4814358632947 0.8071205199311042
6.89775876103242 260.3295812259442 0.8064481582754589
6.902986315985836 264.0239713163364 0.8082336830660408
6.908213870939252 265.0712228230628 0.8057501505685628
6.913441425892668 271.8830796320122 0.8125071822573029
6.918668980846085 277.28031938036844 0.8176270337132904
6.923896535799501 278.10483762321417 0.817478920047779
6.929124090752917 282.9117150864132 0.8215668999772625
6.934351645706333 282.9524691480872 0.8212787861305862
6.939579200659749 288.779041589555 0.8264624866436348
6.944806755613166 296.51475810344266 0.8340429034662921
6.950034310566582 302.8427790090886 0.8408632862451625
6.955261865519998 312.0219301906477 0.8503151571378015
6.960489420473414 319.9804539784808 0.8586944938372042
6.96571697542683 331.455637725242 0.8709811852219153
6.970944530380247 345.2859295949977 0.8862777178099434
6.976172085333663 363.8482587456373 0.9075484515483381
6.981399640287079 384.5325999908603 0.9299606607087053
6.986627195240495 412.113977642044 0.9590439432354477
6.9918547501939114 448.8512608166194 0.9992194970766174
6.997082305147328 499.76820632159473 1.051701610392661
7.002309860100744 561.9088147866114 1.1126319436313243
7.00753741505416 658.1748465971467 1.2029049603014461
7.012764970007576 788.9388421509159 1.3158455563415061
7.0179925249609925 950.7522282920946 1.4423386260325373
7.023220079914409 1116.6506909684015 1.5617166226701187
7.028447634867825 1261.3758114164812 1.6563404987404113
7.033675189821241 1364.6637132298638 1.7215073807207129
7.038902744774657 1413.3910013010218 1.7499984261715107
7.0441302997280735 1394.8753694502332 1.738113880737099
7.04935785468149 1323.1930015199537 1.6933129616395857
7.054585409634906 1215.6435030071227 1.6210688438665652
7.059812964588322 1092.2342701301222 1.535685857576547
7.065040519541738 971.5476716107208 1.446535329402825
7.0702680744951545 863.7672644718815 1.3641144145550432
7.075495629448571 773.1355073392931 1.289394846157736
7.080723184401987 702.6039455432518 1.2289535320031324
7.085950739355403 653.3256569647788 1.1849397648575983
7.091178294308819 624.9424171306824 1.1593672733393434
7.0964058492622355 603.9454079967302 1.139488899840492
7.101633404215652 588.196937279977 1.1242491191946475
7.106860959169068 577.3597147703393 1.1157644250030185
7.112088514122484 561.432824067432 1.1010015164417624
7.1173160690759 548.1348319865482 1.0885155658475898
7.1225436240293165 535.0818603163358 1.0747348570107844
7.127771178982733 528.1672855120415 1.0677336028432007
7.132998733936149 524.2788553898931 1.0636087905431286
7.138226288889565 514.8024235749102 1.0527689992418567
7.143453843842981 507.83507880109227 1.0449474730017851
7.1486813987963975 500.62028326562756 1.0382263242422898
7.153908953749814 496.41370573903697 1.0342189685656948
7.15913650870323 491.22782567285105 1.0278297070155067
7.164364063656646 491.6891847710116 1.028014960458277
7.169591618610062 493.3018940187533 1.0287337142780413
7.1748191735634785 501.3569488903364 1.0364960167280672
7.180046728516895 519.7288968928174 1.0539235256083175
7.185274283470311 546.1163388690437 1.0789098495459974
7.190501838423727 588.1933448396323 1.1188502352262342
7.195729393377143 652.3082595997711 1.1769480415853248
7.2009569483305595 745.1310654613361 1.2572953744077515
7.206184503283976 867.1249571910936 1.3548162915017563
7.211412058237392 1006.0624717752107 1.4574206747842413
7.216639613190808 1153.9653348331033 1.5596747420185129
7.221867168144224 1307.2443425435058 1.6586991563609519
7.227094723097641 1451.29691687176 1.7461175689790398
7.232322278051057 1577.2790251430706 1.8191870329193809
7.237549833004473 1653.899363260161 1.8608607103530719
7.242777387957889 1671.3130637244535 1.8695302910918299
7.248004942911305 1609.4568182322346 1.8340175460231307
7.253232497864722 1480.5446905179704 1.7578208402339286
7.258460052818138 1302.7678557377014 1.6489449334622919
7.263687607771554 1109.713777719353 1.5206030012251095
7.26891516272497 922.5420210633952 1.385380045865998
7.274142717678386 755.432735159844 1.2525244554101478
7.279370272631803 627.6956807390799 1.143366902144674
7.284597827585219 524.1749914259768 1.0485549634690488
7.289825382538635 455.97417487976264 0.9821325210055724
7.295052937492051 410.0833806158111 0.935710306402871
7.300280492445467 377.32603314957527 0.9013642565374304
7.305508047398884 355.6245559360596 0.8757175399876307
7.3107356023523 339.56668496027856 0.8538186874725437
7.315963157305716 329.4966343051441 0.8414625296704117
7.321190712259132 321.8346490873293 0.8319413999573354
7.326418267212548 316.3857524254343 0.8266992690325884
7.331645822165965 314.3277786056999 0.8264935683909111
7.336873377119381 310.440805517899 0.8225259193877432
7.342100932072797 309.28204445043684 0.8221473927853273
7.347328487026213 309.44994831786533 0.8237814027539005
7.352556041979629 304.71130223248633 0.819665734759873
7.357783596933046 303.74862745283446 0.819307534099468
7.363011151886462 299.56476781819856 0.811297861665387
7.368238706839878 293.53441525249735 0.8004148897784221
7.373466261793294 295.7197925894875 0.8020108636678974
7.37869381674671 293.7354385852053 0.7990517689870064
7.383921371700127 298.3681191651531 0.809192837607527
7.389148926653543 296.46017554536826 0.8085684837249474
7.394376481606959 296.9601389537611 0.8108563838083948
7.399604036560375 300.24384658369314 0.8140369335511546
7.4048315915137914 299.58539764081064 0.8124287340003493
7.410059146467208 299.68862285185065 0.8105825065386889
7.415286701420624 297.89680625295273 0.807335773288826
7.42051425637404 298.15751191707295 0.8096527565822913
7.425741811327456 299.44825475290753 0.8127221049780657
7.4309693662808725 301.27265961992595 0.8150718929486569
7.436196921234289 301.29337801335384 0.8119442544062659
7.441424476187705 301.28793643474785 0.8086452516363694
7.446652031141121 304.4671495408768 0.8109031518076205
7.451879586094537 308.0453189830603 0.8160098739750659
7.4571071410479535 311.4179002678645 0.8195438168202447
7.46233469600137 315.50726928479 0.8243228153960654
7.467562250954786 320.0202048710192 0.8299658089737576
7.472789805908202 322.2030344270929 0.8308020277703909
7.478017360861618 327.08241047927044 0.835156076005832
7.4832449158150345 332.69466734779564 0.8385897929544626
7.488472470768451 335.2956870904188 0.8390908092579535
7.493700025721867 340.7688561606649 0.84390819484442
7.498927580675283 348.9790887375514 0.8531506135900508
7.504155135628699 357.90282875889187 0.8622480532902022
7.5093826905821155 366.05646580632686 0.8702325851318327
7.514610245535532 376.76772006338246 0.88229523905793
7.519837800488948 389.0882652206212 0.8946705618225855
7.525065355442364 403.8409583056278 0.9104148745578032
7.53029291039578 409.5262812367138 0.9153285293328903
7.5355204653491965 415.0379957787121 0.9214140006590708
7.540748020302613 416.0155810306295 0.9234166289379193
7.545975575256029 413.4344220297423 0.9208417960089383
7.551203130209445 413.03389270404267 0.9202263733079452
7.556430685162861 410.43347535893025 0.9173414946552056
7.5616582401162775 406.3500867065508 0.9100704117226673
7.566885795069694 401.3828065893851 0.9026395840163663
7.57211335002311 399.7075074270545 0.9001800729041312
7.577340904976526 395.9759938785414 0.8965760708695402
7.582568459929942 389.7083527850171 0.891013575864406
7.5877960148833585 387.8020614055883 0.8903535826022995
7.593023569836775 381.27035465436313 0.8831441574049577
7.598251124790191 378.613406089071 0.8796386564435345
7.603478679743607 376.801472537233 0.8763196863662824
7.608706234697023 375.1152630297074 0.8728749135007222
7.6139337896504395 376.40806905314446 0.874253569212493
7.619161344603856 376.2890921137503 0.87380323184586
7.624388899557272 376.765849132057 0.8752167078897289
7.629616454510688 376.9081045614125 0.8759848097171646
7.634844009464104 377.0989582153082 0.8752363573484971
7.6400715644175206 376.6617021317806 0.8737213826931948
7.645299119370937 382.76808737926706 0.8793207266367101
7.650526674324353 391.2242808758245 0.8864539442028527
7.655754229277769 402.95835474133384 0.8985285756009331
7.660981784231185 412.5325888527405 0.9075814493318705
7.666209339184602 423.49815671968497 0.9188631261251805
7.671436894138018 436.4568979843323 0.9318106175491109
7.676664449091434 452.38163458109057 0.9470240463027517
7.68189200404485 469.13928299955904 0.962814976753469
7.687119558998266 486.2758692372793 0.9789412170634255
7.692347113951683 497.76246213553526 0.9899881155452734
7.697574668905099 509.9187938974604 1.0018498304091394
7.702802223858515 521.9392610919223 1.013762705233592
7.708029778811931 537.5331123100132 1.028450523802517
7.713257333765347 548.3559116007281 1.0373808172966066
7.718484888718764 550.6194103191594 1.0383146709591435
7.72371244367218 547.590816653612 1.0352423828246928
7.728939998625596 543.2366730970656 1.029715579661437
7.734167553579012 541.9479793945651 1.0290486971697115
7.739395108532428 539.5283663945346 1.0266325996049348
7.744622663485845 541.2593409502967 1.028878109618525
7.749850218439261 542.1800390638253 1.029848355346629
7.755077773392677 535.9395830011409 1.0232685932255199
7.760305328346093 524.2695508352879 1.0113909608388325
7.765532883299509 513.8945665909683 1.0011569874061361
7.770760438252926 503.63131605794825 0.9912922980288607
7.775987993206342 499.1576697805935 0.9868925586815779
7.781215548159758 488.60048227016784 0.9764787768956905
7.786443103113174 482.15992542026305 0.9707482344556918
7.79167065806659 473.60235309839595 0.9616366332174382
7.796898213020007 463.238379496697 0.9507744213969405
7.802125767973423 454.91091269201075 0.9412968251892995
7.807353322926839 448.4646356153273 0.9344241696248683
7.812580877880255 441.32394358370595 0.9270999823515752
7.817808432833671 440.08077174869356 0.926345544524941
7.823035987787088 439.5409866121155 0.9254802281631312
7.828263542740504 437.3457884610032 0.9215570362859156
7.83349109769392 435.67585318067887 0.9180408421005353
7.838718652647336 436.20380758887563 0.9177450541080469
7.8439462076007525 436.78520195677453 0.919055565028416
7.849173762554169 442.4842795573028 0.9256452808865813
7.854401317507585 447.0759591895866 0.9308117413934837
7.859628872461001 453.64739013514645 0.9383665611514829
7.864856427414417 461.5272201048794 0.9457325229081555
7.8700839823678335 470.81683383869336 0.9539694503824927
7.87531153732125 480.53473627971965 0.962410800804219
7.880539092274666 487.4697498247693 0.9670060986989336
7.885766647228082 498.3903982126294 0.9768012571249756
7.890994202181498 508.3317909307916 0.9862978080636667
7.8962217571349145 522.3939120272757 1.0009971470950556
7.901449312088331 535.4906759278073 1.012503621699933
7.906676867041747 548.8599380329185 1.0244545785303305
7.911904421995163 560.8551534591569 1.0347370551228963
7.917131976948579 572.0775776728691 1.0449868112004401
7.9223595319019955 589.4967891581938 1.059796338979909
7.927587086855412 604.1901114142047 1.0722971355202684
7.932814641808828 618.7587682746425 1.083752774987607
7.938042196762244 634.9386874313848 1.0974286028060771
7.94326975171566 642.6850076926227 1.103192784422576
7.9484973066690765 653.1108505693993 1.1109662591030007
7.953724861622493 663.8332791106948 1.1179817599019342
7.958952416575909 673.9013400352062 1.125476423017639
7.964179971529325 685.4818046532065 1.135483347144942
7.969407526482741 691.318754927145 1.14026052808024
7.9746350814361575 693.1686883214982 1.1410847525966914
7.979862636389574 697.8222852312906 1.1453213380972551
7.98509019134299 700.4332963827793 1.1470299155319332
7.990317746296406 700.7103663771891 1.1476402163382684
7.995545301249822 695.4321566971068 1.1429247665040567
8.000772856203238 682.6288662188764 1.1313078097106455
8.006000411156654 671.0706610905007 1.1220235365447317
8.01122796611007 657.052851819835 1.1108690193200004
8.016455521063486 641.8406637613034 1.09589498964991
8.021683076016902 627.686893173699 1.0830694326213344
8.026910630970319 617.5213399441417 1.0735337955379283
8.032138185923735 607.8049054751857 1.0652601828928614
8.037365740877151 597.1683533300903 1.055919992659228
8.042593295830567 589.5257699793408 1.0481665049372297
8.047820850783983 582.6703284498341 1.042389618446507
8.0530484057374 576.9142403998738 1.0369344511330771
8.058275960690816 569.1051828909976 1.0294053397170697
8.063503515644232 559.2820207948438 1.020292157532256
8.068731070597648 551.3543205904268 1.0124297370558502
8.073958625551064 545.5520020795657 1.0075781520925238
8.07918618050448 539.5046044135054 1.002518911591307
8.084413735457897 535.7690722416056 0.9981471329508367
8.089641290411313 536.3793658207908 0.9976852869921302
8.09486884536473 537.5557887191416 0.9982054560884845
8.100096400318145 541.1602770036739 1.001343027489556
8.105323955271562 538.5157293357055 0.998059933726328
8.110551510224978 538.1834861243227 0.9973372052590357
8.115779065178394 535.3638924879492 0.9945363258311547
8.12100662013181 536.2790736874338 0.995299674565565
8.126234175085226 544.1097792217239 1.0024521751819488
8.131461730038643 550.4818038902981 1.0078753913162626
8.136689284992059 563.4245997363699 1.0187929905284903
8.141916839945475 572.5700145261504 1.0266529686668509
8.147144394898891 589.0942626329943 1.0414927023744283
8.152371949852308 612.239188612674 1.0602851804892346
8.157599504805724 639.883209103721 1.0836670921022258
8.16282705975914 670.6183988752008 1.1084676680981165
8.168054614712556 698.5332977158629 1.1311674447708977
8.173282169665972 718.0286475723427 1.1458708857972764
8.178509724619389 725.5946509853947 1.1510263757296826
8.183737279572805 734.1985674992274 1.1576792908166038
8.188964834526221 731.5455466602978 1.1532303378233029
8.194192389479637 723.4935345810984 1.1460347167581968
8.199419944433053 715.8838228661455 1.1387897520920927
8.20464749938647 702.8840616000183 1.128939199039728
8.209875054339886 695.6079417459003 1.1235170428040135
8.215102609293302 684.0638482057752 1.1148810847599888
8.220330164246718 672.9765142299841 1.1054891538586138
8.225557719200134 669.0898894190109 1.1023834609442782
8.23078527415355 666.9740976172965 1.0997594078096817
8.236012829106967 665.7087815980946 1.0986234339384477
8.241240384060383 661.6467970342713 1.0939438944750886
8.2464679390138 655.5509791806941 1.0878737576892195
8.251695493967215 650.0112295042654 1.0827955943758043
8.256923048920632 649.0788477671525 1.0815196958217759
8.262150603874048 653.0102336696871 1.0850769300831613
8.267378158827464 650.896780281634 1.0835822608814298
8.27260571378088 648.0410550910674 1.0806909858806109
8.277833268734296 644.3310189127722 1.0770509695302328
8.283060823687713 637.5402946290121 1.0709335742975028
8.288288378641129 636.868193947987 1.0693926184277036
8.293515933594545 632.5757427525181 1.0664629428328902
8.298743488547961 630.7409871126542 1.0647845976129664
8.303971043501377 633.5055322758793 1.0682640366769658
8.309198598454794 634.388003736728 1.0683239134718787
8.31442615340821 637.2932457198912 1.0700437708398476
8.319653708361626 640.323522549037 1.0710578005285725
8.324881263315042 644.6257407548729 1.0732265533293035
8.330108818268458 651.802902617364 1.0789931594454716
8.335336373221875 657.9104058653458 1.0835789509842473
8.34056392817529 662.4584643703114 1.087039880616458
8.345791483128707 669.5520938426798 1.0927284730658993
8.351019038082123 674.5514311756533 1.0973340366353213
8.35624659303554 680.1770271554285 1.1015153400885558
8.361474147988956 683.0040485087352 1.1035537774281179
8.366701702942372 685.203967052098 1.105708657324413
8.371929257895788 687.7169471658951 1.1070429994895112
8.377156812849204 685.4671529188917 1.1043943151399613
8.38238436780262 686.5706675059407 1.1032616494524432
8.387611922756037 686.6128602140471 1.1032404661597341
8.392839477709453 681.0589659762493 1.097809393886748
8.398067032662869 670.8014896372996 1.0901100669598618
8.403294587616285 652.7818877225486 1.0749849892637164
8.408522142569701 639.0000306505342 1.0647177293150307
8.413749697523118 628.2558914033141 1.0551193434618957
8.418977252476534 619.3358827830207 1.0474999670720833
8.42420480742995 607.0891315460992 1.0358680625083234
8.429432362383366 599.3142462440227 1.0293878275706179
8.434659917336782 584.492248253632 1.0162571895984565
8.439887472290199 575.5682640669555 1.008512821301068
8.445115027243615 566.230604770423 1.000240309707314
8.450342582197031 557.5593047369601 0.9929913889157699
8.455570137150447 550.9171995191949 0.9866084531768757
8.460797692103863 550.1690911809494 0.9857586294024947
8.46602524705728 543.4914595391053 0.9793645299273492
8.471252802010696 535.2992575737277 0.9723676251210949
8.476480356964112 528.4771523761303 0.9654029274086552
8.481707911917528 522.7873486215583 0.9599622045718054
8.486935466870944 519.5999926743698 0.9564331469510624
8.49216302182436 519.8463372372812 0.9559091559249536
8.497390576777777 521.8544439955816 0.9569083045063339
8.502618131731193 524.1594200811937 0.9596302843392294
8.50784568668461 523.4228976746621 0.9590430279455805
8.513073241638025 526.1568596531988 0.9616511818523653
8.518300796591442 522.12092723315 0.957617313772165
8.523528351544858 517.2421788245096 0.9531574705815655
8.528755906498274 514.4847386573334 0.9505942638758659
8.53398346145169 506.4777733480392 0.9426678859186675
8.539211016405106 500.66374541417485 0.9365143540931137
8.544438571358523 499.8819287579242 0.9347604529530404
8.549666126311939 498.2714485492345 0.931971781629304
8.554893681265355 498.54344059901206 0.9321485204174133
8.560121236218771 498.83491319345376 0.9318953130992012
8.565348791172188 501.48619157396695 0.9346856315336811
8.570576346125604 506.56550769253346 0.9388705005649355
8.57580390107902 508.5594851686571 0.9392030202247524
8.581031456032436 514.6392379406499 0.9446014425606101
8.586259010985852 515.4128848731393 0.9450074392465859
8.591486565939269 515.7470063671961 0.9462147918234756
8.596714120892685 514.2476839806008 0.943892299564301
8.601941675846101 512.3189167970701 0.9421470243980161
8.607169230799517 512.3452611679191 0.9430133547804728
8.612396785752933 516.4882287427462 0.9463677175943187
8.61762434070635 521.1795611576692 0.9512081611667448
8.622851895659766 519.2788712344836 0.9485813393505713
8.628079450613182 522.3613182614596 0.9504845431264466
8.633307005566598 523.8088480135991 0.950956363642157
8.638534560520014 528.4422147742403 0.9553984125963886
8.64376211547343 538.545414377605 0.9640872515898469
8.648989670426847 546.2421766839914 0.9696908175386593
8.654217225380263 557.164596694826 0.979365116415223
8.65944478033368 563.9427208628049 0.9850061446072798
8.664672335287095 565.7820910566344 0.9859326061695548
8.669899890240512 573.1416972585079 0.9912085853191123
8.675127445193928 580.0146351360976 0.9958361688394133
8.680355000147344 593.2041514059321 1.0081173300141126
8.68558255510076 599.3888488226752 1.0132409444792179
8.690810110054176 605.1904069145381 1.0181307834153592
8.696037665007593 615.5588141486505 1.0237654060791153
8.701265219961009 634.6775544950452 1.0389255908128985
8.706492774914425 656.033538238427 1.0555208870652932
8.711720329867841 668.3896256120526 1.0655417609238558
8.716947884821257 675.0077397056599 1.0694992905657321
8.722175439774674 678.6294414031607 1.0718681474501042
8.72740299472809 678.1305237454826 1.070818433148022
8.732630549681506 676.9306109149724 1.0704342679367904
8.737858104634922 672.4541173014139 1.06761919699633
8.743085659588338 667.7137869238956 1.0645723356687906
8.748313214541755 665.1789080192677 1.0632056947120636
8.75354076949517 659.0249666342943 1.057998314278349
8.758768324448587 653.897637967843 1.053642933447877
8.763995879402003 640.28875898211 1.041895188961136
8.76922343435542 623.7845244087241 1.028068150912424
8.774450989308836 608.7800383317895 1.015334494007669
8.779678544262252 595.4104553831122 1.002940242690827
8.784906099215668 590.8579325944461 0.9976266077516659
8.790133654169084 591.8825625301768 0.9985963574909412
8.7953612091225 590.2853815089849 0.9977776490430695
8.800588764075917 585.0979436088573 0.993681155150306
8.805816319029333 578.8723282013563 0.9871037553714066
8.811043873982749 572.0041357896215 0.9809385362021941
8.816271428936165 564.8402506718422 0.9751001393144632
8.821498983889581 563.4624490035952 0.9743155054451368
8.826726538842998 563.5368064635935 0.9750763484942041
8.831954093796414 563.2557836077096 0.97264240168959
8.83718164874983 558.2617853046316 0.9670912325485032
8.842409203703246 553.5774900686508 0.9628295535500736
8.847636758656662 551.5227997863004 0.9618318477784068
8.852864313610079 552.3517560494422 0.9627165824991071
8.858091868563495 559.2188062231911 0.9689637689734354
8.863319423516911 561.3324049712581 0.9704597177375324
8.868546978470327 566.5066076109503 0.9746440916298109
8.873774533423743 564.1622368523334 0.9710612863470496
8.87900208837716 562.9983772726757 0.9692626036478038
8.884229643330576 561.0276822141551 0.9670290310017932
8.889457198283992 559.7729647018848 0.9657003527562473
8.894684753237408 559.4387142775217 0.9649146880808488
8.899912308190824 564.8424635175996 0.9703430960756594
8.90513986314424 568.9780481359188 0.9731297161075575
8.910367418097657 573.04495566572 0.9761664436547586
8.915594973051073 578.03826116884 0.9791799251677724
8.92082252800449 578.670450684971 0.9781843276410445
8.926050082957905 582.4863063638845 0.9809232624307369
8.931277637911322 587.5473116409287 0.9849690892152132
8.936505192864738 589.0075242658935 0.9857687872703645
8.941732747818154 588.2802241693473 0.9854082147175824
8.94696030277157 588.0505822336902 0.9847666704183728
8.952187857724986 589.7075150621241 0.9872297478641738
8.957415412678403 591.8185246124663 0.9882576840881522
8.962642967631819 593.5452258259528 0.9894311920748562
8.967870522585235 597.4644756108244 0.9918985311104509
8.973098077538651 603.6784762245236 0.9965573314740266
8.978325632492067 610.1475758940715 1.0013877117087904
8.983553187445484 615.2542876945072 1.0041539402793114
8.9887807423989 619.8593630440726 1.0069002308957329
8.994008297352316 622.7920028856502 1.0095663562081187
8.999235852305732 626.9952841542365 1.0144234436098445
9.004463407259149 632.9927176614922 1.019090887272704
9.009690962212565 637.6350028719355 1.0221474032297055
9.014918517165981 650.0973133908793 1.0311273200538276
9.020146072119397 665.4565078809558 1.0421823462984647
9.025373627072813 679.2261111070454 1.05232827388929
9.03060118202623 692.0640994946615 1.0611337517712833
9.035828736979646 707.4073124994339 1.0728616025282833
9.041056291933062 719.7500288599194 1.0819388040119837
9.046283846886478 737.2073035105803 1.0952372309873906
9.051511401839894 751.4063787644512 1.1052365769568597
9.05673895679331 766.9518617767745 1.1147000494540165
9.061966511746727 789.6158909390314 1.1306973376847758
9.067194066700143 812.8336784185658 1.1472223669882435
9.07242162165356 838.8826555327779 1.1650007355451224
9.077649176606975 857.1078797819288 1.1765915990057423
9.082876731560392 871.9291842811479 1.1864015408535837
9.088104286513808 885.3137346582822 1.1952276603410847
9.093331841467224 891.1839705556603 1.1990108515724676
9.09855939642064 895.3423155366702 1.2012984929617294
9.103786951374056 891.6053122348603 1.1974287240668502
9.109014506327473 884.5586578310019 1.1909849252722784
9.114242061280889 875.846146852119 1.1857615417320455
9.119469616234305 868.5278193461401 1.1822975196991623
9.124697171187721 859.6313837347741 1.1759368539820614
9.129924726141137 845.8400895354614 1.1654787413182088
9.135152281094554 838.3395987741244 1.159467240804698
9.14037983604797 835.5308225457641 1.1582913016330343
9.145607391001386 839.6370763112332 1.160830568818615
9.150834945954802 853.0878646514966 1.1697996537215216
9.156062500908218 868.2044676432245 1.1803568230043484
9.161290055861635 884.9928416415878 1.2008444560926004
9.16651761081505 903.4306409082302 1.2200661188876565
9.171745165768467 917.4485096072958 1.234479829108948
9.176972720721883 921.9020318472836 1.2416928968019743
9.1822002756753 922.0078819224196 1.2447156552374758
9.187427830628716 918.2306741001189 1.2449414367793585
9.192655385582132 909.5922855283429 1.2407948515184573
9.197882940535548 903.894457844118 1.238920346593807
9.203110495488964 896.1291454888753 1.2355496287101184
9.20833805044238 884.7213166959126 1.2304495550462746
9.213565605395797 876.5182196099881 1.2265872109786435
9.218793160349213 865.5466763954884 1.2209712292485762
9.224020715302629 855.0606223954936 1.2153988681918253
9.229248270256045 847.9504736555928 1.2114647824817133
9.234475825209461 837.8484214850943 1.2057802541375835
9.239703380162878 831.1641605877866 1.2025600429307914
9.244930935116294 825.4654823373712 1.1991361068106858
9.25015849006971 824.6203680116089 1.200806672751016
9.255386045023126 818.5953612113732 1.1982968741592261
9.260613599976542 811.3768780935162 1.193914774894477
9.265841154929959 805.858648260116 1.1910808848562215
9.271068709883375 803.9461022539033 1.1900722906458179
9.276296264836791 810.6908120640679 1.1964847373787955
9.281523819790207 818.8550271145889 1.204412127125175
9.286751374743623 826.6624806445208 1.2105691800819505
9.29197892969704 836.4756599999783 1.2194649752361764
9.297206484650456 847.2630523927146 1.2280076957146215
9.302434039603872 854.380220892186 1.2350037888822067
9.307661594557288 861.6236655081892 1.2417174315988346
9.312889149510704 864.8738960570353 1.245345044107112
9.31811670446412 859.8234532124459 1.241184151953522
9.323344259417537 852.7149872098042 1.2374790321065903
9.328571814370953 838.6967327066279 1.228784093197631
9.33379936932437 818.5611081642946 1.2146653506425702
9.339026924277785 791.924244958248 1.1956889683038192
9.344254479231202 762.4117125527146 1.173581403559767
9.349482034184618 738.1465631774787 1.1552429505089634
9.354709589138034 719.4600986522634 1.1421810155585062
9.35993714409145 706.472393283294 1.1327324219577641
9.365164699044866 695.6911086211857 1.1250711304352436
9.370392253998283 681.9119376645286 1.1148675446960858
9.375619808951699 674.5099250732039 1.1104082554248107
9.380847363905115 668.8657399434752 1.1061959999484756
9.386074918858531 664.8236890922581 1.1038834522474021
9.391302473811947 663.4724984442038 1.1029025333631248
9.396530028765364 659.7841379372852 1.1004141824394482
9.40175758371878 656.5162532490325 1.0984277952915245
9.406985138672196 660.8005574332507 1.1031078269165058
9.412212693625612 662.0147280782884 1.1033689709804408
9.417440248579029 658.6331436960335 1.0891065045453403
9.422667803532445 657.2814928143525 1.0819629666768347
9.427895358485861 656.2703770480296 1.0776734968298498
9.433122913439277 659.3578722934781 1.0776500207145498
9.438350468392693 653.4333585729167 1.0699632455749082
9.44357802334611 649.3366812642353 1.0645569188347959
9.448805578299526 647.1919307927324 1.0606573328301707
9.454033133252942 647.5330596671561 1.0582589259483839
9.459260688206358 650.7374615115708 1.0592881025701992
9.464488243159774 650.9780315962585 1.0575767726319558
9.46971579811319 650.6255414316053 1.0562810808117538
9.474943353066607 647.1189384637715 1.052461080846642
9.480170908020023 647.7310004101079 1.0524763572324427
9.48539846297344 647.6286659896074 1.050824216920338
9.490626017926855 649.6775809136577 1.0500791117827877
9.495853572880272 654.1319080040563 1.0531867286471652
9.501081127833688 654.542425349784 1.0526784238376181
9.506308682787104 654.0273635047499 1.0514827006312795
9.51153623774052 651.5920945920197 1.048010060632508
9.516763792693936 650.7552306268018 1.0454408171443064
9.521991347647353 655.023763940143 1.0478701887671733
9.527218902600769 658.8242583732344 1.0499452853278035
9.532446457554185 661.469995852469 1.0513033967862901
9.537674012507601 655.4587089622885 1.045777843822985
9.542901567461017 653.8751285285496 1.0428119102874343
9.548129122414434 657.9660438178312 1.0452407838981457
9.55335667736785 660.4132478793974 1.0459630916334686
9.558584232321266 662.9839204863624 1.0479364758020195
9.563811787274682 659.6940585541632 1.0447124182986902
9.569039342228098 653.6922275689506 1.0392857660104702
9.574266897181515 647.991434237907 1.0340576464052353
9.57949445213493 651.7498145679111 1.0361471303735115
9.584722007088347 650.1805699341754 1.0337685429558976
9.589949562041763 653.2459669033899 1.0352031409392994
9.59517711699518 651.477039939041 1.0324444216491964
9.600404671948596 655.3191584746561 1.0346345562023374
9.605632226902012 658.562977050118 1.0363075694808517
9.610859781855428 662.1150617738788 1.0386619896279208
9.616087336808844 663.9144105301871 1.0398506391086135
9.62131489176226 666.9441866888159 1.041566454868939
9.626542446715677 666.4004140383709 1.040065241916072
9.631770001669093 669.1691550636525 1.0428934674336074
9.636997556622509 668.0720023984944 1.0412672229908797
9.642225111575925 671.2274329906554 1.0440722932463165
9.647452666529341 674.279329883335 1.0462549674843933
9.652680221482758 674.9208973128455 1.0464044297850026
9.657907776436174 674.5408236202957 1.0447971180974434
9.66313533138959 673.45763418191 1.042322877000091
9.668362886343006 677.2988881461768 1.0446323617477462
9.673590441296422 679.2951380773378 1.0456086285269108
9.678817996249839 682.2212897939542 1.046315895273708
9.684045551203255 684.9690104017583 1.0479786393093335
9.689273106156671 688.805838404004 1.050584216074749
9.694500661110087 691.9910691131438 1.0522404498521003
9.699728216063503 693.2747347394368 1.0524549508730079
9.70495577101692 693.9116553128788 1.0515879929112704
9.710183325970336 700.6686338972032 1.0567291985948801
9.715410880923752 704.4887787667058 1.0596022395782858
9.720638435877168 706.331940293564 1.060715973365702
9.725865990830584 706.9085307592965 1.0611792414863808
9.731093545784 703.092284328032 1.0573126416760696
9.736321100737417 700.9064546705293 1.0549624301792868
9.741548655690833 703.5829427506654 1.0566957860084067
9.74677621064425 702.4963542269442 1.0544651457572625
9.752003765597665 701.7840437831967 1.0538443063906193
9.757231320551082 705.0368077042381 1.056037406347578
9.762458875504498 709.2867100244925 1.0591683568953816
9.767686430457914 708.5998815287555 1.0581848791648865
9.77291398541133 710.9460299775945 1.0592239734310065
9.778141540364746 702.6989380666624 1.049947470908141
9.783369095318163 696.1637871939622 1.044411147080813
9.788596650271579 695.0819882027829 1.043596015599154
9.793824205224995 697.0760102003137 1.046741454658922
9.799051760178411 699.2996242415801 1.0471285103482204
9.804279315131827 694.151904041778 1.0420042954990547
9.809506870085244 692.528104510226 1.0400020471569773
9.81473442503866 693.5937510304872 1.0407981488659894
9.819961979992076 696.9921739228989 1.0426142122859836
9.825189534945492 697.1399813892803 1.0415256463653666
9.830417089898909 696.6691842737362 1.040749348424034
9.835644644852325 691.3390806180299 1.035298504482677
9.840872199805741 686.154173555828 1.031549386209992
9.846099754759157 686.5719248033882 1.031897171118776
9.851327309712573 684.2302872809885 1.030230005339866
9.85655486466599 685.3778750296295 1.0301209002853962
9.861782419619406 684.5991821352363 1.0294629458807483
9.867009974572822 682.6162368689932 1.026683947615882
9.872237529526238 685.380022999624 1.0280215720030856
9.877465084479654 684.0124384955564 1.0267247282962055
9.88269263943307 687.6970930167895 1.0288862437473902
9.887920194386487 690.9770326704898 1.0307224498031773
9.893147749339903 693.8491979760126 1.033110172241421
9.89837530429332 694.0949984704689 1.0329574705965225
9.903602859246735 691.8128582677866 1.0306213528266537
9.908830414200152 693.4493796758157 1.0313800492928753
9.914057969153568 700.352604934953 1.0361425686453574
9.919285524106984 710.1167177757852 1.0435681591623365
9.9245130790604 719.249791124188 1.0495723955901062
9.929740634013816 727.2219131936206 1.0549530236365068
9.934968188967233 728.0743409954533 1.0549560324278784
9.940195743920649 725.2294774516172 1.0520775202441703
9.945423298874065 726.9936703842101 1.0533658863500832
9.950650853827481 728.5362477938238 1.0540708522926938
9.955878408780897 732.2649656078183 1.0560908201892192
9.961105963734314 734.0677632329879 1.0569116057634527
9.96633351868773 729.314742649357 1.0532675099862976
9.971561073641146 725.30726901211 1.0489864433247587
9.976788628594562 723.3718925043495 1.0467693468048997
9.982016183547978 718.5770666440484 1.0427520215820727
9.987243738501395 715.2900185825159 1.0393881677906445
9.99247129345481 714.5331205037924 1.0380883160061531
9.997698848408227 713.2893105997292 1.037145712093879
10.002926403361643 709.6333301299815 1.033508116500525
10.00815395831506 707.865643314302 1.0316242860177072
10.013381513268476 700.0484639317337 1.025090449766878
10.018609068221892 695.9431519001599 1.0212769241888995
10.023836623175308 690.8349988710889 1.0173419584889125
10.029064178128724 695.665129176883 1.0219242775670296
10.03429173308214 706.0069372132356 1.0312929751823536
10.039519288035557 712.4915636453237 1.0358499479859182
10.044746842988973 714.9907603802721 1.036574510659179
10.049974397942389 711.7345105130534 1.0328769310822534
10.055201952895805 710.3169596823645 1.0314138357007188
10.060429507849221 708.55522535126 1.0301398156331065
10.065657062802638 707.2686319980352 1.0294753496052784
10.070884617756054 704.2418270167606 1.0271955779096635
10.07611217270947 703.3126177765574 1.0258066258269138
10.081339727662886 701.8721473267545 1.0236901302328363
10.086567282616302 701.2515329201209 1.0231328546156202
10.091794837569719 696.2350891873045 1.0184563555254624
10.097022392523135 697.0406079855237 1.0177180046863896
10.102249947476551 701.6228609314467 1.0210243517549311
10.107477502429967 704.3840558839072 1.023172729824159
10.112705057383383 704.3667564894986 1.0226891227590054
10.1179326123368 696.3749372174246 1.0169194122237644
10.123160167290216 692.7552145179577 1.014286437872376
10.128387722243632 688.564470005744 1.0112238759534133
10.133615277197048 684.2276137231686 1.0071840137616486
10.138842832150464 684.413376795957 1.006515543024175
10.14407038710388 680.6523350259703 1.0035181340795873
10.149297942057297 677.2657393007081 1.0009570870968965
10.154525497010713 669.6417834722319 0.9957622158303362
10.15975305196413 667.9840936457841 0.9944682867189822
10.164980606917545 666.8118245020923 0.9927085242366633
10.170208161870962 665.8837150153681 0.9905179977710237
10.175435716824378 664.4576758278412 0.9895070084211725
10.180663271777794 662.4342454254574 0.9877526180145637
10.18589082673121 660.5731500876415 0.9861418380144616
10.191118381684626 655.9351839072306 0.9823921988328581
10.196345936638043 652.6589516402998 0.9785555111831643
10.201573491591459 649.9620302857026 0.9763113519373038
10.206801046544875 648.1441811823 0.9753153351904532
10.212028601498291 646.4001729449143 0.9735920888346262
10.217256156451707 642.4402649217523 0.9703191466867372
10.222483711405124 643.6788149515837 0.9712526550235143
10.22771126635854 646.7053602215796 0.975005933845225
10.232938821311956 647.1267759123475 0.9755544147397103
10.238166376265372 646.1605073028202 0.9747973687863298
10.243393931218788 643.2539248477601 0.9724418810508387
10.248621486172205 637.0521898969339 0.9677282323923584
10.253849041125621 635.1485853748038 0.9659416143111201
10.259076596079037 626.3419381508321 0.959460239115692
10.264304151032453 619.9793788910818 0.9543105221315978
10.26953170598587 620.7939803557255 0.9537007244448262
10.274759260939286 624.7895549117031 0.9556405798069819
10.279986815892702 625.6260381330271 0.9555794050310276
10.285214370846118 626.0343897264348 0.9555009996920367
10.290441925799534 619.4301370682339 0.9501180512671251
10.29566948075295 617.1748278474266 0.9486282838632607
10.300897035706367 613.9469272235438 0.9459013109434805
10.306124590659783 617.0150135335127 0.9479459858910967
10.3113521456132 614.1315998844337 0.9461693774918299
10.316579700566615 615.3044903941912 0.9469304864690061
10.321807255520032 613.082094865674 0.9452117513845882
10.327034810473448 610.0848266518143 0.9428530663517772
10.332262365426864 607.3300554897321 0.9404132012386184
10.33748992038028 604.6177557059133 0.9372260184619603
10.342717475333696 600.6968236782532 0.9323750303315551
10.347945030287113 598.6102428607984 0.9292171845989475
10.353172585240529 604.0669505181166 0.9336786206493753
10.358400140193945 606.5821422808955 0.9365966586759672
10.363627695147361 607.8512705099496 0.9377467223342365
10.368855250100777 608.034006510291 0.9379187760767188
10.374082805054194 606.0564740720888 0.9358388702830851
10.37931036000761 599.576790073863 0.9304701710808972
10.384537914961026 597.8815299184561 0.9289301882746802
10.389765469914442 596.597803560866 0.9274106740067022
10.394993024867858 600.7366006538349 0.9301651025756835
10.400220579821275 602.7712434825071 0.931766693462106
10.40544813477469 599.5287694433017 0.9284768278624265
10.410675689728107 594.7696542665823 0.9247210828089218
10.415903244681523 590.6481621719349 0.9216725859671269
10.42113079963494 589.6054330340158 0.9202963129205635
10.426358354588356 591.2813469820134 0.9217916091552326
10.431585909541772 587.8075401916938 0.9191238200823789
10.436813464495188 585.5560742803391 0.9173186430268054
10.442041019448604 579.2946811576503 0.9117577654843024
10.44726857440202 574.9811334600724 0.9069801680823139
10.452496129355437 571.588318707091 0.9036272142402914
10.457723684308853 570.6139731712141 0.9029253909351496
10.462951239262269 568.4379184749394 0.9007694584964704
10.468178794215685 565.625937363548 0.8982844040803867
10.473406349169101 560.6449497844842 0.8943541427632201
10.478633904122518 557.6935105661282 0.8921474656006192
10.483861459075934 559.1380551861586 0.8934167777760004
10.48908901402935 558.7496050810612 0.8927613901372207
10.494316568982766 557.8651115562799 0.8911049005721147
10.499544123936182 554.6613194953934 0.8880501695750772
10.504771678889599 548.6720666060037 0.8833060050103604
10.509999233843015 545.1009852289847 0.8809939289704912
10.515226788796431 548.7148907847318 0.8834765744380654
10.520454343749847 546.4731181873105 0.8813559846314596
10.525681898703263 547.8100180693017 0.8824303463644771
10.53090945365668 545.9410631009818 0.8809129926895826
10.536137008610096 543.6482053948477 0.8791792563326531
10.541364563563512 540.6101144672899 0.8760838159496791
10.546592118516928 538.6223817076918 0.8739343419538871
10.551819673470344 535.9058358894747 0.8711440563128076
10.55704722842376 536.3212341334925 0.8712917979297133
10.562274783377177 534.2983308696607 0.869308852762692
10.567502338330593 533.6589522114349 0.8686984890784976
10.57272989328401 530.9967549166521 0.8657464259394929
10.577957448237425 529.3894026606483 0.8640823342126243
10.583185003190842 528.5345671528848 0.8625079300235685
10.588412558144258 527.5017683590831 0.8607896745637058
10.593640113097674 527.3919054011598 0.8612319245420776
10.59886766805109 528.9407312613332 0.8630314612631786
10.604095223004506 528.8115567899476 0.8627529085958429
10.609322777957923 528.6514267851679 0.8630590339935066
10.614550332911339 528.2491206715607 0.8620867162136945
10.619777887864755 526.068623520185 0.8603384897388043
10.625005442818171 524.8255167922318 0.8598812133509516
10.630232997771587 521.0490522152904 0.855862902534003
10.635460552725004 521.658955257601 0.8561718311974925
10.64068810767842 523.6045401169438 0.8572316797350806
10.645915662631836 526.6494899404368 0.8591939457251924
10.651143217585252 530.5799222533335 0.8621539291372234
10.656370772538668 531.6899110394949 0.8629313768088198
10.661598327492085 532.5914487974743 0.8630313676900069
10.666825882445501 536.2138041899037 0.8656514229007559
10.672053437398917 538.1528809501809 0.8652201359060774
10.677280992352333 546.0052204612737 0.8711764663130603
10.68250854730575 547.7789182935845 0.8731344673955843
10.687736102259166 554.3096317355281 0.8783462103638343
10.692963657212582 558.5567419596682 0.8810693684712232
10.698191212165998 562.0305295845656 0.883319601430001
10.703418767119414 568.5397557354727 0.8876368240280036
10.70864632207283 572.5969039137404 0.8905609538246708
10.713873877026247 582.6266994070828 0.8981001242684071
10.719101431979663 594.8893370499945 0.9068630765424383
10.72432898693308 607.0717011807322 0.9158511869371334
10.729556541886495 616.3599027479967 0.9223637193541561
10.734784096839912 623.3902185308382 0.9272934268045456
10.740011651793328 626.4681116117513 0.9292800422441132
10.745239206746744 625.4450882535688 0.9282881477345913
10.75046676170016 625.6610577473314 0.9279229265654568
10.755694316653576 621.7087288294591 0.9246855553785385
10.760921871606993 615.2232220204432 0.9186781553738665
10.766149426560409 611.6891933288935 0.9158850754274336
10.771376981513825 603.3822176960629 0.9096039124916042
10.776604536467241 598.1430109550578 0.9064165513030126
10.781832091420657 594.5689522026122 0.90320247110235
10.787059646374074 591.2579406921792 0.9004804953523028
10.79228720132749 591.0636515064856 0.8989486033043402
10.797514756280906 588.728731155511 0.8968031450743369
10.802742311234322 586.3737217402056 0.8951248894588579
10.807969866187738 586.979975019988 0.896325881822355
10.813197421141155 582.9584134062111 0.893066984447934
10.81842497609457 586.1876433821107 0.8957794091102596
10.823652531047987 589.3360751583061 0.8974956773534691
10.828880086001403 596.7544716337353 0.9027101375079041
10.83410764095482 601.5671936251639 0.9058543546437301
10.839335195908236 603.6145734217331 0.9061348438450242
10.844562750861652 609.7302321545836 0.9105960842914756
10.849790305815068 615.8424258301617 0.9144890439738214
10.855017860768484 625.9627322390032 0.9213418435690219
10.8602454157219 634.3747489056508 0.9274835406520776
10.865472970675317 646.4378700278843 0.9361937140645185
10.870700525628733 656.8494722948677 0.9433272790142969
10.875928080582149 670.5384716381217 0.9532173772167161
10.881155635535565 679.7631251369755 0.9597643004796865
10.886383190488981 680.3381586717894 0.9599339807386896
10.891610745442398 681.0972147028386 0.9607885326246753
10.896838300395814 673.6236202926278 0.954157581112904
10.90206585534923 664.4668141324621 0.9476228724957608
10.907293410302646 657.445367051871 0.9423498708886281
10.912520965256062 645.8500181188871 0.9335109123418411
10.917748520209479 638.5368184055053 0.9276451464809118
10.922976075162895 629.0116324995618 0.9206872337013402
10.928203630116311 619.5277039934779 0.9136116607808287
10.933431185069727 612.8119183155615 0.9087841956152773
10.938658740023143 606.2375458888176 0.9032158192776683
10.94388629497656 603.052920945989 0.9002098967851079
10.949113849929976 594.5078492762725 0.8937009224880296
10.954341404883392 584.2546582244702 0.8857971729307239
10.959568959836808 575.3831248157767 0.8791361061717671
10.964796514790224 567.9560125174954 0.8729898453031024
10.97002406974364 564.3502439618596 0.8718962744326195
10.975251624697057 559.1672728250612 0.8700154930813417
10.980479179650473 554.1608868104094 0.8678018824674152
10.98570673460389 547.5143894920953 0.8639749164904498
10.990934289557305 546.0447600347851 0.8639203549188904
10.996161844510722 542.1086613541581 0.8620241890303241
11.001389399464138 537.8606043042075 0.8592215283982997
11.006616954417554 533.3529120882345 0.856174233099653
11.01184450937097 530.4206769290103 0.854473104398742
11.017072064324386 527.8980802608382 0.8530127695190431
11.022299619277803 527.2757126630914 0.8533240674209172
11.027527174231219 523.1448248488749 0.8502540111640847
11.032754729184635 522.5090254278028 0.8502298834752375
11.037982284138051 517.3073444275036 0.8465039533643008
11.043209839091467 514.6492300360742 0.844586417167159
11.048437394044884 511.7478270522791 0.842397482804067
11.0536649489983 511.2413269215831 0.8426091450225591
11.058892503951716 512.1496610876792 0.8437115467433707
11.064120058905132 512.0710838471501 0.8436049019584755
11.069347613858548 511.8698644244318 0.8438704611710248
11.074575168811965 507.5964745073968 0.8402704154224127
11.079802723765381 505.351453288235 0.8386196573672038
11.085030278718797 504.6044020390977 0.8388924821274708
11.090257833672213 507.2955992449425 0.8416568987023286
11.09548538862563 506.1342528200167 0.8404827656415972
11.100712943579046 506.56521021135745 0.8414335134749766
11.105940498532462 504.04970961281845 0.8394026249264519
11.111168053485878 504.2339341548771 0.8404051109026964
11.116395608439294 502.17886138282 0.8389816767007707
11.12162316339271 497.6854289979457 0.8343460175927224
11.126850718346127 494.99828677242533 0.8322661505081268
11.132078273299543 494.2338778821972 0.8314036860482195
11.13730582825296 493.80676006848563 0.8312375644015412
11.142533383206375 493.7723550914167 0.8313747813218157
11.147760938159792 497.01613822208475 0.8341286132405822
11.152988493113208 498.9206924111451 0.8360113723961679
11.158216048066624 497.6515476007081 0.8351937155381894
11.16344360302004 495.8175010730715 0.8337930481387481
11.168671157973456 493.51044268731505 0.8318828701085674
11.173898712926873 496.81306295868734 0.8350634579377743
11.179126267880289 498.3068501827677 0.8376194626856118
11.184353822833705 502.52035689740023 0.8412770205172787
11.189581377787121 500.12350010206666 0.8396329503590659
11.194808932740537 494.42756191093054 0.8343458768790463
11.200036487693954 494.3173359489351 0.8338127968828548
11.20526404264737 495.92720496248876 0.8353337380729126
11.210491597600786 498.10706759109655 0.8374413560312088
11.215719152554202 496.2860835770984 0.8366550805988543
11.220946707507618 492.4449072598404 0.8334814541250146
11.226174262461035 491.83789265348594 0.8331643842325926
11.23140181741445 487.2677488063707 0.8292654901599921
11.236629372367867 484.3031426797465 0.8262485367967327
11.241856927321283 479.6006227060436 0.822075052077262
11.2470844822747 478.13176239917266 0.8208842683997204
11.252312037228116 481.7433758374901 0.8237577268610675
11.257539592181532 480.06224329112837 0.8228771166711364
11.262767147134948 478.31561858428626 0.8214884430977842
11.267994702088364 473.43035852710176 0.8172338775340253
11.27322225704178 469.77595692262696 0.814223203177496
11.278449811995197 466.9352432435299 0.8115189517816543
11.283677366948613 465.5757524613869 0.8103444421107034
11.288904921902029 466.6220761682984 0.8108951003475544
11.294132476855445 463.9993560979086 0.8086046041576059
11.299360031808861 456.6743399853767 0.802901544774576
11.304587586762278 454.63995181004685 0.800570124987934
11.309815141715694 450.78843341998373 0.7979899210662866
11.31504269666911 450.9221994492615 0.7985169437230066
11.320270251622526 452.57383599092685 0.7996746206622223
11.325497806575942 448.480376872453 0.7952078118341587
11.330725361529359 446.5774980899396 0.7925264858497334
11.335952916482775 445.3213567034933 0.7909874953370548
11.341180471436191 444.6629800166003 0.7903891084761104
11.346408026389607 443.28628382294306 0.7896912293199511
11.351635581343023 443.9484096256919 0.790155711331739
11.35686313629644 442.0560526723577 0.7887135144473005
11.362090691249856 439.37889721009645 0.7861450194901383
11.367318246203272 440.38379097907233 0.7865002605148148
11.372545801156688 441.0810469335325 0.7871962928957609
11.377773356110104 440.64234841202324 0.7861287210543583
11.38300091106352 437.6146012455494 0.7831436497472357
11.388228466016937 435.45531916871397 0.7817476636174981
11.393456020970353 430.8428042563676 0.7773734580668471
11.39868357592377 425.7370092809013 0.7737727264734974
11.403911130877185 426.6296756113735 0.7748113759515843
11.409138685830602 424.8428817058922 0.7736758569811312
11.414366240784018 425.3972208858874 0.7742563522474407
11.419593795737434 422.6699819455675 0.7721486986699124
11.42482135069085 421.38819001680594 0.771143077683185
11.430048905644266 419.95542014226936 0.770324978855618
11.435276460597683 418.9339466525725 0.7686808275460554
11.440504015551099 417.9530489262579 0.7678841940618609
11.445731570504515 417.4726811663383 0.7672590596238388
11.450959125457931 417.3015597376093 0.7661920601689807
11.456186680411347 418.9692034785483 0.7680064219642299
11.461414235364764 419.1641688745318 0.7692258872179261
11.46664179031818 412.6524899927407 0.7635184649271325
11.471869345271596 411.6988463257505 0.7637510662038229
11.477096900225012 411.8095714787053 0.7652606920622433
11.482324455178428 410.7358438129956 0.7701616644717959
11.487552010131845 410.48451700770835 0.7719134265870607
11.49277956508526 409.06870810246414 0.7721919682693164
11.498007120038677 405.5893256274995 0.7712295804198378
11.503234674992093 402.0181465863154 0.7678406946340405
11.50846222994551 399.933742874821 0.7675819558891251
11.513689784898926 400.8976793309635 0.7700505511725277
11.518917339852342 400.82134815202454 0.7699587201293899
11.524144894805758 399.84206686252617 0.7710861128393413
11.529372449759174 398.58383411355555 0.7699760831112015
11.53460000471259 398.9087994421828 0.7710107346403049
11.539827559666007 400.14438080368336 0.772906078178722
11.545055114619423 399.0296620848213 0.7720888068105676
11.550282669572839 396.758400457612 0.7700930808013591
11.555510224526255 396.0289461723741 0.769629953886534
11.560737779479672 395.70302676445937 0.7689696892408155
11.565965334433088 398.2358144069738 0.7719657658938569
11.571192889386504 398.88201434717945 0.7745229321950624
11.57642044433992 396.2888697658002 0.7726018189020395
11.581647999293336 393.66061636113966 0.7704507737337782
11.586875554246753 392.4485362980831 0.76961825750022
11.592103109200169 389.9879017479301 0.7673267609505633
11.597330664153585 391.66215716477495 0.7694679629520945
11.602558219107001 394.03653702729775 0.772682522476604
11.607785774060417 396.69516219125387 0.7751425073053579
11.613013329013834 399.95495413533587 0.7789073445456803
11.61824088396725 398.7815036452662 0.7776826347113391
11.623468438920666 398.5631779764351 0.7775993914174453
11.628695993874082 402.0821104547873 0.7818640816851905
11.633923548827498 402.84284839553044 0.7827028313509355
11.639151103780915 403.05622283681635 0.7839913288207789
11.64437865873433 401.7252951548321 0.7830421466469493
11.649606213687747 397.0940502680034 0.7790291682732727
11.654833768641163 395.44252360631583 0.7781238851024145
11.66006132359458 394.68806996732343 0.7782955279383613
11.665288878547996 395.4617966803769 0.7796723023224955
11.670516433501412 398.15139018770236 0.7827096945875228
11.675743988454828 397.2623595428052 0.7821498740940799
11.680971543408244 398.41764887987273 0.7826293232718942
11.68619909836166 400.9439505902507 0.7858646640644922
11.691426653315077 401.16825135729465 0.7865944751744239
11.696654208268493 399.8361741014267 0.7860759256890136
11.701881763221909 396.74222772897036 0.7835605547395548
11.707109318175325 395.8341684002739 0.7829613071995162
11.712336873128741 394.8506684954549 0.7816054967396723
11.717564428082158 397.70049498463555 0.7846479127406513
11.722791983035574 399.76307984435493 0.786493428189831
11.72801953798899 399.2570628783528 0.7860758315663132
11.733247092942406 398.2410772843527 0.7860138521377364
11.738474647895822 398.0772384938151 0.785973858627244
11.743702202849239 397.65006946196866 0.7867002482710086
11.748929757802655 396.84502648392606 0.7868131784866684
11.754157312756071 394.87264618104 0.7842680553294389
11.759384867709487 396.0102181484898 0.7859253189099101
11.764612422662903 400.3808961305268 0.7900383487893362
11.76983997761632 400.6821737533898 0.7899930494879573
11.775067532569736 400.9147865254022 0.7910586446809276
11.780295087523152 402.97533124275714 0.7926474586449658
11.785522642476568 399.1741032558081 0.7882543343849158
11.790750197429984 400.9027641243466 0.7896470704667422
11.7959777523834 402.71950106775006 0.7909516645552869
11.801205307336817 402.0882583804022 0.7901041298363309
11.806432862290233 404.8699844462244 0.7932014164349012
11.81166041724365 403.5863514258422 0.7917894374648223
11.816887972197065 403.0029710876292 0.7912887482574417
11.822115527150482 400.3992012445412 0.788567001168082
11.827343082103898 395.20307176766903 0.7836641972523364
11.832570637057314 391.36009786795574 0.7797909679631128
11.83779819201073 387.33513281414633 0.7758849846761582
11.843025746964146 382.5194878648148 0.7719154763971502
11.848253301917563 380.555321067292 0.7708849830677199
11.853480856870979 379.03561365248993 0.7704468635053083
11.858708411824395 374.71455694739336 0.766052039796743
11.863935966777811 370.18737252939206 0.7617812006017547
11.869163521731227 366.85892537268484 0.7590649691547914
11.874391076684644 364.3398986869331 0.757694390118926
11.87961863163806 365.48389122278365 0.7605555951682051
11.884846186591476 363.3113339824773 0.75882075856751
11.890073741544892 360.68395102743733 0.7561281893635408
11.895301296498308 357.29303744704913 0.7522670753159713
11.900528851451725 353.3512098998789 0.748616200598175
11.90575640640514 354.08591247252843 0.7484714442408519
11.910983961358557 354.50250307974187 0.7494719361784923
11.916211516311973 355.70987082480457 0.7501722650717048
11.92143907126539 354.1680929752761 0.7484576828100631
11.926666626218806 348.8470079288022 0.7436414677884476
11.931894181172222 343.5886336178804 0.7388091258052919
11.937121736125638 342.3859508489831 0.7375086276856816
11.942349291079054 342.72153509187507 0.7384866871638995
11.94757684603247 344.61141423333703 0.7411460604054996
11.952804400985887 347.059250132328 0.7445292918917412
11.958031955939303 346.97516219269465 0.744616412180542
11.963259510892719 347.3506476728509 0.7444009614854644
11.968487065846135 346.06928365242334 0.7428314337978487
11.973714620799552 343.03765005380524 0.7393436386113823
11.978942175752968 344.0283201872167 0.739981698006479
11.984169730706384 346.48371643608505 0.7433716477656009
11.9893972856598 347.9828171915222 0.7450770671583149
11.994624840613216 348.10325133222494 0.7456445369356454
11.999852395566633 344.42320111786233 0.7420258988908741
12.005079950520049 345.0851314147082 0.7428767579113172
12.010307505473465 347.1107441407484 0.746348322560337
12.015535060426881 348.9627833252459 0.7491482391253959
12.020762615380297 348.6897668979076 0.7482012371751692
12.025990170333714 344.4509425523795 0.7440178693919214
12.03121772528713 340.81286514955775 0.7390677245710943
12.036445280240546 339.84782762519865 0.7372830739421753
12.041672835193962 338.7052097232097 0.736247037146253
12.046900390147378 337.13381000500505 0.7348937747654495
12.052127945100795 337.9211257018182 0.7371338379879956
12.05735550005421 341.41167748826274 0.742441469528937
12.062583055007627 343.534386472972 0.7457367397622539
12.067810609961043 345.6566068912785 0.7490847569313953
12.07303816491446 343.88530127895734 0.746801204886104
12.078265719867876 343.1875795141824 0.7457408301750992
12.083493274821292 346.02844166278203 0.7488411404386742
12.088720829774708 348.2031774223756 0.7504192213427139
12.093948384728124 352.4559827123205 0.754462748996662
12.09917593968154 354.3075747897634 0.7556839206017454
12.104403494634957 355.990252594393 0.7577373991286357
12.109631049588373 358.3372218239797 0.7599963908881268
12.114858604541789 362.8012458352387 0.7641715631096043
12.120086159495205 370.76596957362943 0.7721303934828504
12.125313714448621 375.8507446709673 0.7765530983874448
12.130541269402038 381.5418508085074 0.7827287579077786
12.135768824355454 391.6292493714958 0.7926555143935657
12.14099637930887 399.54854162834926 0.7999853548406709
12.146223934262286 413.33455496190294 0.813471543144421
12.151451489215702 423.3125819111653 0.822210536292439
12.156679044169119 430.3595236469478 0.8293172279837097
12.161906599122535 435.89534755890173 0.8344706386079314
12.167134154075951 435.760126489496 0.8341985283878569
12.172361709029367 432.95642985763186 0.8317386062950366
12.177589263982783 433.0550354435881 0.8324010945273457
12.1828168189362 432.15223389766743 0.8318285707377184
12.188044373889616 431.95779320835663 0.8324920403265997
12.193271928843032 433.2955682170668 0.8340251434921029
12.198499483796448 430.61844488101167 0.8307992244999381
12.203727038749864 429.6142421704012 0.8305020072508273
12.20895459370328 425.1224443667182 0.8262065083625203
12.214182148656697 420.0188471704776 0.8217217567911963
12.219409703610113 414.4498723235451 0.8164361017876856
12.22463725856353 407.0598894617142 0.8092395108094677
12.229864813516945 401.45082255218637 0.804244572616259
12.235092368470362 396.70723491120884 0.8005684918233328
12.240319923423778 391.6928738195591 0.7966595136167949
12.245547478377194 384.36252716882603 0.7896010337069507
12.25077503333061 376.03434638999624 0.7811203616750844
12.256002588284026 369.7182162486873 0.774553344427992
12.261230143237443 368.52175766810416 0.7738700561015673
12.266457698190859 366.1584229396854 0.7711938026976939
12.271685253144275 367.2621818727916 0.772583090165673
12.276912808097691 362.80449678587604 0.7679853755097736
12.282140363051107 360.5868113162893 0.765563510942325
12.287367918004524 358.28748090612083 0.7637013819859058
12.29259547295794 356.4724810221575 0.7625372069641209
12.297823027911356 354.80401385181665 0.761179252056521
12.303050582864772 349.72222106748285 0.7557599675064305
12.308278137818188 349.901040069861 0.7557717794922992
12.313505692771605 352.64791611949676 0.7611543229714279
12.31873324772502 354.2637808574247 0.7713113359215789
12.323960802678437 351.6847091351381 0.7729958032488526
12.329188357631853 350.17274422504573 0.774989359089023
12.33441591258527 344.82745397013576 0.7730821538918997
12.339643467538686 344.42921140852593 0.7755276081705725
12.344871022492102 342.6797722473965 0.7773322132683403
12.350098577445518 341.3664813660702 0.779072774200949
12.355326132398934 340.6616695186372 0.7816444325750245
12.36055368735235 339.06751948578074 0.7819502419244829
12.365781242305767 336.25746583496726 0.7808005520324683
12.371008797259183 333.2100638161469 0.77853491959119
12.376236352212599 331.80347323513325 0.7779405290549858
12.381463907166015 330.6200222054721 0.7801157324601506
12.386691462119432 335.41286903092197 0.7889010346887947
12.391919017072848 335.3169345895308 0.7919992360654314
12.397146572026264 335.11161485572535 0.7938917301994155
12.40237412697968 333.9579507434431 0.7927920128292819
12.407601681933096 331.77003644858837 0.7906598998134531
12.412829236886513 331.8378501398198 0.7915218640270751
12.418056791839929 332.5220753834227 0.7933065226658349
12.423284346793345 331.96686337002586 0.7934802160798877
12.428511901746761 327.9627905814978 0.790729395740223
12.433739456700177 326.5135109636966 0.7896462352587761
12.438967011653594 326.0651012080751 0.7901708610974144
12.44419456660701 326.9431143984387 0.7914657712927596
12.449422121560426 328.06807865506335 0.7935719512024674
12.454649676513842 328.4200608750849 0.795303070716229
12.459877231467258 330.6450354374302 0.7997980035285261
12.465104786420675 330.3786580235554 0.8015820030854821
12.47033234137409 331.64638473128315 0.8055084213203046
12.475559896327507 330.8537691766541 0.8056031474647539
12.480787451280923 328.98414380277535 0.804201040443563
12.48601500623434 327.7512334097272 0.8030566514228651
12.491242561187756 329.47684310065966 0.8055710007290675
12.496470116141172 331.7346775443267 0.8101055425832613
12.501697671094588 331.91584609367 0.8114063744267971
12.506925226048004 331.3126573622276 0.8122132025234126
12.51215278100142 326.90820725652577 0.808304416824896
12.517380335954837 322.8924032689003 0.8048804052209193
12.522607890908253 320.5362401850332 0.8036581220575748
12.527835445861669 317.918393032356 0.8017254943308586
12.533063000815085 318.66256597574915 0.8039330621953692
12.538290555768501 318.17953455731663 0.8045877412895659
12.543518110721918 320.0465345912464 0.807680535482389
12.548745665675334 322.5572962545412 0.8123817581790611
12.55397322062875 319.7677015555546 0.8110933043704734
12.559200775582166 320.49154524540825 0.8133933119718973
12.564428330535582 316.06155484076794 0.803544055831702
12.569655885488999 311.64111452407684 0.7901837512773451
12.574883440442415 312.52968885809184 0.7877471981758639
12.580110995395831 313.9442183143495 0.7870851121453993
12.585338550349247 313.21542701169653 0.7841496008616942
12.590566105302663 313.5525835996617 0.7814931943971174
12.59579366025608 310.54030410434217 0.775678968590978
12.601021215209496 310.72888257457544 0.7740084553439486
12.606248770162912 310.9474082219962 0.7712916615262542
12.611476325116328 309.5384266198859 0.767503670058492
12.616703880069744 311.7414830165023 0.7675768076149817
12.62193143502316 311.99246514609456 0.76626759604183
12.627158989976577 315.88714548766893 0.7700018006330671
12.632386544929993 318.69846659544004 0.7735173629984174
12.63761409988341 320.2073614276521 0.7754309732511647
12.642841654836825 320.5489221851081 0.7763669645442839
12.648069209790242 323.9402837394852 0.781139367895332
12.653296764743658 322.3904279122411 0.7792074769142743
12.658524319697074 320.0228987338201 0.7763040027410616
12.66375187465049 322.6266102679549 0.7785929132321145
12.668979429603906 325.58758344881323 0.7800832315736786
12.674206984557323 332.983317755643 0.7871984309155651
12.679434539510739 339.8352890003961 0.7929689328332563
12.684662094464155 345.61596256441766 0.7990734847924098
12.689889649417571 349.74802872965853 0.8028118251902981
12.695117204370987 355.03505985576015 0.8074697737657445
12.700344759324404 361.625009926191 0.8134052012818807
12.70557231427782 369.204265611876 0.8209211959748188
12.710799869231236 375.94764868448806 0.827308325826808
12.716027424184652 383.94539496849296 0.8358254807502192
12.721254979138068 389.9560944473412 0.8427081767926989
12.726482534091485 393.56224965484057 0.8456061195589398
12.7317100890449 396.086252058751 0.8476334806001542
12.736937643998317 396.87407095904297 0.8479374461045328
12.742165198951733 398.8665492764931 0.8497728745766759
12.74739275390515 399.36503456375664 0.8501607469535708
12.752620308858566 397.7637630977157 0.8486453664437827
12.757847863811982 394.3691280143375 0.8450580913944135
12.763075418765398 387.91499489571567 0.8385525129407765
12.768302973718814 381.4509278388846 0.831668150572786
12.77353052867223 374.16903303577817 0.823083052297428
12.778758083625647 369.4392767381381 0.8179024098738781
12.783985638579063 364.6236923176012 0.8114227701813405
12.789213193532479 363.25587911365744 0.809313421648792
12.794440748485895 361.80253016731655 0.807980766544625
12.799668303439312 359.4690251267097 0.8046838950728332
12.804895858392728 356.4079228109043 0.8019188748019583
12.810123413346144 349.999513234216 0.7938843372731096
12.81535096829956 343.64689613729604 0.7864753560638942
12.820578523252976 338.9337425458203 0.7820399101120112
12.825806078206393 341.29362614580043 0.7850476256317406
12.831033633159809 342.04263036830645 0.7865940302075981
12.836261188113225 342.9675164959281 0.7884454128913813
12.841488743066641 344.45119061451487 0.7898821201192296
12.846716298020057 342.85308988035956 0.7870260548814156
12.851943852973474 346.7350871935275 0.7908840066471753
12.85717140792689 343.40387079491927 0.786194662645376
12.862398962880306 347.22006262185806 0.7897501794094509
12.867626517833722 347.92744647949445 0.79086694846678
12.872854072787138 348.9691695134743 0.7910959813583879
12.878081627740555 355.71892915592906 0.7979739305946701
12.88330918269397 357.36558047303055 0.8002919447243555
12.888536737647387 360.26338418533993 0.8033583852563406
12.893764292600803 359.4000875490583 0.8023112696182663
12.89899184755422 359.52800202249597 0.8013631272722104
12.904219402507636 361.74905016893854 0.803391834216955
12.909446957461052 360.8123539615788 0.8017337453432901
12.914674512414468 359.5171156977829 0.7995621987910533
12.919902067367884 356.2459973734994 0.7950111236025617
12.9251296223213 351.66747031045105 0.7899897157720515
12.930357177274717 351.35711651327534 0.7891576156173153
12.935584732228133 347.8823506571131 0.7849230200779744
12.940812287181549 345.60212205747087 0.7831425536870258
12.946039842134965 343.19144777044596 0.7804523240606462
12.951267397088381 333.82718205902916 0.7702127254318858
12.956494952041798 328.78515068673477 0.7644920799659539
12.961722506995214 325.8728890166371 0.7600470978891474
12.96695006194863 325.71291388491727 0.7609120162976499
12.972177616902046 324.99722833325706 0.7605097224163653
12.977405171855462 324.04741425867996 0.7593267298108584
12.982632726808879 322.9197585357572 0.7576067292694687
12.987860281762295 324.75586278155697 0.7589572623438552
12.993087836715711 326.27769986813155 0.7603109085764187
12.998315391669127 323.7418218786891 0.7573740675472944
13.003542946622543 322.2682650282847 0.7555121812266247
13.00877050157596 324.32152744630895 0.7585038033179791
13.013998056529376 327.97092665773226 0.7628994859044128
13.019225611482792 330.4628627191843 0.7660383403828993
13.024453166436208 334.42137671000734 0.7698593873092846
13.029680721389624 336.19484677090156 0.7720342179540406
13.03490827634304 338.68595278355997 0.774557452576915
13.040135831296457 340.57463347630346 0.7781232663533523
13.045363386249873 342.6548018859714 0.7808321320730534
13.05059094120329 344.92823950222663 0.7829094332928764
13.055818496156705 345.2288644121048 0.7841005952484595
13.061046051110122 343.8166314418509 0.7815771941770759
13.066273606063538 342.9599685066063 0.7802463865126982
13.071501161016954 341.36476386383345 0.7792219720652092
13.07672871597037 341.0092033201268 0.7784531788415471
13.081956270923786 338.9529373716234 0.776905237228979
13.087183825877203 334.08354205410063 0.7722551938010058
13.092411380830619 330.4071763594483 0.7664851492896398
13.097638935784035 327.10770836671804 0.7619461231745479
13.102866490737451 325.66021388929255 0.7598931739760657
13.108094045690867 323.3944695619787 0.7580292497232358
13.113321600644284 317.3609802852208 0.7525983224984586
13.1185491555977 312.6903742910301 0.7465785077868164
13.123776710551116 311.9769852829149 0.7461577686722773
13.129004265504532 312.629168075963 0.7468647444513061
13.134231820457948 313.92057415710065 0.747531003789472
13.139459375411365 315.38287749562835 0.749102700573251
13.14468693036478 313.19851146401584 0.746680227823327
13.149914485318197 313.3589235300032 0.7493390552659352
13.155142040271613 312.86522411604227 0.7495987047148609
13.16036959522503 314.5779276257747 0.7526594617791997
13.165597150178446 317.82647879266233 0.7558497446593525
13.170824705131862 320.47850287151164 0.758122781954587
13.176052260085278 321.45287367332145 0.7589213727273598
13.181279815038694 321.0194734814504 0.7585038007408706
13.18650736999211 318.74584503566933 0.7551257339695769
13.191734924945527 317.3806888300503 0.7541715983131247
13.196962479898943 318.6366682539279 0.7549880749742334
13.202190034852359 319.33012054001324 0.7567279254691116
13.207417589805775 319.1192070838652 0.7556878757030158
13.212645144759191 318.11453758769045 0.7552124124824351
13.217872699712608 316.034650221561 0.7528273759192244
13.223100254666024 315.5880464205223 0.7511247643826894
13.22832780961944 317.1495402303927 0.7523526690322503
13.233555364572856 318.20285294797634 0.7545239409357883
13.238782919526273 321.83588358108454 0.7583028550465359
13.244010474479689 318.49655004985016 0.7552035827207061
13.249238029433105 317.8316970486408 0.7550902786727856
13.254465584386521 318.41447539701886 0.7549425025773422
13.259693139339937 318.56841322470785 0.7558360185918988
13.264920694293354 318.3133963152509 0.7562509604774281
13.27014824924677 315.92015946830827 0.7527911480361841
13.275375804200186 314.6725724236738 0.7511196973995334
13.280603359153602 312.56022676513385 0.7475146293472461
13.285830914107018 313.1884782303653 0.7483773696045504
13.291058469060435 309.3870871566043 0.7451981203855075
13.29628602401385 308.2321833325316 0.7448112508445314
13.301513578967267 308.7352381830069 0.7449880372344606
13.306741133920683 306.01252163023014 0.7424198402740253
13.3119686888741 305.5283614870411 0.7421299043402823
13.317196243827516 306.78978213562493 0.7440648860123132
13.322423798780932 305.4803241798085 0.74266692061294
13.327651353734348 308.4088484854419 0.7450242335989864
13.332878908687764 305.0038260207277 0.7408646520720625
13.33810646364118 302.85222495156285 0.7377218991641887
13.343334018594597 300.585021784591 0.736117296721317
13.348561573548013 298.50291796778697 0.734703463529724
13.353789128501429 299.70244103404104 0.7361820038367097
13.359016683454845 299.5012788696324 0.7369900501006841
13.364244238408261 297.40251620974703 0.7350762025551021
13.369471793361678 299.38659675308264 0.7372093738378899
13.374699348315094 298.8029562680881 0.7354286209451656
13.37992690326851 299.65084083088215 0.7362762625499626
13.385154458221926 300.98375323107376 0.7373527786218705
13.390382013175342 299.9483228956348 0.7357198854254606
13.395609568128759 301.5142059135616 0.7379236104802956
13.400837123082175 302.8593806469979 0.738305229466274
13.406064678035591 302.1292602285977 0.7373407678779114
13.411292232989007 301.03711598911406 0.7353106022377465
13.416519787942423 301.35559406261575 0.735429814341823
13.42174734289584 304.15333510033554 0.7386326593232051
13.426974897849256 307.036676638013 0.7421751119310765
13.432202452802672 310.8362725657464 0.7474794428911686
13.437430007756088 311.09436657825484 0.7476868467913321
13.442657562709504 311.73881502611033 0.7479498717091672
13.44788511766292 311.55195673872856 0.7464865367533255
13.453112672616337 313.2195488760687 0.7479440913822
13.458340227569753 316.5190360650651 0.7498533719771253
13.46356778252317 319.4887583702617 0.7533729298252005
13.468795337476585 321.4996729876569 0.7562084898147404
13.474022892430002 322.8704251515974 0.7574629500129829
13.479250447383418 324.4010730422244 0.7598762458625352
13.484478002336834 326.88175914531206 0.7638654599211995
13.48970555729025 326.2876657097294 0.7642792903363118
13.494933112243666 324.5752659121416 0.7625084271403086
13.500160667197083 323.4162238160425 0.7602847691779709
13.505388222150499 322.4354801782435 0.7581175543887879
13.510615777103915 319.5597745792313 0.7552536766940099
13.515843332057331 318.2757000261023 0.7551119935003239
13.521070887010747 316.09013452901263 0.7537098890489511
13.526298441964164 313.95704172783627 0.7507420554900818
13.53152599691758 312.3871919361086 0.7486355781950954
13.536753551870996 308.69920055302924 0.7431750672845208
13.541981106824412 302.6694179276756 0.735810260590364
13.547208661777828 299.4869644628131 0.7322103005140541
13.552436216731245 296.9205014713584 0.729143051801334
13.55766377168466 296.61310852398384 0.7305770879584931
13.562891326638077 293.6096588936198 0.7282418669856766
13.568118881591493 292.2909890983638 0.7296160725055727
13.57334643654491 290.7902641430667 0.7294798370291894
13.578573991498326 289.44508913160564 0.7293524121762949
13.583801546451742 285.6678254714006 0.7257467223180405
13.589029101405158 282.26807377960995 0.7196660131556946
13.594256656358574 278.51477347196226 0.7127202352611206
13.59948421131199 275.9953391903758 0.7096628433515131
13.604711766265407 273.53154890481204 0.7061046301210333
13.609939321218823 271.63822116524136 0.7043110249327145
13.615166876172239 271.45206411232556 0.705934727693451
13.620394431125655 269.93272571060385 0.7037478413101932
13.625621986079071 268.5663780347788 0.7022973350896926
13.630849541032488 268.35405624007404 0.7024425594604378
13.636077095985904 268.3626389647839 0.7025420339938161
13.64130465093932 268.7223038172989 0.7038054245381403
13.646532205892736 269.860560628958 0.7044564450119722
13.651759760846153 269.27738523289446 0.7021859286513576
13.656987315799569 268.65053283871214 0.700689095398889
13.662214870752985 268.1933332391069 0.6984561469144404
13.667442425706401 265.07426874796147 0.6950776709669295
13.672669980659817 266.5001898242926 0.6999176071394083
13.677897535613234 264.1713134042739 0.6977645645973056
13.68312509056665 263.8138595528085 0.6987769561009368
13.688352645520066 264.20677705023735 0.6981900920086116
13.693580200473482 262.5210945300891 0.6941373575389446
13.698807755426898 264.42770994856085 0.6937752050278366
13.704035310380315 267.12977386473665 0.6979535667560395
13.70926286533373 265.8676536520271 0.6972868319256265
13.714490420287147 267.65989570592666 0.7014870582385591
13.719717975240563 266.9864915076941 0.7022679389111988
13.72494553019398 268.3739015403518 0.7038161636066
13.730173085147396 269.86096426058066 0.7049200397095261
13.735400640100812 269.19637885899334 0.703187223165409
13.740628195054228 269.30733118942743 0.7026544308954266
13.745855750007644 270.22561609726824 0.7038063268972218
13.75108330496106 269.9645421081071 0.7038371235140013
13.756310859914477 268.471018909643 0.7028182601269591
13.761538414867893 264.48845236844585 0.6975024151338178
13.766765969821309 262.04159089623244 0.6929209632014208
13.771993524774725 262.57010058560064 0.6935880401244382
13.777221079728141 265.0323610570184 0.6973713374141433
13.782448634681558 264.2345346502444 0.696916356925254
13.787676189634974 264.10412849267027 0.6976389221321195
13.79290374458839 261.84029771831086 0.6935596534363118
13.798131299541806 262.4477290493694 0.6956534591780776
13.803358854495222 262.59761776853094 0.6968618800622217
13.808586409448639 260.1317785691385 0.6938893547695824
13.813813964402055 260.75702702265073 0.6947255476413909
13.819041519355471 260.21750018714073 0.6927220394700624
13.824269074308887 262.9120645231141 0.6966642239617405
13.829496629262303 264.3627642234657 0.6995695518711221
13.83472418421572 265.1184239590032 0.7018091682888714
13.839951739169136 263.7919777394616 0.6978193850185157
13.845179294122552 260.1513453017838 0.6924029792773628
13.850406849075968 260.97300621258813 0.6928072020482565
13.855634404029384 262.6113687360952 0.6944169907733904
13.8608619589828 265.40709365603453 0.7008510111500881
13.866089513936217 267.0094775837934 0.703239587994671
13.871317068889633 265.6927276311604 0.7016092907964984
13.87654462384305 265.79221887784365 0.7023390805718002
13.881772178796465 265.1360239514435 0.7003372432516557
13.886999733749882 267.00690766384884 0.7021941714367588
13.892227288703298 268.2299697701232 0.7037785361268571
13.897454843656714 269.13426494481996 0.7033225453258768
13.90268239861013 268.958504370239 0.7025291630324718
13.907909953563546 270.24361586705635 0.7040113003056393
13.913137508516963 271.75030796230544 0.7053050966180149
13.918365063470379 271.7711781134936 0.706220105942413
13.923592618423795 269.60784375888767 0.7018607335140181
13.928820173377211 269.94544634541097 0.7018854466732686
13.934047728330627 269.7584990131249 0.7022943620626075
13.939275283284044 272.8301759160414 0.7064125713751895
13.94450283823746 274.77774412903426 0.7088942180491504
13.949730393190876 274.65022878575326 0.7097477646496927
13.954957948144292 273.56677125273376 0.7084284631235048
13.960185503097708 274.68357115657204 0.7101299927570393
13.965413058051125 276.89546898263967 0.712439400961218
13.97064061300454 278.6931099274807 0.7120474059258788
13.975868167957957 276.5105647966165 0.7099598170686117
13.981095722911373 275.3572242603454 0.7077431457158966
13.98632327786479 273.06961191955264 0.70547695248039
13.991550832818206 272.63154521541026 0.7055430340875996
13.996778387771622 272.78527885507737 0.7063831825638233
14.002005942725038 270.97873706869643 0.70428911197696
14.007233497678454 272.1570589242891 0.7060548444012171
14.01246105263187 271.2860401477177 0.704361066503763
14.017688607585287 269.50154232210326 0.7030303551575863
14.022916162538703 269.47182142719015 0.7017025974450644
14.028143717492119 270.7407731853161 0.7029659770162915
14.033371272445535 275.3476627738196 0.7080402703723644
14.038598827398951 278.15401569632235 0.7106090002545474
14.043826382352368 280.48769488176043 0.7129297559710218
14.049053937305784 283.6550950649519 0.7170102370041908
14.0542814922592 279.98841235575935 0.7124738228157316
14.059509047212616 278.53123896114136 0.7111012742874341
14.064736602166032 276.93219195130314 0.7100258197775753
14.069964157119449 279.35438588066717 0.7127440327749643
14.075191712072865 282.7211181764569 0.7170008761734188
14.080419267026281 284.4678411971601 0.7182576325882862
14.085646821979697 287.66982409871787 0.7208231763633473
14.090874376933114 291.0512237154657 0.7249963946415097
14.09610193188653 295.48482731452685 0.7314208177094094
14.101329486839946 300.53810920967663 0.7378165080493615
14.106557041793362 305.8740507419341 0.7447723904666659
14.111784596746778 307.3921415327637 0.7460131098193731
14.117012151700195 307.3965064395484 0.7457921889722787
14.12223970665361 306.1198714804596 0.7446823380979236
14.127467261607027 302.20810782388014 0.7408046796053886
14.132694816560443 300.8986773511816 0.7396659255511862
14.13792237151386 297.03468544988385 0.7348208420266793
14.143149926467276 296.07097544216435 0.732416274613642
14.148377481420692 297.484663892457 0.7338855688034044
14.153605036374108 297.72636988880754 0.7345511573801516
14.158832591327524 296.0260905256569 0.732087909177814
14.16406014628094 294.0635123728401 0.7293453833307446
14.169287701234357 290.70916299020234 0.7247834726651674
14.174515256187773 289.0298705092969 0.7213312082143244
14.179742811141189 287.4786584856594 0.720232404874301
14.184970366094605 285.1061191514151 0.7173047806473518
14.190197921048021 284.8114042412442 0.7176689674743265
14.195425476001438 282.21756680835324 0.7152881834562447
14.200653030954854 283.15182855676517 0.7165639137062056
14.20588058590827 284.8494082292607 0.7183042427989369
14.211108140861686 286.9638215300012 0.719869126431785
14.216335695815102 289.4671975610195 0.722517321752961
14.221563250768519 289.6441947666393 0.722516308765925
14.226790805721935 288.451624873537 0.7220360089090865
14.232018360675351 285.69624482254443 0.7186612144756999
14.237245915628767 287.1699008101014 0.7199036207641661
14.242473470582183 285.38027870260225 0.716712574554121
14.2477010255356 288.0956512974 0.7172686804599699
14.252928580489016 289.6265509981319 0.7186412779453973
14.258156135442432 290.2499022205714 0.7205786946049727
14.263383690395848 291.3905542587017 0.7222289642613642
14.268611245349264 290.2708178433104 0.7227721108856936
14.27383880030268 288.1882126409963 0.7193991577495086
14.279066355256097 289.1279878669879 0.7203554183225197
14.284293910209513 287.60514063138584 0.7175721053160865
14.28952146516293 292.0721543124623 0.7234072056022117
14.294749020116345 291.43985099518596 0.7234169814956481
14.299976575069762 294.1620422535611 0.7273907611782562
14.305204130023178 297.6167100795855 0.7314578943745845
14.310431684976594 299.91518559383053 0.7333747369913528
14.31565923993001 299.9665519951487 0.7327800355034934
14.320886794883426 296.8406346961499 0.727877771342547
14.326114349836843 296.68432347590925 0.7268045151277911
14.331341904790259 297.74511235615773 0.7271372394183268
14.336569459743675 300.07116929589665 0.7310810027881922
14.341797014697091 303.1246187614596 0.7357295990476601
14.347024569650507 302.7555246518876 0.7347622707295532
14.352252124603924 302.22385439416036 0.7341367903006283
14.35747967955734 299.35131410762034 0.7305046499946403
14.362707234510756 299.7008892767141 0.7312724425386838
14.367934789464172 300.70981938161583 0.7328198239429872
14.373162344417588 304.22338182344 0.7364383948795891
14.378389899371005 304.18785276079234 0.7356214985000361
14.38361745432442 304.91251542567 0.7363786236768474
14.388845009277837 303.64181710379114 0.7343374032043082
14.394072564231253 298.9884168223271 0.7295443594841953
14.39930011918467 298.7001008765956 0.7306996365187218
14.404527674138086 297.0895365756479 0.7282352584464232
14.409755229091502 300.5067286631832 0.7319867390448758
14.414982784044918 303.6034426189318 0.7349198488626002
14.420210338998334 304.59130008502456 0.7355650869243294
14.42543789395175 304.03355345134713 0.7365356663716682
14.430665448905167 302.97388572891276 0.7361904333343942
14.435893003858583 301.464461061852 0.7356829984245967
14.441120558811999 303.96757901806023 0.7391568917079228
14.446348113765415 303.65825187298907 0.7379157066056095
14.451575668718831 303.4042035487073 0.7375477957417037
14.456803223672248 304.27918743020723 0.7381551123462102
14.462030778625664 306.98800610864004 0.7393739053916141
14.46725833357908 310.2157555681236 0.7419826304527525
14.472485888532496 316.1635777549844 0.7479189518434708
14.477713443485912 317.4499979924473 0.7490803744781889
14.482940998439329 321.0762772619896 0.7539403403841145
14.488168553392745 323.9116726419001 0.7569116934657503
14.493396108346161 325.2356729754081 0.7585069814245493
14.498623663299577 327.3196676909917 0.7607311076166731
14.503851218252994 329.45930521597353 0.7626524226569431
14.50907877320641 335.1997876113513 0.7690083902226601
14.514306328159826 334.9851630269218 0.7684916902451799
14.519533883113242 334.09268421622943 0.7682461436351007
14.524761438066658 332.24828723591355 0.7664407474293973
14.529988993020075 326.83774988359 0.7609800230226303
14.53521654797349 327.25316282446806 0.7608965956338425
14.540444102926907 325.9947081358162 0.7604193345288809
14.545671657880323 325.4195936547463 0.7606201425294733
14.55089921283374 320.7812615159116 0.7556375292503722
14.556126767787156 315.07740242799684 0.7487342641555917
14.561354322740572 310.1712814183539 0.743723372691226
14.566581877693988 306.0129375696189 0.7383236966995901
14.571809432647404 305.5124593048152 0.737563553382587
14.57703698760082 306.5717618566483 0.7384370808278315
14.582264542554237 309.5372886140203 0.742037082039283
14.587492097507653 309.95528182057035 0.7428475468711397
14.592719652461069 311.5893970779907 0.7437566754916451
14.597947207414485 314.33199049285406 0.7462202786507125
14.603174762367901 319.12912702064017 0.7515789361585976
14.608402317321318 322.42941621583253 0.7546620003045924
14.613629872274734 324.91830407789365 0.7578609449614733
14.61885742722815 329.12150391475535 0.7622236106456269
14.624084982181566 332.6968678220947 0.7654914715792521
14.629312537134982 339.7292840687651 0.7719540461640503
14.634540092088399 346.3960791712267 0.7778271981583171
14.639767647041815 352.30629874405145 0.7841499203465598
14.644995201995231 353.54286325155414 0.7859172701492788
14.650222756948647 353.5692490608756 0.7861984866276804
14.655450311902063 352.99821007308424 0.7858696385419535
14.66067786685548 350.9889653358949 0.7829302764215419
14.665905421808896 354.2421457961536 0.7861857542130012
14.671132976762312 354.78011469753415 0.7860203074268053
14.676360531715728 354.30141491712874 0.7857154589191776
14.681588086669144 354.4634073789357 0.7856371376034907
14.68681564162256 353.5598411130018 0.7853764530482668
14.692043196575977 354.3620061656866 0.78603972338899
14.697270751529393 354.7744579780494 0.786047821305109
14.70249830648281 356.9005684322444 0.7883012632772761
14.707725861436225 359.07268149218606 0.7908541648782235
14.712953416389642 357.7486006990252 0.7901908043785335
14.718180971343058 354.2870131037151 0.7867598542859845
14.723408526296474 351.6472383701281 0.7833520560235878
14.72863608124989 351.8689107103597 0.7831978405891366
14.733863636203306 350.7384022729867 0.7812417763444368
14.739091191156723 347.8290926405808 0.7781959074732299
14.744318746110139 343.7519576809254 0.7743450002229207
14.749546301063555 339.2624316013916 0.7705683915675828
14.754773856016971 331.9368042977797 0.7626179426478554
14.760001410970387 324.13428015348416 0.7554597965423864
14.765228965923804 318.35581507515764 0.7491999845643776
14.77045652087722 312.14326691322134 0.7418460745906722
14.775684075830636 310.68828298325496 0.7399571576075247
14.780911630784052 307.7171205752319 0.7353426615491678
14.786139185737468 307.9235516316137 0.7360724432081139
14.791366740690885 306.4955333487541 0.733655497449812
14.7965942956443 306.84368431610585 0.7337347525708111
14.801821850597717 307.858892513053 0.7356644582936456
14.807049405551133 311.29271271020747 0.7399396383998933
14.81227696050455 314.88466147534035 0.7443237224023359
14.817504515457966 315.99039035742675 0.7452611263109191
14.822732070411382 317.4154071709014 0.7468817408380989
14.827959625364798 318.68903638616695 0.7490754624584839
14.833187180318214 319.4059852852472 0.7502921609099625
14.83841473527163 323.80512167185685 0.7538372078507636
14.843642290225047 326.8131668849796 0.7575508345664802
14.848869845178463 329.6415372620152 0.760330756583093
14.854097400131879 330.29865983839056 0.7610198135361501
14.859324955085295 328.2013464739583 0.758850112444436
14.864552510038711 330.4221008615272 0.7601133197113813
14.869780064992128 333.409968645816 0.7640714438700268
14.875007619945544 338.9600536656554 0.770485946321616
14.88023517489896 342.46479495577745 0.774039995524921
14.885462729852376 347.16902020540766 0.7796694673039603
14.890690284805792 348.53719644705603 0.7805166672825516
14.895917839759209 347.3712948682463 0.7786779592186661
14.901145394712625 345.314650276322 0.7764649659524152
14.906372949666041 345.0648971086936 0.775587736708987
14.911600504619457 343.1163430267865 0.7744633896224943
14.916828059572873 342.5083776666447 0.7744009338878607
14.92205561452629 335.9246838872442 0.7675641152443504
14.927283169479706 328.0696616806407 0.7583613697603058
14.932510724433122 323.6211580091153 0.7528468192065996
14.937738279386538 320.1568623549143 0.7493965034061228
14.942965834339955 317.0805994684525 0.7470926377892833
14.94819338929337 313.6524804300925 0.7436356645452966
14.953420944246787 307.8037498184484 0.7368672475852974
14.958648499200203 304.8588846835707 0.7342482862894856
14.96387605415362 300.6057223852038 0.728714417676456
14.969103609107036 295.9195961960194 0.7230384433552303
14.974331164060452 296.2785647589748 0.7226457263232385
14.979558719013868 295.76134212434897 0.7227483012077222
14.984786273967284 292.6764968697007 0.7191793707699703
14.9900138289207 290.76156348187527 0.7177902511627389
14.995241383874117 291.7312620912677 0.7189295288021216
15.000468938827533 294.7739016874801 0.7230103520890298
15.005696493780949 297.81010204073715 0.7267238260456906
15.010924048734365 297.6519850532163 0.7263317469466715
15.016151603687781 297.1548011570541 0.7259066566914633
15.021379158641198 297.4194369312952 0.7254870103280542
15.026606713594614 297.3665692679331 0.7248733724284935
15.03183426854803 301.87953449967307 0.728953171896434
15.037061823501446 304.91498572150186 0.7327858303380879
15.042289378454862 307.09827068884454 0.7350832106837405
15.047516933408279 308.62003485881297 0.7370558090099184
15.052744488361695 310.95572982138896 0.7389346709867576
15.057972043315111 315.14638348110884 0.7440772379193059
15.063199598268527 315.9116341773756 0.7454903030353556
15.068427153221943 318.1151906807489 0.7483897792922914
15.07365470817536 318.4083661186085 0.7488311543141525
15.078882263128776 316.7566979591346 0.7463731235350888
15.084109818082192 314.94301687332796 0.7437563392572836
15.089337373035608 313.1969253675675 0.7417049764661073
15.094564927989024 313.85820152688046 0.742505973363214
15.09979248294244 312.2909407875773 0.7418840504177479
15.105020037895857 310.16376570411103 0.7400857919106901
15.110247592849273 306.72406803030793 0.7371758177787319
15.11547514780269 303.5588436842093 0.7328802574126967
15.120702702756105 302.9853944531514 0.7327323830540017
15.125930257709522 301.83944879649516 0.729930416051088
15.131157812662938 300.3317057570051 0.7294775627404743
15.136385367616354 299.6247827073353 0.7287551772661482
15.14161292256977 297.822470302747 0.7272321608025004
15.146840477523186 299.773676874836 0.7290708742603305
15.152068032476603 298.8547152262536 0.728294441534113
15.157295587430019 298.02888885277326 0.7279081893720637
15.162523142383435 295.71489406177574 0.7252872584299235
15.167750697336851 291.6977108718146 0.7201618001779686
15.172978252290267 289.6672232595373 0.7172281637748433
15.178205807243684 286.3691428499673 0.7129625075131538
15.1834333621971 282.44462533962616 0.7078439792845967
15.188660917150516 276.7556114689994 0.7011392919450499
15.193888472103932 275.6337298318219 0.7004082515576437
15.199116027057348 277.201951228066 0.7028999488511382
15.204343582010765 279.78731129462955 0.7072522588219063
15.20957113696418 281.38220193700084 0.7085013647251582
15.214798691917597 281.7627379406666 0.7086472135844909
15.220026246871013 282.5274091668328 0.710771331034655
15.22525380182443 281.129111219768 0.7084298589294707
15.230481356777846 281.3146938323139 0.7082840428752417
15.235708911731262 280.06444783410336 0.7056077871652682
15.240936466684678 280.5366847945359 0.7058492909617347
15.246164021638094 281.30971642279263 0.707752994448671
15.25139157659151 281.58412992145963 0.7074334791045839
15.256619131544927 284.6882704350713 0.7123982221595387
15.261846686498343 281.16999812974495 0.7073500742191112
15.267074241451759 281.92097664960795 0.7086471991888316
15.272301796405175 278.85481974992774 0.7054452744312991
15.277529351358591 278.45222413787945 0.7051027078179396
15.282756906312008 279.1333795416197 0.7059119051362253
15.287984461265424 278.4961511675232 0.7050229186732638
15.29321201621884 279.02578079328094 0.7055969601461327
15.298439571172256 282.0152557377445 0.7089936135526304
15.303667126125672 286.1739702029551 0.7135858606134685
15.308894681079089 288.5715186954839 0.7156768778434467
15.314122236032505 289.3769133669832 0.7166968636367138
15.319349790985921 290.49674597176914 0.7193282768837791
15.324577345939337 291.9283572711205 0.7209263951187282
15.329804900892753 293.52142817918855 0.7229538645886763
15.33503245584617 295.2287129072005 0.7251611520513717
15.340260010799586 294.8469351368812 0.7231486342166844
15.345487565753002 296.56023025981386 0.7250577291177516
15.350715120706418 296.46106978828226 0.7249106481198299
15.355942675659835 296.304622045419 0.7244439304742426
15.36117023061325 297.57314157702194 0.7259941935509209
15.366397785566667 300.7711426198854 0.7305242150346938
15.371625340520083 302.4537602649991 0.7323480803560151
15.3768528954735 301.7784103584945 0.7319153839584823
15.382080450426916 300.8877607518869 0.730186452327833
15.387308005380332 298.7930919208253 0.7276397308110472
15.392535560333748 299.24959983709675 0.7277508093458341
15.397763115287164 297.1707832980492 0.7342840943554596
15.40299067024058 295.6620941211473 0.7383589389302642
15.408218225193997 295.3845684536274 0.7419790029048418
15.413445780147413 296.32663904269407 0.7468861201788517
15.418673335100829 298.3485542225934 0.7542003198276267
15.423900890054245 297.13645215809527 0.7565685274514082
15.429128445007661 295.35497906775163 0.7587872468690189
15.434355999961078 293.802673732854 0.7582579014968763
15.439583554914494 295.4988648376213 0.7623985919850395
15.44481110986791 298.1754054422075 0.7682893842877954
15.450038664821326 299.32449644535444 0.7716204095160673
15.455266219774742 297.3626859872684 0.7722646237138899
15.460493774728159 292.716328374952 0.769918608792598
15.465721329681575 291.0741286421438 0.7697316587688967
15.470948884634991 294.29268488457046 0.7769743689936507
15.476176439588407 297.2802097782216 0.7821115852719583
15.481403994541823 298.3906860764612 0.7847150829659039
15.48663154949524 294.45562788976395 0.7808334303311885
15.491859104448656 293.0274410044867 0.7794860264733816
15.497086659402072 292.73665429925416 0.782876553960796
15.502314214355488 294.31395141861236 0.7872251259360525
15.507541769308904 294.9743779118585 0.7911982299229583
15.51276932426232 292.34855159876076 0.789933973590664
15.517996879215737 293.6562758822398 0.7937550344238661
15.523224434169153 291.322493806468 0.7919165082336509
15.52845198912257 291.2357736766788 0.7926596393979378
15.533679544075985 287.34060178998106 0.7890565230120974
15.538907099029402 284.42055834267825 0.787054935650997
15.544134653982818 285.9123137370946 0.7915302622872398
15.549362208936234 284.7008392067232 0.7906174593773834
15.55458976388965 284.2111033965391 0.7909135351487621
15.559817318843066 283.1816605384995 0.790994560950667
15.565044873796483 283.03531795005324 0.7947683123988475
15.570272428749899 284.7657137885875 0.7995255956425668
15.575499983703315 285.2341722575116 0.80162393974325
15.580727538656731 281.1288925629743 0.796285007995429
15.585955093610147 276.83010923307796 0.7899358690313922
15.591182648563564 274.81989182260946 0.7883181130757609
15.59641020351698 273.57965026633894 0.7889287328518532
15.601637758470396 277.20417047406795 0.7953521055180285
15.606865313423812 276.01893266200517 0.795436765931778
15.612092868377228 275.5553101961471 0.7969964675809839
15.617320423330645 277.2813174072066 0.8008137019323937
15.62254797828406 274.5053864233608 0.7989383752679815
15.627775533237477 273.6806416818279 0.7985803169562697
15.633003088190893 269.5294593421442 0.7928959834204764
15.63823064314431 268.64115000793146 0.7898634759473108
15.643458198097726 266.16409913089194 0.774406114279894
15.648685753051142 266.49570987451193 0.7694959957322477
15.653913308004558 267.2421288105961 0.76680003060527
15.659140862957974 268.96056782147843 0.7674402378990293
15.66436841791139 268.759391289556 0.7642798082631505
15.669595972864807 269.90854495393586 0.7633429770285579
15.674823527818223 269.32671118566896 0.759395874356536
15.680051082771639 268.9334934100383 0.7565441272024346
15.685278637725055 271.017672892292 0.7596842861255511
15.690506192678471 270.20773723619516 0.7586521510207325
15.695733747631888 270.4790742959073 0.7570055555787503
15.700961302585304 269.5638457593696 0.7542070674310407
15.70618885753872 268.28921384067246 0.751541817305083
15.711416412492136 267.890058962695 0.7492928571375824
15.716643967445552 269.6648883647638 0.750672038534112
15.721871522398969 271.297264572471 0.7504301504726029
15.727099077352385 271.1744890270148 0.748024683708689
15.732326632305801 271.08884651091165 0.7473066757678284
15.737554187259217 271.9868180063967 0.7472390430550914
15.742781742212633 273.9303768605262 0.7483081896058791
15.74800929716605 277.3702944895353 0.7528373420066188
15.753236852119466 279.7150241688615 0.7558224914857012
15.758464407072882 280.99912314617535 0.756375538785378
15.763691962026298 280.1773837641182 0.7536783893815073
15.768919516979715 278.8120312509976 0.7504754100289817
15.77414707193313 280.1638329859703 0.7516706670297956
15.779374626886547 279.7567090581492 0.7506157750692094
15.784602181839963 283.4064996230409 0.7546537977407665
15.78982973679338 285.22177121090647 0.7580074995757469
15.795057291746796 282.46123859384437 0.754267519134655
15.800284846700212 280.92195950094685 0.751987668440516
15.805512401653628 277.76976041394335 0.7471490538975871
15.810739956607044 279.57905575020607 0.7480524945845121
15.81596751156046 278.77640858292364 0.74584433866382
15.821195066513877 278.24124126195136 0.7446568616271361
15.826422621467293 280.6864164187315 0.7470279205243785
15.831650176420709 279.8731509423832 0.745584121699175
15.836877731374125 279.6876930032601 0.7450602939199814
15.842105286327541 279.1710186599801 0.7465626761325654
15.847332841280958 277.55598878515815 0.745021206837377
15.852560396234374 273.79060034389954 0.7408048706872978
15.85778795118779 271.4633953033205 0.7375762851885961
15.863015506141206 270.3542153993393 0.7343971936859943
15.868243061094622 269.3823277094672 0.7310747342595129
15.873470616048039 267.98208980061094 0.7276871370416547
15.878698171001455 267.0636583087846 0.7264586195765546
15.883925725954871 269.58577830458177 0.7298961117654671
15.889153280908287 272.9829809401619 0.735542912094508
15.894380835861703 277.74944611856785 0.7420106930451817
15.89960839081512 282.4147698684515 0.7467881018424313
15.904835945768536 282.5237277417878 0.7461294289649645
15.910063500721952 279.3417768666168 0.7405038246461944
15.915291055675368 276.40348175320946 0.7356194838374349
15.920518610628784 273.9570548629098 0.7320103138513485
15.9257461655822 275.20390746572264 0.7333394345644993
15.930973720535617 272.548555052923 0.7300849648701621
15.936201275489033 268.51337948684244 0.7242140777993687
15.94142883044245 268.567631831496 0.7235171252367755
15.946656385395865 272.78883939203314 0.7285342640947248
15.951883940349282 276.1098759784699 0.7329567259918348
15.957111495302698 279.16919902099994 0.7367785111704516
15.962339050256114 277.80573792146333 0.7358784588804681
15.96756660520953 278.18393768725673 0.7360033197997521
15.972794160162946 275.5397101877847 0.73180986217476
15.978021715116363 276.19764886169895 0.7328457705779948
15.983249270069779 277.4213262985955 0.7337217006855796
15.988476825023195 277.3170567804003 0.7349341671912891
15.993704379976611 278.1980727762678 0.737701098379427
15.998931934930027 277.26014201641925 0.7360410474009617
16.004159489883442 275.9375467936953 0.7342788835722612
16.009387044836856 277.0295552463 0.7348134212006593
16.01461459979027 274.56023496397387 0.7312151563676894
16.019842154743685 271.4268352298199 0.7270187368887044
16.0250697096971 268.7293516644107 0.7237437322240691
16.030297264650514 268.78034350657146 0.7239052532790237
16.03552481960393 271.5357448170442 0.7277721050869269
16.040752374557343 276.6906391022738 0.7347641626849748
16.045979929510757 279.5348968520192 0.7387630088319251
16.05120748446417 281.0560557267463 0.7396558248063184
16.056435039417586 282.77811485166535 0.7408020302091902
16.061662594371 285.177787428586 0.7419103304473545
16.066890149324415 290.1334043812061 0.7473619247803838
16.07211770427783 293.96230360776667 0.751462125066179
16.077345259231244 298.4485918832766 0.7562533630313297
16.08257281418466 302.23252721976274 0.7604602630169034
16.087800369138073 305.92941089103704 0.7642111434860537
16.093027924091487 307.1456241204782 0.765246737491574
16.0982554790449 308.4714580156476 0.7669766693651694
16.103483033998316 311.29591961703585 0.7706407595765645
16.10871058895173 313.7956295632488 0.7741973508242592
16.113938143905145 316.2755085832948 0.777874309702597
16.11916569885856 315.01848662201814 0.7764665539502886
16.124393253811974 313.48435495840084 0.7751920293223906
16.129620808765388 313.46014856430264 0.7755588750293783
16.134848363718802 316.1590513468762 0.7786877137901455
16.140075918672217 316.72518545521984 0.7782557138864457
16.14530347362563 318.59830492030574 0.7808819505839947
16.150531028579046 319.6134019193145 0.7819914925251575
16.15575858353246 321.55114371215285 0.7850265989986873
16.160986138485875 321.21398430111986 0.7842764943764111
16.16621369343929 318.11163661775663 0.7796425267894258
16.171441248392703 312.26342823014954 0.7721555690776469
16.176668803346118 306.3054641953645 0.765014475526275
16.181896358299532 301.8592123617981 0.7596679473367262
16.187123913252947 297.94481992447 0.7546327751844573
16.19235146820636 294.27607706430814 0.7505953982170771
16.197579023159776 289.797651212324 0.7456216436502388
16.20280657811319 284.6874180127063 0.73949307638775
16.208034133066604 280.51601745917134 0.7348236968924782
16.21326168802002 276.51062118662827 0.7292383121097199
16.218489242973433 272.9130405860412 0.7255209496466785
16.223716797926848 272.5336046253927 0.7254247902994406
16.228944352880262 269.4606681389471 0.7216412621225209
16.234171907833677 267.75614300834434 0.7192240940745164
16.23939946278709 264.1420466506079 0.7142503225584979
16.244627017740505 260.6123059031319 0.7092684218247107
16.24985457269392 260.77960676563055 0.7104451234821902
16.255082127647334 255.98212298941772 0.7053641426788121
16.26030968260075 253.94644170667047 0.7031969277177631
16.265537237554163 252.6655019098436 0.7008531292394989
16.270764792507578 251.38917676659253 0.6968560470380487
16.275992347460992 254.1817101296761 0.7008857355706668
16.281219902414406 252.04307720551947 0.69844522090148
16.28644745736782 249.04122345772464 0.6945094424122159
16.291675012321235 248.589061138991 0.6941141042055982
16.29690256727465 248.9733010780677 0.6928903898047318
16.302130122228064 250.54770182905864 0.6957614442255411
16.30735767718148 251.44866599426592 0.6970213749149241
16.312585232134893 251.53428160138088 0.6980847587215763
16.317812787088307 253.8663701957256 0.7002621818569453
16.323040342041722 255.96450213492238 0.7027846189570374
16.328267896995136 256.1892112818292 0.7029074106747305
16.33349545194855 252.67705060045387 0.6967806496962181
16.338723006901965 251.05343837036114 0.6949805236767209
16.34395056185538 253.6850464184248 0.6979493904794092
16.349178116808794 255.61690967165583 0.7005618416735656
16.35440567176221 258.16109340406996 0.7026701815404569
16.359633226715623 261.402616064256 0.7066021205182464
16.364860781669037 265.4059726596647 0.7117762084328948
16.37008833662245 271.35219747896207 0.7180995629113871
16.375315891575866 273.75515741251166 0.7201762964857669
16.38054344652928 273.39687139206416 0.7180119581346381
16.385771001482695 275.1999434750936 0.7194161526984332
16.39099855643611 278.00598429862225 0.7227651311364776
16.396226111389524 280.07180390831024 0.7248965481754291
16.401453666342938 279.6550132206896 0.7243386229138069
16.406681221296353 279.00016874032985 0.7242962362611071
16.411908776249767 279.0972713999742 0.7248013068073181
16.41713633120318 281.5029361033737 0.728220462107513
16.422363886156596 278.0895128613654 0.7229702340614993
16.42759144111001 275.11229911561816 0.7185986981997474
16.432818996063425 274.95366076157234 0.7180949926915786
16.43804655101684 274.94778181918235 0.7192859543702202
16.443274105970254 274.2691972536538 0.7202433808690939
16.448501660923668 272.25165187835745 0.717914498183128
16.453729215877082 266.9231809594906 0.7089717884317183
16.458956770830497 264.98212943951074 0.7056282669719397
16.46418432578391 263.959020068937 0.7041725718130833
16.469411880737326 265.3311834176909 0.7042616844087171
16.47463943569074 264.0728050571122 0.703010214208489
16.479866990644155 263.4128979379368 0.701997281507279
16.48509454559757 262.98037166358813 0.7029518650119257
16.490322100550983 264.27282879401434 0.7063844264596962
16.495549655504398 266.54657545124684 0.7095433994536029
16.500777210457812 267.0600466330251 0.7098150723560177
16.506004765411227 268.6547388601341 0.7108268017613742
16.51123232036464 269.9072349710174 0.7120627286556567
16.516459875318056 269.12072929283687 0.7110922051072661
16.52168743027147 267.2008370134076 0.7097011170372638
16.526914985224884 266.2273814229065 0.7089196841862285
16.5321425401783 268.0579363141679 0.7106952012696778
16.537370095131713 265.9673896865788 0.7071994221948023
16.542597650085128 265.4061990328695 0.7064694424714991
16.547825205038542 262.5330148993747 0.7020989794899424
16.553052759991957 262.26310713874756 0.7015792157078736
16.55828031494537 260.39583275316795 0.7001639599656838
16.563507869898785 259.00685190159925 0.6976948951247834
16.5687354248522 260.56827716235597 0.699854810145434
16.573962979805614 260.4863566172443 0.7000249187936793
16.57919053475903 258.3546857388152 0.6975980076623352
16.584418089712443 255.70793537100369 0.6954324222717987
16.589645644665858 251.91816188698954 0.6905499518358299
16.594873199619272 250.30072588661275 0.6869754742368072
16.600100754572686 250.54738257924834 0.6876664415558607
16.6053283095261 250.32945442807727 0.6885134543864596
16.610555864479515 250.58913957724707 0.6888351354469219
16.61578341943293 251.17829737094152 0.6889481173808351
16.621010974386344 251.7112980844445 0.6892791355235433
16.62623852933976 251.85714042834198 0.6877868652516649
16.631466084293173 253.30043295079525 0.6895125887254229
16.636693639246587 255.36348169495588 0.6908320662363359
16.641921194200002 255.99844500506765 0.6920273714274945
16.647148749153416 254.66520336050655 0.6903505501432521
16.65237630410683 254.81239494907817 0.6910606951684317
16.657603859060245 253.4913936413197 0.6896042060499735
16.66283141401366 250.94056123339973 0.686436782998138
16.668058968967074 247.71504216257782 0.6816031477087598
16.67328652392049 241.39729456627313 0.673425255240633
16.678514078873903 240.43633355858958 0.6714155364447955
16.683741633827317 241.41696784721663 0.6722853167464696
16.68896918878073 241.8276393611476 0.6722819802160087
16.694196743734146 241.0331105855345 0.6706148309156285
16.69942429868756 239.89366649400895 0.668874043589154
16.704651853640975 237.6809187451636 0.66592322593558
16.70987940859439 236.92747754393338 0.6651727174335478
16.715106963547804 235.55388758285798 0.6636416285412293
16.720334518501218 233.6383420070083 0.6615413219235489
16.725562073454633 234.5193880519052 0.662996901428376
16.730789628408047 235.96379582254963 0.6650885665121318
16.73601718336146 237.357696747965 0.6682877572234994
16.741244738314876 238.9369539530865 0.670274963679958
16.74647229326829 236.8515231501233 0.6679299538306742
16.751699848221705 235.8572523715118 0.6650251943315431
16.75692740317512 232.14705383745874 0.6599436027446749
16.762154958128534 230.4665309713017 0.6587760059735688
16.767382513081948 228.4809355075885 0.6565519172818415
16.772610068035362 229.21892770580612 0.6575741547409905
16.777837622988777 231.56164275674325 0.6590361619759959
16.78306517794219 233.5466892874119 0.6625204449665782
16.788292732895606 232.40805091944875 0.660693468070827
16.79352028784902 231.46308698445327 0.6603461407337394
16.798747842802435 226.63160220573724 0.6521230326710998
16.80397539775585 224.2999847892515 0.6480201797464709
16.809202952709263 226.25869782721142 0.6499883357630625
16.814430507662678 224.10900633291575 0.6481577558226769
16.819658062616092 221.29632641457687 0.6453899920539927
16.824885617569507 217.31825897494903 0.6405648309874032
16.83011317252292 217.5335301192864 0.6419326611820624
16.835340727476336 222.306042617644 0.6475461344703997
16.84056828242975 224.02227357320305 0.6481887941936914
16.845795837383164 225.2713143805301 0.6480296436885075
16.85102339233658 224.55330367282988 0.6456896427497445
16.856250947289993 225.86332231476644 0.6486085680884
16.861478502243408 222.78769089246208 0.6443509536766733
16.866706057196822 221.35263106088166 0.6421271863771495
16.871933612150237 220.69743081774232 0.6431390530052198
16.87716116710365 222.496041107093 0.6446257643606019
16.882388722057065 221.53335901788628 0.6435390469918257
16.88761627701048 219.1755494947068 0.6399783233989177
16.892843831963894 219.6443386698596 0.640550792774312
16.89807138691731 221.11628517046725 0.6445626804860104
16.903298941870723 222.90875512598348 0.6471011097904829
16.908526496824138 224.77763921069536 0.6506892985195073
16.913754051777552 226.3539961675111 0.6529016878496949
16.918981606730966 226.77103541068678 0.6532194501863998
16.92420916168438 225.2374862915654 0.6495435148070864
16.929436716637795 221.68014476598825 0.6451564346514181
16.93466427159121 221.39298058583768 0.6445193450008718
16.939891826544624 221.39850445805092 0.6462096781135072
16.94511938149804 223.23902059685884 0.6498708675063759
16.950346936451453 223.1744204165524 0.6486496302878207
16.955574491404867 223.60690794141487 0.6494169023107073
16.960802046358282 223.69202247467845 0.648624185577321
16.966029601311696 222.30508063931174 0.6456417283765542
16.97125715626511 222.3478843731049 0.6446228016989185
16.976484711218525 220.79253340892635 0.6414051577344856
16.98171226617194 218.46698475913396 0.638983349144996
16.986939821125354 217.66154453205257 0.6396208795006445
16.99216737607877 217.786748591896 0.6406589569354446
16.997394931032183 220.46820743966614 0.6441055070237648
17.002622485985597 224.16950873248234 0.649405976219889
17.00785004093901 227.87676708917675 0.6532543478698306
17.013077595892426 228.74042841920814 0.6536815210645563
17.01830515084584 226.63930417635368 0.6503423313036203
17.023532705799255 225.55768357073137 0.6487445597968057
17.02876026075267 223.3270516512182 0.6480603147452064
17.033987815706084 225.2731907424084 0.6508706993886847
17.039215370659498 227.8929846161282 0.6550434709034652
17.044442925612913 229.0951705733727 0.6563778157334287
17.049670480566327 229.95568245789167 0.6578565218729823
17.05489803551974 227.49216745300498 0.6537758427986637
17.060125590473156 229.66855335895764 0.6551351671411532
17.06535314542657 228.83715649063492 0.6534819170238267
17.070580700379985 229.04628939049363 0.6530072102130654
17.0758082553334 226.69218117160173 0.6499741195095396
17.081035810286814 226.12616334912533 0.6487015053133824
17.086263365240228 228.35733890078973 0.6514043134574972
17.091490920193642 228.2153974355356 0.651431485447517
17.096718475147057 229.70100912954834 0.6551550113072824
17.10194603010047 229.17195183587066 0.6539878650910055
17.107173585053886 228.17816265349606 0.6512832370755324
17.1124011400073 227.06090294585272 0.6481455521347684
17.117628694960715 226.1556769208255 0.6456204985094217
17.12285624991413 227.96362395785454 0.6506226437336323
17.128083804867543 230.76785455580136 0.6555786856832037
17.133311359820958 232.52286511873643 0.6576144814430968
17.138538914774372 233.5027881936787 0.6582960663980416
17.143766469727787 232.54031437836153 0.6559164529942917
17.1489940246812 233.00777111397062 0.6568032886465175
17.154221579634616 232.8925221447075 0.656351452500086
17.15944913458803 234.16935551115776 0.6585659491247114
17.164676689541444 237.09722329791393 0.662225700149325
17.16990424449486 241.1981313228417 0.6672594436888918
17.175131799448273 243.57287738549755 0.6688267741024402
17.180359354401688 241.85263083949866 0.6659366226139174
17.185586909355102 241.7488975728645 0.6658313446581479
17.190814464308517 243.61947020630677 0.6680106772191282
17.19604201926193 247.07734699634318 0.6726993968617574
17.201269574215345 249.44160717853563 0.6756104566343215
17.20649712916876 249.63542396240734 0.6761415194482012
17.211724684122174 247.62830675550342 0.6739192240525408
17.21695223907559 247.41456416767392 0.6737931559651198
17.222179794029003 247.60715654693712 0.673649270730484
17.227407348982418 249.3512786476667 0.6763225521658173
17.232634903935832 251.37329629914043 0.6783273639049131
17.237862458889246 251.7881388851113 0.6797430789783748
17.24309001384266 249.47264881557211 0.6778532443841389
17.248317568796075 246.58505054197832 0.6746017065040097
17.25354512374949 244.01690319761897 0.6712330089056295
17.258772678702904 246.06159799186793 0.6740690386152367
17.26400023365632 248.09286965842628 0.6766662280433016
17.269227788609733 246.2159810745917 0.6748849320210869
17.274455343563147 242.10451001667744 0.6688736106914935
17.279682898516562 239.06980702309937 0.6648947661122744
17.284910453469976 239.17884569250543 0.663801366877809
17.29013800842339 241.15599459086098 0.6664540565777286
17.295365563376805 243.12945203353172 0.668234019315836
17.30059311833022 242.18099251192643 0.666843553459432
17.305820673283634 241.10582781901704 0.6641757580636585
17.31104822823705 242.4536984213912 0.6671009864754976
17.316275783190463 245.3017894480585 0.6706426802058468
17.321503338143877 244.30336203916372 0.669840733927221
17.32673089309729 243.13254455532288 0.6694767469660183
17.331958448050706 241.826511855031 0.6668438252256317
17.33718600300412 242.74036140869623 0.6680340226308245
17.342413557957535 243.16179173334936 0.6674163677049495
17.34764111291095 243.63105777755507 0.6678787871104876
17.352868667864364 242.62072248611526 0.6664831239872502
17.358096222817778 242.87243948773516 0.666431492800394
17.363323777771193 242.18100207381744 0.6654239584684433
17.368551332724607 240.95912312192132 0.6641689797385106
17.37377888767802 240.02334883883378 0.6631669904841122
17.379006442631436 239.9273317018757 0.6642291375884329
17.38423399758485 238.44849503822383 0.6615711195768568
17.389461552538265 234.58097738802448 0.6574780577533151
17.39468910749168 234.64339909052902 0.656449806522478
17.399916662445094 237.26995039278577 0.6599533666585166
17.405144217398508 239.78845273812075 0.6629575973819342
17.410371772351922 238.52757844796128 0.6622231286594801
17.415599327305337 236.6744936997796 0.6599120780112799
17.42082688225875 235.72181781524975 0.6580580051612377
17.426054437212166 234.24841086566232 0.6554700987236843
17.43128199216558 234.26103124272817 0.6563168430219618
17.436509547118995 235.93046050156286 0.6584242895726325
17.44173710207241 241.89648360438213 0.6659901934930798
17.446964657025823 244.1991339748314 0.6668822337746214
17.452192211979238 242.91556600758602 0.6663163229810203
17.457419766932652 242.86270930410575 0.6669898114645018
17.462647321886067 243.03302933023744 0.6681606589275211
17.46787487683948 243.043637182964 0.6677828883421432
17.473102431792896 241.94522631155135 0.6660910459281498
17.47832998674631 240.13359694023686 0.6644096979863733
17.483557541699724 240.5774335859741 0.6646504777441622
17.48878509665314 240.90827031215545 0.6649900331803427
17.494012651606553 242.56573977581178 0.6659507676090035
17.499240206559968 242.65432281221436 0.6652999592588055
17.504467761513382 243.59334343655263 0.666631957628388
17.509695316466797 245.3789126862992 0.6702463959497664
17.51492287142021 245.36978360521155 0.6726256861575446
17.520150426373625 244.56154877590924 0.6729374681847665
17.52537798132704 243.44071765545058 0.6703132038257021
17.530605536280454 243.08483172602573 0.6690400947201576
17.53583309123387 244.6196254458809 0.668796254216366
17.541060646187283 244.99925248381487 0.6696169272412009
17.546288201140698 245.52688130215444 0.6707523212962199
17.551515756094112 246.14543100026222 0.6725877604470617
17.556743311047526 247.1722695061283 0.6724379721939188
17.56197086600094 249.28316356378477 0.6745149351898226
17.567198420954355 253.4427879570457 0.6798390068356228
17.57242597590777 254.05025152462517 0.6822889508748707
17.577653530861184 252.46354599323195 0.680938754490127
17.5828810858146 249.1199630269319 0.6770052973836173
17.588108640768013 247.381230548874 0.6737298495782106
17.593336195721427 248.56933786574726 0.6743612261458856
17.598563750674842 251.4321823375601 0.677555609629921
17.603791305628256 254.11792743926728 0.6812302623105351
17.60901886058167 256.1583609505935 0.6828831483769704
17.614246415535085 259.03016275147735 0.6856884688839037
17.6194739704885 262.34218453191073 0.6899619846015547
17.624701525441914 260.3783864133926 0.6866555208541812
17.62992908039533 261.2688579485709 0.6891588157892058
17.635156635348743 263.1008077025702 0.6906149546393826
17.640384190302157 264.7729388784627 0.6918661727313039
17.64561174525557 265.29613338038365 0.692160968397859
17.650839300208986 265.06206439079244 0.6907491353689486
17.6560668551624 265.5884207644522 0.6914022234258683
17.661294410115815 268.64975192419996 0.6953393730077304
17.66652196506923 272.6421070322358 0.7002231968937518
17.671749520022644 276.50172342385775 0.705097885485014
17.676977074976058 281.44141526082944 0.7105624588955695
17.682204629929473 284.8094468620622 0.7141994297118192
17.687432184882887 287.5895305765031 0.7172721422443056
17.6926597398363 291.0218042774023 0.7217755782068759
17.697887294789716 290.05294751223283 0.7204718656843728
17.70311484974313 292.5164521834781 0.7229344082915727
17.708342404696545 292.07238222925974 0.7222681574403053
17.71356995964996 295.5877174120914 0.72683732682197
17.718797514603374 298.15611119628744 0.7308214458936596
17.724025069556788 302.2075069239913 0.7360098024487344
17.729252624510202 305.4222484742312 0.740255230478122
17.734480179463617 306.86721964763245 0.7417351978826269
17.73970773441703 308.95296470560316 0.7436885037618707
17.744935289370446 307.82465259731276 0.7429720850074856
17.75016284432386 307.2040036643726 0.7415027219104723
17.755390399277275 307.5729843060135 0.7420841532832844
17.76061795423069 309.28038981583245 0.743069228630948
17.765845509184103 309.1590771874448 0.7421573753694829
17.771073064137518 308.62731117485276 0.7422534808998633
17.776300619090932 307.46661050865487 0.7419253316248983
17.781528174044347 305.56080464910553 0.7397266240326013
17.78675572899776 302.0310161636395 0.7355660363879337
17.791983283951176 299.1700090600596 0.7316163552838308
17.79721083890459 293.99735352121286 0.7261795403129989
17.802438393858004 288.22370872776764 0.7198869157266832
17.80766594881142 284.94174074509806 0.716725984372477
17.812893503764833 281.8459844720079 0.7134111225604745
17.818121058718248 278.3677895162072 0.7085213184770339
17.823348613671662 271.5638992533891 0.6987905747157457
17.828576168625077 267.0225042727237 0.6933411171925705
17.83380372357849 264.6617459057337 0.6912743686777687
17.839031278531905 262.595234988725 0.6897902451793835
17.84425883348532 261.7039180766917 0.6893619067220679
17.849486388438734 262.3400134244796 0.688929798024219
17.85471394339215 262.4457796217013 0.6897031177574328
17.859941498345563 260.7014504737673 0.6877053781865593
17.865169053298978 259.3564334070261 0.6866860098859551
17.870396608252392 262.9217093554827 0.6917832722871522
17.875624163205806 263.4174150631545 0.691443532586355
17.88085171815922 265.66303409013176 0.6938928443440127
17.886079273112635 265.4282772287276 0.6926674240485895
17.89130682806605 272.6177257431802 0.7022291723615005
17.896534383019464 277.0290743352682 0.7077952571288256
17.90176193797288 285.7079561911329 0.7170539568287525
17.906989492926293 291.57661896841955 0.7231492201913196
17.912217047879707 299.02426342827994 0.7317593580023299
17.917444602833122 304.98181004131726 0.7380748193878092
17.922672157786536 308.6053049754774 0.742566361126752
17.92789971273995 311.9942059191026 0.7466069520903243
17.933127267693365 316.74157336948355 0.7521601005483003
17.93835482264678 318.28764447199706 0.7542557633451203
17.943582377600194 317.3957410894186 0.7523154558060366
17.94880993255361 315.0204973949859 0.7490574649655796
17.954037487507023 311.64440079223505 0.7454346188874946
17.959265042460437 306.0881906561099 0.7385150676963621
17.96449259741385 301.71001524383064 0.73302686893895
17.969720152367266 297.6704077106437 0.7286464108021675
17.97494770732068 291.1127759487417 0.7208550894171287
17.980175262274095 284.01621346471563 0.7132424391421195
17.98540281722751 279.0308664057384 0.7074055806755366
17.990630372180924 274.8411019607269 0.703451140935587
17.995857927134338 268.45205152481225 0.6962089988752499
18.001085482087753 264.9848333221998 0.6910853156098887
18.006313037041167 261.65413090135 0.6866528547491619
18.01154059199458 261.2476564681717 0.6852688762911453
18.016768146947996 259.205658660855 0.6830356953922512
18.02199570190141 258.65277165766986 0.683903025822961
18.027223256854825 257.2034968875154 0.6827680217633818
18.03245081180824 254.51487905513332 0.6806815724730371
18.037678366761654 252.299102932278 0.677024102288178
18.042905921715068 250.80110471152162 0.6747371945284929
18.048133476668482 250.19863687561383 0.6735409149376251
18.053361031621897 249.71046658685077 0.6718247162141274
18.05858858657531 248.6159689769725 0.6706848883993614
18.063816141528726 245.32476202078314 0.666929286210632
18.06904369648214 245.3041887154824 0.6675600125017144
18.074271251435555 249.01045280853035 0.6720301778252448
18.07949880638897 253.3299540538405 0.676660152273329
18.084726361342383 256.7686260170618 0.6795261113095855
18.089953916295798 255.52267347146804 0.6781240530995608
18.095181471249212 256.02614609742005 0.6802826822511713
18.100409026202627 257.2498191207839 0.6827861476925042
18.10563658115604 261.3271460338099 0.6887927181519964
18.110864136109456 263.58093837021977 0.6898138709427566
18.11609169106287 265.81679414027946 0.691830431978004
18.121319246016284 272.4933469405461 0.6994070991068212
18.1265468009697 278.8519021589988 0.7072529136405864
18.131774355923113 281.37131177271084 0.7105179846266326
18.137001910876528 281.3360835693987 0.7103040013233554
18.142229465829942 283.0809058797444 0.7120497239759372
18.147457020783357 287.90256665569973 0.717216865631919
18.15268457573677 292.7108427754624 0.7222464676584354
18.157912130690185 296.7994294515261 0.7273731923804823
18.1631396856436 298.569192576617 0.7300370217924096
18.168367240597014 304.5962212255387 0.737795200585757
18.17359479555043 313.19685241483654 0.7479500127347486
18.178822350503843 321.50741030190215 0.7569506845403463
18.184049905457258 324.1390218768785 0.7596656623073621
18.189277460410672 326.9483642655632 0.762769552994479
18.194505015364086 329.935518931666 0.7660278561848789
18.1997325703175 333.4381323655719 0.7692599010752351
18.204960125270915 336.93975222710117 0.7730127034799975
18.21018768022433 342.46682350100093 0.7790726799323543
18.215415235177744 345.62396820946356 0.7825953585175248
18.22064279013116 352.36822505400926 0.7902611811188364
18.225870345084573 354.74554274497746 0.7931922084936806
18.231097900037987 356.4126096521625 0.7953924524667287
18.236325454991402 361.2887488115158 0.8007798912179198
18.241553009944816 365.209260645678 0.8049982816789532
18.24678056489823 372.3241482878045 0.8120919405187765
18.252008119851645 373.591073830286 0.8134602915886439
18.25723567480506 372.37573099045596 0.8115400530551533
18.262463229758474 368.8343171251269 0.8078816622408109
18.26769078471189 365.81067101899015 0.8052178378501154
18.272918339665303 360.7440665470658 0.7998929234534484
18.278145894618717 352.7059485614287 0.7912622741800067
18.28337344957213 340.11187915703886 0.7774786532809386
18.288601004525546 330.8155583449932 0.7665894306423353
18.29382855947896 325.3373460074335 0.7607350881281683
18.299056114432375 319.3295759707891 0.7533222834901395
18.30428366938579 313.7882786315414 0.7474531719815903
18.309511224339204 306.81019932474817 0.739998453250809
18.314738779292618 298.7995010249346 0.7301534537399822
18.319966334246033 292.98762994867263 0.7243995577667572
18.325193889199447 288.7188568153433 0.7191372526002399
18.33042144415286 283.66761747313916 0.7137052734889954
18.335648999106276 279.68044299457387 0.7088239075934846
18.34087655405969 277.32922507134884 0.7063351133028174
18.346104109013105 276.29471430127194 0.7048318061279432
18.35133166396652 275.98638985339636 0.7043679307761563
18.356559218919934 276.00748119086677 0.7027994517557801
18.361786773873348 274.1068152667401 0.7001675701136282
18.367014328826762 272.9515818829823 0.6982854746313207
18.372241883780177 271.4876122023711 0.6970119881699753
18.37746943873359 274.7353238464442 0.7013604193041448
18.382696993687006 276.8373032122764 0.703798698172468
18.38792454864042 279.8461542745745 0.7098113619512099
18.393152103593835 283.8330930250263 0.725946250600585
18.39837965854725 285.99787795054596 0.7353279529461361
18.403607213500663 288.4754558348605 0.7446057611716729
18.408834768454078 291.62284147689206 0.7532834852821815
18.414062323407492 295.6030786464502 0.7621365280687932
18.419289878360907 302.5883391011928 0.773644961605058
18.42451743331432 305.47561892229373 0.779092247468261
18.429744988267736 305.2944754070931 0.7818158141638268
18.43497254322115 300.990158047087 0.7790375334433527
18.440200098174564 295.79719968247787 0.7752948482509511
18.44542765312798 294.8532202770208 0.7778784821030527
18.450655208081393 294.3503801753447 0.7803995621230652
18.455882763034808 293.050721207584 0.7834120276379475
18.461110317988222 293.9478638036433 0.7874984866217513
18.466337872941637 292.08800247108655 0.7876998228721048
18.47156542789505 291.74745221246155 0.7890563776799557
18.476792982848465 288.9141645439546 0.7869211431982585
18.48202053780188 288.6019184909653 0.7892563215818176
18.487248092755294 289.3325735047317 0.7923721252988211
18.49247564770871 290.17444257742915 0.7959280692841295
18.497703202662123 286.0948784300006 0.7930568767409443
18.502930757615538 286.42354499887307 0.7941636603218182
18.508158312568952 283.88923443289025 0.7924339118949199
18.513385867522366 284.3106327062307 0.7945994257604296
18.51861342247578 284.3188277731753 0.797582715439208
18.523840977429195 285.28279849342283 0.8016942650001196
18.52906853238261 287.2296938060864 0.8071098903576887
18.534296087336024 285.16749492639553 0.8065141193577302
18.53952364228944 284.8165180445467 0.8101895226058276
18.544751197242853 282.05922343320987 0.8075550022028399
18.549978752196267 282.0137687420903 0.8096678432553283
18.555206307149682 280.13995067084227 0.8077242298883919
18.560433862103096 276.7878615915914 0.8035767703901213
18.56566141705651 276.55396782123205 0.804584733055689
18.570888972009925 277.28055107012074 0.8074596177587612
18.57611652696334 281.84861154459907 0.8167286583560833
18.581344081916754 286.0303974871603 0.8254990893246706
18.58657163687017 288.71575925539906 0.830495857515074
18.591799191823583 288.72271641353376 0.8329074286975998
18.597026746776997 286.39360934241876 0.8309495818960598
18.60225430173041 287.7915647783063 0.8353825269690148
18.607481856683826 288.397017828668 0.8371718450293035
18.61270941163724 290.3527474466558 0.8403731550534692
18.617936966590655 291.9711308681037 0.8433860310716174
18.62316452154407 291.4933208666405 0.8421527380680147
18.628392076497484 291.7786358161111 0.8267233264431484
18.633619631450898 296.54759398010737 0.8247069404392494
18.638847186404313 302.16997913627955 0.8253142916398355
18.644074741357727 307.7796093843727 0.8277970085548002
18.64930229631114 307.4183826848458 0.8239790478855502
18.654529851264556 310.41376122292917 0.8235922503785619
18.65975740621797 314.0530679898463 0.8262301491970283
18.664984961171385 320.43123588318815 0.8315461855796648
18.6702125161248 325.2168638786223 0.8348155803520968
18.675440071078214 329.8249907210661 0.8386166773520913
18.680667626031628 331.3704753771462 0.8367919141449237
18.685895180985042 334.34703652926265 0.8378187556636717
18.691122735938457 336.52684464582853 0.8386442230875092
18.69635029089187 340.69722102862147 0.841150302988809
18.701577845845286 347.14559216669846 0.8477372832868911
18.7068054007987 352.74137196674013 0.8526540779322493
18.712032955752115 359.38746189835695 0.8588819186931225
18.71726051070553 362.6114712746579 0.8616658588990748
18.722488065658943 366.8400448570639 0.8650717752750796
18.727715620612358 364.66232617256935 0.8612181355963245
18.732943175565772 361.2359454870264 0.8556879032386716
18.738170730519187 361.0819841074755 0.8541404780155843
18.7433982854726 360.1405499281428 0.8523558679573272
18.748625840426016 361.15702794221863 0.8527102238586323
18.75385339537943 360.0166790808548 0.850127570543524
18.759080950332844 357.84198963583947 0.8464992336641926
18.76430850528626 353.76557848125213 0.83984002912919
18.769536060239673 349.9083254613953 0.8340725040178942
18.774763615193088 342.49773284622927 0.8236904667750887
18.779991170146502 336.95660100329536 0.8157037519655176
18.785218725099917 331.50513037264426 0.8081869803418329
18.79044628005333 332.2562852558012 0.8082790072567705
18.795673835006745 334.681823342919 0.8098291943648862
18.80090138996016 330.90564980684854 0.8048778544969474
18.806128944913574 324.6540830586603 0.7969539540378834
18.81135649986699 320.7924249836312 0.7920509838681232
18.816584054820403 318.5433073566101 0.7903439158042919
18.821811609773818 320.96344010626774 0.7925529848538312
18.827039164727232 319.65389543123945 0.7908135924809788
18.832266719680646 314.9272298225546 0.7842484891432949
18.83749427463406 310.44318914427924 0.7789581034655088
18.842721829587475 305.7625529194699 0.7722977502798722
18.84794938454089 301.1669606781852 0.7663694396652199
18.853176939494304 298.2011608062335 0.7622899182715954
18.85840449444772 297.29931005465096 0.7612397929890061
18.863632049401133 296.3669491443455 0.7592413038263331
18.868859604354547 296.10879549095296 0.7579875312294422
18.87408715930796 295.2806929083066 0.7559618880193689
18.879314714261376 292.4777718385896 0.7527395090204383
18.88454226921479 289.5507848962883 0.7494182482398544
18.889769824168205 287.53217856037793 0.7456237216585714
18.89499737912162 287.3855756854163 0.7454114488338572
18.900224934075034 288.50958401403324 0.7467717771543246
18.90545248902845 287.8939411145119 0.7465162845245124
18.910680043981863 286.211709352577 0.7447962147043341
18.915907598935277 283.42161011802006 0.7414698275529243
18.92113515388869 281.0708641594667 0.7388522548954007
18.926362708842106 279.6739911328197 0.7366359874508562
18.93159026379552 275.76107952871087 0.7299554032769927
18.936817818748935 273.2111984900249 0.7259865608361881
18.94204537370235 273.24470891524675 0.7264043005071429
18.947272928655764 274.08138899208075 0.7276313687954977
18.952500483609178 276.3138314874581 0.7301949248183783
18.957728038562593 276.04604875579446 0.7294583270149788
18.962955593516007 274.43049699160423 0.7264479467588794
18.96818314846942 273.3937354514059 0.7245978429804516
18.973410703422836 276.7286332112327 0.7279965579266892
18.97863825837625 278.9350317232338 0.7297302935836565
18.983865813329665 277.2015348564718 0.726245589152794
18.98909336828308 275.1069692711487 0.7237693378580852
18.994320923236494 272.6205970050811 0.7204865325516814
18.999548478189908 274.15060950557194 0.7231267522936755
19.004776033143322 275.50474646236836 0.7263410232381372
19.010003588096737 279.24098486664303 0.7316046066898083
19.01523114305015 279.698428838849 0.7334470557159857
19.020458698003566 276.765012166149 0.727073133931089
19.02568625295698 276.18597722249905 0.7250483878147246
19.030913807910395 278.9003041650096 0.7274924814956313
19.03614136286381 283.2215711154647 0.7343428634967352
19.041368917817223 284.18739388795615 0.7350964262368622
19.046596472770638 283.2634712826139 0.7321136200319008
19.051824027724052 282.6989343482436 0.7307831340915543
19.057051582677467 283.2593746673142 0.7306603323723151
19.06227913763088 286.0510147192831 0.7347178676237558
19.067506692584296 287.6282911811017 0.7369311533840112
19.07273424753771 287.4532840769025 0.7358877308464671
19.077961802491124 284.13495404725126 0.7313746298908153
19.08318935744454 285.63562253420423 0.7325929811038719
19.088416912397953 282.654938747066 0.728101655094407
19.093644467351368 282.6672076803382 0.7284951142250832
19.098872022304782 280.6905666580331 0.7258321209517735
19.104099577258197 276.76070577441504 0.7209555606474298
19.10932713221161 275.2161287263991 0.7184965806193185
19.114554687165025 273.6383455363795 0.7170505405827885
19.11978224211844 272.13240379631 0.715956780167331
19.125009797071854 274.56393892503576 0.719172623850155
19.13023735202527 272.278423783026 0.7163363784224555
19.135464906978683 272.92249872194316 0.7163535100898806
19.140692461932098 268.94460126545783 0.7100502801421279
19.145920016885512 270.1532166406195 0.7124260233915226
19.151147571838926 269.0540207255797 0.7106271306633001
19.15637512679234 267.2362809175347 0.7075719028074443
19.161602681745755 265.59460243462075 0.7048568865762485
19.16683023669917 263.2522703350935 0.7015156225734412
19.172057791652584 264.8471468112168 0.70493892202337
19.177285346606 264.16934252712554 0.7043606990281742
19.182512901559413 265.81866764802663 0.7056151785457754
19.187740456512827 267.0019665120075 0.7074482295544525
19.19296801146624 265.7174769439027 0.705054815581457
19.198195566419656 264.7818853332132 0.7041970640157063
19.20342312137307 264.3221859661749 0.7047106955361012
19.208650676326485 263.17733541942164 0.7028348187743422
19.2138782312799 264.6070236483917 0.7060898248182638
19.219105786233314 264.55550595516223 0.7049319833813761
19.22433334118673 267.5632907159762 0.7092321502335363
19.229560896140143 265.9840047958698 0.7066867412296451
19.234788451093557 266.58114121998267 0.7063107758323043
19.24001600604697 267.20614543480724 0.7076950304864768
19.245243561000386 269.5164986328087 0.7105253713903757
19.2504711159538 269.34008328904827 0.710824208800675
19.255698670907215 268.9041721561974 0.7105839142643693
19.26092622586063 266.6465315164635 0.7075086616800076
19.266153780814044 266.9929110508402 0.7074103102986433
19.271381335767458 268.8926592575038 0.7095219107998794
19.276608890720873 273.6962431628589 0.7142369900735802
19.281836445674287 279.1060718200138 0.7213430420434123
19.2870640006277 282.53920720325965 0.725716391840815
19.292291555581116 281.95533855115485 0.7242807881917946
19.29751911053453 280.04835073569 0.7222245530393826
19.302746665487945 279.3161949763732 0.7211269463655752
19.30797422044136 280.41181975835644 0.7227265560494932
19.313201775394774 283.4027870720079 0.7259266395977528
19.318429330348188 287.1845844469574 0.7297189153274705
19.323656885301602 289.65284826165856 0.7324251304087931
19.328884440255017 292.76170113138306 0.7361427778251358
19.33411199520843 296.4703554643974 0.7398088948417217
19.339339550161846 294.83963970844945 0.7365938369418024
19.34456710511526 294.47516127656564 0.7352913391380465
19.349794660068675 294.8615449448362 0.7363472206805207
19.35502221502209 299.53284105262424 0.7423033676671629
19.360249769975503 301.13343338730357 0.7438295451207126
19.365477324928918 305.0941338614262 0.748951885470607
19.370704879882332 307.46038319872054 0.7508526478630437
19.375932434835747 312.1112023922073 0.7563179844842759
19.38115998978916 316.6048256633005 0.7617603371784336
19.386387544742576 320.04294534611466 0.765304570946363
19.39161509969599 322.55574012070855 0.768470142813528
19.396842654649404 326.66392816842716 0.7729019440073647
19.40207020960282 331.4598006018293 0.7786847856359719
19.407297764556233 337.452497023277 0.7867993375469143
19.412525319509648 340.8929181920498 0.7899116998239338
19.417752874463062 341.940493695317 0.7910734103325325
19.422980429416477 339.28461484565617 0.787325254847945
19.42820798436989 336.59488810091864 0.7834151543773634
19.433435539323305 334.4103252516777 0.7813473764025056
19.43866309427672 330.8901372150444 0.7763362538313162
19.443890649230134 328.9362743534787 0.7743773127760469
19.44911820418355 328.86307828660756 0.774767870568177
19.454345759136963 332.30266908564573 0.7788540533751656
19.459573314090377 336.018645289695 0.7834060658428008
19.464800869043792 337.13255573321106 0.7842363296621766
19.470028423997206 339.6033602741031 0.786658951688819
19.47525597895062 342.17640059518 0.7896063782363676
19.480483533904035 342.74809446842806 0.7893998272250365
19.48571108885745 339.94916613263746 0.7864187257590238
19.490938643810864 341.0719918641418 0.7880339719580335
19.49616619876428 341.0192661537616 0.787746032746322
19.501393753717693 342.50673038420126 0.7894100115498273
19.506621308671107 341.9818746461604 0.7882467137759094
19.51184886362452 338.09865696078117 0.7835128421855517
19.517076418577936 340.1070871065997 0.7855792848460803
19.52230397353135 341.0016073070489 0.7865158045672069
19.527531528484765 345.6645769426805 0.7919947222720064
19.53275908343818 348.3619856752635 0.7953250358517818
19.537986638391594 352.10643328885254 0.7999644081761407
19.54321419334501 349.6143372065018 0.7970907698771428
19.548441748298423 351.4339393136419 0.7991299725975032
19.553669303251837 351.2973702716828 0.7983536737251129
19.55889685820525 357.22320448093774 0.8045262160965682
19.564124413158666 363.2697177895257 0.8109645391242547
19.56935196811208 369.5124211763778 0.8179923333545441
19.574579523065495 373.7157588044604 0.8230345735421243
19.57980707801891 374.0397381885157 0.8234168169270975
19.585034632972324 373.1501181672771 0.8222026502377996
19.590262187925738 375.191652855618 0.8238679943695482
19.595489742879153 378.176016578342 0.8272052333390626
19.600717297832567 381.0560593479123 0.8306951990150531
19.60594485278598 382.5577529662336 0.8323350426066325
19.611172407739396 381.64417416315894 0.8311410866202099
19.61639996269281 382.3196256675318 0.8314000542278527
19.621627517646225 381.3479447408932 0.8303831627012118
19.62685507259964 379.43579875530696 0.8281733778336472
19.632082627553054 380.5368343193317 0.8293266661890488
19.637310182506468 378.6040258028222 0.8266446726433854
19.642537737459882 381.43183558242157 0.829657482468523
19.647765292413297 382.85599567983814 0.8309203571019669
19.65299284736671 388.86108436897734 0.8377542461526457
19.658220402320126 391.9441915196314 0.8410206341665508
19.66344795727354 392.5747640962565 0.842048607460244
19.668675512226955 392.69128692626515 0.8420544630478778
19.67390306718037 394.1445662775365 0.8432534714985886
19.679130622133783 392.76916319447304 0.8412479546950258
19.684358177087198 394.72748699845584 0.8437384217521957
19.689585732040612 396.88898466240596 0.8460628176826515
19.694813286994027 399.2497804234336 0.8485447854179434
19.70004084194744 399.89275507596443 0.848901747223806
19.705268396900856 401.0484522959244 0.8499421478218749
19.71049595185427 400.50172941847904 0.8499296615785824
19.715723506807684 395.8949895313513 0.8446469736679381
19.7209510617611 392.48052222349855 0.8408339090368407
19.726178616714513 386.8698609214256 0.8345405820967621
19.731406171667928 385.42316142942514 0.8330957413239524
19.736633726621342 379.8122807243926 0.8275221658121755
19.741861281574757 372.9700371092764 0.8200628250823246
19.74708883652817 365.07002387069974 0.8114129193306352
19.752316391481585 359.340267049021 0.8053464310233603
19.757543946435 355.84359986753043 0.8010505803229986
19.762771501388414 351.2788310659693 0.7958864164457984
19.76799905634183 347.4529005200929 0.79123432896325
19.773226611295243 345.50633991879306 0.7888934635006368
19.778454166248657 343.94546919916974 0.7880461446085056
19.783681721202072 340.1548210607827 0.7834187599679171
19.788909276155486 335.83455091555595 0.7791874475101944
19.7941368311089 335.2338395304451 0.778718027494259
19.799364386062315 333.5387851140336 0.7764289973568345
19.80459194101573 330.6083401703174 0.7726766247194121
19.809819495969144 324.92116825216607 0.764774213969539
19.81504705092256 318.74250199388774 0.7572865927174757
19.820274605875973 316.15246713617506 0.7550280235903315
19.825502160829387 316.10562514820117 0.7557281389914492
19.8307297157828 315.2465098391257 0.7559045240738818
19.835957270736216 313.3621172227789 0.7534507459626999
19.84118482568963 310.6599966748877 0.7503329688727832
19.846412380643045 308.7912589134819 0.7480452352044897
19.85163993559646 306.6096531198347 0.7448112084645048
19.856867490549874 307.2304331348325 0.745122021950471
19.86209504550329 306.01675725944654 0.74344054376119
19.867322600456703 307.17338788592417 0.7445165736476393
19.872550155410117 309.04851703046984 0.7476505168074441
19.87777771036353 309.62046417772535 0.7479990873790455
19.883005265316946 309.8093843369971 0.7485786105182065
19.88823282027036 308.0265908832214 0.7472187474614045
19.893460375223775 303.2870387919888 0.7412738838206141
19.89868793017719 300.2624714571975 0.7370306164307042
19.903915485130604 298.98657221848583 0.7348356450623396
19.909143040084018 297.8548425288591 0.7335489247184245
19.914370595037433 301.1448947702492 0.7384317723478078
19.919598149990847 299.84337177695346 0.7358240234342374
19.92482570494426 298.8791409492693 0.7335241265588778
19.930053259897676 299.62563165523886 0.7340902277227913
19.93528081485109 300.63752100438535 0.7363820181616139
19.940508369804505 298.99093200486186 0.7359672227080511
19.94573592475792 297.9692787786593 0.7339919157928353
19.950963479711334 296.3840926806667 0.7321098812077701
19.956191034664748 298.64394436754816 0.7342553293589911
19.961418589618162 299.76394806561694 0.7353798006604387
19.966646144571577 295.25490648153425 0.7292831209866649
19.97187369952499 293.1499551738458 0.72629876152955
19.977101254478406 295.6814081027751 0.7297640977623512
19.98232880943182 301.166237627071 0.7372621040545086
19.987556364385235 300.57811660554995 0.7369709905528119
19.99278391933865 299.5434826091022 0.7358976340263312
19.998011474292063 297.7689256455337 0.7338747287279183
20.003239029245478 297.4893369924657 0.7327180670420207
20.008466584198892 297.25378750464904 0.732425616128637
20.013694139152307 298.4993023690553 0.7335631499180645
20.01892169410572 301.48988097253994 0.7370543660589218
20.024149249059136 307.00066458808243 0.743491375951123
20.02937680401255 311.65444870846267 0.7481020977132232
20.034604358965964 311.25259087697657 0.7474266799172514
20.03983191391938 313.005748075834 0.7497484604287677
20.045059468872793 313.6618012738014 0.750167243853445
20.050287023826208 315.9762856562674 0.7528948698053402
20.055514578779622 315.9364264258428 0.7523828433006872
20.060742133733036 314.0081373230731 0.7507249260617526
20.06596968868645 311.652092287563 0.7476951158558862
20.071197243639865 309.6380272601491 0.744945836679683
20.07642479859328 308.20496317494315 0.7433963436414254
20.081652353546694 310.4526581919183 0.7462790319698368
20.08687990850011 310.51124516408805 0.746930742875897
20.092107463453523 306.93999578838975 0.7429898029744233
20.097335018406937 303.7108279183216 0.7389052796356993
20.102562573360352 302.4244794038567 0.7379630991023306
20.107790128313766 302.6724227276292 0.7388442547922348
20.11301768326718 301.2582010452028 0.7370491035212263
20.118245238220595 302.4985179668019 0.7378277041524158
20.12347279317401 301.7560997405086 0.7360891463034542
20.128700348127424 299.56841680848333 0.7334356408449283
20.13392790308084 298.66717824074476 0.7325636298646889
20.139155458034253 297.5213577678118 0.7313490342391223
20.144383012987667 297.7098577714332 0.731255062640613
20.14961056794108 297.80584979475526 0.731104604893453
20.154838122894496 296.4208123265707 0.7300141978100169
20.16006567784791 298.3309528051639 0.7327331023624122
20.165293232801325 297.87008450311384 0.7327054651870436
20.17052078775474 300.5609309000245 0.735837882617225
20.175748342708154 302.0682017582109 0.7379104475536036
20.18097589766157 302.2578524250672 0.737329345724844
20.186203452614983 304.70728294592897 0.7396034361740715
20.191431007568397 303.4061398852505 0.7368647364794926
20.19665856252181 300.733274451605 0.7344846204337909
20.201886117475226 298.0661869401245 0.7313753247687018
20.20711367242864 296.2434329868028 0.7296836485743791
20.212341227382055 292.5364874843209 0.7245355234584504
20.21756878233547 290.7724577932962 0.7224601601695111
20.222796337288884 288.08325380683146 0.7190084757733521
20.228023892242298 289.8240949695403 0.7217441837124925
20.233251447195713 291.12113725791755 0.722758500227775
20.238479002149127 288.84798506599293 0.72032812170282
20.24370655710254 287.01616291242493 0.7189359131242812
20.248934112055956 287.2319820971287 0.719605800401508
20.25416166700937 291.49767589066573 0.7253492544630393
20.259389221962785 293.6330043543198 0.7271802235108946
20.2646167769162 293.3369348546754 0.7267705134793211
20.269844331869614 290.88947225116175 0.7238614135888799
20.275071886823028 288.0473958233436 0.7205591518632662
20.280299441776442 283.0486748147357 0.7141404577062239
20.285526996729857 278.78283697050716 0.7081548116762811
20.29075455168327 278.7303423218488 0.7077983041426081
20.295982106636686 279.3768879801325 0.7091186208721479
20.3012096615901 285.52741905812286 0.7166049738731752
20.306437216543515 285.80415999209686 0.7181602195571861
20.31166477149693 288.2161269836112 0.7208776085760802
20.316892326450343 290.0830815868573 0.7223780044604887
20.322119881403758 286.8274225700988 0.7176937635980208
20.327347436357172 284.72778593791696 0.7143206191609772
20.332574991310587 281.31016344734354 0.7103986762061194
20.337802546264 283.9827920283386 0.7139833136981872
20.343030101217416 283.96164373172195 0.7145847755962036
20.34825765617083 284.88416750119586 0.7155858787408972
20.353485211124244 283.8832083568195 0.7143202772845423
20.35871276607766 283.3424245691708 0.7128857695384766
20.363940321031073 284.2589581703256 0.7141758310365749
20.369167875984488 282.34112384047614 0.7116762062951384
20.374395430937902 282.18914131021666 0.7116968403271895
20.379622985891316 282.68730709137446 0.7118731736964379
20.38485054084473 282.32480514440863 0.7104230831611636
20.390078095798145 284.9872228722678 0.7137458265301209
20.39530565075156 284.80753527038024 0.713100671474477
20.400533205704974 283.3019244024412 0.7120653551962562
20.40576076065839 281.6236204156617 0.7101961651488777
20.410988315611803 278.2746628511499 0.7059567205440166
20.416215870565217 279.2084377901206 0.7080401548990406
20.421443425518632 279.307029585041 0.7086130401158208
20.426670980472046 279.1228587876011 0.7081236089482846
20.43189853542546 278.60790422857434 0.706385638317231
20.437126090378875 281.361092521073 0.7099149996568623
20.44235364533229 283.86985882429633 0.7126894024724993
20.447581200285704 285.0500374812538 0.714433861216388
20.45280875523912 284.4856939373121 0.7132236952858361
20.458036310192533 285.0548299418557 0.7156428747303085
20.463263865145947 285.03130543474595 0.7153639706031435
20.46849142009936 285.1676866032443 0.716070578123617
20.473718975052776 284.94531106353855 0.7153730661802539
20.47894653000619 285.81813553063 0.7155012408465847
20.484174084959605 286.20515859917276 0.7161623793397833
20.48940163991302 287.84311116000504 0.7174033879524429
20.494629194866434 289.3874237105499 0.7201014807589866
20.49985674981985 289.0056657174095 0.7202853847629656
20.505084304773263 288.6784941415506 0.7191417955370057
20.510311859726677 287.98311209179417 0.7181746755626117
20.51553941468009 287.7617704604924 0.7175734241665468
20.520766969633506 287.49050497847526 0.7164740091257915
20.52599452458692 286.47801700011047 0.7145033539826606
20.531222079540335 286.8897906523135 0.7139637667641192
20.53644963449375 285.3667322546966 0.713688861764402
20.541677189447164 284.18101552519136 0.7132180901240579
20.546904744400578 284.76349753229096 0.7143491256108925
20.552132299353993 284.97464669415746 0.7146018138888363
20.557359854307407 286.37934607400143 0.715374284371535
20.56258740926082 286.3910339628809 0.7161017559487611
20.567814964214236 287.66648452015244 0.7176056764928037
20.57304251916765 288.3554397239866 0.7190280727831103
20.578270074121065 288.29820766090353 0.7194136817512345
20.58349762907448 287.8592266764748 0.7181562513747727
20.588725184027894 285.7007603544112 0.715587348598748
20.593952738981308 285.54682427544634 0.7161990934352448
20.599180293934722 286.46084960336 0.7176553027540892
20.604407848888137 285.15155707965425 0.7167765908816643
20.60963540384155 287.89472289581903 0.7185491753454051
20.614862958794966 285.0180588803505 0.7139960285278331
20.62009051374838 282.80297442327486 0.7112734225662747
20.625318068701795 280.0783249959865 0.7083815695562136
20.63054562365521 279.19023592015265 0.7086686611572995
20.635773178608623 279.2129295837901 0.7084991996862805
20.641000733562038 281.4064750322162 0.710292492947268
20.646228288515452 281.7786029741342 0.7100598314651553
20.651455843468867 281.26039661092426 0.7087358763883235
20.65668339842228 277.8827920924999 0.7045957912765936
20.661910953375695 278.2318262374073 0.7048559321189549
20.66713850832911 277.539091578757 0.7042444393388784
20.672366063282524 279.5509138468832 0.7069398330699925
20.67759361823594 282.6465511814712 0.7105853780169609
20.682821173189353 285.4551368922508 0.7137615281729107
20.688048728142768 284.18562703531705 0.7124204528316815
20.693276283096182 284.95961680784313 0.7135350760707191
20.698503838049596 285.55694588861206 0.7147074440959884
20.70373139300301 287.0014489390815 0.7162296424283464
20.708958947956425 287.24484387848037 0.7161313627783634
20.71418650290984 287.0884784253201 0.7157902374884877
20.719414057863254 291.5155197586425 0.7205233301755581
20.72464161281667 291.74301074899034 0.7206554804180775
20.729869167770083 291.6582486972197 0.7204976773399053
20.735096722723497 291.7255576987371 0.7204104945644224
20.740324277676912 293.5061731511734 0.7222505466146991
20.745551832630326 291.09801904552415 0.7192969005349247
20.75077938758374 289.66952281063107 0.7185228432918931
20.756006942537155 290.44038229928066 0.7198344519373343
20.76123449749057 292.8620714034243 0.7229955533598016
20.766462052443984 293.56197717162195 0.7238623481371941
20.7716896073974 292.05425053990774 0.72185915879226
20.776917162350813 292.5318773668029 0.7210901264149581
20.782144717304227 291.96673702310585 0.7207405891848456
20.78737227225764 293.0777814187293 0.7212965830860855
20.792599827211056 292.2032651780792 0.7209063431604554
20.79782738216447 295.1442961619024 0.7237552737668904
20.803054937117885 298.3262110436321 0.7273665032283069
20.8082824920713 301.77021236704496 0.7317847640457705
20.813510047024714 302.7281704436357 0.7329958496919272
20.81873760197813 299.4299945985348 0.728822176553864
20.823965156931543 296.3632692320031 0.7241725221180989
20.829192711884957 296.4275860414315 0.7244755247116914
20.83442026683837 295.1145815709329 0.7237243528295244
20.839647821791786 297.059742393098 0.7262266931646812
20.8448753767452 295.8294599261193 0.7256536060824078
20.850102931698615 296.5414389379526 0.7252244611174921
20.85533048665203 295.83773786623794 0.7238179140488309
20.860558041605444 291.12974766889545 0.7184040719749784
20.865785596558858 289.1394657876653 0.7166705214779386
20.871013151512273 286.3035189007168 0.7141501511055502
20.876240706465687 286.7556198056798 0.714711654532332
20.8814682614191 287.09705678197645 0.7138563114094041
20.886695816372516 287.827966746909 0.7141139377529393
20.89192337132593 289.83497008817716 0.71653236420246
20.897150926279345 291.116146663507 0.7193079740378937
20.90237848123276 289.07113175230296 0.7168694937907745
20.907606036186174 286.1011034461094 0.7126111268751373
20.912833591139588 285.47029527746537 0.7113302022901956
20.918061146093002 283.10492687470895 0.7089917714463249
20.923288701046417 282.92831805376443 0.7094469450667699
20.92851625599983 281.6269166480362 0.7077081061073568
20.933743810953246 283.30739772710285 0.7086456144799143
20.93897136590666 283.052133654575 0.7072769366961976
20.944198920860075 280.242328936755 0.7040044992922053
20.94942647581349 280.1593035109397 0.7048909354911909
20.954654030766903 278.76334502384583 0.7034264018073142
20.959881585720318 282.2191164984675 0.7084999926457284
20.965109140673732 284.9815761706196 0.7123912646989637
20.970336695627147 286.82213979117057 0.7149428511938044
20.97556425058056 287.4716932414081 0.7148380153036841
20.980791805533975 285.719947203697 0.7125388120147897
20.98601936048739 281.5341617177913 0.7068325663779107
20.991246915440804 277.92555003305034 0.7028815734316818
20.99647447039422 275.3837409122151 0.7016965797368455
21.001702025347633 274.4399485324861 0.7024152620711139
21.006929580301048 276.9317319579318 0.705144790500709
21.012157135254462 275.80736595283054 0.7025540171730988
21.017384690207876 274.5552783084121 0.7002374614038877
21.02261224516129 271.5781556132446 0.6965198919034336
21.027839800114705 273.1387868757397 0.6997531756988713
21.03306735506812 275.20442553856856 0.7015629897194048
21.038294910021534 273.9388676409134 0.7002648873502999
21.04352246497495 271.5529749943413 0.6964899579719591
21.048750019928363 270.14886224473275 0.6942942576545245
21.053977574881777 272.4404629468893 0.6970965879828004
21.059205129835192 273.35904376898657 0.6981383465524454
21.064432684788606 275.02352931677865 0.7002607131442241
21.06966023974202 272.94386862879287 0.6974083972239468
21.074887794695435 272.1972044116867 0.6955023423109558
21.08011534964885 271.03102807518616 0.6936164123202384
21.085342904602264 271.94080038800865 0.6936313412208738
21.09057045955568 274.47504986666894 0.6969912219458619
21.095798014509093 273.30406406153674 0.6961984858433936
21.101025569462507 272.5937819155419 0.6947311129462027
21.10625312441592 272.43064895124786 0.6946174966609263
21.111480679369336 274.6237229872677 0.6964305118855263
21.11670823432275 273.93773400818264 0.6967648001126762
21.121935789276165 269.78328768533504 0.6921934593143874
21.12716334422958 268.32844443153283 0.689375620408102
21.132390899182994 269.24593364350267 0.6902077024179305
21.13761845413641 270.8602929950285 0.6915917723862217
21.142846009089823 271.1034568381817 0.6915350855973916
21.148073564043237 267.79242074222685 0.6863590201471602
21.15330111899665 265.77469344604646 0.6818481407134924
21.158528673950066 267.0536184910477 0.6836369337989161
21.16375622890348 270.42278140389885 0.6879061977750759
21.168983783856895 271.78090039867584 0.6905436078519808
21.17421133881031 268.261695968874 0.6869741058417704
21.179438893763724 264.8007763502174 0.6820707377408936
21.184666448717138 265.8942293935768 0.6842017805147389
21.189894003670553 268.85539082172306 0.6885389694780508
21.195121558623967 272.6739680622372 0.6931054861073986
21.20034911357738 275.74642984500514 0.695416197649309
21.205576668530796 274.8959379717675 0.6934821991166635
21.21080422348421 270.8154204158028 0.6874965845982511
21.216031778437625 270.8059073358536 0.6871196061067752
21.22125933339104 271.48157020711017 0.6870950122667765
21.226486888344454 273.9724679447415 0.6893940765641442
21.231714443297868 272.9312389954583 0.6871897322275992
21.236941998251282 272.98855128742764 0.688096711559643
21.242169553204697 270.3383462034881 0.6856020441190629
21.24739710815811 272.47975070358075 0.6880677338030651
21.252624663111526 271.57652484018 0.6869032140766367
21.25785221806494 274.2263234057546 0.6901375511004558
21.263079773018355 270.23107377956325 0.6849784676533346
21.26830732797177 269.35792272059217 0.6838147955054661
21.273534882925183 269.08645595900043 0.6829767512472836
21.278762437878598 270.0177289952365 0.6853014661803878
21.283989992832012 271.63567263167283 0.6945639703931659
21.289217547785427 271.507136305852 0.7054009289675851
21.29444510273884 269.8937802228979 0.7090461921703736
21.299672657692255 267.2297923100319 0.7102916626811375
21.30490021264567 265.77585719598466 0.7127143985979864
21.310127767599084 268.2898468185073 0.7196203455429828
21.3153553225525 267.28365006402595 0.7211820663837298
21.320582877505913 268.70280434720894 0.7272094724440084
21.325810432459328 268.7305004779251 0.7314678339131834
21.331037987412742 270.262342137001 0.7377521955062234
21.336265542366156 270.1645770028148 0.7403364102025161
21.34149309731957 268.7962172624544 0.7403904642391621
21.346720652272985 265.8432318364649 0.7384485559986422
21.3519482072264 263.8394289042704 0.7375905838376784
21.357175762179814 264.3149550985283 0.7405677922968293
21.36240331713323 263.9211163649701 0.7421926015112181
21.367630872086643 264.5333959560135 0.7444667058490613
21.372858427040057 264.39496938356365 0.7461164921295691
21.378085981993472 267.9466698325882 0.7532879775494422
21.383313536946886 267.8135893083002 0.7551154761424096
21.3885410919003 268.3845862099756 0.7585489000645953
21.393768646853715 266.91252885815766 0.757884465996392
21.39899620180713 267.09285773549857 0.7616297098453064
21.404223756760544 264.2200128515259 0.7579924751662764
21.40945131171396 263.7307073238493 0.7600408334551998
21.414678866667373 264.0397008990368 0.7619224804040354
21.419906421620787 266.06005764171005 0.7674595951861222
21.4251339765742 267.9170515867965 0.7726667526042919
21.430361531527616 267.0724904042104 0.7718264343151203
21.43558908648103 267.37429607619794 0.7737824038392074
21.440816641434445 265.0910470653603 0.7727396210335326
21.44604419638786 265.3915642472887 0.7754333294113462
21.451271751341274 264.2441702110555 0.7759377236239402
21.45649930629469 266.4463783434029 0.7817536334289152
21.461726861248103 269.64654461196113 0.788338324700511
21.466954416201517 272.6172647563765 0.7956527215276565
21.47218197115493 271.67818659695905 0.7962345956999727
21.477409526108346 270.38916138024183 0.7954459528629142
21.48263708106176 268.84593698287205 0.7954633570047485
21.487864636015175 269.40270661518235 0.7967777891081599
21.49309219096859 268.7182621716066 0.7984916799991864
21.498319745922004 268.5367613123557 0.7988135852512106
21.503547300875418 269.62490091084385 0.8009346653998574
21.508774855828833 272.3189050349444 0.8033503213846881
21.514002410782247 272.47229606546273 0.786173896291326
21.51922996573566 273.7498031929174 0.7787049003288017
21.524457520689076 275.83650948329563 0.7742740748338858
21.52968507564249 280.5560447171064 0.7760210037806129
21.534912630595905 280.5811624384983 0.7727568480707578
21.54014018554932 282.6352432777708 0.7726572752099089
21.545367740502734 281.76339015227956 0.768226214553178
21.550595295456148 281.55607355918653 0.7653539916256265
21.555822850409562 281.61399047748887 0.7641322644780281
21.561050405362977 280.7257503047857 0.7620380146387826
21.56627796031639 282.0395730071324 0.7613272534001118
21.571505515269806 283.0194766287648 0.7598591472707319
21.57673307022322 285.7342635314726 0.7608385303454954
21.581960625176634 287.8275845483612 0.7617511945908967
21.58718818013005 286.30079668761897 0.758231920651927
21.592415735083463 284.9303326862678 0.7552913055858484
21.597643290036878 284.2847096261133 0.7532744748260205
21.602870844990292 284.64110988076084 0.7525319451280785
21.608098399943707 286.6279961474057 0.7532328332867444
21.61332595489712 288.4146505975362 0.7541152126404275
21.618553509850535 288.0615747529369 0.7529478607723397
21.62378106480395 286.6183427263621 0.7501410310669334
21.629008619757364 286.6566873511038 0.7488818187729799
21.63423617471078 285.62403979265514 0.7468332070024392
21.639463729664193 285.1602286647104 0.7454492092590468
21.644691284617608 281.7589298396941 0.7405838709090832
21.649918839571022 280.08025120853836 0.7371359842207531
21.655146394524436 279.3983420684345 0.7359489337334216
21.66037394947785 277.0334052170086 0.7316952708031742
21.665601504431265 276.17022795255104 0.7305901100994645
21.67082905938468 279.02846359861593 0.7334307329093215
21.676056614338094 285.32227743834727 0.7415373850637083
21.68128416929151 286.9017049900537 0.7422760793225948
21.686511724244923 289.8997662985944 0.7457742372293817
21.691739279198337 290.4161157733303 0.7461723916617071
21.696966834151752 290.74978349347805 0.7466570167977967
21.702194389105166 286.9605106449026 0.7414922552947766
21.70742194405858 285.0833630002969 0.7392740762966974
21.712649499011995 288.0451056707536 0.7414567625580144
21.71787705396541 293.0379592305804 0.746686686784149
21.723104608918824 294.11510024192893 0.7477000237239882
21.72833216387224 293.72447044928055 0.7463866150990874
21.733559718825653 289.83659030133714 0.7409284434958971
21.738787273779067 290.42877286112116 0.7409487598249843
21.74401482873248 290.3836322664999 0.7413301553499404
21.749242383685896 293.8500142355519 0.7462346534169633
21.75446993863931 294.22413738409244 0.7461556487029898
21.759697493592725 296.23353162435563 0.7481143409937488
21.76492504854614 298.8553442811071 0.750641650128179
21.770152603499554 302.08051754714216 0.755056145676057
21.77538015845297 302.93700990760647 0.7555862776584453
21.780607713406383 303.5436702290961 0.7561852920496256
21.785835268359797 303.07621649548787 0.7549737728741062
21.79106282331321 304.7115003444107 0.7564095875399826
21.796290378266626 306.34940957174786 0.7581538485531475
21.80151793322004 309.62581149273956 0.7622740611704342
21.806745488173455 311.43704870137435 0.7647103301338002
21.81197304312687 312.64590935626444 0.7657657608405714
21.817200598080284 313.2745109719474 0.7664829720742582
21.822428153033698 317.86645614574866 0.77237251781194
21.827655707987113 316.7457914583498 0.7714000073833639
21.832883262940527 314.646679775277 0.7690571198882858
21.83811081789394 314.28677904727226 0.7683545849618786
21.843338372847356 315.87761676945956 0.7692747171539813
21.84856592780077 317.3617655209053 0.7699772670259118
21.853793482754185 317.6273332241906 0.7698649487327959
21.8590210377076 318.233736196469 0.7701437266136261
21.864248592661014 320.4308538940987 0.7730987498302707
21.869476147614428 321.48461111812776 0.7747653102705918
21.874703702567842 319.5932761046931 0.7729217015768949
21.879931257521257 318.97722374146866 0.772159891334069
21.88515881247467 318.1695076640401 0.7705239830147698
21.890386367428086 316.08936683078156 0.7674171883917283
21.8956139223815 313.28817748884944 0.7637220068425628
21.900841477334914 311.46627992201127 0.7616311824850489
21.90606903228833 309.5938892243289 0.7594169176933466
21.911296587241743 309.91665142847444 0.7600601979264031
21.916524142195158 308.07393945470824 0.7574113150618963
21.921751697148572 304.98125770924725 0.7535947805380885
21.926979252101987 301.2408844743794 0.7483764607437512
21.9322068070554 302.67324572139256 0.7505881235524412
21.937434362008815 308.37140211233526 0.7572160432779969
21.94266191696223 311.94128097249086 0.7615821833187799
21.947889471915644 306.59982167756345 0.7550185513747832
21.95311702686906 301.6835983361131 0.748601425679028
21.958344581822473 299.592526493224 0.7450938930795122
21.963572136775888 303.2149374929059 0.748347308508302
21.968799691729302 304.5581738816806 0.749620040728729
21.974027246682716 304.2952334215557 0.7490184794465783
21.97925480163613 304.54375604289805 0.7495717585595899
21.984482356589545 302.188263545784 0.7462923470321361
21.98970991154296 300.7678147283462 0.743945750210739
21.994937466496374 298.20769311289683 0.739758016173562
22.00016502144979 298.98232416818496 0.7414569318687548
22.005392576403203 299.203978371742 0.7418316347696272
22.010620131356617 298.7250082706997 0.7417288052077928
22.015847686310032 300.8463588186743 0.7446393416375201
22.021075241263446 304.663534444242 0.7498581345392337
22.02630279621686 308.0246411828389 0.7549884041857333
22.031530351170275 310.2688931437733 0.7565856915925092
22.03675790612369 308.5170996551795 0.75413083644666
22.041985461077104 307.01530647420935 0.751813968150654
22.04721301603052 306.65719088476567 0.7506236324340153
22.052440570983933 309.12411646589476 0.7529898626521407
22.057668125937347 309.46772853690106 0.7539109122910115
22.06289568089076 312.2629799266653 0.757576658842788
22.068123235844176 312.5101764475338 0.7578543483004964
22.07335079079759 313.95332739430216 0.7581874206815472
22.078578345751005 312.8934232298883 0.7564701351934497
22.08380590070442 309.31754844397085 0.7517718721431185
22.089033455657834 305.85128164528544 0.7475135018397031
22.09426101061125 305.5013155412512 0.747845478907451
22.099488565564663 309.68586035712934 0.7527104873170026
22.104716120518077 313.2033019459433 0.7575490314347378
22.10994367547149 313.54720002464325 0.7567163528970421
22.115171230424906 310.9525817039155 0.753279416321757
22.12039878537832 310.6032232644805 0.7525898039917187
22.125626340331735 310.56761730221336 0.7530566518453744
22.13085389528515 309.8245278932958 0.7523636708957467
22.136081450238564 309.86840410730156 0.7523861161853451
22.141309005191978 309.0730084679626 0.7503491826801879
22.146536560145393 310.6344414665819 0.7526435191995391
22.151764115098807 313.048182412186 0.7546762036574168
22.15699167005222 316.55007869851397 0.7593871772044815
22.162219225005636 317.2291431553444 0.7601483465417208
22.16744677995905 316.0495637956382 0.7580139250471486
22.172674334912465 314.0146278155728 0.7555587938354076
22.17790188986588 313.38983366008915 0.7542999009917928
22.183129444819293 312.0475976682162 0.7534808616399679
22.188356999772708 315.304403561666 0.7569205055629004
22.193584554726122 317.09836115862186 0.7585346875815715
22.198812109679537 316.961267610783 0.7584784454330221
22.20403966463295 313.4950758544169 0.7539205706235073
22.209267219586366 314.1574829093492 0.7552425796708783
22.21449477453978 310.84404355802775 0.7512002644597459
22.219722329493194 312.79829198400535 0.7537124069787478
22.22494988444661 311.0022812834102 0.7513689312722155
22.230177439400023 314.2305924360558 0.7542043025171846
22.235404994353438 314.3007417464032 0.753350139036892
22.240632549306852 314.0606150868219 0.7529964849158699
22.245860104260267 313.0777186847137 0.7522255656638839
22.25108765921368 309.7487091035824 0.7494574199740391
22.256315214167095 311.580408112993 0.7509235306412576
22.26154276912051 312.3103615143787 0.7522670629454996
22.266770324073924 311.4489144616553 0.7511958324206421
22.27199787902734 311.5973105681942 0.7517450240745113
22.277225433980753 312.6765271727688 0.7528695509306202
22.282452988934168 310.83832610881564 0.7500616997594297
22.287680543887582 305.6594456243772 0.7447038120369861
22.292908098840996 299.7027790228463 0.7370654182941447
22.29813565379441 301.3809772839274 0.7387249411717324
22.303363208747825 299.07800494395724 0.7356643400400033
22.30859076370124 296.2345480603007 0.731364046410125
22.313818318654654 296.0106182862481 0.7306693609464872
22.31904587360807 299.6835068895007 0.7341602120727592
22.324273428561483 301.49221106066796 0.7368058667974731
22.329500983514897 300.3683690802725 0.7368264984658857
22.334728538468312 294.8281768971951 0.7298028732061224
22.339956093421726 294.328725892363 0.7290137455420881
22.34518364837514 293.3793144077965 0.7267687971572762
22.350411203328555 295.6801835251838 0.7301203644962592
22.35563875828197 293.5041075323933 0.7279966542432177
22.360866313235384 295.4937943771701 0.7303247278151913
22.3660938681888 292.02427142184786 0.7257162466504559
22.371321423142213 292.21471185007715 0.7256696643630487
22.376548978095627 289.8883702414835 0.7225883551889017
22.38177653304904 288.950393750454 0.7210968844471611
22.387004088002456 288.73959255413484 0.7212517862615323
22.39223164295587 288.36300165299554 0.7225999393538962
22.397459197909285 287.6603217431439 0.72209901038038
22.4026867528627 286.36739957892064 0.7201001154334961
22.407914307816114 287.9857025801376 0.722337042235367
22.41314186276953 286.35960376292053 0.7201861006926962
22.418369417722943 286.3941625725133 0.7191728856763491
22.423596972676357 285.53567116827674 0.7185679829086989
22.42882452762977 286.168368066326 0.7188004215143439
22.434052082583186 284.08771940062036 0.7172648162778216
22.4392796375366 283.27930958331467 0.7148946820264249
22.444507192490015 281.1394877857212 0.712208488349891
22.44973474744343 278.90188954732554 0.7095344390836739
22.454962302396844 277.6373275807422 0.7087651287141875
22.460189857350258 276.05094171564434 0.7067479694260678
22.465417412303673 276.59232739078044 0.7053204034117103
22.470644967257087 278.4888097772498 0.7068714372454039
22.4758725222105 279.5239294974226 0.7087707204393275
22.481100077163916 280.58722544139437 0.7112621305641379
22.48632763211733 281.0151415831578 0.7123769885819126
22.491555187070745 274.3171546937134 0.7040115343812399
22.49678274202416 273.0824719825116 0.7012816551466025
22.502010296977573 274.91719504798374 0.7032843867135127
22.507237851930988 278.0141517122022 0.7072504452833622
22.512465406884402 275.58694736157946 0.7045160253680576
22.517692961837817 274.886293639382 0.7035218177945687
22.52292051679123 275.8023660111342 0.7047166911426367
22.528148071744646 276.9325434436446 0.707189375714464
22.53337562669806 276.25082462229443 0.7061510961528682
22.538603181651474 275.09570655504876 0.7043167468461938
22.54383073660489 274.38573766489344 0.7030921907919706
22.549058291558303 277.125026234086 0.7067944883984739
22.554285846511718 277.2201054100712 0.7070052411908798
22.559513401465132 279.1362984442655 0.7088954781226094
22.564740956418547 275.97454198676803 0.7042091503919103
22.56996851137196 273.7626833722628 0.701526147546727
22.575196066325375 273.47414218931846 0.7024400338101786
22.58042362127879 274.7879531420105 0.7039340579727329
22.585651176232204 272.3009128577975 0.699514327085193
22.59087873118562 271.63467513404464 0.6975695088944175
22.596106286139033 270.919701678487 0.697703660439629
22.601333841092448 271.2045519942974 0.6991884807031663
22.606561396045862 270.8650737143472 0.6990251297185999
22.611788950999276 272.42237895324484 0.70034152437466
22.61701650595269 275.37947065941734 0.70347649044244
22.622244060906105 275.3485603815335 0.703309630982762
22.62747161585952 272.40790919429753 0.6992213544982954
22.632699170812934 272.7868924227207 0.6996971866125817
22.63792672576635 273.2315142978353 0.7006595968830731
22.643154280719763 272.1212029609122 0.6981971337736489
22.648381835673177 275.02181109141674 0.7024157832653172
22.653609390626592 276.0593046471457 0.703909901101695
22.658836945580006 275.3874144405024 0.7031425845514155
22.66406450053342 272.2755717906711 0.6996050526271629
22.669292055486835 274.10567486311083 0.7016428384917813
22.67451961044025 276.7749325999496 0.7054263881682016
22.679747165393664 278.06634449519896 0.70641893416936
22.68497472034708 276.56654231941883 0.7034122515958251
22.690202275300493 274.97030372435376 0.7015161193046446
22.695429830253907 274.11713655533543 0.701088746719275
22.70065738520732 273.7814234312942 0.7013832086007615
22.705884940160736 275.7145353961662 0.7033223420760173
22.71111249511415 277.4660191328233 0.7061975361217978
22.716340050067565 276.6416568251034 0.7050647547640571
22.72156760502098 275.5269039283278 0.7025856601188832
22.726795159974394 273.4878995473545 0.6982924222919088
22.73202271492781 275.6015900961198 0.7007050221507376
22.737250269881223 275.53872629818164 0.7013807943827649
22.742477824834637 280.31541607318064 0.7079936136323797
22.74770537978805 283.57381597256676 0.7116387661025195
22.752932934741466 287.8274824417543 0.7165246916397604
22.75816048969488 285.5335489237643 0.7123901965058409
22.763388044648295 279.7132212748943 0.7056711839965581
22.76861559960171 278.11995857903236 0.70464469399068
22.773843154555124 282.44088874741783 0.7099285493065816
22.779070709508538 287.07209195320985 0.7160370005150183
22.784298264461952 288.5011830906974 0.7161786920305406
22.789525819415367 288.4116193473729 0.7157098710312444
22.79475337436878 285.79511447783113 0.7115557657366711
22.799980929322196 286.9815336124597 0.7129958858586886
22.80520848427561 284.94389322793774 0.7104998384046045
22.810436039229025 287.45497525405017 0.713536868632479
22.81566359418244 285.85703370663725 0.7122248176728992
22.820891149135853 286.2359494847892 0.71250707885216
22.826118704089268 284.3965704867673 0.7101640867153552
22.831346259042682 283.69870251053845 0.7094731288134638
22.836573813996097 284.51172791272364 0.7104355366104568
22.84180136894951 285.0651496945591 0.7108154414164242
22.847028923902926 286.3394051272712 0.7113471238472295
22.85225647885634 288.2407964971928 0.7142010464807222
22.857484033809754 290.61986631228007 0.7177829193641465
22.86271158876317 291.97147510220464 0.720454431173462
22.867939143716583 290.5514939277456 0.7183623278797202
22.873166698669998 288.87699944178735 0.7161068604980148
22.878394253623412 290.10720781499674 0.7166563432394003
22.883621808576827 294.3715075046739 0.7222408293765312
22.88884936353024 296.2844634108966 0.7237822979374532
22.894076918483655 295.83437389029507 0.7228521585284257
22.89930447343707 291.5661987362721 0.7179247904331476
22.904532028390484 290.03393454536905 0.716485915207613
22.9097595833439 291.17508959972037 0.7182382089025604
22.914987138297313 291.328439775569 0.7175082185482163
22.920214693250728 292.8091504667167 0.7187824668800622
22.925442248204142 293.746031202224 0.7199191480011985
22.930669803157556 293.20665880126165 0.7199811993545019
22.93589735811097 291.57524805158135 0.7188663497133927
22.941124913064385 288.7932180251718 0.7147972358481484
22.9463524680178 292.89211677941614 0.7202466545088686
22.951580022971214 291.28505175859055 0.7185335891963182
22.95680757792463 291.18141911430183 0.7189230337759288
22.962035132878043 285.6324006718645 0.7125524864049605
22.967262687831457 288.03617859981364 0.7149544731781368
22.972490242784872 291.581038820176 0.7194639062068361
22.977717797738286 295.2303350104905 0.723676420526276
22.9829453526917 294.7406746991649 0.7228619828153992
22.988172907645115 293.2993732420349 0.7214215546946223
22.99340046259853 291.5492802686347 0.7181998641100076
22.998628017551944 288.180220413589 0.7138659418588962
23.00385557250536 284.8142201291054 0.7087628703209722
23.009083127458773 283.6747024579172 0.7071800842038555
23.014310682412187 285.44845664211255 0.7094784779568359
23.0195382373656 288.8667268301816 0.7131080082587091
23.024765792319016 288.2118459847527 0.7131780583180577
23.02999334727243 289.27081935965947 0.7146983656116327
23.035220902225845 288.48662571161094 0.7138749577957744
23.04044845717926 290.0976022846643 0.7150801474509126
23.045676012132674 288.9538451659403 0.7137023192685302
23.05090356708609 288.68639902602797 0.7137762551541468
23.056131122039503 287.4301450146601 0.7133442570574122
23.061358676992917 283.8639715319679 0.7085047061179147
23.06658623194633 283.82502395055354 0.7096759060756985
23.071813786899746 280.5937754224445 0.7051981360129826
23.07704134185316 282.2208611440055 0.7082193864601031
23.082268896806575 281.5159787215356 0.7060369357350995
23.08749645175999 283.8983500759068 0.7080043843440367
23.092724006713404 285.07914523077204 0.7098729504116262
23.097951561666818 285.8121006839328 0.7101204728479217
23.103179116620232 286.12070210571073 0.7110638413590346
23.108406671573647 283.16293341299195 0.706105468112225
23.11363422652706 280.4065776179678 0.7028187114363755
23.118861781480476 280.6353629435669 0.7030923344088467
23.12408933643389 280.966950561761 0.704215875792596
23.129316891387305 283.58132957696563 0.7081128898470688
23.13454444634072 283.7699666955574 0.708150522835712
23.139772001294133 286.3078903452667 0.711479720586739
23.144999556247548 284.56330903409065 0.709442236788959
23.150227111200962 285.4989001081268 0.7106876547137302
23.155454666154377 286.8327827095325 0.7128445247337339
23.16068222110779 286.23921013631343 0.711753232962107
23.165909776061206 282.71017575908553 0.7059966154160373
23.17113733101462 282.4286743731142 0.7053931821762213
23.176364885968034 282.99189290731164 0.7058760943480696
23.18159244092145 280.81475465792295 0.7043568634185872
23.186819995874863 276.3213318563979 0.698952268569226
23.192047550828278 276.510161036753 0.6988037180495545
23.197275105781692 278.41419558815613 0.7005933703769347
23.202502660735107 279.80529231893564 0.7014807467725022
23.20773021568852 279.20276725096875 0.70032047873606
23.212957770641935 278.84402083383634 0.701002628921737
23.21818532559535 280.3563066803969 0.7031621162253616
23.223412880548764 283.6732368668842 0.7077204079133309
23.22864043550218 285.8661558023172 0.7100302183620549
23.233867990455593 284.93034930323074 0.7086983244401864
23.239095545409008 284.84455059273876 0.7075757347159475
23.244323100362422 285.0645686850883 0.7076397627816451
23.249550655315836 284.1593917896673 0.7064777070461866
23.25477821026925 281.1959278056843 0.7025036782688515
23.260005765222665 279.4849241373605 0.7012111738642042
23.26523332017608 279.7269573513622 0.7008921039417519
23.270460875129494 279.3908668820887 0.7007077908955279
23.27568843008291 280.73532797405153 0.7016054078259365
23.280915985036323 279.7772504877413 0.6999050512866432
23.286143539989737 278.21668667398984 0.6985324728373534
23.291371094943152 278.5577305443715 0.6993889374398345
23.296598649896566 280.8960099216283 0.7022663573858632
23.30182620484998 282.8215732191967 0.7037901595734398
23.307053759803395 283.5461568984652 0.704751860211693
23.31228131475681 283.76731556617756 0.7063804185000538
23.317508869710224 282.50513299809575 0.704380330934417
23.32273642466364 282.9517248483667 0.7053021664744014
23.327963979617053 284.40181699413006 0.7068481607682657
23.333191534570467 283.767801871128 0.7061335549000626
23.33841908952388 282.89878857255826 0.7049063153348495
23.343646644477296 282.0927947279139 0.7041910380742251
23.34887419943071 283.8551386126935 0.7060470869633556
23.354101754384125 284.48776446079484 0.7077499231868645
23.35932930933754 285.86494335943587 0.7086589764403352
23.364556864290954 286.46127803773356 0.7099021101649398
23.369784419244368 286.22437761507734 0.7080169647930137
23.375011974197783 286.50087485182513 0.7082057997435747
23.380239529151197 284.73909353389246 0.7052036611569257
23.38546708410461 282.64997988405696 0.7023918503292116
23.390694639058026 283.8403654515395 0.7036902990093952
23.39592219401144 286.2617951944479 0.7068789141281725
23.401149748964855 285.991260216196 0.707221589335969
23.40637730391827 285.74482149882834 0.7077852871311693
23.411604858871684 286.3833262911736 0.7080066393958179
23.416832413825098 289.03357942145726 0.7109758081535759
23.422059968778512 287.3752393442466 0.7096836865037804
23.427287523731927 285.39615024364065 0.7089067291912765
23.43251507868534 284.5376116928272 0.7084531140204909
23.437742633638756 285.3049088590216 0.7080029129078954
23.44297018859217 289.4106973870581 0.7125011354095221
23.448197743545585 292.15786819171296 0.7152197165343088
23.453425298499 294.68287292449645 0.7185188846173202
23.458652853452413 292.5677725285311 0.7159429354731816
23.463880408405828 293.26433549316596 0.7164421633823698
23.469107963359242 293.87564945839335 0.716922643665691
23.474335518312657 295.27381591147946 0.717934537822654
23.47956307326607 295.682174010834 0.7176081220779076
23.484790628219486 296.1984804895587 0.7183720538533452
23.4900181831729 295.64293566108233 0.7175723108168861
23.495245738126314 294.3158738280534 0.7156028669231618
23.50047329307973 296.5135890152781 0.717329042980051
23.505700848033143 298.53826469612784 0.7195926889066908
23.510928402986558 300.41166088544026 0.7226369626621515
23.516155957939972 296.77618205752617 0.7189701622586135
23.521383512893387 293.9367903084435 0.7158362390909547
23.5266110678468 295.7109114804916 0.7173286153678848
23.531838622800215 297.685536190751 0.7194320675991117
23.53706617775363 299.6486237115046 0.7214294845206016
23.542293732707044 299.38664820837334 0.7207407239302208
23.54752128766046 300.7257265147429 0.7220249560684756
23.552748842613873 299.8272891709565 0.7205733089417008
23.557976397567288 298.92695172346765 0.7195950556786379
23.563203952520702 294.56353140504535 0.7149171666458556
23.568431507474116 292.59567042220095 0.7115190375030354
23.57365906242753 293.56606871106976 0.7118163439867905
23.578886617380945 294.2333076397759 0.7109407536910999
23.58411417233436 294.4650809441899 0.7127513348543009
23.589341727287774 294.47853223651964 0.7130862723774759
23.59456928224119 297.0081747864649 0.7152802229504227
23.599796837194603 298.0348790790414 0.7149771938052333
23.605024392148017 297.356516380656 0.7134165952704947
23.610251947101432 297.4608261018222 0.7138465721648061
23.615479502054846 296.74590080671794 0.7128039023637173
23.62070705700826 297.3569408854731 0.7141163745908389
23.625934611961675 295.6186893952263 0.7129021401004785
23.63116216691509 294.74851606160485 0.7115937098515777
23.636389721868504 290.8771509518797 0.7052580857413046
23.64161727682192 293.6787235372507 0.708212496956927
23.646844831775333 294.2649909446888 0.7081633343066686
23.652072386728747 292.7860084304597 0.7069994556283573
23.65729994168216 291.0218286451733 0.7042099945404602
23.662527496635576 290.2783347702454 0.70311817260751
23.66775505158899 289.97690031997774 0.7024654345073078
23.672982606542405 289.7490506757893 0.7015856311407157
23.67821016149582 292.14389643692766 0.7052500802509905
23.683437716449234 291.27580431748436 0.7042292623662569
23.688665271402648 290.25825479319906 0.7032719836410778
23.693892826356063 290.47574382471953 0.7023673556887293
23.699120381309477 291.18486850651624 0.7025435859112796
23.70434793626289 295.0586747730022 0.705849453496753
23.709575491216306 298.4918813495951 0.7089903702230231
23.71480304616972 301.001187591606 0.7127064397791048
23.720030601123135 299.82271301304 0.7126431819443407
23.72525815607655 298.4446539175545 0.7119160444021234
23.730485711029964 298.5538536504292 0.7110889186699043
23.735713265983378 298.962090823335 0.7098781756978662
23.740940820936792 300.0035347149612 0.7115502194016745
23.746168375890207 300.4610286537303 0.711715295004496
23.75139593084362 298.78704014262775 0.7100956352594434
23.756623485797036 298.1290177286233 0.7088657272085807
23.76185104075045 299.70172265780076 0.7111932535424418
23.767078595703865 296.64134360000133 0.7077592641888036
23.77230615065728 294.0865213442092 0.7042143900483357
23.777533705610693 293.5439128388567 0.7024908584797616
23.782761260564108 297.9931293459402 0.7075492516043173
23.787988815517522 301.3386828009524 0.710923277190249
23.793216370470937 299.9247156005308 0.7093029244786997
23.79844392542435 298.4857277419462 0.7068084231532269
23.803671480377766 297.2525994885125 0.7050393176539647
23.80889903533118 296.8110372955101 0.7042990158747188
23.814126590284594 300.57032593341785 0.7088114160313256
23.81935414523801 302.6216833666376 0.7113956131391619
23.824581700191423 303.9409940060899 0.7125350659759897
23.829809255144838 299.19483378266295 0.7069837136198315
23.835036810098252 296.53039529716807 0.703690137762935
23.840264365051667 296.2064073706403 0.7018008922284343
23.84549192000508 301.0976753374626 0.7068053078604056
23.850719474958495 302.48883046306867 0.706833908896477
23.85594702991191 301.6406419681185 0.7060332057571467
23.861174584865324 302.1284811303967 0.7067283057919872
23.86640213981874 301.2439017489749 0.7055491195130211
23.871629694772153 300.87239044813055 0.7053556432366643
23.876857249725568 298.3901788721731 0.7020236340864056
23.882084804678982 296.47205846887886 0.7001181215452857
23.887312359632396 297.10793204246255 0.7009696952271661
23.89253991458581 302.28805442841997 0.706931987082382
23.897767469539225 302.89030573978863 0.7071810519208304
23.90299502449264 302.23871982761597 0.7057264264413706
23.908222579446054 297.62961418642766 0.6998774045401247
23.91345013439947 295.668953348029 0.6976323274515728
23.918677689352883 295.47997129187377 0.6968712607610799
23.923905244306297 297.7933264241216 0.6992687250978815
23.929132799259712 302.1863011131334 0.7043631891791619
23.934360354213126 303.8692412587952 0.7072010709493722
23.93958790916654 302.4991655609446 0.70542978550604
23.944815464119955 299.66501836464573 0.701133316815117
23.95004301907337 297.0446689787292 0.6981244494978054
23.955270574026784 295.3860205771598 0.6966990305839736
23.9604981289802 291.8592933235906 0.6930889466956559
23.965725683933613 292.4882593122596 0.6934452500002729
23.970953238887027 295.5159883033437 0.6967943237104173
23.97618079384044 297.8898882671888 0.7003609695362839
23.981408348793856 294.5058007304423 0.6955404177997042
23.98663590374727 293.0231514961282 0.6945934824308794
23.991863458700685 295.7867893583554 0.6983190168910984
23.9970910136541 298.42756392509654 0.7021267771485042
24.002318568607514 297.33920265536693 0.699835660835015
24.007546123560928 295.40384254501083 0.6972659130682474
24.012773678514343 295.22918719819427 0.6976532390967298
24.018001233467757 296.182777813957 0.6985791987263317
24.02322878842117 297.6228522576237 0.6998256767551547
24.028456343374586 297.79983110358256 0.6999637957481456
24.033683898328 298.1440195799321 0.6997350725512806
24.038911453281415 297.1797770971003 0.6989356420533326
24.04413900823483 296.98755961394045 0.6976365670113561
24.049366563188244 294.98107571932 0.6957954876411452
24.054594118141658 296.87927555803645 0.6981363881661109
24.059821673095072 297.24839298484716 0.6986339595055865
24.065049228048487 295.0389111983094 0.6969789676585125
24.0702767830019 293.21896271257805 0.7080425004919185
24.075504337955316 293.1944190925889 0.7170099495282493
24.08073189290873 295.62185081184515 0.7260556316452265
24.085959447862145 294.70907465987983 0.7301076288225462
24.09118700281556 294.2608857915357 0.7344417038632158
24.096414557768973 295.52851629407377 0.7403459152062849
24.101642112722388 295.8824976047932 0.7442829764008431
24.106869667675802 296.2531618159234 0.7484499139917623
24.112097222629217 290.8633636726157 0.7447196470543894
24.11732477758263 289.4457429030906 0.7462707091588971
24.122552332536046 288.4659093915533 0.7488306001276174
24.12777988748946 292.39196240231547 0.7574722825120213
24.133007442442874 294.2996991645855 0.7646721243191564
24.13823499739629 296.2926035220939 0.770838273445975
24.143462552349703 296.8903382708842 0.7756795505041184
24.148690107303118 296.4050536451132 0.7768666038419805
24.153917662256532 294.88607650890236 0.7768632810935684
24.159145217209947 293.5379300062306 0.7765279488976082
24.16437277216336 296.15045826710974 0.7835947992293112
24.169600327116775 295.603780140659 0.7872568015933419
24.17482788207019 296.4409882298941 0.7924685102365292
24.180055437023604 297.17118976596424 0.7957956328020033
24.18528299197702 296.3201627108672 0.7958965841615485
24.190510546930433 292.7177322228011 0.7924323431126801
24.195738101883848 290.9002945198382 0.7926013772451751
24.200965656837262 292.19381999961297 0.7983655961119753
24.206193211790676 293.1564100771851 0.8043519662156714
24.21142076674409 293.409097505179 0.8070171456494399
24.216648321697505 296.03532955474384 0.8118227553142869
24.22187587665092 297.36421816548943 0.814235920895419
24.227103431604334 296.17083856848353 0.8146706156790138
24.23233098655775 292.50336334980403 0.8117969886188267
24.237558541511163 294.72604566796923 0.8168673557720552
24.242786096464577 297.35272462550495 0.8227377616468551
24.248013651417992 299.45063374964275 0.8284408109720024
24.253241206371406 298.8660692227868 0.8310854966561705
24.25846876132482 296.84809986795085 0.8302698158906878
24.263696316278235 292.94824733615934 0.8262468151602731
24.26892387123165 290.7757074615647 0.8243658143781998
24.274151426185064 293.33151206291535 0.8296010895158454
24.27937898113848 298.7261273870105 0.8394203538513264
24.284606536091893 298.6374979775134 0.8417259138334372
24.289834091045307 294.84719070718074 0.8391711807246967
24.29506164599872 288.0950703078235 0.8331439282474609
24.300289200952136 290.0125583313776 0.8380409597832809
24.30551675590555 293.2725313365668 0.8468033474735226
24.310744310858965 292.3983619317423 0.8468386169649813
24.31597186581238 289.550139330019 0.8440391006027386
24.321199420765794 286.29247675059344 0.8404492012062531
24.326426975719208 290.52880025325965 0.8492957775671414
24.331654530672623 293.70953532047207 0.8561434993370094
24.336882085626037 297.69101202403124 0.8624184251458049
24.34210964057945 298.17965636492255 0.8634730831095571
24.347337195532866 294.8927893623457 0.8604114115340247
24.35256475048628 293.09869134243894 0.8618037455186514
24.357792305439695 290.1492507249912 0.860024916994695
24.36301986039311 289.57368852422206 0.8620274368851873
24.368247415346524 287.0847756367573 0.8597897467074107
24.373474970299938 290.23276929626337 0.8660893138492657
24.378702525253352 289.86678088131225 0.8673204629609383
24.383930080206767 292.588858779614 0.8724044377392588
24.38915763516018 292.4404535179095 0.8747532683947107
24.394385190113596 298.0315613637845 0.8857917174633709
24.39961274506701 298.8688106231192 0.8908981108944958
24.404840300020425 299.64601937589987 0.8932294215593893
24.41006785497384 300.0788089667691 0.8963497413646012
24.415295409927253 300.0958320177419 0.898408350732757
24.420522964880668 297.8361129191425 0.8994530086557319
24.425750519834082 296.96816679214965 0.8994542439906097
24.430978074787497 298.0874628845434 0.9036477399835816
24.43620562974091 298.3053393621214 0.9045910051722763
24.441433184694326 295.38118139794074 0.9017543652763548
24.44666073964774 294.38598444267825 0.9023974328137955
24.451888294601154 296.40271030289415 0.9078051211571467
24.45711584955457 298.401034204829 0.9131555367660165
24.462343404507983 304.28815117240106 0.9247344333692878
24.467570959461398 307.3774104745609 0.9317020637096266
24.472798514414812 308.50898694126715 0.9354030379183367
24.478026069368227 305.04335506707815 0.9330373274997694
24.48325362432164 298.95738781320875 0.9267976668849833
24.488481179275055 293.6965572559022 0.921156016864063
24.49370873422847 295.19128479957993 0.9258135398208825
24.498936289181884 298.71434280738697 0.93225972607671
24.5041638441353 303.57753051317076 0.9414003460378055
24.509391399088713 302.6167258926509 0.9408781108638735
24.514618954042128 299.72759023240076 0.9395821485951721
24.519846508995542 297.05014540284986 0.9387892834665856
24.525074063948956 297.9935469727962 0.9439229439746724
24.53030161890237 299.97923017952854 0.9483919431562642
24.535529173855785 301.81298082403123 0.9538403269448763
24.5407567288092 300.50978232551023 0.9534134189114278
24.545984283762614 298.70475264973027 0.9524495697452541
24.55121183871603 299.91472591035273 0.9569511176316262
24.556439393669443 301.64868076525363 0.9620470153645753
24.561666948622857 306.2997133199435 0.9723162001217387
24.566894503576272 305.54778892242405 0.9733966212524483
24.572122058529686 305.62026259229634 0.9762688850890255
24.5773496134831 304.10210934208664 0.9763044862278495
24.582577168436515 303.58068300369314 0.9778349165725806
24.58780472338993 304.94121233854935 0.9803101374049967
24.593032278343344 307.29089727088234 0.986238179909534
24.59825983329676 308.99380803284976 0.9906261917055819
24.603487388250173 307.54079854604095 0.992251559112628
24.608714943203587 304.0473004403682 0.9896868435432139
24.613942498157 305.5768493086186 0.9945665668865747
24.619170053110416 303.54719264001966 0.992299382499148
24.62439760806383 301.3311209510623 0.9921131994600706
24.629625163017245 298.0527677417849 0.990060795021579
24.63485271797066 299.0570958081784 0.9947730659383899
24.640080272924074 300.5991340577285 1.0008020553351642
24.645307827877488 301.30343397667036 1.0049413892035257
24.650535382830903 303.78143240429546 1.0116840330466865
24.655762937784317 302.8582395292014 1.0104997486802658
24.66099049273773 302.7003956618964 1.011860293668495
24.666218047691146 300.69788219507086 1.0107876191327256
24.67144560264456 304.54603680751364 1.0208094355491912
24.676673157597975 307.8986367482128 1.028142902033425
24.68190071255139 308.7605764007192 1.0329375799454596
24.687128267504804 304.25785248637146 1.027194193099491
24.692355822458218 302.2390079564762 1.026740937307016
24.697583377411632 300.2515292091287 1.025903540039832
24.702810932365047 299.7841402325954 1.029704403437996
24.70803848731846 296.5856665105434 1.0269467944523758
24.713266042271876 291.37176827297634 1.021367786229285
24.71849359722529 292.32943853855056 1.025608263064052
24.723721152178705 293.0754090209191 1.0314767839300505
24.72894870713212 299.5357632883748 1.0454349182930818
24.734176262085533 298.415876394317 1.0445706095328675
24.739403817038948 302.2240282231731 1.0514280054275045
24.744631371992362 298.6220408522367 1.048342367058133
24.749858926945777 297.9996381014406 1.0492818002833857
24.75508648189919 296.0313579481966 1.0484181384534024
24.760314036852606 296.1821816253334 1.0482176685980324
24.76554159180602 297.2079232978809 1.052107994807604
24.770769146759434 295.50335558397916 1.051118797354149
24.77599670171285 295.2942832175925 1.055989748365914
24.781224256666263 292.43895921258616 1.0565221089821737
24.786451811619678 294.8377888146155 1.0653439280094232
24.791679366573092 296.3893812364421 1.0715588332863366
24.796906921526507 300.6965766908661 1.0799926551366599
24.80213447647992 302.8382611789945 1.0868540540858576
24.807362031433335 299.9246858584308 1.0810178405852078
24.81258958638675 295.2823409045617 1.0745405443260303
24.817817141340164 293.36070440464766 1.0715443752546447
24.82304469629358 292.81815041382515 1.0761965465854189
24.828272251246993 293.4398215352856 1.0800961708825836
24.833499806200408 289.1571658731611 1.0769299764802525
24.838727361153822 290.2507071137493 1.082417428702502
24.843954916107236 293.1019561371448 1.0943398572104153
24.84918247106065 298.7894119580982 1.1083348060145102
24.854410026014065 300.13998768781425 1.1132803280659083
24.85963758096748 297.90396202331726 1.1103399618160026
24.864865135920894 295.39999248306657 1.1081778116567391
24.87009269087431 293.7297762060222 1.107154689583889
24.875320245827723 296.3948990725092 1.1122447965376976
24.880547800781137 298.5028984845746 1.116730946657319
24.885775355734552 300.99198694768904 1.1236982007277192
24.891002910687966 304.6466759013889 1.135998423320267
24.89623046564138 305.20052821650705 1.142864783886654
24.901458020594795 305.1832021105312 1.147042045471196
24.90668557554821 303.7950434185996 1.148122243552331
24.911913130501624 303.6436199459322 1.151570613267987
24.91714068545504 302.66001510618963 1.1523695600169033
24.922368240408453 296.6392324975828 1.1440989645800608
24.927595795361867 296.29383811471104 1.145394633944762
24.93282335031528 294.82794824186817 1.1440839910248635
24.938050905268696 295.6866696380547 1.1466685527239397
24.94327846022211 297.38125501285225 1.151247102965634
24.948506015175525 298.5922145601711 1.15865492442975
24.95373357012894 302.79879618331984 1.170467627153392
24.958961125082354 303.1006582664994 1.1762736091132717
24.964188680035768 303.69882749722075 1.1800236843741134
24.969416234989183 300.59406917539394 1.1781128857899894
24.974643789942597 301.221901565323 1.1827535751651908
24.97987134489601 299.45896397214545 1.1836374949260025
24.985098899849426 298.81964224258473 1.1861952151076045
24.99032645480284 298.53278505337374 1.1871365997428984
24.995554009756255 298.9677302493269 1.1891615435132468
25.00078156470967 303.24041834828887 1.2005143502511078
25.006009119663084 306.2245195435889 1.2114568825913261
25.011236674616498 304.86666745980136 1.2140967734137222
25.016464229569912 303.49647821352 1.2159760877029124
25.021691784523327 303.188948090105 1.218642360888141
25.02691933947674 306.6074873269777 1.227431416158993
25.032146894430156 308.4565033271616 1.232797675106648
25.03737444938357 307.92727500363424 1.2336553365547607
25.042602004336985 304.33134405435237 1.2297205610963167
25.0478295592904 305.55354772497134 1.2356942217751332
25.053057114243813 310.34814744195324 1.2494907637797763
25.058284669197228 305.8645895630706 1.2453735571345803
25.063512224150642 301.9851875573293 1.2398107551148783
25.068739779104057 299.1189095889895 1.237964110712349
25.07396733405747 304.0943044746268 1.2530705747275173
25.079194889010886 312.4436594857212 1.2750188878938322
25.0844224439643 308.07436549569445 1.2697955222103816
25.089649998917714 306.00055936975315 1.2676510748566425
25.09487755387113 306.1755086692026 1.2733128774804552
25.100105108824543 310.6591474772065 1.2869751378403465
25.105332663777958 312.1774360300561 1.2957488843945124
25.110560218731372 312.847209582296 1.2992721547412633
25.115787773684787 313.78031012420155 1.3059968165344276
25.1210153286382 311.6493270504268 1.307225462218075
25.126242883591615 311.38295423305203 1.3141906437844728
25.13147043854503 307.6131879598188 1.3121312492099744
25.136697993498444 310.63386593858843 1.321971438860389
25.14192554845186 306.7591527149236 1.3163132879170094
25.147153103405273 309.7167889598282 1.3260779965417726
25.152380658358688 313.05971744606524 1.33555748571136
25.157608213312102 319.3740925324528 1.3549276727380797
25.162835768265516 319.72635793475007 1.3598997849573693
25.16806332321893 318.9612647112122 1.3604683167310552
25.173290878172345 317.34694249993805 1.3602997208690448
25.17851843312576 312.89783776577355 1.3551448612839359
25.183745988079174 313.66634638055194 1.3624009587709551
25.18897354303259 311.98363865738486 1.3631160164872935
25.194201097986003 312.36400320740046 1.3698583017365082
25.199428652939417 307.12232396997973 1.3615235331909343
25.204656207892832 299.9156043362996 1.3519498914581936
25.209883762846246 302.03158535372745 1.3593120990581362
25.21511131779966 302.4363304008801 1.366362252802507
25.220338872753075 304.8212534544908 1.3778286623297882
25.22556642770649 307.1101635972206 1.3879348541549144
25.230793982659904 306.6443345716001 1.3935217929990347
25.23602153761332 316.008686994103 1.4169387961612439
25.241249092566733 311.71601783965446 1.4125399417320221
25.246476647520147 314.9707679167633 1.4251511099797012
25.25170420247356 313.0004122626657 1.428233102639638
25.256931757426976 316.0002796624037 1.4395324076667322
25.26215931238039 314.24192205279655 1.438259616812511
25.267386867333805 313.6452749384379 1.437691179169703
25.27261442228722 319.97226805792735 1.4591869372482997
25.277841977240634 329.45195219271886 1.4921918188579508
25.283069532194048 332.10707913934937 1.5048772537159711
25.288297087147463 334.15076984653535 1.5151257745189675
25.293524642100877 328.9673148103523 1.5030283304563155
25.29875219705429 327.0730104287883 1.5058083565421272
25.303979752007706 317.7736361514915 1.4891382959411519
25.30920730696112 315.93216573946444 1.4898247241481908
25.314434861914535 316.15739693809473 1.494262537717541
25.31966241686795 314.82271504538727 1.4970497034345034
25.324889971821364 314.93370801566397 1.502759823394679
25.330117526774778 309.45750119567685 1.4952926590252282
25.335345081728192 313.49026064907514 1.5106851270088004
25.340572636681607 315.3232277951045 1.5215823856210067
25.34580019163502 323.263980015042 1.5463020891855992
25.351027746588436 321.31900183003495 1.547660583802334
25.35625530154185 319.6417409946939 1.5535401964844902
25.361482856495265 315.16183004412636 1.5494546504865485
25.36671041144868 313.6030046163004 1.555995919990067
25.371937966402093 316.6510273889451 1.5703697986597638
25.377165521355508 317.37194093437654 1.5812639265111335
25.382393076308922 315.39701258919024 1.5845735863783716
25.387620631262337 309.5841059222857 1.5748776515106138
25.39284818621575 305.7096733349752 1.5789146087862689
25.398075741169166 307.36675014173665 1.5888383041814873
25.40330329612258 311.16263170526906 1.605792521085499
25.408530851075994 314.58435865663694 1.6118053501939706
25.41375840602941 314.8907503761229 1.6155766172404804
25.418985960982823 313.9756617769225 1.6163954712942181
25.424213515936238 313.71224577257385 1.6254622775049257
25.429441070889652 314.6007447428171 1.6376773072899646
25.434668625843067 316.2793081573098 1.651123312923128
25.43989618079648 318.1171003344436 1.6622811012829288
25.445123735749895 321.5811574981529 1.6778876379796812
25.45035129070331 318.60201608912854 1.6772634935678974
25.455578845656724 316.71976860494436 1.676431421106734
25.46080640061014 314.1732503682076 1.6762096198249692
25.466033955563553 314.76666502288276 1.6853761468516293
25.471261510516968 316.62584505576643 1.7045728773951276
25.476489065470382 319.8318296184476 1.7184944330725884
25.481716620423796 320.0371246316882 1.7317247575156087
25.48694417537721 317.2018201435654 1.7331471770343116
25.492171730330625 315.19751169654234 1.7389492685228907
25.49739928528404 316.76425719002975 1.7584913014669277
25.502626840237454 320.5415621659627 1.7733356682909036
25.50785439519087 323.10695152583855 1.7902746794582765
25.513081950144283 321.0845755579743 1.786938587260986
25.518309505097697 318.8005826070618 1.7886911609987275
25.523537060051112 323.2049310245849 1.8106730307027517
25.528764615004526 320.59792151345505 1.8129605246466158
25.53399216995794 318.9587243695084 1.818656959927075
25.539219724911355 314.68214931573254 1.8176005595916909
25.54444727986477 320.0737423819859 1.8402782260383528
25.549674834818184 327.6216544394675 1.8774714407927995
25.5549023897716 332.52425457672854 1.9031368183224782
25.560129944725013 335.18482117496677 1.9290079109518201
25.565357499678427 330.55375892938076 1.9188598699161663
25.57058505463184 324.8530630809314 1.9076919200634181
25.575812609585256 317.27858376837236 1.8882367956991635
25.58104016453867 323.25597304029486 1.9183006661193696
25.586267719492085 326.7992255494423 1.9414073957475826
25.5914952744455 329.750805306781 1.9591156401607182
25.596722829398914 321.1358204212188 1.9484061453237662
25.601950384352328 315.9237727890461 1.9482745104735144
25.607177939305743 314.49115103899464 1.9601060304433782
25.612405494259157 313.3761247487843 1.9619051530267648
25.61763304921257 312.3300106156751 1.967319542796988
25.622860604165986 317.38887139092884 1.9919467684339922
25.6280881591194 318.1315184943563 2.008945069158277
25.633315714072815 326.62333887598373 2.0571954537783714
25.63854326902623 327.07152220480515 2.0776054717041914
25.643770823979644 331.6239719383482 2.109758753001172
25.648998378933058 333.45256823241203 2.1186651957704727
25.654225933886472 340.72440348000754 2.153283280873067
25.659453488839887 336.67498569846964 2.1482261908221743
25.6646810437933 336.41382926738504 2.166461957456836
25.669908598746716 328.73155506906164 2.152935020090552
25.67513615370013 332.91575529785166 2.1957726711087275
25.680363708653545 331.2391834842846 2.2080706044799703
25.68559126360696 330.7138108952172 2.2261512475401384
25.690818818560373 329.35735728735256 2.2285562759627915
25.696046373513788 325.50331793259016 2.227087121698157
25.701273928467202 322.5846063629243 2.2324931768782035
25.706501483420617 319.5318713274614 2.237588671239924
25.71172903837403 323.2386276355647 2.2709443588817435
25.716956593327446 327.1263071455325 2.3000180194218065
25.72218414828086 329.0975558123631 2.3307330145319964
25.727411703234274 338.5913977720332 2.3788124585015433
25.73263925818769 334.747793774973 2.4042410514338086
25.737866813141103 332.6519982064245 2.4183298627640903
25.743094368094518 328.7838917825643 2.429606780941401
25.748321923047932 329.1695370633049 2.4420989576015413
25.753549478001347 334.11799680376157 2.4778165329574926
25.75877703295476 325.2624755101533 2.4667092896388896
25.764004587908175 318.8271195311169 2.461085999412565
25.76923214286159 313.1887155263909 2.461543930245542
25.774459697815004 303.33665558841875 2.4422251623505793
25.77968725276842 304.91618327489175 2.482107293166953
25.784914807721833 309.73206870877743 2.5289508551830706
25.790142362675248 336.6054172880303 2.6741644494495516
25.795369917628662 348.7657690452546 2.741215261806527
25.800597472582076 350.00797762946075 2.777729192331216
25.80582502753549 329.15921748191477 2.7160323670313273
25.811052582488905 316.8796539267007 2.6987411608264797
25.81628013744232 314.40761934927167 2.712945916496328
25.821507692395734 316.13091699338577 2.7472130039606073
25.82673524734915 324.7104369215996 2.823020411180868
25.831962802302563 326.800866750068 2.870269919587047
25.837190357255977 333.9494995971482 2.94916300320659
25.84241791220939 320.6996229752896 2.928031319501135
25.847645467162806 323.55148094590135 2.98675838284642
25.85287302211622 323.2520976614354 3.0172077612797534
25.858100577069635 335.75231311897943 3.1258845225152148
25.86332813202305 322.3637663374991 3.086404958931785
25.868555686976464 317.4043949745185 3.114891392444669
25.87378324192988 312.05155271541474 3.13152860294843
25.879010796883293 321.45840602162855 3.2493711156925897
25.884238351836707 329.3003521234672 3.3574855751991164
25.88946590679012 323.94202808872507 3.3698935043665648
25.894693461743536 321.1367627588835 3.3971573162396567
25.89992101669695 328.14412289798463 3.467015205455039
25.905148571650365 334.3324767954288 3.5725617744249023
25.91037612660378 344.3572456710636 3.6840267155147544
25.915603681557194 324.60503265903907 3.657059330774612
25.920831236510608 315.3716078607587 3.6677757401288815
25.926058791464023 310.2441738074002 3.725745398324701
25.931286346417437 313.423944895706 3.8166380076163136
25.93651390137085 318.1443027195278 3.978579527882561
25.941741456324266 315.6686494805666 4.085469011039766
25.94696901127768 321.1126305636225 4.232380715615804
25.952196566231095 321.5037032837253 4.326785293377026
25.95742412118451 316.6626478977284 4.356413308791235
25.962651676137924 298.1596671198984 4.327956887791487
25.967879231091338 313.3752340859643 4.510174085007513
25.973106786044752 326.4136782352067 4.677921748162877
25.978334340998167 350.9372207281097 4.9349576627085465
25.98356189595158 337.598042640253 4.980850805695737
25.988789450904996 329.30252680796457 4.991021610162629
25.99401700585841 324.50881412624614 5.06892105015318
25.999244560811825 333.62304485023776 5.143539804350177
26.00447211576524 348.75772074369974 5.3984824374278135
26.009699670718653 345.2030790550664 5.446622310278605
26.014927225672068 334.2274842569174 5.502184216719724
26.020154780625482 311.993301288259 5.409877557957499
26.025382335578897 295.60443540616325 5.405198737656173
26.03060989053231 279.5273095574553 5.372196754308319
26.035837445485726 288.0615053621984 5.596579460402008
26.04106500043914 318.1712512572428 6.043313323351888
26.046292555392554 327.8986749151722 6.294085191737056
26.05152011034597 348.540639792885 6.78606486556588
26.056747665299383 320.7207383412388 6.74899945388823
26.061975220252798 325.34211250646376 7.101523510600203
26.067202775206212 304.2074714116278 6.978621365426541
26.072430330159627 322.4650052821633 7.457342466678515
26.07765788511304 318.3600872762558 7.627269425326368
26.082885440066455 306.71674569525163 7.925989799145943
26.08811299501987 294.2819702671754 8.082801764795725
26.093340549973284 289.8876012772834 8.547399920881597
26.0985681049267 354.42084779854383 10.009269318804439
26.103795659880113 343.14267741727394 10.598746140806297
26.109023214833528 317.4544864883523 11.109598059240724
26.114250769786942 218.1927792375181 10.091275665970048
26.119478324740356 217.88037900101358 11.641332935904286
26.12470587969377 232.58994391521966 13.741403375633112
26.129933434647185 210.39589880722247 18.066729151189943
26.1351609896006 161.30574489262108 22.377843347545127
