# Supplementary material for: Unraveling metal effects on CO2 uptake in pyrene-based metal-organic frameworks
Source: Nat Commun. 2025 Feb 11;16:1516. doi: 10.1038/s41467-025-56296-w (PMC11814143; doi:10.1038/s41467-025-56296-w)
Supplement: Supplementary file 3 — Source Data [file 41467_2025_56296_MOESM3_ESM.zip › SourceCode/SuppInf/FigureS5_Ga-TBAPy_InSitu_VariableT_PXRD/Data/GaTBAPy_0168p.dat]

0.002613777476707968 15.478445988005976 4.428433664653475
0.007841332430123905 18.607966312366912 4.700690568919748
0.01306888738353984 17.75208452448644 3.471564642393992
0.018296442336955775 15.209122269514733 2.6113369672501605
0.02352399729037171 15.300191569742289 2.4062769328592317
0.028751552243787646 14.560577244796521 2.2693089586793813
0.03397910719720358 13.278514486477244 2.0951387505800385
0.03920666215061952 16.204737772342416 2.1252870105372765
0.04443421710403546 14.94098068328147 1.9247698191581626
0.0496617720574514 15.18748308378418 1.8300333581260428
0.054889327010867336 15.862965561302373 1.9481824910318357
0.060116881964283275 16.60294629807021 1.9888001439242757
0.06534443691769921 20.048035968787154 1.9160585318424903
0.07057199187111515 19.369385584190162 1.7720559534124698
0.07579954682453109 19.645683006601544 1.7013506268194976
0.08102710177794703 19.555630730358214 1.6832593407266547
0.08625465673136297 17.309903098693926 1.6992899341907983
0.09148221168477891 17.744147926442622 1.6775974839573762
0.09670976663819485 18.620288761630214 1.5745525828104479
0.10193732159161079 17.96971990822029 1.465040694971933
0.10716487654502672 18.07099882519257 1.4376526474705873
0.11239243149844266 18.127639777088962 1.4572542720049784
0.1176199864518586 18.104680586779416 1.4470077863478232
0.12284754140527454 19.984018821275328 1.4554694005962552
0.12807509635869047 19.930912030341545 1.3682912384606927
0.1333026513121064 19.729889286073227 1.3168271860789094
0.13853020626552232 18.59079643568592 1.2083359479574989
0.14375776121893824 19.027385069335764 1.1864164252271543
0.14898531617235417 17.901643296354596 1.1637271447080115
0.1542128711257701 17.75253034115833 1.1937207287821228
0.15944042607918602 19.485900907311514 1.2621013792577516
0.16466798103260194 18.65098634130104 1.1999645620363395
0.16989553598601786 17.416451306863696 1.0649314751059062
0.1751230909394338 17.881483490394654 1.0149152422091205
0.18035064589284971 16.92574119778862 0.9573611988064199
0.18557820084626564 16.69695962031474 0.9529659365586726
0.19080575579968156 17.19896335833845 0.9447837697141745
0.1960333107530975 16.889147937935622 0.9358915151087281
0.20126086570651341 16.791620218694092 0.9147457894809706
0.20648842065992934 17.570819216719144 0.9367824646537023
0.21171597561334526 16.47117520498687 0.913958223617112
0.2169435305667612 17.096480524122388 0.9193929377349007
0.22217108552017711 16.860325689760725 0.8921969010538654
0.22739864047359304 18.047419937194725 0.9280889464764265
0.23262619542700896 18.68796445604376 0.9411108528324829
0.2378537503804249 19.404879290338034 0.9558376165766801
0.2430813053338408 18.9493537699989 0.9402436888266342
0.24830886028725674 18.450955970373958 0.886264608360446
0.25353641524067266 19.274320902656054 0.9011968168415031
0.2587639701940886 18.75576059966646 0.8894969471140092
0.2639915251475045 19.01591515350127 0.8997191550951478
0.26921908010092044 18.52237070948692 0.900437843336714
0.27444663505433636 18.839688334104913 0.9015179202979051
0.2796741900077523 19.575663072368364 0.926600643577991
0.2849017449611682 19.7646676323335 0.9505116087562261
0.29012929991458414 19.049900263818316 0.8840500219945506
0.29535685486800006 18.26643176215896 0.8454078366999234
0.300584409821416 17.362927560988645 0.7818856367252635
0.3058119647748319 16.596132279007843 0.757952364539754
0.31103951972824784 16.72944160441655 0.7825597754064685
0.31626707468166376 16.76327410233193 0.787130753193126
0.3214946296350797 16.956587495445334 0.7981424152275011
0.3267221845884956 16.92077061852124 0.809157689763967
0.33194973954191154 16.575117144780453 0.8012674070656404
0.33717729449532746 16.48422688871414 0.7987595971321751
0.3424048494487434 16.367856658638964 0.8034496771371241
0.3476324044021593 17.6174949816553 0.8247513831570652
0.35285995935557524 18.852047108813288 0.830960785600027
0.35808751430899116 18.398176931932213 0.8116123149447313
0.3633150692624071 18.381894761612585 0.8125537532774136
0.368542624215823 17.816782443735814 0.7970774938073427
0.37377017916923894 17.298305449114142 0.7807794560422793
0.37899773412265486 17.607701685030683 0.7953123554963665
0.3842252890760708 17.762053599200502 0.8248463044443151
0.3894528440294867 19.064817679075546 0.8612394207090031
0.39468039898290264 20.689911540295345 0.8822306298338187
0.39990795393631856 20.51155774069762 0.8396244355983746
0.4051355088897345 20.851422618561912 0.8344206676155608
0.4103630638431504 20.848178955577495 0.824720362463654
0.41559061879656634 20.798238643471198 0.8304726487042887
0.42081817374998226 20.39534710172535 0.834931819902484
0.4260457287033982 19.976861895146342 0.8151374051434296
0.4312732836568141 20.16250096210709 0.8022505700168625
0.43650083861023004 19.928437812569424 0.8003055663528111
0.44172839356364596 19.87045462112519 0.8007949502675391
0.4469559485170619 20.79498972823763 0.8422117248750254
0.4521835034704778 19.367331689780652 0.8196599850985438
0.45741105842389373 18.672248728404433 0.7885386611227589
0.46263861337730966 18.35119376217873 0.7767856062415727
0.4678661683307256 19.36387110618701 0.7856743376849631
0.4730937232841415 20.22024259328455 0.7902280560355559
0.47832127823755743 20.568222826836056 0.8073419014682701
0.48354883319097336 19.80842934175879 0.79202791011057
0.4887763881443893 19.243846025865007 0.7863509759165248
0.4940039430978052 18.58683263135751 0.7665246262824762
0.49923149805122113 19.18513203857046 0.7658869255840145
0.5044590530046371 19.70137041556971 0.7858217916429587
0.5096866079580531 18.65571292138289 0.7563093122997282
0.5149141629114691 16.60445798668367 0.7269397064188186
0.5201417178648851 15.917174858780049 0.6897097197116809
0.525369272818301 17.486487219203898 0.7276946392926051
0.530596827771717 18.98736015624958 0.7641774382470358
0.535824382725133 20.402371001418118 0.7965379719276137
0.541051937678549 20.129798684630895 0.798047998780645
0.546279492631965 18.225219644993114 0.7616404315020181
0.5515070475853809 18.140802821857967 0.7663889613056194
0.5567346025387969 18.35451459765534 0.7435635592896627
0.5619621574922129 19.77372393131992 0.7621839878405529
0.5671897124456289 21.44527839751042 0.797215453176247
0.5724172673990449 21.463537620298933 0.7945420641981322
0.5776448223524608 20.032477713263702 0.767029664163035
0.5828723773058768 18.975238649848368 0.745685224268515
0.5880999322592928 18.417347460142842 0.7229989410637438
0.5933274872127088 18.059502942831813 0.7415738073996943
0.5985550421661248 18.200654655670945 0.7608837257451795
0.6037825971195407 19.435280245692347 0.8043919398320568
0.6090101520729567 19.134991487824617 0.7767309974817665
0.6142377070263727 21.191227806207838 0.7907481012542859
0.6194652619797887 20.958825317498817 0.7693236075406552
0.6246928169332047 21.114607892812348 0.7581433700632442
0.6299203718866206 21.191041642873394 0.7677111791539283
0.6351479268400366 21.387959914961026 0.7882004734494036
0.6403754817934526 21.146009493409288 0.7698053104699188
0.6456030367468686 20.252999858594276 0.73942545924207
0.6508305917002846 19.561356030746968 0.7211431940939723
0.6560581466537005 19.261793602849973 0.6860943609965706
0.6612857016071165 20.175420575467754 0.7072431216870816
0.6665132565605325 21.69291580167953 0.7235121232611896
0.6717408115139485 21.78810720156683 0.7248725488148309
0.6769683664673645 22.3383784028773 0.7322219475106841
0.6821959214207804 21.582038476323206 0.726832073362583
0.6874234763741964 21.057774542619867 0.7202998039672104
0.6926510313276124 20.916009610866652 0.7054622281411584
0.6978785862810284 19.997431492498716 0.6978642359464831
0.7031061412344444 19.634110168995274 0.6877930298195324
0.7083336961878604 20.138533107441873 0.69739018542531
0.7135612511412763 19.252544450366443 0.6789901599250843
0.7187888060946923 20.18562128537045 0.6960936426877005
0.7240163610481083 20.4899458496885 0.7021037677532226
0.7292439160015243 21.147106120933866 0.7254700819488704
0.7344714709549403 23.13611202023298 0.7579233415113048
0.7396990259083562 24.558551525589493 0.7806385086297211
0.7449265808617722 25.653904984742777 0.7838894235221234
0.7501541358151882 26.78416728273822 0.7802421649693618
0.7553816907686042 27.87891021098836 0.7987928931927365
0.7606092457220202 27.659395009262724 0.7986012818022068
0.7658368006754361 26.80650975783267 0.7950830563679651
0.7710643556288521 27.672440791747345 0.805714650830712
0.7762919105822681 27.763821923137055 0.7996406564890246
0.7815194655356841 28.71329446518609 0.8019473836664155
0.7867470204891001 31.2649419024784 0.8422417691037202
0.791974575442516 30.947529421652998 0.8450385104971861
0.797202130395932 28.747286437181874 0.8008763283888201
0.802429685349348 30.169517122953483 0.8283416011143785
0.807657240302764 31.258264555316106 0.8329330670866868
0.81288479525618 33.57589220556838 0.8694972224549283
0.8181123502095959 35.6059013654811 0.8869975996882932
0.8233399051630119 36.22237821863066 0.8996187604780826
0.8285674601164279 39.76927122235447 0.9732273999295439
0.8337950150698439 44.37257055795673 1.037037195379665
0.8390225700232599 49.60664585622934 1.1040064525908453
0.8442501249766758 53.221183713346434 1.133083549048139
0.8494776799300918 56.46557815662764 1.1669274448831422
0.8547052348835078 57.76378041133416 1.1848315152547013
0.8599327898369238 62.79656676634339 1.2356278190210115
0.8651603447903398 65.93386809010457 1.2704030006930378
0.8703878997437557 67.49303922724171 1.2856768487082904
0.8756154546971717 69.60893889749022 1.2935332012494103
0.8808430096505877 64.09309478505917 1.2393033787500876
0.8860705646040037 65.86407040521082 1.2533836119211685
0.8912981195574197 69.13761802432985 1.2940190868198822
0.8965256745108356 75.2899257543557 1.3776011982513536
0.9017532294642516 79.88007326038623 1.4250405909017594
0.9069807844176676 81.35477318808243 1.4483011648028108
0.9122083393710836 82.68824524530918 1.453735451654936
0.9174358943244996 83.22855219513285 1.442714709590403
0.9226634492779155 85.59728273708116 1.4562704982003305
0.9278910042313315 88.55677018376565 1.4586942626461044
0.9331185591847475 85.89052169776413 1.4096061767627335
0.9383461141381635 85.32062065612583 1.3872551004666716
0.9435736690915795 87.84181691141887 1.3998261722109868
0.9488012240449955 91.42869912086006 1.4366728010554966
0.9540287789984114 96.70452207309025 1.4761921238346585
0.9592563339518274 97.46483191139795 1.4796150069387113
0.9644838889052434 96.86134874886318 1.4656586025486174
0.9697114438586594 99.79249614410958 1.4706610057714897
0.9749389988120754 101.4497382190012 1.4839512684296827
0.9801665537654913 104.4261563134013 1.5060402906753485
0.9853941087189073 109.66219411318694 1.5387823180380193
0.9906216636723233 113.10736842759802 1.5636601161805905
0.9958492186257393 111.37248016028741 1.5405379499658463
1.0010767735791553 108.59441271913224 1.522407015880179
1.0063043285325712 109.06019168460193 1.5248568832475562
1.0115318834859872 108.57999547838912 1.5354470304260197
1.0167594384394032 112.33757503512878 1.5645547542232454
1.0219869933928192 114.8411896596038 1.5785966929453956
1.0272145483462352 115.34669115051469 1.5759696534310899
1.0324421032996511 112.25345817938889 1.56206578746545
1.0376696582530671 114.23497298067521 1.5837143828506928
1.042897213206483 120.30221583603067 1.6260141826001993
1.048124768159899 131.07609294124617 1.7100719671586841
1.053352323113315 134.54067973924003 1.7127122748977779
1.058579878066731 139.429563260965 1.7129247250779764
1.063807433020147 138.06142490263167 1.700237475937275
1.069034987973563 137.28908301240642 1.687153078113809
1.074262542926979 135.41248327104017 1.6860653049822378
1.079490097880395 132.1242739931106 1.6613401997521524
1.084717652833811 133.16943189089085 1.6825511028731426
1.089945207787227 130.29979018955632 1.7102719996205649
1.095172762740643 125.2033530261778 1.671939251544771
1.1004003176940589 125.62500852796657 1.6792328514887822
1.1056278726474749 128.58973924935867 1.6950844385715451
1.1108554276008908 133.93857373265 1.707052717223138
1.1160829825543068 137.6180725676332 1.7182899874720723
1.1213105375077228 138.88204670920078 1.7192575078465089
1.1265380924611388 136.47631880969809 1.6870391497940378
1.1317656474145548 133.42282292389098 1.6516002258742344
1.1369932023679707 134.64733480901947 1.6496237457430885
1.1422207573213867 139.12829222991056 1.6921661930591327
1.1474483122748027 139.79761007267217 1.712102907179587
1.1526758672282187 138.3380506361802 1.6708313368956447
1.1579034221816347 138.62436070187016 1.6849796094142238
1.1631309771350506 139.06110553916642 1.6774042068296469
1.1683585320884666 144.5552229003617 1.6955796942701937
1.1735860870418826 140.45421799835418 1.6941249925523665
1.1788136419952986 142.7263586975481 1.6996934214057475
1.1840411969487146 138.7623958362313 1.6515296764620258
1.1892687519021305 135.34564509446417 1.6362068874791824
1.1944963068555465 141.89850279099852 1.672018394118169
1.1997238618089625 142.70434136366248 1.6715933896130746
1.2049514167623785 144.18165659086057 1.7084004112641753
1.2101789717157945 142.22264093266602 1.6882098020153233
1.2154065266692105 137.64356253478022 1.6547908362477386
1.2206340816226264 137.844279631226 1.666333520832703
1.2258616365760424 135.45535587889577 1.6450156471153534
1.2310891915294584 139.55208406778212 1.660348864088569
1.2363167464828744 138.3097420087902 1.666143673569053
1.2415443014362904 136.2938879536193 1.642290451104051
1.2467718563897063 134.84399550404265 1.6253261578331257
1.2519994113431223 133.21546602338034 1.6308606746470367
1.2572269662965383 138.64892533542306 1.6627237516005926
1.2624545212499543 144.68820922212058 1.7111506296684516
1.2676820762033703 145.88090101002572 1.7242305762845138
1.2729096311567862 141.3049494682517 1.683660087016801
1.2781371861102022 141.2230667787993 1.6703839504155231
1.2833647410636182 143.60092325143242 1.702771442792351
1.2885922960170342 146.1930179071177 1.7328455305855737
1.2938198509704502 149.13936052108812 1.746107594614086
1.2990474059238661 149.24408409090285 1.7615207434285092
1.3042749608772821 147.9570066283091 1.7280648056714183
1.309502515830698 143.17425280089816 1.6884139992027625
1.314730070784114 139.6774252360581 1.6561823915323872
1.31995762573753 143.3292156720732 1.6570726160062876
1.325185180690946 146.8023765428346 1.693256895813306
1.330412735644362 144.62953442859305 1.6703296001935823
1.335640290597778 140.14515901927706 1.6315399352479636
1.340867845551194 131.52239770796734 1.571461795974866
1.34609540050461 134.81677125516777 1.585695092534317
1.351322955458026 138.4293813054568 1.6233808203813072
1.356550510411442 142.24024837298916 1.6683363538869906
1.361778065364858 138.54329044137887 1.6506357930973854
1.3670056203182739 135.96268508643595 1.6311922019058138
1.3722331752716899 136.82445491893267 1.6449793900171505
1.3774607302251058 135.26383593099362 1.6222030479192784
1.3826882851785218 140.22417698550015 1.6634864660734023
1.3879158401319378 141.27079366532695 1.6625719314780083
1.3931433950853538 146.01578245074143 1.6942507204922863
1.3983709500387698 145.12606326119678 1.6938194579092898
1.4035985049921857 136.8184759488247 1.6351016343759819
1.4088260599456017 127.31270584580166 1.5785873176354972
1.4140536148990177 130.46410311981606 1.6160798214125625
1.4192811698524337 133.53954749294374 1.648758421312146
1.4245087248058497 140.40977605471062 1.6892260181415764
1.4297362797592656 141.87513265210478 1.695556605721076
1.4349638347126816 139.1822529950732 1.6659634889520167
1.4401913896660976 130.81125353648122 1.619119519305639
1.4454189446195136 129.9281910527901 1.618462182749991
1.4506464995729296 123.48159362194271 1.5849250136504605
1.4558740545263456 123.24809913576698 1.5701521804558842
1.4611016094797615 118.20251321195357 1.5434837451497623
1.4663291644331775 118.08836940392219 1.5502819059414117
1.4715567193865935 121.73658969607104 1.5678153837512105
1.4767842743400095 128.18231875851487 1.60653661731494
1.4820118292934255 131.4202225762278 1.6413796391817788
1.4872393842468414 131.53657648530316 1.659589977364061
1.4924669392002574 127.00704304886423 1.6497504352224655
1.4976944941536734 120.75747953451648 1.6098068947883475
1.5029220491070894 114.76630246203305 1.5677508394084594
1.5081496040605054 114.73820788328221 1.5457175110836214
1.5133771590139213 116.42734145406794 1.5839187324878639
1.5186047139673373 120.34685762077552 1.6318574759737354
1.5238322689207533 121.59864657745352 1.6396234075388625
1.5290598238741693 123.03977309172464 1.6196122651428648
1.5342873788275853 124.19836288360369 1.6243913856535819
1.5395149337810012 122.9187795927234 1.6000088034916122
1.5447424887344172 123.60669921368192 1.6103684609511497
1.5499700436878332 122.42342968281696 1.5831614571661239
1.5551975986412492 126.00880800130038 1.6137871817117362
1.5604251535946652 133.09696217790577 1.6735470927306144
1.5656527085480811 135.59144343249895 1.693987140678818
1.5708802635014971 143.6584498930991 1.7463071183255865
1.576107818454913 143.63739574936378 1.7462097509715622
1.581335373408329 142.5440532780507 1.7458069829587506
1.586562928361745 137.21334629596012 1.6886836279300692
1.591790483315161 133.19914293188486 1.6585960087672922
1.597018038268577 134.50446034485313 1.647391099397308
1.602245593221993 144.08338340153531 1.690531744619725
1.607473148175409 148.49189700452027 1.716074015063323
1.612700703128825 151.79107882325908 1.7515379565487759
1.617928258082241 149.70310057096083 1.728388185032297
1.623155813035657 143.18193819211695 1.6959819841253898
1.628383367989073 151.66245410433663 1.7648691407517259
1.6336109229424889 158.71317556858907 1.8065733304618472
1.6388384778959049 160.84620674782994 1.8174234378567007
1.6440660328493208 166.73155476472877 1.8227067397526193
1.6492935878027368 164.556749967808 1.7871220103594405
1.6545211427561528 165.58808591595513 1.7844489004716475
1.6597486977095688 167.45125094077855 1.7774442955564413
1.6649762526629848 174.01956411108455 1.8059130544078499
1.6702038076164007 174.24434191430225 1.795070230999167
1.6754313625698167 177.82979768239377 1.8088005412821575
1.6806589175232327 176.94118909403616 1.7974435638477009
1.6858864724766487 178.02910033478122 1.7949465733122834
1.6911140274300647 183.3741558480923 1.8312556223287968
1.6963415823834807 189.55751336036496 1.8672973625691884
1.7015691373368966 186.59741750082094 1.8323905912873037
1.7067966922903126 189.31432421255616 1.833918550802334
1.7120242472437286 188.43054942165568 1.8307621649959047
1.7172518021971446 190.21022627922196 1.8384596687984436
1.7224793571505606 195.96149410105497 1.8658038817693396
1.7277069121039765 203.06205696878894 1.903125215787867
1.7329344670573925 202.6944549624776 1.8804908014753505
1.7381620220108085 201.6509634092865 1.8522509985843523
1.7433895769642245 211.16898325465894 1.8962410249211834
1.7486171319176405 214.6524800107422 1.912890094734873
1.7538446868710564 227.1825963804999 1.9763401223056047
1.7590722418244724 224.97605111551476 1.9608890500350662
1.7642997967778884 214.22820307433201 1.9053203051841996
1.7695273517313044 214.01735642389505 1.8908821996172769
1.7747549066847204 212.47200687229835 1.8844315453936276
1.7799824616381363 217.45427569448975 1.9141648811627219
1.7852100165915523 224.43895903362935 1.9226231735029997
1.7904375715449683 230.80303835499785 1.9515646033908647
1.7956651264983843 231.78691375129816 1.9611401527404146
1.8008926814518003 230.46704231735157 1.9314615850625634
1.8061202364052162 221.99869672043903 1.8805711812192099
1.8113477913586322 216.47854521268255 1.8280878378616738
1.8165753463120482 224.51985871159602 1.8288766859981838
1.8218029012654642 230.83517576486435 1.8594709780217094
1.8270304562188802 236.2986714342206 1.8831180558567986
1.8322580111722961 235.0130286703479 1.8822308693533525
1.8374855661257121 229.7185305333302 1.8600814197547022
1.842713121079128 227.91720775266214 1.8294605494647558
1.847940676032544 226.9490438629137 1.8159340305599934
1.85316823098596 234.02233507857315 1.8492515183274623
1.858395785939376 234.47369420594976 1.8747726799953466
1.863623340892792 231.20878637818433 1.8768756521204693
1.868850895846208 230.27698226391567 1.870306722323348
1.874078450799624 219.99017550304217 1.7932686365466621
1.87930600575304 226.13620054535204 1.7909917833955995
1.884533560706456 228.679067539538 1.7802992150292574
1.889761115659872 226.20014045274553 1.7546021639478002
1.894988670613288 233.39518952980947 1.776065684901241
1.9002162255667039 237.02714952808552 1.7972893561870364
1.9054437805201199 237.76371371126305 1.8002392386737458
1.9106713354735358 243.6463667480596 1.821264076458148
1.9158988904269518 243.32096558441896 1.8231229583963193
1.9211264453803678 238.09073807354878 1.78307045616276
1.9263540003337838 241.20547477407072 1.7966108103304828
1.9315815552871998 237.231731608663 1.7827761684466348
1.9368091102406157 234.27669400004618 1.7575014271575078
1.9420366651940317 233.8477013863127 1.752118616844783
1.9472642201474477 229.12521162652217 1.7348484504841821
1.9524917751008637 222.5370574292692 1.7089423201499703
1.9577193300542797 219.00017862762394 1.7063562214875672
1.9629468850076957 223.3749330239131 1.732090209894809
1.9681744399611116 230.72865059020927 1.7680121568311877
1.9734019949145276 237.10918399592168 1.8049853915693876
1.9786295498679436 229.13417354331528 1.7493988559606084
1.9838571048213596 223.16815822529028 1.6818206111821852
1.9890846597747756 217.11899749685588 1.6408524188066327
1.9943122147281915 212.97100317384476 1.6178281267814054
1.9995397696816075 215.43876693554935 1.6332799976319126
2.0047673246350235 212.46937281052382 1.6343240163310564
2.0099948795884393 214.57139592809784 1.6484602494687846
2.015222434541855 217.38973632683343 1.640667385448007
2.0204499894952708 216.6512619523078 1.6270644068913844
2.0256775444486865 219.88642067658904 1.6343694021459165
2.0309050994021023 216.7598119045107 1.611289973728567
2.036132654355518 218.58560361378505 1.637129705242431
2.041360209308934 212.78173961120595 1.6174709125594624
2.0465877642623496 214.18871699553384 1.6228840839696277
2.0518153192157653 212.3630162965029 1.6173933425710956
2.057042874169181 206.3134623934448 1.5797033602467554
2.062270429122597 212.04710192976512 1.6090219782998134
2.0674979840760126 213.7192799869918 1.6273027354596221
2.0727255390294284 214.70233222384806 1.642766987330479
2.077953093982844 220.838657063123 1.6905241942823273
2.08318064893626 216.86975615529576 1.6820924316449073
2.0884082038896756 213.50795958300247 1.6860020458626082
2.0936357588430914 215.7661596937558 1.6863215435038197
2.098863313796507 214.88917130765856 1.659271565941809
2.104090868749923 213.42770550544301 1.6464252135699933
2.1093184237033387 217.3316829552621 1.654619327693904
2.1145459786567544 219.2092553988236 1.671632299830254
2.11977353361017 220.3514609269206 1.6871069628200015
2.125001088563586 224.75307502606307 1.7105627563138417
2.1302286435170017 223.5076737424403 1.7166165771531818
2.1354561984704175 224.72296813239987 1.7282376191289952
2.140683753423833 218.41118262581006 1.6841458740535298
2.145911308377249 213.8890394668236 1.6587355740572378
2.1511388633306647 204.84918702491808 1.6049097871789642
2.1563664182840805 212.2797587722259 1.6291417566026827
2.1615939732374962 213.2857964641569 1.6449678466906523
2.166821528190912 216.64598682767416 1.6731918095598235
2.1720490831443278 221.2547651029934 1.6961720259555728
2.1772766380977435 208.87395528747842 1.6384716602461948
2.1825041930511593 207.66242547102073 1.6143510680128368
2.187731748004575 214.67472613213786 1.6359668890021921
2.192959302957991 220.89245779629385 1.6577761817513048
2.1981868579114066 217.6156309264672 1.6239755835380247
2.2034144128648223 209.62713999522367 1.5902884456311335
2.208641967818238 205.448641511944 1.5762176226454372
2.213869522771654 206.27146620099566 1.599720213646195
2.2190970777250696 212.2629970369548 1.6439428794284794
2.2243246326784853 214.6686742260817 1.6647059993728062
2.229552187631901 221.75148313465994 1.7045799238736434
2.234779742585317 221.0611433311657 1.6798690992689698
2.2400072975387326 218.8753973819155 1.6556211585392222
2.2452348524921484 218.1067788428861 1.6403363573461125
2.250462407445564 218.22507776752911 1.6458785878531266
2.25568996239898 214.50885385512058 1.6274348057945167
2.2609175173523957 210.06033270927404 1.6152956841656037
2.2661450723058114 206.36430036415 1.5952865937720955
2.271372627259227 204.96465967584382 1.594388859248072
2.276600182212643 213.11678549563777 1.65349763163433
2.2818277371660587 213.94669996144123 1.6538704905637713
2.2870552921194744 216.92333184818222 1.6693294768027822
2.29228284707289 218.74771953482937 1.6984577042412259
2.297510402026306 214.09617025411845 1.6587501422457536
2.3027379569797217 200.91877861865265 1.586784188248871
2.3079655119331375 198.2363899934723 1.5522174646737956
2.3131930668865532 198.49527112318682 1.546437086918091
2.318420621839969 203.90575700431378 1.578615395776775
2.3236481767933848 203.6130555491959 1.5728987887972339
2.3288757317468005 199.10440303411366 1.5704694690062897
2.3341032867002163 197.41932464578588 1.5456890591003585
2.339330841653632 204.44438585271374 1.5622442537658836
2.344558396607048 210.6489203171192 1.5985295819169263
2.3497859515604635 218.5547113232735 1.632655158776749
2.3550135065138793 214.05451706995075 1.6071853665554185
2.360241061467295 224.4351751345846 1.6851688541535372
2.365468616420711 218.59682856696318 1.6742322529164098
2.3706961713741266 221.55595122627238 1.688931734638278
2.3759237263275423 221.0775945018706 1.6740753747307129
2.381151281280958 215.213898837049 1.6204322960051698
2.386378836234374 218.37739919859146 1.6057194390215312
2.3916063911877896 218.94468850111093 1.6055658871596161
2.3968339461412054 213.39043979640246 1.5786670281149857
2.402061501094621 217.02010308923764 1.5882435656937932
2.407289056048037 216.09319537445373 1.583097234397808
2.4125166110014526 212.46686064548106 1.5497928421659526
2.4177441659548684 212.11245448618138 1.5274647307061167
2.422971720908284 210.42483542500563 1.4810194891220327
2.4281992758617 210.71994142593928 1.443990935633006
2.4334268308151157 219.50177470035408 1.4504172834411653
2.4386543857685314 227.09244675170444 1.4558688713441967
2.443881940721947 227.18507610141248 1.4141904011080106
2.449109495675363 239.65035983113881 1.4145743249413039
2.4543370506287787 250.4585488946528 1.3876920389256857
2.4595646055821945 275.2881343826862 1.4008913483779946
2.4647921605356102 324.7150230448436 1.4649584643696747
2.470019715489026 390.6563734392151 1.5428799135057372
2.4752472704424417 512.1679298539208 1.7349255247858637
2.4804748253958575 694.2596400774187 1.9938280497746652
2.4857023803492733 959.0223729637938 2.3344421982052204
2.490929935302689 1267.185026314923 2.6700617685492034
2.496157490256105 1629.9288607531582 3.023071618677708
2.5013850452095205 1970.9296057113781 3.312652177519877
2.5066126001629363 2247.8835849364236 3.5232601955410456
2.511840155116352 2470.102156426999 3.6975982965252108
2.517067710069768 2644.1721353800403 3.82302686479689
2.5222952650231836 2841.716726130259 3.9827679892430936
2.5275228199765993 3062.488304678059 4.127653826934278
2.532750374930015 3385.075685246454 4.328775246605134
2.537977929883431 3894.0845994515907 4.6334029839175725
2.5432054848368466 4564.094255574761 5.003045164734017
2.5484330397902624 5356.281969581984 5.400830637184692
2.553660594743678 6032.997819908555 5.715771037514691
2.558888149697094 6482.00968823631 5.913542874427469
2.5641157046505096 6578.616785507775 5.978928330107208
2.5693432596039254 6179.076848382143 5.796576183011128
2.574570814557341 5452.825128973128 5.439286116811219
2.579798369510757 4567.549796424114 4.963167804704538
2.5850259244641727 3774.1838567201485 4.505660826479215
2.5902534794175884 3116.2054389317896 4.093246462652287
2.595481034371004 2650.825848525794 3.7820294231992646
2.60070858932442 2275.8628443450907 3.5025609568222764
2.6059361442778357 1956.453576006724 3.2496094014870613
2.6111636992312515 1657.165426517315 2.9880575255490998
2.6163912541846672 1353.1714214264096 2.6917836352326536
2.621618809138083 1062.4576725134614 2.3891018116919787
2.6268463640914987 805.9757280392878 2.0794218890936755
2.6320739190449145 611.1611205084923 1.8352112681287993
2.6373014739983303 478.4541555638384 1.6627733407172147
2.642529028951746 387.0506570489168 1.5386331686705201
2.6477565839051618 322.11634109593484 1.4536128509450688
2.6529841388585775 286.1534573375949 1.4211638582116004
2.6582116938119933 263.51177887756654 1.4061249587556837
2.663439248765409 246.6330701802477 1.4035451602113813
2.668666803718825 237.33432445145675 1.426147575608415
2.6738943586722406 226.2038100746287 1.4163963377243416
2.6791219136256563 217.3246611658142 1.4244693477738763
2.684349468579072 213.8990479903134 1.444433314059991
2.689577023532488 212.7541589491403 1.4602183566709248
2.6948045784859036 213.5361925566139 1.469773549012708
2.7000321334393194 212.0193238650108 1.4810101758942578
2.705259688392735 208.37653975516804 1.4765367634919435
2.710487243346151 210.6318344960318 1.5053007624594918
2.7157147982995666 213.84836149779855 1.5330577011218947
2.7209423532529824 214.12645636308497 1.5286069172122245
2.726169908206398 213.55837802875072 1.5286146249487138
2.731397463159814 215.99798509854176 1.544703895258742
2.7366250181132297 214.36668850536304 1.5596663171638914
2.7418525730666454 219.07916843812384 1.6102103927412788
2.747080128020061 216.5721339133057 1.6232842148321815
2.752307682973477 213.7455299684945 1.6032039378066245
2.7575352379268927 212.2042143434103 1.5730273793080494
2.7627627928803085 208.04072013704393 1.5486537918469057
2.767990347833724 207.6246663837869 1.5541505419549413
2.77321790278714 204.72626292059044 1.5396525965105317
2.7784454577405557 200.18497351736335 1.5311696822576741
2.7836730126939715 199.11595087663994 1.509574700936788
2.7889005676473873 198.20600429943914 1.4930502977867686
2.794128122600803 205.28583785691958 1.5242427358471322
2.7993556775542188 207.52418816256005 1.526645114138128
2.8045832325076345 209.19971132077205 1.5297583049254528
2.8098107874610503 206.44548777477175 1.5103768774654431
2.815038342414466 209.92135336235413 1.527916604427894
2.820265897367882 211.02142742202705 1.5398391281698964
2.8254934523212976 203.3243966395918 1.5083652310450604
2.8307210072747133 204.2081283429979 1.5254474386057757
2.835948562228129 205.71767560194908 1.5380559841479242
2.841176117181545 203.09729938924588 1.5324285074592214
2.8464036721349606 206.40775552048163 1.5542534766633198
2.8516312270883764 202.93386567153556 1.5471778499063524
2.856858782041792 202.37384352831117 1.5407872713969721
2.862086336995208 208.98135862880397 1.5645510954900357
2.8673138919486236 206.66264796633737 1.5482679409230233
2.8725414469020394 206.28478982523708 1.5413759158294873
2.877769001855455 208.3807155741708 1.550200847334659
2.882996556808871 202.56164486083586 1.5275498645272685
2.8882241117622867 204.13400492280968 1.5376071763534294
2.8934516667157024 204.1200588846119 1.5549169067645026
2.898679221669118 208.17392202042743 1.5795494048352166
2.903906776622534 211.81001462605977 1.5809877760314865
2.9091343315759497 212.94205322720074 1.5813387083171346
2.9143618865293655 203.512148662471 1.531291402424681
2.919589441482781 197.8594288951559 1.5021852569049374
2.924816996436197 190.44219230756397 1.4588102655850794
2.9300445513896127 197.31832689532894 1.5022658656470829
2.9352721063430285 207.121216783217 1.542174549452443
2.9404996612964442 215.99964769471808 1.5835662656165483
2.94572721624986 216.2340428549768 1.5765769418968758
2.9509547712032758 214.24554648894647 1.557093149306021
2.9561823261566915 215.64146242367818 1.5625047630948488
2.9614098811101073 208.25270432614514 1.51629333707017
2.966637436063523 208.33202137771127 1.5256883069642047
2.971864991016939 207.4349703614922 1.5334621473107437
2.9770925459703546 203.1423488998614 1.5161522012970265
2.9823201009237703 204.0739484881915 1.5138648393116516
2.987547655877186 207.07490207033095 1.5135621714811638
2.992775210830602 202.60164716104302 1.4795656255855623
2.9980027657840176 198.0386101811741 1.459889640785465
3.0032303207374333 194.1418833731279 1.4512935954605386
3.008457875690849 192.86128108717077 1.4530323080631053
3.013685430644265 193.4690572330063 1.4335596758782445
3.0189129855976806 195.31791620150278 1.4232176185216359
3.0241405405510964 198.73645419903895 1.4325338649524928
3.029368095504512 203.4754582313879 1.43829991830499
3.034595650457928 208.01535724315826 1.4698636237203944
3.0398232054113437 212.40772226161576 1.4974619767201216
3.0450507603647594 214.44812833398927 1.515697130672081
3.050278315318175 214.5987003010107 1.5281076752508127
3.055505870271591 213.18957783376996 1.509518204904652
3.0607334252250067 206.20475247189097 1.4581009756616745
3.0659609801784224 207.96729794330508 1.4482021917386174
3.071188535131838 207.1877095630397 1.4388555986300289
3.076416090085254 205.78782020257876 1.4344308275250428
3.0816436450386697 207.20072447588598 1.4216414172525464
3.0868711999920855 207.84630845598195 1.39632581997089
3.0920987549455012 210.56351144732915 1.3945482072714048
3.097326309898917 219.61635811209658 1.4239055685143989
3.1025538648523328 225.68783003936142 1.4474304535996407
3.1077814198057485 231.66150526524933 1.462400949709394
3.1130089747591643 230.60629496432887 1.430424389686316
3.11823652971258 226.50273598873417 1.4044658984377825
3.123464084665996 228.60935078841564 1.4074571772002435
3.1286916396194115 233.44168834676228 1.4154130553491575
3.1339191945728273 232.419259144591 1.3820733024615455
3.139146749526243 238.62713696213973 1.368147215952307
3.144374304479659 242.65742130503259 1.3479620651652136
3.1496018594330746 240.60182380814004 1.30093842439743
3.1548294143864903 243.18438736459214 1.2889570427667945
3.160056969339906 244.4206936886284 1.264050962962887
3.165284524293322 246.5817401529356 1.2472487619881099
3.1705120792467376 259.8714001861634 1.2620595543459279
3.1757396342001534 276.33823210464715 1.2743352274953177
3.180967189153569 296.4360817484322 1.296384875386827
3.186194744106985 321.80152858957115 1.3304937648777613
3.1914222990604006 346.39419123600356 1.3597986120431917
3.1966498540138164 368.9009250652457 1.3882968322395492
3.201877408967232 393.32978064358946 1.4245039808008546
3.207104963920648 423.81439206857567 1.4705395507809784
3.2123325188740637 452.73552856355445 1.5129021668199005
3.2175600738274794 486.3737200997596 1.5608375571209654
3.222787628780895 520.3683602772121 1.6144744883035165
3.228015183734311 548.6253099126204 1.6553850025736172
3.2332427386877267 582.2987453726757 1.6992919382872773
3.2384702936411425 613.5909889384832 1.7338657211834596
3.2436978485945582 639.6737239910146 1.7630655587437487
3.248925403547974 670.1046678856034 1.8089580336824076
3.2541529585013897 697.0575865004839 1.8440962541353205
3.2593805134548055 713.6370953325724 1.8636455235188907
3.2646080684082213 720.9583537849787 1.8618449173192793
3.269835623361637 716.3801645727326 1.8514348914040413
3.275063178315053 703.3778296026328 1.8342904195713696
3.2802907332684685 682.9589353638003 1.8111873996072945
3.2855182882218843 658.5672113594911 1.778431059791362
3.2907458431753 635.3099704683001 1.7517910678683195
3.295973398128716 604.5094797472595 1.7069902890606576
3.3012009530821316 568.5456942080313 1.6532842801938685
3.3064285080355473 526.6714350757527 1.5931147206940794
3.311656062988963 486.84486884000125 1.5305431625224293
3.316883617942379 450.46802826351086 1.469896772124434
3.3221111728957946 429.00811073959886 1.433434651686532
3.3273387278492104 416.2315508846864 1.4116211705649244
3.332566282802626 414.09550698966507 1.4110375279849958
3.337793837756042 412.7061656626058 1.4086406227552521
3.3430213927094576 411.5466526161869 1.40409815142742
3.3482489476628734 415.5422908228353 1.4049003972950638
3.353476502616289 427.4195147036903 1.422342779656675
3.358704057569705 438.77429151194553 1.4369194724287924
3.3639316125231207 444.9095399417353 1.4453676002032696
3.3691591674765364 446.16784976399725 1.4453651029022472
3.374386722429952 439.11116955078 1.4363395200971047
3.379614277383368 423.83583095073703 1.4084044032825624
3.3848418323367837 407.92732993924835 1.3860728328880472
3.3900693872901995 396.78689198549387 1.3717758736283876
3.3952969422436152 394.7773416623284 1.3772807181004354
3.400524497197031 398.8954042571307 1.3939630879460194
3.4057520521504467 398.15201343065183 1.4030224721720377
3.4109796071038625 406.030428515322 1.4318024967965342
3.4162071620572783 400.8921182974165 1.435427230740646
3.421434717010694 396.743258035805 1.4386701116711427
3.4266622719641098 381.23057051530196 1.4191871466736428
3.4318898269175255 361.53384680580496 1.3967718944985763
3.4371173818709413 329.52730203631444 1.3383283384398565
3.442344936824357 310.9712941269902 1.3141351035980418
3.447572491777773 289.0708779433662 1.274648421615995
3.4528000467311886 279.09196747574407 1.256178452185439
3.4580276016846043 268.2301191002324 1.219260237785318
3.46325515663802 268.26547279314246 1.1981262196619034
3.468482711591436 272.9553182835482 1.1883967557204047
3.4737102665448516 281.55660852571305 1.1969721461296636
3.4789378214982674 297.95071095211426 1.2237060655363106
3.484165376451683 320.1974290323907 1.2506113752700054
3.489392931405099 354.1353026149341 1.3054477253673484
3.4946204863585146 408.108729933448 1.3884426850782299
3.4998480413119304 477.64086433297325 1.4906085714159731
3.505075596265346 567.3619198975738 1.6179859036946285
3.510303151218762 686.3192507028914 1.772964482216829
3.5155307061721777 848.1153726895114 1.9662519064994808
3.5207582611255934 1025.4800613256953 2.160038116989886
3.525985816079009 1255.5615215860576 2.387649414137392
3.531213371032425 1523.7830691825811 2.6316895956721305
3.5364409259858407 1818.1622628464215 2.8783567097448675
3.5416684809392565 2145.4237185854117 3.126516388583864
3.546896035892672 2496.053389090845 3.3745450930519914
3.552123590846088 2850.6064826985544 3.609160378650973
3.5573511457995037 3231.543704049561 3.843230426608545
3.5625787007529195 3630.558884789326 4.0745231704824505
3.5678062557063353 4067.577733385694 4.3162642494872845
3.573033810659751 4607.257233953624 4.592607341726566
3.5782613656131668 5336.181868424062 4.945323812838346
3.5834889205665825 6374.091834511066 5.406608265214373
3.5887164755199983 7805.047329561376 5.982419222114663
3.593944030473414 9510.08778704048 6.55806320939951
3.59917158542683 11195.939347929116 7.077156813256257
3.6043991403802456 12596.670788352743 7.481420601583487
3.6096266953336613 13234.634359951635 7.671883754680687
3.614854250287077 12782.053643776275 7.544496304310574
3.620081805240493 11313.60493989207 7.098215640689745
3.6253093601939086 9162.119211544723 6.372583863852778
3.6305369151473244 6993.840810608529 5.548079742291643
3.63576447010074 4986.369867143111 4.672757865720264
3.640992025054156 3487.9374509239046 3.9004631842165947
3.6462195800075716 2381.0384827191933 3.2164386484825154
3.6514471349609874 1652.9290369326325 2.6749404144858584
3.656674689914403 1181.8076759549926 2.260562796778314
3.661902244867819 902.4670941179816 1.9768254924442143
3.6671297998212347 719.7038535152602 1.7643072757914977
3.6723573547746504 605.9843506064467 1.6230135212970083
3.677584909728066 527.1551669971918 1.5163687073774537
3.682812464681482 467.3839787832289 1.4306776943649733
3.6880400196348977 423.93507544511885 1.3658652090852523
3.6932675745883135 394.3259981814672 1.3219738498012406
3.698495129541729 369.19864128859757 1.2824070282603095
3.703722684495145 355.6922124031618 1.2647275127663764
3.7089502394485607 343.91656276633745 1.2480161289358649
3.7141777944019765 331.67098337667727 1.2256413942816624
3.7194053493553922 320.32137096869326 1.2051345870972885
3.724632904308808 309.3821684942504 1.1886433222139896
3.7298604592622238 302.2252168404904 1.1839128597641868
3.7350880142156395 295.65812854636107 1.1773537472910078
3.7403155691690553 288.28535271480575 1.1634956362197084
3.745543124122471 286.3021936786777 1.1654228094462096
3.750770679075887 284.86788865030394 1.1641534039324466
3.7559982340293026 281.2698761086278 1.1524601969417085
3.7612257889827183 282.1887566416742 1.152199221447438
3.766453343936134 281.49598859119914 1.1468697511528323
3.77168089888955 284.64409986801604 1.1530788454175818
3.7769084538429656 282.25279066769326 1.151993066148595
3.7821360087963813 279.8321469120154 1.1437642373475105
3.787363563749797 285.2987231340691 1.1603234218136558
3.792591118703213 289.7856060180472 1.1678111450084625
3.7978186736566286 298.1615024710255 1.1834047573751985
3.8030462286100444 309.0295036128446 1.2013529478340634
3.80827378356346 318.3724789005406 1.215846256183213
3.813501338516876 329.95943210270246 1.2390513807143149
3.8187288934702917 339.27433235886065 1.2514493562823412
3.8239564484237074 341.07434330677074 1.2404088838985126
3.829184003377123 346.0209869383305 1.2439684189842968
3.834411558330539 344.2607241938429 1.2377060467612897
3.8396391132839547 345.61411850046323 1.240870705987488
3.8448666682373704 342.1365923341383 1.2331534198779042
3.850094223190786 337.02213770472457 1.2161684564455193
3.855321778144202 331.23330471181447 1.1997799468027643
3.8605493330976177 321.6730605780844 1.1757208815940579
3.8657768880510335 317.43301861802894 1.1638232759611744
3.8710044430044492 313.54536086063047 1.158061929551979
3.876231997957865 317.35509897756043 1.166593912505334
3.8814595529112808 315.80646830975314 1.1641136254078712
3.8866871078646965 311.87727017533126 1.1460944577448098
3.8919146628181123 309.06868339678226 1.134853917900027
3.897142217771528 307.0425917981085 1.1284959962878698
3.902369772724944 309.09610350671693 1.1367442878590266
3.9075973276783595 312.03652895402405 1.142297880903834
3.9128248826317753 317.77863299557214 1.1536361391239667
3.918052437585191 319.81168386810526 1.160780153302681
3.923279992538607 319.2518614472721 1.1555076635993355
3.9285075474920226 322.64213947087933 1.1595901198012395
3.9337351024454383 322.36493710836254 1.1554196624248227
3.938962657398854 323.6843449707099 1.1573154829250463
3.94419021235227 324.99287613577195 1.159232480208029
3.9494177673056856 331.20049777226853 1.1689463660565966
3.9546453222591014 335.19835236528314 1.1718127163688743
3.959872877212517 343.92690389791323 1.183726870524635
3.965100432165933 347.7793815007368 1.184878466670794
3.9703279871193486 358.87322809814293 1.1998220866545195
3.9755555420727644 378.25204822654 1.225900170485988
3.98078309702618 399.43073449722675 1.2551794077021408
3.986010651979596 422.25678734622 1.286575652717973
3.9912382069330117 442.6741171940543 1.313270615302392
3.9964657618864274 465.39412556512553 1.3468289541151437
4.001693316839844 488.89545994899385 1.3787615328047635
4.00692087179326 520.1786472686729 1.4189857666012442
4.012148426746676 556.1507551219906 1.4710253502456003
4.017375981700092 593.9328351537839 1.5382654866417493
4.0226035366535084 643.7947851556505 1.6086123037626407
4.027831091606925 701.8201604521955 1.6833809489965879
4.033058646560341 768.5478501949428 1.7641696443554074
4.038286201513757 854.101613137224 1.8628067913155872
4.043513756467173 954.170550100215 1.9786040277513797
4.0487413114205895 1063.621236775318 2.0884646219720286
4.053968866374006 1192.539707813632 2.2097515263616025
4.059196421327422 1331.3768956440533 2.3350108616689162
4.064423976280838 1499.3295293978915 2.481040106235632
4.069651531234254 1703.9906002664438 2.6413105308524965
4.0748790861876705 1936.8613790279126 2.8235558355722143
4.080106641141087 2203.4882680739524 3.010797184389323
4.085334196094503 2513.61318576193 3.223489874691237
4.090561751047919 2837.0839535446567 3.427060557641088
4.095789306001335 3209.160574505007 3.644950744316386
4.1010168609547515 3612.211238025936 3.86779122127579
4.106244415908168 4024.140289452471 4.087601358552462
4.111471970861584 4467.119056789191 4.304813710774211
4.116699525815 4909.194034636135 4.5034024556807735
4.121927080768416 5314.4771519443375 4.624809622948903
4.1271546357218325 5728.745808404864 4.7561828071204975
4.132382190675249 6157.047508032287 4.925047519259223
4.137609745628665 6531.982935085276 5.051090426259437
4.142837300582081 6868.009735408388 5.162232709401826
4.148064855535497 7067.729033004047 5.214920636843837
4.1532924104889135 7228.860626933005 5.260408299242748
4.15851996544233 7251.265628996796 5.255746609753322
4.163747520395746 7162.462673689286 5.217438599469881
4.168975075349162 6960.3711546613495 5.138863830547684
4.174202630302578 6625.92506557808 5.009466587316102
4.1794301852559945 6177.774469323684 4.8342653763671795
4.184657740209411 5650.900799534218 4.615196024943763
4.189885295162827 5066.849645999547 4.363467316938709
4.195112850116243 4519.727374530525 4.122207603046186
4.200340405069659 3951.694794843771 3.8450272293989745
4.2055679600230755 3432.153335798125 3.578341757636503
4.210795514976492 2985.140960782019 3.3368406266427133
4.216023069929908 2584.5476217177898 3.105803860847796
4.221250624883324 2215.9989225708227 2.869306235639935
4.22647817983674 1923.1152061027776 2.6672404281707585
4.2317057347901565 1663.158101115041 2.4740307816172855
4.236933289743573 1451.7410416848613 2.3107116451976952
4.242160844696989 1277.7472029465584 2.169633296485679
4.247388399650405 1117.45493708727 2.028362295187691
4.252615954603821 983.4681027462849 1.9025998829583413
4.257843509557238 884.0227784451091 1.8037640592571649
4.263071064510654 792.0504145199903 1.7058403363864103
4.26829861946407 709.6588740875617 1.6107681934691656
4.273526174417486 640.3376019769529 1.5303406368920163
4.278753729370902 576.6957616020344 1.4516988051830957
4.283981284324319 522.448284163843 1.3835886053847362
4.289208839277735 476.11077283715304 1.3220272671528213
4.294436394231151 440.4877828562902 1.274896106925319
4.299663949184567 412.0318004679488 1.237426889589627
4.304891504137983 385.11276532217624 1.1994261385947809
4.3101190590914 360.6754937104073 1.1606574386820934
4.315346614044816 338.7909009797882 1.1246971258805496
4.320574168998232 321.63968866957083 1.096993243271024
4.325801723951648 308.6636997132971 1.0799508790901768
4.331029278905064 297.9810743327388 1.0719237619019197
4.336256833858481 286.36334461817535 1.0572282943112685
4.341484388811897 279.54660122063 1.0472978591077777
4.346711943765313 272.57789054332517 1.0365516374637846
4.351939498718729 263.63687408077436 1.020074300133542
4.357167053672145 258.81519966654736 1.0166190222005842
4.362394608625562 249.33827737431326 1.0094180354108586
4.367622163578978 248.87404500200145 1.0136935903510251
4.372849718532394 244.5841370773279 1.0123106604552043
4.37807727348581 240.00367199705596 1.0028645156278435
4.383304828439226 237.66572495685205 1.0093578753716992
4.388532383392643 230.1932677393579 1.0015656717025425
4.393759938346059 225.06588571796422 1.0014915036586094
4.398987493299475 219.6706900909609 1.0049233620246727
4.404215048252891 214.2008700644838 1.0041727318618578
4.409442603206307 204.3216505009947 0.9822038820137053
4.414670158159724 202.93088408627057 0.989159618937523
4.41989771311314 198.0333392063691 0.9863539690413349
4.425125268066556 194.92530152063588 0.9909884830791356
4.430352823019972 191.56157737450147 0.9976963280758816
4.435580377973388 189.23857173774277 0.9992422328936112
4.440807932926805 184.54423296792962 0.9875814728240518
4.446035487880221 180.63244970317834 0.9818893502996159
4.451263042833637 177.71525306687434 0.979703800552576
4.456490597787053 175.55299949732523 0.9764426165013514
4.4617181527404695 172.9709131329801 0.9796582243418859
4.466945707693886 168.22372711189203 0.9703281213706622
4.472173262647302 164.51303129938222 0.9559377822518867
4.477400817600718 165.4133958991578 0.9559476148831527
4.482628372554134 162.02035806134825 0.9457832740774026
4.4878559275075505 164.19945042609453 0.9572840733192444
4.493083482460967 162.66277490200022 0.9589527148803475
4.498311037414383 164.44156594414085 0.9800105629459921
4.503538592367799 167.41637029015047 0.9985687749969591
4.508766147321215 165.7566694428154 0.999251339239316
4.5139937022746315 164.44506801523445 1.002097341494925
4.519221257228048 165.01278629498088 1.0046638104382255
4.524448812181464 164.48879902678556 0.99971975870218
4.52967636713488 166.85509070924465 1.0220176866090123
4.534903922088296 169.43362858359427 1.0314209725840495
4.5401314770417125 164.97294988675228 1.0099629524909726
4.545359031995129 159.43046366921666 0.9931834974121886
4.550586586948545 159.28556243855832 0.9871066611510659
4.555814141901961 158.28762805794935 0.9882221808569458
4.561041696855377 161.75942310280087 1.0110651064172291
4.5662692518087935 163.52373365753436 1.0187700154755628
4.57149680676221 156.09689655037047 0.9919309297114667
4.576724361715626 150.42428600138965 0.9722639101262016
4.581951916669042 152.49649258553856 0.9706634056762797
4.587179471622458 151.65073085879493 0.9720289855459696
4.5924070265758745 153.00124459538802 0.9753169708043282
4.597634581529291 153.79017933119795 0.9912329227060064
4.602862136482707 151.74652738037108 0.9884510907096025
4.608089691436123 152.7767453350855 1.0045851413199816
4.613317246389539 149.90737931636963 0.9931631857777693
4.6185448013429555 153.4790687739856 0.9985261991341928
4.623772356296372 158.14009507539046 1.0171708870885177
4.628999911249788 161.27053171228314 1.0222888740494538
4.634227466203204 159.7809741937444 1.0214430351599895
4.63945502115662 156.89316772694232 1.009783208306219
4.6446825761100365 157.29917479199233 1.0068027191469655
4.649910131063453 160.02448759336926 1.0173141824845033
4.655137686016869 162.04363960284707 1.0229023683322607
4.660365240970285 154.1113468693649 0.9967880584413237
4.665592795923701 155.9202831693215 1.0137771113254315
4.6708203508771176 155.70399523269626 1.0119604247926215
4.676047905830534 156.25828462056273 1.0120037278619354
4.68127546078395 152.3204940984084 0.9955192843931129
4.686503015737366 149.630889890738 0.9917395380579896
4.691730570690782 150.58967889969662 0.9989228040254348
4.696958125644199 149.56978332386646 0.9925907132250158
4.702185680597615 148.49930921662764 0.979748869886365
4.707413235551031 150.9688547689259 0.9891103007317381
4.712640790504447 150.02915808427215 0.9862934463066765
4.717868345457863 151.86284369423137 1.0075020979565366
4.72309590041128 149.16700727699796 0.9995763157753532
4.728323455364696 148.41723536362932 0.9951798257894454
4.733551010318112 154.55820790065786 1.021559400500098
4.738778565271528 158.18935525281069 1.0253337765204213
4.744006120224944 152.8286564807467 0.9982430711411586
4.749233675178361 151.125042864862 0.9817308764372608
4.754461230131777 151.31382097773056 0.9795094271866506
4.759688785085193 148.09207295777088 0.9795919296719525
4.764916340038609 147.79038177678194 0.9787692948383214
4.770143894992025 148.90790665184758 0.9903506710634798
4.775371449945442 152.1194292310601 0.9864566106953812
4.780599004898858 153.22295958208608 0.9821351670331048
4.785826559852274 151.50409679403597 0.9799505026922936
4.79105411480569 147.63027345020515 0.9642240095993283
4.796281669759106 150.5685456317699 0.9757151732102792
4.801509224712523 154.28217286763734 0.985154568296
4.806736779665939 154.1329417024854 0.989626627782836
4.811964334619355 151.99278395914862 0.9815007291057618
4.817191889572771 149.18303171192474 0.9630356759265689
4.822419444526187 145.90898931466822 0.9554522974323647
4.827646999479604 142.94306382934144 0.9322973943172849
4.83287455443302 141.03599527268088 0.9334952373143853
4.838102109386436 143.46499613549753 0.9483203747841765
4.843329664339852 145.96295993418727 0.9642538131948847
4.848557219293268 148.01264653817736 0.9745374737283289
4.853784774246685 145.8138833301007 0.9672849182485261
4.859012329200101 144.35999329363938 0.9632795837055467
4.864239884153517 144.72661651791563 0.9598158912739904
4.869467439106933 145.64904016365318 0.9630609815417361
4.8746949940603495 145.69634538322188 0.9597045085052516
4.879922549013766 141.60649844605075 0.9334128236519852
4.885150103967182 139.82880150271095 0.921301260754355
4.890377658920598 141.87100894693214 0.920678058106275
4.895605213874014 141.89638713522325 0.9111460836162827
4.9008327688274305 144.00327889719816 0.9199191116358507
4.906060323780847 143.8572669623478 0.9251838278788387
4.911287878734263 144.94182623313995 0.930182213497718
4.916515433687679 143.39956971133475 0.9239038177888601
4.921742988641095 142.40720199460964 0.9195388844669027
4.9269705435945115 143.12529763116547 0.9241338505215171
4.932198098547928 146.16362221164837 0.9326234057241918
4.937425653501344 146.52031740824393 0.9409812414051536
4.94265320845476 145.7504702738575 0.9431162297801489
4.947880763408176 144.71556056335618 0.9312786015193597
4.9531083183615925 150.57355388965362 0.964379657687553
4.958335873315009 150.457663203462 0.9539087808329103
4.963563428268425 156.2306849107894 0.970889841228542
4.968790983221841 156.099803380024 0.955504884529334
4.974018538175257 154.58761762958832 0.9401001678865973
4.9792460931286735 156.17811041869066 0.943258139298035
4.98447364808209 153.14333452263975 0.9290887924141398
4.989701203035506 156.22754497767454 0.9319009437218679
4.994928757988922 160.61732756388406 0.9299430469073047
5.000156312942338 163.7250856706975 0.9237083512680233
5.0053838678957545 166.15855983826717 0.8978294203993173
5.010611422849171 172.7649497116908 0.9023887036209153
5.015838977802587 174.96397057590158 0.9014883158382067
5.021066532756003 174.29918780457072 0.8978157470510545
5.026294087709419 169.34507854195664 0.8909910540028918
5.0315216426628355 162.61158350196305 0.875656998737051
5.036749197616252 159.2347032749673 0.8732221131650646
5.041976752569668 155.92846863853518 0.8693057475759033
5.047204307523084 154.2414616556358 0.8744560825695852
5.0524318624765 154.95914328715838 0.8867858082206144
5.0576594174299165 153.99452305288904 0.8860901380508684
5.062886972383333 160.29798271483997 0.9041987763744335
5.068114527336749 166.83839817276822 0.9076335894881042
5.073342082290165 175.70892328859668 0.9042449747708975
5.078569637243581 179.70276652893622 0.8824268665554261
5.0837971921969975 181.94078412983202 0.8574780409525308
5.089024747150414 188.7186936264155 0.8549945535595326
5.09425230210383 198.19793840511142 0.8670232275904909
5.099479857057246 213.17276529821652 0.8867645558502467
5.104707412010662 233.09246370766496 0.9113227230485079
5.109934966964079 256.21918255892484 0.9339932772900229
5.115162521917495 277.8028509075035 0.955113457545906
5.120390076870911 296.8050794230641 0.9744027404825232
5.125617631824327 312.4922761621328 0.9877021612147681
5.130845186777743 323.20627946491 0.9999412243893282
5.13607274173116 327.03174372729785 1.0067641350753886
5.141300296684576 321.61745663692625 1.0050567733147822
5.146527851637992 302.0694736909718 0.9805942069281925
5.151755406591408 278.6819693695288 0.9572316990783515
5.156982961544824 255.9603321751691 0.9380422041427023
5.162210516498241 236.81034281643628 0.9281984328538541
5.167438071451657 215.17285079851754 0.9186623245021861
5.172665626405073 196.98533140612813 0.9095631331243547
5.177893181358489 178.63662278992172 0.8910222416241879
5.183120736311905 170.9996949601383 0.8936002567853228
5.188348291265322 165.9685437383923 0.8971558665396999
5.193575846218738 164.38590335116726 0.9050411854214396
5.198803401172154 160.47820828060023 0.9078735324069683
5.20403095612557 157.67585145097513 0.904141429479857
5.209258511078986 155.46013420073643 0.9037899217087964
5.214486066032403 156.06203887481934 0.9052882687877778
5.219713620985819 155.99408470505824 0.9015251890314808
5.224941175939235 152.33051155514414 0.8868360701646537
5.230168730892651 146.7815052415071 0.8700499728680158
5.235396285846067 145.6651383657915 0.8647696416867203
5.240623840799484 144.63232253309465 0.8584008692218359
5.2458513957529 147.55233250181874 0.8733245090355984
5.251078950706316 148.74225600728536 0.8739397520452619
5.256306505659732 150.8609358799742 0.8778819700319962
5.261534060613148 153.62915416609047 0.8868408251604472
5.266761615566565 153.30654395928303 0.8798024914926622
5.271989170519981 148.01171626064684 0.8671389326466541
5.277216725473397 148.6745533725519 0.8795417345345327
5.282444280426813 147.28471602075257 0.886937546136507
5.2876718353802294 149.30368846874558 0.8995186736734799
5.292899390333646 150.7607364493599 0.9022777879059531
5.298126945287062 144.8719955220252 0.8844416861575709
5.303354500240478 139.76443416912363 0.8639088236716733
5.308582055193894 139.04619291828251 0.8582065768640277
5.3138096101473105 140.7187924170648 0.8650784084400549
5.319037165100727 146.4627159963383 0.8802892023980433
5.324264720054143 146.59396839200144 0.8887628787031266
5.329492275007559 148.87689604155585 0.9102284660883418
5.334719829960975 147.50314572480656 0.9037312777787333
5.3399473849143915 145.32095623429322 0.8943801640221426
5.345174939867808 146.095787821304 0.885323822844847
5.350402494821224 147.61982942133565 0.8791727203940367
5.35563004977464 147.88929528561096 0.8742922355304045
5.360857604728056 149.06910603599374 0.8723372410319279
5.3660851596814725 147.9056078981392 0.8671822043514908
5.371312714634889 148.74472339710823 0.8785077332996996
5.376540269588305 149.12491445950897 0.8690666113261687
5.381767824541721 148.94564116098528 0.8606763805108744
5.386995379495137 149.02031881705736 0.8533208988600913
5.3922229344485535 148.7056276797757 0.8484617367974022
5.39745048940197 151.0568835925913 0.8655375924092303
5.402678044355386 154.65205064420346 0.8686583770297779
5.407905599308802 154.87950174180756 0.858586690972037
5.413133154262218 159.699632566971 0.856376822523381
5.4183607092156345 160.71241579403423 0.847897804554922
5.423588264169051 165.07864323189548 0.8455897252972856
5.428815819122467 168.67094307206958 0.8357664920828742
5.434043374075883 172.55479616015845 0.8360602815662466
5.439270929029299 172.8282258661169 0.8294058122856877
5.4444984839827155 174.74090163139013 0.8336395661410063
5.449726038936132 173.47847047785288 0.8367339031862283
5.454953593889548 175.44139839224928 0.848510866563594
5.460181148842964 175.08128805172493 0.8496608043465617
5.46540870379638 171.9236847201293 0.8514491536574864
5.4706362587497965 167.07345400647642 0.8445927393850137
5.475863813703213 160.9068026768909 0.8346560103909108
5.481091368656629 159.50888991080168 0.8293030019523755
5.486318923610045 161.03514619135643 0.8334678840673939
5.491546478563461 160.14043724644452 0.8298921568145113
5.4967740335168775 156.44121250840792 0.8244140579679785
5.502001588470294 152.0410243871729 0.8153905693361222
5.50722914342371 149.3302414860896 0.8099384747896797
5.512456698377126 151.7139916653661 0.818575333919289
5.517684253330542 156.97878143278774 0.8345762829681029
5.522911808283959 157.91519325814787 0.8327990674823053
5.528139363237375 160.59000863851193 0.837226269115105
5.533366918190791 167.67162514270862 0.8549579118636814
5.538594473144207 167.38172234203168 0.8500187332242058
5.543822028097623 166.87633181714108 0.8393569864236815
5.54904958305104 171.0414508132039 0.8375749929810926
5.554277138004456 170.59679489945847 0.8230350198510802
5.559504692957872 174.52537358241773 0.8266092250621072
5.564732247911288 173.98013343603102 0.8183519534741734
5.569959802864704 172.72103392998474 0.8112067169431731
5.575187357818121 178.5696586750753 0.8207677417619976
5.580414912771537 185.07231149902483 0.8213236321064518
5.585642467724953 191.88754914830992 0.8314975355982386
5.590870022678369 194.49565064524754 0.8222591076860594
5.596097577631785 195.48765196592575 0.8208369341709864
5.601325132585202 199.75959099028444 0.8213584189195444
5.606552687538618 210.0909975306563 0.832230055409931
5.611780242492034 222.19018437720138 0.8394051116764885
5.61700779744545 233.49632619007505 0.848103352837991
5.622235352398866 248.6048898059573 0.8630032603995067
5.627462907352283 271.25538013214526 0.887340802664575
5.632690462305699 300.8620546202486 0.9224483423714337
5.637918017259115 343.7119313537903 0.9731717009043515
5.643145572212531 396.67563739674847 1.0377710381360044
5.648373127165947 455.37299796402084 1.1080391291287655
5.653600682119364 512.1595230752151 1.1717885151876357
5.65882823707278 561.4133255866728 1.2232598266533083
5.664055792026196 593.5236400923114 1.253755338146561
5.669283346979612 615.8053611889828 1.275717149922035
5.674510901933028 630.3160101882679 1.2881871768426194
5.679738456886445 638.2133871407783 1.2948683634213862
5.684966011839861 642.8553917026388 1.2982532694788456
5.690193566793277 643.315592139947 1.298835668634968
5.695421121746693 640.6504903178256 1.297390988104228
5.700648676700109 638.0859846741429 1.2941640393009286
5.705876231653526 631.8429925092623 1.2873724268642166
5.711103786606942 620.3436524956747 1.2729348192501868
5.716331341560358 618.661991287434 1.2709912994074557
5.721558896513774 610.1543772871737 1.2610815559686308
5.7267864514671905 608.3316034144319 1.2586002889263392
5.732014006420607 604.6620041364012 1.2544944288063828
5.737241561374023 597.5558521363413 1.2461578583045037
5.742469116327439 597.8538939422434 1.2470205806379373
5.747696671280855 602.2009942272036 1.2515511886330504
5.7529242262342715 613.0804591696351 1.2626549898625763
5.758151781187688 622.9138600640183 1.271227445350794
5.763379336141104 640.580296913884 1.2886963437307692
5.76860689109452 659.9231904728967 1.3092828831521757
5.773834446047936 676.68582392301 1.3259914648970257
5.7790620010013525 686.682364039567 1.3356077154904558
5.784289555954769 691.913774227492 1.3395543092204165
5.789517110908185 680.838403144036 1.3266160991300429
5.794744665861601 656.727262073716 1.301790118931681
5.799972220815017 613.2482373908957 1.2566250754784554
5.8051997757684335 559.3837904566636 1.20225439855783
5.81042733072185 491.08069822686406 1.1305994384102145
5.815654885675266 422.6093413604381 1.0528689902855406
5.820882440628682 360.967085230167 0.9794000593503974
5.826109995582098 314.3800644749581 0.924793760097875
5.8313375505355145 281.6730256151956 0.8921747620659747
5.836565105488931 256.431201286844 0.8687829065786579
5.841792660442347 235.54622324524567 0.8463558841690316
5.847020215395763 219.40204236155455 0.8263175853128217
5.852247770349179 210.66205179083136 0.8133393057685645
5.8574753253025955 202.26990971053328 0.802403812120455
5.862702880256012 196.8075259487454 0.8012374496760124
5.867930435209428 195.88841213216466 0.8057936984464569
5.873157990162844 191.1028373780877 0.8000428376522298
5.87838554511626 190.692959534868 0.7998520337188378
5.8836131000696765 188.6374082245601 0.7960455058450143
5.888840655023093 188.78923228332457 0.8039972575832962
5.894068209976509 186.27948624491125 0.8004405445990074
5.899295764929925 184.0901032204433 0.7966269550030519
5.904523319883341 182.5468102013371 0.7950938120248155
5.9097508748367575 182.93634088654528 0.7949013345342906
5.914978429790174 182.64680826204577 0.7972360619606087
5.92020598474359 182.91904068768525 0.7937134813333121
5.925433539697006 180.38973998114312 0.780356010454268
5.930661094650422 182.24275589487794 0.7772942684095786
5.9358886496038386 182.5102491871541 0.7723759017875719
5.941116204557255 185.41013748664884 0.7699632355730082
5.946343759510671 191.65494224368706 0.7794634547985834
5.951571314464087 191.2402118982825 0.7790346132132111
5.956798869417503 194.9949679120136 0.7851220105126739
5.96202642437092 201.3264883556192 0.8003456910790958
5.967253979324336 206.0071113798528 0.8089018633421806
5.972481534277752 216.04932288829087 0.8244170927813539
5.977709089231168 223.51947917386326 0.8349620132434865
5.982936644184584 233.3597625035127 0.8511203106597671
5.988164199138001 244.43359561170323 0.867114708265235
5.993391754091417 252.38018870044974 0.8758687843648126
5.998619309044833 263.9829176476342 0.8896501679797891
6.003846863998249 279.60667151374986 0.9058639342267824
6.009074418951665 306.1888037176462 0.9416457821617646
6.014301973905082 332.79263323205237 0.9777538287351584
6.019529528858498 366.64010880940685 1.022591998405147
6.024757083811914 407.0666131820169 1.0728975800680267
6.02998463876533 448.2245493267174 1.12205075914027
6.035212193718746 506.72153500736516 1.1905244198411675
6.040439748672163 572.5796831621751 1.2662359795761189
6.045667303625579 648.5830676706096 1.3488198136753582
6.050894858578995 737.2844260585251 1.4375941864526338
6.056122413532411 827.3012042616895 1.5238138409295268
6.061349968485827 920.8415697516311 1.6073255013399266
6.066577523439244 1016.0648953795785 1.6908191916613873
6.07180507839266 1102.475213186071 1.7655809362286499
6.077032633346076 1167.9913181758318 1.8172490638663727
6.082260188299492 1207.950644245306 1.8490316821336326
6.087487743252908 1214.3961628641628 1.8540080118342392
6.092715298206325 1194.7615738404622 1.8428307210904264
6.097942853159741 1154.394160284515 1.8142562028689306
6.103170408113157 1091.246408766853 1.7652172600449476
6.108397963066573 1010.2663671114763 1.6992490985013158
6.113625518019989 918.0827115879023 1.6211240921023853
6.118853072973406 825.2345052141126 1.5387309900983357
6.124080627926822 737.4976829157164 1.4552084155617848
6.129308182880238 656.8984508537224 1.3758998833477811
6.134535737833654 588.494495602769 1.3087372095014687
6.1397632927870704 525.4103613362794 1.239971254281883
6.144990847740487 473.15296566809997 1.1826628751170043
6.150218402693903 426.0010042089421 1.1274588611049587
6.155445957647319 389.26331812005236 1.0803426053751273
6.160673512600735 356.29908676757054 1.038170806225724
6.1659010675541515 329.06678609792556 1.004505733438503
6.171128622507568 309.6714816165693 0.981106395191816
6.176356177460984 298.1094203355065 0.9706905911046666
6.1815837324144 283.591455600233 0.9561601151898173
6.186811287367816 268.6083786557043 0.9360420679001393
6.1920388423212325 256.21777056057437 0.9232881758272067
6.197266397274649 247.8030025282462 0.9115333116961588
6.202493952228065 244.90927761550293 0.9097261207400955
6.207721507181481 236.1605285181377 0.8872131743352488
6.212949062134897 228.41193826734678 0.8701975479310706
6.2181766170883135 216.8360876334205 0.848520971246881
6.22340417204173 211.41481224949175 0.8403492440025303
6.228631726995146 207.93503470881356 0.8339540860749007
6.233859281948562 207.09105896628643 0.8365506148969949
6.239086836901978 205.81441731585352 0.8336310311605823
6.2443143918553945 203.5514138448809 0.8319524370386312
6.249541946808811 205.41475756498633 0.8383855503387533
6.254769501762227 198.69886725412215 0.8134277759548492
6.259997056715643 198.22196316284644 0.810758422358059
6.265224611669059 193.34675985592267 0.8053944278716503
6.2704521666224755 188.67039479620175 0.8057560956653393
6.275679721575892 187.8029940679957 0.8055583784248266
6.280907276529308 191.04446671988168 0.8158018676447554
6.286134831482724 194.40918258711167 0.8211748369644608
6.29136238643614 197.00870429583182 0.8241528181541798
6.2965899413895565 196.20451552842158 0.822741489566551
6.301817496342973 197.6806827993894 0.8247098738089021
6.307045051296389 197.63853885323854 0.8246234097684294
6.312272606249805 195.44028984817908 0.8183283531042488
6.317500161203221 192.66866975241098 0.8070919795117366
6.3227277161566375 191.51645248110614 0.8075854976533422
6.327955271110054 188.7400117564129 0.7982107435055017
6.33318282606347 187.4258976917586 0.7996108057893425
6.338410381016886 183.3855844562413 0.7939777099321046
6.343637935970302 188.56657981350276 0.802473569722852
6.3488654909237185 189.46384615515902 0.8036136650586275
6.354093045877135 190.54077670569177 0.805913306551574
6.359320600830551 190.10286145501726 0.807422026790149
6.364548155783967 187.91424254301418 0.8018633046717156
6.369775710737383 189.08153169233728 0.8004609200589615
6.3750032656908 185.0235847662156 0.7917837769589591
6.380230820644216 184.59759510114338 0.791221450821504
6.385458375597632 183.05426851615988 0.7830359579512864
6.390685930551048 182.06362829580974 0.7798497895931203
6.395913485504464 185.40380285262071 0.7823539745148026
6.401141040457881 184.79615715326804 0.7810205588510082
6.406368595411297 183.64500728163736 0.7826583277180481
6.411596150364713 185.34502521998357 0.780604446993677
6.416823705318129 186.05411807678556 0.7808133739569774
6.422051260271545 190.3935042339723 0.790082296025904
6.427278815224962 189.20615879738077 0.785882322187829
6.432506370178378 188.1618457606682 0.7866920327568563
6.437733925131794 187.39242870883209 0.7846630035373467
6.44296148008521 189.7686200275915 0.7855700677242367
6.448189035038626 192.5040291664694 0.7907755894924778
6.453416589992043 191.16934424032763 0.7857331003051268
6.458644144945459 192.01898619101837 0.7847435878599012
6.463871699898875 191.38129786110684 0.7765645257349347
6.469099254852291 191.92348109291763 0.773342131957375
6.474326809805707 192.30206456829958 0.7738808690908768
6.479554364759124 196.85927584277505 0.7816881381465088
6.48478191971254 201.06095789012838 0.7913565122102934
6.490009474665956 206.81552685433002 0.7996681135505879
6.495237029619372 208.16491535494956 0.7975035533810574
6.500464584572788 205.85587565199805 0.7877172556191685
6.505692139526205 206.89975321081496 0.7836585296453348
6.510919694479621 211.24155955134668 0.7872934135451345
6.516147249433037 217.34675845728597 0.7953825260798087
6.521374804386453 221.0752282747096 0.7976266661524058
6.526602359339869 221.1698177414225 0.7928714745364491
6.531829914293286 227.6584439574349 0.7981099242211495
6.537057469246702 235.30973464853295 0.8052668635413999
6.542285024200118 251.2025816949544 0.8239435356600179
6.547512579153534 264.6924844274914 0.837292584395193
6.55274013410695 274.94310149560107 0.8462502905408953
6.557967689060367 286.4575314171299 0.8563637572957886
6.563195244013783 296.5807367018152 0.8666283803762166
6.568422798967199 312.3343836539341 0.8886636135296798
6.573650353920615 326.2154427290762 0.906689171552798
6.5788779088740315 338.6068794118888 0.9212778071162742
6.584105463827448 348.13882688243297 0.9334141534345101
6.589333018780864 347.39800160058803 0.931587241635204
6.59456057373428 342.5373946527929 0.925448002803457
6.599788128687696 332.37098896321965 0.9126962292396293
6.6050156836411125 317.753668755008 0.8909622108297538
6.610243238594529 301.19688667918143 0.8693800858858874
6.615470793547945 289.797754937815 0.8564027634975903
6.620698348501361 280.8311807941593 0.8479846371905512
6.625925903454777 275.99887404105823 0.8430540395993645
6.6311534584081935 268.0149810685298 0.8357252888249976
6.63638101336161 257.3961738269145 0.8252765166994295
6.641608568315026 251.57431450023222 0.8178954573761403
6.646836123268442 244.47976225374708 0.8070540723398686
6.652063678221858 238.525226048361 0.7979174095373103
6.6572912331752745 234.18670551556116 0.7956026907764037
6.662518788128691 226.12009245161676 0.7826367070727549
6.667746343082107 225.12310333671493 0.785174403379446
6.672973898035523 226.9742290173377 0.7932667313937681
6.678201452988939 223.3459203744005 0.789714435603508
6.6834290079423555 223.24220962501857 0.7942948078155244
6.688656562895772 224.2229404361591 0.7943246822831627
6.693884117849188 222.31036077457193 0.7900871793887418
6.699111672802604 221.4379126042739 0.7954689911130419
6.70433922775602 218.03179522270017 0.7885705766187779
6.7095667827094365 217.28425040303995 0.7862243337992446
6.714794337662853 216.09382202239325 0.7831651565739016
6.720021892616269 217.90577969954347 0.7841801103993274
6.725249447569685 217.80150174811376 0.7853229546138188
6.730477002523101 220.45122738424502 0.7914670657108213
6.7357045574765175 220.67830444898402 0.7868258330974932
6.740932112429934 217.80114782934695 0.7775513458249775
6.74615966738335 217.77142046546354 0.774683884751189
6.751387222336766 218.29130007749356 0.7744809570145287
6.756614777290182 222.94338429769962 0.7847520131082943
6.7618423322435985 224.62904829799177 0.7897713453423711
6.767069887197015 224.06142223459466 0.7873580566593517
6.772297442150431 222.89655660516937 0.7855814050183735
6.777524997103847 221.2822041514216 0.7789310082590523
6.782752552057263 221.84926896250246 0.7782779789909259
6.7879801070106796 221.89545157023116 0.7808008170158072
6.793207661964096 222.74384754796293 0.7824641411294779
6.798435216917512 223.97078504286117 0.7867442261025089
6.803662771870928 227.43255531298252 0.7866084368681632
6.808890326824344 229.25464306971656 0.7845374363289973
6.814117881777761 232.1108945914185 0.7850627306060142
6.819345436731177 230.86342710115588 0.7815054960515115
6.824572991684593 230.8285226677985 0.7834982839618504
6.829800546638009 232.0409022465642 0.7854663104468388
6.835028101591425 230.78790220627428 0.7843163078494276
6.840255656544842 234.50175063647077 0.7906301589335972
6.845483211498258 237.90888301123744 0.7977557255793781
6.850710766451674 241.3125911231045 0.8040006565924936
6.85593832140509 245.7371569771174 0.8044972905616599
6.861165876358506 247.2789342562819 0.8031196920595843
6.866393431311923 248.6694718338141 0.8010198471381031
6.871620986265339 251.21143848037934 0.802492044249255
6.876848541218755 252.65814557006428 0.8031007241493607
6.882076096172171 255.5375256046638 0.8063840537700684
6.887303651125587 255.6980242787377 0.8041664561274974
6.892531206079004 256.7259298240794 0.8025220051156603
6.89775876103242 260.71611503654077 0.8042062478943958
6.902986315985836 265.0821375968749 0.8090462841235683
6.908213870939252 269.8224421978547 0.8112318954575748
6.913441425892668 274.54664943404157 0.8150854154208892
6.918668980846085 281.9553563911314 0.8258334971947383
6.923896535799501 286.3052915729322 0.8311172957882293
6.929124090752917 290.58200748803057 0.8350333191541471
6.934351645706333 291.04823483361866 0.8327469844925874
6.939579200659749 291.5356876535505 0.8288242242396731
6.944806755613166 294.86689301739466 0.8322781230541065
6.950034310566582 305.499865682773 0.845994185652487
6.955261865519998 317.0961108660142 0.8589782331193871
6.960489420473414 328.37494969520344 0.8715360246606545
6.96571697542683 339.77332918968335 0.8820668538572523
6.970944530380247 349.34675087121406 0.8898144335368855
6.976172085333663 366.8347829894198 0.9079359221844039
6.981399640287079 390.4577105408283 0.9336096857930907
6.986627195240495 415.0367971874916 0.959198896755299
6.9918547501939114 447.21631981956796 0.9938169226353266
6.997082305147328 492.3123405827401 1.0410111234966426
7.002309860100744 554.5933475877058 1.1032443582500044
7.00753741505416 655.600635021224 1.198990703612525
7.012764970007576 787.5235587961754 1.313518492561414
7.0179925249609925 954.2759326085775 1.446785586279573
7.023220079914409 1126.1176753325244 1.5701448947485814
7.028447634867825 1270.5319842797549 1.663425187434057
7.033675189821241 1371.7805981854165 1.7243841710595822
7.038902744774657 1417.5215224105903 1.7504632251620864
7.0441302997280735 1393.043839513529 1.7352659352995745
7.04935785468149 1322.1156182926763 1.6922363301589882
7.054585409634906 1215.1452426340247 1.6219432639631473
7.059812964588322 1094.1576547323493 1.5384998211391094
7.065040519541738 979.8872264625445 1.4557601382554421
7.0702680744951545 874.3054034337839 1.3748112683233278
7.075495629448571 785.0559149724259 1.3013147737523962
7.080723184401987 714.7644717895263 1.239348782680674
7.085950739355403 668.6664764604379 1.1987756540542645
7.091178294308819 637.8367414870473 1.1713391255737
7.0964058492622355 614.4750670641546 1.1499989172345322
7.101633404215652 594.5025592096923 1.1313216817255802
7.106860959169068 577.1907581460599 1.1138796946014333
7.112088514122484 564.4163414575751 1.102468135283085
7.1173160690759 551.7706139921413 1.0900348038600576
7.1225436240293165 543.7098017626702 1.082558098340262
7.127771178982733 531.7562910502353 1.0703232950450574
7.132998733936149 524.4001812484336 1.0619091016096407
7.138226288889565 516.3641230351765 1.052180237341777
7.143453843842981 510.79909740658707 1.0471274634877774
7.1486813987963975 508.22412739874085 1.0463603053477837
7.153908953749814 504.1863345683381 1.0442249017177125
7.15913650870323 500.907578764912 1.0401708039322546
7.164364063656646 501.6926095794644 1.0392969108313421
7.169591618610062 503.3573246304505 1.0373883454959818
7.1748191735634785 511.5419262089432 1.045279071142478
7.180046728516895 527.8866855433755 1.0607811248862205
7.185274283470311 556.3335989117535 1.0889871937506126
7.190501838423727 595.4198862444343 1.1248695837417597
7.195729393377143 654.484229797323 1.1775054649196655
7.2009569483305595 740.4953142517226 1.252389509443593
7.206184503283976 854.363530057821 1.3439554047327726
7.211412058237392 993.2908518366555 1.4479491273235545
7.216639613190808 1134.1364204320005 1.545509096123009
7.221867168144224 1281.1383421759485 1.6410585244639837
7.227094723097641 1418.7161194371067 1.7267482636330096
7.232322278051057 1535.5002416833852 1.7967495336116053
7.237549833004473 1606.6167212931766 1.8361117183813869
7.242777387957889 1610.3796451051412 1.834899896997296
7.248004942911305 1551.0695193762328 1.7997583747916983
7.253232497864722 1429.7733284795063 1.7272833304386823
7.258460052818138 1259.3754583868229 1.621057316757683
7.263687607771554 1071.2417757708845 1.4935606829087094
7.26891516272497 887.9383944373765 1.359057898249642
7.274142717678386 734.3563781326126 1.2378769601000918
7.279370272631803 610.0643425326024 1.1295633684647355
7.284597827585219 515.7340739231043 1.0411546325670673
7.289825382538635 453.51321661394195 0.978675755524857
7.295052937492051 412.2564319878796 0.9358818398178755
7.300280492445467 381.28368934995996 0.9028632250389645
7.305508047398884 355.4681203437159 0.8732570137673036
7.3107356023523 342.6498835496883 0.8579303072779452
7.315963157305716 331.4071696004671 0.8447622406540823
7.321190712259132 324.683091389458 0.838104153015997
7.326418267212548 320.167706428899 0.8329939697744816
7.331645822165965 316.4353582894806 0.8292826385820018
7.336873377119381 310.41762621879985 0.8229051532162721
7.342100932072797 305.8590628941413 0.8186161261482943
7.347328487026213 303.3623180512165 0.81597089974886
7.352556041979629 301.13546472841824 0.8133439400381849
7.357783596933046 302.20088684985336 0.814719281916123
7.363011151886462 302.52268387860164 0.8163641638028865
7.368238706839878 298.5129989957124 0.811870332559791
7.373466261793294 302.4888208976255 0.8168438573841856
7.37869381674671 300.59510797050655 0.8133528615217384
7.383921371700127 304.3638716140284 0.8190017730252966
7.389148926653543 300.38091516734045 0.8141341761383746
7.394376481606959 299.4953399998899 0.8130170988134091
7.399604036560375 298.0817968575093 0.8111664700211254
7.4048315915137914 298.4458913665907 0.8087059417724481
7.410059146467208 299.4751597705831 0.8080131390097194
7.415286701420624 298.8986041943714 0.8082671033226919
7.42051425637404 299.71360944596233 0.8102961373745384
7.425741811327456 298.741980931839 0.8103840003837376
7.4309693662808725 305.1961614863819 0.8193607612392696
7.436196921234289 304.13917723949544 0.8145998955842976
7.441424476187705 304.07927549932805 0.812524189331513
7.446652031141121 306.3912539187216 0.8118756972595287
7.451879586094537 308.8704147307919 0.8149395148168994
7.4571071410479535 315.64979449872914 0.8245628606089594
7.46233469600137 319.3492390572761 0.8280948215202731
7.467562250954786 319.91791508950274 0.8296187537071377
7.472789805908202 317.9157787301358 0.8239769646242338
7.478017360861618 317.8744980362769 0.8225521446482439
7.4832449158150345 324.3650335853032 0.8282194699487563
7.488472470768451 331.1715748301812 0.8356244041274066
7.493700025721867 341.2597177053661 0.8489038271140453
7.498927580675283 352.2866507535441 0.8604432026911956
7.504155135628699 365.59897237134993 0.8749854998131413
7.5093826905821155 376.2665333557162 0.8845339029609243
7.514610245535532 384.43896850533605 0.8926532170640811
7.519837800488948 394.75624260155126 0.9018538685027958
7.525065355442364 403.0225059021813 0.9099951835218117
7.53029291039578 407.65572121769804 0.9129735104351538
7.5355204653491965 411.513740596395 0.9170953675228234
7.540748020302613 412.623669883225 0.9182107928267215
7.545975575256029 412.85016461531814 0.917197540235526
7.551203130209445 410.9648254406464 0.9149030334261848
7.556430685162861 411.09935544786765 0.9150150011607799
7.5616582401162775 409.91216868853155 0.9135664283181979
7.566885795069694 407.2910634513483 0.9114841299345191
7.57211335002311 399.8899320153674 0.9030578886939802
7.577340904976526 392.16189475631927 0.8919017676614351
7.582568459929942 381.06224256451833 0.877859283741167
7.5877960148833585 377.47354226499516 0.8742616510013271
7.593023569836775 374.8842585275874 0.8735166849902377
7.598251124790191 374.5175580186214 0.8739878155734597
7.603478679743607 375.53813531769634 0.8742488708664897
7.608706234697023 378.7248848342979 0.8778199964857124
7.6139337896504395 378.00248339007237 0.876541959591918
7.619161344603856 378.9229375197566 0.8765174383083695
7.624388899557272 380.70999864643846 0.8775269067658751
7.629616454510688 382.5779096644147 0.8798256915631353
7.634844009464104 384.1791042100091 0.8817471963593354
7.6400715644175206 386.6643008451454 0.8839247196072376
7.645299119370937 394.68365495973643 0.891958025779369
7.650526674324353 402.5463721608674 0.8996247197877307
7.655754229277769 411.1410382211691 0.9084990334439178
7.660981784231185 417.59586728462835 0.9152765279467343
7.666209339184602 426.33799402168927 0.9239980757526762
7.671436894138018 438.09206361529533 0.9366671586195912
7.676664449091434 449.53383137353836 0.9464494548920245
7.68189200404485 464.71926041983517 0.9614774111007166
7.687119558998266 479.58183017205215 0.9743697575655137
7.692347113951683 496.7008127166273 0.9902311482989551
7.697574668905099 516.1568811917425 1.0085987254844564
7.702802223858515 533.5840047872226 1.0243353904174413
7.708029778811931 549.196844967908 1.0383550754273796
7.713257333765347 559.5538897565797 1.0466894453041533
7.718484888718764 557.0870294336894 1.0430417698164258
7.72371244367218 550.8392452292361 1.0374511532129336
7.728939998625596 544.0037956784936 1.0303240914903173
7.734167553579012 538.8125334689255 1.0257970510220265
7.739395108532428 538.7705131075719 1.025233398083704
7.744622663485845 537.6690022952841 1.0249205798984182
7.749850218439261 538.775340186618 1.0265836444327414
7.755077773392677 536.3682143439065 1.0242362274871901
7.760305328346093 529.854826698482 1.0176534994718092
7.765532883299509 522.0393460750872 1.0093966106649248
7.770760438252926 509.9556519575906 0.9976364188653708
7.775987993206342 499.4866987172346 0.9880181442008211
7.781215548159758 489.4865719521095 0.9786576945067877
7.786443103113174 480.8987087756366 0.9706503054702583
7.79167065806659 476.58354629198755 0.9669110288059267
7.796898213020007 467.49872651502073 0.9566438106703632
7.802125767973423 461.4575513645737 0.9501324336110512
7.807353322926839 457.0191922183089 0.9446949844391255
7.812580877880255 448.7504908735626 0.9360891466117053
7.817808432833671 443.2004569039262 0.9296375574704085
7.823035987787088 438.48728618042225 0.9233168977838765
7.828263542740504 436.8593051255804 0.9214335370138803
7.83349109769392 438.5885769982116 0.9218244520986774
7.838718652647336 439.75550115368014 0.922930886754006
7.8439462076007525 443.90847452627065 0.9280013053254955
7.849173762554169 445.4257958284473 0.9291743178332399
7.854401317507585 449.1485418734646 0.932553742349519
7.859628872461001 451.8398134197343 0.93500562222432
7.864856427414417 460.1440374181916 0.9424977166057648
7.8700839823678335 466.0474529564489 0.9489225264931849
7.87531153732125 477.93302447019727 0.9598765272707966
7.880539092274666 490.0950705088786 0.9705962921441337
7.885766647228082 502.782523219352 0.982419438170911
7.890994202181498 514.545365241089 0.9931314729984607
7.8962217571349145 527.2403465651917 1.0052651614970514
7.901449312088331 540.4708095767146 1.017855976755404
7.906676867041747 553.3842976056719 1.0289642977292084
7.911904421995163 564.0697764078184 1.0367759601236801
7.917131976948579 580.5730573341272 1.050445857358878
7.9223595319019955 598.8014098882398 1.0666557240607926
7.927587086855412 612.2423205743197 1.078535497882798
7.932814641808828 628.3397276087599 1.0916829221352173
7.938042196762244 641.2020445173432 1.1030374772086864
7.94326975171566 649.1493930265844 1.1101959625585487
7.9484973066690765 657.7462986528641 1.1162564078312003
7.953724861622493 664.521621071203 1.1196954077305004
7.958952416575909 676.6401319782384 1.1277863496194165
7.964179971529325 693.4612352850211 1.1419175040326837
7.969407526482741 698.0064810126266 1.1456245880496139
7.9746350814361575 702.5801452881778 1.148359708464771
7.979862636389574 702.5485759638043 1.1482752377385173
7.98509019134299 697.7973314184864 1.1429373768972608
7.990317746296406 693.6076931293703 1.1402666556795922
7.995545301249822 688.6997243526049 1.1364884150989618
8.000772856203238 679.0140545137451 1.1285221965083232
8.006000411156654 665.7185525805036 1.117692959177748
8.01122796611007 651.6923373476066 1.105919103550745
8.016455521063486 636.0482783477477 1.0918326977612058
8.021683076016902 625.3486358437357 1.0827572085942705
8.026910630970319 612.2187978269384 1.0703461586892564
8.032138185923735 601.8667134356248 1.0601415290370075
8.037365740877151 591.6202448600399 1.0498933333061837
8.042593295830567 585.4624322042183 1.0440458484073327
8.047820850783983 577.5790199858977 1.039114386635192
8.0530484057374 566.3283974022488 1.0287579929452881
8.058275960690816 555.0720234830686 1.017669067284193
8.063503515644232 548.5389299853292 1.010943915796728
8.068731070597648 544.9914062384202 1.0069404011712342
8.073958625551064 540.8359768519333 1.0029496182246531
8.07918618050448 537.5261660894065 0.9995468448332989
8.084413735457897 535.2564177145509 0.9967524554002569
8.089641290411313 538.9295095843102 1.000485800453682
8.09486884536473 543.5866233611686 1.0056553005842312
8.100096400318145 543.9292683866479 1.005990356153443
8.105323955271562 541.7447831156553 1.002631706177824
8.110551510224978 536.626272957414 0.996120636077318
8.115779065178394 536.4430347068006 0.9957016551659336
8.12100662013181 535.067112501908 0.9939506914972306
8.126234175085226 540.4300927877631 0.9980305945055761
8.131461730038643 543.748316094642 1.0012298128231019
8.136689284992059 553.4082170834755 1.0095366849126173
8.141916839945475 571.0768369690608 1.026172064515133
8.147144394898891 591.2513935046569 1.0435123232829941
8.152371949852308 617.3882142908647 1.0642595345452666
8.157599504805724 646.2203684455734 1.0884091876036752
8.16282705975914 674.0177997140294 1.1104891050695749
8.168054614712556 697.6482122526178 1.1294523811118449
8.173282169665972 715.8556848683021 1.1435757962046704
8.178509724619389 723.603119953398 1.1491636850599223
8.183737279572805 733.5419567220378 1.1575784523063102
8.188964834526221 730.1513175186174 1.1532018230736547
8.194192389479637 725.9026390489358 1.1488690183562544
8.199419944433053 720.2550441640295 1.1432080785608527
8.20464749938647 709.1155097763112 1.1353894737839074
8.209875054339886 700.5613303740566 1.1290507899832223
8.215102609293302 688.8812044575707 1.1196350971579065
8.220330164246718 676.7596000255651 1.108381719315367
8.225557719200134 672.561078802565 1.1045244380574677
8.23078527415355 667.9213391310143 1.1002867091612938
8.236012829106967 669.5705676144189 1.1024144480177447
8.241240384060383 667.6142147631434 1.1000831365972437
8.2464679390138 665.9643485098214 1.0986956711094005
8.251695493967215 665.1554300882702 1.0973578732446765
8.256923048920632 662.0641209793691 1.0939180669532826
8.262150603874048 656.4549528213341 1.0882282087877644
8.267378158827464 653.8654323884398 1.0858075905293996
8.27260571378088 649.5522787775515 1.0813363100233655
8.277833268734296 644.8125448887707 1.076626375729837
8.283060823687713 637.713239993834 1.0706707324192821
8.288288378641129 629.9340310148445 1.0645323596720715
8.293515933594545 628.2806767435527 1.0640555877778
8.298743488547961 627.2502509590365 1.0621312471557582
8.303971043501377 632.8064390425322 1.0669698518184152
8.309198598454794 637.729997470687 1.071419470464396
8.31442615340821 638.6232180444147 1.0725744753757946
8.319653708361626 645.785354744313 1.0786073551130122
8.324881263315042 643.5271095209135 1.0752405652796204
8.330108818268458 653.4019851013043 1.082332808671442
8.335336373221875 657.5242182542141 1.0841047932064913
8.34056392817529 666.0062186546213 1.0896858606237227
8.345791483128707 673.9552123116508 1.095196561393598
8.351019038082123 676.0937261540514 1.0957459449199927
8.35624659303554 678.8578155575526 1.098303895542898
8.361474147988956 674.1228673934959 1.0940105408621952
8.366701702942372 678.471265557716 1.0984143585674861
8.371929257895788 686.7526989843947 1.1041726671080767
8.377156812849204 696.9769942361261 1.1125847211007442
8.38238436780262 699.8128526236484 1.1141857515531746
8.387611922756037 694.1730167980122 1.1096963484060272
8.392839477709453 683.3163849833646 1.1001054042463163
8.398067032662869 670.1165512535977 1.0896852323712474
8.403294587616285 655.6210594604983 1.0781788084326722
8.408522142569701 645.0903929782484 1.069893609740504
8.413749697523118 632.9831229434582 1.059185563868757
8.418977252476534 620.1817382296812 1.048186229904894
8.42420480742995 605.9004853630227 1.034755329117135
8.429432362383366 596.4107616076141 1.0258646443187476
8.434659917336782 588.2681059928326 1.0192772445559937
8.439887472290199 579.8526645541119 1.01204123558999
8.445115027243615 568.3021569406432 1.0024262190671245
8.450342582197031 556.0293789450286 0.9915308986327873
8.455570137150447 547.977226241842 0.9839666453509851
8.460797692103863 549.2455228285504 0.9849441518662022
8.46602524705728 546.7287375829732 0.9816526354948761
8.471252802010696 538.0696162509553 0.9726496736541087
8.476480356964112 531.2876068347929 0.9661670237443335
8.481707911917528 528.2009684537775 0.9632110890277383
8.486935466870944 525.5682698868492 0.9616230231445848
8.49216302182436 527.2146772574407 0.9637369617511204
8.497390576777777 525.3501586276464 0.9615269567756832
8.502618131731193 523.9496095857454 0.9596968791224634
8.50784568668461 523.2476984800013 0.9594671457695663
8.513073241638025 519.6598736830525 0.9544471381808909
8.518300796591442 517.1275470676646 0.9509865403853555
8.523528351544858 513.1474313693496 0.9471760812855299
8.528755906498274 514.7048181320291 0.9477486832282519
8.53398346145169 512.5701778910235 0.945972948758616
8.539211016405106 510.7385134728047 0.9447476345023417
8.544438571358523 512.500714465967 0.9466187143436837
8.549666126311939 511.6358779947236 0.9463388218461172
8.554893681265355 513.9797995024373 0.9480155145966259
8.560121236218771 512.7652249333264 0.9451099252413502
8.565348791172188 513.8564661147276 0.9459747662862429
8.570576346125604 517.9536783529151 0.9492562981062274
8.57580390107902 515.7554052325715 0.946929361349172
8.581031456032436 515.0376234865913 0.9455662345082984
8.586259010985852 514.0596341444727 0.944683415102379
8.591486565939269 514.5807597874849 0.9450277470724724
8.596714120892685 520.0584856554475 0.9501521948076157
8.601941675846101 518.1578184851629 0.9479588230284737
8.607169230799517 517.4646689097231 0.9458617245900494
8.612396785752933 518.0641681757767 0.9453326752724809
8.61762434070635 518.8777181638595 0.9457747611651208
8.622851895659766 522.6084771939464 0.9499785055913587
8.628079450613182 527.2121324284429 0.9547855410559093
8.633307005566598 530.3856516584573 0.9578817975489452
8.638534560520014 535.2719900731047 0.9622437664182452
8.64376211547343 541.4021643358408 0.9678074234981435
8.648989670426847 547.4053628710847 0.9716287946345313
8.654217225380263 554.0564920526218 0.9760847970042795
8.65944478033368 562.3802179994954 0.982000462341514
8.664672335287095 565.3476150442543 0.9840833052187472
8.669899890240512 571.9695169550396 0.989723577907239
8.675127445193928 583.2063880096181 0.9997195836252358
8.680355000147344 590.9248602306164 1.0054447994604865
8.68558255510076 599.962880534017 1.0126688667874089
8.690810110054176 608.5729492975485 1.0188632582178874
8.696037665007593 620.2597305303386 1.027402768418686
8.701265219961009 632.3098007954663 1.0366980630468914
8.706492774914425 651.6773278452264 1.0520755294981552
8.711720329867841 667.0918902010801 1.0653874944584807
8.716947884821257 678.5523906868142 1.0736215952833577
8.722175439774674 685.6084047948689 1.078581556722093
8.72740299472809 684.6179146857428 1.0766480651884487
8.732630549681506 683.053184870845 1.076105261852129
8.737858104634922 676.0991163286973 1.0713330508697376
8.743085659588338 672.5122284293909 1.06923931758513
8.748313214541755 666.7027216266498 1.065565709943772
8.75354076949517 659.3186204831296 1.0600075980829964
8.758768324448587 653.2974150952665 1.0544911976890086
8.763995879402003 639.743918693487 1.042311065595317
8.76922343435542 624.7123602520193 1.0286228055918114
8.774450989308836 612.3072769182463 1.0163718062495959
8.779678544262252 604.0859596292815 1.008153203185132
8.784906099215668 596.124570430437 1.0008176023578759
8.790133654169084 593.3187531745584 0.9994544799327267
8.7953612091225 585.3857577291249 0.992412753857521
8.800588764075917 580.5726161190477 0.9882386255209995
8.805816319029333 578.5037722236967 0.9861070945454384
8.811043873982749 576.2961458110456 0.9852604009382115
8.816271428936165 572.8537284372562 0.982508516381894
8.821498983889581 571.0885465038152 0.9811699481357066
8.826726538842998 569.2928982216417 0.9795900716133973
8.831954093796414 568.1870027439461 0.9773503476655607
8.83718164874983 563.373567494168 0.9719576312407517
8.842409203703246 562.2422688249112 0.9702793382713827
8.847636758656662 560.547640072921 0.9685245182767587
8.852864313610079 558.7601989084686 0.9665111165775491
8.858091868563495 563.4168678348365 0.9699419595662665
8.863319423516911 567.518997764917 0.9743268030552554
8.868546978470327 567.4945310193613 0.9735447011575613
8.873774533423743 564.5850620883498 0.9707323639417295
8.87900208837716 560.3944748611327 0.9662721058530012
8.884229643330576 565.7198455001977 0.9703558241509274
8.889457198283992 570.8970711246849 0.9747757818014172
8.894684753237408 574.6574571922099 0.9779557977196047
8.899912308190824 574.8854598905424 0.9783451767579503
8.90513986314424 572.084811116666 0.9753138670046198
8.910367418097657 571.0162009329224 0.9734037493026767
8.915594973051073 575.2199458427028 0.9764025124371342
8.92082252800449 580.5641061061773 0.9796731410738645
8.926050082957905 583.714406278232 0.9819957871146685
8.931277637911322 586.8806302022151 0.9846563484508065
8.936505192864738 587.8290621780449 0.9857686098155001
8.941732747818154 588.9516301374669 0.9877079667504949
8.94696030277157 591.7677490746822 0.9892657149043815
8.952187857724986 591.727474415792 0.9879613533795333
8.957415412678403 596.7707874185703 0.9909927761378036
8.962642967631819 602.6164497496483 0.9954159685176543
8.967870522585235 608.0545370079635 1.0003658224346836
8.973098077538651 611.0216831107311 1.0023970549459067
8.978325632492067 612.8671389714729 1.0039829147731418
8.983553187445484 613.5369908524303 1.0048071796059268
8.9887807423989 618.7328853230387 1.007996049248
8.994008297352316 623.7899492258584 1.012066136707986
8.999235852305732 628.1726760949152 1.015554880081683
9.004463407259149 635.5658319175072 1.0209825447261562
9.009690962212565 644.6468423493744 1.0274661460809882
9.014918517165981 656.807223559914 1.036517384144287
9.020146072119397 670.837975972163 1.0474852265167685
9.025373627072813 680.406618290483 1.0536215345048063
9.03060118202623 692.2678453101491 1.0609041435379991
9.035828736979646 704.6320014026336 1.0699189794234918
9.041056291933062 720.4621573653111 1.0825005642519978
9.046283846886478 737.0849704871811 1.0949711615307125
9.051511401839894 750.8931923617206 1.104767677555118
9.05673895679331 770.3384557098777 1.117593198090161
9.061966511746727 793.4103072997823 1.1343727670571944
9.067194066700143 820.927775424943 1.1536807032776712
9.07242162165356 844.8221396046625 1.169173702509678
9.077649176606975 861.6214449621037 1.1794157192741805
9.082876731560392 878.8650279831968 1.191008637477979
9.088104286513808 890.108100755404 1.198413495282618
9.093331841467224 895.4204448929988 1.2016515309699443
9.09855939642064 897.4973111311269 1.2026332295122077
9.103786951374056 897.4042386222816 1.2030383493782566
9.109014506327473 889.0342420034091 1.1965796242380937
9.114242061280889 880.3554157391923 1.1902851573828872
9.119469616234305 872.0236336385627 1.1830911641225985
9.124697171187721 860.9932296011615 1.174924155381973
9.129924726141137 851.8749102902949 1.168587682378579
9.135152281094554 843.9714232025237 1.1632274594770855
9.14037983604797 841.9033761055813 1.162076380777402
9.145607391001386 846.5878451517401 1.1653533256763187
9.150834945954802 856.3407991017921 1.1721818173908254
9.156062500908218 871.3277613801604 1.1828118131804486
9.161290055861635 884.1169360362207 1.2003731537680822
9.16651761081505 899.1178895891644 1.2172773129364873
9.171745165768467 910.5299822976947 1.2297752851381196
9.176972720721883 915.9405242525779 1.2361961267292585
9.1822002756753 921.2847634358652 1.2428388672316546
9.187427830628716 919.3227894287136 1.244698967866577
9.192655385582132 914.0282877386278 1.2437143566475337
9.197882940535548 906.2232446018862 1.240185842532284
9.203110495488964 892.6782237030291 1.2325705855366895
9.20833805044238 882.7856964701552 1.2279980460251325
9.213565605395797 875.7562574521487 1.2246189274297932
9.218793160349213 860.3064313201365 1.2162702019765919
9.224020715302629 853.5819515583538 1.2140580520502402
9.229248270256045 844.2385262198351 1.2088366424619996
9.234475825209461 831.2213904338954 1.2009838350966098
9.239703380162878 821.5973673565632 1.1946771654576818
9.244930935116294 815.0444107407255 1.1904789972432355
9.25015849006971 812.6742551287464 1.1905314689845539
9.255386045023126 812.7472336172473 1.1926408276630893
9.260613599976542 811.7011678249313 1.1932833677649755
9.265841154929959 809.2296577004181 1.1947215884967441
9.271068709883375 808.9560993253185 1.1957415690999644
9.276296264836791 814.2697001538685 1.2011204865536445
9.281523819790207 816.4973497704847 1.202923300965351
9.286751374743623 825.1096847542127 1.2090525824251765
9.29197892969704 835.0895149618293 1.217727907127936
9.297206484650456 849.4064002357583 1.2297319144499799
9.302434039603872 856.4895074283238 1.236241500562806
9.307661594557288 862.2191849155504 1.24202124356275
9.312889149510704 859.0542772369578 1.2406152249472326
9.31811670446412 851.1928547205603 1.2354941056286268
9.323344259417537 842.1588812066526 1.2309528319388734
9.328571814370953 828.2212110290498 1.222561757281547
9.33379936932437 809.6830695727235 1.2091381888357933
9.339026924277785 786.1907417228026 1.1919986919825991
9.344254479231202 757.6992248448705 1.1687590712749767
9.349482034184618 738.5578227908168 1.1543424653160301
9.354709589138034 720.4816667619573 1.141298434057057
9.35993714409145 706.1411503638227 1.1313964732268282
9.365164699044866 691.5890533786207 1.1209763932650278
9.370392253998283 680.6168943599861 1.1128219926972447
9.375619808951699 674.1272952502077 1.1079176715277148
9.380847363905115 669.6607965777793 1.104525629105459
9.386074918858531 670.1816781871179 1.106545350441846
9.391302473811947 669.2287014061143 1.1073637463217196
9.396530028765364 667.4741995030616 1.10659004078639
9.40175758371878 667.2623387364013 1.1078697991303883
9.406985138672196 665.7313522568746 1.1074651685537547
9.412212693625612 663.6095327503114 1.1048247383700767
9.417440248579029 658.1299070579737 1.0888157517683783
9.422667803532445 655.7804672337309 1.0797628625725544
9.427895358485861 652.8084028186754 1.0740253546364085
9.433122913439277 658.500739014705 1.0771994106310614
9.438350468392693 658.484253823876 1.0752390090300814
9.44357802334611 659.379637950376 1.0744858385919596
9.448805578299526 659.1836106558396 1.0705419776496654
9.454033133252942 658.3594607700607 1.0674719149308602
9.459260688206358 653.6190898191745 1.0609127067390216
9.464488243159774 649.9540563258327 1.056344033364147
9.46971579811319 650.7977381174495 1.0557573392629396
9.474943353066607 647.2763663325792 1.0518045569013128
9.480170908020023 646.7833310827614 1.0504286876313813
9.48539846297344 649.5796383116557 1.051528453779431
9.490626017926855 650.0312579477808 1.049874096896349
9.495853572880272 654.8456789395916 1.0537782922822163
9.501081127833688 658.3166863484871 1.0554799287988466
9.506308682787104 656.1826108839883 1.0522614923326
9.51153623774052 654.4884976425951 1.0495497668141505
9.516763792693936 652.2461962138219 1.046636452726704
9.521991347647353 652.704621710833 1.0462736322925064
9.527218902600769 653.6799468140173 1.0456488128001347
9.532446457554185 655.3560131713775 1.046211333091226
9.537674012507601 653.4053497674474 1.0423127625156607
9.542901567461017 653.9588050267113 1.0416909322711654
9.548129122414434 660.3662071016611 1.0461574480506073
9.55335667736785 662.6215211350533 1.0472911708783224
9.558584232321266 660.2804960131466 1.0444629465950024
9.563811787274682 656.3155925702858 1.0406386675657888
9.569039342228098 654.5682320322588 1.0398531338351733
9.574266897181515 652.4952650258474 1.037860981932675
9.57949445213493 653.1362768622812 1.0374212375817164
9.584722007088347 655.7896099045008 1.0382039494956867
9.589949562041763 661.0252138901009 1.0412730986831529
9.59517711699518 660.6131384830121 1.0396653569406946
9.600404671948596 662.8696966911467 1.040765233759648
9.605632226902012 659.9278139401476 1.0374921935972876
9.610859781855428 659.501340291479 1.036758643532092
9.616087336808844 662.3719824662973 1.0387830192490242
9.62131489176226 666.3353725786095 1.0408079231977903
9.626542446715677 671.470725071116 1.044422765168241
9.631770001669093 676.6245510248773 1.0488284283711398
9.636997556622509 675.2559514190049 1.0472282510831756
9.642225111575925 674.1254754176608 1.0451595122934023
9.647452666529341 670.5018816859839 1.0406067005028579
9.652680221482758 673.7386030311548 1.042847628900402
9.657907776436174 677.5040571503687 1.045461862741139
9.66313533138959 681.0328058669093 1.0481387431257285
9.668362886343006 686.7518161767472 1.0530257307971185
9.673590441296422 688.0402422669586 1.0536617619829887
9.678817996249839 690.7030182534695 1.0543168151651767
9.684045551203255 685.4728305012745 1.0490244764515475
9.689273106156671 683.539357745542 1.0470123868025198
9.694500661110087 686.7532664993462 1.0480582971491041
9.699728216063503 692.5844550775029 1.0527544544380962
9.70495577101692 698.3052111494004 1.0560621277817568
9.710183325970336 702.8816995250223 1.0592475804776242
9.715410880923752 704.2091804023988 1.0586596916333053
9.720638435877168 704.6007464097225 1.0580462977278515
9.725865990830584 701.162970867887 1.0555290797210273
9.731093545784 700.3745639449911 1.0539326931088795
9.736321100737417 705.8742746167925 1.0579425114988934
9.741548655690833 711.6090971776778 1.0619218975601472
9.74677621064425 710.4786370785437 1.0601876299945148
9.752003765597665 711.136803005069 1.0606688043556827
9.757231320551082 708.5464011880398 1.0583844807976122
9.762458875504498 707.5768868591331 1.0569983759032857
9.767686430457914 709.3930228744114 1.0578161776892898
9.77291398541133 705.4315403392585 1.0544782769732584
9.778141540364746 701.3564437637833 1.0490333949879325
9.783369095318163 699.5617973938038 1.047043622246078
9.788596650271579 697.6280957768538 1.0455028792195487
9.793824205224995 697.491962087323 1.0472454129247273
9.799051760178411 697.2575616552992 1.0459748239082765
9.804279315131827 695.4687811059246 1.043208380574041
9.809506870085244 694.2339138304643 1.039849630446135
9.81473442503866 697.7021569507962 1.0415985235466725
9.819961979992076 694.1263574882205 1.0385164667005138
9.825189534945492 694.0639890999531 1.0389376612540249
9.830417089898909 697.6842702135597 1.0414259212288572
9.835644644852325 690.8227304745567 1.0344072714404577
9.840872199805741 689.9507094585518 1.0326441978898822
9.846099754759157 686.9780731344993 1.030342466588382
9.851327309712573 689.662995397825 1.0333289344351808
9.85655486466599 688.9002776099704 1.0324673965576876
9.861782419619406 686.3102166622092 1.0299301483175394
9.867009974572822 684.278354392477 1.0273934855022107
9.872237529526238 684.1318020017734 1.0271573177093698
9.877465084479654 685.2878615078296 1.0278868575306281
9.88269263943307 691.2246160268606 1.0331053306419964
9.887920194386487 695.2286042240937 1.036323046746451
9.893147749339903 695.3154813292189 1.0367420678464685
9.89837530429332 698.0200595340692 1.0362184267449592
9.903602859246735 701.1745283672292 1.0370730504720278
9.908830414200152 706.7064446858654 1.0405964634521243
9.914057969153568 720.2212276195988 1.0512057905065961
9.919285524106984 722.8330582340259 1.0527145977160228
9.9245130790604 722.899355855811 1.0520781112948916
9.929740634013816 723.596657149033 1.0511267291746382
9.934968188967233 722.8177923796426 1.0501351775308847
9.940195743920649 718.3357825629753 1.0463186812163459
9.945423298874065 723.0329495091437 1.0497802345492278
9.950650853827481 729.3170382265813 1.0540104422337402
9.955878408780897 735.6739098267586 1.0578499503955576
9.961105963734314 740.9175360688021 1.061275084868458
9.96633351868773 735.2249233209858 1.0570817853736303
9.971561073641146 731.0994778374776 1.0537711080361032
9.976788628594562 728.1306165261308 1.0506593232390116
9.982016183547978 724.4206408767125 1.047542206911825
9.987243738501395 720.8195422165618 1.0436851233223268
9.99247129345481 720.0816378798877 1.0421331168061687
9.997698848408227 716.4880740586898 1.0390294856383342
10.002926403361643 713.1106364931937 1.0352210059993612
10.00815395831506 711.3105381868262 1.0335944537563957
10.013381513268476 705.4412659491952 1.0290614390812833
10.018609068221892 704.8477323282527 1.0287710001466168
10.023836623175308 707.4262616617166 1.0300827000100066
10.029064178128724 709.3189380362351 1.0312924779294352
10.03429173308214 713.8775580089861 1.0352325928818802
10.039519288035557 716.1217563104683 1.0369197808865287
10.044746842988973 719.7875169203305 1.0397015748543297
10.049974397942389 719.4190122906895 1.0389234156973295
10.055201952895805 719.0797668222194 1.0384950350769664
10.060429507849221 718.559203844928 1.0381480739405833
10.065657062802638 711.1340119652069 1.0329820756812942
10.070884617756054 708.7735230627214 1.0312239436665043
10.07611217270947 705.3301778679504 1.0287717603863276
10.081339727662886 705.7459376888182 1.028667491435464
10.086567282616302 705.9874192389 1.0287740104961334
10.091794837569719 701.031291360447 1.0232858887878475
10.097022392523135 697.3715770859591 1.0191947632752538
10.102249947476551 698.0176423667599 1.0194128527538864
10.107477502429967 697.5676208246194 1.0175095446920348
10.112705057383383 696.6317757586395 1.0157720055639379
10.1179326123368 690.2833721306672 1.0110105818492516
10.123160167290216 686.2027337891096 1.0089075767018347
10.128387722243632 682.1224057216695 1.0061440702406337
10.133615277197048 681.6375886643841 1.0056134727120973
10.138842832150464 684.6561387447213 1.0070901706606918
10.14407038710388 683.4840229499356 1.0062670035417127
10.149297942057297 681.5798828762598 1.0050446650416716
10.154525497010713 674.8453048275225 1.000863303501173
10.15975305196413 671.6432664807936 0.998203501384214
10.164980606917545 667.3302447481291 0.9935883376961048
10.170208161870962 668.1260223732127 0.9932828856016203
10.175435716824378 668.8787891109911 0.9934939489607276
10.180663271777794 666.219225470018 0.9907755380487103
10.18589082673121 666.0492099160138 0.9901941550807438
10.191118381684626 659.6011283131865 0.9855219851335983
10.196345936638043 655.8530115042358 0.9832294892902811
10.201573491591459 648.2470477355282 0.9775160000883588
10.206801046544875 641.6197650530672 0.9721536608539854
10.212028601498291 641.200462730746 0.9709480514240878
10.217256156451707 638.155339440908 0.968482854102461
10.222483711405124 639.0491596514375 0.9692803216486451
10.22771126635854 637.6416888030316 0.9683715813765894
10.232938821311956 635.5111923158983 0.9670148980729526
10.238166376265372 637.5571754753198 0.9681005034842892
10.243393931218788 640.3159193053101 0.9701350027786033
10.248621486172205 635.4725456540698 0.9660361045048401
10.253849041125621 636.6444551077894 0.9660624670756579
10.259076596079037 633.6393573955382 0.9635471702458773
10.264304151032453 630.7811831489869 0.9609868218007318
10.26953170598587 632.8207012265595 0.9629214826525044
10.274759260939286 632.6212021152978 0.9623770969679205
10.279986815892702 630.9927987781996 0.9608375039991934
10.285214370846118 633.2146284908828 0.9628760229515972
10.290441925799534 631.6167962693895 0.9605088723887102
10.29566948075295 629.4503964292178 0.9591295572131971
10.300897035706367 623.0270517119222 0.9543972906479122
10.306124590659783 618.1005165854997 0.9503424468193251
10.3113521456132 609.5053718940003 0.9433913039718999
10.316579700566615 609.9764486303676 0.9421771712841168
10.321807255520032 607.2494875325856 0.9393741663247064
10.327034810473448 610.3408299680206 0.9418896224018829
10.332262365426864 610.756924537927 0.9419373008219999
10.33748992038028 608.022191914922 0.9398522900860495
10.342717475333696 602.3432185208153 0.9352873122842941
10.347945030287113 595.0668227727899 0.9281938513344123
10.353172585240529 595.5160560797644 0.9280859430879541
10.358400140193945 595.8126656620194 0.9278052537703257
10.363627695147361 598.3844556999821 0.9292626906391963
10.368855250100777 600.1766475254176 0.930896736277121
10.374082805054194 602.959145505773 0.933122462755618
10.37931036000761 604.107130953718 0.9342842078317304
10.384537914961026 603.1158084564935 0.933312237276211
10.389765469914442 601.8532956009384 0.931723971554857
10.394993024867858 602.059919799592 0.9311844537518131
10.400220579821275 602.3941891809064 0.931173802809106
10.40544813477469 598.0687135070817 0.9262820084783501
10.410675689728107 594.187557505504 0.9233085699399204
10.415903244681523 589.3045168607432 0.9191903400751433
10.42113079963494 587.0120977966196 0.9165930347904238
10.426358354588356 586.5953849468923 0.9160657009877793
10.431585909541772 587.7571628671371 0.9173809253240951
10.436813464495188 588.8770532445401 0.919616732990297
10.442041019448604 584.6117370111406 0.9165723327682611
10.44726857440202 579.3552951269952 0.9118381364400262
10.452496129355437 575.6344495964107 0.9085764086788571
10.457723684308853 574.6534892006139 0.9068628670079221
10.462951239262269 572.0493407473017 0.9046073757825439
10.468178794215685 569.5701871662044 0.9034013433670708
10.473406349169101 563.3840465003316 0.8980195805235253
10.478633904122518 557.8857195859654 0.8924520486450062
10.483861459075934 556.6575878428723 0.8902494895763853
10.48908901402935 557.894395611579 0.8911404506962213
10.494316568982766 557.0700558300172 0.8898023146555614
10.499544123936182 556.6538805193476 0.8890420106947312
10.504771678889599 549.8338604090623 0.8832436604091205
10.509999233843015 547.5813677505415 0.882065673988756
10.515226788796431 550.5503946000742 0.884783794298406
10.520454343749847 548.8543248813694 0.8833364050672537
10.525681898703263 550.1416999438599 0.8856337878864977
10.53090945365668 547.1296762397587 0.883062577595928
10.536137008610096 545.5332845141199 0.8816432282335327
10.541364563563512 542.7067562275519 0.8783686972832092
10.546592118516928 541.789534012563 0.8771269237820154
10.551819673470344 539.3771499184262 0.8743943651805112
10.55704722842376 540.7867598770462 0.8761843464459808
10.562274783377177 540.856773199772 0.8754208601412797
10.567502338330593 540.2462837742931 0.8740501133482276
10.57272989328401 536.8671951889656 0.8704686175811216
10.577957448237425 530.0117408548567 0.8647311903305998
10.583185003190842 529.8752586414412 0.8647448737467207
10.588412558144258 528.8691392883251 0.8633179568449255
10.593640113097674 533.4293615051479 0.8670707119486498
10.59886766805109 537.7913199034634 0.869865605800397
10.604095223004506 534.9895198586916 0.866840975543194
10.609322777957923 528.848313979374 0.861987877982649
10.614550332911339 527.7488239612969 0.8610436501009798
10.619777887864755 528.1758147293068 0.8611736484447636
10.625005442818171 529.7454939321049 0.8629585193885492
10.630232997771587 526.2282877733153 0.859282453978478
10.635460552725004 523.8099594646682 0.8572284175604628
10.64068810767842 527.5412243719388 0.8600799349986264
10.645915662631836 533.3876374229178 0.8649334147096686
10.651143217585252 536.0561628572983 0.8669256218288413
10.656370772538668 535.0551208061233 0.8646169369743829
10.661598327492085 533.4051831893514 0.8625994002112563
10.666825882445501 536.2256736865951 0.8650742213016598
10.672053437398917 539.2541757379247 0.8671797840442597
10.677280992352333 547.5325184805607 0.8737081072534808
10.68250854730575 547.2081146105174 0.873444009637081
10.687736102259166 551.5449944865825 0.8762056690026495
10.692963657212582 557.5020149837834 0.8808846919158457
10.698191212165998 563.853208532439 0.8854282507108301
10.703418767119414 570.83421929971 0.890189445474036
10.70864632207283 574.686267964369 0.8925115550110737
10.713873877026247 585.452081995037 0.9003282421696247
10.719101431979663 594.6953314819239 0.9070041248152353
10.72432898693308 608.2152673638635 0.916677975873597
10.729556541886495 619.5157295906681 0.9248522565984041
10.734784096839912 629.8086326247927 0.9320614307388043
10.740011651793328 635.9498164876927 0.9363131183917337
10.745239206746744 636.1909528901664 0.9362635850438106
10.75046676170016 632.8733705007045 0.9338430918360131
10.755694316653576 627.2898798963405 0.9294721012086353
10.760921871606993 618.6806595269593 0.9221758598632622
10.766149426560409 618.1161248965727 0.9214866128588657
10.771376981513825 612.8930201946742 0.9173856670523304
10.776604536467241 607.5643765806622 0.9131649207455123
10.781832091420657 603.0547276535165 0.909228576601272
10.787059646374074 596.3918944106758 0.9038219536027685
10.79228720132749 592.8806691858387 0.900503335350523
10.797514756280906 590.1615761140478 0.8984119808542919
10.802742311234322 590.6346212092241 0.898939393346854
10.807969866187738 590.822351368983 0.8990240009376692
10.813197421141155 590.2564291799937 0.8977407239428541
10.81842497609457 588.6355846816552 0.8968404447634782
10.823652531047987 586.4636233817234 0.8948509374828592
10.828880086001403 594.1338971112676 0.9003365134913092
10.83410764095482 597.7608828122322 0.9028632904954285
10.839335195908236 604.5971269123631 0.9077092346527968
10.844562750861652 611.0037264085415 0.9122940196456225
10.849790305815068 615.7503674100582 0.9151226771382309
10.855017860768484 626.347418715135 0.9221453531083443
10.8602454157219 634.8390163937631 0.9282876905397566
10.865472970675317 651.5066845921734 0.9406048009793053
10.870700525628733 665.7318131222119 0.9510159482286636
10.875928080582149 676.5735851791601 0.9586641213830285
10.881155635535565 680.0027146180092 0.959894476669551
10.886383190488981 677.7434141128676 0.9573662741852307
10.891610745442398 675.6259041969246 0.9559679175221958
10.896838300395814 673.3721894843073 0.9537618359705637
10.90206585534923 667.1753477527753 0.9491505998133827
10.907293410302646 663.273100564617 0.9461089733019133
10.912520965256062 652.9758260147046 0.9387399382885848
10.917748520209479 643.5173677766542 0.9318264987936221
10.922976075162895 633.0860357742531 0.9235319544249837
10.928203630116311 620.0444059343803 0.9127884538268974
10.933431185069727 611.4860756649528 0.9063668603433547
10.938658740023143 603.9623619510966 0.9012022034893703
10.94388629497656 598.4326096087258 0.8976973952753831
10.949113849929976 591.6254868719839 0.8929769156321474
10.954341404883392 586.310890198751 0.8883162581814823
10.959568959836808 583.6392012051713 0.8863228573867658
10.964796514790224 578.4205268504539 0.8818579562640715
10.97002406974364 576.8283199530895 0.8824281498382162
10.975251624697057 568.9551222816851 0.8780223867377165
10.980479179650473 558.6149738540619 0.8719196850437634
10.98570673460389 551.5649402134151 0.8674701028241493
10.990934289557305 550.3222949573405 0.8673603323251933
10.996161844510722 548.9541510016652 0.8671519335039799
11.001389399464138 545.1934216955392 0.8644555802663016
11.006616954417554 538.4836575129204 0.8596943169999143
11.01184450937097 531.5644079916491 0.8550766302068845
11.017072064324386 529.2456444610665 0.8542297396207554
11.022299619277803 528.8991901102323 0.8546315905387848
11.027527174231219 528.3988844192243 0.8553491748862372
11.032754729184635 523.6172988909857 0.8517654462845223
11.037982284138051 516.9418473260606 0.8471435718439727
11.043209839091467 511.9986479612278 0.8433755829783008
11.048437394044884 512.1640411900188 0.8433250741595025
11.0536649489983 517.0975772002097 0.8474741636371894
11.058892503951716 517.4198024200376 0.8472550619267963
11.064120058905132 516.8067028831578 0.8472255875116808
11.069347613858548 515.0485127847224 0.8466290215096203
11.074575168811965 509.34408039830566 0.8424290393667797
11.079802723765381 509.0044146503869 0.8428558614807203
11.085030278718797 504.45640105715427 0.8393843001441914
11.090257833672213 504.16321774426274 0.8389205826981023
11.09548538862563 501.3628755103368 0.8365677150200777
11.100712943579046 501.57739428756554 0.8367838888338686
11.105940498532462 500.99906468919994 0.8364880763939138
11.111168053485878 500.88063149622224 0.8367963251267047
11.116395608439294 498.82871934618584 0.8356728984287031
11.12162316339271 497.3009353838727 0.8341774847911553
11.126850718346127 498.3492740978164 0.8347094324008613
11.132078273299543 502.6592926584706 0.8384602238326391
11.13730582825296 503.8479974580979 0.8393336910569823
11.142533383206375 502.4811305197118 0.8388380656100781
11.147760938159792 503.6002064549223 0.8401948728417844
11.152988493113208 502.3530843183531 0.8396186835381222
11.158216048066624 502.034505009052 0.8397568073992989
11.16344360302004 499.886500417974 0.8379069301941117
11.168671157973456 495.70247844806715 0.8341982074737326
11.173898712926873 499.62457825664325 0.8375100574479567
11.179126267880289 498.25996878794297 0.8367285648826942
11.184353822833705 497.99115644894573 0.8361491298563231
11.189581377787121 497.7430076719932 0.836658660349018
11.194808932740537 492.88422089918737 0.8325158902261751
11.200036487693954 489.78998420412574 0.8297328841566409
11.20526404264737 488.9843279315976 0.8291502012426464
11.210491597600786 485.41353608805866 0.8256532468777356
11.215719152554202 485.86612939815234 0.8265646071263975
11.220946707507618 486.82456872807796 0.8276093631624696
11.226174262461035 490.76702407382777 0.8310660985069445
11.23140181741445 490.2242374025479 0.8310711731253047
11.236629372367867 488.6626366420126 0.8293871644430392
11.241856927321283 481.8663740012165 0.8234916195997052
11.2470844822747 478.24124174216433 0.8204521678280603
11.252312037228116 480.6940265115578 0.8223616564189802
11.257539592181532 479.07383009486773 0.8217677973582476
11.262767147134948 478.05380508406387 0.8217039151124425
11.267994702088364 473.61489591941756 0.8185898142393752
11.27322225704178 471.37245286049597 0.8170793188987585
11.278449811995197 467.1845121160015 0.8133523657802687
11.283677366948613 465.18121796677974 0.8109880909329253
11.288904921902029 466.35348833357443 0.8119127290686988
11.294132476855445 464.2118976652197 0.8094570218013258
11.299360031808861 461.2536111909827 0.8074356949778628
11.304587586762278 460.3434618451771 0.8066373947804321
11.309815141715694 459.971298012593 0.8058474581586208
11.31504269666911 458.33281860916156 0.8042097669188295
11.320270251622526 459.7138645807065 0.8050261343115565
11.325497806575942 455.21930236807725 0.8002657685764746
11.330725361529359 454.8570752494477 0.799565130590762
11.335952916482775 455.0308823070764 0.7993707262448421
11.341180471436191 451.5509590598038 0.7960442048695605
11.346408026389607 451.89857377196006 0.7965018044021218
11.351635581343023 448.8616093753727 0.7937501697261626
11.35686313629644 448.02531194333 0.7930229129661357
11.362090691249856 447.5181478296541 0.791984734976813
11.367318246203272 446.8155981276747 0.7919116469156106
11.372545801156688 447.64647522756246 0.7930110365882204
11.377773356110104 446.335007228654 0.7926431475822162
11.38300091106352 444.34969382500134 0.7911328491719432
11.388228466016937 440.6624801533047 0.7879016186674451
11.393456020970353 436.04139243417404 0.783285953993924
11.39868357592377 432.6363025435081 0.7802601795293655
11.403911130877185 427.3451045890988 0.7753694681211336
11.409138685830602 426.3637027989256 0.7753982664367044
11.414366240784018 426.8010683127743 0.7761079576688168
11.419593795737434 427.74520601643144 0.7771745650989131
11.42482135069085 428.0034298771184 0.7774303421195553
11.430048905644266 425.3443770891438 0.7751613889127383
11.435276460597683 420.93934861617583 0.7708369525388381
11.440504015551099 419.1182760158967 0.7693621011776131
11.445731570504515 416.2940503007463 0.7659856596778936
11.450959125457931 418.71979731786513 0.7682752634518839
11.456186680411347 417.98874165425923 0.7679178059439395
11.461414235364764 416.7171768341227 0.7670763486126948
11.46664179031818 414.4111179727456 0.7649885308597432
11.471869345271596 414.75247857250594 0.7649740504551629
11.477096900225012 415.0609406145004 0.7664812181352364
11.482324455178428 413.1041672619352 0.7712892235642541
11.487552010131845 409.62843472717896 0.7692954030837704
11.49277956508526 404.33015220687366 0.7661762188870387
11.498007120038677 403.0290660786349 0.7668380879739739
11.503234674992093 402.2729249989608 0.7673094276233278
11.50846222994551 404.6599032155286 0.7711190036415738
11.513689784898926 406.7155877802716 0.7735421206898061
11.518917339852342 406.5063003707812 0.774351268467861
11.524144894805758 403.40143024366773 0.7727119260815745
11.529372449759174 399.310128754624 0.7699252158551738
11.53460000471259 397.13374797883625 0.7687630988219287
11.539827559666007 397.6247414606729 0.7696980074918305
11.545055114619423 399.1757371473408 0.7712474487617919
11.550282669572839 398.287912458384 0.7703550533624096
11.555510224526255 398.4505364549688 0.7707463249230732
11.560737779479672 398.6536523528258 0.771625373645212
11.565965334433088 399.4411942688531 0.7729681586613193
11.571192889386504 400.94168088222585 0.776321398678475
11.57642044433992 400.5934782585548 0.7773721962315805
11.581647999293336 399.0629240133088 0.7762092066772437
11.586875554246753 397.44784266346045 0.7755333310683349
11.592103109200169 396.309783073706 0.773935499046788
11.597330664153585 396.09213917721866 0.7744425244927051
11.602558219107001 397.60671174911056 0.7752884880027409
11.607785774060417 397.6222191367971 0.774410495197679
11.613013329013834 400.6050255843762 0.7777382097970327
11.61824088396725 401.8633205026015 0.7802773999768778
11.623468438920666 402.37750285152765 0.781394045370546
11.628695993874082 404.3241244714536 0.7833767370919211
11.633923548827498 403.34481533909496 0.7828393037817709
11.639151103780915 402.9033865092728 0.7829580675898278
11.64437865873433 400.8970303446562 0.7815030078689229
11.649606213687747 399.11188976869073 0.7798726007360314
11.654833768641163 394.43365078278487 0.7756350596025711
11.66006132359458 392.90490731254727 0.7752938821156912
11.665288878547996 394.66081994496915 0.7782994598456731
11.670516433501412 397.53841135997504 0.7814859250874351
11.675743988454828 399.17753252093985 0.7832110584270779
11.680971543408244 401.9119391248696 0.7858422212047848
11.68619909836166 402.5852323211276 0.7868881141762056
11.691426653315077 400.9990893439045 0.7861084573742028
11.696654208268493 398.4299211840594 0.783755615869871
11.701881763221909 395.4221961773012 0.780467871347344
11.707109318175325 394.33128611719974 0.7799862153978219
11.712336873128741 396.12381174555736 0.7816888842663782
11.717564428082158 399.48475259859435 0.7858564568081241
11.722791983035574 399.032890276141 0.7847692709153111
11.72801953798899 399.2156737896982 0.784399816404294
11.733247092942406 397.7907378970574 0.7832392084643955
11.738474647895822 398.40602473372934 0.7843625285775468
11.743702202849239 397.58142534121185 0.7852955939597518
11.748929757802655 400.93202237736654 0.7895454698993213
11.754157312756071 402.3692380608665 0.7904180904365011
11.759384867709487 402.26584284112204 0.7900775480401162
11.764612422662903 405.0100811322956 0.792118030855171
11.76983997761632 404.8799820927293 0.7923060184260095
11.775067532569736 404.21356125459596 0.79285041350756
11.780295087523152 406.93146721751174 0.7960488288205972
11.785522642476568 406.4316708859105 0.7949032242520752
11.790750197429984 404.4116907175133 0.7929119692312909
11.7959777523834 404.79583837209066 0.7939962273727382
11.801205307336817 403.77694196362324 0.7942286711524367
11.806432862290233 404.69777301510055 0.7956239053875668
11.81166041724365 405.10031778854096 0.7950732361267396
11.816887972197065 401.71110842484205 0.7892935434138306
11.822115527150482 401.75818588823046 0.7889579583682175
11.827343082103898 397.8577746541717 0.7850544682523125
11.832570637057314 396.6815160287309 0.784711911009996
11.83779819201073 394.1563244622312 0.7836925867106064
11.843025746964146 387.98287870497114 0.778343108983614
11.848253301917563 383.82675496279984 0.7743658195500099
11.853480856870979 380.01122916157897 0.7711251033102718
11.858708411824395 374.4923866215766 0.7655977407088786
11.863935966777811 370.030812116045 0.7619934418748321
11.869163521731227 367.3493222330332 0.7610774198804299
11.874391076684644 366.35003885703316 0.7609175678408195
11.87961863163806 365.9342387001724 0.7599965382836349
11.884846186591476 364.64363899228897 0.7589228897276632
11.890073741544892 362.1169101816945 0.7564494453613662
11.895301296498308 359.0610056637353 0.7534046328831165
11.900528851451725 356.43813205582785 0.7514960174934804
11.90575640640514 357.2838279818196 0.7531288073217722
11.910983961358557 357.0576814695271 0.7532642386258297
11.916211516311973 356.1294029965174 0.7516745034039084
11.92143907126539 353.7169719401416 0.7484222506929307
11.926666626218806 351.0846759712408 0.746110854729233
11.931894181172222 349.1190768668832 0.7453701596862227
11.937121736125638 349.34057079529606 0.7466001349868314
11.942349291079054 348.93609474032905 0.7464086976897557
11.94757684603247 346.0357364063864 0.7431452938072194
11.952804400985887 346.82769092289334 0.7443187508297032
11.958031955939303 347.03174579082 0.7447672965108643
11.963259510892719 350.7371925997519 0.7488054137198097
11.968487065846135 353.5668067635542 0.752433664568934
11.973714620799552 352.17290360905525 0.7511669309671153
11.978942175752968 349.388520615268 0.7480191714785351
11.984169730706384 347.3935980914888 0.7457537920067708
11.9893972856598 347.22513913715704 0.7450803666733944
11.994624840613216 346.42600729412436 0.7449557689924217
11.999852395566633 345.635036165306 0.7456476324185218
12.005079950520049 345.76782013416044 0.7449696203892571
12.010307505473465 346.57268163629624 0.7466242734742902
12.015535060426881 348.61433908558996 0.7489906949105675
12.020762615380297 351.18043903288253 0.7515606136507896
12.025990170333714 350.79594696256567 0.7514349659920316
12.03121772528713 349.07328713393525 0.7495470378272365
12.036445280240546 349.0638033406252 0.7496399643734007
12.041672835193962 347.87389085400326 0.7486807699927728
12.046900390147378 343.1191949862184 0.745076318977684
12.052127945100795 341.8931848325933 0.7441941362361361
12.05735550005421 342.89260572413485 0.744838412528885
12.062583055007627 346.3824262495322 0.7486742565432586
12.067810609961043 350.1534884800554 0.7525097051026337
12.07303816491446 348.49203993891507 0.7494174047493732
12.078265719867876 348.7435884774014 0.7501667887958563
12.083493274821292 347.7001149009755 0.7481974614472497
12.088720829774708 349.39685876079636 0.7497865940474049
12.093948384728124 351.5470812978112 0.7533166680055651
12.09917593968154 349.81858652264117 0.7505587675814759
12.104403494634957 350.1976472460852 0.7510970244123812
12.109631049588373 351.26717391862627 0.7538164659000378
12.114858604541789 357.0843070072125 0.7610005437411698
12.120086159495205 366.6650330988478 0.771669108702619
12.125313714448621 375.8883188773187 0.7796854603178814
12.130541269402038 383.7019253454291 0.7856945131804709
12.135768824355454 394.8784334761057 0.7964795034368264
12.14099637930887 401.9307033740635 0.8035114526546451
12.146223934262286 414.2976675587708 0.815964104586042
12.151451489215702 420.5798700059066 0.8215584482733933
12.156679044169119 427.10814380825997 0.8267170799735399
12.161906599122535 433.12870557790114 0.8330153484136341
12.167134154075951 431.1588258515194 0.8311559146593162
12.172361709029367 432.19080135748897 0.83218420825901
12.177589263982783 431.94233862412284 0.8324372980551712
12.1828168189362 436.1978717879531 0.8359768111931484
12.188044373889616 440.1207487337756 0.8399788945134965
12.193271928843032 439.52495729976135 0.8395248723583565
12.198499483796448 433.42666679639945 0.8323996331092222
12.203727038749864 425.6477617320806 0.8247822107530001
12.20895459370328 420.4702284472098 0.8209480549736661
12.214182148656697 414.44126256899375 0.8155410304272448
12.219409703610113 407.7526178514961 0.8100000049510129
12.22463725856353 404.9155334718538 0.8069601949494566
12.229864813516945 397.4617782236567 0.8005749667950782
12.235092368470362 394.8094745631054 0.799692379709252
12.240319923423778 390.78388696845855 0.7963681623261706
12.245547478377194 384.1426762378741 0.7899789941986667
12.25077503333061 381.1809945435369 0.7867878557151432
12.256002588284026 376.8880745810413 0.7819502948085573
12.261230143237443 373.898421882387 0.7799618058723607
12.266457698190859 373.0228235594203 0.779453951300437
12.271685253144275 373.2969426604506 0.7798908747743748
12.276912808097691 368.59006385851484 0.7752659069340496
12.282140363051107 363.6327841367955 0.7694850465770005
12.287367918004524 355.9131729707421 0.7612140697392086
12.29259547295794 352.25755019635545 0.7579867112885028
12.297823027911356 355.1489006374106 0.7621994518167041
12.303050582864772 358.9817154319557 0.7673550878631292
12.308278137818188 361.3571130481788 0.7693207598600876
12.313505692771605 360.7317563887622 0.7707577861304723
12.31873324772502 360.50186099430175 0.7785707633221719
12.323960802678437 358.81974044412254 0.7802892807733596
12.329188357631853 360.3049944487127 0.7857961477925328
12.33441591258527 355.5470180836222 0.7848682871220888
12.339643467538686 352.8646319913627 0.7854164529746573
12.344871022492102 346.52675536305037 0.7825625452066284
12.350098577445518 340.0833357559646 0.7775771607478228
12.355326132398934 336.49480817486 0.7758315430790962
12.36055368735235 333.15439097573994 0.7742000809428938
12.365781242305767 329.141091040411 0.7721171049991802
12.371008797259183 327.0193486969669 0.7706461681899185
12.376236352212599 328.1952291326684 0.7744237341132937
12.381463907166015 328.0260133621216 0.7772771601396156
12.386691462119432 331.4304076997381 0.784063462045667
12.391919017072848 331.6963870667204 0.786846677137694
12.397146572026264 331.55837756735605 0.7877949166951586
12.40237412697968 332.4925002525101 0.7900010182868836
12.407601681933096 330.50092616605366 0.7887868498806031
12.412829236886513 329.7781416236271 0.7891093398748573
12.418056791839929 330.0281984804284 0.7915340664354192
12.423284346793345 330.6624999227652 0.7941092616973787
12.428511901746761 331.5791379239402 0.7978742348886546
12.433739456700177 332.21750223795135 0.7996473772468276
12.438967011653594 332.9453758801822 0.8002375606959722
12.44419456660701 332.09844463681395 0.8004540167065869
12.449422121560426 333.835481576306 0.8041710442718474
12.454649676513842 334.12264466238514 0.8051503757805978
12.459877231467258 338.1708021992346 0.8115395976942583
12.465104786420675 339.36601531816734 0.8138363680056246
12.47033234137409 336.4030530417152 0.8124919515662415
12.475559896327507 332.45567266615296 0.8080508443692148
12.480787451280923 328.14012384787185 0.8040539457777398
12.48601500623434 325.0849647278321 0.8007636763955274
12.491242561187756 329.42622236726527 0.8069416984081406
12.496470116141172 331.5397408242926 0.8109495893111082
12.501697671094588 333.74015692342874 0.8135200291260204
12.506925226048004 333.9913445019356 0.8146282363054717
12.51215278100142 328.84133292088217 0.809685459087932
12.517380335954837 323.8155311220616 0.8045197245586329
12.522607890908253 320.02695438485836 0.8016809954997297
12.527835445861669 318.3372622426125 0.8011235432572245
12.533063000815085 321.8693345341005 0.8060965748669647
12.538290555768501 323.94686277242926 0.8105519852047427
12.543518110721918 323.84946073076685 0.8100190343074714
12.548745665675334 323.8946896819352 0.8109988531468278
12.55397322062875 322.47964252062184 0.8126471563316933
12.559200775582166 321.5194513376047 0.8132487631085723
12.564428330535582 321.0654961880975 0.8087283361311897
12.569655885488999 316.27505157780513 0.7951731595280751
12.574883440442415 315.13636566204076 0.7893821240321919
12.580110995395831 315.2072635432563 0.7862514928186874
12.585338550349247 315.96623496059624 0.7867006000888607
12.590566105302663 317.6653787653568 0.7859711605096654
12.59579366025608 317.5001596092777 0.7841037786723062
12.601021215209496 317.61517555508476 0.7836786746114062
12.606248770162912 314.79452952488697 0.7782438046407986
12.611476325116328 315.7052079104392 0.7778066834971231
12.616703880069744 316.33527487924647 0.7764300344727194
12.62193143502316 317.77003199089745 0.7762980863483616
12.627158989976577 319.25552750669516 0.7769673920857666
12.632386544929993 315.87177102006075 0.7722485130804833
12.63761409988341 315.60244382099035 0.7709261954524509
12.642841654836825 313.84188245682714 0.7674343889526817
12.648069209790242 316.8792308979342 0.7709834657562394
12.653296764743658 318.95377628746627 0.7729386170265128
12.658524319697074 320.3606856497264 0.7741050635976782
12.66375187465049 325.3782171822304 0.7802011558004042
12.668979429603906 326.9482470646538 0.7804001896179819
12.674206984557323 334.40419653583785 0.7879299548982514
12.679434539510739 340.1527086259128 0.7940949633308989
12.684662094464155 347.76224224059354 0.8015540518104074
12.689889649417571 353.3652356323155 0.8076587039728462
12.695117204370987 357.9497622292777 0.8116762255590996
12.700344759324404 365.97726628128123 0.8191147959284225
12.70557231427782 374.0920062473347 0.8277027107474731
12.710799869231236 382.16474479502455 0.8350031715369699
12.716027424184652 389.79551326481055 0.842036225730948
12.721254979138068 395.0153307653239 0.8480509775179046
12.726482534091485 399.33110861480304 0.8525189004318445
12.7317100890449 403.8394417270183 0.8573001729569791
12.736937643998317 405.8526169141037 0.8593319233985247
12.742165198951733 402.8159283605345 0.8547843519596076
12.74739275390515 403.66800633312914 0.8562439588043508
12.752620308858566 403.181183293274 0.855262149526265
12.757847863811982 400.96565195523607 0.8514551661835581
12.763075418765398 396.1181110614437 0.8466382153916563
12.768302973718814 386.1683018104882 0.8347431950813549
12.77353052867223 378.81945407335064 0.8274127203145942
12.778758083625647 372.20416991434996 0.8205652763292806
12.783985638579063 365.64109123550884 0.8133539890791872
12.789213193532479 365.2754619446546 0.8123528968491422
12.794440748485895 358.811954600319 0.8048457898804623
12.799668303439312 358.69068905095924 0.8047213797500594
12.804895858392728 355.1969889481768 0.8008833661041528
12.810123413346144 350.1416709336943 0.7965703624066689
12.81535096829956 345.4839725782626 0.7916465298592249
12.820578523252976 343.5354127576127 0.7900067700193635
12.825806078206393 345.50984651374847 0.7920765789862203
12.831033633159809 345.84144668434425 0.7915637159952924
12.836261188113225 343.6633577406892 0.7877699227811581
12.841488743066641 342.99729813786047 0.785451733502023
12.846716298020057 341.31598188823295 0.7836713359619606
12.851943852973474 342.6109205728428 0.785087949900546
12.85717140792689 344.4546684567433 0.787345910246462
12.862398962880306 347.2584249784803 0.7895888977387595
12.867626517833722 348.4262111285796 0.7909257991452382
12.872854072787138 349.4861963833554 0.793010620608027
12.878081627740555 352.88876471218657 0.7962416265773999
12.88330918269397 353.02368265557703 0.7960149697119229
12.888536737647387 355.45287155969464 0.7967785260482232
12.893764292600803 351.6971399703562 0.7920841575683512
12.89899184755422 352.4746038329891 0.792761830482591
12.904219402507636 357.83310573891015 0.7981866425783347
12.909446957461052 356.2707625254156 0.7957077330244412
12.914674512414468 353.52256739189335 0.7921994803660288
12.919902067367884 348.2695659432412 0.7867532913500898
12.9251296223213 343.4121077796458 0.7823150035759965
12.930357177274717 343.39862557798557 0.7829256601955684
12.935584732228133 339.34611332126167 0.7775587347905473
12.940812287181549 337.32347869911484 0.7744459527216314
12.946039842134965 335.71081114130277 0.7714361676387009
12.951267397088381 328.3668756119006 0.7628455208762869
12.956494952041798 324.2163668584618 0.757648122525426
12.961722506995214 323.57829884457976 0.7561799257704747
12.96695006194863 323.07537722891135 0.7566075048208939
12.972177616902046 325.32356979269554 0.7605265603857119
12.977405171855462 328.1613273230271 0.7641777791984515
12.982632726808879 329.2866549685174 0.7654308433324011
12.987860281762295 331.6198236164881 0.7679259874934752
12.993087836715711 328.7658745562104 0.7634998585167867
12.998315391669127 324.98990596915 0.7593202865147431
13.003542946622543 323.83627351524615 0.7570750339331356
13.00877050157596 326.29656587476757 0.7599820427981915
13.013998056529376 332.20824358231 0.7666858413462844
13.019225611482792 333.0209498683049 0.767296779710983
13.024453166436208 335.58204636484913 0.7708251943639269
13.029680721389624 336.3468065655301 0.7714175036262193
13.03490827634304 336.33713894780414 0.7723115737896468
13.040135831296457 339.21072703719744 0.7764955045296854
13.045363386249873 344.87572515758063 0.782989708230479
13.05059094120329 348.2440984225123 0.7868270498934716
13.055818496156705 345.05859360408397 0.7826909991373614
13.061046051110122 341.75304115143433 0.7778635837024616
13.066273606063538 340.1503805102873 0.7756195239094484
13.071501161016954 341.17467855226533 0.7773932988482751
13.07672871597037 344.91559604669993 0.7842551010333665
13.081956270923786 344.73593620609125 0.785230953865301
13.087183825877203 340.01543668818044 0.7804396198836303
13.092411380830619 335.5127195268628 0.7733077091144641
13.097638935784035 332.08674240574715 0.7682752903499481
13.102866490737451 328.6797324899408 0.7645191994553546
13.108094045690867 325.15898406645334 0.7611057292160855
13.113321600644284 321.8265946875725 0.758381544560637
13.1185491555977 318.9561409649571 0.7547337816795403
13.123776710551116 318.819236371942 0.7543311694922872
13.129004265504532 316.7600766587318 0.7519471331222497
13.134231820457948 318.16633716470034 0.7532113389392185
13.139459375411365 317.0045250752001 0.7526929699540632
13.14468693036478 316.58380301147054 0.7525008505252564
13.149914485318197 314.7917834647933 0.750628117187666
13.155142040271613 313.4405198562851 0.7480801298017938
13.16036959522503 313.9420991675498 0.748425669858654
13.165597150178446 317.76633516805566 0.7525395739480061
13.170824705131862 318.5515184872762 0.754335213752656
13.176052260085278 320.95713674084703 0.7588080041535106
13.181279815038694 319.8757339115794 0.7573023182110488
13.18650736999211 318.38069967447814 0.7549096179078676
13.191734924945527 317.7920538951692 0.7553015149019178
13.196962479898943 321.0952927960054 0.7587519577326258
13.202190034852359 322.552925539312 0.7607143004950296
13.207417589805775 325.20114198248837 0.7632821073637956
13.212645144759191 322.9833057589173 0.7594865896923059
13.217872699712608 320.3676488434975 0.7563159233601237
13.223100254666024 318.39502060750516 0.753652799912083
13.22832780961944 317.5064495448194 0.7519068403815925
13.233555364572856 317.9807875984486 0.7524829050080393
13.238782919526273 316.9242389625496 0.7524248427483841
13.244010474479689 315.2359817677835 0.7515985481003964
13.249238029433105 311.6320651130493 0.7477164223155368
13.254465584386521 314.1594929780972 0.7496141608811451
13.259693139339937 314.0503788910801 0.7494738110282495
13.264920694293354 313.41806460049804 0.7499883162407992
13.27014824924677 312.14866221679597 0.7499480280798679
13.275375804200186 311.3372543105052 0.7489299041798244
13.280603359153602 309.79143781812985 0.7456581001362477
13.285830914107018 309.59214932602816 0.7447474847143448
13.291058469060435 305.5028386100359 0.739611015231936
13.29628602401385 308.199816293061 0.7432725147376441
13.301513578967267 309.1825544058258 0.7441780286079285
13.306741133920683 308.50743897777005 0.7440357653569135
13.3119686888741 306.5944487141223 0.7418421969750859
13.317196243827516 302.95221179626685 0.7373841736361447
13.322423798780932 302.8916977288667 0.7386115619603961
13.327651353734348 305.5596272174592 0.7422155238551594
13.332878908687764 305.6601780639057 0.7443493877985491
13.33810646364118 306.3354524720685 0.7461189581892099
13.343334018594597 304.42777874218007 0.7426914913697168
13.348561573548013 299.78412087404917 0.7370117930281057
13.353789128501429 297.166820351142 0.7328113725203748
13.359016683454845 293.4158432887953 0.7275900800330154
13.364244238408261 293.5794756759691 0.7264744554384606
13.369471793361678 296.0481481551166 0.7283056311680596
13.374699348315094 295.47902748381307 0.7267928016352664
13.37992690326851 295.4952720354049 0.7273087178208117
13.385154458221926 295.71252047822975 0.7284260707554006
13.390382013175342 298.327963165242 0.7318573905994815
13.395609568128759 298.1563626413551 0.7327832684715746
13.400837123082175 299.80086033280645 0.7341699235312003
13.406064678035591 302.1061175067058 0.7378482395624937
13.411292232989007 303.7899588562605 0.7392114281058934
13.416519787942423 304.7838207644215 0.7413388875943084
13.42174734289584 305.31390428672773 0.7413399029248
13.426974897849256 305.9726023820435 0.7409546430814534
13.432202452802672 309.6954449409024 0.7453554089239435
13.437430007756088 314.95568985624993 0.7526018118576974
13.442657562709504 317.58946885463047 0.7569698497567983
13.44788511766292 317.1585565394327 0.7571751923666469
13.453112672616337 318.7490050976548 0.7577661800317206
13.458340227569753 319.20534770128893 0.7564035228253829
13.46356778252317 320.05626719984343 0.7566407672613629
13.468795337476585 318.8135297550585 0.7546713394498055
13.474022892430002 319.20140283416896 0.7561016886991598
13.479250447383418 321.6154115785703 0.7585969916635323
13.484478002336834 326.4131946130817 0.7637536856073166
13.48970555729025 329.54672316524346 0.7670180256243584
13.494933112243666 329.75761394662635 0.7675956275276179
13.500160667197083 325.7384058481917 0.7630378366412988
13.505388222150499 323.23317396454615 0.7601060460702964
13.510615777103915 319.8083600406309 0.7557631914453866
13.515843332057331 320.4359547794919 0.7564041053112581
13.521070887010747 321.98596891970055 0.7589068607177536
13.526298441964164 318.05927214476463 0.7546278548462947
13.53152599691758 314.45536342859765 0.7502529150457111
13.536753551870996 308.4007758857063 0.7440303696506475
13.541981106824412 299.5489153200375 0.7345897277679604
13.547208661777828 298.5299503248769 0.7339688424328686
13.552436216731245 297.93575201166885 0.7331026020840311
13.55766377168466 296.79088970360283 0.7309619162452119
13.562891326638077 294.2033200964388 0.7273520914752498
13.568118881591493 290.9698369089619 0.7232767728973181
13.57334643654491 289.2075846137645 0.7225754553792848
13.578573991498326 287.04340114451225 0.7205100266976578
13.583801546451742 286.7587616500031 0.7214210599859473
13.589029101405158 283.0134357700363 0.7169295819272024
13.594256656358574 278.6007321873728 0.7113086117900254
13.59948421131199 277.4148517953277 0.7105260044846324
13.604711766265407 272.17548679965364 0.7036120458427039
13.609939321218823 268.6288758192736 0.6998275023269228
13.615166876172239 268.7643731058514 0.7000336045632832
13.620394431125655 266.89468417295745 0.6982064409051437
13.625621986079071 271.18623504935414 0.7039040800558395
13.630849541032488 273.51300031294915 0.7073378921438124
13.636077095985904 273.1232307697328 0.7065286452379921
13.64130465093932 273.9905624081151 0.7080055438479306
13.646532205892736 272.21275258334083 0.7047228560145752
13.651759760846153 271.74729261473215 0.7034198375207731
13.656987315799569 269.4644733417981 0.7003840044493511
13.662214870752985 269.4892474547633 0.7014132328274417
13.667442425706401 267.28204676263675 0.6995166052002019
13.672669980659817 267.7689634963607 0.7014045597768461
13.677897535613234 267.6151237521178 0.7001021966152974
13.68312509056665 265.27642873276784 0.697902793530661
13.688352645520066 266.1697994061404 0.6998497976213035
13.693580200473482 267.52701994599585 0.7011267955947145
13.698807755426898 268.7236460490625 0.7045400629568473
13.704035310380315 272.4065598982594 0.7093897359387269
13.70926286533373 271.2301789613777 0.7073648885625188
13.714490420287147 269.0872247692063 0.7034513191415177
13.719717975240563 269.2651444925597 0.703449459537631
13.72494553019398 269.938014507829 0.706093043005057
13.730173085147396 269.49068619639763 0.708039248476001
13.735400640100812 268.42014371221876 0.7075520948882448
13.740628195054228 269.0875740159337 0.7077183261222524
13.745855750007644 272.9371473313078 0.7091362651650195
13.75108330496106 275.0714293869967 0.7100267041918281
13.756310859914477 273.60906440280274 0.7070358098479419
13.761538414867893 271.91478671926063 0.7062461915721909
13.766765969821309 270.2434074015608 0.705490876630533
13.771993524774725 266.2656958173601 0.6997825571349576
13.777221079728141 263.749382331939 0.6961776146556818
13.782448634681558 260.07896651770767 0.6915234508098415
13.787676189634974 259.4788534578764 0.6912641595683102
13.79290374458839 262.4443790393462 0.6956845631238386
13.798131299541806 264.42327596194264 0.6977177515614063
13.803358854495222 264.67356824236464 0.698642637171939
13.808586409448639 263.3359265473308 0.6957709090038109
13.813813964402055 263.73084880022236 0.6970700579625806
13.819041519355471 264.7943660484462 0.7002526206788089
13.824269074308887 265.46298177523636 0.7027034999343654
13.829496629262303 264.3495707060538 0.7022713570985791
13.83472418421572 264.1726514680225 0.7014207392291283
13.839951739169136 265.8032500461628 0.700282489861256
13.845179294122552 265.5225459419657 0.7007483574312028
13.850406849075968 267.022385459142 0.7019848880851881
13.855634404029384 267.1673919626155 0.7012051781955813
13.8608619589828 267.4002275925071 0.7019830693387468
13.866089513936217 268.936099712097 0.70311428138816
13.871317068889633 267.93662018401835 0.7034566105906975
13.87654462384305 267.01076067776074 0.7033633551712032
13.881772178796465 265.26405854597255 0.700846128889279
13.886999733749882 267.4254858205102 0.7031243023124596
13.892227288703298 267.7500497930781 0.7022228899076646
13.897454843656714 268.86770562667016 0.7025298864881097
13.90268239861013 271.9088017519057 0.7065235351777011
13.907909953563546 271.7499342663454 0.7057080842565803
13.913137508516963 273.2118149261629 0.7071056903537271
13.918365063470379 272.1591433140843 0.707156131792678
13.923592618423795 271.36066759660554 0.7047054078870411
13.928820173377211 273.7856658970706 0.7071683912952238
13.934047728330627 275.1898385980175 0.7087185160862679
13.939275283284044 274.1377774956822 0.7071961565750993
13.94450283823746 275.87665857855507 0.7102164107524068
13.949730393190876 271.6068685043936 0.7049911848163376
13.954957948144292 271.98789463353046 0.7034585686482161
13.960185503097708 276.03524818934466 0.7085219829885274
13.965413058051125 276.4568842051103 0.708886213464327
13.97064061300454 278.414461802074 0.7124403964771584
13.975868167957957 278.5963720773721 0.7143108485412104
13.981095722911373 274.14378132757963 0.7089391826423977
13.98632327786479 271.5672512932406 0.7047893899748585
13.991550832818206 267.20051123349225 0.6985610256309704
13.996778387771622 265.24735546788196 0.6962392896089754
14.002005942725038 268.28758674038556 0.7004160354548459
14.007233497678454 268.9920376104189 0.701699719176028
14.01246105263187 272.0662364699607 0.7055683615976597
14.017688607585287 272.3860921358586 0.7064633652888458
14.022916162538703 272.85209480410475 0.707729115732922
14.028143717492119 271.7071721508582 0.7056738601288274
14.033371272445535 269.8733665454113 0.7026974828386622
14.038598827398951 271.19613262593214 0.7029291285210368
14.043826382352368 272.0056284906391 0.7039189904930383
14.049053937305784 276.2673807074344 0.7099501746591503
14.0542814922592 276.4001151457206 0.709304529924251
14.059509047212616 278.75738834460674 0.7119939084204643
14.064736602166032 280.01369021153243 0.7129601512827158
14.069964157119449 280.48483314128663 0.7133537166796189
14.075191712072865 283.3213303914678 0.7179529889760896
14.080419267026281 287.76858716391337 0.7234331513682378
14.085646821979697 291.6377048595844 0.7268949794634931
14.090874376933114 296.41516415277 0.7325936165723933
14.09610193188653 300.82024763424283 0.738211630295446
14.101329486839946 303.5194472941223 0.7413868099240163
14.106557041793362 305.6431849536277 0.7434343151603979
14.111784596746778 305.7531495130677 0.7421470544302038
14.117012151700195 305.06360423730126 0.7403017691828585
14.12223970665361 301.41384930121046 0.7362896925836682
14.127467261607027 294.60457752174204 0.7289283110741394
14.132694816560443 291.97891972984445 0.7270845454485592
14.13792237151386 290.6020574858699 0.7253796231838209
14.143149926467276 291.27153199889705 0.7248216310204807
14.148377481420692 294.05331707800866 0.7274576163172308
14.153605036374108 296.3419298663072 0.7306203350248228
14.158832591327524 297.24996492764 0.7323701972148225
14.16406014628094 296.8408475185584 0.7325822714929614
14.169287701234357 294.42104611018857 0.7295024045033413
14.174515256187773 293.0003190129456 0.7276463057673763
14.179742811141189 290.98550443786365 0.7254209002597336
14.184970366094605 290.7519116968993 0.7252860496283859
14.190197921048021 291.7920214410547 0.7270430303348907
14.195425476001438 287.33372225459846 0.7225146606901737
14.200653030954854 285.27230738327927 0.7187761582337809
14.20588058590827 283.53966942601465 0.7160513862822975
14.211108140861686 285.3809841140546 0.7182868441684596
14.216335695815102 288.5328960407949 0.7222442397603489
14.221563250768519 291.45365522421116 0.7251176382964079
14.226790805721935 290.5689892270428 0.7238472164568336
14.232018360675351 292.6569475279793 0.7249218820547454
14.237245915628767 292.1441536196029 0.7238609177617747
14.242473470582183 289.67107708016215 0.7204425228585906
14.2477010255356 290.10901105721086 0.7217979099476363
14.252928580489016 289.5265131374562 0.7218774578440285
14.258156135442432 287.70884102341057 0.7196550306152119
14.263383690395848 289.16108893169877 0.7206427520200298
14.268611245349264 290.2223949570955 0.7205985345850272
14.27383880030268 290.45766971924843 0.7189378360294955
14.279066355256097 287.3071461180974 0.7161157565254898
14.284293910209513 286.7773355722869 0.7158411467923241
14.28952146516293 290.4946311178329 0.7198976364519404
14.294749020116345 294.35056730904637 0.7249283326364669
14.299976575069762 298.4891220834223 0.7303539869488243
14.305204130023178 295.817007186411 0.7273300036001202
14.310431684976594 296.09746125198734 0.7290312991097085
14.31565923993001 297.5268978292304 0.730019051739501
14.320886794883426 298.98468658728314 0.7308111172469672
14.326114349836843 303.23290093950783 0.7360810974902235
14.331341904790259 304.1162898866885 0.7359452724136105
14.336569459743675 301.11958240187624 0.7325490609157969
14.341797014697091 303.03405902757805 0.7356821086791409
14.347024569650507 304.925971974512 0.738456911238293
14.352252124603924 307.7217640030591 0.7421580186414757
14.35747967955734 307.387549054405 0.7408323875452787
14.362707234510756 304.4268508072958 0.7365227428076565
14.367934789464172 305.9685208338789 0.7376936281749548
14.373162344417588 307.429030415664 0.7388755629178817
14.378389899371005 307.7696428154757 0.739752086693802
14.38361745432442 308.010009988832 0.739741614025155
14.388845009277837 306.21991289164134 0.7377864671370744
14.394072564231253 304.6266455572319 0.737076658922377
14.39930011918467 302.49793829026754 0.7350670817513066
14.404527674138086 304.8328173284435 0.7391202651254988
14.409755229091502 303.78274561346296 0.737619495128436
14.414982784044918 305.3458946604342 0.7386485619518885
14.420210338998334 305.2149187467267 0.7385466106102382
14.42543789395175 304.37291849232673 0.7372264038039624
14.430665448905167 304.73622604425395 0.7370009412381545
14.435893003858583 303.31372829369053 0.7348021846730125
14.441120558811999 303.10800918601706 0.7346608420470789
14.446348113765415 304.29041174296583 0.7364718218634303
14.451575668718831 305.2554359110075 0.7389853166161542
14.456803223672248 306.6781574875993 0.7397562487558187
14.462030778625664 310.8505982101517 0.74363560243388
14.46725833357908 313.16599127852464 0.7465022727083858
14.472485888532496 318.7927844869139 0.7522616849218452
14.477713443485912 321.97344516455075 0.7561912454702027
14.482940998439329 324.40144233485057 0.75799449385835
14.488168553392745 326.6986607562896 0.7598545990148877
14.493396108346161 329.983197235567 0.7636192444323815
14.498623663299577 331.9530871417662 0.766216077417664
14.503851218252994 332.4017900791289 0.7672793575736765
14.50907877320641 334.77088843599927 0.7696520817981961
14.514306328159826 333.38937340156184 0.767190218726186
14.519533883113242 332.2502274350938 0.7653248661015146
14.524761438066658 331.0327710521698 0.7637500077633818
14.529988993020075 328.7513166517542 0.7619148265605997
14.53521654797349 325.6991340036265 0.7588136997330216
14.540444102926907 323.0576548765719 0.7563273246846954
14.545671657880323 323.2176115494346 0.7564444850576614
14.55089921283374 319.72565821449217 0.7522397700007617
14.556126767787156 316.7421325316164 0.7489652261371716
14.561354322740572 311.59753393031974 0.7438699269162765
14.566581877693988 306.2702469847937 0.7385840473005973
14.571809432647404 304.6116075114181 0.7372750990460536
14.57703698760082 300.9221566932894 0.7319813255598784
14.582264542554237 300.1294588853913 0.7292774780935644
14.587492097507653 301.394924528043 0.7298635112925529
14.592719652461069 310.2917954910127 0.7400387588527186
14.597947207414485 315.79321660331664 0.7470362680112322
14.603174762367901 323.29679011154167 0.7554780203910145
14.608402317321318 327.0396024049397 0.7599146459130895
14.613629872274734 327.3346546658177 0.7598420560283687
14.61885742722815 328.9570719761013 0.7607179278719418
14.624084982181566 334.18366719895096 0.766586022969061
14.629312537134982 340.44986434337517 0.7730215547905088
14.634540092088399 349.07711742925056 0.7824062602206999
14.639767647041815 353.1460753492786 0.7870386654143224
14.644995201995231 353.8260724273228 0.7883912253690856
14.650222756948647 357.30902252503273 0.7919560929791546
14.655450311902063 357.3613007900228 0.7910386265645304
14.66067786685548 355.99684866557664 0.789066737754048
14.665905421808896 353.5898596173958 0.7856005041854537
14.671132976762312 353.82870476552813 0.7857836240242527
14.676360531715728 353.82429290032354 0.7862347530675724
14.681588086669144 355.0513948178152 0.7877062572308339
14.68681564162256 353.5221014223788 0.7862970478113979
14.692043196575977 357.0882194006199 0.7894867192715684
14.697270751529393 357.570391551465 0.7889614760362557
14.70249830648281 359.11703546133083 0.7906014058243096
14.707725861436225 360.61165714547275 0.7921182745932617
14.712953416389642 359.6782250964208 0.7912209116788851
14.718180971343058 359.8991953153684 0.7918694814950192
14.723408526296474 357.94081336614613 0.7890627229957294
14.72863608124989 355.5449078302055 0.786885493652606
14.733863636203306 354.20967340759967 0.7850197887819802
14.739091191156723 351.83013770952994 0.7826963960288449
14.744318746110139 345.9352728077741 0.7770686618341104
14.749546301063555 337.7524804712248 0.7680755179522126
14.754773856016971 331.04723834019734 0.7612274557094679
14.760001410970387 327.52022313650576 0.758685959922803
14.765228965923804 324.72490578170766 0.7549806630655512
14.77045652087722 318.80099965454684 0.7487305013873556
14.775684075830636 312.6792776118754 0.7422294156319309
14.780911630784052 308.44052813336737 0.7367838560380763
14.786139185737468 308.01583616735917 0.737878687982383
14.791366740690885 309.6646520063584 0.7398984741600609
14.7965942956443 309.7874356515105 0.7402107227000432
14.801821850597717 308.26386688843274 0.7382590530592542
14.807049405551133 308.745044743371 0.7368147262278744
14.81227696050455 310.90315803464006 0.7393461267017009
14.817504515457966 313.1608243989331 0.7419854183624154
14.822732070411382 314.59438311759493 0.7427677992866467
14.827959625364798 316.76953788200984 0.7454186208902166
14.833187180318214 318.2439589478621 0.7468930017974154
14.83841473527163 323.27174676580813 0.751911286080813
14.843642290225047 324.2458083594854 0.7530041919456505
14.848869845178463 327.2387634659172 0.7569782876426044
14.854097400131879 326.2645911531729 0.7561811238833162
14.859324955085295 327.3035583136091 0.7583350318231833
14.864552510038711 329.72835981370616 0.760541960750002
14.869780064992128 331.8484664623576 0.7629272562789645
14.875007619945544 335.2726179551425 0.7664021895025325
14.88023517489896 341.97301610153175 0.7727051083754474
14.885462729852376 345.83394428878046 0.7765375398225329
14.890690284805792 345.8855353596984 0.7762093080358845
14.895917839759209 340.8662470561498 0.7703728523076955
14.901145394712625 337.9289846708746 0.7675305069681065
14.906372949666041 338.3857937923417 0.7684430410759984
14.911600504619457 339.59975840069177 0.7713135901983328
14.916828059572873 340.8849627533827 0.7731195819420345
14.92205561452629 334.56338652042683 0.7662261440442569
14.927283169479706 329.5821671869823 0.7613656466282097
14.932510724433122 325.83675502448483 0.7579993837175333
14.937738279386538 321.889033052213 0.7527964707233012
14.942965834339955 316.18300434872134 0.7458357422152991
14.94819338929337 310.850833819096 0.7386208440603915
14.953420944246787 306.4430669384549 0.7341661927104935
14.958648499200203 302.4721907260768 0.7304458201101806
14.96387605415362 299.33816184012863 0.7273449650894472
14.969103609107036 297.7294876005385 0.7254673998062715
14.974331164060452 297.6626857343701 0.7257473377220015
14.979558719013868 298.88604622082545 0.7273222234327796
14.984786273967284 297.86185261435895 0.7264599026044135
14.9900138289207 296.4768384009006 0.7250391315589122
14.995241383874117 298.4436286402006 0.7274974887520491
15.000468938827533 301.0014649170429 0.7307939130814244
15.005696493780949 303.7968807706708 0.7331238379861822
15.010924048734365 302.05867894922994 0.7304723750810463
15.016151603687781 301.3016674477802 0.7284735628487908
15.021379158641198 302.19906046438945 0.7283162040901654
15.026606713594614 302.55446793184814 0.7285593491855815
15.03183426854803 306.22160869902063 0.7338533363931037
15.037061823501446 309.1521052621627 0.7380992157136478
15.042289378454862 309.75206724384896 0.7394670367122583
15.047516933408279 310.50536997001734 0.7399990015821925
15.052744488361695 311.2963413706819 0.740150427490257
15.057972043315111 313.16100951672814 0.7423043879111353
15.063199598268527 314.4805070392383 0.7433178647575717
15.068427153221943 315.94431536750216 0.7440686544716799
15.07365470817536 318.5900281239789 0.7476713443423876
15.078882263128776 319.776806904174 0.7497030476239386
15.084109818082192 319.426844353579 0.7499139399399288
15.089337373035608 316.66598197839755 0.7469393245960682
15.094564927989024 316.4859511992659 0.7466619377583135
15.09979248294244 314.54559560754745 0.7451649350039756
15.105020037895857 310.6890570249572 0.7403574757552877
15.110247592849273 308.57968876438815 0.7382395168780022
15.11547514780269 302.74695886566946 0.7313625936451956
15.120702702756105 304.29982401187283 0.7331616136507434
15.125930257709522 305.1225409269043 0.7349528485042268
15.131157812662938 303.6885227285105 0.7331585692008146
15.136385367616354 305.0602294926553 0.7352335107727647
15.14161292256977 300.439803901866 0.7296282548093247
15.146840477523186 296.27105213532855 0.724615578558359
15.152068032476603 294.37981865882637 0.721956212588227
15.157295587430019 293.4974126056832 0.719590116398849
15.162523142383435 294.7482598471235 0.7219876693007374
15.167750697336851 293.38565619629185 0.7205329063979453
15.172978252290267 289.7824471836611 0.716572241419123
15.178205807243684 287.27540250925585 0.7151484868970139
15.1834333621971 282.3995647906932 0.7092777542369001
15.188660917150516 277.89999246135073 0.7040858928422248
15.193888472103932 277.77633561264724 0.7042223030684527
15.199116027057348 277.0694101467038 0.7016212104044339
15.204343582010765 280.33092035839246 0.7062239779963212
15.20957113696418 279.8513367796791 0.7042890066049192
15.214798691917597 280.43538759478025 0.7044833957097119
15.220026246871013 280.84954945398243 0.7055897388119992
15.22525380182443 282.94683833572554 0.7094557738743549
15.230481356777846 284.9113352674611 0.7133901257604096
15.235708911731262 283.74426575241085 0.7127080733927736
15.240936466684678 282.0581229729251 0.7105081013280962
15.246164021638094 280.0086766762985 0.7071463253951765
15.25139157659151 284.5495821539362 0.7125681476577758
15.256619131544927 283.9202799124998 0.7113748227418819
15.261846686498343 283.10148921653285 0.7107290390542026
15.267074241451759 281.73090907594775 0.7087434832669677
15.272301796405175 281.42346444844793 0.7083015646569477
15.277529351358591 284.3560069666395 0.7124480333489389
15.282756906312008 284.1581977590556 0.7120362511099153
15.287984461265424 286.4606332634153 0.7153083147542783
15.29321201621884 288.14523623498377 0.7173783823241372
15.298439571172256 289.086674714859 0.7182140547415031
15.303667126125672 289.13469789258585 0.7172657178889392
15.308894681079089 288.94712823024815 0.7171226066925753
15.314122236032505 290.60646476667233 0.7176368613399602
15.319349790985921 290.90241112512484 0.7180781446424795
15.324577345939337 292.299707527096 0.7191703698508196
15.329804900892753 294.10839823973146 0.7220397368210458
15.33503245584617 296.87687433459115 0.7249939315616921
15.340260010799586 294.64021707065086 0.7215982646377107
15.345487565753002 294.52426546189935 0.7210368128035897
15.350715120706418 294.0248762459289 0.7210780398918809
15.355942675659835 296.77821974579547 0.7245536347543148
15.36117023061325 298.26961850432565 0.7257918365353278
15.366397785566667 298.38350322076695 0.7250401715972199
15.371625340520083 299.3459484881388 0.726682114383971
15.3768528954735 299.68385842931883 0.7275883460463485
15.382080450426916 299.5060999684672 0.7274696396519206
15.387308005380332 300.5764206715987 0.7283596698040035
15.392535560333748 301.4337727975399 0.7294110123982245
15.397763115287164 302.45873752896716 0.7388583504194681
15.40299067024058 300.8127634019778 0.7443197934575855
15.408218225193997 300.6919399229845 0.748931235504669
15.413445780147413 300.49458516766805 0.7532258727628474
15.418673335100829 300.80204002105296 0.7581063375950533
15.423900890054245 300.58959911383823 0.7602091879611497
15.429128445007661 301.72272164907105 0.7643232383278301
15.434355999961078 300.7934291766355 0.7650888958254913
15.439583554914494 299.21772617780846 0.7660163312008195
15.44481110986791 297.13743891891096 0.7671722728258271
15.450038664821326 296.8410574610312 0.7696849871240495
15.455266219774742 295.0870260732989 0.7697951240826751
15.460493774728159 292.8471088839488 0.7694768345185269
15.465721329681575 295.0702526355275 0.7738246430928689
15.470948884634991 298.511279109175 0.7804194791530237
15.476176439588407 300.78666282295103 0.7842108098874881
15.481403994541823 302.92015297905226 0.7888024606834099
15.48663154949524 299.3303645077381 0.787257530581924
15.491859104448656 300.5765175378968 0.7913924609444019
15.497086659402072 297.63086318925224 0.7892056946953814
15.502314214355488 298.342501404498 0.7912156000951279
15.507541769308904 298.67228359268535 0.7939106698352174
15.51276932426232 297.183373643791 0.7950772891216165
15.517996879215737 293.464121952882 0.7917826177011651
15.523224434169153 289.8691832167655 0.7892885883382845
15.52845198912257 287.36395891430254 0.7864571593068973
15.533679544075985 287.39177438771503 0.7885852921975284
15.538907099029402 289.91000040076324 0.7937767773541993
15.544134653982818 288.7317949194569 0.7940128725751976
15.549362208936234 288.9681754639954 0.7962276657480177
15.55458976388965 286.6365025804217 0.7939527324201162
15.559817318843066 285.22503916971243 0.7949534105150943
15.565044873796483 285.54322815444647 0.7974388995687449
15.570272428749899 285.58418549681556 0.7988343302190798
15.575499983703315 286.80099417087683 0.8021159447026877
15.580727538656731 286.2556135361979 0.8021230840652653
15.585955093610147 283.7123156472104 0.8001542648390949
15.591182648563564 282.34247036395107 0.8004869866994474
15.59641020351698 278.40162108612134 0.7967737678948147
15.601637758470396 278.32454604110114 0.797665772940049
15.606865313423812 275.2069630079682 0.7959435533459004
15.612092868377228 273.50518940214965 0.7949554540678264
15.617320423330645 273.93421449163714 0.7982940630265086
15.62254797828406 270.87924768136077 0.7951811915563457
15.627775533237477 270.7486595828957 0.7957245237180772
15.633003088190893 268.8306259563905 0.7949238317325265
15.63823064314431 267.6063736299015 0.7904306181040087
15.643458198097726 265.8681902604564 0.7765077002729018
15.648685753051142 267.39650955700523 0.7732819910182456
15.653913308004558 266.2557092524357 0.7672954473563053
15.659140862957974 267.8515231124091 0.7665986983814076
15.66436841791139 267.4795288901572 0.7624687491156859
15.669595972864807 270.06597175299817 0.7621756676666522
15.674823527818223 270.95284588335437 0.7615131706887794
15.680051082771639 272.1233758521354 0.7617182280182301
15.685278637725055 274.14029640283684 0.762869721912248
15.690506192678471 271.6019734269446 0.7595838631989807
15.695733747631888 268.032266100558 0.7520760371748184
15.700961302585304 268.5906660658418 0.7530747258793575
15.70618885753872 266.3808945730696 0.7476454076105151
15.711416412492136 265.9689588180095 0.7449414011168195
15.716643967445552 267.75695399360774 0.7455819167103659
15.721871522398969 269.76266038982766 0.7467004082289247
15.727099077352385 272.6107684353765 0.7490916026708416
15.732326632305801 274.2379871656574 0.7502003278522913
15.737554187259217 271.7148989135774 0.7461607960050181
15.742781742212633 269.41469025342036 0.7425964155110677
15.74800929716605 270.62880074600656 0.7439133008713286
15.753236852119466 271.7078483852082 0.744291119097395
15.758464407072882 277.6597808906613 0.7504805703188299
15.763691962026298 279.73585217755783 0.7524925258442385
15.768919516979715 284.27721764260093 0.7578001522742024
15.77414707193313 283.9414660364691 0.7577344079109393
15.779374626886547 286.7992741051744 0.7622713882372465
15.784602181839963 281.9441286220233 0.7544074967479745
15.78982973679338 282.8563435653771 0.7549690885993485
15.795057291746796 279.6798010242696 0.7508628705419065
15.800284846700212 279.02389484999816 0.7504095681948637
15.805512401653628 277.0328885880623 0.7464426097241308
15.810739956607044 277.6287263548422 0.746170385870337
15.81596751156046 276.24030796459493 0.7433436346101576
15.821195066513877 274.1146419468377 0.7416424946297783
15.826422621467293 275.30456535055777 0.7424641116130443
15.831650176420709 275.01481730000705 0.7421347211557046
15.836877731374125 275.36871337872947 0.741876011799074
15.842105286327541 272.81645860952756 0.7374794306997366
15.847332841280958 272.6868654853873 0.7359490277314555
15.852560396234374 272.30280648806354 0.735089287814946
15.85778795118779 275.11593106882316 0.7397486671933517
15.863015506141206 275.99991762852466 0.7404741530312119
15.868243061094622 275.09962712801297 0.7390157198025371
15.873470616048039 276.2051262891829 0.7403566912131927
15.878698171001455 276.1389881525392 0.7395929786817672
15.883925725954871 276.88142357582825 0.7392904345543921
15.889153280908287 274.9898171793534 0.7369419868223582
15.894380835861703 273.9376308972754 0.7340596318847346
15.89960839081512 275.20210368581223 0.7348768572624765
15.904835945768536 275.85591328757755 0.734546002786844
15.910063500721952 277.05777985996133 0.7351686223047003
15.915291055675368 274.84130399303103 0.7324137277898981
15.920518610628784 275.10000070740836 0.7329712325675574
15.9257461655822 274.9434740009149 0.7331889270368859
15.930973720535617 276.20588869751145 0.7348801594440356
15.936201275489033 273.4824592307949 0.7307281661419887
15.94142883044245 275.0311046336216 0.7322603196800012
15.946656385395865 276.08741256511325 0.7336355298646824
15.951883940349282 274.90483568502736 0.7315582753391291
15.957111495302698 276.4364429067365 0.7319094850638949
15.962339050256114 275.70169856516674 0.730085281606107
15.96756660520953 277.05598434792006 0.731983084681213
15.972794160162946 274.7841786052313 0.7298436645434399
15.978021715116363 273.0595018021836 0.7279938952410165
15.983249270069779 274.7400155870059 0.7305166272893786
15.988476825023195 274.63780912907845 0.7303862077352131
15.993704379976611 276.0615711313777 0.7331595678312823
15.998931934930027 273.7071101124922 0.7304654572780707
16.004159489883442 271.84814835539197 0.7288495298719113
16.009387044836856 272.5670750872781 0.7291343811512531
16.01461459979027 272.5777561921427 0.727637379773921
16.019842154743685 271.18587701803574 0.7257685672461106
16.0250697096971 270.7784827116644 0.7255892975337519
16.030297264650514 273.7336396668552 0.7303313336163463
16.03552481960393 275.27647891614714 0.7315330292369854
16.040752374557343 275.6069826439964 0.7309204930731421
16.045979929510757 279.31066434811663 0.7359345528546026
16.05120748446417 280.59927210424013 0.737563786960993
16.056435039417586 283.77250552177236 0.7403781879920354
16.061662594371 285.43886483615773 0.7410287063985185
16.066890149324415 291.1636276149224 0.7476930256020118
16.07211770427783 294.2678988887986 0.751600017254648
16.077345259231244 297.7668978238987 0.7562729875956502
16.08257281418466 299.5908652147465 0.7582661733230571
16.087800369138073 301.8478968901379 0.7607723947531229
16.093027924091487 305.9744764883429 0.7656128938652457
16.0982554790449 307.70551377896993 0.7674775017724204
16.103483033998316 313.31971526641405 0.7751833156351743
16.10871058895173 316.92139412033583 0.7793580969520886
16.113938143905145 317.32941931644643 0.7796238816422296
16.11916569885856 318.4274062217848 0.7806242466153358
16.124393253811974 316.5129758223068 0.7790856749455877
16.129620808765388 317.49604952872204 0.7814778105454144
16.134848363718802 317.83140274556 0.7813682297371748
16.140075918672217 318.1899506309612 0.7814220643132456
16.14530347362563 316.3932537491207 0.779403113784968
16.150531028579046 317.8921588159524 0.7811475063619779
16.15575858353246 319.0555813084712 0.7820056233126592
16.160986138485875 319.752749561355 0.7813675014760707
16.16621369343929 322.223468555526 0.7837431196769975
16.171441248392703 315.52492887310143 0.7763847369960729
16.176668803346118 308.58030441597685 0.7676573208195173
16.181896358299532 302.5717960253539 0.7614538818748108
16.187123913252947 297.1329272876588 0.7550981008053769
16.19235146820636 296.1040614349396 0.7549697241791388
16.197579023159776 293.19044399147543 0.7522681072560932
16.20280657811319 288.42005763303024 0.7464296396313792
16.208034133066604 283.33345602507245 0.7413704546489294
16.21326168802002 277.6167096642752 0.7333870465083413
16.218489242973433 274.6427152661401 0.7289741412864694
16.223716797926848 273.38078872515774 0.7276566411756805
16.228944352880262 271.60743942799047 0.7247045725420156
16.234171907833677 270.8421375819545 0.7231925002385756
16.23939946278709 267.5886850680381 0.7181481984927826
16.244627017740505 266.84729044898904 0.7166453415249544
16.24985457269392 264.6647879277462 0.7158685247113091
16.255082127647334 262.3755137296284 0.7136200603060211
16.26030968260075 256.90274923413915 0.7066753119891491
16.265537237554163 254.93295605409548 0.7049965900860581
16.270764792507578 252.1636303374759 0.7002689292223832
16.275992347460992 250.38114633205663 0.6978176764202157
16.281219902414406 252.42492700285072 0.7014794315123508
16.28644745736782 252.45072735331487 0.7016076100374802
16.291675012321235 253.6530762723239 0.7020787842902603
16.29690256727465 254.90973269317718 0.7025037657576857
16.302130122228064 249.04791164020827 0.6924078550477555
16.30735767718148 250.55315256994186 0.693881820099703
16.312585232134893 252.84040882283725 0.698132877297136
16.317812787088307 254.94044635450794 0.7012786738456595
16.323040342041722 255.81291876668243 0.7022263343766242
16.328267896995136 256.7824599973259 0.7029056518160481
16.33349545194855 251.19986443571756 0.6943119852030476
16.338723006901965 250.57010825965327 0.6944336352784292
16.34395056185538 252.77213626385816 0.6962615668870051
16.349178116808794 255.18778256823097 0.6988494129918914
16.35440567176221 261.1624723645579 0.7062216090924328
16.359633226715623 263.5701835743395 0.709197154662788
16.364860781669037 266.2773165050991 0.712316400250762
16.37008833662245 272.243219049287 0.7201130289858553
16.375315891575866 274.34648888044865 0.7217725105344411
16.38054344652928 276.5519949126999 0.7250805469246496
16.385771001482695 278.58727246367204 0.7267645827477265
16.39099855643611 280.6907769725577 0.7285415222676229
16.396226111389524 282.3593649758745 0.7304725942620537
16.401453666342938 283.95247520192163 0.7324515967906743
16.406681221296353 282.5953019032859 0.730974312142039
16.411908776249767 283.3041508125016 0.7303168483718485
16.41713633120318 279.8198943572454 0.7245302004410266
16.422363886156596 277.7804108336797 0.7213009347577521
16.42759144111001 275.9639640960737 0.7185848427018047
16.432818996063425 274.5101842579348 0.7171007312809344
16.43804655101684 272.25143198786157 0.7143339987317038
16.443274105970254 268.2773192519235 0.7109966339955052
16.448501660923668 267.70049787523413 0.7111521184364166
16.453729215877082 266.7086009398761 0.7095555472797633
16.458956770830497 265.84179395407625 0.7087414683771464
16.46418432578391 266.00211926958445 0.7089587531231439
16.469411880737326 265.15217620267975 0.708183885059775
16.47463943569074 265.22993611461465 0.70885896951805
16.479866990644155 263.47056766527936 0.705855745756488
16.48509454559757 263.70072445921824 0.7052193934084984
16.490322100550983 264.32924515864676 0.7066192279318168
16.495549655504398 266.9892470099507 0.7094895368591426
16.500777210457812 265.7383321416878 0.7096780355661305
16.506004765411227 264.69578752456493 0.7082021109957006
16.51123232036464 264.7273069332481 0.7072075370417726
16.516459875318056 263.32627379982176 0.7040108277271111
16.52168743027147 263.0986995242193 0.7030168085318479
16.526914985224884 262.0963119138687 0.7018816092790977
16.5321425401783 262.07896620158397 0.7019172175257721
16.537370095131713 262.2283671880903 0.7019771646306429
16.542597650085128 261.27438457980645 0.7010171002614267
16.547825205038542 260.9710755999604 0.7001238734854371
16.553052759991957 262.22042182516486 0.7006079299255611
16.55828031494537 262.5621352650812 0.7016638403692906
16.563507869898785 261.5341293772758 0.7010955277544475
16.5687354248522 260.0799226387325 0.7002662744828909
16.573962979805614 260.2379651256311 0.6998026872236751
16.57919053475903 259.6306271420024 0.6976434359081441
16.584418089712443 259.6904573101643 0.6995811564104716
16.589645644665858 259.5085714678652 0.701193059965993
16.594873199619272 258.8536244098721 0.7011065934830254
16.600100754572686 253.42037391583955 0.6937187987209599
16.6053283095261 251.572979744137 0.6903025338469703
16.610555864479515 252.1671630904181 0.6897269974750317
16.61578341943293 254.413531094654 0.6918908410285174
16.621010974386344 254.0777196356356 0.6914247911949591
16.62623852933976 254.398438074837 0.6915049225355819
16.631466084293173 253.57594178490194 0.6893212146462878
16.636693639246587 253.85128617690646 0.6873944847812227
16.641921194200002 255.34784078458583 0.6900963258085748
16.647148749153416 259.6204253899965 0.6972252454647817
16.65237630410683 259.1731592309449 0.6965124839453197
16.657603859060245 256.91836780698 0.6924792881381013
16.66283141401366 250.82393185333257 0.6835361677796087
16.668058968967074 246.01678934038102 0.6778749107150751
16.67328652392049 242.30247884136287 0.6747431635259998
16.678514078873903 241.28061639437533 0.6733999033032104
16.683741633827317 241.91328355407808 0.6751281713913099
16.68896918878073 241.96172407490246 0.6746685610318087
16.694196743734146 240.43662298753168 0.6717983171356848
16.69942429868756 239.87567151022176 0.6716971103806464
16.704651853640975 242.50802826151593 0.6761295513418023
16.70987940859439 244.67647008435597 0.6791129316092837
16.715106963547804 244.31141606904893 0.6778515522697053
16.720334518501218 240.8151693038707 0.6737162915213614
16.725562073454633 237.31158673877127 0.6676229816645998
16.730789628408047 237.721826458096 0.6689206889993188
16.73601718336146 239.3738264937335 0.6705313052666501
16.741244738314876 240.51422790911343 0.6716207623825795
16.74647229326829 237.37171995311087 0.6664696096648002
16.751699848221705 234.5766738989323 0.6616663354800663
16.75692740317512 231.27074371635695 0.6572571922546565
16.762154958128534 231.06938537058582 0.6563822369810831
16.767382513081948 230.77563691445698 0.6559077519554292
16.772610068035362 229.19481666201614 0.6536404308201327
16.777837622988777 226.19690348770334 0.6505418043917814
16.78306517794219 226.73139944278216 0.6530068535021438
16.788292732895606 227.64619106656613 0.653854079273517
16.79352028784902 228.30699848083606 0.6542912203631917
16.798747842802435 227.77320314881888 0.6533994513644771
16.80397539775585 226.08742447105496 0.6528248672455399
16.809202952709263 227.6644511820694 0.6561217802606433
16.814430507662678 227.75312353076805 0.6574836737469022
16.819658062616092 227.41199765921476 0.6568537964043905
16.824885617569507 228.08863990290845 0.6566910984401219
16.83011317252292 227.53804977111352 0.6561208190954743
16.835340727476336 228.4501814642684 0.6565043676220984
16.84056828242975 225.59900825526964 0.6504640468145526
16.845795837383164 224.59929332737715 0.6484357440943186
16.85102339233658 223.97624195405652 0.6468217912078134
16.856250947289993 224.4602464585572 0.6469788289581551
16.861478502243408 225.14291853585144 0.6478530802140651
16.866706057196822 226.62787871906818 0.6505033219956178
16.871933612150237 228.05816354263672 0.6529734042776364
16.87716116710365 226.46730564885013 0.6509067624650959
16.882388722057065 226.83849032989883 0.652808875592131
16.88761627701048 225.32763506327416 0.6509595286420031
16.892843831963894 223.2160357207944 0.6490427409870365
16.89807138691731 223.3495041504524 0.6502060536166983
16.903298941870723 220.6269697028367 0.6456915745410875
16.908526496824138 220.70990434270124 0.6465873441075444
16.913754051777552 218.4218203541293 0.6424677191385203
16.918981606730966 220.68154778808437 0.6442293684769614
16.92420916168438 219.51709732399095 0.6421507150496585
16.929436716637795 218.9415467363459 0.6394804803217558
16.93466427159121 220.38925784254886 0.6418191474721958
16.939891826544624 220.3521177049205 0.642702936746896
16.94511938149804 221.30926548290566 0.6442041373481597
16.950346936451453 222.1036114494455 0.6457621108779582
16.955574491404867 222.42395478959395 0.646913305282456
16.960802046358282 226.06196083306602 0.6533978660025228
16.966029601311696 227.4355448423944 0.6555213333176756
16.97125715626511 228.62420529215333 0.6558449095327508
16.976484711218525 226.29804580216202 0.6522529487342901
16.98171226617194 223.54204121708935 0.6490761493654433
16.986939821125354 219.95708863562135 0.6444193209380349
16.99216737607877 220.89989116643966 0.6468927044410251
16.997394931032183 222.66128366324676 0.6488831452818032
17.002622485985597 225.00875114584608 0.6512524595325765
17.00785004093901 229.3178941745911 0.655107735158105
17.013077595892426 231.41038649405894 0.6566778386325398
17.01830515084584 227.14793340030735 0.6506760616082647
17.023532705799255 225.21752094135033 0.6475536127219582
17.02876026075267 224.7881714979613 0.64721018604763
17.033987815706084 227.34112284538818 0.6490526655245863
17.039215370659498 228.8953841671778 0.6526128609655755
17.044442925612913 228.61732071433048 0.6518788133162263
17.049670480566327 227.17779913626393 0.6519346783879468
17.05489803551974 227.7658501567826 0.6538463289963966
17.060125590473156 230.443345843928 0.6568515065498429
17.06535314542657 230.36949982491032 0.6562448721081273
17.070580700379985 230.26422239289042 0.654858043907889
17.0758082553334 228.38817886114856 0.6514287947783008
17.081035810286814 226.96194324695344 0.6495406021737621
17.086263365240228 230.32411398656788 0.6538133002346388
17.091490920193642 230.9482603311085 0.6542881890614913
17.096718475147057 229.11407094971244 0.6509191860621901
17.10194603010047 228.38938027349616 0.6493943174427376
17.107173585053886 228.98036812795206 0.6508529257903978
17.1124011400073 229.01495945866745 0.6508892011149052
17.117628694960715 231.32005573182306 0.655938478572809
17.12285624991413 231.3171633136686 0.6560337407376015
17.128083804867543 231.860742318318 0.65675225039097
17.133311359820958 231.89873216191896 0.6553145739828907
17.138538914774372 230.96554610253264 0.6542204843061776
17.143766469727787 233.66924612374038 0.6579463677793461
17.1489940246812 235.8925714198632 0.6617560642468893
17.154221579634616 236.3828936983678 0.6623351401245211
17.15944913458803 236.3864936320023 0.6609713809368157
17.164676689541444 236.82302469136246 0.6605773800474999
17.16990424449486 240.26308447012323 0.6637900313098081
17.175131799448273 246.485142353565 0.6718531088676397
17.180359354401688 245.7319327711455 0.6717154686444314
17.185586909355102 245.07413092664478 0.6722644419328134
17.190814464308517 243.27997597497114 0.6713487682171668
17.19604201926193 243.3974831028852 0.6706998144170964
17.201269574215345 244.43562226700612 0.6704270752418637
17.20649712916876 245.43105837766754 0.670347909428491
17.211724684122174 244.47544125348455 0.6704160234796877
17.21695223907559 246.13896254717795 0.6731022798206941
17.222179794029003 248.78169673465138 0.6759820835201609
17.227407348982418 251.0856792207242 0.6783738904404865
17.232634903935832 253.67605343233294 0.6811440661317729
17.237862458889246 255.14178454245516 0.6832629195357971
17.24309001384266 252.92073506707112 0.6806569308771755
17.248317568796075 248.74014501505525 0.6741728845560356
17.25354512374949 244.56472285653064 0.6678835256031846
17.258772678702904 242.8550466492044 0.6650835797530106
17.26400023365632 243.38670192710222 0.6654289961420959
17.269227788609733 245.81601902151593 0.6699397292278965
17.274455343563147 245.39633619518708 0.6704253124084296
17.279682898516562 243.69289842800316 0.6688463368260305
17.284910453469976 241.70228538839194 0.6664185055554237
17.29013800842339 240.81100515359356 0.6640579573210932
17.295365563376805 240.38926854375615 0.6634659769528544
17.30059311833022 240.39409311721815 0.6640364124639647
17.305820673283634 239.59893845127598 0.6635195723136256
17.31104822823705 240.54189353827374 0.6652736264126409
17.316275783190463 241.7044790082434 0.6660044055927974
17.321503338143877 242.48640693568615 0.6669988179563819
17.32673089309729 244.64379512983226 0.6694779392807442
17.331958448050706 246.91781727080047 0.6730824509215239
17.33718600300412 249.46537689508514 0.6768607344401049
17.342413557957535 250.8292762887586 0.6786366167281233
17.34764111291095 248.84133876871647 0.6752669944716193
17.352868667864364 245.6106770980129 0.671252728040431
17.358096222817778 245.70495708077468 0.6710852394524458
17.363323777771193 245.32708895238306 0.6717491599287466
17.368551332724607 245.76155850832657 0.6730933012665795
17.37377888767802 239.41631095870235 0.6637034635154857
17.379006442631436 235.1899461472408 0.6577184830861914
17.38423399758485 232.61940397238763 0.6530820137270216
17.389461552538265 233.6281864707021 0.6551088783978877
17.39468910749168 237.65532349636467 0.6614681833407695
17.399916662445094 240.17469891735425 0.6650766536140998
17.405144217398508 241.74978758361996 0.666934146435551
17.410371772351922 239.75626880585074 0.6648851407384322
17.415599327305337 237.59373574035493 0.6615718967555707
17.42082688225875 237.48829923636953 0.6620994894089796
17.426054437212166 236.94222813085076 0.6619204751842663
17.43128199216558 239.83763473038505 0.6646615510960162
17.436509547118995 238.6688825877272 0.6625160294752255
17.44173710207241 240.1566051537751 0.6643207234724733
17.446964657025823 241.35534258832533 0.6651375058978387
17.452192211979238 242.79428366355387 0.6668451171353641
17.457419766932652 242.14715094327732 0.6669973258382756
17.462647321886067 241.47321830621541 0.6661533427516919
17.46787487683948 241.29845069280455 0.6667160888680785
17.473102431792896 242.6607356806743 0.6679860405021402
17.47832998674631 242.08758416026996 0.667677142489788
17.483557541699724 240.77287720746972 0.6649535999380016
17.48878509665314 242.71805378987 0.6677032769682877
17.494012651606553 243.43262454010377 0.667641703438027
17.499240206559968 244.66559899732644 0.6686214696317435
17.504467761513382 244.55957229019302 0.668294740291847
17.509695316466797 247.29655438596907 0.6714434803905704
17.51492287142021 247.807949301244 0.673901556504179
17.520150426373625 248.167712293154 0.6753226470478761
17.52537798132704 250.2314065840131 0.6786779150925526
17.530605536280454 249.76119052992695 0.6771258368937674
17.53583309123387 246.63509914508163 0.6718818083998167
17.541060646187283 242.82844285989773 0.6662045598971696
17.546288201140698 241.7001536323208 0.6654168443866304
17.551515756094112 243.63743192160672 0.6680931765997645
17.556743311047526 249.1640008950233 0.6755426278084514
17.56197086600094 250.21398000384323 0.6763006521963002
17.567198420954355 251.5631162077621 0.6777020172937521
17.57242597590777 250.33019869460685 0.6757011128918445
17.577653530861184 249.7809178587785 0.6743236903963848
17.5828810858146 248.42906990491986 0.6720539801413727
17.588108640768013 246.81672270645598 0.6691418654068194
17.593336195721427 246.57003159127504 0.6693023173545924
17.598563750674842 249.14469380320017 0.6731763699441077
17.603791305628256 250.28666751892845 0.6749679130898156
17.60901886058167 254.60361352705866 0.6799569927006796
17.614246415535085 256.54533292971377 0.6818510400533632
17.6194739704885 258.36823291578395 0.6840588119711667
17.624701525441914 257.2537580391116 0.6822854517055542
17.62992908039533 258.9830476400855 0.6845503945367031
17.635156635348743 260.79983154976753 0.6867366885152631
17.640384190302157 261.11419188679304 0.6865392777683782
17.64561174525557 264.7491967431829 0.6918345749216036
17.650839300208986 265.85302300243563 0.6930343551231548
17.6560668551624 268.2577171379096 0.6959837069604315
17.661294410115815 268.88360505834373 0.696966819810128
17.66652196506923 271.7844530286042 0.7016242091008316
17.671749520022644 273.93656593258993 0.7039275898451549
17.676977074976058 279.76127947198825 0.7110797176833795
17.682204629929473 284.37018679828657 0.7148608543368411
17.687432184882887 289.8398662968479 0.7210349964691244
17.6926597398363 292.9719179093968 0.7258458165288378
17.697887294789716 296.38738352995523 0.7301308130528308
17.70311484974313 297.97630217769455 0.7321247784386877
17.708342404696545 296.35817082914315 0.7299537928159666
17.71356995964996 296.00114911829985 0.7288246051037404
17.718797514603374 298.0490569472461 0.7313523243341379
17.724025069556788 305.0843108169008 0.7397704687354589
17.729252624510202 308.06142655609096 0.7427989082175783
17.734480179463617 306.8952549215355 0.7413048257014037
17.73970773441703 303.2972103023881 0.7361412993112607
17.744935289370446 302.7825105252961 0.7357625963882545
17.75016284432386 305.6670051944848 0.7391386217678174
17.755390399277275 309.05545084409243 0.7433579053989777
17.76061795423069 311.40396987684926 0.745900981684672
17.765845509184103 310.61204737526504 0.7440696517788936
17.771073064137518 310.88610901165157 0.7442634602930416
17.776300619090932 305.13616377283205 0.737074239661539
17.781528174044347 300.13290942425476 0.7322358507382797
17.78675572899776 295.1161988349911 0.7271392964622999
17.791983283951176 292.91530901791697 0.7251629557998028
17.79721083890459 289.7403644602614 0.721087939651276
17.802438393858004 284.999223492455 0.716165577932884
17.80766594881142 281.6951426845465 0.7123603914883166
17.812893503764833 276.19822978451134 0.7056040580567041
17.818121058718248 272.2604669910783 0.7000354216570533
17.823348613671662 269.64904066770976 0.6963278634261447
17.828576168625077 268.8526425204603 0.6958241866331512
17.83380372357849 266.7776371133026 0.6938997922620382
17.839031278531905 262.34716797298705 0.6886888926312553
17.84425883348532 260.48966052192424 0.6860501056747054
17.849486388438734 259.01352957848 0.6831027901028248
17.85471394339215 261.70117660406396 0.6876923880146185
17.859941498345563 261.2380374419109 0.6875221857740738
17.865169053298978 263.3499829640859 0.6902273700398813
17.870396608252392 267.3970700109089 0.6959901217924531
17.875624163205806 269.13678489720354 0.6976043043673993
17.88085171815922 269.7612699906666 0.6988835578879238
17.886079273112635 268.4565782486179 0.6966445787874708
17.89130682806605 271.9576389887065 0.7007708026089476
17.896534383019464 274.0415944051125 0.7026134821492434
17.90176193797288 281.9548245453168 0.7121395283447227
17.906989492926293 290.5243818250554 0.7220818225327101
17.912217047879707 298.3756081031816 0.732124568229062
17.917444602833122 305.6781180029701 0.7400543535992038
17.922672157786536 307.43959999614145 0.7415570410274132
17.92789971273995 309.67687559642025 0.7437952922271012
17.933127267693365 314.79073283207146 0.7486064868499169
17.93835482264678 317.82653664862073 0.7527461848810864
17.943582377600194 317.5500583481016 0.7523506860017203
17.94880993255361 315.13676671079594 0.749720909297032
17.954037487507023 313.4656888407918 0.7497931307732308
17.959265042460437 310.6793435928817 0.746843005924117
17.96449259741385 304.13074425447445 0.7401714304112716
17.969720152367266 299.1865034771834 0.7339532103692147
17.97494770732068 293.1128646849389 0.7262220847280044
17.980175262274095 287.8735162805333 0.719835485393097
17.98540281722751 281.1928908871451 0.7111215881545209
17.990630372180924 274.47115514675306 0.7027335748430251
17.995857927134338 270.4885475411821 0.698160204348811
18.001085482087753 267.9321745610192 0.6941427508483432
18.006313037041167 263.42254404436983 0.6881069122734769
18.01154059199458 259.92652677665336 0.6840696743138269
18.016768146947996 258.6140663916014 0.6832336111534111
18.02199570190141 258.0723921078284 0.6842596683582621
18.027223256854825 258.25397056494234 0.6847039953986224
18.03245081180824 256.543068598485 0.6819359530403339
18.037678366761654 255.35881994242192 0.6802281902062164
18.042905921715068 254.23775071670977 0.6784219736511407
18.048133476668482 253.20766664762454 0.6781827717072488
18.053361031621897 253.59152430912246 0.6787362063642522
18.05858858657531 251.78525023091203 0.6767063268205298
18.063816141528726 250.59538967476746 0.675227107987421
18.06904369648214 248.22959835195473 0.6720541922966993
18.074271251435555 251.28636066794297 0.6749387181574598
18.07949880638897 253.1575547413056 0.677726545933188
18.084726361342383 256.78585877833103 0.6820694986086341
18.089953916295798 256.2485676016737 0.6821246002441255
18.095181471249212 255.18142892773776 0.680194329934921
18.100409026202627 257.67393904896204 0.6829533392491328
18.10563658115604 260.0504617637409 0.6857522642426449
18.110864136109456 264.4747355951755 0.6905151128725839
18.11609169106287 269.4832963657536 0.695967220048488
18.121319246016284 274.9786726527591 0.7030000234781707
18.1265468009697 278.97092781687957 0.7076623071249286
18.131774355923113 278.90971327803976 0.7079977281849033
18.137001910876528 279.3095068508737 0.7071993057575625
18.142229465829942 281.6082033240402 0.7088490137206521
18.147457020783357 287.35948011461267 0.7158630044099891
18.15268457573677 292.2500035162598 0.7229594272316996
18.157912130690185 296.399250768929 0.7289085253808826
18.1631396856436 299.1138672535773 0.7320503363973867
18.168367240597014 304.7336624600653 0.7374849937203631
18.17359479555043 311.7976875487383 0.745498269865076
18.178822350503843 316.13731425737876 0.7495517729425337
18.184049905457258 321.6126802438276 0.7557752620069599
18.189277460410672 328.2424423497346 0.7629375527058674
18.194505015364086 334.2360836904446 0.77024372573905
18.1997325703175 337.2291764045487 0.7745160769607453
18.204960125270915 339.5060613001223 0.7771736684799724
18.21018768022433 338.1562962192835 0.7749397239295096
18.215415235177744 340.0412169635819 0.7767860553717395
18.22064279013116 344.49859238863365 0.7814280185197763
18.225870345084573 352.2614816459342 0.7905333819704549
18.231097900037987 355.0801166769063 0.793552628215726
18.236325454991402 361.4667218214012 0.8001298031288744
18.241553009944816 364.88588333241665 0.8036363632539354
18.24678056489823 371.1658555889442 0.8100701296318541
18.252008119851645 373.23594556556077 0.8126461792500098
18.25723567480506 374.96742897264323 0.814405427125991
18.262463229758474 374.9296246676467 0.8144934208118528
18.26769078471189 370.4640836874573 0.8097259702237586
18.272918339665303 363.30182224898635 0.8022670875898973
18.278145894618717 351.9882359639301 0.7896376511597607
18.28337344957213 339.7902661087995 0.7768615445260387
18.288601004525546 331.91304950659253 0.7678461779426375
18.29382855947896 324.8300676531067 0.760339144242306
18.299056114432375 318.36436217547976 0.753221661379789
18.30428366938579 310.8627525597334 0.7445382360811864
18.309511224339204 304.436151096799 0.737499437643416
18.314738779292618 300.27246685286264 0.7329637405291264
18.319966334246033 296.4136957548103 0.7295199113314961
18.325193889199447 290.2256667727584 0.7208324142526943
18.33042144415286 284.57132242949433 0.7129129956008863
18.335648999106276 283.0508188409301 0.7099657018085007
18.34087655405969 281.1230846797089 0.7084360653546294
18.346104109013105 279.1673644840844 0.7074167972942847
18.35133166396652 276.36270777207517 0.7049383474978903
18.356559218919934 275.8650118233674 0.7043149562914142
18.361786773873348 272.7266061269876 0.7004312273503986
18.367014328826762 272.9832980564041 0.7007706803074364
18.372241883780177 273.47373817797205 0.7018279068196761
18.37746943873359 274.8737782360516 0.7042315321283816
18.382696993687006 276.53781718135093 0.705423599295709
18.38792454864042 279.41250782658005 0.7110550240412489
18.393152103593835 282.6847366353101 0.7253684755152874
18.39837965854725 286.89882034684325 0.7371716288531761
18.403607213500663 288.735906115163 0.7450864617892576
18.408834768454078 291.206513733892 0.7526027858238755
18.414062323407492 294.3495155362619 0.7607080539998871
18.419289878360907 298.1972644207069 0.7685251285539824
18.42451743331432 297.941947871613 0.7708885957469017
18.429744988267736 297.40879892300245 0.7746107609977759
18.43497254322115 294.09439295969497 0.7738294486621938
18.440200098174564 293.3677769290032 0.7763300269876595
18.44542765312798 295.993470779829 0.7825082712127657
18.450655208081393 297.4297941898602 0.7863180098594448
18.455882763034808 294.1849294630306 0.784960815247109
18.461110317988222 291.5653185353122 0.7841045961027017
18.466337872941637 287.6309488429698 0.781109397585859
18.47156542789505 286.9470739364601 0.7821245707001597
18.476792982848465 286.3285342994946 0.7834565705304725
18.48202053780188 288.45843951185554 0.7885894923081933
18.487248092755294 289.1637529396802 0.7917498260903114
18.49247564770871 288.89580478561663 0.7936334123236447
18.497703202662123 287.48681142524026 0.7950707118875152
18.502930757615538 288.94727829982446 0.7980477057860437
18.508158312568952 286.45926066063174 0.7973583131516881
18.513385867522366 284.739726533669 0.7981021088640684
18.51861342247578 283.55142536624896 0.7984549479488393
18.523840977429195 283.9873690625704 0.8019819099958538
18.52906853238261 284.862926443409 0.8040285256700006
18.534296087336024 284.7613140223118 0.8064877752770921
18.53952364228944 282.3072444524292 0.8047994043568034
18.544751197242853 281.11883897247145 0.8044585004650152
18.549978752196267 282.2777209651911 0.8071195065277236
18.555206307149682 282.7744411494099 0.8093336740185166
18.560433862103096 282.6586982480109 0.8115941273935534
18.56566141705651 282.53595842976205 0.8139788670769234
18.570888972009925 282.39850069899796 0.8152233716262169
18.57611652696334 283.20036326206395 0.8176289596471246
18.581344081916754 281.33185987863084 0.8165404240884246
18.58657163687017 280.56585040242857 0.8156656290992622
18.591799191823583 278.8928673879369 0.8155671493295732
18.597026746776997 283.4634830529881 0.8242721134522507
18.60225430173041 286.16397613884783 0.8308240701107229
18.607481856683826 288.89780139823057 0.8377219651407755
18.61270941163724 288.126166633183 0.8370796701320705
18.617936966590655 288.5414390224825 0.8406246646651749
18.62316452154407 289.9686231450572 0.8423945026888545
18.628392076497484 294.08527610926905 0.8312889841751423
18.633619631450898 296.61792637628764 0.826022704737403
18.638847186404313 300.1662096168988 0.8244365304553617
18.644074741357727 303.9757285125518 0.8251216532440162
18.64930229631114 306.5646031570733 0.8257681969156925
18.654529851264556 310.13542868134437 0.8243052729354575
18.65975740621797 316.1621019481596 0.8292796230816709
18.664984961171385 318.81557116667835 0.8299765036284031
18.6702125161248 321.3753865713412 0.8307309855170107
18.675440071078214 324.3093322713773 0.8330803662634819
18.680667626031628 327.6853297083752 0.833743897779844
18.685895180985042 334.09495291885816 0.8390914997784381
18.691122735938457 338.0282134830514 0.8415305058938848
18.69635029089187 344.1850037021218 0.846896175627509
18.701577845845286 346.7616278304065 0.8483537336922014
18.7068054007987 351.6256431999414 0.8523478158069756
18.712032955752115 352.8672020876116 0.8517833492133413
18.71726051070553 355.94759613528333 0.8538616815438222
18.722488065658943 358.39906676200366 0.8546724121113799
18.727715620612358 360.09151462189584 0.8554028227545332
18.732943175565772 364.5008230812831 0.8593805380100192
18.738170730519187 366.7830421331542 0.8609800385438221
18.7433982854726 366.7999021608833 0.8602398345916226
18.748625840426016 363.9660555565297 0.8551480183108514
18.75385339537943 358.6428538248613 0.847850177875473
18.759080950332844 356.02224421146235 0.8438494503395294
18.76430850528626 352.1764707619482 0.8379637284179151
18.769536060239673 348.41426034098754 0.8326410759825226
18.774763615193088 344.50198884164547 0.8264977253075115
18.779991170146502 339.8913290716507 0.8197190349124617
18.785218725099917 336.6243917575101 0.8152609476825381
18.79044628005333 334.5337157702848 0.8120194443935049
18.795673835006745 330.75169138381267 0.8070855415220946
18.80090138996016 329.34638986837393 0.8042863687217527
18.806128944913574 327.95536068569015 0.8016074713358372
18.81135649986699 328.6451929373926 0.8016268848586562
18.816584054820403 327.7381735826046 0.8009780666727243
18.821811609773818 325.23189214995455 0.796821310532294
18.827039164727232 321.19414272916487 0.7919783260860705
18.832266719680646 317.78365769475505 0.7872119971190076
18.83749427463406 311.6935092627801 0.7796885671278893
18.842721829587475 307.8833894682516 0.774328660973477
18.84794938454089 306.68179009778316 0.771972398362271
18.853176939494304 303.58336777753453 0.767908397705301
18.85840449444772 301.4165188369131 0.7656070361555571
18.863632049401133 294.8937349124092 0.7581306150554221
18.868859604354547 293.6004749679722 0.7565561377897588
18.87408715930796 292.61003110097704 0.7545343534971871
18.879314714261376 292.78376282236366 0.7538000215702303
18.88454226921479 292.2291354797076 0.7537876384877428
18.889769824168205 291.0183110646728 0.7505955506151515
18.89499737912162 289.9706450603545 0.7499699471038357
18.900224934075034 287.97777777880515 0.7470698681894271
18.90545248902845 285.95542247696557 0.743898507130237
18.910680043981863 280.4762539242187 0.7361609021470124
18.915907598935277 279.7414716449124 0.7346424294783208
18.92113515388869 279.15208112886415 0.7340931756977089
18.926362708842106 281.80194367130946 0.7381817533887087
18.93159026379552 280.49695544193685 0.7366083031807342
18.936817818748935 278.35955606199656 0.7335754653109351
18.94204537370235 278.2410939719421 0.7342628887308221
18.947272928655764 277.36950127797365 0.7322142698233238
18.952500483609178 281.57487542693724 0.7370847405577293
18.957728038562593 277.089864136165 0.7295538128244252
18.962955593516007 273.93486329345563 0.7250295607657352
18.96818314846942 267.3274164547106 0.715865896149472
18.973410703422836 268.62976994060233 0.7174623283866929
18.97863825837625 271.753649270354 0.7206680584988016
18.983865813329665 270.8304804752733 0.7198322314597828
18.98909336828308 271.62936492996045 0.7210869694872319
18.994320923236494 268.7301058337337 0.7166253710393659
18.999548478189908 271.45803702851396 0.7198007834590167
19.004776033143322 268.9427577943305 0.7159649859396868
19.010003588096737 272.3185955724222 0.7203440912626726
19.01523114305015 274.21702558392695 0.7220450003069505
19.020458698003566 273.12705379436426 0.720877015594267
19.02568625295698 273.66732913156807 0.7220185197216915
19.030913807910395 274.50338179298416 0.7238292613953168
19.03614136286381 278.35844706718734 0.727355757718298
19.041368917817223 280.77992404743 0.7293012378079876
19.046596472770638 281.8298621595737 0.7294472046737294
19.051824027724052 281.61238009900245 0.7299534598908967
19.057051582677467 281.94245097513124 0.7306341911994203
19.06227913763088 283.7088507624186 0.7328117974588638
19.067506692584296 284.38154372250887 0.732853457164854
19.07273424753771 285.016019269454 0.7327145769683265
19.077961802491124 283.3742607621078 0.7311206589521542
19.08318935744454 284.47067900212505 0.7308994371435876
19.088416912397953 282.48662411368304 0.7277546323457581
19.093644467351368 284.0039636158478 0.7300581124850951
19.098872022304782 285.5615071687678 0.7319137347873379
19.104099577258197 284.8736296414878 0.7316952241313269
19.10932713221161 283.7912590398267 0.7312104290216489
19.114554687165025 280.54991509816574 0.7269047839060825
19.11978224211844 277.8774215812027 0.723785602101289
19.125009797071854 274.6540057895281 0.7184654259612716
19.13023735202527 273.8866578458082 0.7163536120142975
19.135464906978683 275.8369255759695 0.7190880198340325
19.140692461932098 275.4791642604257 0.7185115782350184
19.145920016885512 277.55926753316794 0.7210204106917585
19.151147571838926 274.89323926975203 0.7167477989629273
19.15637512679234 272.43398243729507 0.7134532562563751
19.161602681745755 267.5454206900075 0.7083992990133975
19.16683023669917 264.6325686416952 0.7053355194148264
19.172057791652584 263.5534919897951 0.7047723370399208
19.177285346606 265.5336088450187 0.7068734870375257
19.182512901559413 268.6564361553005 0.7095934153507184
19.187740456512827 268.55391627065814 0.7078539862011076
19.19296801146624 267.061615352369 0.7048404791344162
19.198195566419656 264.4412999645276 0.7011075987933314
19.20342312137307 266.2870533844861 0.7050106984705778
19.208650676326485 264.2008765138349 0.7019114521424278
19.2138782312799 263.3678234495298 0.7018155478422504
19.219105786233314 264.3276423231426 0.7032124224118057
19.22433334118673 265.8305635532042 0.7056187058906683
19.229560896140143 268.2566834694941 0.7086493879559487
19.234788451093557 269.7565570800405 0.7099916173382406
19.24001600604697 267.65098471108 0.7064437000704327
19.245243561000386 266.5156930420799 0.7041128135731611
19.2504711159538 267.72471893868925 0.705728115543592
19.255698670907215 267.51348609647823 0.7063166252460462
19.26092622586063 266.9838616419325 0.7061427228078806
19.266153780814044 268.28168529187866 0.7078744119455299
19.271381335767458 272.94880396735266 0.7146255556005187
19.276608890720873 273.8246675679674 0.7147975859026018
19.281836445674287 275.9934310713791 0.71716103154426
19.2870640006277 274.8230980915606 0.7149750321187588
19.292291555581116 275.11947770422034 0.7143190060402649
19.29751911053453 274.4910701837526 0.7127472196970664
19.302746665487945 277.5025525324326 0.7158216090911569
19.30797422044136 280.8238887050152 0.721309271275909
19.313201775394774 285.69060530865255 0.7280396667663139
19.318429330348188 287.331807449547 0.7306766628220172
19.323656885301602 290.3912672859014 0.732844566789506
19.328884440255017 291.5072981186715 0.7332894176848799
19.33411199520843 294.1732645498573 0.7358266299939835
19.339339550161846 295.48652451356264 0.7370901872584957
19.34456710511526 297.71592298722686 0.7387550143785594
19.349794660068675 300.30559575259406 0.7421086387417323
19.35502221502209 302.0493902104613 0.7449997691101089
19.360249769975503 304.04152646260616 0.74742637497283
19.365477324928918 305.8785230226524 0.7499099071058847
19.370704879882332 311.0766986880839 0.7553390731227481
19.375932434835747 315.1580080968736 0.7603525192805229
19.38115998978916 320.04427090752415 0.7656918882807566
19.386387544742576 321.18948001188323 0.7663571142907034
19.39161509969599 323.3672499397753 0.7691386098570876
19.396842654649404 322.94846634922044 0.7686357378256944
19.40207020960282 326.3144327909107 0.7725212699643311
19.407297764556233 331.8858540099431 0.7790174450977624
19.412525319509648 340.0427705758297 0.7877742039300648
19.417752874463062 341.91601745667396 0.7896995230661484
19.422980429416477 339.9456598766658 0.7874015191981485
19.42820798436989 334.57920765361354 0.7807203483049994
19.433435539323305 331.86132260979656 0.7782711107596908
19.43866309427672 332.73266480314874 0.7796790891347909
19.443890649230134 334.2831564302909 0.7815525339554587
19.44911820418355 334.7925942600084 0.7820064740265552
19.454345759136963 334.4464094169665 0.7807534522511704
19.459573314090377 334.51376397926083 0.780921161408419
19.464800869043792 334.9205156814871 0.7811351734555294
19.470028423997206 337.20762932457285 0.7838770966612661
19.47525597895062 336.5356678101579 0.7833244685205041
19.480483533904035 334.58577245070035 0.780901377128929
19.48571108885745 333.1395753321428 0.7793699398813954
19.490938643810864 334.04031978989923 0.780570322307963
19.49616619876428 335.3514553643787 0.7816965007052702
19.501393753717693 339.0971109414613 0.7862111979368348
19.506621308671107 339.92796071856657 0.7866766914829303
19.51184886362452 341.6409788066719 0.7882458705986514
19.517076418577936 339.41910794980305 0.7853487408781055
19.52230397353135 340.58065210000615 0.786042807384959
19.527531528484765 346.25803814431 0.7926332364930757
19.53275908343818 348.5106421052107 0.7951416239725951
19.537986638391594 348.64513407171756 0.7952367639293996
19.54321419334501 349.74000501132036 0.7965831458344284
19.548441748298423 353.0259710899116 0.7999853268020917
19.553669303251837 358.0347692067681 0.8052987861340704
19.55889685820525 362.2382424975533 0.8099241662036891
19.564124413158666 364.5685572310139 0.8122649192795662
19.56935196811208 365.3930638307131 0.8136112230118289
19.574579523065495 368.4696367183347 0.8166617911705883
19.57980707801891 369.63031761810464 0.8179519526818151
19.585034632972324 371.0118052177873 0.8196138597222008
19.590262187925738 373.8782484294838 0.8225771236780701
19.595489742879153 373.94302511820825 0.8224434185824828
19.600717297832567 375.4279735045932 0.8243233025202544
19.60594485278598 381.14144654061056 0.8305367078057404
19.611172407739396 383.06986877107363 0.8324571251898405
19.61639996269281 384.24296877806074 0.8331624169626836
19.621627517646225 380.84410277284326 0.8291650295062883
19.62685507259964 380.8055093571865 0.8291951420498794
19.632082627553054 379.1163604762223 0.827235279684545
19.637310182506468 379.99901881233683 0.8282411881814884
19.642537737459882 381.58781659485834 0.830077595036164
19.647765292413297 382.37717300022695 0.8306618933974461
19.65299284736671 384.10558990655517 0.8329453601324747
19.658220402320126 387.72125107473215 0.8365874474821069
19.66344795727354 390.8653741779843 0.8401666493498865
19.668675512226955 393.3566050286154 0.8424645182272905
19.67390306718037 394.4227450217059 0.8430460050878948
19.679130622133783 396.66339288060317 0.845639016761135
19.684358177087198 397.7083114998669 0.8472454141335414
19.689585732040612 401.1852744404044 0.850940253531009
19.694813286994027 403.18669582316033 0.8529285778633449
19.70004084194744 407.017691035575 0.856361990491054
19.705268396900856 405.1458156800931 0.8540585109577302
19.71049595185427 402.47324700934297 0.8516325200375382
19.715723506807684 395.88994738484735 0.8445043367719532
19.7209510617611 391.1695506349253 0.8398802582127687
19.726178616714513 386.0737957524228 0.8343165508003806
19.731406171667928 382.61383240049605 0.8302656145488333
19.736633726621342 376.77287143588484 0.8239727108234479
19.741861281574757 371.81822728409816 0.8186621784061298
19.74708883652817 365.81643918998464 0.8122148709955023
19.752316391481585 363.55120415450307 0.8105623618615391
19.757543946435 358.0729495337538 0.8042214778989984
19.762771501388414 355.6267475095058 0.801481602736929
19.76799905634183 349.8428589906269 0.7946290781524669
19.773226611295243 348.9209449627964 0.7935025759801543
19.778454166248657 345.0197865579218 0.7890759496627482
19.783681721202072 342.37496444981747 0.7859494026137815
19.788909276155486 337.7890584072774 0.7806332223512481
19.7941368311089 335.3201802965582 0.7775444072410749
19.799364386062315 330.6435835170389 0.7718827169967292
19.80459194101573 326.024689313128 0.7663980363936213
19.809819495969144 323.62865894262006 0.7639692794123639
19.81504705092256 321.1706084109235 0.7619081452336405
19.820274605875973 320.4162664631412 0.7619246850522413
19.825502160829387 317.1532988096912 0.7581035098762868
19.8307297157828 312.47754074549295 0.7531326868836504
19.835957270736216 309.40458437639916 0.7484839914907563
19.84118482568963 308.3904409832439 0.7467367334430395
19.846412380643045 310.65156600357676 0.7497530220137307
19.85163993559646 309.9726018878738 0.7485695196293556
19.856867490549874 307.59500444233834 0.7459359703960851
19.86209504550329 304.88771229672665 0.7417477881416895
19.867322600456703 305.70595335225215 0.742537564100375
19.872550155410117 308.20460456644963 0.7458517547993578
19.87777771036353 311.58799250857845 0.7494781950169721
19.883005265316946 311.5512413478677 0.7496042970682874
19.88823282027036 311.80425510993456 0.7500886216083266
19.893460375223775 305.75532371347373 0.7423277180971188
19.89868793017719 303.3367402224185 0.7399678581914287
19.903915485130604 299.0436052459971 0.7348590718356123
19.909143040084018 294.5298861541605 0.729688538456908
19.914370595037433 293.69037383656695 0.728713775769082
19.919598149990847 292.98943604151003 0.7277036189840368
19.92482570494426 295.53057888641666 0.7308770605329584
19.930053259897676 296.3428720803369 0.7320356138354517
19.93528081485109 295.52262404022133 0.7305642625202692
19.940508369804505 293.94290969617236 0.729552830808529
19.94573592475792 294.2035724003091 0.7297035549467205
19.950963479711334 294.93625138306794 0.7302094482484236
19.956191034664748 294.9146415203698 0.7306101912965877
19.961418589618162 297.2038833125407 0.7337211292624657
19.966646144571577 295.2574259496997 0.7313478116091425
19.97187369952499 294.5224744263047 0.7299536135475775
19.977101254478406 293.8761060205179 0.7287789100796168
19.98232880943182 295.33437071499645 0.7306336950303018
19.987556364385235 295.7138030567192 0.7307758958682677
19.99278391933865 298.4537970839633 0.7338853280840887
19.998011474292063 299.60823880011816 0.7352836213804926
20.003239029245478 300.1042104183821 0.7362896222843742
20.008466584198892 299.25047670310875 0.7358098550951924
20.013694139152307 302.3408345688991 0.7384021299676878
20.01892169410572 305.6414691496547 0.7418777444795639
20.024149249059136 310.4208826123092 0.7474605938461262
20.02937680401255 309.41861536116926 0.7464701045110635
20.034604358965964 310.0525404765213 0.7468910958689604
20.03983191391938 316.38269372572626 0.7538725813865794
20.045059468872793 319.0325257285036 0.7567700387095797
20.050287023826208 322.61476385428944 0.7615801160677097
20.055514578779622 320.1066860915323 0.7587118861429388
20.060742133733036 318.87172370560745 0.7577065444243101
20.06596968868645 316.17633866133895 0.7548715172516403
20.071197243639865 313.351857920592 0.7509548328717118
20.07642479859328 309.58580916070184 0.7460076830371515
20.081652353546694 306.79163281584584 0.7420569709471522
20.08687990850011 303.37766305286516 0.7382357208845838
20.092107463453523 301.50152634018673 0.7356381121222697
20.097335018406937 302.07898143130353 0.7361299236352058
20.102562573360352 303.01085261556216 0.7371338598119938
20.107790128313766 303.16772943344534 0.737826588617565
20.11301768326718 301.80260567998647 0.736432884812454
20.118245238220595 300.8164867718053 0.7353880825008206
20.12347279317401 301.3827062846278 0.7360847482848077
20.128700348127424 301.2615987260631 0.7367303078522062
20.13392790308084 300.6697668903203 0.7365188872950692
20.139155458034253 301.23922133646937 0.736848915590669
20.144383012987667 299.94018036308194 0.734710113738686
20.14961056794108 301.07355562297477 0.7354137846166451
20.154838122894496 300.2612441450072 0.7347343444668128
20.16006567784791 299.5349969878662 0.7335858476356856
20.165293232801325 297.0584260749033 0.730426827966085
20.17052078775474 296.7904858651204 0.7307043075688237
20.175748342708154 296.52742754096147 0.7300427885836885
20.18097589766157 299.1803054798078 0.732512932078092
20.186203452614983 301.52784729335013 0.7345613694730879
20.191431007568397 304.25185881016836 0.7381116580161929
20.19665856252181 305.7378079387981 0.7414450095351682
20.201886117475226 301.3231125376451 0.7364374799500283
20.20711367242864 298.2974719421557 0.7327682906335051
20.212341227382055 293.1000447776908 0.7253895487369668
20.21756878233547 292.2051102202137 0.723914099370929
20.222796337288884 288.2784128622424 0.7187844494251155
20.228023892242298 288.3177990790895 0.7194603014509323
20.233251447195713 288.6462237774943 0.7196184373243562
20.238479002149127 287.069248831834 0.7175422901753885
20.24370655710254 287.0101509426437 0.7177703486507261
20.248934112055956 286.34724559902855 0.7174770553933683
20.25416166700937 286.24011504954103 0.7183239316629699
20.259389221962785 286.7577271236767 0.7183206123304774
20.2646167769162 286.5392262028347 0.7178891426839571
20.269844331869614 287.4606575898241 0.7194197033650246
20.275071886823028 286.9953314799067 0.7196235094639316
20.280299441776442 282.1039156108088 0.7146277121782433
20.285526996729857 279.24921393557617 0.7102375695963872
20.29075455168327 279.7429125305763 0.7092947332576206
20.295982106636686 282.9213608520524 0.7128997047600413
20.3012096615901 285.66093733749295 0.7162884820677076
20.306437216543515 284.13378713278746 0.7146273429109948
20.31166477149693 284.68086882828806 0.7148974901802864
20.316892326450343 284.2923416107259 0.7137438273211707
20.322119881403758 282.75317015406574 0.7126617689086706
20.327347436357172 281.3495225211323 0.7119524276223623
20.332574991310587 278.24075215465183 0.7078378241589138
20.337802546264 280.20843779099874 0.7097131170897824
20.343030101217416 284.3240879603185 0.7147666594935206
20.34825765617083 285.0551194112713 0.7153571405602241
20.353485211124244 285.0794633762456 0.7155300363687639
20.35871276607766 281.47633834896504 0.7099935515673642
20.363940321031073 282.0802321478321 0.7108956020965991
20.369167875984488 282.41699916227225 0.7112332297469518
20.374395430937902 284.3589663134986 0.713548888822983
20.379622985891316 284.15121472080256 0.7134786731404843
20.38485054084473 281.86957023722687 0.7102227397011703
20.390078095798145 279.81675201599256 0.7081359138463769
20.39530565075156 279.6882393256808 0.7076337420288343
20.400533205704974 278.42288334432243 0.7068430979462936
20.40576076065839 280.3047753671987 0.7099207305212382
20.410988315611803 279.6896680165378 0.7090564019649372
20.416215870565217 279.58820449639455 0.7090742564586273
20.421443425518632 281.45483146099076 0.7113251916437727
20.426670980472046 284.8113762203069 0.7152379521105484
20.43189853542546 287.2160722441964 0.7179727137006168
20.437126090378875 284.5367543095873 0.7145870441146327
20.44235364533229 280.874873984336 0.7096743293055109
20.447581200285704 281.1999655171244 0.7104542001725643
20.45280875523912 282.5580493298517 0.7113420598885939
20.458036310192533 284.84814755853654 0.7149630224261988
20.463263865145947 282.4500658776192 0.7112625930376812
20.46849142009936 281.90406439116725 0.7116515355794925
20.473718975052776 282.2342546463632 0.7122827998783359
20.47894653000619 286.0135234990242 0.7166821648054745
20.484174084959605 288.8794201786294 0.7199405006363163
20.48940163991302 289.72344190640257 0.7197292851778896
20.494629194866434 285.7770894962569 0.7148736109018226
20.49985674981985 285.9885897040995 0.7158540321191643
20.505084304773263 285.2100640702902 0.7143932437964446
20.510311859726677 287.08683724113774 0.7169911795675596
20.51553941468009 289.2027156494135 0.7187599103362127
20.520766969633506 287.7111110902982 0.7159990213297989
20.52599452458692 287.9574590981719 0.7162084957022721
20.531222079540335 286.4716277566077 0.7137904380422975
20.53644963449375 283.8557350048284 0.7114371464321333
20.541677189447164 281.7620280087341 0.7101841817547851
20.546904744400578 281.4233691744041 0.7097196565977247
20.552132299353993 284.6252733984948 0.7145115205573871
20.557359854307407 288.97420134093824 0.717575180787042
20.56258740926082 293.0235709777968 0.7224679506411787
20.567814964214236 290.93195262064364 0.7195042853933796
20.57304251916765 286.144569582366 0.7137798182083595
20.578270074121065 283.39547823536924 0.7107265374318334
20.58349762907448 282.95313762376054 0.7101699924819659
20.588725184027894 285.0336404172059 0.7130160164447858
20.593952738981308 286.90054435131685 0.7155844088146641
20.599180293934722 287.7460584264655 0.7162834950369439
20.604407848888137 286.6993613959257 0.7149648046893154
20.60963540384155 284.9114370464966 0.7116727444010335
20.614862958794966 281.55891516674234 0.7074938775220001
20.62009051374838 281.47931976298236 0.7083311770100019
20.625318068701795 284.1948687684924 0.7130128866717321
20.63054562365521 284.9142677421031 0.7157081292470983
20.635773178608623 282.7839955666375 0.7132671101685367
20.641000733562038 281.4467360221668 0.7108160621113528
20.646228288515452 280.7864853121327 0.7102876814116015
20.651455843468867 280.2322817278523 0.7084161372755506
20.65668339842228 280.89687514680327 0.709787158237511
20.661910953375695 282.30966461629305 0.7109858660943087
20.66713850832911 284.2158769513579 0.7129451359990724
20.672366063282524 283.5943953916601 0.7123298801267451
20.67759361823594 285.50801996226056 0.7153350353808948
20.682821173189353 285.12836432753716 0.7149359845163444
20.688048728142768 286.2717723446454 0.71541685644621
20.693276283096182 286.17534936762377 0.715601902573348
20.698503838049596 285.5383235647299 0.7158857291448897
20.70373139300301 283.8369840679175 0.7135815117896013
20.708958947956425 283.5028953599619 0.7126937726763392
20.71418650290984 286.5525718620722 0.7159436911921799
20.719414057863254 288.3873359368957 0.716845353877267
20.72464161281667 290.3203217665905 0.7200197965544746
20.729869167770083 289.88365404055395 0.7191743584878416
20.735096722723497 289.9649256025333 0.7191368627287922
20.740324277676912 292.00056047535054 0.7214808253569523
20.745551832630326 293.32818996857753 0.7231490273178791
20.75077938758374 293.268715498605 0.7242595845683343
20.756006942537155 292.93071127754916 0.7245455965215959
20.76123449749057 292.25211758740124 0.7234221743427325
20.766462052443984 291.68137498282874 0.7214598360480808
20.7716896073974 292.0473944945623 0.7208902360723791
20.776917162350813 295.85661226323447 0.7253714807371553
20.782144717304227 296.2127460148372 0.7262896481094381
20.78737227225764 298.3675466621714 0.7284640873723937
20.792599827211056 292.8981043110008 0.7217673416140723
20.79782738216447 294.26685157039583 0.7235117054730863
20.803054937117885 294.5813362306762 0.7242956470266348
20.8082824920713 298.7846980560744 0.7296534123483764
20.813510047024714 302.3620123334708 0.7346347824244637
20.81873760197813 301.7892774616003 0.7333657432373218
20.823965156931543 301.52808114650503 0.7326880488542602
20.829192711884957 301.0750403271036 0.7304673909882481
20.83442026683837 298.79962397819526 0.7281640831077336
20.839647821791786 297.7991668529467 0.7267397800460164
20.8448753767452 296.5997188562219 0.7265080472384803
20.850102931698615 296.6308485103494 0.7262756991683441
20.85533048665203 296.6964999249773 0.7261292407224719
20.860558041605444 294.31900997218895 0.7229082988405007
20.865785596558858 294.56792066635194 0.7233018593763816
20.871013151512273 288.76522391882486 0.7158566890829575
20.876240706465687 288.4909251029911 0.7164231409385391
20.8814682614191 289.11097260254746 0.7170571370276695
20.886695816372516 290.8169757003834 0.719260808175991
20.89192337132593 289.9158304954223 0.7173271682229553
20.897150926279345 284.28955086609676 0.710150064201633
20.90237848123276 283.4769221766266 0.7103928815031061
20.907606036186174 282.7008930445574 0.7091427677103476
20.912833591139588 285.27087050910615 0.7117758984246682
20.918061146093002 286.2273212266016 0.7133843044456625
20.923288701046417 285.61370230108247 0.7125247945989287
20.92851625599983 282.68071295736723 0.7082325441834671
20.933743810953246 281.47148849548347 0.7060921877414604
20.93897136590666 280.20992383509196 0.7046545519891904
20.944198920860075 278.09469020204864 0.7030187875363231
20.94942647581349 279.39791034298173 0.7046560770305954
20.954654030766903 278.7785660628053 0.7033741339781874
20.959881585720318 282.06504543038506 0.7085472755247141
20.965109140673732 283.2518249575837 0.7108280109289328
20.970336695627147 285.031191008851 0.7135266683782406
20.97556425058056 285.3925727012544 0.7129405988260621
20.980791805533975 285.1691159551334 0.7110507835459252
20.98601936048739 282.6858966974154 0.7078596280861843
20.991246915440804 280.1669697478702 0.7057465398287025
20.99647447039422 277.0406952972513 0.7032467284368273
21.001702025347633 277.06535633508514 0.7037981463966843
21.006929580301048 279.88032178347396 0.7056201702171526
21.012157135254462 280.8792184885073 0.7060939729156227
21.017384690207876 278.0138632972535 0.7025612152477461
21.02261224516129 275.38463568406024 0.6998644705505797
21.027839800114705 274.5863821351871 0.6997206117318197
21.03306735506812 275.5258225517601 0.7013442336696603
21.038294910021534 274.86030260319836 0.6997475589072738
21.04352246497495 274.2583260276397 0.6985939577973812
21.048750019928363 273.7639738810404 0.6977886223888433
21.053977574881777 272.97496838992845 0.6971760398753835
21.059205129835192 275.3538043292001 0.7001422004744082
21.064432684788606 277.4077425866856 0.7029062618852889
21.06966023974202 276.45089320971846 0.701957331306203
21.074887794695435 274.26677745020964 0.6985377663973823
21.08011534964885 270.8083965709054 0.6936421129265624
21.085342904602264 271.7438678793168 0.6949387437831124
21.09057045955568 271.7905591477254 0.6949932466269045
21.095798014509093 271.44491833254466 0.6936282612556128
21.101025569462507 271.7966776321328 0.6923574205811232
21.10625312441592 271.89357834393644 0.6910928261689707
21.111480679369336 273.602724030367 0.6928138805172313
21.11670823432275 271.9632719823667 0.6919452681708022
21.121935789276165 269.27062409728865 0.6898773371662539
21.12716334422958 268.4056203424633 0.6885772975973536
21.132390899182994 269.35435475403585 0.689359858509773
21.13761845413641 272.7503671185132 0.6924800361123055
21.142846009089823 275.61638483587006 0.6973943530500184
21.148073564043237 277.43531128419005 0.6992988460835693
21.15330111899665 276.65137197009795 0.6975663138876426
21.158528673950066 273.67235179330504 0.6939415159489463
21.16375622890348 271.87303382717215 0.6919638174317063
21.168983783856895 271.7840839203501 0.6921047114293685
21.17421133881031 271.61965276162607 0.690733309697205
21.179438893763724 272.33864440865614 0.6904793513293178
21.184666448717138 271.530507339442 0.6898610149501768
21.189894003670553 270.2463186025195 0.6873762920028652
21.195121558623967 271.4570971734345 0.6885208780772604
21.20034911357738 272.9801109462291 0.6900429096819908
21.205576668530796 271.53819208783744 0.688712539148707
21.21080422348421 268.25816479195436 0.6848321270342601
21.216031778437625 269.2735955891718 0.6854758538139856
21.22125933339104 271.4164065736845 0.6873468941363823
21.226486888344454 273.2092167778965 0.6893360852546586
21.231714443297868 272.19396484334345 0.6867354801426744
21.236941998251282 271.1054834418478 0.684940889004258
21.242169553204697 269.4658611672803 0.6832840805836004
21.24739710815811 269.083802077146 0.6837782232520377
21.252624663111526 270.09038403265765 0.6860907364741762
21.25785221806494 271.4918726275289 0.6869425347235566
21.263079773018355 271.52244109480455 0.6866186249408088
21.26830732797177 272.09690263138134 0.6867240292600064
21.273534882925183 269.70192503487874 0.6837407686013759
21.278762437878598 269.5577966129051 0.6847041535618953
21.283989992832012 267.6522827852272 0.6902047216542337
21.289217547785427 269.64854516937055 0.7032964759347852
21.29444510273884 267.6341297791075 0.7065331057393749
21.299672657692255 264.8372017556704 0.7080804517505249
21.30490021264567 266.8846726020032 0.7160725645226007
21.310127767599084 267.68430501010795 0.7206221662308049
21.3153553225525 269.1928851836406 0.7259676893089906
21.320582877505913 265.33175186858364 0.7238528451572983
21.325810432459328 263.38626342667675 0.7238203503467127
21.331037987412742 266.4073409661761 0.7317901057873903
21.336265542366156 269.8433128367534 0.7394861878041169
21.34149309731957 270.18661721698237 0.7419020413180418
21.346720652272985 268.5026771547525 0.741101186742488
21.3519482072264 264.3561492159857 0.736482524479148
21.357175762179814 265.33678392845025 0.7408628918398061
21.36240331713323 264.6859786377479 0.7426631853780884
21.367630872086643 263.7827242789005 0.7432899466451852
21.372858427040057 262.18069225325627 0.7440886030015498
21.378085981993472 260.7910959240245 0.74326617367827
21.383313536946886 262.3264882702704 0.7475577205144516
21.3885410919003 262.99976611202396 0.7507765776671398
21.393768646853715 261.38206045975994 0.7503255124938056
21.39899620180713 260.9470918697009 0.7531903820409994
21.404223756760544 262.9562298321352 0.7575597331571596
21.40945131171396 263.8496355680204 0.7618927352838285
21.414678866667373 266.0473217006689 0.7667783736461902
21.419906421620787 266.17623330088287 0.7688348369879209
21.4251339765742 264.61512582597715 0.7676143249697421
21.430361531527616 262.73745655039204 0.7661976806737105
21.43558908648103 263.36355976790094 0.7685240744090309
21.440816641434445 261.6258168851532 0.767317737834858
21.44604419638786 262.6686742721145 0.7712759865796729
21.451271751341274 264.2810122090975 0.7764668894612968
21.45649930629469 272.9288850406394 0.7902905817092064
21.461726861248103 277.5312964443162 0.7977537824051769
21.466954416201517 277.3263204192587 0.7997297739101681
21.47218197115493 271.8664478955239 0.7931020175770876
21.477409526108346 271.32444795379627 0.7957152512736666
21.48263708106176 272.0274100310434 0.7971663332699455
21.487864636015175 275.4296387075241 0.802788266260808
21.49309219096859 275.3400659396195 0.8029691205675176
21.498319745922004 275.92167263773104 0.806392248644829
21.503547300875418 275.67253455959866 0.8091536005854503
21.508774855828833 275.6981447573435 0.8086401876006948
21.514002410782247 271.55628104874745 0.7850310458404914
21.51922996573566 271.4997933276176 0.7756885705682433
21.524457520689076 273.2323733816414 0.7710094236079884
21.52968507564249 274.9314701134642 0.7689285777154863
21.534912630595905 277.23413755386764 0.7681252009651024
21.54014018554932 280.2620527832247 0.7681833256261388
21.545367740502734 285.9672000622058 0.7736610100206864
21.550595295456148 285.46303457552307 0.769903391577573
21.555822850409562 283.8778271064132 0.7668778678996714
21.561050405362977 282.2180158642925 0.7632742874933865
21.56627796031639 284.2222415477841 0.7641375518821613
21.571505515269806 286.54787826512074 0.7653360091558646
21.57673307022322 287.10269306561696 0.7632108027682363
21.581960625176634 286.7456897706816 0.7605889915064553
21.58718818013005 285.86461623500804 0.7578615726412767
21.592415735083463 286.93924297263715 0.7590665771903304
21.597643290036878 288.5461950812372 0.7610611103324946
21.602870844990292 286.78526706814955 0.7580443486516112
21.608098399943707 284.6847444684212 0.7526334959489063
21.61332595489712 284.87975847930016 0.750994121957577
21.618553509850535 284.2845273461596 0.7475155114208851
21.62378106480395 285.20855426947816 0.747862898698665
21.629008619757364 286.21904423819626 0.7481913371431531
21.63423617471078 284.87614968112035 0.7460296857402089
21.639463729664193 283.6644331339827 0.7444011521166295
21.644691284617608 281.50254240774035 0.7408138706137141
21.649918839571022 284.37896295403567 0.7439657214739447
21.655146394524436 287.9605454599623 0.7485161840887655
21.66037394947785 289.9626527541457 0.750378598037705
21.665601504431265 289.06601188445416 0.749400947412721
21.67082905938468 289.3405734167923 0.7483362105976074
21.676056614338094 289.20620677160076 0.7465375780616494
21.68128416929151 287.74288136078434 0.7431566740144901
21.686511724244923 286.74201082106265 0.7409470601914797
21.691739279198337 285.9879356582369 0.7408876272118633
21.696966834151752 286.5097217948658 0.7412528674650203
21.702194389105166 285.6350244290351 0.7407861641944763
21.70742194405858 286.92830190860457 0.7430642553425235
21.712649499011995 289.19777183898424 0.7457056506745245
21.71787705396541 293.9070325093398 0.7513483632749756
21.723104608918824 295.43299459614326 0.7516394457231622
21.72833216387224 291.6315920085302 0.7448654884170012
21.733559718825653 287.59156823835525 0.7388812395227127
21.738787273779067 289.975453730883 0.7404298850468078
21.74401482873248 291.1123904048157 0.740539834012391
21.749242383685896 295.34823049540915 0.7463223755059888
21.75446993863931 295.70398646280483 0.746834619829585
21.759697493592725 298.1776433914346 0.7502890849490895
21.76492504854614 298.0486598468723 0.7493507705670353
21.770152603499554 298.1340745217092 0.7506290601478558
21.77538015845297 298.4986853139934 0.7511229918035299
21.780607713406383 302.53739086129474 0.7564811893257202
21.785835268359797 305.148989263819 0.7578716690548816
21.79106282331321 306.243166146294 0.7580983022727511
21.796290378266626 308.1268590078833 0.7605192772879206
21.80151793322004 309.5140908466129 0.7624213283471765
21.806745488173455 312.2767665479926 0.7653647241953417
21.81197304312687 311.19932856328893 0.762606621050263
21.817200598080284 313.1696516664404 0.7651243062373471
21.822428153033698 316.3225212021678 0.769669867161712
21.827655707987113 317.8022326203849 0.7725153868098691
21.832883262940527 320.22977915133805 0.7765542954371716
21.83811081789394 319.52632682410456 0.7753134448788944
21.843338372847356 317.38858792543357 0.7711275503086924
21.84856592780077 316.1333558826065 0.7687035969347765
21.853793482754185 317.59074592926197 0.7707695258982848
21.8590210377076 319.0220616221791 0.7726545433474352
21.864248592661014 321.1241695193905 0.7750979316030683
21.869476147614428 321.27792080547295 0.7742446105031462
21.874703702567842 321.57673187908046 0.7742180366305975
21.879931257521257 319.9448406360206 0.7723361643150868
21.88515881247467 318.18466344150704 0.7701907056379222
21.890386367428086 317.7748337752249 0.7702179053760214
21.8956139223815 318.55908566916503 0.7709537668693974
21.900841477334914 316.37267566743583 0.7674911357398272
21.90606903228833 311.43046052513597 0.7612596304517308
21.911296587241743 306.5783177861068 0.7544241537127723
21.916524142195158 305.9523441032576 0.7532616472259992
21.921751697148572 307.06662110597216 0.7549035221517518
21.926979252101987 309.1605386441268 0.756976891730665
21.9322068070554 309.15578140969797 0.7577656594988499
21.937434362008815 310.3506149005111 0.7595850401229481
21.94266191696223 309.25958725720693 0.7592046973452573
21.947889471915644 306.2507556237927 0.7555863943930382
21.95311702686906 302.9757624892888 0.7501744152625351
21.958344581822473 303.46160227039815 0.7494083190507338
21.963572136775888 304.14172323226205 0.7497720493320605
21.968799691729302 304.86025466786816 0.7508524640873072
21.974027246682716 306.4443654229109 0.7529062370611266
21.97925480163613 305.0565783980331 0.7505001850372572
21.984482356589545 302.87294208882804 0.7470669188649376
21.98970991154296 302.3965522662243 0.7467277452152178
21.994937466496374 304.858426722257 0.750039753527705
22.00016502144979 306.1762962970862 0.7523987391451828
22.005392576403203 305.41703039344856 0.7516155361953053
22.010620131356617 303.0584824381287 0.7478730781389629
22.015847686310032 305.042148688273 0.7497387156758238
22.021075241263446 305.2513584434801 0.7486603883808122
22.02630279621686 305.00078639825387 0.7492382817313865
22.031530351170275 305.75104944779304 0.7497907784397592
22.03675790612369 307.1493744967484 0.751675075717663
22.041985461077104 308.3914335255382 0.752441157342754
22.04721301603052 309.3728115796391 0.753708823271568
22.052440570983933 308.98879627403716 0.7529055960645336
22.057668125937347 308.50819952176283 0.7517118511966473
22.06289568089076 308.3297231329244 0.7513850728885996
22.068123235844176 309.7736898987391 0.7537688824575043
22.07335079079759 310.59795251581374 0.7546186431409428
22.078578345751005 310.1563537616668 0.7540333613829827
22.08380590070442 309.0338800479093 0.751902725217108
22.089033455657834 308.127998428795 0.7514896320886557
22.09426101061125 308.72414913567405 0.7521240754070551
22.099488565564663 309.5376920772194 0.7521236477564962
22.104716120518077 318.34154111329156 0.7616566315237031
22.10994367547149 320.47760190221976 0.7636744048561754
22.115171230424906 317.4527990692922 0.7600401327956459
22.12039878537832 310.49379745755505 0.7522528836729278
22.125626340331735 311.9245080939716 0.7539874724751694
22.13085389528515 312.3466406467299 0.7543130831041193
22.136081450238564 314.1246449838252 0.7558200098362564
22.141309005191978 310.5308126197413 0.7507047312275109
22.146536560145393 307.5185778077691 0.7477656926709972
22.151764115098807 308.6568844423795 0.7488844106539196
22.15699167005222 311.9145722378692 0.7532082649173587
22.162219225005636 311.11040325093705 0.752136350486785
22.16744677995905 308.612670759105 0.7486823654206811
22.172674334912465 308.1487941130312 0.7488512855958833
22.17790188986588 310.66095342904305 0.7511843513742302
22.183129444819293 310.1486898694461 0.7502681194725194
22.188356999772708 312.9477470200368 0.7529521325975206
22.193584554726122 314.3433990993403 0.7543953279887745
22.198812109679537 316.3309151163331 0.7575292642129509
22.20403966463295 316.21747113485685 0.7573313027349733
22.209267219586366 315.2297058872993 0.7571724882243557
22.21449477453978 314.3559272491617 0.7553374052964369
22.219722329493194 315.58030842924137 0.7568760618575487
22.22494988444661 314.3776145637437 0.7559662622768122
22.230177439400023 316.2754088403297 0.7588329740698174
22.235404994353438 315.9513925555145 0.7587028239219102
22.240632549306852 317.0672879446378 0.7589123954241407
22.245860104260267 320.08846042259466 0.7607813112190772
22.25108765921368 319.7772309132918 0.7608784220619198
22.256315214167095 315.3312727281457 0.7552382311092128
22.26154276912051 310.3793444581826 0.7502475159851631
22.266770324073924 309.61765757796303 0.7489471071051294
22.27199787902734 312.49706954604943 0.7521552596092178
22.277225433980753 313.2732776097214 0.7533043106257444
22.282452988934168 309.4788586079729 0.7485109940578305
22.287680543887582 303.91849691390047 0.7415513660762755
22.292908098840996 303.13424554036396 0.740249670673855
22.29813565379441 305.0769752865086 0.7426746404156153
22.303363208747825 303.95601485050236 0.7417819396189556
22.30859076370124 300.98369641389394 0.7377105702894016
22.313818318654654 297.3163331025439 0.7331977562098773
22.31904587360807 299.92269292851415 0.736929849405129
22.324273428561483 299.05600473589504 0.7351018915467319
22.329500983514897 298.80437565391026 0.7350057954388399
22.334728538468312 295.3941781490222 0.7306099349766756
22.339956093421726 292.3272937625185 0.7277900479927294
22.34518364837514 292.29878234633304 0.7271271429454677
22.350411203328555 292.8334330489998 0.7271518481671974
22.35563875828197 294.01695237347445 0.7297788617472836
22.360866313235384 292.94274916224754 0.7288257879392301
22.3660938681888 292.1960329901051 0.7278678267187851
22.371321423142213 289.45462537922083 0.7235529653697076
22.376548978095627 286.6396755140067 0.7202791141058059
22.38177653304904 285.02995779592857 0.7182798238079267
22.387004088002456 285.4751019902491 0.7189611307429925
22.39223164295587 286.0343463567121 0.718584518318666
22.397459197909285 286.0525193354446 0.718501374494678
22.4026867528627 285.2413465312844 0.7168966129233661
22.407914307816114 288.8166282438898 0.72180230005421
22.41314186276953 288.33752575572873 0.7213354793882931
22.418369417722943 288.7484143717303 0.7214841830529005
22.423596972676357 283.7124830902549 0.7155243316609025
22.42882452762977 282.0208626882548 0.7129715632309657
22.434052082583186 281.32192797774115 0.7127422343495343
22.4392796375366 282.66337479090265 0.7143713405978991
22.444507192490015 281.19073413673556 0.7116039072519632
22.44973474744343 280.77347462960694 0.710285141344042
22.454962302396844 278.6560989486954 0.7076033017673273
22.460189857350258 277.5608503164638 0.7063723796668222
22.465417412303673 276.80282598409 0.7056931314052411
22.470644967257087 278.18813697213295 0.7081810788118256
22.4758725222105 278.65339100036607 0.7102547017386613
22.481100077163916 281.06520226893144 0.7129848895923767
22.48632763211733 284.63476390572544 0.7166922011913007
22.491555187070745 281.9390549021837 0.7122731887356922
22.49678274202416 275.67992797370016 0.7031379840643573
22.502010296977573 271.128681059235 0.697658814452506
22.507237851930988 273.2596708152426 0.7009129617202554
22.512465406884402 274.2141157695309 0.7027615466371824
22.517692961837817 274.7782878814864 0.7031933200951089
22.52292051679123 274.42092034213 0.702364791169241
22.528148071744646 274.4596724440939 0.703203222717658
22.53337562669806 274.0097192294053 0.7023021154258141
22.538603181651474 274.9000570942265 0.7036524487745482
22.54383073660489 275.3826580814976 0.7036789515780528
22.549058291558303 273.52608697473477 0.7012166593518284
22.554285846511718 271.08039158217457 0.6986280831317565
22.559513401465132 271.96957588258783 0.6989562403756007
22.564740956418547 271.9044689690921 0.6998052157560001
22.56996851137196 271.44477405601987 0.6989408282493401
22.575196066325375 268.41103911778424 0.6963820211713522
22.58042362127879 270.1406543067453 0.6988168494945309
22.585651176232204 273.83188899018535 0.7030838061984407
22.59087873118562 276.8460494491347 0.7067377754504303
22.596106286139033 276.0613603254855 0.705394867226981
22.601333841092448 275.7859396038443 0.7041957412654896
22.606561396045862 277.4926616318936 0.70643051024809
22.611788950999276 277.6483507715798 0.7076323288362726
22.61701650595269 277.2846664621404 0.7074057577800694
22.622244060906105 275.0886228443013 0.7046271879570508
22.62747161585952 274.69644341375187 0.7025820769000372
22.632699170812934 273.3574612384418 0.700458558891177
22.63792672576635 274.0035418775876 0.7009122446392545
22.643154280719763 270.80420094385886 0.6972755343457456
22.648381835673177 270.0259015188532 0.6961246076522191
22.653609390626592 268.01670220239663 0.6939352443567873
22.658836945580006 267.6155871137308 0.6932298596244346
22.66406450053342 267.7958948866718 0.6945595671171578
22.669292055486835 269.1806478528373 0.6957702887406378
22.67451961044025 273.03063073960556 0.7008744459207316
22.679747165393664 273.73365967238976 0.7004633683275998
22.68497472034708 274.13509467928566 0.701224939156953
22.690202275300493 272.3521666634083 0.6991163730716871
22.695429830253907 271.2693788055639 0.6977009016366439
22.70065738520732 270.98496665185934 0.6973232094554683
22.705884940160736 271.29964620680954 0.6972786933721786
22.71111249511415 273.8961467051787 0.7004726181843886
22.716340050067565 275.37935681591244 0.7023208361115194
22.72156760502098 278.27359219853753 0.7062485902846195
22.726795159974394 277.59219378314975 0.705135514988554
22.73202271492781 278.6381687154854 0.706060022492129
22.737250269881223 276.45949036546034 0.7031245584936324
22.742477824834637 275.72285126705566 0.7017880100995885
22.74770537978805 275.8324292972814 0.7010903944099163
22.752932934741466 276.3957640052107 0.7015347584268904
22.75816048969488 277.43363931457174 0.7026577136978754
22.763388044648295 276.7732568388667 0.7025494447230066
22.76861559960171 278.05065762696296 0.7042230356905018
22.773843154555124 279.5878097597618 0.7058912142561081
22.779070709508538 280.02274650413455 0.7059303332817851
22.784298264461952 280.28499581844574 0.7077920847563439
22.789525819415367 281.03476852628006 0.7097213970045658
22.79475337436878 281.29648458176445 0.7097810576494105
22.799980929322196 282.69108354057676 0.7088995861795482
22.80520848427561 282.17891858560523 0.7070359601618567
22.810436039229025 284.10317752404865 0.7085370645540755
22.81566359418244 283.82144707572564 0.7085649082803153
22.820891149135853 287.65277884804186 0.714438607408197
22.826118704089268 286.29828057432724 0.7132959903476103
22.831346259042682 283.9836873349153 0.7105159771396214
22.836573813996097 283.1489590557893 0.708780408540396
22.84180136894951 288.15067386315695 0.715470252516785
22.847028923902926 289.175457111083 0.7171733083776198
22.85225647885634 285.8458800585726 0.7129776317149107
22.857484033809754 284.9671458640354 0.7114113612378721
22.86271158876317 288.67231242025576 0.7147935229918666
22.867939143716583 292.96670435288496 0.7195528767857404
22.873166698669998 293.88900720903905 0.7210419846537215
22.878394253623412 295.3631677699013 0.7233212339500684
22.883621808576827 295.96390963844595 0.7245722063883064
22.88884936353024 293.8549522089584 0.7222877899526493
22.894076918483655 292.7633715424782 0.7209774792489833
22.89930447343707 290.5357839257348 0.7181440751425895
22.904532028390484 288.0377226217127 0.7142733344121279
22.9097595833439 285.3992973407408 0.7109241578293705
22.914987138297313 286.1386932817146 0.7117545399185802
22.920214693250728 290.598211495855 0.7173491048382058
22.925442248204142 293.90203396855924 0.7209341717154925
22.930669803157556 295.37798499392375 0.7218527510397126
22.93589735811097 291.3834945890789 0.7173419769597497
22.941124913064385 290.0991507244107 0.7158890879553232
22.9463524680178 290.1837001166438 0.717355638845043
22.951580022971214 289.64766332884886 0.7165179353203586
22.95680757792463 288.74119035383006 0.7155216034372162
22.962035132878043 285.1247150962684 0.71056920716029
22.967262687831457 284.0137052659918 0.7089317006133645
22.972490242784872 287.2950434174992 0.712276533082712
22.977717797738286 293.80815509632396 0.719838223020227
22.9829453526917 294.25231514607896 0.7206767421217942
22.988172907645115 293.4302697781838 0.7203923703007061
22.99340046259853 289.47109256946004 0.7146167516591095
22.998628017551944 286.3346497800971 0.710408832553581
23.00385557250536 282.9206113604038 0.705514955448061
23.009083127458773 284.53045486750926 0.7080187621704319
23.014310682412187 288.1302685600351 0.7134024927243655
23.0195382373656 290.5490288889328 0.716218222113534
23.024765792319016 290.706387843448 0.7156346758545539
23.02999334727243 288.6062945175193 0.7117684437484292
23.035220902225845 289.5292160611819 0.7129660005055811
23.04044845717926 286.64287431831843 0.71075771295137
23.045676012132674 287.38004233207204 0.7124921074015617
23.05090356708609 289.09253871538624 0.7148829749402759
23.056131122039503 290.5961074167354 0.7156931910388867
23.061358676992917 289.17229963641483 0.7134256909091632
23.06658623194633 285.94983051633244 0.709650004053092
23.071813786899746 282.66829439512185 0.7059680622399113
23.07704134185316 282.91512296270275 0.7069539676681013
23.082268896806575 279.8402297010909 0.702301131027493
23.08749645175999 279.45423138095686 0.7010901290128356
23.092724006713404 280.6193794513858 0.7022577738349554
23.097951561666818 283.8758541733841 0.7068659692941966
23.103179116620232 285.9943721792922 0.7103825277179334
23.108406671573647 284.5088794341073 0.708669156666112
23.11363422652706 284.955466067849 0.7094608776572733
23.118861781480476 283.0739511698226 0.707818686692062
23.12408933643389 277.81040577566324 0.7011688025681765
23.129316891387305 277.41443962131046 0.7004628740526235
23.13454444634072 277.9385418913117 0.7001045698297094
23.139772001294133 279.61458153660567 0.7021490814764781
23.144999556247548 279.1743411970549 0.702134783996528
23.150227111200962 280.08150246871804 0.7028242901416214
23.155454666154377 280.33394792171237 0.7032423803148732
23.16068222110779 279.6649847267525 0.7022184145456573
23.165909776061206 279.7037882233599 0.7027214613557478
23.17113733101462 280.3771677592384 0.7034889504467603
23.176364885968034 282.08074439648544 0.7041723027374667
23.18159244092145 280.32299788525086 0.701423211104735
23.186819995874863 276.3544906989707 0.6963539463092208
23.192047550828278 276.94364104317725 0.6988252184408998
23.197275105781692 278.2820257698338 0.7014224221183628
23.202502660735107 277.87211306575125 0.7003659308707245
23.20773021568852 279.9773224832573 0.7026104682460615
23.212957770641935 279.98365187705406 0.7030527896775028
23.21818532559535 282.5298507026711 0.7066664652418899
23.223412880548764 279.79021632895933 0.7030780351202434
23.22864043550218 280.34933610393693 0.7032664262357071
23.233867990455593 278.45927651457055 0.6998858094129952
23.239095545409008 279.49144318819793 0.7010101593926024
23.244323100362422 282.7095978268316 0.7059765388303485
23.249550655315836 283.08134120185065 0.7071686785323081
23.25477821026925 280.3774820250642 0.7048068801879137
23.260005765222665 278.9318925477 0.7034062066548112
23.26523332017608 280.771132793638 0.7047168215220996
23.270460875129494 282.1737401430968 0.7054155854949036
23.27568843008291 284.16974034352836 0.7070904847456468
23.280915985036323 283.35853406028247 0.7057855069128326
23.286143539989737 283.98159029545917 0.708733901644544
23.291371094943152 284.9401782077957 0.7087169966229778
23.296598649896566 285.18970300434887 0.7084387292288793
23.30182620484998 283.43911067370226 0.7045896813904267
23.307053759803395 280.82854558967523 0.7018419746394581
23.31228131475681 279.24149087889236 0.6999188078647967
23.317508869710224 278.6810390988261 0.6993918917708294
23.32273642466364 279.6114337969722 0.7002680690098284
23.327963979617053 281.33312311730435 0.7018778803937284
23.333191534570467 284.2122350189345 0.7060063257748594
23.33841908952388 284.12915492679684 0.7066415801158361
23.343646644477296 284.714143900994 0.7080173030578107
23.34887419943071 282.80909501698164 0.7058479200642686
23.354101754384125 281.2978099953361 0.7044501711711575
23.35932930933754 280.8173343771947 0.702287540135144
23.364556864290954 282.05395686889915 0.7023538147893111
23.369784419244368 284.13883728346843 0.7036551498747495
23.375011974197783 283.9105721175034 0.7027890040290843
23.380239529151197 284.77949214122145 0.7041778919060308
23.38546708410461 284.42293303608477 0.7048509416026565
23.390694639058026 287.2780601167399 0.7092662188441011
23.39592219401144 288.8447226115892 0.7104129214590014
23.401149748964855 287.8684386815498 0.7095694404802021
23.40637730391827 285.39158495592227 0.7061713260568026
23.411604858871684 280.8122827081453 0.70077954059047
23.416832413825098 282.79661077461276 0.7027927790246058
23.422059968778512 283.65458612610234 0.7050555744484244
23.427287523731927 286.0890294729942 0.7080119501537917
23.43251507868534 285.9482958155556 0.7069432817928206
23.437742633638756 289.6623409920967 0.7111141365792052
23.44297018859217 289.02780626444024 0.7108926311067498
23.448197743545585 291.58591924057885 0.7152673567132046
23.453425298499 291.3479070425709 0.7146555180211926
23.458652853452413 290.20287009629567 0.7128208798982245
23.463880408405828 289.6853177925744 0.7109174311890679
23.469107963359242 289.6979322469231 0.711099670297149
23.474335518312657 290.19657992188155 0.7123012346220456
23.47956307326607 291.7644322284218 0.7139741984561349
23.484790628219486 293.56409154975023 0.7157214910850027
23.4900181831729 294.0356024556377 0.715609967240324
23.495245738126314 296.4787076246262 0.7185364301013246
23.50047329307973 296.1186720198801 0.7178267967187048
23.505700848033143 295.6789230236408 0.7177047228572666
23.510928402986558 294.2899511908988 0.715810539169718
23.516155957939972 293.99475290765383 0.7146427071620942
23.521383512893387 293.52923085717146 0.7137131302070163
23.5266110678468 295.37275252974104 0.7158622087868702
23.531838622800215 295.93843192907593 0.7166340598114309
23.53706617775363 296.81468724536495 0.7178958934250559
23.542293732707044 296.2763695972329 0.7163694755262523
23.54752128766046 298.925383758916 0.7191278210322712
23.552748842613873 303.3816590664725 0.7242433399940487
23.557976397567288 306.7009049054162 0.7288828014869605
23.563203952520702 305.87027295212374 0.7279587145981438
23.568431507474116 303.7623008460289 0.725087806133671
23.57365906242753 304.14939590192427 0.7252838267980068
23.578886617380945 300.91963431582394 0.7207082371270276
23.58411417233436 297.3935271441941 0.7159946929331836
23.589341727287774 295.348974048132 0.7128686472197328
23.59456928224119 296.23976803911194 0.7138655286086499
23.599796837194603 295.313037144981 0.7129297129088638
23.605024392148017 295.664207815689 0.7130640471024462
23.610251947101432 296.75342324311407 0.7135907088279742
23.615479502054846 297.07002319681374 0.7136817510027837
23.62070705700826 293.2574658829718 0.7087514706327658
23.625934611961675 290.83577720042024 0.7060276909813142
23.63116216691509 292.9955756416886 0.7084586701146517
23.636389721868504 293.744743777867 0.7094393348314885
23.64161727682192 293.20595868247176 0.7100244390537335
23.646844831775333 290.08812054074883 0.7056848425387812
23.652072386728747 292.47959398371876 0.7084749669101487
23.65729994168216 294.27697098860006 0.7090043502070905
23.662527496635576 295.88899767770164 0.710217949848429
23.66775505158899 295.69970768458904 0.7095095987238503
23.672982606542405 293.25180090218004 0.7060014171454476
23.67821016149582 293.41526882201094 0.70597470913782
23.683437716449234 293.9023969648656 0.7059682535840281
23.688665271402648 296.24182472480953 0.7090949708029801
23.693892826356063 295.86833354369173 0.7081272163554218
23.699120381309477 294.0384283368671 0.7061875284016695
23.70434793626289 294.0723738677984 0.7058450821314315
23.709575491216306 297.0871884622318 0.7092843143615996
23.71480304616972 298.3649772609501 0.7107664354704689
23.720030601123135 296.3978017566294 0.7086247954462495
23.72525815607655 297.1039422719789 0.7090810429529742
23.730485711029964 299.410090874718 0.7112774197242892
23.735713265983378 300.8548521591179 0.7133560610001362
23.740940820936792 296.5263162946813 0.7092375786547056
23.746168375890207 298.8271506514851 0.7111215375633007
23.75139593084362 296.83385882236047 0.7071233567675403
23.756623485797036 296.4562606127748 0.7060008314399223
23.76185104075045 294.32855461922384 0.7027056316480724
23.767078595703865 294.144836853999 0.7030645142259773
23.77230615065728 294.814304808198 0.7031761315924602
23.777533705610693 294.130902624261 0.7024429512879282
23.782761260564108 298.526597519175 0.7072182988212706
23.787988815517522 300.8546788779994 0.7088307869056301
23.793216370470937 299.27935521457664 0.706278155175006
23.79844392542435 297.6662121257019 0.7048343682903937
23.803671480377766 296.4758578326386 0.7039565752663873
23.80889903533118 297.6625241299852 0.7048548013882863
23.814126590284594 297.59827795645583 0.7035732601652739
23.81935414523801 297.71367387377325 0.7037040946770919
23.824581700191423 300.0311041272049 0.7065355709839959
23.829809255144838 301.4189796735665 0.708481835723024
23.835036810098252 301.52527958785316 0.708157368532705
23.840264365051667 301.0152555705618 0.7073271155303225
23.84549192000508 300.3393793754409 0.7069394019589514
23.850719474958495 302.43968721795295 0.7089417806734475
23.85594702991191 302.3002688158774 0.7084833183559305
23.861174584865324 303.1867291661224 0.709123341157598
23.86640213981874 300.36713850043066 0.7052276626270692
23.871629694772153 298.7942140870913 0.7037463584135016
23.876857249725568 295.71863734066415 0.6998700884301419
23.882084804678982 293.47650712367255 0.6966475741105239
23.887312359632396 291.1056500357595 0.6930141682160181
23.89253991458581 295.840051395805 0.6993225211204367
23.897767469539225 298.606539260813 0.7042533234750574
23.90299502449264 301.64568442099295 0.707329944681619
23.908222579446054 298.4716079080376 0.7023749802451099
23.91345013439947 299.6291572641731 0.7027503379121155
23.918677689352883 299.2549941570924 0.7023228909505231
23.923905244306297 298.41385758678183 0.7013348868477547
23.929132799259712 297.2570176117175 0.6993808422020598
23.934360354213126 296.882218569025 0.6989173338936643
23.93958790916654 300.5227053720929 0.7026624334354921
23.944815464119955 299.50746863734264 0.7013293458846745
23.95004301907337 296.9524408521402 0.6984841010317945
23.955270574026784 293.08226900369755 0.6942206597236218
23.9604981289802 289.72964231740417 0.6909494401786267
23.965725683933613 293.7788848954368 0.6957586388587668
23.970953238887027 296.70780719570587 0.6993920216895235
23.97618079384044 299.4513839379187 0.7023982787508256
23.981408348793856 297.1628535958558 0.6997233862401022
23.98663590374727 296.9111408140247 0.6994784671961978
23.991863458700685 296.0039156703551 0.6979029588724878
23.9970910136541 295.5974077517595 0.6969480497506546
24.002318568607514 294.3640956977391 0.6954010893570697
24.007546123560928 293.76860186504814 0.6948039106730214
24.012773678514343 293.30546115762513 0.6950155669637259
24.018001233467757 296.0609932841416 0.6984179559572512
24.02322878842117 298.26220037223953 0.7011524307091537
24.028456343374586 298.9046188809207 0.7021338738557058
24.033683898328 300.6439825558942 0.7047696458946093
24.038911453281415 298.8410783403875 0.7025059477604041
24.04413900823483 298.90082781808985 0.7017206884633138
24.049366563188244 294.6323502737295 0.6965752163958122
24.054594118141658 296.51334128756935 0.6978466206153003
24.059821673095072 296.3435073219175 0.697797209386837
24.065049228048487 296.1805733370041 0.6979447543932018
24.0702767830019 294.9992964467268 0.7101708607603742
24.075504337955316 297.0368612879855 0.7233944115988936
24.08073189290873 296.6481426421088 0.7298495962684859
24.085959447862145 296.31805030776343 0.7345299115382412
24.09118700281556 294.10654431322615 0.7342454591546357
24.096414557768973 294.81923593538085 0.7383501985277536
24.101642112722388 297.23129579936676 0.745484631637803
24.106869667675802 299.3077369942215 0.7530689962948846
24.112097222629217 295.17533388552584 0.7518692478139537
24.11732477758263 292.3963592447969 0.7520865417267674
24.122552332536046 290.64888456653864 0.7535239015927764
24.12777988748946 292.7612428781929 0.7594669109882605
24.133007442442874 295.0576139752438 0.7653434656445608
24.13823499739629 296.90187571495363 0.7701699009561543
24.143462552349703 298.066161144066 0.77474634302428
24.148690107303118 294.2327545554855 0.7720533625667603
24.153917662256532 292.42909276018446 0.7731463827038073
24.159145217209947 292.0060716570941 0.7756567865175428
24.16437277216336 292.58752647471505 0.781291001966539
24.169600327116775 289.0064388485159 0.7799965868832722
24.17482788207019 289.6104529526066 0.7844467222242549
24.180055437023604 293.82350374316024 0.7915774696347527
24.18528299197702 299.37440201289814 0.8001166974731481
24.190510546930433 300.3775709500436 0.803214308548016
24.195738101883848 296.0582605213389 0.799907721764334
24.200965656837262 293.2647659595145 0.7989824946908048
24.206193211790676 293.41560276241626 0.8029327720344909
24.21142076674409 298.03557564649327 0.8127260320162999
24.216648321697505 296.9691853063957 0.8143579294598438
24.22187587665092 295.8608991189756 0.8148515249768827
24.227103431604334 291.09830452492633 0.8102890298455987
24.23233098655775 288.1970396218658 0.8078939382916039
24.237558541511163 289.97776905848633 0.8120282648922685
24.242786096464577 292.08079901990686 0.8172812500522396
24.248013651417992 297.1335824830421 0.8267883304512889
24.253241206371406 294.9809661831523 0.8275742960483596
24.25846876132482 294.30845073113124 0.8298643340470292
24.263696316278235 290.41377036978463 0.8262728009442316
24.26892387123165 289.95571772934125 0.8269336668060883
24.274151426185064 291.3897920653623 0.8301362721824489
24.27937898113848 297.83825021168497 0.8407163632267834
24.284606536091893 302.12941428210854 0.8480156180791925
24.289834091045307 303.94600772168906 0.853755338387341
24.29506164599872 300.54206711373746 0.8526149583359149
24.300289200952136 298.40242145529015 0.8529464523642664
24.30551675590555 293.28015220367377 0.8475905589518148
24.310744310858965 292.39119595705694 0.8470664405726417
24.31597186581238 290.52864891374884 0.8465403425944913
24.321199420765794 290.35566954225317 0.8482541037718403
24.326426975719208 288.8166871612805 0.8489626602368815
24.331654530672623 291.0100098957045 0.8532272588923395
24.336882085626037 294.82000039205735 0.8590073377140236
24.34210964057945 298.01164070385 0.8643861420888835
24.347337195532866 296.7529090615899 0.8631556086157752
24.35256475048628 293.49960141951095 0.8612802706714162
24.357792305439695 290.6971038026019 0.8593435777040687
24.36301986039311 287.03631260506256 0.8568856333915955
24.368247415346524 288.39679932691865 0.8594937048400942
24.373474970299938 293.1306409269235 0.8697102681063097
24.378702525253352 297.91967026017056 0.8790579410938619
24.383930080206767 301.69738463288644 0.8875191319965617
24.38915763516018 300.96501682009 0.887596501952627
24.394385190113596 299.65710451046607 0.8870871250041806
24.39961274506701 297.34731375494175 0.8858769490212381
24.404840300020425 299.2634926871307 0.8904899555932976
24.41006785497384 301.5969502911419 0.8967463280169716
24.415295409927253 302.2376719155961 0.8999338250015191
24.420522964880668 295.7429485793489 0.8923098898595805
24.425750519834082 294.3686546145796 0.8924815834290908
24.430978074787497 293.7050312329011 0.8937536211694587
24.43620562974091 295.5056257315877 0.8992412639862376
24.441433184694326 294.9964576523034 0.901234422572544
24.44666073964774 295.6737578467577 0.9054530659137126
24.451888294601154 295.54188600735125 0.9070100143222936
24.45711584955457 296.5656769134316 0.9119999961519771
24.462343404507983 293.93389924704877 0.9096816277186426
24.467570959461398 294.58435510199695 0.913003339802225
24.472798514414812 296.70263678372424 0.916869278000359
24.478026069368227 299.91080692670374 0.9249726963987709
24.48325362432164 297.6925834085629 0.9259942534862026
24.488481179275055 296.207542312141 0.9274812439161051
24.49370873422847 297.8891623266826 0.9326093091827892
24.498936289181884 300.20830662197153 0.935329881053653
24.5041638441353 304.956623911813 0.9431463949503041
24.509391399088713 305.337272238958 0.9444628068164536
24.514618954042128 306.4409379895466 0.9506667502086146
24.519846508995542 307.2133968579285 0.9552055037875459
24.525074063948956 307.75328053354684 0.9591024680115257
24.53030161890237 305.4343853244818 0.9562779178724032
24.535529173855785 304.84675681341906 0.9564862754530964
24.5407567288092 302.6632313000932 0.9556226302511331
24.545984283762614 299.5947167639848 0.9528253965115315
24.55121183871603 296.30294765368484 0.9497928181376291
24.556439393669443 300.1753139979428 0.9587138017862359
24.561666948622857 308.07095301388387 0.9738448994129962
24.566894503576272 310.4353500504439 0.9802788462573285
24.572122058529686 309.30692156802667 0.980201015253458
24.5773496134831 305.55038442752567 0.9778448048285476
24.582577168436515 304.52018665276665 0.9798393941764992
24.58780472338993 306.3786447806458 0.985955050867101
24.593032278343344 307.60138003226143 0.9903473609472357
24.59825983329676 308.99807976173133 0.9926768280981344
24.603487388250173 305.22958352020777 0.9871533581554344
24.608714943203587 306.37277051180587 0.9912306618639966
24.613942498157 307.8179020961237 0.9963972660581208
24.619170053110416 310.15526344211764 1.0045129276657037
24.62439760806383 305.4787926759198 1.0011284780974672
24.629625163017245 301.624427585317 0.9986044006542607
24.63485271797066 299.46831351554977 0.9968372704158551
24.640080272924074 298.8535103725685 0.9970307499060507
24.645307827877488 300.7351980501049 1.0007687916097565
24.650535382830903 299.1137139028487 1.0006340448257893
24.655762937784317 301.35162122774375 1.007055073429199
24.66099049273773 301.2490442453456 1.0113691595145662
24.666218047691146 302.6650927159008 1.0164377009544994
24.67144560264456 301.2556879038336 1.0171643027046018
24.676673157597975 300.38908171808464 1.0158420005573803
24.68190071255139 300.2608498353936 1.0179823815524693
24.687128267504804 296.86849317522376 1.0137269772803768
24.692355822458218 297.7613815861309 1.0184468721345248
24.697583377411632 295.26886011735326 1.0164321962636413
24.702810932365047 298.5931494644771 1.0245588657635234
24.70803848731846 298.30121291145457 1.0266147444870894
24.713266042271876 298.2691146800764 1.030157073353082
24.71849359722529 301.7867694455119 1.0386909390028936
24.723721152178705 299.2644536374004 1.0372010968937766
24.72894870713212 303.0230415465211 1.0451312951460032
24.734176262085533 300.1303977110292 1.0443222393452913
24.739403817038948 303.2345033856106 1.053338918581325
24.744631371992362 303.1888925375785 1.0577293151050713
24.749858926945777 302.0854652714417 1.0551846411122892
24.75508648189919 298.2684867022317 1.0496691258148367
24.760314036852606 296.7661944178453 1.0479120968701712
24.76554159180602 294.3932399537046 1.0471698018438649
24.770769146759434 294.76437993378903 1.052395715929247
24.77599670171285 291.01984002814004 1.0491429586773995
24.781224256666263 292.7353802206906 1.0555223107216543
24.786451811619678 297.63855803551746 1.0657375746736317
24.791679366573092 300.24145019510985 1.0712854206816604
24.796906921526507 302.49001403707723 1.0772525050736688
24.80213447647992 303.06027901752293 1.0839616068542417
24.807362031433335 301.08234101942566 1.0867843193873001
24.81258958638675 300.07253545067925 1.0911868201520427
24.817817141340164 296.9653421012656 1.0877928373773007
24.82304469629358 295.4514974489148 1.0874635975332507
24.828272251246993 293.78009464944057 1.0853869212244445
24.833499806200408 292.4606249079526 1.0853357305669802
24.838727361153822 291.76435890224496 1.0852838312747488
24.843954916107236 296.0525385255802 1.094382375122357
24.84918247106065 297.3236084997676 1.0990208030523672
24.854410026014065 299.7274204157159 1.1079360541662702
24.85963758096748 294.8614114332236 1.1035762079061588
24.864865135920894 290.8308163545955 1.0985977514057306
24.87009269087431 288.84723846998776 1.097013377513942
24.875320245827723 291.0119753981438 1.10435998182694
24.880547800781137 296.70843133974824 1.1197569015699451
24.885775355734552 301.43210243051107 1.131828785604652
24.891002910687966 305.5166370460132 1.1425689295170918
24.89623046564138 306.85374024477386 1.1476625750451355
24.901458020594795 305.6517776779388 1.1470986532702414
24.90668557554821 302.42767853850637 1.1419709736855927
24.911913130501624 299.73709619388967 1.138426924752533
24.91714068545504 305.15924391825797 1.1524758759850855
24.922368240408453 304.42070043354653 1.1554991765846185
24.927595795361867 301.37521549864266 1.1537426169793228
24.93282335031528 298.08213050411734 1.1511782337675702
24.938050905268696 300.7782482547536 1.1588121686820558
24.94327846022211 302.06583647223556 1.1642190001849906
24.948506015175525 299.54771105962874 1.162655971128657
24.95373357012894 296.7072948626188 1.1606177593555682
24.958961125082354 298.7872058026617 1.1675790982560401
24.964188680035768 304.9694480797889 1.1827123921991773
24.969416234989183 304.09884763954494 1.1834068536878992
24.974643789942597 305.3237847616356 1.1883608812566333
24.97987134489601 302.8042461120624 1.184459088496671
24.985098899849426 302.97872791387783 1.1878820626505442
24.99032645480284 303.2488717039895 1.1924312969179787
24.995554009756255 300.3319130801526 1.1925210348118842
25.00078156470967 307.2576563966547 1.2098490481692157
25.006009119663084 306.31364164826084 1.2118773457703544
25.011236674616498 305.7972623688178 1.2133198702936046
25.016464229569912 300.5525538242342 1.2090273428245955
25.021691784523327 299.5964387723991 1.2110420860549134
25.02691933947674 301.74004379726114 1.2189115862859476
25.032146894430156 301.47374535945727 1.2193127736023763
25.03737444938357 298.64064389594114 1.2158732337771343
25.042602004336985 303.4205202292911 1.2300509410107703
25.0478295592904 305.4452045219076 1.2387127660229533
25.053057114243813 310.0939259067582 1.2521710953829572
25.058284669197228 303.3721203196631 1.2448167626964686
25.063512224150642 302.8661632419809 1.2470884898088852
25.068739779104057 300.9498009555227 1.2494812148117136
25.07396733405747 306.62745532126195 1.2626377152046235
25.079194889010886 309.4486309051194 1.272521110357916
25.0844224439643 310.41613835546826 1.276023717795798
25.089649998917714 309.10459752902733 1.2765299943526625
25.09487755387113 303.57116980451246 1.271904750352188
25.100105108824543 303.48885464817806 1.2811406715626856
25.105332663777958 304.44346668757174 1.2918637546639191
25.110560218731372 309.6667068447487 1.3021318827875532
25.115787773684787 311.9926776098099 1.3075465776327542
25.1210153286382 309.45540588680115 1.301487688748415
25.126242883591615 311.3021024441641 1.3118879278473272
25.13147043854503 309.1890116420901 1.3134675437063212
25.136697993498444 304.96094666913865 1.3068629537858978
25.14192554845186 298.67958736854655 1.2967036250290809
25.147153103405273 299.54373262176745 1.300737241530497
25.152380658358688 305.8734156528745 1.3195289337679796
25.157608213312102 314.3765673355684 1.341918610230992
25.162835768265516 314.16707128257866 1.346688799381855
25.16806332321893 316.88309104245485 1.3574303733223525
25.173290878172345 317.4173021815433 1.364629033175278
25.17851843312576 317.6470803358866 1.3701643474536038
25.183745988079174 319.5005073593945 1.3770832392628332
25.18897354303259 316.82673449675025 1.3748519982554623
25.194201097986003 313.6028496291037 1.3732042560195663
25.199428652939417 306.27540120113355 1.3637015797948675
25.204656207892832 299.21806187992667 1.3536924812411115
25.209883762846246 302.93671934284055 1.3662281770036995
25.21511131779966 304.2360370768665 1.3718547136839174
25.220338872753075 308.04353971209343 1.3867332617318773
25.22556642770649 310.61281963422823 1.3966487288793652
25.230793982659904 313.6295491677655 1.4102762879699364
25.23602153761332 318.99345214362114 1.4270049355112728
25.241249092566733 318.6105655650824 1.4311812003729234
25.246476647520147 322.23839485868757 1.4399176872384984
25.25170420247356 319.21244647429546 1.437691120133048
25.256931757426976 317.0916779550963 1.438364630346304
25.26215931238039 311.9488228809363 1.4374842026691788
25.267386867333805 313.01084791992133 1.4429795298391976
25.27261442228722 316.8683657854286 1.4546344788484187
25.277841977240634 326.60705671366327 1.4801908301945925
25.283069532194048 323.5340452684988 1.477785000966513
25.288297087147463 326.0949610622644 1.4902390309421725
25.293524642100877 322.0426208716041 1.484739432698554
25.29875219705429 325.0826547679405 1.4986700554321097
25.303979752007706 319.0845626139312 1.4919291506066823
25.30920730696112 316.61405829250384 1.4939305195239057
25.314434861914535 312.5846052730502 1.4930909627967566
25.31966241686795 313.5444208840376 1.5000588278756957
25.324889971821364 311.7557606538877 1.5047270398249135
25.330117526774778 312.50820587323534 1.5086784048202238
25.335345081728192 314.8542557437229 1.5199173955994287
25.340572636681607 318.5624502127368 1.532208761664738
25.34580019163502 322.49841536151035 1.5474763347885991
25.351027746588436 317.5259695803752 1.5393245648166596
25.35625530154185 318.70277930476936 1.5469790256869376
25.361482856495265 317.6436486539279 1.5500399700624785
25.36671041144868 322.3441901054754 1.5702632290871301
25.371937966402093 320.989852692495 1.5764256433857413
25.377165521355508 321.9823818479819 1.5891169841608621
25.382393076308922 314.37083884722097 1.5780903874259016
25.387620631262337 314.72740512877476 1.5851500451928433
25.39284818621575 307.1537576782817 1.5675750045336652
25.398075741169166 310.20302881539357 1.5793968240073317
25.40330329612258 308.94698117040156 1.584666175787916
25.408530851075994 310.2762426297571 1.5960288190315624
25.41375840602941 314.58883108960197 1.6172723600055174
25.418985960982823 315.48924442863023 1.622932126547932
25.424213515936238 316.0339183840841 1.6329701317154182
25.429441070889652 314.0830732738535 1.632185592091478
25.434668625843067 314.09298812517136 1.6397885610566312
25.43989618079648 314.3844363244898 1.649471025639155
25.445123735749895 316.70007878202904 1.6655764335196768
25.45035129070331 323.24411667873846 1.6941382542408845
25.455578845656724 324.26831437992115 1.7046547192471468
25.46080640061014 324.3120490199404 1.715474600261861
25.466033955563553 319.5324618035071 1.7091585847496138
25.471261510516968 326.48627255647386 1.7377454721558836
25.476489065470382 327.87138453535295 1.7441742961265962
25.481716620423796 320.95877797595494 1.7360206191832053
25.48694417537721 311.72100202262624 1.7147566020301916
25.492171730330625 309.35348581925064 1.7178268068378453
25.49739928528404 308.84612728899 1.7251729967559912
25.502626840237454 306.9649552715374 1.7261686563011684
25.50785439519087 307.2789180991123 1.7367302624548255
25.513081950144283 314.5144157350821 1.7677806590600864
25.518309505097697 320.42551851316483 1.8004231583818215
25.523537060051112 328.5694277228911 1.833876305640064
25.528764615004526 324.2126883383706 1.829081997801425
25.53399216995794 319.91019334764064 1.8199545765310268
25.539219724911355 318.3683689434893 1.8282789053690072
25.54444727986477 316.64994574490305 1.833067862655786
25.549674834818184 318.6451945880679 1.85270169482335
25.5549023897716 315.72446781800306 1.8473105255244104
25.560129944725013 314.89794537271894 1.8525408590230885
25.565357499678427 317.8029901713555 1.8693187844043098
25.57058505463184 321.9476245135002 1.8936872213111238
25.575812609585256 324.37182816040615 1.9147176293467656
25.58104016453867 324.9551173355138 1.9241900558242002
25.586267719492085 322.4854172822289 1.9285094614078435
25.5914952744455 322.13552043921175 1.933278669608486
25.596722829398914 319.95177468365097 1.942155011993811
25.601950384352328 317.85897049775645 1.9505426177508822
25.607177939305743 316.60603686894433 1.9648954629031745
25.612405494259157 321.53819636628305 1.9904382354760293
25.61763304921257 322.2816840185067 2.0016892153262704
25.622860604165986 326.9409352425627 2.0277530137329665
25.6280881591194 318.92669049307005 2.0146521490775102
25.633315714072815 322.68354811893784 2.0394717730540726
25.63854326902623 321.2066380625556 2.045507022157994
25.643770823979644 331.4585163272102 2.091429026553869
25.648998378933058 338.3290083550773 2.1251480111425627
25.654225933886472 336.76924023484656 2.146278814040813
25.659453488839887 323.41502175848024 2.1193434301610883
25.6646810437933 317.2179151689383 2.117828481622673
25.669908598746716 318.292657009651 2.1287623078990237
25.67513615370013 321.0950976247804 2.1682981178373613
25.680363708653545 323.24730181603724 2.192631304261051
25.68559126360696 323.7195974131803 2.2199104040529916
25.690818818560373 329.3215905951586 2.241139876709642
25.696046373513788 325.9051666079954 2.242776079750076
25.701273928467202 326.693213859462 2.2580615845924417
25.706501483420617 326.5991181892932 2.2835599871645837
25.71172903837403 322.7263630121126 2.292833244292731
25.716956593327446 316.8930629544217 2.2926358518508128
25.72218414828086 314.2218796100929 2.2910275394069735
25.727411703234274 317.61236889358855 2.3178070204050116
25.73263925818769 320.3124035861898 2.3490163219149247
25.737866813141103 320.48598029001437 2.371075036952276
25.743094368094518 325.73303970214306 2.411364378533954
25.748321923047932 331.12017924037394 2.445779680329439
25.753549478001347 335.238865669595 2.4780715793514507
25.75877703295476 330.6715716011014 2.479786397624379
25.764004587908175 328.4304500143902 2.4943064539063924
25.76923214286159 325.71179934623586 2.5149436664858382
25.774459697815004 318.8792441837157 2.511903327312518
25.77968725276842 314.6547003544996 2.5295995319497906
25.784914807721833 311.3383030374302 2.5360559251832453
25.790142362675248 322.4403005054207 2.616055069749289
25.795369917628662 327.4956152853022 2.6562866558984775
25.800597472582076 327.31593513679354 2.684170517035033
25.80582502753549 317.9725076429606 2.662677022235865
25.811052582488905 321.0744976140164 2.70669461944026
25.81628013744232 336.22846792933905 2.7992172788423577
25.821507692395734 346.008999420492 2.8936272768260225
25.82673524734915 344.8124622942141 2.9276207045700784
25.831962802302563 330.3403321809859 2.897350533361418
25.837190357255977 320.9181116389951 2.881224487976218
25.84241791220939 318.57134468722586 2.9056715151955936
25.847645467162806 321.9034872071435 2.9663375971351713
25.85287302211622 322.78558403963893 3.0033684518220687
25.858100577069635 323.4241399042553 3.0420646401684124
25.86332813202305 311.00828432115054 3.03011407621375
25.868555686976464 311.65730442067064 3.1019712687632794
25.87378324192988 309.06724672784463 3.130334669415021
25.879010796883293 318.96596283720197 3.235217706046206
25.884238351836707 333.00400379810685 3.3476712775663375
25.88946590679012 335.52249456054983 3.4266682833812694
25.894693461743536 354.5055981399298 3.5789619317041472
25.89992101669695 343.6104983644066 3.5627633522624325
25.905148571650365 327.8980439298246 3.538016689131056
25.91037612660378 315.3569399913705 3.5254889241162233
25.915603681557194 300.9195008382899 3.5289335945671194
25.920831236510608 314.965050026197 3.690552109706498
25.926058791464023 316.81183603041245 3.7920756531016933
25.931286346417437 331.9907623031618 3.9516233881686227
25.93651390137085 330.4084811503403 4.026391227809621
25.941741456324266 319.699255702803 4.077403507485653
25.94696901127768 321.9728754957681 4.201025324166996
25.952196566231095 321.098044873664 4.318097705752015
25.95742412118451 327.2378313691792 4.471153009337031
25.962651676137924 319.2698652191244 4.523734208657158
25.967879231091338 313.47021654122466 4.557904447427295
25.973106786044752 319.2527861465372 4.65937345486969
25.978334340998167 309.73456072054404 4.679452870082954
25.98356189595158 314.59894578972995 4.808403937682996
25.988789450904996 309.91361726854717 4.815163295237943
25.99401700585841 329.7788490673226 5.047322842912838
25.999244560811825 322.9810737500906 5.060840163764484
26.00447211576524 329.53179690596545 5.2475724187463255
26.009699670718653 306.4099530932832 5.131464921820349
26.014927225672068 305.1853074038664 5.257700671788936
26.020154780625482 304.4332769952016 5.343931250622063
26.025382335578897 291.6213479674272 5.368659374329178
26.03060989053231 299.2282593536568 5.6249015833024085
26.035837445485726 334.1534825464473 6.134661883697634
26.04106500043914 345.5568669155367 6.416159940036302
26.046292555392554 345.2775125290173 6.512552782125629
26.05152011034597 293.86109282792097 6.161901969687677
26.056747665299383 283.32823972350013 6.20514478913868
26.061975220252798 295.83393932255217 6.61122508847755
26.067202775206212 308.7969350661187 6.92398368606861
26.072430330159627 297.3237570326929 7.160734942402275
26.07765788511304 312.03000771657935 7.551060693532402
26.082885440066455 306.61468676459083 7.924671016658439
26.08811299501987 330.31864383082376 8.563408141994096
26.093340549973284 297.3928661398123 8.657340069029722
26.0985681049267 285.6459023461449 8.985799916424323
26.103795659880113 267.83401963434176 9.363753921443445
26.109023214833528 260.5732379251145 10.065202500630273
26.114250769786942 240.54491219542192 10.595561356740022
26.119478324740356 218.6181916272694 11.66102691517133
26.12470587969377 227.3275515996163 13.58506305877996
26.129933434647185 171.98987822018032 16.334744406254938
26.1351609896006 198.7638216869776 24.84059424841634
