# Supplementary material for: Unraveling metal effects on CO2 uptake in pyrene-based metal-organic frameworks
Source: Nat Commun. 2025 Feb 11;16:1516. doi: 10.1038/s41467-025-56296-w (PMC11814143; doi:10.1038/s41467-025-56296-w)
Supplement: Supplementary file 3 — Source Data [file 41467_2025_56296_MOESM3_ESM.zip › SourceCode/SuppInf/FigureS5_Ga-TBAPy_InSitu_VariableT_PXRD/Data/GaTBAPy_0169p.dat]

0.002613777476707968 15.928625107442327 4.492370958475459
0.007841332430123905 18.9108500100237 4.83686483329851
0.01306888738353984 19.086773176396427 3.9989708070800494
0.018296442336955775 20.478003290319023 3.678994985975633
0.02352399729037171 18.604561545170807 3.7258075025050315
0.028751552243787646 15.395119453636207 3.1744544025675125
0.03397910719720358 25.832864511029953 3.6897877737177995
0.03920666215061952 23.969117537694363 2.9189744377911926
0.04443421710403546 21.16610749023247 2.3929878886222795
0.0496617720574514 20.40148500320025 2.0998906906099224
0.054889327010867336 16.829012480401985 1.943070134274965
0.060116881964283275 16.401142973031195 2.0366281006698856
0.06534443691769921 16.81945747634612 1.9326568079842754
0.07057199187111515 15.314888700673304 1.8785954193567835
0.07579954682453109 12.960948801294688 1.7011185356130387
0.08102710177794703 15.143307527769515 1.6333764142305565
0.08625465673136297 15.099100401767911 1.5528728089540924
0.09148221168477891 16.02210656206438 1.484631155447221
0.09670976663819485 16.612572438522108 1.3843324450502492
0.10193732159161079 15.342395357805493 1.3139120436859972
0.10716487654502672 14.654236334951639 1.2043576812682248
0.11239243149844266 14.421546882817795 1.1427353612516222
0.1176199864518586 15.6972709773337 1.2238744800854933
0.12284754140527454 16.6311110943051 1.2095824706461227
0.12807509635869047 19.213996768567736 1.2525906423136195
0.1333026513121064 19.712106974861786 1.225621919601793
0.13853020626552232 19.163797979327683 1.1446191153285885
0.14375776121893824 18.739234473043982 1.141129372951189
0.14898531617235417 17.333803707654518 1.156411843845359
0.1542128711257701 17.3316452872928 1.1708796583114367
0.15944042607918602 16.733338214345753 1.1289411032788053
0.16466798103260194 17.17630728463187 1.1196178680891338
0.16989553598601786 18.071892362561634 1.0848855254270344
0.1751230909394338 18.355698050259267 1.0829716721495175
0.18035064589284971 18.56597642784465 1.0437611787278844
0.18557820084626564 19.983743940836703 1.074511795155162
0.19080575579968156 21.261704162271556 1.1080534681810232
0.1960333107530975 21.249620812152255 1.0759994538024276
0.20126086570651341 21.87452838332492 1.0942142680917806
0.20648842065992934 20.2238068262805 1.0209749553927925
0.21171597561334526 20.56953613435789 1.0362133896620473
0.2169435305667612 19.291505076563002 0.9888259116341371
0.22217108552017711 17.20981034919959 0.915562382775368
0.22739864047359304 18.51554093604164 0.941297753046921
0.23262619542700896 17.847422762632025 0.8866824815765133
0.2378537503804249 18.482025584230705 0.9170674931379571
0.2430813053338408 19.318141591012733 0.9350029433706016
0.24830886028725674 18.665793212927976 0.9286506883478058
0.25353641524067266 18.372007674492195 0.9243178711680645
0.2587639701940886 18.03014612017191 0.9247296010452993
0.2639915251475045 17.686421920427403 0.8982870652552163
0.26921908010092044 17.81050322277863 0.8730270818537279
0.27444663505433636 17.93992569047838 0.8498133743564591
0.2796741900077523 17.254963503208433 0.8157662369445727
0.2849017449611682 16.33814294207035 0.7979355177394716
0.29012929991458414 17.006748430706953 0.8201786877472579
0.29535685486800006 18.04837323879022 0.8673202426042704
0.300584409821416 19.212403655178274 0.8655400654474891
0.3058119647748319 20.555224056079325 0.9063436498344875
0.31103951972824784 20.351008101244382 0.9034113807954643
0.31626707468166376 19.103324135848226 0.8659400226473083
0.3214946296350797 18.47506622024837 0.8422786403192088
0.3267221845884956 17.90410715854881 0.8154483226055649
0.33194973954191154 17.65522765712581 0.8175644221463811
0.33717729449532746 19.071595654591018 0.8645925105324359
0.3424048494487434 18.829476563468003 0.8854157415258264
0.3476324044021593 18.960045837093315 0.9056088595898518
0.35285995935557524 18.858753881068953 0.8966528121575436
0.35808751430899116 17.828765400351273 0.8405916680132615
0.3633150692624071 18.285776270307736 0.835339550606159
0.368542624215823 18.18623027606086 0.8441628725781419
0.37377017916923894 17.017170200002973 0.7998753702439484
0.37899773412265486 16.21332613525991 0.7921384284285753
0.3842252890760708 15.54160395961112 0.7929731455904054
0.3894528440294867 16.774386864900382 0.8359123179944705
0.39468039898290264 17.459812530982393 0.8561581952452072
0.39990795393631856 17.950554452028246 0.8366977730342557
0.4051355088897345 17.410430331630184 0.8058036892517841
0.4103630638431504 18.01170494050288 0.7832744505298925
0.41559061879656634 19.28373625737861 0.8089990825742159
0.42081817374998226 20.329508225870672 0.8369637547597393
0.4260457287033982 20.6885143755823 0.8588999660883473
0.4312732836568141 19.854408306320035 0.8571972604814715
0.43650083861023004 18.962141920706642 0.8126765109218436
0.44172839356364596 19.670384759331476 0.8149100624896578
0.4469559485170619 19.832471348530827 0.792373723677293
0.4521835034704778 19.05477870129971 0.7692845810003593
0.45741105842389373 18.925867854145032 0.7756064806349136
0.46263861337730966 18.643710490893238 0.7841811056021825
0.4678661683307256 18.969029835344326 0.7974102091104465
0.4730937232841415 19.834597846524346 0.8162260746693858
0.47832127823755743 18.55824783730442 0.7731314905636959
0.48354883319097336 18.01128453300716 0.7471760611204582
0.4887763881443893 17.23807776772375 0.7317230707262586
0.4940039430978052 16.409325868308358 0.7126886911083024
0.49923149805122113 16.0679885204016 0.7020048838981224
0.5044590530046371 16.523354947800087 0.7121025366134015
0.5096866079580531 17.65829844038523 0.7215564450007449
0.5149141629114691 18.914684094989536 0.7579243747749077
0.5201417178648851 19.09908948041269 0.7695028946385446
0.525369272818301 19.696028357839964 0.7802245608323461
0.530596827771717 17.993063211141603 0.7424025282000315
0.535824382725133 17.885907395222766 0.7289008188890052
0.541051937678549 18.063515222319285 0.7294847012701761
0.546279492631965 17.790199747325 0.7249058732312494
0.5515070475853809 19.148683836060638 0.7680850378009411
0.5567346025387969 19.50869539670133 0.7791196424388565
0.5619621574922129 20.24003898869279 0.7839175213310734
0.5671897124456289 20.56535114676621 0.7805785120288007
0.5724172673990449 20.457982507850996 0.7701833749696786
0.5776448223524608 19.741229976412072 0.7426027915624733
0.5828723773058768 19.262453914320563 0.7189689130107801
0.5880999322592928 19.14853276856774 0.7265596436441453
0.5933274872127088 19.861301043232054 0.7583090489964422
0.5985550421661248 19.84736046964598 0.7547081992216973
0.6037825971195407 19.60632882682269 0.7545160461193334
0.6090101520729567 19.42306446014119 0.740365404021456
0.6142377070263727 19.19350680721383 0.7124492724115807
0.6194652619797887 19.22195504101995 0.7145757279923457
0.6246928169332047 20.533731646805872 0.7460208647209632
0.6299203718866206 20.235757292419944 0.7469948731067511
0.6351479268400366 19.712650114329634 0.7419901028018093
0.6403754817934526 19.631029224003644 0.7229396938519058
0.6456030367468686 19.01461350907921 0.6878911789434113
0.6508305917002846 19.696844435586716 0.6938172374589643
0.6560581466537005 20.27489506045688 0.6937967941580863
0.6612857016071165 19.258322313015523 0.6923751426724221
0.6665132565605325 19.34988910351056 0.6941102195120609
0.6717408115139485 18.452387188256566 0.6853447197310536
0.6769683664673645 19.223985156216987 0.6843070119414422
0.6821959214207804 19.779956540162527 0.6988083573046129
0.6874234763741964 20.50341435853738 0.713516092864154
0.6926510313276124 21.84858355178259 0.7315711634389063
0.6978785862810284 21.663548137584687 0.7238255569803155
0.7031061412344444 22.393422501890605 0.7255061686179415
0.7083336961878604 22.912628754277737 0.733585832819048
0.7135612511412763 23.0425673619464 0.7358631636496856
0.7187888060946923 24.961108494121873 0.7792214754688566
0.7240163610481083 25.566814191039366 0.7855057547066533
0.7292439160015243 24.38454630149927 0.7673206779854709
0.7344714709549403 24.665995368209604 0.7611995827551706
0.7396990259083562 24.257877555944773 0.7593274958022633
0.7449265808617722 23.986330028735424 0.769304573671331
0.7501541358151882 26.05315057804122 0.8098284775695144
0.7553816907686042 27.067204485035102 0.8341726142983588
0.7606092457220202 30.301944658867797 0.8596247888504616
0.7658368006754361 31.390414572550124 0.8470797541053281
0.7710643556288521 31.311011597807497 0.8215303893578938
0.7762919105822681 31.773803849009507 0.8226652528743539
0.7815194655356841 30.75240552820189 0.816439431862614
0.7867470204891001 29.575368725586426 0.8125283262902125
0.791974575442516 30.883082365942574 0.8303626553996385
0.797202130395932 31.23147405017942 0.8268150634897307
0.802429685349348 33.090984657246665 0.8750412089165692
0.807657240302764 35.95381172869105 0.9190464672467319
0.81288479525618 37.37120381325131 0.9633540217958163
0.8181123502095959 39.55951969371253 0.9929210658193957
0.8233399051630119 39.85786257674123 0.9859582983443291
0.8285674601164279 42.79530753053882 1.0318814960324842
0.8337950150698439 45.81345563944021 1.0687250534461898
0.8390225700232599 50.56433924313719 1.1136810656334586
0.8442501249766758 54.81636396864207 1.173172495030796
0.8494776799300918 54.355698541528234 1.1670668722100874
0.8547052348835078 54.94994021770155 1.1720011372074608
0.8599327898369238 59.49402251200678 1.214990553250781
0.8651603447903398 65.00988594031912 1.2764899798443456
0.8703878997437557 69.72380384107667 1.3318171762451876
0.8756154546971717 72.34210584326574 1.3294094101756067
0.8808430096505877 71.59298796199498 1.300309498253407
0.8860705646040037 72.373898160308 1.2820556179960747
0.8912981195574197 77.68723037582375 1.343603459348572
0.8965256745108356 81.83661495240709 1.40359947739919
0.9017532294642516 82.46461418553264 1.421657016379523
0.9069807844176676 81.83231687329392 1.4175712638076188
0.9122083393710836 85.99173640522325 1.4648645574896348
0.9174358943244996 88.56894761493434 1.4935935534005433
0.9226634492779155 90.67376529578803 1.5077823385817752
0.9278910042313315 94.1374950894776 1.551439629814144
0.9331185591847475 90.64111182284739 1.5100280340488823
0.9383461141381635 91.529595231477 1.4927778872067434
0.9435736690915795 92.304862584523 1.4981157832687104
0.9488012240449955 92.77142699739464 1.4483775443535094
0.9540287789984114 93.70318009489121 1.4277661770384291
0.9592563339518274 95.58798663244578 1.444830460766711
0.9644838889052434 99.66522718895534 1.4773498524395754
0.9697114438586594 107.70348984145461 1.5450650350041564
0.9749389988120754 108.91288049896383 1.555774281169541
0.9801665537654913 111.79540354570005 1.575218502084378
0.9853941087189073 114.05897620721134 1.5933035437197947
0.9906216636723233 113.67637978791555 1.5692359441744257
0.9958492186257393 111.75369556045501 1.5387852104339477
1.0010767735791553 110.2836286232369 1.5183715031042895
1.0063043285325712 109.851928826442 1.516460377475455
1.0115318834859872 110.60193629789433 1.5269917883766875
1.0167594384394032 109.58546970544981 1.5158224072008348
1.0219869933928192 111.95283186153672 1.528761494442211
1.0272145483462352 112.01801664087373 1.5192362474247567
1.0324421032996511 114.85058447716739 1.5433276791185406
1.0376696582530671 124.59643316212903 1.6168166238581252
1.042897213206483 131.54342608321048 1.6745528015643698
1.048124768159899 135.9705978467649 1.705668070495357
1.053352323113315 141.81268008627285 1.7417642723540383
1.058579878066731 139.39997136650436 1.7033029162875601
1.063807433020147 136.56609409481885 1.698195480993569
1.069034987973563 135.12673452677515 1.666011469922471
1.074262542926979 130.10328998129745 1.6362909373934815
1.079490097880395 125.67745834789613 1.5929452248701932
1.084717652833811 124.38412560165929 1.5942544341335216
1.089945207787227 123.50294055794309 1.6146781806454236
1.095172762740643 121.756774767054 1.6005799451812364
1.1004003176940589 123.67077417223977 1.6027853953823146
1.1056278726474749 129.05500765693031 1.6409692948727153
1.1108554276008908 133.22578699908746 1.6562547527836695
1.1160829825543068 131.8287052419889 1.63921846391523
1.1213105375077228 129.86375540974407 1.6163994344044323
1.1265380924611388 133.00859642560638 1.6360448789098845
1.1317656474145548 138.22215716804934 1.6869328193255757
1.1369932023679707 140.72171783824342 1.6960396804412536
1.1422207573213867 142.17604586208435 1.7207011358850464
1.1474483122748027 136.80718565714335 1.70422946859786
1.1526758672282187 134.5286525975385 1.6651023218381862
1.1579034221816347 134.06013426787825 1.674423624406864
1.1631309771350506 134.45922092717862 1.6629959758595623
1.1683585320884666 142.47945714145703 1.6904283697755869
1.1735860870418826 145.00775680372297 1.7386882961193844
1.1788136419952986 140.95527794084714 1.6960760960772343
1.1840411969487146 136.03234428260546 1.636910240952641
1.1892687519021305 126.23522419300843 1.5608228487273221
1.1944963068555465 130.38412638929415 1.5820105107424436
1.1997238618089625 137.16192477651822 1.625676344939516
1.2049514167623785 144.3046930320789 1.6989575210254475
1.2101789717157945 146.08979758843213 1.7502303733119173
1.2154065266692105 145.24850914740847 1.7362431002469176
1.2206340816226264 144.78733547893796 1.7376411885714436
1.2258616365760424 133.53190137768786 1.6314992071376646
1.2310891915294584 142.55261847305013 1.6640097442686652
1.2363167464828744 142.3726836814149 1.6682489094544255
1.2415443014362904 139.2494480473038 1.6366923984950956
1.2467718563897063 135.48831486084975 1.6239683073780349
1.2519994113431223 131.0643699384313 1.6223755231713395
1.2572269662965383 134.64797620647172 1.6601204210238445
1.2624545212499543 139.33664529305673 1.6909069315847125
1.2676820762033703 138.96616885747068 1.6868156352115786
1.2729096311567862 135.6193035734041 1.6320010688077438
1.2781371861102022 139.08826002162834 1.6655652368437577
1.2833647410636182 137.9349443478037 1.6585641516186562
1.2885922960170342 138.40871474281684 1.660372088423054
1.2938198509704502 139.03663498999467 1.6539649420506624
1.2990474059238661 137.50655346348097 1.6354259962657332
1.3042749608772821 134.28373326678226 1.603643810756435
1.309502515830698 132.42301697656583 1.590097592778582
1.314730070784114 136.1681009306692 1.6314175060571994
1.31995762573753 146.3126345680385 1.7082600813734783
1.325185180690946 142.0671436599327 1.7024137173827798
1.330412735644362 140.61344374082725 1.6845026761172324
1.335640290597778 136.6243875728953 1.6425938815382726
1.340867845551194 134.35017062547777 1.5991586595196292
1.34609540050461 142.71485520908433 1.6440122882321124
1.351322955458026 153.6628486832852 1.7160089630873836
1.356550510411442 147.162271509019 1.6724942022270304
1.361778065364858 141.51104010224728 1.6537822853136925
1.3670056203182739 132.27222137289658 1.5954545840452685
1.3722331752716899 129.6914902947269 1.5956772678878512
1.3774607302251058 132.55328691379287 1.6170368156656452
1.3826882851785218 137.12750190977846 1.6362594662911285
1.3879158401319378 134.26868254311603 1.5908357355211917
1.3931433950853538 132.41974974444423 1.579808717089328
1.3983709500387698 128.403714544776 1.549038208203586
1.4035985049921857 124.09562094921898 1.5188571156735884
1.4088260599456017 124.22075876757995 1.5399074916737723
1.4140536148990177 125.99032541977353 1.5860678051053043
1.4192811698524337 133.46011879958962 1.655101794302075
1.4245087248058497 141.11041231157122 1.7171875078831744
1.4297362797592656 137.61756892052477 1.6727948176698753
1.4349638347126816 134.14678034063735 1.6430770391659644
1.4401913896660976 130.96007303224505 1.6136212683244453
1.4454189446195136 133.41736508531716 1.6269731922024697
1.4506464995729296 132.63625124887446 1.6537081833195963
1.4558740545263456 132.89277531733316 1.6304381834671844
1.4611016094797615 128.03995134432284 1.6157870112978894
1.4663291644331775 118.24000713894151 1.537984466088547
1.4715567193865935 116.77514247992181 1.5119572583889989
1.4767842743400095 118.29704122766366 1.5170833983435787
1.4820118292934255 120.48643374536042 1.5447883019514737
1.4872393842468414 132.7120019223794 1.640316222606367
1.4924669392002574 134.32268237878608 1.6516795205361976
1.4976944941536734 133.03832859798845 1.668755278112759
1.5029220491070894 128.71449571018485 1.6239836185121466
1.5081496040605054 124.69514083702289 1.568216539256029
1.5133771590139213 127.98562290539755 1.5999776037485824
1.5186047139673373 130.03195376235615 1.6140310642949007
1.5238322689207533 131.14386349908338 1.6353047960793365
1.5290598238741693 130.8758999166183 1.6490135361511178
1.5342873788275853 129.0437363097909 1.6368280311261434
1.5395149337810012 131.3681774797938 1.6537176680177743
1.5447424887344172 135.27419876633354 1.6855719301523977
1.5499700436878332 141.3488967619535 1.7161112492305688
1.5551975986412492 137.43954591856675 1.6874121479050475
1.5604251535946652 132.48321251306967 1.6521886344616905
1.5656527085480811 126.16113149347467 1.627285015889682
1.5708802635014971 129.13282047810722 1.6324993583867293
1.576107818454913 135.31331072764928 1.6554459922184783
1.581335373408329 141.39520296749072 1.6871879502440434
1.586562928361745 138.95405717993097 1.6678028523646837
1.591790483315161 133.81125123294117 1.6476392134343498
1.597018038268577 128.1384859651466 1.6024318726695017
1.602245593221993 136.5915964002085 1.631884447719882
1.607473148175409 141.19809357824764 1.659639539935994
1.612700703128825 145.7515851832769 1.6776734310206884
1.617928258082241 148.34608497429957 1.697196891793767
1.623155813035657 149.6550916408721 1.7107976970963432
1.628383367989073 157.30916395245805 1.767620566264272
1.6336109229424889 163.79756617709748 1.806730846332932
1.6388384778959049 171.7901841896526 1.8492143942246744
1.6440660328493208 173.79469776327204 1.8524545250301556
1.6492935878027368 175.41224070251508 1.841835727500743
1.6545211427561528 170.06255104372562 1.7995270164896904
1.6597486977095688 171.21173595158038 1.8184274860506864
1.6649762526629848 174.34126550024425 1.8240142894355131
1.6702038076164007 182.09032308676007 1.8616791665675356
1.6754313625698167 186.88224041888708 1.8856365923461549
1.6806589175232327 188.06552881354446 1.8932350775806663
1.6858864724766487 186.02885406660383 1.8809961633064223
1.6911140274300647 183.59058088777707 1.8595822547382332
1.6963415823834807 179.42617670664188 1.8181831597029317
1.7015691373368966 176.30390331766097 1.7956743952057648
1.7067966922903126 176.7278346681375 1.795630485247671
1.7120242472437286 189.1573184742492 1.8658115535081632
1.7172518021971446 186.57839638787857 1.83267459786781
1.7224793571505606 188.6069742185999 1.8103408984174203
1.7277069121039765 193.52446118610825 1.8230029976465545
1.7329344670573925 203.0518288870661 1.868363549251149
1.7381620220108085 212.04062056238075 1.896033047228509
1.7433895769642245 210.51054614534385 1.8796975466583683
1.7486171319176405 212.5270965234243 1.8942981079235623
1.7538446868710564 211.5983229005187 1.887872957915298
1.7590722418244724 217.2936094549329 1.927862882722654
1.7642997967778884 223.58725018873105 1.9646424098729545
1.7695273517313044 223.21707878338736 1.9503946701749784
1.7747549066847204 225.4785896064841 1.9638764661719266
1.7799824616381363 224.27388915063773 1.9540016267172682
1.7852100165915523 233.50535169896466 1.9753620096024254
1.7904375715449683 237.5222652912858 2.000501164333793
1.7956651264983843 226.96393258723128 1.9238647067474097
1.8008926814518003 220.4660123226649 1.8620121845817288
1.8061202364052162 213.24594772006603 1.8057821822397115
1.8113477913586322 211.19567498846217 1.785700132992329
1.8165753463120482 221.78266437801267 1.8321740128018746
1.8218029012654642 226.76566030198734 1.857541857017458
1.8270304562188802 231.33521293957355 1.8879967582899835
1.8322580111722961 226.21425968604356 1.8510441297012226
1.8374855661257121 226.19916453023967 1.8513220668646102
1.842713121079128 226.31364191695374 1.83011197655296
1.847940676032544 229.6749123567295 1.824356973938286
1.85316823098596 237.83824090677643 1.8570576827816592
1.858395785939376 237.33043156147312 1.8620197683383362
1.863623340892792 240.05122660029753 1.8827814763291568
1.868850895846208 237.29776356732128 1.8819041280757847
1.874078450799624 236.83836580502137 1.8951697004546089
1.87930600575304 244.46343275796403 1.9162038761577485
1.884533560706456 240.9009886769222 1.8810016062789356
1.889761115659872 238.0836933884806 1.838278016225345
1.894988670613288 233.68870243717328 1.8152004409992606
1.9002162255667039 238.5508135738397 1.8240262245296879
1.9054437805201199 238.54040101943787 1.814978576057568
1.9106713354735358 244.72420263555122 1.840584168941501
1.9158988904269518 243.8205285610395 1.8283559111397858
1.9211264453803678 239.51620466487213 1.8124784933334233
1.9263540003337838 239.72720957484506 1.80635724755251
1.9315815552871998 234.13021227540557 1.7718555136862786
1.9368091102406157 235.0105671036504 1.7621291669467765
1.9420366651940317 235.7559452581432 1.762572791303672
1.9472642201474477 232.19551016553834 1.7486663393344375
1.9524917751008637 234.73845979483747 1.761749725767803
1.9577193300542797 230.55523068835538 1.7404335182433586
1.9629468850076957 229.62933312526155 1.7219318638508823
1.9681744399611116 231.6142490688684 1.7122907277863497
1.9734019949145276 230.34898368569958 1.7099228981941124
1.9786295498679436 223.61789327988876 1.6748462770967505
1.9838571048213596 213.539753596953 1.6161657988270524
1.9890846597747756 209.08768936576507 1.6019717782055836
1.9943122147281915 211.6020335086418 1.6244321470421432
1.9995397696816075 218.83873593443448 1.6618408936000146
2.0047673246350235 217.62286722500508 1.6578560508348867
2.0099948795884393 210.34714581176107 1.6231705475180254
2.015222434541855 204.35758907913214 1.5915858663515443
2.0204499894952708 209.30996519797796 1.62105690807028
2.0256775444486865 211.94769246579796 1.6363337205834354
2.0309050994021023 217.57359565599484 1.6544592503457514
2.036132654355518 220.75902267064703 1.6608057599137178
2.041360209308934 208.30036547510804 1.5945604798360409
2.0465877642623496 217.27748665553122 1.6283626965710116
2.0518153192157653 219.75480078353314 1.6575140620040707
2.057042874169181 226.73824736634003 1.7064773885679103
2.062270429122597 235.7071834695805 1.7630070347037388
2.0674979840760126 229.7948183958762 1.743583853701701
2.0727255390294284 218.1399599306158 1.6890948865432027
2.077953093982844 208.75286997347894 1.6212687570711939
2.08318064893626 198.83595366022143 1.5764201218199096
2.0884082038896756 200.68472557514986 1.5959535323805856
2.0936357588430914 205.7584105668628 1.611620948838576
2.098863313796507 213.86915354467678 1.6575066200193156
2.104090868749923 219.12704945085767 1.7000349225201188
2.1093184237033387 219.179122567841 1.6922133481583537
2.1145459786567544 216.08063017230305 1.666347295995912
2.11977353361017 212.37552224957895 1.660268113730824
2.125001088563586 212.42991449761342 1.6522908205498408
2.1302286435170017 206.8341530146927 1.623275697747883
2.1354561984704175 205.4834775563292 1.6172064002247477
2.140683753423833 200.4166583211252 1.5792180170316876
2.145911308377249 199.71537263754036 1.5756811319058766
2.1511388633306647 199.19002223923923 1.561524718879942
2.1563664182840805 205.90083678500835 1.5788010858882806
2.1615939732374962 208.59925379003414 1.5992759010223148
2.166821528190912 212.31426945634925 1.639750572241827
2.1720490831443278 224.2107711708567 1.7089854194242693
2.1772766380977435 217.5883257939667 1.6829833725152576
2.1825041930511593 220.86155632250743 1.6652925092365845
2.187731748004575 219.2807938336743 1.6368402223792964
2.192959302957991 219.54469297900283 1.6534561072113318
2.1981868579114066 214.91864210690176 1.6239387630854836
2.2034144128648223 212.5321923651392 1.623978376789924
2.208641967818238 207.6339137112421 1.6015080435029376
2.213869522771654 207.42335282251673 1.606331128043875
2.2190970777250696 212.24465439882553 1.6359156872430072
2.2243246326784853 214.28555560808695 1.6320352767917072
2.229552187631901 222.4428102033385 1.6567367173541772
2.234779742585317 229.5716034413894 1.6857242671506856
2.2400072975387326 225.50880440538774 1.6724093299393863
2.2452348524921484 219.3877391076275 1.6530985716278856
2.250462407445564 222.1581553938669 1.6841037129237675
2.25568996239898 215.13773982202957 1.641660063990511
2.2609175173523957 206.04151513680088 1.5981881456955302
2.2661450723058114 196.01238129572457 1.5502263549332789
2.271372627259227 191.81386278356854 1.538465402045326
2.276600182212643 203.47876883496818 1.5875756107111503
2.2818277371660587 210.0512380121246 1.6162035398795402
2.2870552921194744 212.62009575547896 1.6215627961363905
2.29228284707289 210.72496925487295 1.610311150543528
2.297510402026306 206.86993234661864 1.6108776441599861
2.3027379569797217 209.1400566615277 1.6207919580239756
2.3079655119331375 213.00788951176557 1.6266673205376632
2.3131930668865532 210.49446143217276 1.6102210032992081
2.318420621839969 208.34516241189567 1.5871007145711793
2.3236481767933848 199.9148257490219 1.5460227458757492
2.3288757317468005 196.35101003408633 1.5340258784336094
2.3341032867002163 189.8075598244814 1.484984598040804
2.339330841653632 196.88693182111578 1.5075223914239906
2.344558396607048 204.2855830508829 1.5442203732539765
2.3497859515604635 204.21835039030867 1.5413072183163337
2.3550135065138793 210.03236865270668 1.570955217851302
2.360241061467295 213.50060835624848 1.5959815715945933
2.365468616420711 215.2315256728891 1.612761914401329
2.3706961713741266 217.26246598067308 1.625789800984768
2.3759237263275423 209.3839471729105 1.572663028754387
2.381151281280958 205.8660076752253 1.567109596345272
2.386378836234374 208.71174532271849 1.580835030632518
2.3916063911877896 210.9098491640062 1.5917410561675698
2.3968339461412054 214.5818240248598 1.6041040137305027
2.402061501094621 220.97077968175935 1.6080072737863236
2.407289056048037 219.88246747162046 1.5754025490085641
2.4125166110014526 217.5184470583178 1.5433267639556225
2.4177441659548684 213.09406592813403 1.4934988326488234
2.422971720908284 212.41207872447606 1.4596470099631325
2.4281992758617 222.67242516070604 1.4951178939693148
2.4334268308151157 232.2874668848121 1.5020619004691351
2.4386543857685314 234.76183835139722 1.4634342854476485
2.443881940721947 237.14649893543236 1.4198318688869047
2.449109495675363 248.35677996568165 1.409578285502451
2.4543370506287787 266.8503276535409 1.4179223050989846
2.4595646055821945 289.0871256521684 1.4123962151418965
2.4647921605356102 342.6128029352362 1.4916359415284497
2.470019715489026 409.364331479418 1.566992702634448
2.4752472704424417 527.8280091295036 1.742981461209712
2.4804748253958575 707.6069756843841 1.9961166820975778
2.4857023803492733 960.7117853333529 2.3118647237179273
2.490929935302689 1276.747065026942 2.670772189449729
2.496157490256105 1643.3631516189153 3.0329454177721322
2.5013850452095205 2002.777234394124 3.3509003960774346
2.5066126001629363 2289.9565128248382 3.5780705011531992
2.511840155116352 2523.705958258993 3.764367474594149
2.517067710069768 2668.9837073391814 3.854951886770268
2.5222952650231836 2824.3562595976987 3.955389614195449
2.5275228199765993 3040.242049081629 4.095071762635818
2.532750374930015 3346.8176413951733 4.281038446775143
2.537977929883431 3878.1353808065132 4.618479192986127
2.5432054848368466 4558.29283192467 5.002002730979037
2.5484330397902624 5401.763405744293 5.453255985057837
2.553660594743678 6092.104019393524 5.7765362318181905
2.558888149697094 6552.509393084722 5.979277342404626
2.5641157046505096 6579.257909828488 5.975318622170345
2.5693432596039254 6155.007812190738 5.768366607518142
2.574570814557341 5458.870978166978 5.439676152001781
2.579798369510757 4577.451828391765 4.973503894022485
2.5850259244641727 3791.6848471461867 4.5285258481212605
2.5902534794175884 3124.7242413795034 4.1083673666141864
2.595481034371004 2634.198932204466 3.7681847210897197
2.60070858932442 2243.772793884087 3.474759752999048
2.6059361442778357 1918.763966098747 3.2219195084116317
2.6111636992312515 1609.381011001638 2.9528258296897545
2.6163912541846672 1320.7561293076426 2.677585773705999
2.621618809138083 1030.6606616693064 2.3613252324332716
2.6268463640914987 785.1344532730052 2.0565056954108663
2.6320739190449145 594.7319253335361 1.8022697259104796
2.6373014739983303 469.44664814328 1.639221567971123
2.642529028951746 387.4294520335165 1.5355074025128712
2.6477565839051618 325.492486448198 1.4695504511881492
2.6529841388585775 291.4455157784219 1.4451420304603713
2.6582116938119933 271.26056010667855 1.4480005354351353
2.663439248765409 253.14708174774154 1.4421369187264086
2.668666803718825 245.23682540671848 1.4512236423677334
2.6738943586722406 237.32248671462642 1.4477584932153182
2.6791219136256563 225.30766070392963 1.447028222321131
2.684349468579072 215.9142394072454 1.443428805621918
2.689577023532488 211.189871068051 1.4446270432246806
2.6948045784859036 215.68885250636743 1.4777022146259655
2.7000321334393194 213.31152656512424 1.462407076753591
2.705259688392735 210.94711050969784 1.4538895248241215
2.710487243346151 209.48087030112077 1.4509816023024649
2.7157147982995666 207.00433601736043 1.4391767440538374
2.7209423532529824 214.99332820475496 1.498622222277543
2.726169908206398 214.45314882041748 1.513670272492658
2.731397463159814 212.292681138016 1.5199438789413477
2.7366250181132297 215.4253585399238 1.5485403523471184
2.7418525730666454 212.07156291703012 1.5440011214264693
2.747080128020061 211.82103353352966 1.5608488078227085
2.752307682973477 215.26661637510105 1.5859978205997123
2.7575352379268927 213.94995861049193 1.5909225884482863
2.7627627928803085 213.25069607702295 1.5870933416080306
2.767990347833724 217.44695995370068 1.625232485504264
2.77321790278714 214.7738421017372 1.61274447994354
2.7784454577405557 213.89507352306885 1.6050844911250755
2.7836730126939715 207.14331964861213 1.5444235662067
2.7889005676473873 200.99425451289153 1.5084684161655084
2.794128122600803 196.95999207022766 1.4833791904550027
2.7993556775542188 196.668868744387 1.4844145426187045
2.8045832325076345 199.96265252458852 1.5035473134702786
2.8098107874610503 203.47211352082388 1.5232448238900769
2.815038342414466 211.8987876937912 1.561893025647878
2.820265897367882 223.0136957903728 1.617675572414633
2.8254934523212976 217.3644650514602 1.5725782451529013
2.8307210072747133 207.28009397673497 1.5238984141768521
2.835948562228129 195.12536198702657 1.4719032731514756
2.841176117181545 187.72609029613437 1.4586779099095715
2.8464036721349606 188.82033386069372 1.4654097839170965
2.8516312270883764 197.83116920227303 1.520521589206278
2.856858782041792 206.33468050683646 1.5524262964751794
2.862086336995208 217.74577179819968 1.6005786291871498
2.8673138919486236 222.41408811017678 1.6323493954613861
2.8725414469020394 215.87567454871854 1.586366810657909
2.877769001855455 212.7294638176173 1.5718887721778543
2.882996556808871 205.04000382833726 1.5427911895256659
2.8882241117622867 204.56756176492402 1.544722234035431
2.8934516667157024 205.53077454557854 1.549850168404659
2.898679221669118 209.57611607181408 1.555243037061233
2.903906776622534 209.18204031400785 1.5418135806264393
2.9091343315759497 212.42691660192605 1.5675862677669075
2.9143618865293655 208.85326830142193 1.5500468352297723
2.919589441482781 202.65000525375729 1.5204474490805964
2.924816996436197 195.68244739141645 1.4815772402776306
2.9300445513896127 197.83027408189494 1.4755791148052773
2.9352721063430285 202.9362415993349 1.503457015570078
2.9404996612964442 205.9767764126002 1.5108195757124117
2.94572721624986 205.08368633132042 1.5243483226630803
2.9509547712032758 203.86036299042502 1.5342007081306004
2.9561823261566915 200.4514425594556 1.5207911186957894
2.9614098811101073 200.57871902405785 1.5130126292346455
2.966637436063523 205.80852831819863 1.5255197289662386
2.971864991016939 211.2437471586858 1.5433900821684874
2.9770925459703546 217.3068652527326 1.5669517019440942
2.9823201009237703 212.4562040146427 1.549319956312895
2.987547655877186 213.8845522801936 1.5376281835866439
2.992775210830602 212.16522791473474 1.5279031432400334
2.9980027657840176 208.93474147011776 1.504264242307947
3.0032303207374333 212.46012373764583 1.5214361309448934
3.008457875690849 211.96379752520457 1.5172144156464844
3.013685430644265 210.23765950682684 1.4821196701837842
3.0189129855976806 202.27002054073114 1.4271135508089496
3.0241405405510964 197.40238966572306 1.4065677403673134
3.029368095504512 196.51580527454692 1.395965278729344
3.034595650457928 202.81845871061216 1.4216923060411217
3.0398232054113437 215.07213545701177 1.4962089959666685
3.0450507603647594 219.94800019095652 1.5130717354140044
3.050278315318175 221.34695223348396 1.5285590042034274
3.055505870271591 218.80287565666092 1.517736859178328
3.0607334252250067 213.46040254958754 1.485250661400936
3.0659609801784224 213.21999010807357 1.4859614676057928
3.071188535131838 206.5579810461866 1.4496745576305092
3.076416090085254 207.6171882831396 1.4387773943432918
3.0816436450386697 204.988166558514 1.4041157237006205
3.0868711999920855 203.14448914901325 1.3658528098503622
3.0920987549455012 210.7327769245527 1.3849130558466034
3.097326309898917 215.84734884906277 1.3945386487433225
3.1025538648523328 220.33122294445587 1.390848549362783
3.1077814198057485 226.45998843777102 1.4011182556747563
3.1130089747591643 222.61511143685848 1.3682678515858355
3.11823652971258 221.3442010386575 1.3594767478809948
3.123464084665996 222.65691396369104 1.3601349593663907
3.1286916396194115 227.67172208344246 1.3452064063473563
3.1339191945728273 231.6578271999301 1.3349771831566546
3.139146749526243 236.62028868589877 1.3227776043480637
3.144374304479659 240.9496973714444 1.3180582094940265
3.1496018594330746 240.902975825804 1.2976566585270268
3.1548294143864903 246.83608057100608 1.2955224753488275
3.160056969339906 249.54148645188656 1.2836303497318855
3.165284524293322 254.18431316686457 1.2731716507543462
3.1705120792467376 266.6867994948463 1.2794748688175985
3.1757396342001534 277.56754907964137 1.2721938155402357
3.180967189153569 296.15084871550357 1.2893452549575302
3.186194744106985 312.6739771388794 1.3051031615991457
3.1914222990604006 340.99937107660134 1.3457720061851224
3.1966498540138164 369.0620444211503 1.3880473202848949
3.201877408967232 400.417439348322 1.4318323591976372
3.207104963920648 433.35662402865717 1.48021963102655
3.2123325188740637 457.34060075473695 1.5117261782080513
3.2175600738274794 491.83841765525676 1.5638916671953584
3.222787628780895 523.6209440598502 1.6095642188828367
3.228015183734311 556.3200049180139 1.6571092859317238
3.2332427386877267 593.270994871977 1.7102763424736003
3.2384702936411425 629.2817980414844 1.7577220100380384
3.2436978485945582 659.4705111920501 1.799431816565902
3.248925403547974 683.4586271050056 1.8297595523583754
3.2541529585013897 706.7830046198292 1.856868928332388
3.2593805134548055 715.9949448877239 1.8648826384662616
3.2646080684082213 721.7258323951761 1.8680062409358502
3.269835623361637 721.406910743574 1.8658502345677404
3.275063178315053 713.8143996635719 1.8571700902743058
3.2802907332684685 698.1910408958947 1.8349761984270472
3.2855182882218843 673.1296092103823 1.8009621501307327
3.2907458431753 639.4356143926254 1.7577859403260656
3.295973398128716 599.8534244432681 1.7016283251703783
3.3012009530821316 565.6015835782164 1.6540054458347375
3.3064285080355473 527.856636729153 1.6002125959278708
3.311656062988963 493.8820096178206 1.5485560516074985
3.316883617942379 453.38460703548657 1.4817382312975373
3.3221111728957946 424.99350825766027 1.4324939674946346
3.3273387278492104 410.3747705290541 1.4067575105927936
3.332566282802626 398.62312772708805 1.3822390538876912
3.337793837756042 402.4771610768898 1.3895530694913354
3.3430213927094576 402.30710217770485 1.385550984223883
3.3482489476628734 406.3961901992942 1.391291336526336
3.353476502616289 418.0084197003173 1.4089153774401868
3.358704057569705 431.7014366453304 1.4296948308197412
3.3639316125231207 438.5834506409463 1.4371787736439634
3.3691591674765364 445.1654310577012 1.4445735315922157
3.374386722429952 445.3300812650773 1.4479203783839485
3.379614277383368 435.0333266498843 1.4324479829428183
3.3848418323367837 421.5327668842067 1.4103358426008419
3.3900693872901995 419.86909539414125 1.4107209839903518
3.3952969422436152 405.9104499338539 1.3868569555446153
3.400524497197031 413.51454715342663 1.4060133226365568
3.4057520521504467 405.2677597218541 1.4026459284980652
3.4109796071038625 403.909083431398 1.4134565385836115
3.4162071620572783 392.3162924414361 1.4053662161298128
3.421434717010694 373.54390685057484 1.3859636639972925
3.4266622719641098 366.157774376643 1.3897339567077582
3.4318898269175255 341.6943559875193 1.3501449799152347
3.4371173818709413 324.1568707100838 1.319769488309098
3.442344936824357 305.1790649294126 1.2846259748667241
3.447572491777773 292.80084021742067 1.2663246695462782
3.4528000467311886 283.66804983608455 1.2476650232901039
3.4580276016846043 278.33263286975796 1.2263756345335513
3.46325515663802 280.0617868549083 1.2129667995423048
3.468482711591436 283.47608846724705 1.1974139801339634
3.4737102665448516 289.850381624392 1.1967688230062274
3.4789378214982674 306.33487711412675 1.2170253499530164
3.484165376451683 329.7890812902953 1.24753694390086
3.489392931405099 371.85892946167684 1.32597356589817
3.4946204863585146 432.4221398649232 1.4220205248058264
3.4998480413119304 517.426473447871 1.5496755818441807
3.505075596265346 622.5073222111083 1.6935936355906387
3.510303151218762 750.4756063022285 1.8527250005254938
3.5155307061721777 922.4615532693002 2.0484758607837943
3.5207582611255934 1115.2888655919032 2.251689630071288
3.525985816079009 1366.132689762508 2.4905385200861714
3.531213371032425 1656.4167696405761 2.743834427164334
3.5364409259858407 1970.6449729260314 2.996625628363932
3.5416684809392565 2325.1588853133358 3.254846322323121
3.546896035892672 2713.0979237437164 3.518204138777039
3.552123590846088 3087.6619747293835 3.7562321151128164
3.5573511457995037 3471.930077984221 3.9836107185720846
3.5625787007529195 3857.2057100839393 4.199779117733317
3.5678062557063353 4279.202532757405 4.42712225767906
3.573033810659751 4805.5406468512265 4.690392783028017
3.5782613656131668 5508.754424620977 5.024653620553578
3.5834889205665825 6493.112623213672 5.4568524860664205
3.5887164755199983 7869.27146090938 6.006982079556195
3.593944030473414 9485.164775618001 6.555784387848612
3.59917158542683 11082.945553288308 7.056855331363224
3.6043991403802456 12382.045394312774 7.433630564920016
3.6096266953336613 12843.051409706293 7.544795369802475
3.614854250287077 12325.521609699606 7.378475776695683
3.620081805240493 10912.199692082457 6.944800353356376
3.6253093601939086 8931.706115047085 6.302834591631697
3.6305369151473244 6893.116176449001 5.544944931259573
3.63576447010074 4921.38613386588 4.672156858623478
3.640992025054156 3432.828554719533 3.884376115029222
3.6462195800075716 2337.7767400011035 3.195669408842794
3.6514471349609874 1631.168331590856 2.6626809702101886
3.656674689914403 1169.6488529654841 2.254552387710749
3.661902244867819 892.3993565137883 1.9645095033990794
3.6671297998212347 713.0982199479506 1.7573065204547007
3.6723573547746504 602.6337061479418 1.6161302985043051
3.677584909728066 520.4778917379365 1.5018203422444303
3.682812464681482 461.03394549116706 1.4164291978250585
3.6880400196348977 422.6389676960834 1.3659192454820006
3.6932675745883135 391.38481129998814 1.3179185477522886
3.698495129541729 364.9327768641577 1.2729140101040597
3.703722684495145 352.0673050401653 1.2500229195130643
3.7089502394485607 341.0440007857915 1.2316752087030578
3.7141777944019765 336.22903570091705 1.2303868370535969
3.7194053493553922 330.1242865039656 1.222727463166486
3.724632904308808 321.56762138176737 1.2122991195616524
3.7298604592622238 312.76388549528593 1.1989972385975614
3.7350880142156395 303.0795449224155 1.1817793842509527
3.7403155691690553 294.5653758538091 1.1664513947231818
3.745543124122471 291.98896622301675 1.1641513326139896
3.750770679075887 292.7341679824924 1.1692993673648344
3.7559982340293026 293.777961970571 1.1761612548656584
3.7612257889827183 295.8938998450579 1.1801406588915024
3.766453343936134 290.40236696539347 1.1645052326076477
3.77168089888955 290.8133253139583 1.1650932959801392
3.7769084538429656 292.5428516751616 1.1699237663816824
3.7821360087963813 294.03498236673136 1.1750355532168582
3.787363563749797 301.15079487669675 1.1962169514576062
3.792591118703213 306.11396803670283 1.204304270480981
3.7978186736566286 316.6768204281944 1.2237758486137007
3.8030462286100444 329.163788640113 1.2438862519762812
3.80827378356346 364.32736446293984 1.307380332017983
3.813501338516876 379.92605259170466 1.332202897374481
3.8187288934702917 397.6952927552044 1.353846574004332
3.8239564484237074 409.24054183102004 1.3646930835042919
3.829184003377123 393.83359789900953 1.3313966131410517
3.834411558330539 395.9825919192164 1.3359759904079398
3.8396391132839547 385.52955544148665 1.322050651125995
3.8448666682373704 377.5161144151614 1.308338077558961
3.850094223190786 365.0591422943185 1.2782570603276633
3.855321778144202 352.8566939409589 1.2527945647519505
3.8605493330976177 338.7968328915172 1.2158198780277338
3.8657768880510335 329.2962724413532 1.1901259164295812
3.8710044430044492 321.34518215501123 1.1759122256201953
3.876231997957865 317.672842832792 1.1658136024813726
3.8814595529112808 314.77067695237196 1.1593452738075214
3.8866871078646965 313.92485606808754 1.1562480632094845
3.8919146628181123 318.6846808010106 1.162137882549661
3.897142217771528 321.80381502538205 1.1661118934251942
3.902369772724944 322.8090752274271 1.1635532576150809
3.9075973276783595 326.36577812935013 1.1672999465864466
3.9128248826317753 328.0618890093454 1.1696586472195274
3.918052437585191 324.41432130997055 1.1670472513119499
3.923279992538607 323.22098900026486 1.1678496470805462
3.9285075474920226 324.25369537738646 1.1691565009259048
3.9337351024454383 325.8451613520243 1.1661152608099934
3.938962657398854 329.43774654956275 1.1687973380628804
3.94419021235227 329.31916299051824 1.1605453844956588
3.9494177673056856 337.36658224995205 1.1746985359409974
3.9546453222591014 343.54783095847677 1.183938177733908
3.959872877212517 350.9493061312615 1.1942108396336812
3.965100432165933 362.94069711476664 1.2143144748131531
3.9703279871193486 373.0025897604701 1.225757570981687
3.9755555420727644 392.7265770920932 1.2509072509699248
3.98078309702618 407.79731844615605 1.2663778805639239
3.986010651979596 426.3832505076053 1.2888490875024143
3.9912382069330117 447.07082076510966 1.316833427818365
3.9964657618864274 472.1150827755889 1.3544279115084392
4.001693316839844 500.85453596195634 1.393940222852361
4.00692087179326 537.0884302170999 1.4413379411330831
4.012148426746676 573.8899152731829 1.4956104873605247
4.017375981700092 608.6465282131995 1.558213404195939
4.0226035366535084 656.5725985654434 1.6264164532603278
4.027831091606925 713.7902185910906 1.7013742927534534
4.033058646560341 785.0155674086408 1.787001660009687
4.038286201513757 870.7758525398211 1.881063183916506
4.043513756467173 965.4852129190064 1.9869328955689647
4.0487413114205895 1067.745772004338 2.0909545907993277
4.053968866374006 1187.4028077639173 2.2046771594930847
4.059196421327422 1330.1844798907043 2.3363672072091393
4.064423976280838 1501.574152627251 2.4860800058564685
4.069651531234254 1711.6041432846137 2.647873379138582
4.0748790861876705 1933.1550796983104 2.8127909787685272
4.080106641141087 2188.604865916478 2.988809586266426
4.085334196094503 2504.218951908059 3.205325500256319
4.090561751047919 2842.8939567435327 3.4251337098822763
4.095789306001335 3213.841364460865 3.642210069037614
4.1010168609547515 3650.3328608583633 3.893083930774983
4.106244415908168 4048.327459626088 4.096999907986152
4.111471970861584 4493.693694393761 4.313437209270835
4.116699525815 4929.42455412991 4.505736114118424
4.121927080768416 5331.968764770299 4.626512086389212
4.1271546357218325 5748.573095072263 4.758403883738918
4.132382190675249 6125.173382241338 4.884992389356985
4.137609745628665 6534.809183883922 5.032968725499997
4.142837300582081 6875.550738646661 5.148644386521936
4.148064855535497 7129.532410338836 5.245108304594687
4.1532924104889135 7293.364096768534 5.294423978697633
4.15851996544233 7321.2250334539385 5.293192950529218
4.163747520395746 7181.839199496538 5.225902266656554
4.168975075349162 6950.852390359713 5.128327360762019
4.174202630302578 6584.127865814175 4.983672527652324
4.1794301852559945 6126.41472367635 4.806908281396585
4.184657740209411 5614.289024750319 4.596531220586362
4.189885295162827 5049.993417109704 4.358499675872122
4.195112850116243 4528.15016443001 4.135605373636364
4.200340405069659 3965.4359636106337 3.8602704743744263
4.2055679600230755 3438.0919053236134 3.590337758402116
4.210795514976492 2981.9714746434456 3.3417198924508495
4.216023069929908 2581.657182785754 3.1079818376379245
4.221250624883324 2220.3354187335544 2.8766476375475194
4.22647817983674 1927.1763465990484 2.677853296619256
4.2317057347901565 1664.7954043329462 2.4846603769645497
4.236933289743573 1447.8624474605642 2.3154610572751584
4.242160844696989 1273.7352596255787 2.1732441806709604
4.247388399650405 1119.012884917671 2.0381170851464816
4.252615954603821 982.047299397464 1.9081365382005777
4.257843509557238 876.0729504603302 1.7982094716720485
4.263071064510654 778.5981976493246 1.6916679024102763
4.26829861946407 694.6846710049236 1.5936049767928158
4.273526174417486 629.0473625239923 1.5151515117801984
4.278753729370902 569.2722409595923 1.4413285056776184
4.283981284324319 518.3850443231881 1.3766761141756034
4.289208839277735 478.9541421752129 1.3244994033983326
4.294436394231151 442.7040488880142 1.2764606717409812
4.299663949184567 412.8245149024933 1.2371112700837241
4.304891504137983 387.94902412000135 1.2029336465235194
4.3101190590914 365.6144357422569 1.1695191545140615
4.315346614044816 343.47085352902997 1.1374584566828088
4.320574168998232 328.67919758229874 1.117175105543029
4.325801723951648 313.1592001162235 1.0945368693955297
4.331029278905064 297.7035457722931 1.068933616808
4.336256833858481 287.818117378352 1.0541809143026801
4.341484388811897 281.32014891112226 1.0467844297239097
4.346711943765313 274.2275043352177 1.040413220026526
4.351939498718729 267.10052047409243 1.02916814411689
4.357167053672145 258.79871763425194 1.0099712601942383
4.362394608625562 250.06276539848437 0.9996600424417376
4.367622163578978 245.69226488654633 0.9950868911077432
4.372849718532394 236.38418409130546 0.9808793325559066
4.37807727348581 229.73032895516036 0.97526179514899
4.383304828439226 225.97689117014988 0.9781090961510585
4.388532383392643 223.88575348084726 0.9858144321758454
4.393759938346059 221.03833219601617 0.9916874974455647
4.398987493299475 218.56605626267378 0.9941782727332809
4.404215048252891 210.57888862225315 0.9846868661340045
4.409442603206307 202.550078391882 0.9695932860847681
4.414670158159724 201.79927710256004 0.974221597375018
4.41989771311314 195.45602600554272 0.9735525650452014
4.425125268066556 192.07030801957822 0.9757716851810638
4.430352823019972 189.99447922830157 0.9775792378021076
4.435580377973388 190.3521185844154 0.9836250613210128
4.440807932926805 188.77047178516597 0.9752940498733399
4.446035487880221 186.1448960457413 0.9736927615370844
4.451263042833637 182.1849474597982 0.9726063816989121
4.456490597787053 179.59079358244244 0.9728335799877056
4.4617181527404695 176.88450557475917 0.9884801397769446
4.466945707693886 175.27936899603816 0.9885585543024468
4.472173262647302 173.96614201799903 0.985597298455034
4.477400817600718 177.87141337496098 0.9924742279910812
4.482628372554134 176.48370951022048 0.9835150843993741
4.4878559275075505 178.25021633918854 0.9986030001944073
4.493083482460967 175.6023050002784 0.9956835141950572
4.498311037414383 167.99448170481625 0.9787856259481854
4.503538592367799 165.65192796024408 0.9679513593440022
4.508766147321215 164.14595399762928 0.9686890041622164
4.5139937022746315 163.60202024833896 0.9765340413859547
4.519221257228048 165.09700796644213 0.9862560264863992
4.524448812181464 162.40968237146276 0.9809293474171125
4.52967636713488 159.30731104703878 0.9834837541883926
4.534903922088296 159.21094536237683 0.9832971716904838
4.5401314770417125 158.58422355763915 0.9863037985793511
4.545359031995129 157.83053266882686 0.984939974685026
4.550586586948545 159.00203150278406 0.9986688939232848
4.555814141901961 156.18251378857082 0.9851177102396512
4.561041696855377 156.3426325745588 0.9828185810773485
4.5662692518087935 158.4376421185244 0.9796966457260698
4.57149680676221 156.26776333921873 0.9719195174351878
4.576724361715626 154.3619885270098 0.9785672745201212
4.581951916669042 153.46683260176675 0.9679494387263957
4.587179471622458 149.8677077110819 0.94832339545081
4.5924070265758745 154.0886406544532 0.9627538212159233
4.597634581529291 155.0772569171105 0.9622426628369966
4.602862136482707 155.10151352102574 0.9705794264503427
4.608089691436123 157.8699029805465 0.9960647409875704
4.613317246389539 155.60929901786702 0.9954484162774454
4.6185448013429555 156.56615769921194 0.9973334597779637
4.623772356296372 153.68511303220154 0.9871217989991515
4.628999911249788 155.7498796949822 0.9888048952508327
4.634227466203204 152.41610184394966 0.9736335332799653
4.63945502115662 151.19839651702702 0.9654870644302513
4.6446825761100365 152.67055489184798 0.9729604912908577
4.649910131063453 157.06568165032152 0.9981965964656766
4.655137686016869 159.01871385359357 1.0196627294856986
4.660365240970285 155.18313575568442 1.0159336232495522
4.665592795923701 150.50247056842878 0.9959892898587704
4.6708203508771176 148.90849941823782 0.9860435309431965
4.676047905830534 149.0897866977404 0.9793112711009933
4.68127546078395 148.12744622125908 0.9626247530818158
4.686503015737366 149.68402693174107 0.9622973782650428
4.691730570690782 152.9210250465199 0.9824792425406876
4.696958125644199 155.25233217306905 0.9920810609475565
4.702185680597615 159.2955935643234 1.0104704619845075
4.707413235551031 160.58879340963745 1.0163530272741474
4.712640790504447 154.6163674489968 0.9936957466536742
4.717868345457863 153.02047880447043 0.9874509669673778
4.72309590041128 147.31698552465738 0.9617488301912864
4.728323455364696 147.40648683566997 0.9567324791932181
4.733551010318112 151.57605038626207 0.9674913539022817
4.738778565271528 152.93902818597587 0.9639386528864957
4.744006120224944 152.04037945467866 0.9598745424791655
4.749233675178361 151.95649681245166 0.9643382295344627
4.754461230131777 154.30264012692848 0.9892549278483224
4.759688785085193 155.96810966917653 0.9988074746405775
4.764916340038609 152.68888106199233 0.9891512540331135
4.770143894992025 147.39246614047164 0.9643407183253545
4.775371449945442 143.13008891895706 0.9323553583531357
4.780599004898858 142.89375026669038 0.9262454332531047
4.785826559852274 142.1281434550716 0.9233707125955953
4.79105411480569 143.59115039593786 0.9369878152986713
4.796281669759106 146.60474734390962 0.9553410454295294
4.801509224712523 148.65441680286298 0.956582928274961
4.806736779665939 155.39470851501616 0.9902393609423553
4.811964334619355 154.29184972314664 0.9786680191185871
4.817191889572771 150.79955291563613 0.9704410382664937
4.822419444526187 149.30674090027773 0.9819841281159429
4.827646999479604 148.39974107107307 0.9741556100590641
4.83287455443302 145.05338986498816 0.9518921698462751
4.838102109386436 143.15874803318 0.9360479164935588
4.843329664339852 143.67328896850424 0.9248244174980204
4.848557219293268 147.3985824734262 0.9436438371306735
4.853784774246685 149.8094410570268 0.956674125255489
4.859012329200101 152.44990652758668 0.9686607812898912
4.864239884153517 151.38774745097797 0.9650677369086075
4.869467439106933 149.4932844158051 0.951314758087108
4.8746949940603495 146.34438824508678 0.9364845941895884
4.879922549013766 145.55658032172295 0.9301141768498551
4.885150103967182 144.59932824065893 0.92646240768795
4.890377658920598 147.8984139777989 0.9288196291081614
4.895605213874014 146.4968852238973 0.9177394944904628
4.9008327688274305 148.00969696789133 0.9175500832249374
4.906060323780847 152.31468659520306 0.9399368933793809
4.911287878734263 149.13705284854004 0.9330785465630194
4.916515433687679 147.62034123679354 0.9441787454392108
4.921742988641095 143.41924224962767 0.9254896324158101
4.9269705435945115 143.65448657402595 0.9261858030389387
4.932198098547928 144.26356138593738 0.9259842242903842
4.937425653501344 146.73094579386216 0.9320006262104893
4.94265320845476 148.96021689260735 0.9529037204724667
4.947880763408176 152.74913646312723 0.9598715579986439
4.9531083183615925 154.8682784066499 0.9757133697179501
4.958335873315009 152.57976774171937 0.9690265669836734
4.963563428268425 151.15102221973038 0.9594117111532677
4.968790983221841 151.8887328906998 0.9562187931287888
4.974018538175257 152.30691376140814 0.9483754797308883
4.9792460931286735 153.31689658038408 0.9372741888290866
4.98447364808209 151.0645477192862 0.9121561143386384
4.989701203035506 150.85410658199442 0.892205468188974
4.994928757988922 153.48296566850863 0.8856705593493497
5.000156312942338 156.1309026112439 0.8794785446974127
5.0053838678957545 162.28748631119862 0.8835600202153377
5.010611422849171 169.0429785986184 0.8885051480627993
5.015838977802587 166.8933164693097 0.8672692340586772
5.021066532756003 164.73047058140656 0.8591358132317806
5.026294087709419 163.09642286989578 0.8536625456423711
5.0315216426628355 157.35637435130684 0.8461493190478703
5.036749197616252 158.01633799006973 0.8678200628950853
5.041976752569668 157.95257245248496 0.8753377578162338
5.047204307523084 157.1395972658338 0.8795031654311642
5.0524318624765 159.24967884608728 0.8842261304992846
5.0576594174299165 160.44493268507338 0.877872310393635
5.062886972383333 160.0181581789592 0.8626918102803255
5.068114527336749 160.07379630500364 0.8566562700452479
5.073342082290165 168.00426957297682 0.8618481903241647
5.078569637243581 174.3151939571507 0.8561413908371979
5.0837971921969975 180.93074467181853 0.8532343429123991
5.089024747150414 194.59388035864907 0.8676526341831136
5.09425230210383 204.93368132179518 0.8777099231795994
5.099479857057246 219.6485241845066 0.8933231309605394
5.104707412010662 236.83673359208146 0.9099832243986601
5.109934966964079 252.54272425640093 0.9152822867642154
5.115162521917495 270.4288868839583 0.9315471266805183
5.120390076870911 288.7897700836096 0.9509183531828722
5.125617631824327 306.9416495224328 0.9720201474516251
5.130845186777743 317.8997479417368 0.9868551532782938
5.13607274173116 323.79221848136444 0.9983457105714041
5.141300296684576 318.95514417810256 0.9990465770941108
5.146527851637992 303.47072107477834 0.9871222468152216
5.151755406591408 279.9539799269448 0.9655330337428771
5.156982961544824 254.74309484240706 0.9458038397797577
5.162210516498241 234.8527489403822 0.9331803112405885
5.167438071451657 215.57684364048686 0.9265137507700819
5.172665626405073 199.12538945814788 0.9154525476838427
5.177893181358489 182.66579837508337 0.8988277616517489
5.183120736311905 172.72094065341895 0.8968195235564056
5.188348291265322 165.406365406789 0.8864177782687248
5.193575846218738 160.50411517786196 0.8816292283143554
5.198803401172154 155.92259354951835 0.8727563672530178
5.20403095612557 152.66944524299308 0.8691709575089802
5.209258511078986 153.77761231555826 0.8879827479911502
5.214486066032403 155.86134832780854 0.8978280143900795
5.219713620985819 153.64803763038717 0.8903282217423009
5.224941175939235 148.92145585493532 0.8690036624129731
5.230168730892651 146.6942843060695 0.8572453755328496
5.235396285846067 147.0570079751934 0.865955926772206
5.240623840799484 148.67822403056888 0.8636147245225096
5.2458513957529 147.23783356166297 0.8676440146519127
5.251078950706316 146.5334741206927 0.8618523696967678
5.256306505659732 148.027269333643 0.86172610518773
5.261534060613148 152.26429103480294 0.8822100805465924
5.266761615566565 158.44870040861753 0.9035085468579706
5.271989170519981 154.57544041369607 0.8953635171123706
5.277216725473397 154.50219192020253 0.9007220339247204
5.282444280426813 154.66399856625722 0.9092122828962946
5.2876718353802294 156.57088418682338 0.9169755958980772
5.292899390333646 154.6556003089294 0.9119226421962844
5.298126945287062 150.71979887794475 0.8995418935303094
5.303354500240478 149.5330260470768 0.8937693674617005
5.308582055193894 151.0546417296316 0.8965023002442067
5.3138096101473105 151.80390003265748 0.9003830350523294
5.319037165100727 155.87329409944974 0.9088825512020651
5.324264720054143 151.9801609708654 0.8966689955039349
5.329492275007559 150.1383076813501 0.8956100075256744
5.334719829960975 148.105595936964 0.8841208797460975
5.3399473849143915 146.0382831395563 0.8811450543573096
5.345174939867808 144.81262438746683 0.8732981426979676
5.350402494821224 146.45032732992803 0.873633283120874
5.35563004977464 145.3041415480756 0.865609714919749
5.360857604728056 147.2635750995421 0.8646863431184453
5.3660851596814725 148.52867945860308 0.8629840461213993
5.371312714634889 149.51082002601981 0.8558571801548885
5.376540269588305 151.11750093853527 0.8524578229059981
5.381767824541721 151.05206151317873 0.8492619297133285
5.386995379495137 152.32175725922625 0.8563991985566174
5.3922229344485535 149.63010814551126 0.8480718951942753
5.39745048940197 148.65552005480572 0.8504415048469475
5.402678044355386 151.610757454221 0.8573949362767448
5.407905599308802 153.08793314065528 0.853100842125585
5.413133154262218 159.3287418991995 0.8522550290255406
5.4183607092156345 161.9526099626894 0.8467867446947869
5.423588264169051 165.2833098647743 0.8430806829077657
5.428815819122467 167.70840359734441 0.8300743383662511
5.434043374075883 169.6122246938628 0.8204490981235886
5.439270929029299 171.01672216641015 0.8100477195600263
5.4444984839827155 176.72897832590172 0.8271536586371812
5.449726038936132 180.53436369257298 0.8446046058913739
5.454953593889548 186.16277778222982 0.8685391076607134
5.460181148842964 181.9873605515902 0.8612441599924138
5.46540870379638 175.22439772665672 0.8458807828044006
5.4706362587497965 166.31719596595215 0.8346306370157833
5.475863813703213 161.94078937921682 0.8317637469507815
5.481091368656629 161.91247860755945 0.8419586576521367
5.486318923610045 163.34719581573893 0.8463806873004586
5.491546478563461 163.42239853046317 0.8443728508502607
5.4967740335168775 161.68032739155717 0.834891612255915
5.502001588470294 163.32382954795088 0.8400848916999081
5.50722914342371 161.66769884815372 0.8388765513035038
5.512456698377126 164.34820778247743 0.8402164161632799
5.517684253330542 164.2156115625258 0.835949652908403
5.522911808283959 162.80869239519103 0.8269082667278604
5.528139363237375 161.7931092354065 0.820928394527619
5.533366918190791 159.31137381559415 0.8131182346860915
5.538594473144207 160.3702542715669 0.8172116294503797
5.543822028097623 161.2137339246848 0.8140948382329636
5.54904958305104 166.56567060289242 0.8233385479318032
5.554277138004456 170.3401916277212 0.8201689434244831
5.559504692957872 173.92075217166862 0.8155535241717894
5.564732247911288 174.99941082865575 0.8109156613028978
5.569959802864704 175.25268022848687 0.8061680256928575
5.575187357818121 180.43968043635596 0.8122569841577593
5.580414912771537 185.93030064441447 0.815066633925239
5.585642467724953 191.85972030289048 0.8238623013129937
5.590870022678369 196.39702243397474 0.8240233666023221
5.596097577631785 199.30219716105833 0.8256407609852734
5.601325132585202 207.2472387563786 0.830237644270226
5.606552687538618 220.9499188603946 0.8462621553397007
5.611780242492034 235.78298146153276 0.8610165196487889
5.61700779744545 246.24255291167248 0.8697180160608144
5.622235352398866 261.93710465681363 0.8830988532571421
5.627462907352283 282.95750812821876 0.9018807309236271
5.632690462305699 308.87332137490057 0.9290582661273413
5.637918017259115 349.21899390219363 0.9797637035834408
5.643145572212531 400.2461625049324 1.040674265775899
5.648373127165947 459.33935880330364 1.111622142558483
5.653600682119364 517.3066550318495 1.1757220510714919
5.65882823707278 562.8410834381273 1.224815636817915
5.664055792026196 592.3657504096475 1.2556119439935838
5.669283346979612 611.6882760553858 1.2740178908161277
5.674510901933028 626.4660240214951 1.2868778273074286
5.679738456886445 635.5824052812404 1.2964685246906504
5.684966011839861 641.2464395101298 1.3017556441796074
5.690193566793277 636.7136585164335 1.296079168175657
5.695421121746693 635.1450022459793 1.2932314398121103
5.700648676700109 636.5281182015767 1.2937186422228522
5.705876231653526 633.822937427705 1.2891420571346734
5.711103786606942 626.5812864458208 1.2796123625514453
5.716331341560358 618.8948666656117 1.2710695283751425
5.721558896513774 608.7834345429752 1.2607570284508356
5.7267864514671905 606.7125623453736 1.2586188964638287
5.732014006420607 600.3521416824469 1.2520311891606433
5.737241561374023 592.589427485203 1.243049403099106
5.742469116327439 591.431298037099 1.2425313987585835
5.747696671280855 593.8884488272563 1.244809987063735
5.7529242262342715 604.0002063103644 1.2552016128415808
5.758151781187688 615.4721834050096 1.264549853652567
5.763379336141104 627.0766875899611 1.2754164977223454
5.76860689109452 643.4435927599744 1.2906377510063396
5.773834446047936 657.6433302419478 1.3052026426994268
5.7790620010013525 667.9454253796209 1.315078254228571
5.784289555954769 672.8926212160776 1.3196505641000162
5.789517110908185 667.0494033827717 1.3124773381152572
5.794744665861601 641.0470316110574 1.285839347897115
5.799972220815017 597.8289808796517 1.2407039762847127
5.8051997757684335 543.2755170796308 1.18394903722699
5.81042733072185 481.134265100097 1.116757684536265
5.815654885675266 418.8521618247195 1.050210296354908
5.820882440628682 362.1581859800809 0.9835058656365292
5.826109995582098 317.3431214257447 0.9353884176968743
5.8313375505355145 284.23882608345605 0.9009359847675616
5.836565105488931 254.71650317316718 0.86720383419281
5.841792660442347 233.90866134057828 0.844561047139785
5.847020215395763 218.3098965977583 0.8234253895637088
5.852247770349179 207.43523854028916 0.8101515598225181
5.8574753253025955 204.1165714103315 0.8119364835528236
5.862702880256012 199.50672794445936 0.809573595872905
5.867930435209428 195.6680092002695 0.8028599136322577
5.873157990162844 194.44072914288185 0.8018757376090911
5.87838554511626 192.33714638835667 0.7978307044796571
5.8836131000696765 187.82911356711523 0.7901149104467671
5.888840655023093 185.24364048506433 0.7856367301465199
5.894068209976509 184.3018480951768 0.7866896552886053
5.899295764929925 181.79400521415587 0.7799636398429843
5.904523319883341 182.2951842165348 0.7820704656030537
5.9097508748367575 180.64026586225927 0.7801614526276426
5.914978429790174 185.78465488522903 0.7951561518586153
5.92020598474359 183.43454905116306 0.788809204477039
5.925433539697006 184.92311832840943 0.7903545368944758
5.930661094650422 186.32948131666433 0.7831503142312903
5.9358886496038386 190.31585364265987 0.7875529034952641
5.941116204557255 197.47754406623463 0.8011111220025309
5.946343759510671 204.0178373215778 0.8083351326197991
5.951571314464087 199.82934552437197 0.8025972672910944
5.956798869417503 197.3278541119562 0.7917690593996961
5.96202642437092 197.13790886148666 0.7885215690204673
5.967253979324336 205.3064791582696 0.8089997909612784
5.972481534277752 217.53505804086475 0.8294394621180993
5.977709089231168 225.33107857622096 0.8405572538309692
5.982936644184584 231.2424276673515 0.8450686957893587
5.988164199138001 240.5599310214336 0.8533105082562376
5.993391754091417 251.17302894868726 0.8653536481437643
5.998619309044833 264.99702782919894 0.8852706029258384
6.003846863998249 285.38697931953436 0.9137848207286473
6.009074418951665 307.98828242830746 0.9438282480301324
6.014301973905082 330.32505857629656 0.9716895973933934
6.019529528858498 360.9902316992709 1.0106422405819995
6.024757083811914 396.79745334488877 1.055228545296445
6.02998463876533 437.37366427093593 1.1057916937955274
6.035212193718746 497.1052235655552 1.1792643659600153
6.040439748672163 564.9322347869659 1.2577059965461168
6.045667303625579 638.3001164367641 1.33587689015604
6.050894858578995 732.2125152603687 1.430343101481029
6.056122413532411 822.8579903640425 1.518670708239231
6.061349968485827 919.674469307135 1.6074076615549022
6.066577523439244 1018.3309314924998 1.694211194867912
6.07180507839266 1097.4075342288847 1.761617037826029
6.077032633346076 1160.8944629699008 1.8127113857303672
6.082260188299492 1195.4707021763472 1.8401929104775332
6.087487743252908 1200.926347732983 1.8430971451138352
6.092715298206325 1180.932024339673 1.8287659653794006
6.097942853159741 1137.2545964551255 1.796207208800258
6.103170408113157 1077.8596420653141 1.75344239372355
6.108397963066573 997.1864971790404 1.688308407087605
6.113625518019989 906.0510189900798 1.6115219699325376
6.118853072973406 821.2929447750239 1.5358247396899978
6.124080627926822 735.9912540668092 1.4550109897969496
6.129308182880238 657.9826997518935 1.3776452294381756
6.134535737833654 582.301415374105 1.297122402700718
6.1397632927870704 512.5647370813198 1.2185565840776384
6.144990847740487 457.15867465275096 1.1545169183905162
6.150218402693903 413.3263976937685 1.1052598028424556
6.155445957647319 377.85748859541377 1.0630958253293108
6.160673512600735 348.8697263051716 1.0260098581278179
6.1659010675541515 325.27744995288197 0.9978260299605384
6.171128622507568 310.1439096440683 0.979740029416708
6.176356177460984 293.80478679885476 0.9585760217407051
6.1815837324144 274.7741900073957 0.9321682364425449
6.186811287367816 260.93876569573973 0.9187120520873463
6.1920388423212325 249.00296896601444 0.9042969386725128
6.197266397274649 246.69650124567804 0.9079596078570245
6.202493952228065 243.21704777882482 0.9071044231118172
6.207721507181481 234.00763761455156 0.8850781049376362
6.212949062134897 233.18923566595845 0.8823064409989272
6.2181766170883135 225.86137644151543 0.870828640990202
6.22340417204173 221.51774092935665 0.8602983094614182
6.228631726995146 214.96084781069356 0.8438944609358936
6.233859281948562 210.17896159452727 0.8400559424013685
6.239086836901978 206.0509896337337 0.8348223879201858
6.2443143918553945 205.26985661700164 0.8339859720774591
6.249541946808811 207.99360218510753 0.8413011217326002
6.254769501762227 208.40200771201543 0.8431526593474867
6.259997056715643 211.62819824827466 0.8507910910103419
6.265224611669059 207.74116651616092 0.8429685763077103
6.2704521666224755 200.66874381307125 0.832238447996598
6.275679721575892 195.03759568437468 0.8169317453085617
6.280907276529308 190.5856019654039 0.805385207696128
6.286134831482724 192.73636346796874 0.8165771099610176
6.29136238643614 193.44631159643293 0.8180801084913788
6.2965899413895565 192.10639551261605 0.8171999065155358
6.301817496342973 195.25478757441113 0.8303939493402469
6.307045051296389 198.03916726574678 0.8323952373578402
6.312272606249805 202.43147011433538 0.8421447224627892
6.317500161203221 200.62324605564322 0.8318957751658342
6.3227277161566375 194.88330796681402 0.8121330655062022
6.327955271110054 192.75924840377607 0.8029748645067502
6.33318282606347 187.96597549409037 0.7891500892775527
6.338410381016886 185.14643991407155 0.7866821712697942
6.343637935970302 187.84466044383373 0.7965035236976808
6.3488654909237185 188.3034966579063 0.7977823379436736
6.354093045877135 190.99519886693355 0.8051985799511767
6.359320600830551 190.114656404993 0.79248585400239
6.364548155783967 188.8922415636995 0.7923950362756289
6.369775710737383 190.06035313000572 0.7959010311623228
6.3750032656908 188.05674668188942 0.7948266149313344
6.380230820644216 189.34666857536408 0.7997175895457505
6.385458375597632 190.97431738983553 0.8022437154402406
6.390685930551048 191.41989971962647 0.7997981925784854
6.395913485504464 196.02883923254836 0.8105724555851044
6.401141040457881 193.01682396324085 0.804244682662007
6.406368595411297 190.67218214615625 0.8000891083698951
6.411596150364713 188.51790959586782 0.7912251969381919
6.416823705318129 188.9168915474002 0.7873135505258753
6.422051260271545 190.30189397076413 0.7907805304976008
6.427278815224962 191.46946001864333 0.7972377251474025
6.432506370178378 195.0450759041322 0.8034298408774593
6.437733925131794 194.8992229917183 0.8007802180909422
6.44296148008521 197.2501853062011 0.8014925113468232
6.448189035038626 196.72876946362146 0.8002433790432432
6.453416589992043 199.0612027517742 0.8033269081212814
6.458644144945459 197.79947663961806 0.7986134340770533
6.463871699898875 194.5944781899507 0.7849764505464314
6.469099254852291 196.0720166260621 0.7840018842706046
6.474326809805707 198.67835046402408 0.7890917411148642
6.479554364759124 202.93762600454835 0.7895680745348705
6.48478191971254 203.87177156489562 0.7892807515996627
6.490009474665956 203.39520374926354 0.7869016823415493
6.495237029619372 204.5317920339576 0.7903570863447675
6.500464584572788 207.19275122632732 0.7919111770410897
6.505692139526205 209.50969010563074 0.7938700046086785
6.510919694479621 215.36779148163953 0.7997029248255954
6.516147249433037 215.32091443910292 0.7913588364628075
6.521374804386453 219.351588196083 0.7967479320069644
6.526602359339869 220.85321293301226 0.7945377524283391
6.531829914293286 226.73976369559426 0.8011424755288955
6.537057469246702 236.67955295210146 0.8101585803360195
6.542285024200118 251.36239502981812 0.8290767812138661
6.547512579153534 264.2407719716422 0.8384752391882891
6.55274013410695 275.1504983167637 0.8488845248346695
6.557967689060367 285.93449837453363 0.8594496681930585
6.563195244013783 298.2819808278013 0.8732823372710431
6.568422798967199 310.89355277192413 0.8894352280785325
6.573650353920615 323.54918468378526 0.9044509189609351
6.5788779088740315 335.23429162613223 0.9170299186968713
6.584105463827448 341.71722132523826 0.9235746099800437
6.589333018780864 338.48843799932183 0.9183217078838092
6.59456057373428 334.38986939183394 0.9114071531498323
6.599788128687696 322.9639186353555 0.8959855561052145
6.6050156836411125 315.37171951245585 0.884226883790732
6.610243238594529 304.0318383701194 0.8702623381507534
6.615470793547945 291.61652107573923 0.85767607734175
6.620698348501361 281.3195874843512 0.8493871855281189
6.625925903454777 271.60460076552886 0.839444427508648
6.6311534584081935 264.81632999270016 0.8349528574385635
6.63638101336161 258.78880877429265 0.8298505297441859
6.641608568315026 255.00773181859523 0.8235154547587864
6.646836123268442 251.10257377423966 0.8185133462638235
6.652063678221858 244.58122799118112 0.8077051651458501
6.6572912331752745 240.2027275998834 0.8026937604450124
6.662518788128691 233.89725422472375 0.7940901435738843
6.667746343082107 231.8180042224748 0.7904489581989848
6.672973898035523 230.63303126393058 0.789753069888548
6.678201452988939 222.56672120615042 0.7771712703186653
6.6834290079423555 220.04953844602576 0.7779943739513581
6.688656562895772 220.8498563989196 0.7820028992528033
6.693884117849188 220.96042026638762 0.7823328422818817
6.699111672802604 222.3864939444809 0.7851361616463984
6.70433922775602 223.7400894555206 0.7894143275138481
6.7095667827094365 225.42580167145337 0.7924542961285115
6.714794337662853 228.4456126773024 0.7978269030687737
6.720021892616269 227.54052369445458 0.7941877475239548
6.725249447569685 225.13184779719364 0.7881141298371259
6.730477002523101 222.25062685287145 0.7807706265876245
6.7357045574765175 222.0928074295284 0.7820822635303756
6.740932112429934 217.99847092447277 0.7720008586725371
6.74615966738335 218.81514587982662 0.7757372971679382
6.751387222336766 219.02666403574895 0.7781199513815001
6.756614777290182 223.14099781701705 0.7837076996755625
6.7618423322435985 226.243091757154 0.7898162176551433
6.767069887197015 227.30475168955041 0.789400133868608
6.772297442150431 227.89611623634667 0.7894289914810239
6.777524997103847 227.935706149749 0.7870130818905583
6.782752552057263 226.03580650845853 0.7814794108602212
6.7879801070106796 226.40000033799228 0.7802540679293392
6.793207661964096 223.51909044796545 0.7741746426674824
6.798435216917512 222.86572689891048 0.773347455508933
6.803662771870928 225.64422097424753 0.7785559735500213
6.808890326824344 227.39441935110779 0.7797214375541466
6.814117881777761 228.83423211796426 0.7794873123438895
6.819345436731177 231.11615221639553 0.784452954957379
6.824572991684593 231.39015073865139 0.7854704049806505
6.829800546638009 233.94647769572916 0.7888575429334452
6.835028101591425 235.40239267928783 0.7940962834471063
6.840255656544842 235.09614111301596 0.7883655606204998
6.845483211498258 237.9251879301111 0.7923235090594501
6.850710766451674 240.2257562051372 0.7927858080720375
6.85593832140509 246.83189284275238 0.7998003103281673
6.861165876358506 245.74499012057558 0.7957796110723317
6.866393431311923 248.00333694780971 0.7963730589340974
6.871620986265339 250.1940317987986 0.79680195803165
6.876848541218755 250.376656119422 0.7958383637380766
6.882076096172171 252.1592041332797 0.796457417542805
6.887303651125587 253.37096897209253 0.7962565214789157
6.892531206079004 256.81295530358545 0.797651064948971
6.89775876103242 262.8591549483234 0.8057850790677041
6.902986315985836 268.3981739010291 0.8132846233489427
6.908213870939252 271.9250245690092 0.8159601152000084
6.913441425892668 274.4573796210147 0.8179032191688602
6.918668980846085 278.82918944330794 0.8202776976998368
6.923896535799501 284.80202695384725 0.8252822898448356
6.929124090752917 291.42473718316603 0.8308872784816766
6.934351645706333 297.27298051378466 0.8371358976509093
6.939579200659749 303.4805727404175 0.8444622199691207
6.944806755613166 305.41550327933044 0.8466075344097995
6.950034310566582 309.9958181589635 0.8493917579937192
6.955261865519998 317.417268999778 0.8560789273366287
6.960489420473414 330.64104587294713 0.8730851685880233
6.96571697542683 345.36118929555715 0.8888831412293714
6.970944530380247 356.5366213658644 0.9007840712855294
6.976172085333663 372.02667229238494 0.9163947189832475
6.981399640287079 390.63852851246094 0.9360083854830522
6.986627195240495 414.35908206296887 0.9595139713656866
6.9918547501939114 450.6628432161432 0.9990931900619356
6.997082305147328 500.30194195050996 1.0501500506703096
7.002309860100744 569.5984871388816 1.1203050270334218
7.00753741505416 671.8120921895143 1.2152081067487819
7.012764970007576 806.8047011952848 1.3307413716653638
7.0179925249609925 970.0935383688947 1.4569678876123378
7.023220079914409 1135.1858203603983 1.5746077988111835
7.028447634867825 1278.9714260047247 1.6688489745324888
7.033675189821241 1377.097318438948 1.7299397982918612
7.038902744774657 1420.7500016276178 1.7544584616687369
7.0441302997280735 1395.0008013623394 1.73696590323717
7.04935785468149 1324.7156648853543 1.6910555842196509
7.054585409634906 1221.1799609482478 1.622533359494161
7.059812964588322 1099.6807826299416 1.5386746544556409
7.065040519541738 986.3854251625179 1.456785426032427
7.0702680744951545 882.6475271076604 1.3778466119577475
7.075495629448571 796.6212771441112 1.3088472534299678
7.080723184401987 728.0273307432543 1.2516389315055039
7.085950739355403 676.3425920975736 1.2069626957774666
7.091178294308819 643.730942938505 1.1781508239978047
7.0964058492622355 617.2201330751457 1.152815137173751
7.101633404215652 596.7687648856411 1.1329730777432279
7.106860959169068 582.9247192150946 1.1197528496099738
7.112088514122484 566.4288181172884 1.104731282947072
7.1173160690759 557.960278026342 1.0966075355057738
7.1225436240293165 548.1085335221779 1.0867880475959502
7.127771178982733 540.6998269076914 1.0789910131754021
7.132998733936149 537.8830385377009 1.0756447554259638
7.138226288889565 527.7114028076667 1.0646522426394736
7.143453843842981 525.4834797374724 1.063295562893806
7.1486813987963975 519.7869997135151 1.0575456699264127
7.153908953749814 516.3482776976094 1.0541961513260647
7.15913650870323 513.5441556299666 1.0503323158524718
7.164364063656646 510.913942499911 1.0471771773058243
7.169591618610062 508.70061778589366 1.0424948658851638
7.1748191735634785 513.0034107487662 1.0460903358005578
7.180046728516895 527.7551821217965 1.0607685720229882
7.185274283470311 554.6344972542776 1.0877355063924115
7.190501838423727 596.5966284248985 1.1275995042240623
7.195729393377143 658.6884180275392 1.1829345528597737
7.2009569483305595 746.4504211053624 1.2586091655642213
7.206184503283976 857.0608344929184 1.3464021558307042
7.211412058237392 990.7641484676797 1.4464165090907684
7.216639613190808 1129.9837791941993 1.5435391411177986
7.221867168144224 1266.2888817352198 1.6335124750312775
7.227094723097641 1396.1476752084716 1.7132667634564922
7.232322278051057 1501.7069786016903 1.7762632839388368
7.237549833004473 1570.7815689937272 1.8142440990252053
7.242777387957889 1579.8864700080583 1.8179705927631489
7.248004942911305 1521.8479075390196 1.7828510551986516
7.253232497864722 1396.8374706559948 1.7072561111474542
7.258460052818138 1227.3978723788814 1.6006491784468746
7.263687607771554 1042.1467281289292 1.4746958223546627
7.26891516272497 869.5809868209548 1.3468573635732903
7.274142717678386 721.6488689509263 1.225932546243423
7.279370272631803 607.2561373159268 1.1263122535776158
7.284597827585219 516.09144023323 1.0412775627084512
7.289825382538635 454.80033186183107 0.9824938833996829
7.295052937492051 413.9643936099112 0.9389665726784465
7.300280492445467 382.8426705234253 0.9055267414507207
7.305508047398884 360.66610571030793 0.8816433495214057
7.3107356023523 348.24419656960976 0.8670812510417741
7.315963157305716 340.4074003788647 0.8583854967491418
7.321190712259132 334.5388979088542 0.8512106604190457
7.326418267212548 326.071691927353 0.8410682740311097
7.331645822165965 321.33159557444264 0.8372598328416871
7.336873377119381 315.07961082667816 0.8306361911603736
7.342100932072797 312.14000822141475 0.8274107559755705
7.347328487026213 311.99862263332057 0.8232826737682888
7.352556041979629 308.7566093121089 0.8187807013877525
7.357783596933046 309.4339169204038 0.8208909382444464
7.363011151886462 309.385497368159 0.8224354668396469
7.368238706839878 304.34499651992496 0.8168538684080715
7.373466261793294 307.18769949351673 0.8186799995129611
7.37869381674671 302.9308066928019 0.8132244626031226
7.383921371700127 301.98514379465394 0.8116787305650808
7.389148926653543 295.82848299664744 0.8028194644356165
7.394376481606959 295.12398649257784 0.8020651251705366
7.399604036560375 298.79010470666447 0.8069391337347616
7.4048315915137914 302.3170477212869 0.8125935360993031
7.410059146467208 304.6007541180462 0.8151804138424785
7.415286701420624 304.3445745666567 0.8145180731168092
7.42051425637404 306.54287320036667 0.8167179982622454
7.425741811327456 308.16432969583275 0.8194538197746711
7.4309693662808725 309.83508629733376 0.821347480115352
7.436196921234289 308.797500244067 0.8197145934868969
7.441424476187705 310.90496414635385 0.8204780851624597
7.446652031141121 314.1257525845399 0.8234907108008299
7.451879586094537 314.3599990667978 0.8244215936749999
7.4571071410479535 321.2848118961731 0.8324563920671955
7.46233469600137 321.38684509718973 0.8295571167586434
7.467562250954786 324.2905383685844 0.8317841563771874
7.472789805908202 329.2039691611803 0.8353865961466561
7.478017360861618 331.8635850793761 0.8400010616641757
7.4832449158150345 339.17779592637044 0.8475429716563633
7.488472470768451 344.0498719017707 0.8526293845293107
7.493700025721867 347.25859811172546 0.8561948316548641
7.498927580675283 354.7179047396065 0.8622837208301554
7.504155135628699 360.8336457211183 0.8674651324778158
7.5093826905821155 371.1857415570617 0.877516329829132
7.514610245535532 377.5326869000958 0.8840866814766003
7.519837800488948 387.7009599062523 0.8949100766308512
7.525065355442364 395.60984337082687 0.9035248561872321
7.53029291039578 403.7387651032945 0.9108555261924948
7.5355204653491965 409.0179821391841 0.9163667404029435
7.540748020302613 411.8343759261971 0.9187341443162463
7.545975575256029 412.25217979522967 0.9168346393903677
7.551203130209445 416.0283081403428 0.9202935891415989
7.556430685162861 417.4750884806964 0.9210687813780525
7.5616582401162775 413.00848557153665 0.9148975725932643
7.566885795069694 408.3385846025868 0.9094997113825063
7.57211335002311 402.6054838787578 0.9038551179477547
7.577340904976526 400.64446645074594 0.9029288271849198
7.582568459929942 395.046271186732 0.8977780213763126
7.5877960148833585 391.04558637522337 0.8940703540907461
7.593023569836775 386.51792876132083 0.8896503726453232
7.598251124790191 389.3308979378068 0.892606414207586
7.603478679743607 390.33183585685083 0.8934375931898015
7.608706234697023 389.45666569562866 0.8912521605735444
7.6139337896504395 389.6736490212855 0.8913319477913615
7.619161344603856 384.7012541644039 0.8849429501003397
7.624388899557272 384.3062687509187 0.8831717876864033
7.629616454510688 384.81166543836315 0.8834938875779633
7.634844009464104 385.3410048721374 0.882143724060121
7.6400715644175206 387.72722650116657 0.8851997495209384
7.645299119370937 393.59216555302675 0.891671306324074
7.650526674324353 399.3957995314581 0.8972945595578209
7.655754229277769 409.54138162266264 0.9082613171759842
7.660981784231185 412.7450877714434 0.9097659420698523
7.666209339184602 425.44596948715457 0.9215910954170892
7.671436894138018 441.25932631945443 0.9383788674281258
7.676664449091434 457.9470597149243 0.9550535522961924
7.68189200404485 476.1081789960982 0.971955149822864
7.687119558998266 491.0161877281775 0.985984855340384
7.692347113951683 506.7603918063317 1.0009714495082846
7.697574668905099 520.0691373274126 1.0139835396262142
7.702802223858515 536.1679988032201 1.0289823062615566
7.708029778811931 548.4466585386793 1.0393057385642714
7.713257333765347 556.1073341033158 1.045128309963496
7.718484888718764 556.8221479553142 1.0451854350212613
7.72371244367218 552.1213738407256 1.040392028489368
7.728939998625596 547.3761070766254 1.033077379910323
7.734167553579012 545.4296280734226 1.0304520681269622
7.739395108532428 546.7334415946767 1.0320557246537165
7.744622663485845 548.3040098392989 1.034064202689379
7.749850218439261 548.500207406687 1.0354902510085493
7.755077773392677 547.0112960285101 1.0333831744938673
7.760305328346093 537.0647129983721 1.0237503061182536
7.765532883299509 528.4509439830704 1.0144860362819303
7.770760438252926 517.957916644033 1.0031568217839584
7.775987993206342 506.0236566560487 0.9906676982964113
7.781215548159758 496.0551730251497 0.9804072138914393
7.786443103113174 487.7459553508076 0.9730870909744117
7.79167065806659 481.76511309859086 0.9685652380143316
7.796898213020007 469.9774133096058 0.9568309872140176
7.802125767973423 462.3873857222985 0.9487084711501639
7.807353322926839 456.5473979393675 0.9428251256231125
7.812580877880255 452.4252305801534 0.9390901713944052
7.817808432833671 449.11512728041123 0.9347554911043809
7.823035987787088 445.3846972544316 0.9292630057805017
7.828263542740504 441.2669365259157 0.9239619044866275
7.83349109769392 442.14070785332615 0.9241603098769401
7.838718652647336 444.71761141524195 0.9281582998259208
7.8439462076007525 448.54577307591956 0.9319344339844211
7.849173762554169 456.30074101194555 0.9401636326157102
7.854401317507585 461.5149289147475 0.9449072836019211
7.859628872461001 467.92807281630826 0.9509691526099402
7.864856427414417 474.7014440390028 0.9563569096327609
7.8700839823678335 481.6818605965841 0.9629897970269412
7.87531153732125 490.577466793757 0.9711936419019761
7.880539092274666 498.42541054176553 0.9775732269473183
7.885766647228082 508.2575847355033 0.9855271981406594
7.890994202181498 519.956410416431 0.9961410839913591
7.8962217571349145 532.3357901585842 1.0082527189418566
7.901449312088331 548.7543247104086 1.0236563303549997
7.906676867041747 562.6033315082284 1.0366026519659357
7.911904421995163 573.7064148415132 1.0473336327432925
7.917131976948579 587.8686683688546 1.058931878174062
7.9223595319019955 603.8103667457226 1.072400380539792
7.927587086855412 616.5363066878139 1.0823005173664553
7.932814641808828 627.3888274990531 1.0909882785431306
7.938042196762244 643.028387963181 1.104467269570272
7.94326975171566 656.473879301491 1.1157759982692042
7.9484973066690765 667.5394469414529 1.1240918741699193
7.953724861622493 674.5366124031988 1.1288278959691678
7.958952416575909 684.4521544319994 1.1361181496846167
7.964179971529325 691.1066305046758 1.1415007838904088
7.969407526482741 694.901252275092 1.143392533295914
7.9746350814361575 699.9419074009425 1.1464124884839868
7.979862636389574 701.446274090887 1.1478340054635559
7.98509019134299 699.4900380044527 1.1452101011765006
7.990317746296406 694.9190340866389 1.1419808677314058
7.995545301249822 686.1789060428498 1.1348653384050178
8.000772856203238 675.1928370217689 1.1247783972155645
8.006000411156654 665.9469491863044 1.11696555114091
8.01122796611007 653.8198542947127 1.1056845027000122
8.016455521063486 639.5680482581151 1.092706341689134
8.021683076016902 625.5156250236938 1.0805882453218123
8.026910630970319 612.9207451712072 1.0688493513962125
8.032138185923735 604.3658603728674 1.062897369741541
8.037365740877151 592.4810025258969 1.0521507679608522
8.042593295830567 588.5850921822368 1.0484373532398092
8.047820850783983 583.459580429434 1.0433330795289892
8.0530484057374 581.2051857583211 1.0405074614821492
8.058275960690816 574.3016053731236 1.0334312145804188
8.063503515644232 564.6338964832174 1.0239255462369927
8.068731070597648 559.3168542659122 1.0191434398282435
8.073958625551064 553.3646866283402 1.013914893437189
8.07918618050448 544.9241904493548 1.0064695259337195
8.084413735457897 541.0946522325428 1.0028277594717705
8.089641290411313 538.120097202602 0.9996181008321038
8.09486884536473 537.7342849805802 0.9989143479387884
8.100096400318145 539.2713231420572 1.0002029938042893
8.105323955271562 538.0652036507233 0.9988127924934995
8.110551510224978 537.3404260179373 0.9978162786458536
8.115779065178394 536.2320029908448 0.9968269648329932
8.12100662013181 538.0448776078762 0.997579536033952
8.126234175085226 545.2634893727405 1.0038016705480801
8.131461730038643 551.3269657372279 1.0088514640577233
8.136689284992059 568.7545377448565 1.0233122553966916
8.141916839945475 582.37044665805 1.0348281808596098
8.147144394898891 598.1662049543413 1.0477956210478332
8.152371949852308 619.1584362564869 1.0647257646602677
8.157599504805724 644.4093808113059 1.0865400495204902
8.16282705975914 677.4339665401418 1.1133737983100302
8.168054614712556 707.2536688522791 1.1373812527671627
8.173282169665972 727.1624255684687 1.1520182947043611
8.178509724619389 734.5013281743932 1.156887367986232
8.183737279572805 740.5014875724764 1.16219152292389
8.188964834526221 735.6328443345207 1.1573454451088532
8.194192389479637 728.5052567150939 1.1512860775271765
8.199419944433053 715.8776836729286 1.1396239217586202
8.20464749938647 705.9449330704044 1.1321369929413534
8.209875054339886 697.5620367203196 1.1252818808170242
8.215102609293302 690.7653051382082 1.1200886331784239
8.220330164246718 684.5262898039225 1.1140223075081852
8.225557719200134 682.7393789433675 1.1131347235535123
8.23078527415355 678.5588303310279 1.1093099526692898
8.236012829106967 678.3164387037236 1.1093185454955978
8.241240384060383 675.5418133954241 1.1060604513659402
8.2464679390138 673.024185955716 1.103574366676257
8.251695493967215 673.0234847263732 1.1026142626023427
8.256923048920632 671.56983480185 1.1005996520114163
8.262150603874048 669.5691950105822 1.0983255822724425
8.267378158827464 661.2175950878005 1.0921624349381887
8.27260571378088 655.7267022021409 1.0867207561196621
8.277833268734296 649.6875744614742 1.0820132369288853
8.283060823687713 645.3794055396237 1.0777999883368874
8.288288378641129 639.4075168435558 1.0733578642991715
8.293515933594545 631.7307995751005 1.0665343229628028
8.298743488547961 629.6675842071165 1.0637404402603334
8.303971043501377 633.211512528087 1.0657362815048697
8.309198598454794 638.561455321059 1.0692847289580452
8.31442615340821 640.7097203401337 1.07084835044762
8.319653708361626 647.7662013424675 1.0768564844803976
8.324881263315042 650.7679149687573 1.0787835696939394
8.330108818268458 661.603898072589 1.0875748565202876
8.335336373221875 668.6198663907506 1.0937256013266663
8.34056392817529 673.1204761983008 1.0972630365663856
8.345791483128707 677.4365908497883 1.1005907368378012
8.351019038082123 680.492893897696 1.1019819966716264
8.35624659303554 686.3488448497493 1.1059345887904328
8.361474147988956 687.590921345931 1.1061931006042496
8.366701702942372 690.9500819627306 1.1079836203481974
8.371929257895788 693.6139783558588 1.1098517659972906
8.377156812849204 695.8356236674581 1.1115308804502508
8.38238436780262 698.6503504795827 1.1140235822525164
8.387611922756037 695.9704133346736 1.1112771058706923
8.392839477709453 690.2980968946769 1.1055394223316315
8.398067032662869 678.6582284018685 1.0965182650940255
8.403294587616285 665.8117816934417 1.086469503403873
8.408522142569701 650.7610389935303 1.0741287795465753
8.413749697523118 638.5055238538356 1.0627486178054226
8.418977252476534 626.1097927131993 1.0519251648550432
8.42420480742995 612.3349279976937 1.0388956136763419
8.429432362383366 602.3485162033448 1.0309535294314525
8.434659917336782 591.5385204563951 1.0214987382907712
8.439887472290199 587.1804773736653 1.01823715523487
8.445115027243615 577.8536828580807 1.0094690386231258
8.450342582197031 567.199403218609 0.9995506597342472
8.455570137150447 561.5796709242054 0.9948254174461687
8.460797692103863 554.4824123313651 0.9885388645053103
8.46602524705728 548.2039427646055 0.9828951591809048
8.471252802010696 538.8488195586773 0.9729735239604248
8.476480356964112 536.472255217942 0.9707846579285441
8.481707911917528 534.3191008511783 0.9688820796481321
8.486935466870944 531.6627765260554 0.9675140881306328
8.49216302182436 534.1402007231575 0.9700350778829456
8.497390576777777 531.2766751783095 0.9660450304153287
8.502618131731193 528.0818841662119 0.9616621685683352
8.50784568668461 527.9916423319295 0.9605067024170096
8.513073241638025 529.452045225962 0.9620026621965696
8.518300796591442 530.1791062368073 0.9633693309493462
8.523528351544858 528.7119138851523 0.9617052750969358
8.528755906498274 524.9537708206173 0.9578107746419731
8.53398346145169 519.1113428029578 0.9522439426153693
8.539211016405106 517.6741846670226 0.9511085877337415
8.544438571358523 520.4369144991572 0.9534728752810304
8.549666126311939 522.1222992876916 0.9547600201032994
8.554893681265355 523.3622498606037 0.9561803253743191
8.560121236218771 519.4323750019664 0.9504543210869338
8.565348791172188 518.0826333220532 0.9492902114163719
8.570576346125604 522.7509198285719 0.952980336397584
8.57580390107902 526.0659337881531 0.9570027093531811
8.581031456032436 528.6069178289121 0.959098198198258
8.586259010985852 527.5271270812042 0.9576318155545793
8.591486565939269 524.5697656280927 0.9548791771544615
8.596714120892685 527.1301217705607 0.9565379688640362
8.601941675846101 529.9464475817923 0.9583484752677494
8.607169230799517 528.7840842025632 0.9561992038437768
8.612396785752933 530.7678335857773 0.9574133188675977
8.61762434070635 531.0447160123898 0.9585181805617847
8.622851895659766 536.0852902000864 0.9641630134127535
8.628079450613182 542.1469566195462 0.968894225481859
8.633307005566598 544.779807309672 0.9699838388844335
8.638534560520014 546.4995234007401 0.9705547159760664
8.64376211547343 551.6028636291708 0.9748072459155916
8.648989670426847 557.8540158575919 0.9795040033158476
8.654217225380263 566.523870562215 0.9867746879025017
8.65944478033368 572.1528840475257 0.9915425117809555
8.664672335287095 574.7769707565632 0.9936351972176294
8.669899890240512 578.1168152178928 0.9957906114912513
8.675127445193928 584.8736367069544 1.0012734586133247
8.680355000147344 593.5455761347798 1.0085858158874779
8.68558255510076 604.8617432266591 1.0172081974359186
8.690810110054176 616.4701976405339 1.0265282988514268
8.696037665007593 628.0231324329175 1.0345825432625162
8.701265219961009 646.0113599123073 1.0491945018022366
8.706492774914425 663.1586251139577 1.0621254560026048
8.711720329867841 674.5257010928274 1.070513524061523
8.716947884821257 685.0690928821967 1.077391832749972
8.722175439774674 688.9009735659611 1.0796501420483964
8.72740299472809 691.3213248539228 1.0817667565434146
8.732630549681506 691.9324982760927 1.0833179777682898
8.737858104634922 686.632464561287 1.0802232658977249
8.743085659588338 686.6742669042271 1.0823255290573346
8.748313214541755 681.545108209811 1.0787361731404517
8.75354076949517 672.5619260000078 1.0713875404003106
8.758768324448587 661.7591890388819 1.0602557022850672
8.763995879402003 646.315962374506 1.0464132075129844
8.76922343435542 631.5270529141335 1.0334021264853817
8.774450989308836 622.4886479555508 1.02567565517146
8.779678544262252 611.640772323862 1.0157002794653087
8.784906099215668 604.5815324178035 1.0083450057206047
8.790133654169084 601.9079080037708 1.0063626418675586
8.7953612091225 594.4556587262257 1.0002226043971882
8.800588764075917 590.5786669217251 0.9971569918648218
8.805816319029333 584.144086734527 0.9905177154938916
8.811043873982749 584.4823182073512 0.9911222683910513
8.816271428936165 580.8356004725623 0.9879196158607817
8.821498983889581 580.0611058263923 0.9885715432727773
8.826726538842998 575.8310428964588 0.9855013304685027
8.831954093796414 571.962022296812 0.9810978210112654
8.83718164874983 569.9698237695222 0.9782954978811146
8.842409203703246 567.285743361877 0.9754497541335904
8.847636758656662 564.8914676468379 0.9729965559936036
8.852864313610079 565.3925764753965 0.9728408678964123
8.858091868563495 570.330812438105 0.9760819378475204
8.863319423516911 574.8035475011744 0.9791022112026565
8.868546978470327 576.1797018090163 0.980047392003425
8.873774533423743 575.1224460953525 0.9787560915061214
8.87900208837716 570.5713125992585 0.9748494680986114
8.884229643330576 574.1176688083361 0.9778054823149894
8.889457198283992 578.5316438912696 0.9819785565886178
8.894684753237408 579.429723585069 0.9827984543964313
8.899912308190824 578.7817151072035 0.982231069155834
8.90513986314424 574.0433413356816 0.9758946896372085
8.910367418097657 570.6607776164344 0.9713581413398261
8.915594973051073 574.7117286936045 0.9744477298775157
8.92082252800449 585.1349075275058 0.9832090528053226
8.926050082957905 589.7320270112812 0.9881074963322274
8.931277637911322 593.7008179949106 0.9908188863223254
8.936505192864738 594.6634973144847 0.9916874808737906
8.941732747818154 597.5903736051761 0.9944076470395152
8.94696030277157 602.0319733015015 0.997567468528423
8.952187857724986 603.4229458264755 0.9979513242077074
8.957415412678403 605.1059008421063 0.9983129514466655
8.962642967631819 607.2268357787308 0.9992587825262944
8.967870522585235 612.917243543392 1.0037403458215708
8.973098077538651 617.843754041486 1.0069620087112732
8.978325632492067 621.0421384740757 1.0101691941560091
8.983553187445484 628.7991588494813 1.0160789845262888
8.9887807423989 638.2289456418732 1.0228402387557438
8.994008297352316 641.8275101902183 1.0250308485274333
8.999235852305732 643.5254254133168 1.0268431761990442
9.004463407259149 644.9422633144828 1.0273254435457935
9.009690962212565 652.5881350767324 1.033966769551737
9.014918517165981 662.8917444465933 1.0413821137896404
9.020146072119397 676.6329133502019 1.0518646500067612
9.025373627072813 689.1378890647342 1.0607965954168954
9.03060118202623 705.4292841492017 1.071643612332396
9.035828736979646 720.5560444506816 1.083032050424005
9.041056291933062 736.3371393242847 1.094394426637833
9.046283846886478 756.4022463609174 1.110450072251988
9.051511401839894 771.9826187966432 1.1211911757710307
9.05673895679331 790.0670893716409 1.1326439230708996
9.061966511746727 807.9419120050535 1.1439851661039686
9.067194066700143 829.5035132426086 1.158760577795069
9.07242162165356 851.3686379571874 1.1742802357182929
9.077649176606975 871.805528297888 1.187925482676532
9.082876731560392 887.2955571474934 1.1980957476334866
9.088104286513808 899.9444616005338 1.2050462466437004
9.093331841467224 907.1811020417633 1.2090973415667339
9.09855939642064 911.2675387153935 1.2116562227805443
9.103786951374056 906.8929104393995 1.2095133507557363
9.109014506327473 898.6196265441238 1.2033372680773893
9.114242061280889 890.4898446329998 1.197126156349454
9.119469616234305 883.0225738030956 1.191182025830775
9.124697171187721 873.1176663826942 1.1837941017389904
9.129924726141137 861.4563789780431 1.1763721401089577
9.135152281094554 849.854734613915 1.1683669526707101
9.14037983604797 844.7092665398806 1.1649692705743615
9.145607391001386 853.0251369374689 1.1700766364864363
9.150834945954802 861.6272533833512 1.1754534861920751
9.156062500908218 873.2470780377428 1.183785307576738
9.161290055861635 886.1021446748827 1.2013147820384789
9.16651761081505 903.0085690453998 1.2190780747577974
9.171745165768467 916.9520595601776 1.2334447901649486
9.176972720721883 927.8254867101741 1.2455666974927389
9.1822002756753 928.7467489389952 1.2491516911385565
9.187427830628716 924.9469831060545 1.2493346521577766
9.192655385582132 916.2599777091847 1.244844012252853
9.197882940535548 907.1471898954956 1.241206529187316
9.203110495488964 895.1740649367847 1.2351841648185478
9.20833805044238 883.0476344236923 1.2298491961060765
9.213565605395797 874.777099639677 1.2253169018786185
9.218793160349213 864.8087681315802 1.2201367887480956
9.224020715302629 857.1488009039551 1.2167041757823585
9.229248270256045 853.6498304559191 1.2158811465308907
9.234475825209461 843.38195611925 1.2101246127487795
9.239703380162878 827.8779037628467 1.1993519084324822
9.244930935116294 819.5128744604299 1.194092477043104
9.25015849006971 814.7046845360883 1.1934325329389133
9.255386045023126 813.6710155406702 1.1945891832785982
9.260613599976542 812.2254040075187 1.1942961206013518
9.265841154929959 807.9571535330043 1.1918496433640668
9.271068709883375 803.9639356606316 1.1896419053032838
9.276296264836791 804.9283944312059 1.1917717092129745
9.281523819790207 813.2017128635434 1.1996490262553894
9.286751374743623 822.6069955641904 1.207014996317726
9.29197892969704 834.9368314777432 1.2175901189211153
9.297206484650456 842.6975916902081 1.222929703838798
9.302434039603872 850.4245245824757 1.2286057231193126
9.307661594557288 857.3298094763362 1.2352087073972506
9.312889149510704 858.9530034486135 1.2391182172647994
9.31811670446412 850.0152265131225 1.2340163419563581
9.323344259417537 841.7051444585375 1.2298935906258843
9.328571814370953 827.5129861826591 1.219923259000782
9.33379936932437 812.0368197882785 1.2087218641223312
9.339026924277785 791.4634646485512 1.1941322269547465
9.344254479231202 767.6422527826487 1.1779618939412737
9.349482034184618 745.9638110307703 1.161915244741573
9.354709589138034 732.9515955374128 1.152791253255436
9.35993714409145 718.4490450228915 1.1424816823166133
9.365164699044866 707.0084629575325 1.1346910007046314
9.370392253998283 697.0308999869912 1.1286914939836215
9.375619808951699 688.5624011931195 1.1227542329027413
9.380847363905115 683.3103908437787 1.1186855588375444
9.386074918858531 678.4375486379859 1.1147809763224275
9.391302473811947 675.5022659368301 1.1125680085983471
9.396530028765364 670.547808691038 1.1097081000973756
9.40175758371878 669.1681967727513 1.1100979858000741
9.406985138672196 667.3308837678026 1.1089363928729274
9.412212693625612 664.2686318337303 1.1051832439957205
9.417440248579029 659.6529703112142 1.0893249070880828
9.422667803532445 656.7965176306291 1.0805294811614938
9.427895358485861 655.9527074225181 1.0763473064171514
9.433122913439277 655.9120864531069 1.0744367535068962
9.438350468392693 655.8708214218165 1.0720952110116075
9.44357802334611 653.9390197635109 1.0682900842707108
9.448805578299526 660.4251626776291 1.0711077105721973
9.454033133252942 664.5685700805203 1.0723346397397393
9.459260688206358 667.1440611361918 1.0723691879333779
9.464488243159774 664.9008240058397 1.0677349556868703
9.46971579811319 662.169886369636 1.0639169846226613
9.474943353066607 659.2259774312643 1.0598943861229277
9.480170908020023 658.297915736812 1.0579552166365047
9.48539846297344 655.9579145536146 1.0547004214377778
9.490626017926855 659.4371322315243 1.0568533043930488
9.495853572880272 659.1485909707096 1.0564658383037704
9.501081127833688 661.0521221714245 1.0567972905542078
9.506308682787104 662.7283758542101 1.0571639174614194
9.51153623774052 660.6535237638308 1.0546903271630703
9.516763792693936 664.4148098781164 1.0570113670784544
9.521991347647353 667.63893575315 1.0574926035204548
9.527218902600769 671.0952203828143 1.0586348784335096
9.532446457554185 674.0458819013107 1.0600188270999527
9.537674012507601 668.565226207764 1.0535932082096848
9.542901567461017 668.9674672769737 1.0525326692299641
9.548129122414434 668.3745001494688 1.0517381379503508
9.55335667736785 668.1296610908732 1.051734593737846
9.558584232321266 670.3288394818339 1.05287532237481
9.563811787274682 668.352550846972 1.0505901846830783
9.569039342228098 669.401640827309 1.0513344053059623
9.574266897181515 662.7726396227641 1.0454918977708352
9.57949445213493 667.3578520608495 1.0484485148972529
9.584722007088347 670.8058522198386 1.049867604204016
9.589949562041763 673.9232716621292 1.0515273093545845
9.59517711699518 674.4422555887736 1.0498252320631454
9.600404671948596 677.2881733213034 1.05158705399826
9.605632226902012 677.4334595220023 1.0511717858806127
9.610859781855428 678.2451600039376 1.051510381707789
9.616087336808844 676.4324416289295 1.0495069026710975
9.62131489176226 673.798657906798 1.0463994403698347
9.626542446715677 674.6029478258579 1.046771760017383
9.631770001669093 675.8796483898594 1.0475741588386742
9.636997556622509 674.6892359817524 1.045872192698779
9.642225111575925 678.7024293515464 1.0477800372418746
9.647452666529341 680.2535452414754 1.0484807829055443
9.652680221482758 682.1874177252171 1.0502716896848434
9.657907776436174 686.0632262791331 1.0532644649549898
9.66313533138959 686.5901674985466 1.051422719435149
9.668362886343006 690.289333093006 1.0543259900063777
9.673590441296422 689.4736573731084 1.0533533158352981
9.678817996249839 690.7996452562783 1.0534370661694874
9.684045551203255 691.6296883487689 1.0539013728899556
9.689273106156671 694.3693691092075 1.0560647060603694
9.694500661110087 697.061466412043 1.0572111049645392
9.699728216063503 698.5386426970197 1.057102211003802
9.70495577101692 701.0635243447416 1.057564333416711
9.710183325970336 707.3836955868273 1.0623766122445593
9.715410880923752 712.1867173588124 1.0649074890337364
9.720638435877168 712.3462428053451 1.0636513959942049
9.725865990830584 709.8830124746779 1.0616914185177901
9.731093545784 705.3871796481251 1.0567368282614935
9.736321100737417 709.5101838864247 1.059784259361393
9.741548655690833 713.3762323119273 1.062442568337763
9.74677621064425 717.5695363835736 1.0657921381085227
9.752003765597665 722.1060556444538 1.0688100131611271
9.757231320551082 721.6854273738236 1.068024585552598
9.762458875504498 719.3850841021654 1.0646931624274627
9.767686430457914 719.0182785769142 1.0640253069222967
9.77291398541133 716.9408829926492 1.0622060363648063
9.778141540364746 716.9312855987895 1.0609155719498373
9.783369095318163 716.1513716696934 1.0597857016553838
9.788596650271579 712.4271043216563 1.056432526980863
9.793824205224995 715.6810904824525 1.0600738794359261
9.799051760178411 713.4948727694613 1.057330745446014
9.804279315131827 708.5006791523349 1.052979940517184
9.809506870085244 707.8316900869355 1.051367388221003
9.81473442503866 706.3868375950441 1.0498744357568666
9.819961979992076 707.9801430350846 1.0498916346040932
9.825189534945492 708.9696716187211 1.0501297080853633
9.830417089898909 710.66990545726 1.050910942536045
9.835644644852325 708.4247957211925 1.0476582379661001
9.840872199805741 703.644680733082 1.0438764529495346
9.846099754759157 697.7591327658113 1.039435349083984
9.851327309712573 697.4392109256286 1.039874046514631
9.85655486466599 694.1838227042279 1.0370727158532238
9.861782419619406 692.3718146243225 1.03522123938982
9.867009974572822 691.5825789211667 1.0330254098657246
9.872237529526238 689.5583556200941 1.0312423706947063
9.877465084479654 691.0717889271871 1.03215798477893
9.88269263943307 694.5684963739419 1.0344649600203886
9.887920194386487 695.319630563958 1.034264840781144
9.893147749339903 701.0469104502362 1.0384334251658207
9.89837530429332 704.2511959740752 1.0389922758125951
9.903602859246735 708.8354123114427 1.0415921624839009
9.908830414200152 712.7661860470782 1.044070078707747
9.914057969153568 723.0297316631975 1.0511385486772482
9.919285524106984 726.2663010807877 1.0531909242443864
9.9245130790604 730.8165952699072 1.0554226636489814
9.929740634013816 733.8666433591893 1.0572305245364153
9.934968188967233 737.6271245558596 1.0595285546540745
9.940195743920649 739.5814119411227 1.0609932964102515
9.945423298874065 741.871711074501 1.0631503050225641
9.950650853827481 740.2407902896435 1.0616666856995722
9.955878408780897 739.8352866608473 1.0607660293059014
9.961105963734314 738.1767762413999 1.0590873495615747
9.96633351868773 733.2849475304916 1.0553382740475201
9.971561073641146 733.0603890775157 1.0546661344283619
9.976788628594562 734.149243631694 1.0542785341056897
9.982016183547978 732.003663718296 1.0522031245616947
9.987243738501395 731.4517548245766 1.0508232217485096
9.99247129345481 727.926979688291 1.0486640153075075
9.997698848408227 721.0386546008287 1.04353349061526
10.002926403361643 720.0809246915186 1.0412088458699937
10.00815395831506 718.962434714966 1.0394941316970978
10.013381513268476 714.8153492614318 1.0360188780455337
10.018609068221892 711.8583727977247 1.0340827707245626
10.023836623175308 708.083197716844 1.0311636332790066
10.029064178128724 709.0983947729721 1.0310662076159411
10.03429173308214 709.630529940253 1.0312904531402134
10.039519288035557 712.4933034803737 1.0332242726057974
10.044746842988973 715.2401722949903 1.0347914274698775
10.049974397942389 716.3164114029762 1.0348716752001774
10.055201952895805 717.1454943532628 1.0351924398703014
10.060429507849221 714.7107704427898 1.0344627055060698
10.065657062802638 713.4022082290052 1.0343111437057224
10.070884617756054 717.0584378490579 1.0367169511295369
10.07611217270947 718.881612269238 1.0382293033425074
10.081339727662886 722.6724545332446 1.0410502292032635
10.086567282616302 719.1421545099444 1.0382055693125427
10.091794837569719 714.1587006811004 1.0322840078843307
10.097022392523135 709.3670523670941 1.0269122759084408
10.102249947476551 713.6894410140001 1.029893690781179
10.107477502429967 715.3941056847659 1.0309741234836487
10.112705057383383 712.8646232210642 1.0285730926693473
10.1179326123368 707.6431147308847 1.0247264073464655
10.123160167290216 700.1863866159692 1.0191442469433554
10.128387722243632 696.0026292341951 1.0159487313863425
10.133615277197048 691.6032851654847 1.011879402756541
10.138842832150464 689.3107537412865 1.0086715832164082
10.14407038710388 686.9573390322595 1.0067926966806655
10.149297942057297 688.1266958528449 1.0080801893722378
10.154525497010713 683.7800384749133 1.0059812753753603
10.15975305196413 679.2657393267297 1.0025856328208613
10.164980606917545 676.6521054725223 1.0005352505610847
10.170208161870962 674.0815821938534 0.9977707458474135
10.175435716824378 674.7884029712021 0.9981767302318512
10.180663271777794 679.4187572586716 1.001102560558495
10.18589082673121 678.5935495139839 0.9999055250006398
10.191118381684626 672.4429395497558 0.9953334951349144
10.196345936638043 668.1597091603226 0.9916456781290273
10.201573491591459 660.2442207925611 0.9853859995216716
10.206801046544875 654.5810033314882 0.9808720309970921
10.212028601498291 654.4619295716561 0.9799519967043742
10.217256156451707 652.1842614375003 0.9779001232229592
10.222483711405124 652.737114584032 0.9782567397505356
10.22771126635854 652.2638635352662 0.9789404246636715
10.232938821311956 647.6352783744832 0.9756298441670207
10.238166376265372 643.3638638053086 0.9716759264630063
10.243393931218788 637.7767556381478 0.967257269181371
10.248621486172205 633.2286737088564 0.9634441981028108
10.253849041125621 633.4935980060236 0.9631301086133109
10.259076596079037 631.0488938603769 0.9609686413368154
10.264304151032453 631.3217232612623 0.9609391821147001
10.26953170598587 634.3406950919498 0.9633960089725616
10.274759260939286 635.0278000500551 0.9636929443258726
10.279986815892702 635.8651638818612 0.9638483998360019
10.285214370846118 635.9506961631776 0.963574233511325
10.290441925799534 634.9272907245862 0.9621329718313009
10.29566948075295 636.1302801895606 0.9631172506560728
10.300897035706367 632.8226630071101 0.9601559314871261
10.306124590659783 632.476879909254 0.9594966838471439
10.3113521456132 627.5027597304203 0.9559811513133727
10.316579700566615 627.9419951773793 0.9565091318708893
10.321807255520032 622.2736418417774 0.9514595047397594
10.327034810473448 618.9984084675733 0.9488286106563523
10.332262365426864 614.4857240420372 0.9458468879839317
10.33748992038028 611.9828401151447 0.9438779618425772
10.342717475333696 608.6747439492585 0.940117761410844
10.347945030287113 605.8245051744565 0.9366250631081942
10.353172585240529 605.858232170262 0.936303692679057
10.358400140193945 606.8242707185693 0.9366959408277833
10.363627695147361 607.1814832697642 0.9362644598131661
10.368855250100777 610.8112652076848 0.9389901169018837
10.374082805054194 610.6996884374691 0.9379344519234333
10.37931036000761 609.5910339527915 0.9365881296003319
10.384537914961026 606.9601483177707 0.934517943583566
10.389765469914442 608.7106529756381 0.9363931402411649
10.394993024867858 613.2080134539117 0.9399172789307528
10.400220579821275 614.2573933919626 0.940608782339426
10.40544813477469 611.4590032038794 0.9379411210962496
10.410675689728107 606.7961748491952 0.9342620270801368
10.415903244681523 605.7216889913416 0.9331863841440615
10.42113079963494 604.542167972028 0.9316433481152134
10.426358354588356 600.7252786281076 0.9284269391887942
10.431585909541772 596.9385538975768 0.9258160097589193
10.436813464495188 591.1561379048129 0.9212251976789609
10.442041019448604 587.2643794779337 0.918411471406257
10.44726857440202 583.5283427308825 0.9141588182641612
10.452496129355437 578.1963016626245 0.9094933330033235
10.457723684308853 576.853811530133 0.9084109333189442
10.462951239262269 573.6960162998331 0.9053219577091967
10.468178794215685 572.1561089148281 0.9041451345667803
10.473406349169101 569.123396439597 0.9015412352591154
10.478633904122518 566.2896923572087 0.8990482448091561
10.483861459075934 566.1347155399828 0.8981212811005407
10.48908901402935 563.8976389037828 0.8960996442926372
10.494316568982766 561.5349304067097 0.8936869321591846
10.499544123936182 561.2328861936065 0.8935043518419444
10.504771678889599 559.0330157541189 0.8923661229216173
10.509999233843015 559.8056693591941 0.8938065705907156
10.515226788796431 558.5254295069459 0.8919583478787741
10.520454343749847 551.9792703363794 0.8858070569026498
10.525681898703263 548.5588681141234 0.8823589163079075
10.53090945365668 546.2931339461998 0.8802199629198738
10.536137008610096 547.9699635005574 0.8816979750545088
10.541364563563512 548.402846392517 0.8809342467332363
10.546592118516928 551.8820338908985 0.883696076326932
10.551819673470344 547.678609529818 0.8800405488512711
10.55704722842376 545.706359945407 0.8788873096911717
10.562274783377177 542.0234347451901 0.8757725631831403
10.567502338330593 538.7921517672488 0.8724057418892304
10.57272989328401 536.5068812456079 0.8695710559495181
10.577957448237425 534.9767683000775 0.8685781523990462
10.583185003190842 535.7028800373147 0.8693992126927501
10.588412558144258 536.1153923234966 0.8697706017247094
10.593640113097674 537.1505849725633 0.8705760691664419
10.59886766805109 536.9448201410704 0.8692918875089549
10.604095223004506 533.5746264732893 0.8659451020259685
10.609322777957923 532.7878775550881 0.8661073638241589
10.614550332911339 534.1977162526982 0.866856015754811
10.619777887864755 532.7290324267143 0.8653073404260522
10.625005442818171 537.1798287079289 0.8693918362831693
10.630232997771587 536.0407582703964 0.868303882603207
10.635460552725004 531.9574939086824 0.8645940032322394
10.64068810767842 532.4541508741722 0.863847644552185
10.645915662631836 532.6652787905712 0.8625091652377147
10.651143217585252 537.3405053686447 0.8659901477702222
10.656370772538668 540.0930468405273 0.8685022366550322
10.661598327492085 542.8998052386094 0.8710572969566841
10.666825882445501 544.3580377420906 0.8723963671958227
10.672053437398917 545.5246346886614 0.8716237836859374
10.677280992352333 551.6072907527388 0.8755094088939355
10.68250854730575 556.9578421992504 0.8798715834860945
10.687736102259166 566.133048605476 0.8874054790451108
10.692963657212582 573.6097842860527 0.8937898020213259
10.698191212165998 581.2904539079891 0.8994627527542773
10.703418767119414 584.7750652973106 0.9007201430707311
10.70864632207283 590.1793907808008 0.9042144850509504
10.713873877026247 598.0122310820168 0.9092487325178571
10.719101431979663 608.0277283366146 0.9160677526979085
10.72432898693308 619.7176738865162 0.9242540960266753
10.729556541886495 627.69738930095 0.9301865087022966
10.734784096839912 638.2436862616547 0.9385088178036312
10.740011651793328 641.5842392588096 0.9406532152295028
10.745239206746744 642.7112754866001 0.9405275441305414
10.75046676170016 640.1419742615461 0.9386897942283674
10.755694316653576 630.9528626497231 0.9319107989861426
10.760921871606993 622.7831618938094 0.9254075297179792
10.766149426560409 619.2561103770933 0.9222730051403533
10.771376981513825 612.667822802601 0.916777169468605
10.776604536467241 607.9573559192045 0.9130243816080956
10.781832091420657 603.9843143558725 0.9096743724748662
10.787059646374074 597.3683923898948 0.9046075510887959
10.79228720132749 593.3304660518588 0.9008703708083932
10.797514756280906 593.7144341593287 0.9004936988076172
10.802742311234322 596.5660938433139 0.9024496002462296
10.807969866187738 597.3724396751991 0.9039394917864761
10.813197421141155 601.6149026045193 0.9070669263106864
10.81842497609457 602.3345551976425 0.9073607410252642
10.823652531047987 602.5450467617391 0.9054390274249545
10.828880086001403 605.4605975937233 0.9071521008503688
10.83410764095482 605.9693059892711 0.9076949113445305
10.839335195908236 608.2332981519284 0.9097897951102449
10.844562750861652 611.5420168147404 0.9121465174182688
10.849790305815068 615.0218185567179 0.9141513225336113
10.855017860768484 627.5313479969542 0.9225841215216215
10.8602454157219 636.7427588997296 0.9292996042647668
10.865472970675317 649.9669411553724 0.9379814172425677
10.870700525628733 662.9692032526228 0.9468825449659761
10.875928080582149 672.4793682911845 0.953745548554815
10.881155635535565 678.5445061129635 0.9584302458528727
10.886383190488981 680.1111795492106 0.9592983166278057
10.891610745442398 680.0716887148681 0.9594767252369366
10.896838300395814 681.2076911577185 0.9598286487898096
10.90206585534923 678.8072160749518 0.9579926805025981
10.907293410302646 674.6781089923572 0.954728895078826
10.912520965256062 661.7674961047921 0.9456490401335326
10.917748520209479 652.5363472926327 0.9388241029923206
10.922976075162895 640.6223346293915 0.9302447163611379
10.928203630116311 628.7883396793728 0.9211970981264175
10.933431185069727 620.8390832416254 0.9153428683622695
10.938658740023143 609.8546205595851 0.9061729942824819
10.94388629497656 603.4595687541996 0.9007546952879978
10.949113849929976 596.785059580913 0.8957105551868703
10.954341404883392 589.0650447030175 0.8895760715248207
10.959568959836808 584.5797168082598 0.8863181680346226
10.964796514790224 576.7207375906639 0.8800031119848625
10.97002406974364 575.1652428167283 0.8803461800249703
10.975251624697057 570.0487376053487 0.8788694675683419
10.980479179650473 563.4151202452008 0.8754782968847291
10.98570673460389 558.5659463502284 0.873130241366249
10.990934289557305 558.1045644816916 0.8736918776289045
10.996161844510722 554.3252997684791 0.8715439752226294
11.001389399464138 550.3700743936537 0.8684946749239214
11.006616954417554 543.4262318634059 0.8632592469132603
11.01184450937097 537.5865584297188 0.8595922570945642
11.017072064324386 533.5173375728813 0.8570095668953125
11.022299619277803 532.8898700810204 0.8575599844631595
11.027527174231219 530.0905748136996 0.856110034212242
11.032754729184635 526.8640924302608 0.8538343976183653
11.037982284138051 524.8322606241856 0.8527694191951
11.043209839091467 520.2870301171919 0.8489834470298623
11.048437394044884 522.3696508470017 0.850747362550848
11.0536649489983 523.8624077563887 0.8519695892162614
11.058892503951716 521.52778320313 0.8501815885912156
11.064120058905132 523.1924200681491 0.8518767499658709
11.069347613858548 521.178431026212 0.8516288638641583
11.074575168811965 517.1429190388901 0.8491904014734859
11.079802723765381 515.3615443713878 0.8485928073307368
11.085030278718797 511.3316876966226 0.845460093459018
11.090257833672213 511.09242893159086 0.8447923716320933
11.09548538862563 509.6621490849058 0.8437875589541123
11.100712943579046 508.9605487925756 0.8431191161394485
11.105940498532462 509.89198490807155 0.844416655003311
11.111168053485878 509.9958894782049 0.8446528330636996
11.116395608439294 510.5643434759788 0.8451252758004556
11.12162316339271 507.0433139187518 0.8423800606444914
11.126850718346127 506.5776744011723 0.8419086216398319
11.132078273299543 506.30692027945855 0.841889555861585
11.13730582825296 506.08472070379486 0.8413906405805904
11.142533383206375 508.3885906863177 0.8436158425915063
11.147760938159792 510.529093996229 0.8457406969318301
11.152988493113208 510.74823499844246 0.8462839251092987
11.158216048066624 508.1845429394865 0.8446916030613243
11.16344360302004 507.34682711660264 0.8436172759347638
11.168671157973456 504.69551483632443 0.8410479751674673
11.173898712926873 508.44292514264157 0.844224730643174
11.179126267880289 507.11480521667215 0.843247391372094
11.184353822833705 511.2462788555747 0.8466916031380985
11.189581377787121 508.56449108760705 0.8454424861613699
11.194808932740537 508.0161735056092 0.8453036212888111
11.200036487693954 505.42593854839157 0.8434835613044069
11.20526404264737 502.75427312608605 0.8417389576385519
11.210491597600786 503.5150058890142 0.8417547456679223
11.215719152554202 499.99015844964885 0.8391960130101864
11.220946707507618 500.9803315761799 0.8394345428408682
11.226174262461035 500.7789755605573 0.8395291101966466
11.23140181741445 495.41705661552066 0.8353507204801995
11.236629372367867 492.66431143505497 0.8330488608868862
11.241856927321283 487.4975935948291 0.8294084461658064
11.2470844822747 487.3786584224203 0.8292707867433337
11.252312037228116 487.3919778998086 0.8289232503832922
11.257539592181532 486.6256520877557 0.8283759214532116
11.262767147134948 486.7519526697052 0.8284832544269772
11.267994702088364 484.62367924291334 0.8261261250873918
11.27322225704178 481.9447828081038 0.8241313873928061
11.278449811995197 477.82080897100076 0.8206439584351971
11.283677366948613 473.3490490793193 0.817162098360178
11.288904921902029 473.49415061011734 0.8170469526822242
11.294132476855445 469.8971067898243 0.8130506711812682
11.299360031808861 464.26098338841246 0.8086048172399721
11.304587586762278 462.62357099389556 0.8072842434141515
11.309815141715694 459.5443028386572 0.8042547932412218
11.31504269666911 461.0503202638237 0.8052618649977838
11.320270251622526 464.7124693878574 0.8078484392674312
11.325497806575942 463.8903388887928 0.8069932145691314
11.330725361529359 463.37562481531046 0.8064753039045941
11.335952916482775 460.39148549148206 0.8035209739214477
11.341180471436191 458.0868445417886 0.8015838035405624
11.346408026389607 453.7850274151779 0.7982197426969403
11.351635581343023 453.70826922645045 0.7981395006428897
11.35686313629644 450.7224715826554 0.7959090805701486
11.362090691249856 447.8863998806094 0.7925984005762049
11.367318246203272 446.8182752226053 0.7920237733220986
11.372545801156688 445.1363912545544 0.7913512339422981
11.377773356110104 445.12926871531903 0.7910032647035982
11.38300091106352 443.7341271052182 0.7902860631621192
11.388228466016937 443.50699277262487 0.7896236556646277
11.393456020970353 441.3666542018027 0.7875139998392114
11.39868357592377 437.43392065298593 0.7848569472419233
11.403911130877185 432.7408512625992 0.7803333812429687
11.409138685830602 427.90242277792174 0.7758609933219741
11.414366240784018 429.80275490164854 0.777687001940962
11.419593795737434 426.4583095138433 0.7737988058934286
11.42482135069085 428.95227922088543 0.7772828871786306
11.430048905644266 431.5496892598143 0.7801374550454697
11.435276460597683 427.9244184890137 0.7774005154471407
11.440504015551099 427.79827840940897 0.7782033499881139
11.445731570504515 426.85673002748564 0.776921470995175
11.450959125457931 428.8558688202565 0.7777483737585329
11.456186680411347 428.31565619183203 0.7768411814764673
11.461414235364764 424.7607054606376 0.7739009404557354
11.46664179031818 415.16661925497425 0.7655528146014854
11.471869345271596 411.8061519512935 0.7628522120504151
11.477096900225012 411.131240087773 0.7627571678064676
11.482324455178428 414.6485998579657 0.7721922810344488
11.487552010131845 416.3147499463904 0.7758239232491139
11.49277956508526 414.28594015876195 0.7753751974201611
11.498007120038677 411.367235618603 0.7741359696011141
11.503234674992093 407.7116466599812 0.7711304785003
11.50846222994551 409.05654469203625 0.7743788141575173
11.513689784898926 410.02036570384166 0.776007998817801
11.518917339852342 407.6070630001736 0.7741460654669017
11.524144894805758 407.5478169050495 0.77576535566946
11.529372449759174 402.3726875226466 0.7715385090162976
11.53460000471259 401.8855325874487 0.7722729259073514
11.539827559666007 405.37716985622 0.7759197076784122
11.545055114619423 407.7156398431615 0.7783964158165386
11.550282669572839 409.5083550857345 0.7799521318437289
11.555510224526255 408.32551208421324 0.7796445129261244
11.560737779479672 403.79949473639124 0.7765466005678883
11.565965334433088 403.6920014389131 0.7776618995194332
11.571192889386504 402.65285229729164 0.777457918861764
11.57642044433992 401.83427399438324 0.7772871347570774
11.581647999293336 403.5376626910276 0.7794336982307677
11.586875554246753 402.1947570771447 0.7788725829343575
11.592103109200169 402.69113835807195 0.7796492624714436
11.597330664153585 399.46469332280054 0.7761123287777224
11.602558219107001 398.74569396991814 0.7751585042642862
11.607785774060417 400.77851058047264 0.7765138730100618
11.613013329013834 402.6402443283282 0.7788582298467298
11.61824088396725 400.2510741415032 0.7779980679767609
11.623468438920666 397.95094594817044 0.7772766782316755
11.628695993874082 396.7573410920899 0.7773258320341646
11.633923548827498 400.641536626841 0.7823388907561257
11.639151103780915 405.3062706613047 0.7873429684842911
11.64437865873433 405.63078500204944 0.7878064794301671
11.649606213687747 405.1505726914019 0.7872252935969876
11.654833768641163 400.2690587156684 0.7825588354906751
11.66006132359458 396.72007954999754 0.7797989135318155
11.665288878547996 395.5470033584667 0.778376282876312
11.670516433501412 398.87354913219684 0.7819585665634988
11.675743988454828 402.31616532550777 0.7861093255471485
11.680971543408244 406.648485077612 0.7907528108888594
11.68619909836166 409.9578792824611 0.7941584027718859
11.691426653315077 412.0949524642225 0.7965902684396466
11.696654208268493 413.53443900313397 0.7973142051418045
11.701881763221909 406.5529144868619 0.7905058942275024
11.707109318175325 402.0618011987128 0.7870399733145912
11.712336873128741 401.24967424291975 0.786705452182786
11.717564428082158 404.85368517030577 0.7907723724051118
11.722791983035574 410.1187244675953 0.7964396645954379
11.72801953798899 405.9016345408091 0.791923074163592
11.733247092942406 403.2531877047551 0.7898285267017333
11.738474647895822 402.55442397608425 0.7887465766951117
11.743702202849239 404.2418163605903 0.7908704411810531
11.748929757802655 405.66835592371683 0.7934296435184599
11.754157312756071 408.943165977339 0.7965846364913636
11.759384867709487 410.19658450665764 0.7981283227431882
11.764612422662903 412.90465849957553 0.8011373822149094
11.76983997761632 414.5171381020101 0.8028416436852692
11.775067532569736 413.54033541367426 0.8025515382652143
11.780295087523152 414.61702833330395 0.8033229928488506
11.785522642476568 417.92877887515067 0.8064471001910486
11.790750197429984 413.964991618651 0.80299294065909
11.7959777523834 412.5477632951156 0.8004687107779535
11.801205307336817 408.9577804253531 0.7966848068808561
11.806432862290233 409.57378225026054 0.7977479545232071
11.81166041724365 412.3792306548199 0.8003963634895717
11.816887972197065 410.8876644891286 0.7992345132113264
11.822115527150482 408.33147767164775 0.7962361051904497
11.827343082103898 404.6177756032466 0.7925299570380024
11.832570637057314 399.65103528744226 0.7881000249402056
11.83779819201073 395.7386021568671 0.785164574589667
11.843025746964146 389.2884586401128 0.7796332841671834
11.848253301917563 387.26488506801115 0.778571599050864
11.853480856870979 386.1163650362928 0.7778057547022458
11.858708411824395 384.4385896036617 0.7757418781545432
11.863935966777811 380.0066706604949 0.7719541107920869
11.869163521731227 375.865617621698 0.7681004709278307
11.874391076684644 373.724674036516 0.7679176328457238
11.87961863163806 371.35421531316007 0.7664384970790866
11.884846186591476 367.4619703080989 0.7624127422874137
11.890073741544892 361.7988936390315 0.7572602197376997
11.895301296498308 361.1751210803159 0.7562668718480249
11.900528851451725 361.24477021980965 0.7572671723043896
11.90575640640514 362.075715852998 0.7578590730143595
11.910983961358557 361.8601680694614 0.7568975816707558
11.916211516311973 359.06610127422493 0.753851886469516
11.92143907126539 358.6646421946866 0.7533675071679352
11.926666626218806 355.45587745524205 0.7517376121180337
11.931894181172222 353.5295594168407 0.7505466997531739
11.937121736125638 349.9881020475601 0.7471850676580236
11.942349291079054 349.7117622496173 0.7477388449381855
11.94757684603247 349.5433612998292 0.746796052607366
11.952804400985887 351.56490155093155 0.7495029973188573
11.958031955939303 353.573528445092 0.7516235172624625
11.963259510892719 354.2747350835073 0.7517305677198595
11.968487065846135 354.0295114636295 0.7523666761534527
11.973714620799552 353.0163731705155 0.7513145500506009
11.978942175752968 352.172212516719 0.7500180978728953
11.984169730706384 351.5725067518288 0.7494194886992088
11.9893972856598 349.158368840678 0.7467066839736739
11.994624840613216 347.12798910747694 0.7450559936997405
11.999852395566633 344.88809796278343 0.7432757552546883
12.005079950520049 347.97998324334236 0.7467959061301395
12.010307505473465 351.5555050075674 0.74913332144672
12.015535060426881 350.9625654828164 0.7486094412407851
12.020762615380297 350.3649092739867 0.7469121088915186
12.025990170333714 350.0995186796535 0.7472329278771703
12.03121772528713 347.55775996374814 0.7456375666154275
12.036445280240546 348.75259932653535 0.7482059255391107
12.041672835193962 347.37018657804134 0.7478723593491451
12.046900390147378 346.97394031384596 0.7494868232161063
12.052127945100795 348.3285163669944 0.7508818621780665
12.05735550005421 351.5910766606332 0.7537120802527608
12.062583055007627 353.0787146297637 0.7548337519869887
12.067810609961043 355.35936924539027 0.7574468277669851
12.07303816491446 355.9735419618034 0.7587968816018444
12.078265719867876 353.7310641471908 0.7561289751881557
12.083493274821292 355.75670266893957 0.758698203577935
12.088720829774708 357.626247978199 0.7609156353784271
12.093948384728124 361.08121233578913 0.7654269267429479
12.09917593968154 362.45786634419323 0.7674796337430978
12.104403494634957 361.7609546628303 0.7659962054434347
12.109631049588373 360.2702842522647 0.7632314097249256
12.114858604541789 360.98306232588146 0.7618375044924642
12.120086159495205 366.04738065118863 0.766405279775659
12.125313714448621 372.73356437022255 0.7717890635589782
12.130541269402038 383.1236631081084 0.7823613542441702
12.135768824355454 396.16475200139075 0.7957062252229085
12.14099637930887 405.07179539474976 0.8044694014992215
12.146223934262286 414.57609718911164 0.8147628457549783
12.151451489215702 421.7774437907285 0.8218124771524193
12.156679044169119 427.39917215393785 0.8269462802090518
12.161906599122535 434.8006500826019 0.8343822727563976
12.167134154075951 438.8918229589622 0.8378373592146399
12.172361709029367 440.11831150155996 0.8392503303779074
12.177589263982783 443.52572970921807 0.8429617713183252
12.1828168189362 438.8918964314526 0.8383145512035387
12.188044373889616 436.3273590157946 0.836260193625463
12.193271928843032 434.51194411908523 0.8351381270476194
12.198499483796448 430.18614254659144 0.8303865783020487
12.203727038749864 429.97316786722524 0.830883283397187
12.20895459370328 424.58903841028734 0.8252846106713778
12.214182148656697 416.5008220346175 0.8178305468609242
12.219409703610113 412.22555763440766 0.8140803148799433
12.22463725856353 407.9511389871593 0.8101456799415605
12.229864813516945 403.7512728158826 0.8062081754983235
12.235092368470362 403.8141110807835 0.8068377961499444
12.240319923423778 397.41451981612386 0.8010256958468667
12.245547478377194 389.4466016054634 0.7936571221222539
12.25077503333061 381.9157535688715 0.7873509923542727
12.256002588284026 371.7100625231522 0.7772228634689071
12.261230143237443 370.3239073491905 0.7754896797840388
12.266457698190859 369.9126978764503 0.7752481791719137
12.271685253144275 373.42712363513294 0.7785712933181489
12.276912808097691 369.51317528383555 0.7743423070502434
12.282140363051107 364.069379750356 0.7696046415306412
12.287367918004524 359.49087537636007 0.7658426740532673
12.29259547295794 354.74741306350177 0.7617661980217989
12.297823027911356 355.07732381332687 0.7625982016404386
12.303050582864772 354.2253280510787 0.7614823604374531
12.308278137818188 356.9308315665296 0.7634423470850574
12.313505692771605 356.4995288694724 0.7655171756404787
12.31873324772502 359.21872240870005 0.776311173597491
12.323960802678437 359.9348180676262 0.7829050275662605
12.329188357631853 359.8886134954745 0.7878372375268854
12.33441591258527 357.88194883176857 0.7886951082046633
12.339643467538686 354.64804901312857 0.788089958706388
12.344871022492102 348.40410680390954 0.7840511544731271
12.350098577445518 346.7546696457249 0.7840225204152852
12.355326132398934 346.07035377150555 0.7850579045016809
12.36055368735235 344.47911144637646 0.7847044205041849
12.365781242305767 344.018504586413 0.7856721044595532
12.371008797259183 339.4633780354397 0.7831024780126523
12.376236352212599 337.7151569250047 0.7839906570642298
12.381463907166015 335.25861756970113 0.784436047319031
12.386691462119432 335.8085935838219 0.78712711115454
12.391919017072848 333.58252317589205 0.7865782261506388
12.397146572026264 331.1471578877951 0.7846264614658061
12.40237412697968 328.7277051014193 0.7842340499597765
12.407601681933096 326.77151356826926 0.7847383896424897
12.412829236886513 325.9305565310114 0.7850182714342718
12.418056791839929 326.3981420540758 0.7879808802003342
12.423284346793345 329.22003730493896 0.7914797719519927
12.428511901746761 329.00746281480775 0.7926567549097383
12.433739456700177 330.42666593267415 0.7951784710780099
12.438967011653594 334.7411017595474 0.800688223359208
12.44419456660701 337.16830498882666 0.8041070687309345
12.449422121560426 340.1931173256583 0.8083628500546524
12.454649676513842 339.69285804098143 0.8083914389643976
12.459877231467258 340.08142117374115 0.8106329628958022
12.465104786420675 341.04855242602423 0.8140241399284154
12.47033234137409 339.96076426109073 0.8143638423312035
12.475559896327507 338.1991453172606 0.8132477180105996
12.480787451280923 337.1409215126685 0.8136630800745231
12.48601500623434 331.8072922686988 0.8077110533821297
12.491242561187756 332.9583999505839 0.8097300214966874
12.496470116141172 334.87281418825023 0.8147286633311066
12.501697671094588 338.13013554875533 0.8188951375010188
12.506925226048004 343.3977218957338 0.8261860667332418
12.51215278100142 340.79306064616395 0.8234804275479407
12.517380335954837 333.867186018764 0.8159294963981798
12.522607890908253 331.9712072875624 0.8162880802658333
12.527835445861669 325.104160421939 0.8096808953004877
12.533063000815085 324.8645273588629 0.8104785677790024
12.538290555768501 322.80904911395453 0.8088678142565068
12.543518110721918 322.270652364919 0.809492509386947
12.548745665675334 323.90851086306117 0.8143009280977839
12.55397322062875 322.88953678109016 0.8138454807575377
12.559200775582166 322.4205361812408 0.8145530024527964
12.564428330535582 316.9305678417631 0.8021238695066593
12.569655885488999 312.8365237320502 0.789049160729009
12.574883440442415 311.6251220117399 0.7847607481460236
12.580110995395831 311.9511425014428 0.7809820911185608
12.585338550349247 312.9819995362417 0.7795960223747609
12.590566105302663 312.5048682735123 0.7757059774222137
12.59579366025608 312.0734568949487 0.772902215318487
12.601021215209496 317.15526576288687 0.778126331134138
12.606248770162912 319.6141733791145 0.7803391536109775
12.611476325116328 319.17257708853674 0.7786280378454656
12.616703880069744 319.6130436303971 0.7780545716995764
12.62193143502316 320.458099187647 0.778485890527889
12.627158989976577 327.4789463716871 0.7874097629689786
12.632386544929993 327.1600495418922 0.7861794389172747
12.63761409988341 325.9871561089846 0.7830675182139055
12.642841654836825 322.83411942301876 0.7776379216915352
12.648069209790242 322.1564669760484 0.7754360443935941
12.653296764743658 324.7396312165908 0.778187191425919
12.658524319697074 328.23098222267913 0.7828701761502468
12.66375187465049 333.87074639530334 0.7899816941854113
12.668979429603906 336.95909078422216 0.7926710770208796
12.674206984557323 342.5514975978797 0.7981311390764148
12.679434539510739 347.0789999693533 0.8009309753863509
12.684662094464155 353.39755781889323 0.8073803335053207
12.689889649417571 358.38561290947376 0.8129751941799993
12.695117204370987 367.06305175972176 0.8224395100670683
12.700344759324404 375.3627736876984 0.8299881949428322
12.70557231427782 382.80293922477443 0.837066452874369
12.710799869231236 391.5591217719154 0.8459557837042555
12.716027424184652 400.1464988927407 0.8539815048322446
12.721254979138068 405.46442908473904 0.858900277502772
12.726482534091485 407.08233902184026 0.8592672994540137
12.7317100890449 406.17108674478163 0.8573120404980912
12.736937643998317 405.0252982452958 0.8563403699498682
12.742165198951733 400.8596793037575 0.8511424144643536
12.74739275390515 402.215190060711 0.8527655942370493
12.752620308858566 398.88196839408533 0.8492090017481062
12.757847863811982 396.4550232707214 0.8463534610155358
12.763075418765398 392.22825819242365 0.8418972888017164
12.768302973718814 385.80852570128474 0.8347001790129418
12.77353052867223 380.3917346549416 0.8289674587938193
12.778758083625647 372.4533654612138 0.8205851921200332
12.783985638579063 366.4693645858183 0.8138682340302146
12.789213193532479 362.6658822220165 0.8089443663226986
12.794440748485895 359.2224528742218 0.8050906549661205
12.799668303439312 359.46594887704094 0.8041625075460999
12.804895858392728 359.63396434014874 0.805064202432971
12.810123413346144 355.3657529556146 0.8007973450657303
12.81535096829956 352.5827863966643 0.797556278443671
12.820578523252976 352.4541342346367 0.7984413222790381
12.825806078206393 352.52749162032563 0.7981963467187814
12.831033633159809 350.98967214125395 0.7967467575400654
12.836261188113225 349.4159060007371 0.7951145419180242
12.841488743066641 350.06763077133695 0.7961061341962479
12.846716298020057 350.09538103408335 0.7955496032898736
12.851943852973474 351.89911974517906 0.7968821907046997
12.85717140792689 348.7791304523726 0.7930105276545937
12.862398962880306 348.55743950598884 0.7917774155070804
12.867626517833722 348.4654706517023 0.7918129261610407
12.872854072787138 350.51318521473695 0.7932430923746345
12.878081627740555 357.01092461458245 0.7995366750769349
12.88330918269397 362.02987757019696 0.8037228510268597
12.888536737647387 364.55464455373146 0.8052714161273163
12.893764292600803 365.37362694493464 0.8065825423835208
12.89899184755422 363.903960555341 0.8058059777242834
12.904219402507636 362.262323867976 0.804201319349098
12.909446957461052 362.0157951713201 0.8039958921995287
12.914674512414468 358.53396919128147 0.7989982379086685
12.919902067367884 355.9961435398695 0.7950104289285619
12.9251296223213 351.9958067281557 0.7902601767905317
12.930357177274717 350.4796708406542 0.7880575860468002
12.935584732228133 347.5395196605341 0.7842009402481385
12.940812287181549 345.51341914854703 0.7818658086332038
12.946039842134965 341.66281522641697 0.7777394253163423
12.951267397088381 335.24944364840184 0.7713249345255798
12.956494952041798 332.1919055172469 0.7677463960500206
12.961722506995214 331.5960971843903 0.7665002465322875
12.96695006194863 331.0140493538883 0.7656983274580285
12.972177616902046 329.8263611967725 0.7637964730114799
12.977405171855462 327.8044920399045 0.7613804708244029
12.982632726808879 327.8218753055115 0.7609616345387303
12.987860281762295 329.14271930047124 0.7623840533861094
12.993087836715711 329.9641395317468 0.763272849170527
12.998315391669127 331.857815589894 0.7658092720106825
13.003542946622543 331.1017298691058 0.7638749411958538
13.00877050157596 334.39177085559425 0.7667180966148566
13.013998056529376 339.48252126169393 0.7729903032596204
13.019225611482792 343.17738195973914 0.7784823003692761
13.024453166436208 345.58319013716505 0.7820252118142702
13.029680721389624 341.9807340196276 0.7791444596686413
13.03490827634304 342.02140855437085 0.7788768978134043
13.040135831296457 342.1112081425156 0.7790377744639125
13.045363386249873 348.94887997699635 0.7867710438392894
13.05059094120329 351.60313155289606 0.7887346583098764
13.055818496156705 350.7491270708207 0.7874654312741793
13.061046051110122 348.4581636709896 0.78449608618549
13.066273606063538 346.1776455478239 0.7813786166918344
13.071501161016954 348.6358185149574 0.7840297311854548
13.07672871597037 347.26095055674915 0.7820820717201626
13.081956270923786 346.35831952369 0.7820335646928248
13.087183825877203 341.92633121289026 0.7776939637753858
13.092411380830619 337.77384221015353 0.7734812710267018
13.097638935784035 336.27809947222 0.7721177553948174
13.102866490737451 331.12690758934 0.7666131065424735
13.108094045690867 328.6776768932487 0.7640874356802809
13.113321600644284 327.42178476063077 0.7627353237342284
13.1185491555977 325.3210618845876 0.7611397272080905
13.123776710551116 323.4332857416311 0.7582155764951993
13.129004265504532 318.3251749864069 0.7526646545353008
13.134231820457948 318.56947516828507 0.7527562970265868
13.139459375411365 320.1491303736379 0.7555864590070948
13.14468693036478 318.1068290715223 0.7532247750344385
13.149914485318197 317.384801279442 0.7525717117382348
13.155142040271613 314.457566102704 0.748539749447418
13.16036959522503 318.6125046154019 0.7537142781011673
13.165597150178446 323.69085655989954 0.7593446173834753
13.170824705131862 324.40365266724666 0.7606875712588598
13.176052260085278 327.3908415898457 0.7654039329759863
13.181279815038694 324.3508067954548 0.7623188089353891
13.18650736999211 319.8367510619952 0.7580536564390666
13.191734924945527 316.18155221727733 0.7539516649103031
13.196962479898943 316.0321891135852 0.7524476917081263
13.202190034852359 317.26972879815736 0.7529432256007133
13.207417589805775 321.9548627304611 0.7573449531041517
13.212645144759191 321.9951347067869 0.7574228754419557
13.217872699712608 320.7291841518947 0.7571361135440258
13.223100254666024 318.43052213469855 0.7542508679512325
13.22832780961944 317.7301605405966 0.7535081043798605
13.233555364572856 317.8976007082856 0.754541981517862
13.238782919526273 321.67782961452576 0.7586746902114856
13.244010474479689 322.3624216115554 0.7606834548247413
13.249238029433105 320.79853287265234 0.7596636896167093
13.254465584386521 320.65269416392886 0.7580365115662187
13.259693139339937 318.58692889158175 0.7553813837693238
13.264920694293354 317.17184477687954 0.753121261587683
13.27014824924677 314.4985571344758 0.7497216626739744
13.275375804200186 312.70780862740565 0.7470611354355555
13.280603359153602 310.60029564782207 0.7445995678823668
13.285830914107018 312.9074570402872 0.7486581426103043
13.291058469060435 311.9436606338691 0.7484444478615657
13.29628602401385 312.9521652750396 0.7509760525693899
13.301513578967267 312.607544126571 0.7495512092455354
13.306741133920683 311.9877223773646 0.7488055089534514
13.3119686888741 311.1544163395888 0.747490843419902
13.317196243827516 311.3050143236072 0.7469785948403662
13.322423798780932 311.9394434805051 0.7472758627439163
13.327651353734348 314.1450452432538 0.7488452915555843
13.332878908687764 312.3190570988524 0.7478397958006634
13.33810646364118 309.8633396679477 0.7464387629219995
13.343334018594597 308.03359538468413 0.744902640295796
13.348561573548013 304.6766194110528 0.7413582288599558
13.353789128501429 302.67884318375366 0.7378656127604957
13.359016683454845 300.7179372274723 0.7349153469047364
13.364244238408261 303.030935646735 0.7375176219752695
13.369471793361678 304.6175683554203 0.7400187856330328
13.374699348315094 303.78273095928023 0.7390670499512632
13.37992690326851 303.9073262422251 0.7395544863231591
13.385154458221926 303.9626714440568 0.7392759941977519
13.390382013175342 305.6686933334698 0.7399696131639126
13.395609568128759 306.9149189297914 0.7425126428164859
13.400837123082175 305.92997250785913 0.7424973664293496
13.406064678035591 304.5884628606298 0.7430555413432941
13.411292232989007 306.28574669156933 0.7451136378039174
13.416519787942423 307.8419209554299 0.7464580478905737
13.42174734289584 311.666883715468 0.748549260308738
13.426974897849256 317.16463761784564 0.7538640666074335
13.432202452802672 320.9119494290479 0.7571975399593976
13.437430007756088 323.50632257827004 0.7612652904402747
13.442657562709504 323.0653608017253 0.7604031751207785
13.44788511766292 320.72263791258484 0.7573192185995115
13.453112672616337 321.9510237009824 0.7598100395042338
13.458340227569753 323.79209577136385 0.7626109137678047
13.46356778252317 322.3712357139511 0.7618755931104263
13.468795337476585 320.9583610308213 0.7606279804438713
13.474022892430002 323.59823168352506 0.7620818973427177
13.479250447383418 325.61916237928995 0.7637112179440626
13.484478002336834 331.18932636878327 0.7700391197829235
13.48970555729025 330.49058624260647 0.7682564547281397
13.494933112243666 327.69486863856554 0.7659022833087549
13.500160667197083 325.5239012614472 0.7631212589730633
13.505388222150499 323.25809007864405 0.7605092078768584
13.510615777103915 320.8380144613064 0.7571707387839325
13.515843332057331 320.0340799011069 0.7557705876309466
13.521070887010747 320.7483545923562 0.7579155582984392
13.526298441964164 321.21376394234926 0.7593557774026406
13.53152599691758 319.0803457427454 0.7574917714485975
13.536753551870996 319.2221570972358 0.7579986125804223
13.541981106824412 313.83389392887665 0.7514595456311656
13.547208661777828 309.4892945919598 0.7452041217783765
13.552436216731245 303.82312260736956 0.7380093168177814
13.55766377168466 301.9877773079804 0.7373454314886233
13.562891326638077 297.38530933570144 0.732055022849083
13.568118881591493 295.52478616270645 0.7320111522416471
13.57334643654491 293.6448849594154 0.7301538130790582
13.578573991498326 292.109302735009 0.728079476261216
13.583801546451742 290.2434827673727 0.7275909257370925
13.589029101405158 286.02592848393374 0.7201180223205332
13.594256656358574 281.9628840903476 0.7148015853849922
13.59948421131199 277.9621549921076 0.7102785386792747
13.604711766265407 275.35083828271854 0.7063301587938654
13.609939321218823 275.0496163078038 0.7079334849434432
13.615166876172239 276.434393352176 0.7096543604217699
13.620394431125655 275.70194784014154 0.7084400602631761
13.625621986079071 272.2786415383478 0.7037824170537503
13.630849541032488 272.227159717427 0.7038949694100243
13.636077095985904 272.3634610242766 0.7046191902523411
13.64130465093932 274.25446531401093 0.7086694702332107
13.646532205892736 275.0344118868437 0.7098914720832059
13.651759760846153 273.7722738446735 0.7067495931361227
13.656987315799569 272.9292808808187 0.7044288075525563
13.662214870752985 273.68035514961633 0.7051448153671482
13.667442425706401 272.6564204153834 0.7049690936221675
13.672669980659817 271.07080421516014 0.7050320705705901
13.677897535613234 268.8251604081694 0.7025368165226656
13.68312509056665 266.48942822456814 0.701004867102748
13.688352645520066 269.89722390994524 0.70614470361478
13.693580200473482 271.087668358792 0.706035108059836
13.698807755426898 271.76635338456856 0.706017513061116
13.704035310380315 274.03750303131426 0.7083742300372465
13.70926286533373 272.66104040618967 0.7066449820631084
13.714490420287147 272.7452115027612 0.706840595848154
13.719717975240563 269.9061972168187 0.702773637510995
13.72494553019398 269.4720470340317 0.7025530529813729
13.730173085147396 268.7151570254475 0.7024610729390385
13.735400640100812 270.6294066469736 0.7060282577037399
13.740628195054228 273.9119206500846 0.7105506901160296
13.745855750007644 275.2529734578373 0.7106336782376289
13.75108330496106 276.9239098976187 0.7111402471888737
13.756310859914477 276.66584855484143 0.7112337411545452
13.761538414867893 275.5283705169657 0.7117231726178267
13.766765969821309 275.1175902231386 0.7114991240021954
13.771993524774725 274.2984666760539 0.7116924443812738
13.777221079728141 270.63815913158373 0.705616762621284
13.782448634681558 266.6604464359297 0.6990442865228886
13.787676189634974 261.85855118879016 0.6934416715053803
13.79290374458839 261.7604883738856 0.6937041367377988
13.798131299541806 264.1828044776265 0.6995561243090209
13.803358854495222 262.25866450199123 0.696596229499331
13.808586409448639 263.06229038841525 0.6962178936920366
13.813813964402055 264.0497468527701 0.6978786920556754
13.819041519355471 264.48876285640046 0.6979680426617797
13.824269074308887 267.7836096479743 0.7023432325304514
13.829496629262303 271.44761656433633 0.7071149821224698
13.83472418421572 269.97577849055773 0.7060790254439537
13.839951739169136 269.59006927534233 0.7037499628437938
13.845179294122552 268.15810276116497 0.7008382615964993
13.850406849075968 268.9416564240403 0.7008048215545148
13.855634404029384 272.2688515215898 0.7057582842491804
13.8608619589828 271.5606788309152 0.70692401340859
13.866089513936217 269.1841752176244 0.7037909063578637
13.871317068889633 267.5003201823215 0.7020112391003079
13.87654462384305 267.7114707709012 0.7016905112505829
13.881772178796465 267.7071437306837 0.6996126542954638
13.886999733749882 272.59625513470684 0.7064345701383331
13.892227288703298 271.98187056975985 0.7062517072062543
13.897454843656714 272.36130503731255 0.705882356645298
13.90268239861013 274.1160583047482 0.7077931336255694
13.907909953563546 273.7035666989809 0.7057198472490513
13.913137508516963 278.52318064629037 0.7115749009619563
13.918365063470379 277.3581720017167 0.711769147521171
13.923592618423795 275.34009941007804 0.7093282348336427
13.928820173377211 274.8336167528051 0.7090552398096033
13.934047728330627 272.87600735820644 0.7059086051124639
13.939275283284044 274.41783593655646 0.7054680909247161
13.94450283823746 276.61041346777944 0.7084361424171574
13.949730393190876 277.64769607601625 0.7098027035719461
13.954957948144292 281.43844464373774 0.7142990520829469
13.960185503097708 284.09116449454785 0.7181705267719607
13.965413058051125 285.4834715875602 0.7199199113258409
13.97064061300454 283.42532571569336 0.717790380717968
13.975868167957957 280.9822105631304 0.7155005195863335
13.981095722911373 276.4657380570388 0.7090339942700399
13.98632327786479 274.64260247531314 0.7071682454336558
13.991550832818206 274.1978170614942 0.7068016407502561
13.996778387771622 274.4465142899531 0.7081448764371275
14.002005942725038 276.1499319204654 0.712045188387134
14.007233497678454 276.70276348581154 0.7141601487116153
14.01246105263187 278.17823931139594 0.7154687013589914
14.017688607585287 278.24255367148413 0.7143954344466692
14.022916162538703 278.10790141727654 0.7126746386730903
14.028143717492119 277.54891673259317 0.7124450651331692
14.033371272445535 277.14196956809417 0.711925722176745
14.038598827398951 277.4710605411813 0.7124410437256263
14.043826382352368 277.0001359944562 0.7110983401100414
14.049053937305784 281.11612544044885 0.7141181565898657
14.0542814922592 280.6888886576916 0.7138624238522268
14.059509047212616 284.1418907719923 0.7185227952690473
14.064736602166032 282.3819349864799 0.7163503429670182
14.069964157119449 283.4519686197652 0.7184261994904783
14.075191712072865 285.6656097102648 0.7211029893999196
14.080419267026281 290.4023624900218 0.7264812920636059
14.085646821979697 295.81603463424307 0.7326362785206076
14.090874376933114 298.83084623080674 0.7358731175687934
14.09610193188653 301.15791074389773 0.7381187286079294
14.101329486839946 302.4458555250392 0.7390109499754057
14.106557041793362 304.4954404199623 0.7419657362162749
14.111784596746778 309.19289788575884 0.7469276485355324
14.117012151700195 313.1423577712379 0.7513911472349575
14.12223970665361 314.22991354798876 0.7531089309961536
14.127467261607027 310.11264957300835 0.7487598657583353
14.132694816560443 305.0407779934755 0.7430266197643067
14.13792237151386 301.3410501674159 0.7390602711364229
14.143149926467276 299.8888001981756 0.7363734809408272
14.148377481420692 300.35623815028674 0.737748036187309
14.153605036374108 300.07639457764856 0.7383845481356333
14.158832591327524 298.0520013932412 0.7351411513503541
14.16406014628094 298.1869881840738 0.7352990556220043
14.169287701234357 298.4020856748614 0.7348109310550301
14.174515256187773 298.2010596868269 0.7343490777379676
14.179742811141189 294.5422127834878 0.7294897906826614
14.184970366094605 291.3191864578863 0.7249888096720295
14.190197921048021 289.58998935572 0.7226179070452747
14.195425476001438 288.3883194263986 0.7229352987696139
14.200653030954854 290.81650999903417 0.7265306961974741
14.20588058590827 293.3714305253987 0.7290938007851506
14.211108140861686 294.2640971641473 0.728780863050386
14.216335695815102 295.8689810929852 0.7300375649499325
14.221563250768519 295.96861477853815 0.7309982904669611
14.226790805721935 296.2333602473416 0.7319581103855864
14.232018360675351 291.3979022915277 0.7254375606652279
14.237245915628767 290.02070336308003 0.7229254866469912
14.242473470582183 287.3652786390278 0.7181467541036548
14.2477010255356 288.7454853365502 0.7195061768640361
14.252928580489016 290.45426371503567 0.7221292266659054
14.258156135442432 293.40162413094845 0.7259460484156964
14.263383690395848 292.3389360009256 0.7243055748680574
14.268611245349264 294.25528409820873 0.7269919415466964
14.27383880030268 292.9360315289445 0.7245758354548572
14.279066355256097 293.65245346324133 0.7271046144100256
14.284293910209513 292.9343796993971 0.7259622214311463
14.28952146516293 294.5823679755792 0.7273420682134019
14.294749020116345 294.42480408814555 0.7256793917318011
14.299976575069762 295.8445480213491 0.7261631852669809
14.305204130023178 297.58425017860924 0.7292666629623131
14.310431684976594 298.6334582308195 0.7312816580100799
14.31565923993001 301.75236121912644 0.734914969415651
14.320886794883426 303.14807271857916 0.7358627175457404
14.326114349836843 305.53606260383475 0.7387850075351323
14.331341904790259 304.1326852002711 0.7361369002040884
14.336569459743675 306.93406458755516 0.7401806826637346
14.341797014697091 307.95256817359575 0.7398432499351411
14.347024569650507 310.78534729492196 0.742432601725829
14.352252124603924 308.4920226787872 0.7390602681190763
14.35747967955734 306.3617391670541 0.7370044762717558
14.362707234510756 305.4521004683924 0.7360755939083881
14.367934789464172 307.3445815938719 0.7385329492081851
14.373162344417588 309.8303739273601 0.7421010909774348
14.378389899371005 307.21826866083103 0.7392787300114937
14.38361745432442 308.50483143480517 0.7410063362498074
14.388845009277837 306.4668872658873 0.737898602757563
14.394072564231253 305.58972330145 0.7367484440472601
14.39930011918467 306.70038247637336 0.7387207058658387
14.404527674138086 306.9176037487798 0.7390384865229523
14.409755229091502 306.1994143489831 0.7384122927217318
14.414982784044918 307.83806726872984 0.7393752155616381
14.420210338998334 306.4766023802913 0.7375730515168989
14.42543789395175 309.8603522548382 0.74149986956849
14.430665448905167 310.10093909320835 0.7418444892842087
14.435893003858583 307.2993338994902 0.7388584418656947
14.441120558811999 308.9516999788306 0.741081934112285
14.446348113765415 309.75568153652944 0.7416508526162425
14.451575668718831 307.6073270153056 0.7396097050065927
14.456803223672248 307.6675848415998 0.7389896909588533
14.462030778625664 309.90365835451814 0.7415748701050063
14.46725833357908 311.78973934555984 0.7435164354207379
14.472485888532496 320.6889740960752 0.7536600765662995
14.477713443485912 325.9625915345194 0.760417005327003
14.482940998439329 329.21017249844544 0.7638144985183182
14.488168553392745 331.5601856513352 0.7661447593312058
14.493396108346161 333.567048017323 0.7684478293186675
14.498623663299577 335.3609707352377 0.7704360595153801
14.503851218252994 336.31158753093456 0.771731722418329
14.50907877320641 337.4658964116384 0.7721578192597478
14.514306328159826 336.35301305750187 0.77065875168846
14.519533883113242 334.4788061660478 0.7684181067735545
14.524761438066658 332.4315538074872 0.7658851643612687
14.529988993020075 329.546429150318 0.763042486800253
14.53521654797349 327.94378920189286 0.7607235487245867
14.540444102926907 327.71160345547185 0.76120210218488
14.545671657880323 326.6862748643757 0.761557140727427
14.55089921283374 321.8444391322629 0.756872892025508
14.556126767787156 318.4819544984047 0.7540907425415077
14.561354322740572 313.07558983038416 0.7474312780088194
14.566581877693988 308.31264594159967 0.7410184471712807
14.571809432647404 310.97962378843494 0.7436334722236945
14.57703698760082 310.8343952239877 0.7444205710027345
14.582264542554237 313.0803496208554 0.7472207519011896
14.587492097507653 313.2172404351236 0.7478292958551219
14.592719652461069 318.224717329918 0.752109729042926
14.597947207414485 320.4370344598312 0.7528256327391262
14.603174762367901 324.058871285685 0.7559466492612088
14.608402317321318 326.63880766933437 0.7581180536946214
14.613629872274734 328.2967213944191 0.7595508609081121
14.61885742722815 334.2386626742924 0.7656192996939082
14.624084982181566 337.8941466543482 0.7693044700687787
14.629312537134982 342.71891657311534 0.7746635121142406
14.634540092088399 349.4957487867495 0.7828847266695907
14.639767647041815 354.58213859663147 0.788433743600629
14.644995201995231 355.9321859971109 0.7896295282404912
14.650222756948647 356.8931074448119 0.7895301918007107
14.655450311902063 356.5664334923926 0.7888966473372799
14.66067786685548 356.9293485014585 0.7891875685307934
14.665905421808896 359.5802571930197 0.7925228784610912
14.671132976762312 362.05697921458193 0.7958780062774752
14.676360531715728 362.46262550651755 0.7961920952698124
14.681588086669144 359.89978699210343 0.7930579416471788
14.68681564162256 358.46642823905944 0.7914277830319838
14.692043196575977 361.04329597904325 0.7931020837073498
14.697270751529393 361.48916399498313 0.7935526233667692
14.70249830648281 364.3976421273207 0.7963354603825854
14.707725861436225 368.15025732274376 0.7994770329892062
14.712953416389642 366.86289767738634 0.7979001171369686
14.718180971343058 365.75948052166177 0.7974354405353933
14.723408526296474 363.88028283550176 0.7960632624433357
14.72863608124989 363.56574410783674 0.796429848486244
14.733863636203306 363.1414122774273 0.7961574742927517
14.739091191156723 359.4485098642533 0.7914748253677814
14.744318746110139 352.76257792168474 0.7850344632919602
14.749546301063555 348.2141644422943 0.7801960171914643
14.754773856016971 338.7977078592873 0.770639619710809
14.760001410970387 332.7304447097877 0.7650785733665162
14.765228965923804 324.19212735360657 0.754954459698771
14.77045652087722 320.68792919648575 0.7502275922359031
14.775684075830636 319.1165293072144 0.7476231708168489
14.780911630784052 315.71433380678627 0.7438505444085824
14.786139185737468 314.15839887704783 0.7431060830551823
14.791366740690885 312.0024895120088 0.740695672094376
14.7965942956443 310.56332116867566 0.738733967427685
14.801821850597717 310.96980392544344 0.7393277432761112
14.807049405551133 311.72957421558937 0.7402727236016129
14.81227696050455 312.3951687824359 0.741358964397688
14.817504515457966 317.91325116424787 0.7480040214067656
14.822732070411382 321.5838711454003 0.7520256661157299
14.827959625364798 323.15264238914114 0.7536922347570736
14.833187180318214 325.5980742230657 0.7564834087130983
14.83841473527163 327.3745893638412 0.7575994102673763
14.843642290225047 329.126174540052 0.7601338643010092
14.848869845178463 330.74003194877884 0.7620447919536617
14.854097400131879 332.50224980301357 0.7643570857783005
14.859324955085295 333.66352302187437 0.7657318570644086
14.864552510038711 335.7988953729285 0.7666977957844915
14.869780064992128 338.6578213281724 0.7697610674023767
14.875007619945544 338.64435527934666 0.7691617753244837
14.88023517489896 340.7826258343805 0.7710388776549824
14.885462729852376 338.8189564666732 0.769053513581281
14.890690284805792 340.81014046911713 0.7720403343329799
14.895917839759209 343.2643078200884 0.7748748419291202
14.901145394712625 346.6559036033469 0.7783459640856446
14.906372949666041 349.145116665559 0.780635889500995
14.911600504619457 346.0966524118775 0.7764631098021323
14.916828059572873 341.68643113533443 0.7718318651707549
14.92205561452629 333.7618391437895 0.7635264858270276
14.927283169479706 325.9827758520716 0.7550852878615735
14.932510724433122 322.348924883109 0.7519337155594651
14.937738279386538 322.12963958213874 0.7518069210663524
14.942965834339955 321.9879758501756 0.7520068685664238
14.94819338929337 321.23757400190885 0.7521123722796337
14.953420944246787 311.84713551468496 0.7414376268998473
14.958648499200203 307.19406461534044 0.7366954373861498
14.96387605415362 301.943384003394 0.7297653661092375
14.969103609107036 299.64617553880123 0.7267818465716726
14.974331164060452 298.2166193459039 0.7249451958925457
14.979558719013868 296.21165026567473 0.7231896840956893
14.984786273967284 294.98901346694134 0.7218347692592842
14.9900138289207 293.3496992363356 0.7209468965734988
14.995241383874117 295.6219752203319 0.7236509404443912
15.000468938827533 298.8931869703774 0.7275120172220632
15.005696493780949 302.3393427434437 0.7305954483996656
15.010924048734365 303.89691715449464 0.7320027480755963
15.016151603687781 306.01479440613383 0.7360590762057527
15.021379158641198 306.8727607094022 0.7364672748674461
15.026606713594614 307.21978927392684 0.736752003399143
15.03183426854803 309.27032178756923 0.7375879069328527
15.037061823501446 311.1657403909189 0.7382784071758418
15.042289378454862 312.03506892634033 0.7391353768806862
15.047516933408279 313.18356009373235 0.7414062018221688
15.052744488361695 313.16060285635416 0.7417166432001666
15.057972043315111 312.96728132998186 0.7416406124112255
15.063199598268527 310.5516677861891 0.7384990963188519
15.068427153221943 311.30229156096067 0.7385630555202688
15.07365470817536 312.26896563691736 0.739946697015666
15.078882263128776 316.20145887036455 0.7457351767800376
15.084109818082192 319.04598010344694 0.7500478184886614
15.089337373035608 318.49331841841934 0.7492911864423162
15.094564927989024 319.48801389671064 0.7500599091988889
15.09979248294244 317.4366820830042 0.7470881312957758
15.105020037895857 314.8061804752686 0.7445555464307718
15.110247592849273 310.3637255973501 0.7396964176376525
15.11547514780269 306.35937558432016 0.7354327158123346
15.120702702756105 306.73024089387144 0.7352360878270957
15.125930257709522 307.32582126353833 0.7352530060331894
15.131157812662938 305.97352717698885 0.7343019342748478
15.136385367616354 305.4132337976456 0.7346747640330759
15.14161292256977 301.35562612352413 0.7302657943737064
15.146840477523186 297.89361241814686 0.7263834872437794
15.152068032476603 299.9092590007661 0.728147533934798
15.157295587430019 299.1517065602526 0.7287127306448625
15.162523142383435 297.9425989547049 0.7272128452636863
15.167750697336851 296.33940632937674 0.7254034113580596
15.172978252290267 292.83408684853225 0.7199654050086383
15.178205807243684 290.3643737540354 0.7167017037794894
15.1834333621971 290.01485020203523 0.7165107578844016
15.188660917150516 284.4850901148818 0.7103676195765529
15.193888472103932 284.9851288556953 0.7126826996006198
15.199116027057348 282.76049426455694 0.7100712901219515
15.204343582010765 283.52583446668257 0.7107280012638019
15.20957113696418 285.7581372193446 0.7132451773569892
15.214798691917597 287.7169921382486 0.7140866336004823
15.220026246871013 289.66177980849767 0.7173110404064549
15.22525380182443 290.2187456787837 0.7173142475177088
15.230481356777846 287.310233479502 0.7143993902271869
15.235708911731262 282.83968978314255 0.7093035453546288
15.240936466684678 281.53943656312305 0.7068141894216493
15.246164021638094 284.5118499322928 0.7120849594563017
15.25139157659151 287.15876523672114 0.7149868725653312
15.256619131544927 287.6149984694206 0.7157652877153214
15.261846686498343 282.85490527788374 0.7098137121125151
15.267074241451759 280.48605844233293 0.7060260739428592
15.272301796405175 279.7172527218163 0.7050039730305162
15.277529351358591 280.5752094859216 0.7056654292716389
15.282756906312008 280.50888930942 0.705406517245565
15.287984461265424 281.3254483146339 0.7063012308481771
15.29321201621884 280.13361153820574 0.7055062022819137
15.298439571172256 282.13209646141485 0.7079721587857243
15.303667126125672 287.4556135638416 0.7150432428641352
15.308894681079089 292.7739517044835 0.7210932686084625
15.314122236032505 296.3812164177015 0.7255440658041401
15.319349790985921 295.2646512079063 0.7237947813995689
15.324577345939337 298.8157778197867 0.7277757713970578
15.329804900892753 301.94712855710577 0.7313729347494089
15.33503245584617 306.5154206725894 0.736716118216663
15.340260010799586 304.087113412162 0.7332751359345484
15.345487565753002 302.3248707917234 0.730812155687349
15.350715120706418 301.34425224236605 0.7299779541930705
15.355942675659835 302.0101802661982 0.7302549430671911
15.36117023061325 302.06719178889296 0.7305643445221465
15.366397785566667 303.0470403138251 0.7312148408896081
15.371625340520083 306.04308642822883 0.7347872808105789
15.3768528954735 306.56438123363836 0.7360406845680874
15.382080450426916 304.91907756391856 0.7338641846570731
15.387308005380332 303.1475681858992 0.7315000127343301
15.392535560333748 299.06078118659104 0.7267181069050851
15.397763115287164 299.13702576646733 0.7351070576919116
15.40299067024058 300.2212227443295 0.7432490525706775
15.408218225193997 298.8816333589621 0.7466712415732357
15.413445780147413 301.30352256164707 0.7538625070534826
15.418673335100829 302.0103563089413 0.7591260667170212
15.423900890054245 301.20449368685195 0.7612774175422681
15.429128445007661 304.40248248624346 0.7677923877169818
15.434355999961078 301.78857139988094 0.7673493604914821
15.439583554914494 303.02583334394234 0.7715221699234204
15.44481110986791 302.8825833368199 0.7742807744382784
15.450038664821326 301.93772784471446 0.7753498930522782
15.455266219774742 299.2365304098028 0.7735725787081873
15.460493774728159 296.2103867396494 0.7725731210293534
15.465721329681575 297.19564560241287 0.7769425635354493
15.470948884634991 298.9687401444628 0.7819548932174395
15.476176439588407 301.608061386487 0.7872154725476105
15.481403994541823 301.9058633175251 0.7895424820970743
15.48663154949524 300.43635343950154 0.790510135386088
15.491859104448656 301.0362597431778 0.7936327056525311
15.497086659402072 298.91451575170385 0.7927517273639137
15.502314214355488 300.09900360573 0.7950100409193916
15.507541769308904 298.5101397880418 0.793383710489881
15.51276932426232 294.9933565300495 0.7902860245638242
15.517996879215737 294.45940843703613 0.7921977756366719
15.523224434169153 292.2331108881162 0.7909749802453283
15.52845198912257 292.9698558433091 0.7935883779297752
15.533679544075985 293.85542628764364 0.7964222941801643
15.538907099029402 295.72043603379876 0.799915245566898
15.544134653982818 296.8728241509826 0.8032595186575368
15.549362208936234 297.4976648084625 0.8052290827360876
15.55458976388965 295.9963196252348 0.8063470706217398
15.559817318843066 294.45998133227994 0.807815183711422
15.565044873796483 289.2111887093277 0.8024625543446534
15.570272428749899 286.5239066535085 0.8000354057898548
15.575499983703315 283.06496220653287 0.7952828625918474
15.580727538656731 280.99859058423334 0.7950761131843326
15.585955093610147 277.7633227820335 0.792484571509414
15.591182648563564 276.59369420982404 0.7917494387515337
15.59641020351698 275.2254130038666 0.7918266378184242
15.601637758470396 276.51881770693615 0.7940741691256157
15.606865313423812 277.95286933431765 0.7991228404340396
15.612092868377228 276.5705870565904 0.7998252025311244
15.617320423330645 279.1792741423005 0.8052603077185706
15.62254797828406 278.2780206148439 0.8046964143418743
15.627775533237477 280.6250801806447 0.8084538978661719
15.633003088190893 276.242873050754 0.8017815517123251
15.63823064314431 271.66286190603773 0.7934325101365507
15.643458198097726 268.3353574381023 0.7779249565515888
15.648685753051142 267.15434300702896 0.7706991782123621
15.653913308004558 267.51092272478394 0.7672290547468614
15.659140862957974 269.2952412859759 0.7671917581548747
15.66436841791139 268.84194156527883 0.7635122364451461
15.669595972864807 270.2426048803359 0.7626558281466269
15.674823527818223 269.34108932544854 0.7588273846435388
15.680051082771639 268.50164600082735 0.7555642155663777
15.685278637725055 268.84604135196224 0.7549585530524875
15.690506192678471 269.12093641760924 0.7550652045294216
15.695733747631888 272.55184718454404 0.7584857023030528
15.700961302585304 272.57193040544 0.7583866776655677
15.70618885753872 273.1772328695319 0.7580967116491856
15.711416412492136 271.2146988143846 0.7528096905913322
15.716643967445552 270.7857676071647 0.7496678878845502
15.721871522398969 272.43859708267377 0.7500772024466901
15.727099077352385 273.91717876520147 0.7508168014236091
15.732326632305801 275.88428415025646 0.7539208852946445
15.737554187259217 275.60354480252136 0.7521314819247429
15.742781742212633 277.4809843293499 0.753715954718558
15.74800929716605 282.21427585200416 0.7599052862851022
15.753236852119466 283.176233229731 0.7599327001606768
15.758464407072882 284.19805149632424 0.758952724002317
15.763691962026298 283.4449136116773 0.7560943237415181
15.768919516979715 283.7625908460393 0.7557797029217264
15.77414707193313 285.15180959958644 0.7568810375618604
15.779374626886547 282.6074074099946 0.7544830122129648
15.784602181839963 280.2124045924983 0.7511426326734301
15.78982973679338 281.4666870479447 0.7523964107175196
15.795057291746796 283.2108955286486 0.7540921413350786
15.800284846700212 285.2345392037071 0.7561752804075492
15.805512401653628 286.27047993197044 0.7563138652037903
15.810739956607044 286.60963825980804 0.7551567437665108
15.81596751156046 284.0390981611197 0.7513611810855039
15.821195066513877 281.8995521082253 0.748558393855784
15.826422621467293 280.5214975267836 0.7471009318276649
15.831650176420709 280.41356392068593 0.7476537940666348
15.836877731374125 279.27151770572056 0.745210459358968
15.842105286327541 278.4897000669497 0.7431131745279925
15.847332841280958 278.60824753356815 0.7422187881228935
15.852560396234374 275.89881332058684 0.7372843097911719
15.85778795118779 276.35034277193284 0.7382679348330533
15.863015506141206 274.0055917519869 0.7348282450577679
15.868243061094622 271.9476484645941 0.732015977237945
15.873470616048039 269.9170241323817 0.7295827885342682
15.878698171001455 268.55062380736473 0.728572925428374
15.883925725954871 270.6685716677409 0.7315608320038856
15.889153280908287 275.3409963578225 0.7372972825230478
15.894380835861703 277.7756092068258 0.7391220265216047
15.89960839081512 278.4260394685376 0.7390715009275065
15.904835945768536 278.75624886324323 0.7384400305633353
15.910063500721952 279.9890816571529 0.7403471929946576
15.915291055675368 280.00772676327745 0.7394499401631425
15.920518610628784 278.59397109431455 0.7375974126286418
15.9257461655822 276.3056267787506 0.7337165173461182
15.930973720535617 274.530935964567 0.7307193902985788
15.936201275489033 272.8236767361155 0.727861490098742
15.94142883044245 274.9290687535391 0.7300913082086488
15.946656385395865 277.5995068962869 0.7352905906010336
15.951883940349282 278.22842276305266 0.7360262468995825
15.957111495302698 281.74761632788784 0.7403864372950384
15.962339050256114 282.0795169774598 0.7407497804129051
15.96756660520953 284.039936279259 0.741369301087213
15.972794160162946 282.451170391818 0.7394298110099778
15.978021715116363 281.2404940948475 0.736571654936002
15.983249270069779 280.1735001643379 0.7354455289194171
15.988476825023195 281.40208309387384 0.7377813791292255
15.993704379976611 280.461077712583 0.7378377389515056
15.998931934930027 280.1493543867519 0.7388162938951751
16.004159489883442 277.0548938361625 0.7358181868803227
16.009387044836856 277.843018455319 0.7359686199808064
16.01461459979027 278.0539762137717 0.7338073573754148
16.019842154743685 279.2722549535642 0.7354707401736206
16.0250697096971 276.4647736040152 0.7324591280629115
16.030297264650514 274.67348669612 0.7306614454562614
16.03552481960393 274.7165836002948 0.7314915001850834
16.040752374557343 276.37914936346976 0.7332758039911338
16.045979929510757 280.84685940289563 0.7392878013787546
16.05120748446417 283.5710686182365 0.7423801683253932
16.056435039417586 288.99865797556487 0.7477204424883729
16.061662594371 290.5937407716381 0.748209429148307
16.066890149324415 294.43461210683535 0.7512553040322392
16.07211770427783 298.4591729019639 0.7556321437670617
16.077345259231244 302.3700113689185 0.7612746095292987
16.08257281418466 307.74523542704844 0.7689165607422482
16.087800369138073 313.4019157424851 0.7762276632002743
16.093027924091487 316.2014051304188 0.7793903102550936
16.0982554790449 317.58404763294226 0.7790127435807955
16.103483033998316 318.7858314554982 0.7797692085689415
16.10871058895173 321.6008813992301 0.7835359787670586
16.113938143905145 322.53535617050215 0.7849341503204186
16.11916569885856 319.65796527222335 0.7824291289557905
16.124393253811974 317.23706257369724 0.780574595256925
16.129620808765388 316.4735940601556 0.7804721292115702
16.134848363718802 316.397458730985 0.7805967925553893
16.140075918672217 316.37343695900836 0.7791396698614218
16.14530347362563 318.39020229257903 0.7809722744041873
16.150531028579046 322.0701633174898 0.7851359837609149
16.15575858353246 326.9227232309277 0.7907052749426747
16.160986138485875 327.85852385226434 0.7909147088513723
16.16621369343929 324.47816874480475 0.7857789053957541
16.171441248392703 318.4508773829935 0.7780145740361333
16.176668803346118 315.15132498635995 0.7745227051584708
16.181896358299532 309.680405066038 0.768381865245614
16.187123913252947 305.7703391167882 0.7639011475776761
16.19235146820636 295.9644829510024 0.7519193455936233
16.197579023159776 288.93982715446 0.7428799034673595
16.20280657811319 284.5816510429297 0.7382687342199851
16.208034133066604 282.6306257349752 0.7370468776580014
16.21326168802002 280.0707697305717 0.7350409194433367
16.218489242973433 276.22924819561473 0.7302011277450363
16.223716797926848 274.23289800475925 0.7269761771850616
16.228944352880262 273.16790470458807 0.7247433512267623
16.234171907833677 273.96026758161946 0.7250634988650204
16.23939946278709 272.9888832218627 0.7236222972793271
16.244627017740505 269.4557490519661 0.7200466279551866
16.24985457269392 264.12219748601797 0.7136692159156233
16.255082127647334 261.3477823720877 0.7119742201336579
16.26030968260075 258.00318780391905 0.7075250348289779
16.265537237554163 260.570369749586 0.7110033441636782
16.270764792507578 258.173111436083 0.7069969447981316
16.275992347460992 256.3077393980686 0.7038149237400635
16.281219902414406 254.97882805536545 0.702981114582109
16.28644745736782 252.16524534209657 0.6987392567472661
16.291675012321235 253.16458065059737 0.7000537823398697
16.29690256727465 254.39432899566862 0.7008077133798809
16.302130122228064 253.04355868724187 0.69855508302168
16.30735767718148 258.4579169118486 0.7062074476303016
16.312585232134893 256.84955622598676 0.70251731708867
16.317812787088307 258.35539583289733 0.7051421586675981
16.323040342041722 256.3160227504347 0.7018728621191455
16.328267896995136 255.61727178725636 0.7013489137853837
16.33349545194855 254.71248541171664 0.6991864099748355
16.338723006901965 257.43974543029327 0.7023075208128849
16.34395056185538 260.0998477494556 0.7039384206978163
16.349178116808794 262.1046842770827 0.7070288105957796
16.35440567176221 265.7692459221083 0.7109489621057826
16.359633226715623 267.3363356032478 0.7126813844624288
16.364860781669037 270.1376818502636 0.7169268672660365
16.37008833662245 274.08797304154746 0.721856976058612
16.375315891575866 274.6712953928826 0.7223904132137681
16.38054344652928 274.4258855478099 0.7206807275915034
16.385771001482695 278.58263409892953 0.725275130884015
16.39099855643611 282.9196253752208 0.73059998599597
16.396226111389524 284.5708297419707 0.7318638072994478
16.401453666342938 286.7037138107718 0.7344071888346471
16.406681221296353 285.73649697043703 0.7328360872002392
16.411908776249767 287.8975554065518 0.734851044015154
16.41713633120318 290.37917058443117 0.7390221757628017
16.422363886156596 288.56481855328275 0.7373443307644268
16.42759144111001 284.36323772028027 0.7321339063692103
16.432818996063425 279.3551296202721 0.7256875185185444
16.43804655101684 277.4178282292303 0.72247900550324
16.443274105970254 274.5701059615236 0.7193570636678869
16.448501660923668 273.4575538361118 0.7176062297844752
16.453729215877082 271.4710156490876 0.7131218418360874
16.458956770830497 270.6836589314441 0.7128936028845306
16.46418432578391 270.9339228935206 0.7135351633958883
16.469411880737326 270.3832745138377 0.7133464151036122
16.47463943569074 269.4575422846222 0.7121421237479608
16.479866990644155 264.23015514238244 0.7051228550222809
16.48509454559757 262.24927065010803 0.7027377335082572
16.490322100550983 264.9488974708111 0.7071513756972712
16.495549655504398 267.8783715823822 0.7107093054615409
16.500777210457812 272.10271301333563 0.7155933400833262
16.506004765411227 275.0819754237868 0.7182803697532049
16.51123232036464 274.4194593945124 0.7166150762894924
16.516459875318056 273.77479645478763 0.7169888041944599
16.52168743027147 271.28598948531913 0.7136407923332088
16.526914985224884 270.7546729946888 0.7144479870224757
16.5321425401783 270.13945204675275 0.7133648193812814
16.537370095131713 268.76506167321907 0.7113498114568318
16.542597650085128 265.69074053642134 0.7072685492103165
16.547825205038542 263.38244712028853 0.7035505241713569
16.553052759991957 262.7916161396412 0.7024685643548197
16.55828031494537 261.37150255477655 0.7006753869591141
16.563507869898785 260.0875520226015 0.6986262043561077
16.5687354248522 258.32213792393395 0.6961744830310566
16.573962979805614 258.62723069101236 0.6966093984338262
16.57919053475903 260.91114640962303 0.6993281265784563
16.584418089712443 261.4479108559286 0.7009315021924784
16.589645644665858 260.8567533790437 0.7000921464927502
16.594873199619272 258.7330597141555 0.6964058357282675
16.600100754572686 257.5546144154081 0.6957183199826438
16.6053283095261 256.95754156196034 0.696230163726071
16.610555864479515 257.14770738958657 0.6956819893050854
16.61578341943293 253.91838633596956 0.6904838596150861
16.621010974386344 250.55162597400485 0.6843816113656098
16.62623852933976 249.80121856044374 0.6838028165028469
16.631466084293173 250.68402282960534 0.6860537165667983
16.636693639246587 252.13363665339665 0.6869598773985627
16.641921194200002 255.49632659918908 0.6903151102202949
16.647148749153416 257.4573496084667 0.6919551389856917
16.65237630410683 257.5074223209754 0.6915975771934202
16.657603859060245 254.0151777478297 0.6870126880061397
16.66283141401366 250.95142819496493 0.6832469354387113
16.668058968967074 250.25493003896793 0.684769381215515
16.67328652392049 247.10079300240304 0.6825591796783279
16.678514078873903 245.96019386846842 0.6813811227844876
16.683741633827317 245.86411595616534 0.6802175666159966
16.68896918878073 243.84573668029614 0.6766611044858388
16.694196743734146 240.46202842421877 0.6704959032436658
16.69942429868756 237.9593833837471 0.6668378322473073
16.704651853640975 238.62807927795353 0.6681161051927546
16.70987940859439 241.88747019922826 0.6728455939104553
16.715106963547804 242.10397244133458 0.6726495520183849
16.720334518501218 239.14639792482905 0.6686190123255976
16.725562073454633 237.7991643409983 0.6666155136017317
16.730789628408047 238.01859215436173 0.6674389722171873
16.73601718336146 239.4490781883867 0.6697055790612666
16.741244738314876 239.423742318173 0.670188574441549
16.74647229326829 237.85076712295609 0.6681459003346099
16.751699848221705 238.5887337684083 0.6693790445158689
16.75692740317512 234.6719845156165 0.6633391438969566
16.762154958128534 236.3283970629226 0.665334421156423
16.767382513081948 233.83522626907268 0.6621104341688192
16.772610068035362 235.53645332248402 0.6664931131335272
16.777837622988777 236.4279982906446 0.6685741727525064
16.78306517794219 237.10991182471528 0.6678332307462316
16.788292732895606 237.29557408928218 0.6666853404801668
16.79352028784902 234.31051242257493 0.6619568672459184
16.798747842802435 232.81209777292776 0.6586802124695755
16.80397539775585 232.71826986061436 0.659635579745842
16.809202952709263 232.86528277546293 0.6603018314704584
16.814430507662678 230.50890127114465 0.656243448998059
16.819658062616092 228.4364659168442 0.6529746248602932
16.824885617569507 226.8490223241041 0.6498825425780206
16.83011317252292 225.68939446944285 0.6492948191142699
16.835340727476336 228.18379371651616 0.6531245524602004
16.84056828242975 227.81972127991338 0.6528532172174204
16.845795837383164 228.92488554616833 0.6529570926193167
16.85102339233658 225.80310679888214 0.6487531032755144
16.856250947289993 227.99710712062446 0.6515945027534534
16.861478502243408 228.30114385843277 0.6533949805369437
16.866706057196822 230.48386647529782 0.6560816044731259
16.871933612150237 230.66216450702416 0.6557747741535438
16.87716116710365 231.29829973905288 0.6581645894467327
16.882388722057065 228.62178776019573 0.6566520599369687
16.88761627701048 225.81916725909255 0.6551128438875241
16.892843831963894 224.2770814752004 0.6526277515717568
16.89807138691731 225.33151246120164 0.6526478696678338
16.903298941870723 226.32237029380252 0.6524417975612669
16.908526496824138 224.12664304922578 0.6478248166711899
16.913754051777552 224.82297269900755 0.6490108058691237
16.918981606730966 226.70462743137003 0.6517543519801713
16.92420916168438 228.0548769404673 0.6542221584951393
16.929436716637795 225.40121003515654 0.6505123240372378
16.93466427159121 224.27426390799138 0.6489251438673821
16.939891826544624 223.14907243313667 0.6469375897340879
16.94511938149804 223.5026324147293 0.6472787710080988
16.950346936451453 224.81328057889172 0.6489918092635365
16.955574491404867 223.8888479482781 0.6470990506376273
16.960802046358282 226.44689320678597 0.6506039508027864
16.966029601311696 228.33482668862632 0.6516572552067978
16.97125715626511 227.54041289520944 0.6503739766572375
16.976484711218525 225.39873022043088 0.6490186774845692
16.98171226617194 223.4435355921795 0.6462685616674545
16.986939821125354 222.75065102861882 0.6471020411501683
16.99216737607877 223.11073263779102 0.6474461760422802
16.997394931032183 221.9128712475668 0.6447437099700783
17.002622485985597 223.30857566751857 0.6464130764806962
17.00785004093901 225.64240539380395 0.6480717144166686
17.013077595892426 230.96909880272335 0.655465855338276
17.01830515084584 231.74266829688472 0.6552251435125797
17.023532705799255 233.1385052668395 0.6570914433667233
17.02876026075267 230.89252742078372 0.6552122936815825
17.033987815706084 231.0703884324162 0.6550769330513965
17.039215370659498 229.73111010501336 0.6535898522363549
17.044442925612913 227.39648983767987 0.6502234688859556
17.049670480566327 226.1731529473245 0.6503135479673262
17.05489803551974 227.39368719854312 0.6544971314472116
17.060125590473156 230.55863582249393 0.658131655083238
17.06535314542657 229.63077510200512 0.6569933337931441
17.070580700379985 231.58336618464006 0.6584003794502455
17.0758082553334 230.26151807067112 0.6544471916112912
17.081035810286814 231.1763203587012 0.6549984962399945
17.086263365240228 232.36949350676088 0.6557661917243313
17.091490920193642 231.9651849086799 0.6552109540896012
17.096718475147057 230.0113825128714 0.6525943916190902
17.10194603010047 228.91739388894257 0.6512373217657234
17.107173585053886 228.8945717408195 0.6519364839605752
17.1124011400073 229.89168590470797 0.6523763250102252
17.117628694960715 229.77103203395743 0.6513886748242442
17.12285624991413 229.25852037051214 0.651171815893138
17.128083804867543 230.68863418010946 0.6532086327666963
17.133311359820958 233.88186166556997 0.6580570005393995
17.138538914774372 234.900115893771 0.6591004169132724
17.143766469727787 236.76087016451746 0.6611650095867494
17.1489940246812 238.7007549436691 0.663676127240931
17.154221579634616 240.63938196194064 0.6664134308441045
17.15944913458803 241.85893102879962 0.669046554965645
17.164676689541444 243.6096594968507 0.6700458893749439
17.16990424449486 245.11006777420775 0.6709173343833467
17.175131799448273 249.29100816034816 0.6756515208709344
17.180359354401688 250.03472598239813 0.675711894096113
17.185586909355102 250.79244485237615 0.6765657168006691
17.190814464308517 248.2956085692539 0.6726844519767664
17.19604201926193 251.21644862474668 0.6769744954351251
17.201269574215345 255.08256041488323 0.6825714776877718
17.20649712916876 256.7470625487476 0.686534729148214
17.211724684122174 255.07446824367105 0.6846062921776178
17.21695223907559 254.21233701269892 0.6830570042621517
17.222179794029003 253.82941238853408 0.6821669655022081
17.227407348982418 257.11240564008784 0.68638064914893
17.232634903935832 256.8610553290473 0.6851579724149338
17.237862458889246 254.20247844484007 0.6815101340806383
17.24309001384266 248.43801210851723 0.6743488245748217
17.248317568796075 247.8227262139361 0.6736127173927463
17.25354512374949 247.6705597732107 0.6732581789784231
17.258772678702904 248.22920257662133 0.6731995729842432
17.26400023365632 246.52389079659744 0.6711008655672032
17.269227788609733 244.45560868287657 0.6690589732687852
17.274455343563147 241.44675168929666 0.6655212813629493
17.279682898516562 241.4859342013058 0.6663649005271058
17.284910453469976 240.85179341437663 0.6644297089288997
17.29013800842339 244.40751315990522 0.6700405305872654
17.295365563376805 243.95717548516146 0.6680789122854797
17.30059311833022 245.79283405868455 0.6710789716159753
17.305820673283634 246.45780369980872 0.6719927393542627
17.31104822823705 246.36161804384597 0.6723523277822498
17.316275783190463 247.54691122138422 0.67416277593345
17.321503338143877 245.88807259238868 0.6714821413760472
17.32673089309729 246.79674505491485 0.6732420124924311
17.331958448050706 248.03416190934848 0.6736648505269702
17.33718600300412 248.2074771340924 0.6733684980743614
17.342413557957535 250.38960345560045 0.6759983165459795
17.34764111291095 249.69632447083418 0.6756668739746835
17.352868667864364 250.04155492210555 0.6767543739853724
17.358096222817778 248.8424201286406 0.6746551890293833
17.363323777771193 249.42792020743354 0.6751200657992462
17.368551332724607 247.76590078830571 0.6723649514444098
17.37377888767802 244.20135620935386 0.6672556557569547
17.379006442631436 242.52394544769706 0.6656998286709092
17.38423399758485 239.80958909548826 0.6621111720800092
17.389461552538265 237.97722088275484 0.660850130487747
17.39468910749168 236.9883558243375 0.6602038029785129
17.399916662445094 237.14335391797033 0.6603391803323027
17.405144217398508 241.46284147174143 0.6654512834818488
17.410371772351922 242.429413036028 0.6668844768800037
17.415599327305337 246.13374100135655 0.6711768801220319
17.42082688225875 246.77887892876365 0.6729667842580891
17.426054437212166 245.39654085508224 0.6724498653018792
17.43128199216558 242.81997353898592 0.6695128253435126
17.436509547118995 240.04786216241467 0.6638266237211393
17.44173710207241 240.95289198498259 0.6635729037306829
17.446964657025823 241.86796193108515 0.6643713750128408
17.452192211979238 243.2831303539826 0.6673849041543931
17.457419766932652 243.23114553200753 0.6679057621442849
17.462647321886067 243.10722815265524 0.6683931603382471
17.46787487683948 243.4458469797698 0.6695699676793626
17.473102431792896 244.3901269177745 0.6703800226700181
17.47832998674631 243.4083316292073 0.6691631977475756
17.483557541699724 241.9038055288139 0.6657964034859047
17.48878509665314 240.71785801453314 0.6637146871043575
17.494012651606553 240.35219306990095 0.6626975078614634
17.499240206559968 242.03733762508296 0.6654863971801498
17.504467761513382 245.75147137286842 0.6717723095671295
17.509695316466797 251.2136584674445 0.6800006544826858
17.51492287142021 252.75420972135694 0.6821365266427717
17.520150426373625 251.36391893071712 0.6808808231113745
17.52537798132704 248.98875436988013 0.6765178739272562
17.530605536280454 247.30679749453228 0.6740703489365477
17.53583309123387 247.89032666045958 0.6750051036234592
17.541060646187283 248.0315765903537 0.6735387809385361
17.546288201140698 247.6007909843112 0.6732439660584773
17.551515756094112 247.66988781102074 0.6729978210233788
17.556743311047526 250.92390845307202 0.6769479898293342
17.56197086600094 253.43194036632354 0.6787740873151382
17.567198420954355 254.7396368693344 0.679744745586947
17.57242597590777 254.37408962882475 0.6794369731186808
17.577653530861184 250.2305392952857 0.6744583794698158
17.5828810858146 247.2723286856932 0.6713002008391011
17.588108640768013 247.74468239115353 0.6728382052009313
17.593336195721427 254.09476728903073 0.681224761613767
17.598563750674842 258.5558781225941 0.6870430653028049
17.603791305628256 261.0633560997939 0.6905183801530311
17.60901886058167 260.00225798605163 0.6883354696470319
17.614246415535085 258.1487014085427 0.6856837743108788
17.6194739704885 259.3647064481403 0.6855657946937592
17.624701525441914 257.20617977778875 0.6810470727313621
17.62992908039533 259.49338840539497 0.6854278457093915
17.635156635348743 261.7455519171835 0.6878596484568629
17.640384190302157 265.0817931682095 0.692867677654138
17.64561174525557 267.79385959967925 0.6951338627632389
17.650839300208986 267.92898119955026 0.6956984699551415
17.6560668551624 269.16012750378246 0.6980449955184291
17.661294410115815 272.7094513046389 0.7036015949581679
17.66652196506923 278.21408566398884 0.7104406825257791
17.671749520022644 280.0610671584215 0.7115890217502433
17.676977074976058 282.9802464673798 0.7141769593132841
17.682204629929473 285.9676973738411 0.7165075319311996
17.687432184882887 288.7780979450893 0.7202015455210176
17.6926597398363 292.9528753239691 0.7251880438003736
17.697887294789716 296.32175933751444 0.7298035970465345
17.70311484974313 299.85553814238614 0.7348907204011839
17.708342404696545 301.6097883399453 0.7366085240081323
17.71356995964996 302.22808316161485 0.7375221613453188
17.718797514603374 304.4354098547763 0.7400383470204367
17.724025069556788 306.02857667665637 0.7414214199745027
17.729252624510202 308.48729558360344 0.7435814847946198
17.734480179463617 309.8560937868109 0.7442424116129129
17.73970773441703 309.1316129767219 0.7427458459896578
17.744935289370446 304.68537714378374 0.7378369061781638
17.75016284432386 305.5438946209999 0.7392478341011535
17.755390399277275 310.6378644208458 0.7453980685188145
17.76061795423069 312.83491471207856 0.7478921170121047
17.765845509184103 313.74765024403627 0.7482637143320605
17.771073064137518 310.31950801768477 0.7446025500885781
17.776300619090932 307.1212821018336 0.74089476806418
17.781528174044347 303.6949388261833 0.7368543470339651
17.78675572899776 299.6449553147528 0.7319831773808371
17.791983283951176 295.17021348860743 0.7264362617039865
17.79721083890459 290.19662477361703 0.720952994294427
17.802438393858004 285.9225341894184 0.7161881111238204
17.80766594881142 285.61760268042514 0.7160968407441965
17.812893503764833 281.73217098686393 0.7118471661871143
17.818121058718248 279.16882536568687 0.7092956133562317
17.823348613671662 273.3195724810065 0.7019857880394562
17.828576168625077 270.5252076535353 0.6995181216266153
17.83380372357849 268.8524868633184 0.6972595482372603
17.839031278531905 265.5033973437839 0.6928097958685984
17.84425883348532 263.5577768594909 0.6904050115175037
17.849486388438734 262.22349911750644 0.6879025133069447
17.85471394339215 263.63022142762486 0.6895607767407091
17.859941498345563 262.7641063286666 0.6885506986397445
17.865169053298978 263.8486771514061 0.6899895559752585
17.870396608252392 264.60831887407244 0.6916650395523825
17.875624163205806 263.54175346350723 0.6901036759311207
17.88085171815922 265.7950415329809 0.6928261463503455
17.886079273112635 267.988178273065 0.6946904291807633
17.89130682806605 274.8211517642006 0.7023002058137355
17.896534383019464 279.0260918713357 0.7073744098570549
17.90176193797288 285.6386764260364 0.715313912731424
17.906989492926293 292.455200950221 0.7236933231902518
17.912217047879707 297.98138706330036 0.7299581755713905
17.917444602833122 304.568453932401 0.736764249240934
17.922672157786536 309.6355263757118 0.7426766291021071
17.92789971273995 311.8421959825765 0.7458852099363786
17.933127267693365 317.1366617370198 0.7514392426076839
17.93835482264678 317.7379734862502 0.752457382060834
17.943582377600194 317.2010332645745 0.7513904960243969
17.94880993255361 318.6628910602867 0.752922315654074
17.954037487507023 317.78982472113023 0.7522282118787602
17.959265042460437 316.523431281949 0.7509622580743454
17.96449259741385 306.20096001739205 0.7395660144561363
17.969720152367266 298.3858316671974 0.731105496150535
17.97494770732068 289.9853147042447 0.7206362975600296
17.980175262274095 284.30048901132545 0.7149378901796865
17.98540281722751 279.7157017915651 0.7102618505426118
17.990630372180924 277.0039972768151 0.7071026777291516
17.995857927134338 275.22083896411397 0.704922989139395
18.001085482087753 272.6542646420902 0.7000115795916342
18.006313037041167 270.52811478878743 0.697725031344222
18.01154059199458 267.1470811518597 0.6931512330894135
18.016768146947996 264.8077185735066 0.689718736361362
18.02199570190141 262.4488879495516 0.6872105808282329
18.027223256854825 259.72627270326313 0.6840673447604231
18.03245081180824 257.8898522910391 0.6837715109045177
18.037678366761654 256.76897555557116 0.6819517486890018
18.042905921715068 253.6658094885809 0.6761002393895348
18.048133476668482 254.47685943287948 0.6775892281870192
18.053361031621897 256.3784796703274 0.6798481309931573
18.05858858657531 257.8759343150163 0.6821021611729994
18.063816141528726 257.9935832154704 0.6828366634375311
18.06904369648214 254.09373167288993 0.6770448969418047
18.074271251435555 254.9871678767502 0.6784052876820109
18.07949880638897 256.10075556450437 0.6791146227197985
18.084726361342383 257.8712422455723 0.6811437250750764
18.089953916295798 258.58527490708923 0.6830872497146945
18.095181471249212 258.8085987781993 0.6832058646481883
18.100409026202627 261.4672693031694 0.6865172499068727
18.10563658115604 261.64901711448266 0.6855545608014831
18.110864136109456 263.42343729786546 0.6870839148621781
18.11609169106287 266.46891173295717 0.6918411165418391
18.121319246016284 272.32591080799466 0.6989009671676897
18.1265468009697 275.2887599173001 0.7030955957806305
18.131774355923113 279.0201042626207 0.7079180306179162
18.137001910876528 281.85240111667923 0.7118974534131257
18.142229465829942 284.16480614747604 0.7148971591260809
18.147457020783357 289.17473214752295 0.7198721453526067
18.15268457573677 292.14616863034394 0.7235184157166864
18.157912130690185 299.33665399052757 0.7320797363250142
18.1631396856436 302.8615530430439 0.7365002436726871
18.168367240597014 307.8759962116547 0.7417307888787351
18.17359479555043 311.51902095713973 0.7457106484927688
18.178822350503843 316.6831559817765 0.7508415386495987
18.184049905457258 320.55284075714417 0.7550052469805145
18.189277460410672 326.0102632621406 0.7613516914204448
18.194505015364086 329.7908651870218 0.7656332626642476
18.1997325703175 330.5350119058991 0.7665557736189954
18.204960125270915 335.04156239693566 0.7717015287909923
18.21018768022433 338.67966357227647 0.7755736374456627
18.215415235177744 341.64693462139456 0.779366462143742
18.22064279013116 346.32254020483595 0.7844539798155696
18.225870345084573 351.4718146535411 0.7897016207634553
18.231097900037987 354.8148423848286 0.7928316364752998
18.236325454991402 361.6790618850612 0.800220818913731
18.241553009944816 366.6940015546249 0.8056768504514435
18.24678056489823 375.04651061926296 0.8147736348992903
18.252008119851645 377.08292282003794 0.8172251616699041
18.25723567480506 376.91551557364807 0.816816804464889
18.262463229758474 375.28761501412623 0.8151495806879784
18.26769078471189 370.82092470446185 0.8100628184759774
18.272918339665303 364.57675334497543 0.8032602455904653
18.278145894618717 355.0613370714186 0.7929415407709166
18.28337344957213 347.59452093890854 0.7853231194326457
18.288601004525546 341.08248941914746 0.7781237860007805
18.29382855947896 335.3316237594008 0.772090589833302
18.299056114432375 327.492168075815 0.7629005468383733
18.30428366938579 316.1076973624166 0.7502762266039552
18.309511224339204 308.39621466874564 0.7417591261695867
18.314738779292618 301.5756072978914 0.733089385579925
18.319966334246033 297.92601477732796 0.7285655753634652
18.325193889199447 291.75178329549846 0.721013186656125
18.33042144415286 285.0944531901334 0.7136857439973321
18.335648999106276 280.9741320347598 0.7084671887319652
18.34087655405969 278.5249963016347 0.7054425773612546
18.346104109013105 276.8511871388754 0.7026718417958832
18.35133166396652 277.9597813326724 0.7047685590377507
18.356559218919934 275.8245846567056 0.7021561282199742
18.361786773873348 275.00192207175684 0.7020141351889663
18.367014328826762 274.66883087225455 0.7018853246846166
18.372241883780177 274.8685702806262 0.7031337047485656
18.37746943873359 277.1038318878116 0.7055569092571635
18.382696993687006 276.04333911200456 0.7037019821542663
18.38792454864042 277.7525603158962 0.706815630852817
18.393152103593835 279.2607569642208 0.7196922189410755
18.39837965854725 283.78434786212307 0.7325176879752717
18.403607213500663 288.20802173326086 0.7438198224775989
18.408834768454078 292.3095462599533 0.754007115321061
18.414062323407492 295.6056292535659 0.761904921598452
18.419289878360907 299.3164422859149 0.7701672751380708
18.42451743331432 302.44882427608337 0.7759980333257263
18.429744988267736 304.6566771268586 0.7825866049051013
18.43497254322115 303.67649460679627 0.7833146271061799
18.440200098174564 299.2172121110115 0.7816567919465168
18.44542765312798 295.2431340325561 0.780288879080747
18.450655208081393 291.4541017823113 0.7777414247215775
18.455882763034808 289.57305087771385 0.7786156885808363
18.461110317988222 289.0545585701033 0.7809973378705002
18.466337872941637 289.4496090062016 0.7834735090741619
18.47156542789505 289.4701355997986 0.7854494686518139
18.476792982848465 288.69465332208273 0.7857412480470541
18.48202053780188 289.29262724430004 0.7886076531174588
18.487248092755294 290.46486103729524 0.7931686134085775
18.49247564770871 292.7350054048184 0.7983090404001231
18.497703202662123 288.83814965935545 0.7960706888992313
18.502930757615538 286.9077728990924 0.7957825842645233
18.508158312568952 283.03067616783557 0.7912092759934406
18.513385867522366 285.79226766425677 0.7966642229336619
18.51861342247578 290.91156700811075 0.805293784626728
18.523840977429195 291.95255355698777 0.8098334917664598
18.52906853238261 291.5648709560378 0.8128113829462162
18.534296087336024 289.3204659171739 0.8125925553068295
18.53952364228944 287.0337266989313 0.8117637235642401
18.544751197242853 284.7722737167582 0.8091736734161021
18.549978752196267 286.3979331741993 0.813730562612611
18.555206307149682 284.16847165989776 0.8130683550619477
18.560433862103096 285.6790590856217 0.8176342424479934
18.56566141705651 285.7239380702207 0.8194473731434163
18.570888972009925 285.4770006085379 0.8200257638041826
18.57611652696334 283.0750747925595 0.8190158446749807
18.581344081916754 285.5495692976344 0.825150091597969
18.58657163687017 282.23005505321123 0.8205211572569423
18.591799191823583 283.8891754409496 0.8242314571715608
18.597026746776997 287.3143294831162 0.8306602526775992
18.60225430173041 290.1567392441541 0.8374502289685539
18.607481856683826 292.9638985126441 0.8446531934386506
18.61270941163724 292.0534805599134 0.8442475330795967
18.617936966590655 291.27283882220826 0.8435558150839791
18.62316452154407 293.17936020619226 0.8458096080809296
18.628392076497484 295.69088178451307 0.832748103845988
18.633619631450898 300.2992801498758 0.8306238445236593
18.638847186404313 305.551541479249 0.8322779217157722
18.644074741357727 310.35856569103487 0.8327893139721806
18.64930229631114 310.89045969279937 0.830196875982705
18.654529851264556 310.82111015922953 0.823739383530907
18.65975740621797 315.1632109986519 0.8271057768582111
18.664984961171385 315.78118069684 0.8251396571732235
18.6702125161248 318.550619870167 0.8260879386663758
18.675440071078214 325.5796962619171 0.8329846872044494
18.680667626031628 331.3876179899701 0.836523655370646
18.685895180985042 335.32494523858986 0.8388457473456881
18.691122735938457 336.089638815411 0.8375674812699682
18.69635029089187 339.7955870636765 0.8402266719904441
18.701577845845286 345.31045794240686 0.8460606666871088
18.7068054007987 352.6010690983801 0.8531279366372292
18.712032955752115 357.74271317009635 0.8572936306403601
18.71726051070553 361.2559854125876 0.8597994287098389
18.722488065658943 365.5910872400071 0.8632930387276607
18.727715620612358 365.57563204607374 0.862584609263374
18.732943175565772 365.4816327655305 0.8612689945991355
18.738170730519187 363.8719247663224 0.8577629847796518
18.7433982854726 362.08861780007334 0.8547369349265265
18.748625840426016 361.55357310262707 0.8523273158528413
18.75385339537943 360.66610338027084 0.8500694796125345
18.759080950332844 360.7536261024822 0.8490971508230449
18.76430850528626 358.34391335199024 0.8447833371540237
18.769536060239673 353.8621123002409 0.8395461741080632
18.774763615193088 348.99621034082907 0.8327639438179237
18.779991170146502 344.47382809693835 0.8257873452430923
18.785218725099917 338.88739684713903 0.8179813108475601
18.79044628005333 335.04348268558067 0.8116637038605331
18.795673835006745 333.3189469002687 0.8088708494765282
18.80090138996016 329.4639017320068 0.8035438782043621
18.806128944913574 327.7484891861378 0.8008530862684959
18.81135649986699 325.51262120384786 0.7974094478262738
18.816584054820403 326.4475890063567 0.7986307316564084
18.821811609773818 324.13275943456244 0.7947346559291043
18.827039164727232 324.11528114529114 0.7945688910960793
18.832266719680646 317.461887641503 0.7858385991094451
18.83749427463406 309.78074474207074 0.7765448932841055
18.842721829587475 305.86009819689355 0.7716100681454687
18.84794938454089 302.44818030694347 0.7672611416842369
18.853176939494304 302.05156120509156 0.7666711839757384
18.85840449444772 303.0554432519205 0.7672814780401164
18.863632049401133 299.7555892993833 0.7621387522239288
18.868859604354547 296.2787761916946 0.7570803854638603
18.87408715930796 295.46030181952386 0.7556094377215095
18.879314714261376 292.57883684873593 0.7518646738435836
18.88454226921479 290.9020432603975 0.7508151175330123
18.889769824168205 287.82329845782385 0.7459006822173433
18.89499737912162 286.9424777041506 0.7456105564204355
18.900224934075034 291.3022951881967 0.7512020632317294
18.90545248902845 290.3950971920556 0.75005425991182
18.910680043981863 288.0988795941293 0.7475025593855
18.915907598935277 287.2799355163433 0.7467966557955836
18.92113515388869 283.62605573262186 0.7426463116145386
18.926362708842106 283.94457131869177 0.7424412304819172
18.93159026379552 282.2168700746323 0.7387206187494908
18.936817818748935 278.42688621442187 0.7329218653367982
18.94204537370235 276.2169184320652 0.7293607787866894
18.947272928655764 277.3704548056812 0.7308223044789158
18.952500483609178 279.77604246540545 0.7339107630960625
18.957728038562593 281.9808137113733 0.7369490937215245
18.962955593516007 279.02371733288885 0.7334272716115043
18.96818314846942 276.9350074094887 0.7302499279673075
18.973410703422836 277.6803396027192 0.7299422062462753
18.97863825837625 279.28242342390064 0.7312305289607494
18.983865813329665 279.0739320166562 0.7314312676545816
18.98909336828308 277.61370172026113 0.7308409929997032
18.994320923236494 276.4724245249812 0.7292132966376428
18.999548478189908 277.2118299749176 0.7291492037273559
19.004776033143322 276.73389867618863 0.7267808213277334
19.010003588096737 278.20274645315544 0.7274437659211322
19.01523114305015 277.8330168903515 0.7261918115694348
19.020458698003566 277.40438041568564 0.7256953675334078
19.02568625295698 278.59725008484986 0.7267182642212451
19.030913807910395 279.4616385355819 0.7286518084656186
19.03614136286381 281.26566416222846 0.7307205554783234
19.041368917817223 280.34550935720085 0.7295990687441875
19.046596472770638 279.866581906407 0.7288201544439237
19.051824027724052 279.8696699431954 0.7279904153313653
19.057051582677467 281.18529917690773 0.7285710786365435
19.06227913763088 283.92344035381785 0.7313283269840223
19.067506692584296 285.5493542776575 0.7335738185418309
19.07273424753771 285.9758632302315 0.7341476387486273
19.077961802491124 287.03182123073924 0.7362623960081377
19.08318935744454 288.02003954137695 0.736795287140695
19.088416912397953 286.4495699410414 0.7340424129288696
19.093644467351368 286.91215477481836 0.7343130175011383
19.098872022304782 284.1893477958995 0.73001298185623
19.104099577258197 282.0900498484157 0.7273229209879276
19.10932713221161 281.39750724394963 0.7258118316215953
19.114554687165025 279.33947904043237 0.7228501798392376
19.11978224211844 278.15336531344997 0.7217802960356244
19.125009797071854 278.4899505026571 0.7227286565456854
19.13023735202527 278.10879538277044 0.7230038862467324
19.135464906978683 278.19451333456175 0.7224734962959488
19.140692461932098 276.84435867514924 0.7201921323242245
19.145920016885512 275.6354483881062 0.7189824394674021
19.151147571838926 275.5162408463867 0.7190354959169541
19.15637512679234 275.50114972343977 0.719237331270224
19.161602681745755 271.8464371008822 0.7154998526918572
19.16683023669917 271.7199296143214 0.714528580008003
19.172057791652584 270.4055213740015 0.7125926926719486
19.177285346606 270.44108355853024 0.712137448570268
19.182512901559413 270.6501974649752 0.7119942875694526
19.187740456512827 270.1221180650775 0.711239577282608
19.19296801146624 268.13009278460174 0.7078412674173709
19.198195566419656 265.87535792408516 0.7043937245117904
19.20342312137307 264.7457582465243 0.7035005415229754
19.208650676326485 265.28962969830934 0.7040100402828612
19.2138782312799 268.5068921024756 0.7093074083907456
19.219105786233314 270.0745827904031 0.7112374525828287
19.22433334118673 268.3848058901306 0.708577690990832
19.229560896140143 271.8089457912717 0.7134399770603612
19.234788451093557 273.94393530059114 0.714837947672946
19.24001600604697 274.3379954299493 0.7155220469615283
19.245243561000386 271.0158516782957 0.710950807551307
19.2504711159538 269.55307030565643 0.7089508352442259
19.255698670907215 270.9531830508677 0.7114729140227445
19.26092622586063 274.17491508765477 0.7140853384226432
19.266153780814044 274.82339534276605 0.7142736474616613
19.271381335767458 274.55709390690043 0.7141288004296685
19.276608890720873 272.71979371164144 0.7115284584990046
19.281836445674287 275.4117225711697 0.7151609261032317
19.2870640006277 276.84289253672455 0.7164664480864498
19.292291555581116 279.4368643062046 0.719885493379039
19.29751911053453 279.7335897342526 0.721844475922968
19.302746665487945 282.21460581301966 0.7248206405759685
19.30797422044136 284.6631193602475 0.7276237524457146
19.313201775394774 287.0882662051249 0.7294393559044774
19.318429330348188 290.14571891868167 0.7331167398218372
19.323656885301602 291.58731964792065 0.73435659237719
19.328884440255017 293.7475867674102 0.7363971898884248
19.33411199520843 295.0614367695005 0.7367044449691864
19.339339550161846 297.98805197742246 0.7403805951696105
19.34456710511526 298.6107260684986 0.7404331472376751
19.349794660068675 302.3680914310276 0.7451414264886117
19.35502221502209 307.1851999303755 0.7507609587976923
19.360249769975503 310.09530971101753 0.7538380094753611
19.365477324928918 313.5347017497677 0.7577438565037511
19.370704879882332 316.04033400749194 0.759922159856932
19.375932434835747 321.7085167946782 0.76719031107836
19.38115998978916 321.9285108538894 0.7675079322541356
19.386387544742576 322.7305634179593 0.7682095780188605
19.39161509969599 325.76301050354016 0.7722203824631241
19.396842654649404 328.11152915031994 0.7742023767389027
19.40207020960282 335.03015546665796 0.7818650822410748
19.407297764556233 336.34424071014917 0.7834557578742619
19.412525319509648 337.9734379510908 0.7846253849012546
19.417752874463062 338.73653486780006 0.7855255162917852
19.422980429416477 337.15834756628203 0.7834669269411646
19.42820798436989 335.13497437108396 0.7809846789931746
19.433435539323305 334.97143852648645 0.7814598528224934
19.43866309427672 337.5465053399555 0.7848722300129264
19.443890649230134 338.2142991334884 0.7858464142812549
19.44911820418355 336.78565407856973 0.7843842177275001
19.454345759136963 336.31714033949356 0.7838242827451519
19.459573314090377 337.41744837938637 0.7845670680645892
19.464800869043792 338.74079443642086 0.7854168534400258
19.470028423997206 340.6189998909159 0.7866411147675755
19.47525597895062 341.0261257203069 0.7879313074790782
19.480483533904035 340.53082560960235 0.7876672142611073
19.48571108885745 337.4225501581729 0.7837872442467864
19.490938643810864 339.28059518372555 0.7858851792695896
19.49616619876428 340.86436761109184 0.7871538762587276
19.501393753717693 344.5960121448896 0.7912400620860904
19.506621308671107 345.6424498808347 0.7923550973333281
19.51184886362452 347.1327072432957 0.7939580523633212
19.517076418577936 346.9774946254085 0.7938963976697069
19.52230397353135 345.7833560695896 0.7919791212641522
19.527531528484765 347.04055773669353 0.7931992246730719
19.53275908343818 348.39766094942934 0.7947216011328347
19.537986638391594 350.5239515095006 0.7973231020444054
19.54321419334501 350.8148735765443 0.7977976473869214
19.548441748298423 352.2091688746639 0.7998263127389056
19.553669303251837 355.5928984326661 0.8037042349844223
19.55889685820525 361.8771812287921 0.8103664831040951
19.564124413158666 366.79800250412376 0.8150623293468001
19.56935196811208 369.95091557032083 0.8180271943745133
19.574579523065495 370.64365612911143 0.8187341112839485
19.57980707801891 372.2575444892097 0.8205013569028324
19.585034632972324 374.77659637695 0.8233686645370345
19.590262187925738 378.30000432314614 0.8271843856180691
19.595489742879153 380.83507877012454 0.8298976069226398
19.600717297832567 385.35986669908965 0.8347502194487091
19.60594485278598 386.9022078672627 0.8363035612464527
19.611172407739396 386.3683429536342 0.835708391195362
19.61639996269281 384.52047202214084 0.8341475926260373
19.621627517646225 383.93753977868965 0.8336693198452906
19.62685507259964 383.331324420507 0.8331669505541413
19.632082627553054 385.975881975213 0.8357634042112165
19.637310182506468 384.74520383530006 0.8337414127370352
19.642537737459882 385.20375867801727 0.8341720133430786
19.647765292413297 385.42739665089414 0.8339456681577865
19.65299284736671 389.1552536051677 0.8383137890718072
19.658220402320126 391.7308400541747 0.8411696401230057
19.66344795727354 394.9597884638327 0.8449423194956561
19.668675512226955 396.5656469012375 0.8466234904144928
19.67390306718037 399.4915980210471 0.8491010631753286
19.679130622133783 402.61370677225506 0.8522359802445765
19.684358177087198 404.21976306754607 0.8537913319232636
19.689585732040612 406.057140774488 0.8554657267870315
19.694813286994027 406.2786363803787 0.8557857049676496
19.70004084194744 405.72817597847234 0.8550448191753058
19.705268396900856 401.8335086405094 0.8508259509812254
19.71049595185427 398.7302541988729 0.848034389076875
19.715723506807684 393.5150626875983 0.8421607977584264
19.7209510617611 389.57185523790196 0.8380702966679244
19.726178616714513 385.35231279191413 0.8333419080463808
19.731406171667928 381.6353800651746 0.8289227104316295
19.736633726621342 377.07900661196703 0.824180214446249
19.741861281574757 372.5580913980277 0.8191810743544304
19.74708883652817 368.85456577774943 0.8156867497560496
19.752316391481585 361.8934789303951 0.8080514387112394
19.757543946435 355.594075587132 0.801118506193924
19.762771501388414 351.21006624891635 0.7957198619341674
19.76799905634183 350.0926101111804 0.7945172902579561
19.773226611295243 349.75323162010943 0.7946186588738495
19.778454166248657 346.22338066171244 0.7915116601380816
19.783681721202072 343.53931075453096 0.7876993135238205
19.788909276155486 340.76500690449245 0.7845502543189617
19.7941368311089 339.0815419299654 0.7826757050449619
19.799364386062315 334.3462783581104 0.7770971483749232
19.80459194101573 330.4387959045505 0.7723039923936782
19.809819495969144 326.76463703711465 0.7667512261111677
19.81504705092256 325.6615129151302 0.7653265075181686
19.820274605875973 323.449105402097 0.7633759175490806
19.825502160829387 321.21206122413884 0.7609529821170897
19.8307297157828 319.7538058632185 0.759565909358175
19.835957270736216 316.1902782803973 0.7556475685345401
19.84118482568963 313.01504708466666 0.7520441544050599
19.846412380643045 310.606841123389 0.7497016552458725
19.85163993559646 310.3375595484311 0.7486954698806874
19.856867490549874 308.68500902261246 0.7462613848710825
19.86209504550329 308.0877443631265 0.7455818144340075
19.867322600456703 305.75465944619145 0.7434209455655829
19.872550155410117 307.13596225713127 0.7453828573122027
19.87777771036353 305.6022406143426 0.7432507613396554
19.883005265316946 306.7551557998491 0.7442588349743915
19.88823282027036 304.2859775401915 0.7407026451132095
19.893460375223775 304.4698366968585 0.7417786791317947
19.89868793017719 304.2016925567582 0.7420688946303968
19.903915485130604 304.62669608289076 0.7420951994147044
19.909143040084018 303.07326686652766 0.7396877042031452
19.914370595037433 301.5522344114891 0.7374401846935156
19.919598149990847 298.63324310755445 0.7332935792779227
19.92482570494426 298.80174078372426 0.733017121117685
19.930053259897676 299.1020973495265 0.7334415592684469
19.93528081485109 302.17352862322355 0.7378235737282867
19.940508369804505 301.0082688703948 0.737495051644915
19.94573592475792 299.3719999187075 0.736651535182838
19.950963479711334 297.26813676760906 0.7343279628636484
19.956191034664748 297.1073053427745 0.7339038945139638
19.961418589618162 296.6134205510346 0.7321149539899151
19.966646144571577 296.64339457121184 0.7320450769218187
19.97187369952499 296.4806679740211 0.7311130662223773
19.977101254478406 299.28795181971066 0.7336742640855941
19.98232880943182 302.9174929131523 0.7379576713458655
19.987556364385235 302.61891170896706 0.7374554308670587
19.99278391933865 301.5978567851289 0.7371802185428173
19.998011474292063 298.6398579704061 0.733255916733191
20.003239029245478 300.0617467955199 0.734379037643432
20.008466584198892 301.06031959125175 0.7358037609428489
20.013694139152307 302.74948888743876 0.7377910471772171
20.01892169410572 305.4651530533059 0.7411725734415551
20.024149249059136 309.66030787317504 0.7458346019876757
20.02937680401255 312.1182066667799 0.7479755208621747
20.034604358965964 312.90635895169834 0.7492031595688874
20.03983191391938 316.6326704070093 0.7534328794233103
20.045059468872793 318.4568681166202 0.7553254913799101
20.050287023826208 319.6990356362586 0.7569019470806534
20.055514578779622 319.0139296224607 0.7551440092615975
20.060742133733036 318.0942022772736 0.7545917993200596
20.06596968868645 316.40439598312634 0.7534417734718427
20.071197243639865 314.17325322836604 0.7513729001224377
20.07642479859328 313.24886833390724 0.7520180936734481
20.081652353546694 312.0800674613424 0.7505037596772607
20.08687990850011 307.0199585334773 0.7446229998110641
20.092107463453523 304.4735069497293 0.7401678369424136
20.097335018406937 303.65344835442875 0.7374882029221816
20.102562573360352 305.58555370619786 0.739893329389017
20.107790128313766 304.71594729630317 0.7396104181773621
20.11301768326718 303.96466020982984 0.7391972355441093
20.118245238220595 301.7831476010462 0.7365931388983816
20.12347279317401 298.1273301878959 0.7309975408616523
20.128700348127424 297.86882952731514 0.7304748439137967
20.13392790308084 297.99076099135243 0.7307804607871873
20.139155458034253 301.5091798467562 0.7345462142787965
20.144383012987667 300.72097068060367 0.7335751205565573
20.14961056794108 301.63147318249463 0.7348093381466023
20.154838122894496 301.13476907739675 0.734125029801527
20.16006567784791 302.5658600156509 0.73631792391847
20.165293232801325 300.8879160090108 0.734050801802689
20.17052078775474 300.55065728697303 0.7334708620137359
20.175748342708154 299.25232817998875 0.7322086856552088
20.18097589766157 299.09088092990226 0.7318853569118885
20.186203452614983 301.8446160936384 0.7356635430324244
20.191431007568397 305.9935173457087 0.7407914536341537
20.19665856252181 308.38156899352896 0.7443673594746354
20.201886117475226 308.1814600240789 0.7437629581687943
20.20711367242864 304.4274870955789 0.7399047678879188
20.212341227382055 302.3551688963942 0.7370705739747074
20.21756878233547 303.4252945195782 0.7384663320076701
20.222796337288884 301.04061190006155 0.7351176473232137
20.228023892242298 300.92299115706675 0.7352738320195852
20.233251447195713 296.1621069399536 0.729235966846271
20.238479002149127 291.85886024496153 0.7242105562413338
20.24370655710254 287.3574186214804 0.7185548095066076
20.248934112055956 287.16855408866746 0.7184008360962029
20.25416166700937 290.5716092803466 0.7238337894418039
20.259389221962785 293.90397424831485 0.7280999183644068
20.2646167769162 297.76990122615456 0.7328070933293382
20.269844331869614 295.8064242031318 0.7297511105959799
20.275071886823028 294.1051688022269 0.7263867596457785
20.280299441776442 287.2755043655099 0.7174760843213229
20.285526996729857 283.9780000874226 0.7139378686157443
20.29075455168327 282.6720995973457 0.7125455724105034
20.295982106636686 284.5549498652586 0.7161512938394927
20.3012096615901 286.6502017561659 0.7186164218246138
20.306437216543515 289.56227880160554 0.7226481998938186
20.31166477149693 295.24292432429274 0.7297548054616773
20.316892326450343 296.1035032519593 0.7302813077825895
20.322119881403758 291.66755097857407 0.7253984195989452
20.327347436357172 285.1047166034628 0.7163866895578316
20.332574991310587 279.7078081408865 0.7094666330196292
20.337802546264 283.28744094525723 0.7143504198516537
20.343030101217416 284.82450134442934 0.717110894142423
20.34825765617083 285.7811184070276 0.7177444387707513
20.353485211124244 286.1227165450978 0.7181277938174832
20.35871276607766 284.49311988740243 0.7147324025232479
20.363940321031073 283.03437421840556 0.7131109850015168
20.369167875984488 282.00321856246177 0.7102977711455226
20.374395430937902 282.92810272063366 0.7118753294754832
20.379622985891316 283.2366665682338 0.7122749428005075
20.38485054084473 281.0201777363537 0.7094665497682642
20.390078095798145 282.28997646569087 0.7116805107752705
20.39530565075156 281.909172461905 0.7103298382316836
20.400533205704974 284.7406570413681 0.7137507710469978
20.40576076065839 284.7872240260112 0.7139509343533185
20.410988315611803 284.45199114557994 0.7139917018735528
20.416215870565217 285.3810615974136 0.7174572050272567
20.421443425518632 286.0303321969061 0.718224096688052
20.426670980472046 285.23318189646955 0.7165597134436977
20.43189853542546 285.30316234089395 0.7159911277061315
20.437126090378875 283.7769491650047 0.7137602996539475
20.44235364533229 283.00488959835707 0.7130228954328878
20.447581200285704 279.72266959476445 0.7086792848922299
20.45280875523912 281.63112950060344 0.7100550329465273
20.458036310192533 283.5327218480282 0.7125677306616175
20.463263865145947 282.267892624684 0.7107711238911583
20.46849142009936 280.68502930132814 0.7095129929527312
20.473718975052776 281.70791989983513 0.7102865644341707
20.47894653000619 287.06873038009076 0.7164033822525517
20.484174084959605 289.9099630212183 0.7201354937242608
20.48940163991302 292.8352768479816 0.7236600016159225
20.494629194866434 290.8454056607561 0.7217047492882259
20.49985674981985 290.3133494638137 0.7205663300287393
20.505084304773263 289.19564243289364 0.7189462904407817
20.510311859726677 290.226239331943 0.719980152808645
20.51553941468009 291.79237543824286 0.7216231058123201
20.520766969633506 291.6400654862334 0.7209411220613652
20.52599452458692 290.7668298662828 0.720101819467826
20.531222079540335 291.72738170901755 0.7212283425062053
20.53644963449375 293.0400478637259 0.7240246381144548
20.541677189447164 290.230066362925 0.7210300937104456
20.546904744400578 288.06709421531053 0.7175798905927441
20.552132299353993 286.50929788034136 0.7152974777950201
20.557359854307407 288.21856334124794 0.7168386636453561
20.56258740926082 293.0038510532737 0.7231816212344236
20.567814964214236 291.2681193512146 0.7220315415532241
20.57304251916765 288.6763576279355 0.7187780457843723
20.578270074121065 285.01087519601447 0.7143038590766645
20.58349762907448 283.08378935939487 0.7110573506850724
20.588725184027894 280.19436131931394 0.7074784741894374
20.593952738981308 281.58671219412787 0.7098796269219735
20.599180293934722 281.57512379783776 0.7094908843471606
20.604407848888137 284.52725538966536 0.7131385248974286
20.60963540384155 286.3531135771152 0.7150085787108091
20.614862958794966 286.2269968460025 0.7153704828846921
20.62009051374838 285.41184137478473 0.714893653909233
20.625318068701795 285.4813493876833 0.7151444466419264
20.63054562365521 286.52923680865115 0.7166096841031573
20.635773178608623 288.1578537450512 0.7186150197380267
20.641000733562038 287.14224198553745 0.7163656269147408
20.646228288515452 287.96972021559594 0.7174233801169427
20.651455843468867 284.49967129490113 0.7118953599208827
20.65668339842228 283.6467007557447 0.7110838468191883
20.661910953375695 283.9061883118372 0.7118762364911393
20.66713850832911 283.42863846975683 0.7127067955739675
20.672366063282524 282.36797870053005 0.7119243604009255
20.67759361823594 281.2187682974376 0.7102050197281827
20.682821173189353 283.68042795811306 0.7122642758906288
20.688048728142768 285.47256135537964 0.7135544116842956
20.693276283096182 288.7961467501923 0.717066401075419
20.698503838049596 288.92696778704357 0.7186580756647662
20.70373139300301 290.6501978651338 0.7208086360751499
20.708958947956425 289.45478835759224 0.7192030068716797
20.71418650290984 289.5773324754214 0.7193224809810552
20.719414057863254 290.3525854692771 0.7198129364880966
20.72464161281667 290.8446513857117 0.7196186333900134
20.729869167770083 291.25531195785334 0.718722907915047
20.735096722723497 292.3553739714634 0.7192951597823055
20.740324277676912 294.3915155513654 0.7222932752401736
20.745551832630326 296.5031424789601 0.725175367771276
20.75077938758374 296.5511075155328 0.7263221651031588
20.756006942537155 296.9800040156856 0.7271288469569263
20.76123449749057 296.9432644484321 0.7271342681761939
20.766462052443984 294.0396764144731 0.7238768574342156
20.7716896073974 296.09580619109704 0.7264873453445894
20.776917162350813 297.9799197338998 0.7286868576828215
20.782144717304227 300.2141246114942 0.7310366775456457
20.78737227225764 298.17130059858664 0.7285879705988437
20.792599827211056 295.582891821121 0.7261978377529842
20.79782738216447 295.32916263170193 0.7253859168414133
20.803054937117885 295.59434651458946 0.7253997350215783
20.8082824920713 296.91737739219536 0.726687936434772
20.813510047024714 298.51990647919746 0.7281150898419364
20.81873760197813 301.3124003830937 0.7321840605060871
20.823965156931543 301.28124422009034 0.7314463704654821
20.829192711884957 299.7266556246671 0.7296353224513312
20.83442026683837 298.52364079270666 0.7279814027794317
20.839647821791786 297.6622728628869 0.726537251146954
20.8448753767452 295.99804923968003 0.7239614275602404
20.850102931698615 295.38972725894814 0.7228363754131456
20.85533048665203 293.92215302396136 0.7209095057918633
20.860558041605444 289.79766285726527 0.7165537516342089
20.865785596558858 290.24705218187984 0.7171936647353536
20.871013151512273 288.9977632034295 0.7161522867142459
20.876240706465687 289.24039514631016 0.7167642334928911
20.8814682614191 290.3836535850302 0.7182129884014841
20.886695816372516 290.17466221180575 0.7177996217095924
20.89192337132593 292.78350669397787 0.720413697272893
20.897150926279345 289.1928851691504 0.7160157611492194
20.90237848123276 290.5732452312064 0.7183151774592891
20.907606036186174 288.8526964883785 0.7160896193096216
20.912833591139588 290.53148774793283 0.7181113667491927
20.918061146093002 286.93807923681504 0.7130782506509806
20.923288701046417 283.9063839498513 0.710184927591594
20.92851625599983 284.12713991789957 0.710753719787013
20.933743810953246 286.1124690824755 0.7141391879385327
20.93897136590666 288.9013998733765 0.7171997383816014
20.944198920860075 285.90871088494316 0.7135576307994514
20.94942647581349 284.3568067099494 0.7108611762987093
20.954654030766903 285.4404753814549 0.7122867184572709
20.959881585720318 285.3511991297515 0.7120471134290293
20.965109140673732 285.8866097977659 0.7126257350938738
20.970336695627147 286.2021784349675 0.7137914384651624
20.97556425058056 286.0315735244767 0.7129582514519015
20.980791805533975 284.71542624002456 0.711698024426053
20.98601936048739 281.3491596987584 0.706700071515446
20.991246915440804 278.5679743594858 0.7027873746291153
20.99647447039422 278.97130176688603 0.7029561635369174
21.001702025347633 279.21015756477334 0.7033934697113505
21.006929580301048 281.1298837745066 0.7052598622300252
21.012157135254462 280.11489225974077 0.7039987018357962
21.017384690207876 277.29326914227715 0.7001754441349671
21.02261224516129 277.1725605184001 0.7009590452558399
21.027839800114705 276.9150682572994 0.7015227555748673
21.03306735506812 277.4164974093466 0.7025850983453881
21.038294910021534 276.412867941623 0.7023144807559475
21.04352246497495 274.83189201413666 0.699359555219425
21.048750019928363 273.6594410413826 0.6971576480722851
21.053977574881777 275.2582912959104 0.6980485848463321
21.059205129835192 277.30461050198676 0.6998536457975842
21.064432684788606 279.1579257617713 0.7018400848713456
21.06966023974202 276.98982018886454 0.6997258877335718
21.074887794695435 274.5970963905185 0.697158757586185
21.08011534964885 272.69482077501596 0.6955852872416962
21.085342904602264 272.0638232811084 0.6947237517155156
21.09057045955568 273.94159999632427 0.6982729763695635
21.095798014509093 275.39776503712324 0.6997480097550041
21.101025569462507 275.53448382986693 0.6986021637852998
21.10625312441592 273.69493934826573 0.6954809428475198
21.111480679369336 271.57319956746835 0.6918102112189466
21.11670823432275 271.16679950685807 0.6920146038417517
21.121935789276165 271.4348318852967 0.692687422436666
21.12716334422958 269.8947833488679 0.6901366612078449
21.132390899182994 269.66875950633437 0.6901240034817545
21.13761845413641 275.1233008552242 0.695586231950428
21.142846009089823 279.4237098822325 0.7008996106217406
21.148073564043237 280.2353242700106 0.7010149431067325
21.15330111899665 277.1793105620351 0.6972408064686642
21.158528673950066 275.5494814191239 0.6961450518514066
21.16375622890348 274.9835309155125 0.6950609319110925
21.168983783856895 275.7373392114936 0.6956231854089013
21.17421133881031 274.3403281860228 0.6932421148626925
21.179438893763724 273.1103714668285 0.6917280277929183
21.184666448717138 271.3155308781226 0.6897934766021185
21.189894003670553 270.9152595918701 0.6885727444255122
21.195121558623967 269.4183830813396 0.6864506143738341
21.20034911357738 270.0520223783846 0.6864306233296772
21.205576668530796 269.0938266314805 0.6845276113459622
21.21080422348421 271.1510253248817 0.6864758964172529
21.216031778437625 273.3174304565113 0.6890289388014926
21.22125933339104 276.5131287030917 0.6930805506241822
21.226486888344454 275.3583580270644 0.6922003559073873
21.231714443297868 276.27862006762723 0.6929233749496678
21.236941998251282 276.8272458677785 0.6928756762558057
21.242169553204697 276.9243722349677 0.6928285791485777
21.24739710815811 274.7372870985782 0.6901852776697328
21.252624663111526 273.5216006247481 0.6899711797450793
21.25785221806494 275.2243863117385 0.6914408633467686
21.263079773018355 276.0062642206824 0.6926477807029959
21.26830732797177 275.8033984079341 0.693213351905869
21.273534882925183 269.99195379907815 0.6847662031120059
21.278762437878598 266.7513490894555 0.6805822499856785
21.283989992832012 267.801970843664 0.6881561658446548
21.289217547785427 271.5248185249286 0.7032538763092838
21.29444510273884 272.932627384205 0.7117250391237969
21.299672657692255 272.18673479736964 0.7148675201925802
21.30490021264567 270.48901413376166 0.7171623338733949
21.310127767599084 269.57824053117974 0.7189184176873754
21.3153553225525 267.80520843738475 0.721245946856868
21.320582877505913 267.8832162672071 0.725920583527223
21.325810432459328 267.4287146319652 0.7288540009309834
21.331037987412742 270.50443214060016 0.735850780138845
21.336265542366156 271.8757323670394 0.74063416080442
21.34149309731957 270.6842243250835 0.7420802516169668
21.346720652272985 267.86620396740335 0.742026052365611
21.3519482072264 264.81511004932736 0.7401437118301158
21.357175762179814 265.81269606138187 0.7443787002620401
21.36240331713323 266.1143989444869 0.7471588610267896
21.367630872086643 267.50711440124053 0.7512957137017431
21.372858427040057 267.1230875827845 0.7524414799518727
21.378085981993472 266.7265286861748 0.7535402687815466
21.383313536946886 265.14512231761125 0.7534197058057699
21.3885410919003 266.42514080253846 0.7578807131059473
21.393768646853715 268.28209203473756 0.7621443621007081
21.39899620180713 268.2291512437826 0.7635309308014199
21.404223756760544 270.4584250369383 0.767167587992909
21.40945131171396 269.44269969848256 0.767132104789807
21.414678866667373 272.47898945003084 0.7732709741899261
21.419906421620787 273.25609179619886 0.7763142312206447
21.4251339765742 272.52593741944435 0.7793996402180121
21.430361531527616 273.1204929656858 0.7814922198730204
21.43558908648103 271.7184629704306 0.7811581384396459
21.440816641434445 273.9781876062248 0.7860618990644316
21.44604419638786 270.9968088307771 0.7839843643728235
21.451271751341274 269.3312881153466 0.783459699544974
21.45649930629469 270.2439941124857 0.7853062871149205
21.461726861248103 271.9878147839498 0.7888844736723755
21.466954416201517 275.63695696316336 0.7962393744726085
21.47218197115493 275.2209982468513 0.797193202187341
21.477409526108346 275.98840090827866 0.8009918333084272
21.48263708106176 272.81718800986664 0.7992012913942285
21.487864636015175 272.6817903800245 0.8006874825270617
21.49309219096859 272.6984924667749 0.8017836404851297
21.498319745922004 272.8212318396365 0.8027285588612475
21.503547300875418 277.0390476802817 0.8121616528917274
21.508774855828833 278.4689274597734 0.8137006950890655
21.514002410782247 280.2407600319628 0.7991820082793291
21.51922996573566 279.57249066184454 0.7883107331162218
21.524457520689076 279.67441521303084 0.780783256038813
21.52968507564249 279.6890749829145 0.7757291632542054
21.534912630595905 279.6593815891222 0.769999484540233
21.54014018554932 280.8174332784523 0.7674661888861397
21.545367740502734 287.5798112818976 0.7756584084960749
21.550595295456148 288.9712176735032 0.776000427979884
21.555822850409562 289.25334848740954 0.7739351774678718
21.561050405362977 285.14003376537045 0.7652774231825844
21.56627796031639 286.29160036458325 0.764938469868065
21.571505515269806 288.3836944583914 0.7669106204628579
21.57673307022322 289.73975579917715 0.7669312334207921
21.581960625176634 289.05728615049514 0.7645649617110365
21.58718818013005 285.53820482137877 0.758821248373521
21.592415735083463 283.49534764049935 0.7551365081765481
21.597643290036878 281.82157642710115 0.7518788867242019
21.602870844990292 281.7053016897828 0.7505298826340904
21.608098399943707 285.2923221337327 0.7530323535233759
21.61332595489712 286.5732807376312 0.7524466408679009
21.618553509850535 285.7619256856273 0.7497533165519258
21.62378106480395 283.99936507618446 0.7467835543347643
21.629008619757364 287.8023103782247 0.7517952005442509
21.63423617471078 287.86782554671714 0.7515812990147342
21.639463729664193 287.5740367195892 0.7502854956507709
21.644691284617608 286.33254178782016 0.7471655137259547
21.649918839571022 285.19540736592586 0.7454935962962812
21.655146394524436 288.11149984472445 0.7496188293786551
21.66037394947785 287.6030924378431 0.7471433320542276
21.665601504431265 290.1390831538112 0.7488437251564243
21.67082905938468 289.2506161621748 0.7463366280113594
21.676056614338094 289.6088228688299 0.7464487446702949
21.68128416929151 289.0517260565372 0.7454866518739638
21.686511724244923 290.35266354583825 0.7456977381133603
21.691739279198337 292.33574029066784 0.7474928824555027
21.696966834151752 293.58982562461466 0.7482367483875347
21.702194389105166 293.41162993676534 0.7487224466948419
21.70742194405858 289.8097943350221 0.744716537453491
21.712649499011995 288.7280189054796 0.7430852294993343
21.71787705396541 290.823699046399 0.7448525759396277
21.723104608918824 292.0618534768837 0.7462225786227277
21.72833216387224 291.9726096628167 0.74512462748265
21.733559718825653 290.8292463000713 0.7431981993420669
21.738787273779067 292.1366764343211 0.7440595293471349
21.74401482873248 296.04306871819415 0.7485172072067782
21.749242383685896 300.2413274200734 0.7543919023429525
21.75446993863931 301.35140910396115 0.7550621434130252
21.759697493592725 302.2505944985916 0.7561930941979786
21.76492504854614 303.26565608087543 0.7565391437082118
21.770152603499554 300.95071138884504 0.7533186330234576
21.77538015845297 296.096246101284 0.7476442646752821
21.780607713406383 297.45878265647826 0.7483352706531429
21.785835268359797 302.52313001891235 0.754425606632888
21.79106282331321 309.9257193028235 0.763201191881075
21.796290378266626 313.69761419727564 0.7680688809952613
21.80151793322004 315.38104479086445 0.7694865686795276
21.806745488173455 315.5759149427205 0.7685769116020871
21.81197304312687 317.38294884458634 0.770082665609041
21.817200598080284 320.31897477365334 0.7733196533188827
21.822428153033698 323.87830272955495 0.7775996140156348
21.827655707987113 324.26861220920335 0.7785321113108836
21.832883262940527 318.9215555397604 0.7720026738282918
21.83811081789394 316.3115467576956 0.7692155907137241
21.843338372847356 313.14719688383923 0.7660748213408018
21.84856592780077 316.39810481754347 0.7697630150135208
21.853793482754185 316.7275292588765 0.7709894669137677
21.8590210377076 318.57693354555437 0.7721302371201549
21.864248592661014 321.157770607921 0.7755272229415743
21.869476147614428 322.1092567302166 0.7754170309630212
21.874703702567842 322.5438977240446 0.7752623219949344
21.879931257521257 320.0026388595368 0.7720572415450874
21.88515881247467 317.28899604189894 0.7690568192949129
21.890386367428086 313.0795002247371 0.7636989855840857
21.8956139223815 309.57448419231565 0.7596004431555987
21.900841477334914 307.80304421857886 0.7567986108359686
21.90606903228833 305.41604600057457 0.7542447974321257
21.911296587241743 308.3361582780478 0.7577582134268099
21.916524142195158 306.65726195750034 0.7559057571301397
21.921751697148572 306.5812379606817 0.7558329451195063
21.926979252101987 305.5614849967391 0.7543084501682017
21.9322068070554 304.33367078956724 0.7531754160696925
21.937434362008815 307.95160219845275 0.7568701364780591
21.94266191696223 310.07049060026935 0.7582706494746396
21.947889471915644 310.1098242552998 0.7573056080892591
21.95311702686906 306.7601414858488 0.7527967084273798
21.958344581822473 305.824060981225 0.7514890287489301
21.963572136775888 307.9686364467606 0.7540573249121068
21.968799691729302 307.3818374997999 0.753481045252941
21.974027246682716 305.5802915481205 0.7511909641498611
21.97925480163613 300.44343854561873 0.7445026390089747
21.984482356589545 298.01052683965224 0.740776755825466
21.98970991154296 299.65307237429107 0.7436008547830417
21.994937466496374 303.1274669501078 0.7473336980590454
22.00016502144979 305.6249608959696 0.750213074245044
22.005392576403203 307.9959932206077 0.7520656308769538
22.010620131356617 306.2189594227371 0.7496095599251996
22.015847686310032 305.5882724205643 0.7495955431474078
22.021075241263446 308.3805685515892 0.7529192998368334
22.02630279621686 309.32580446872225 0.7548144047551374
22.031530351170275 310.4183653263947 0.75540102179647
22.03675790612369 309.4269479486657 0.7540846931600399
22.041985461077104 310.03865108814983 0.7558220967779113
22.04721301603052 311.3130232612088 0.7578142907453547
22.052440570983933 311.97692371929264 0.758664586635348
22.057668125937347 311.3365159640962 0.7561282650530253
22.06289568089076 311.6377480156751 0.755694326123315
22.068123235844176 312.7932463917489 0.7569419180500561
22.07335079079759 312.9829350533844 0.7568599433503427
22.078578345751005 315.13582859037007 0.7589429359387083
22.08380590070442 315.607068484474 0.758345920820483
22.089033455657834 317.19333236163874 0.760505280153686
22.09426101061125 314.4174126817292 0.7578520303665675
22.099488565564663 315.1879871722102 0.7591699596028993
22.104716120518077 316.9887911873459 0.7611983992195768
22.10994367547149 318.39487621687095 0.7625886712099148
22.115171230424906 314.3287935545809 0.7574084820238212
22.12039878537832 312.65887281485124 0.754751028350552
22.125626340331735 312.7787174111526 0.7545286468910452
22.13085389528515 312.91735281818023 0.7548444915281571
22.136081450238564 316.3273589125497 0.7590455969344897
22.141309005191978 318.51818870099044 0.7614363281102473
22.146536560145393 318.19170126751345 0.7613529197800155
22.151764115098807 315.56569524283634 0.7569043397972366
22.15699167005222 314.2291241112353 0.7555069803105728
22.162219225005636 314.5722599486838 0.7559714278045376
22.16744677995905 312.59857874078983 0.7536569804303853
22.172674334912465 313.68387485456867 0.7552134571450352
22.17790188986588 317.10382260225884 0.7585242062015735
22.183129444819293 316.3620488051809 0.7585923747572111
22.188356999772708 316.70656012045964 0.7587180161862023
22.193584554726122 315.5755585377522 0.7569138657634691
22.198812109679537 316.9315473165038 0.7576928087545929
22.20403966463295 318.5719608463065 0.7595648187135496
22.209267219586366 317.0147905397166 0.7578143907840964
22.21449477453978 316.2234341714528 0.7568413616923831
22.219722329493194 315.5323154239232 0.7559022880011748
22.22494988444661 314.7591405621356 0.7549297362025037
22.230177439400023 318.1671119805841 0.7583651076020741
22.235404994353438 318.3840147312055 0.7581474355854907
22.240632549306852 317.23167308367556 0.7564291965373988
22.245860104260267 315.6966656731422 0.754111166329373
22.25108765921368 309.88426348577883 0.7477306200620334
22.256315214167095 310.84246623751716 0.7484740451569669
22.26154276912051 309.37330533265657 0.7468884448194448
22.266770324073924 315.1524711279702 0.7541176138588077
22.27199787902734 315.55290643081474 0.7547808128462241
22.277225433980753 314.96258167714115 0.754972446549809
22.282452988934168 313.1758402445711 0.7524374903657158
22.287680543887582 307.72050674780934 0.7454212854168352
22.292908098840996 306.4866092731462 0.7433678219797796
22.29813565379441 305.3578815500825 0.7411644339754239
22.303363208747825 305.3796834103232 0.743086558775737
22.30859076370124 303.5921165667838 0.7418325501231852
22.313818318654654 303.85937419905446 0.7424195853932958
22.31904587360807 302.9851119726006 0.7401057362110485
22.324273428561483 302.76375072303483 0.7389225861582709
22.329500983514897 301.8134744164324 0.7380066304729228
22.334728538468312 300.3425375792908 0.7355467000649949
22.339956093421726 297.965929786835 0.732413622093058
22.34518364837514 297.52771602995983 0.7322421380881322
22.350411203328555 298.46746611439175 0.7339686795009721
22.35563875828197 296.18635014614995 0.7315185948059005
22.360866313235384 293.8266167366107 0.7277643865169479
22.3660938681888 292.39929797469864 0.7253825212930509
22.371321423142213 291.13435103170934 0.7233486270581091
22.376548978095627 289.7333810454329 0.7217260184992125
22.38177653304904 286.89693535227326 0.7188348035449845
22.387004088002456 288.0162554226746 0.7204096730363235
22.39223164295587 289.21060970526315 0.7219245959416751
22.397459197909285 290.0811938462872 0.7229982937106847
22.4026867528627 289.6571861565675 0.7226212737458734
22.407914307816114 289.9910431415976 0.7238040767889102
22.41314186276953 287.14740904239056 0.7199467877787842
22.418369417722943 284.7194547993021 0.7163781795445455
22.423596972676357 282.0051970194408 0.7131768917312988
22.42882452762977 281.8051394821689 0.7121409254045629
22.434052082583186 282.7266778885595 0.7136290611545162
22.4392796375366 285.40834361307304 0.7173260615890601
22.444507192490015 285.5633771964878 0.7182155371830155
22.44973474744343 284.06989720321405 0.7170413762866211
22.454962302396844 280.8026569225612 0.7123765110309759
22.460189857350258 279.67551145213247 0.7113434001390749
22.465417412303673 281.48055416963655 0.7133407235146096
22.470644967257087 283.13805466203183 0.7148646133184865
22.4758725222105 282.23250552420023 0.7142906808537426
22.481100077163916 281.3481499129896 0.713712587577445
22.48632763211733 281.94147153702545 0.7137947408661334
22.491555187070745 281.6467383456691 0.7122996581816318
22.49678274202416 278.24383512537554 0.7064824667506547
22.502010296977573 275.5050448462636 0.7033840169492057
22.507237851930988 274.1330586853234 0.7023400925000951
22.512465406884402 276.5817528049689 0.7050017223642931
22.517692961837817 278.8409160695874 0.7079205598285797
22.52292051679123 278.5986856799919 0.7076027367883563
22.528148071744646 277.8304005350582 0.7079126710376908
22.53337562669806 275.7472934204835 0.7052453271876638
22.538603181651474 276.3931203241962 0.7066687255533052
22.54383073660489 276.8538711432653 0.7065294679737443
22.549058291558303 277.41086293333905 0.7071597487227951
22.554285846511718 276.3251926031596 0.7054707033970242
22.559513401465132 275.69778261162253 0.7047871795837837
22.564740956418547 273.1582880255415 0.701887885468964
22.56996851137196 272.7747358269189 0.7021565939726675
22.575196066325375 274.8574500180341 0.7045083949576418
22.58042362127879 278.16084919136506 0.709421312665378
22.585651176232204 278.0959516476008 0.7085419714670941
22.59087873118562 279.2008294123503 0.7100498255035724
22.596106286139033 278.9353497229423 0.7093936338127627
22.601333841092448 277.11997170164074 0.7065637227844226
22.606561396045862 278.89692784980605 0.7078114693531432
22.611788950999276 275.68892647578434 0.7028533225481296
22.61701650595269 277.5592896496703 0.7045780975963623
22.622244060906105 276.0786585227804 0.7028564665224197
22.62747161585952 276.05050632296 0.7036543967030325
22.632699170812934 275.8374033841681 0.7039824236002631
22.63792672576635 277.75682027700026 0.7062961487190675
22.643154280719763 275.2295180613264 0.7027593792963415
22.648381835673177 275.2478691294336 0.7024505696458
22.653609390626592 276.11646785775775 0.7039986458471221
22.658836945580006 278.07064672903255 0.7076073663245173
22.66406450053342 278.80742106254064 0.7083946669143332
22.669292055486835 276.45365081792346 0.7033164086081954
22.67451961044025 275.26776469771966 0.7006462275140477
22.679747165393664 273.9211577419326 0.6987018009417628
22.68497472034708 274.2721227812388 0.6994652922921503
22.690202275300493 274.88511652759763 0.7000969920603092
22.695429830253907 275.2729133046088 0.7005697628128809
22.70065738520732 276.1745886213892 0.7028274306853688
22.705884940160736 274.53174030651314 0.701151212713348
22.71111249511415 276.8856279880603 0.7042185990187693
22.716340050067565 276.4446182964994 0.7024447372740438
22.72156760502098 280.62491804615206 0.7076154428561171
22.726795159974394 277.89513774833887 0.7057023993718574
22.73202271492781 277.1918049887738 0.7048193951970427
22.737250269881223 273.4938094700552 0.700682352819975
22.742477824834637 275.1619001410179 0.7024293542480409
22.74770537978805 276.80073913022466 0.704771703381619
22.752932934741466 278.21738181102387 0.7053046310744016
22.75816048969488 278.79405585603524 0.7048641762389607
22.763388044648295 277.0026055494387 0.7023140265356955
22.76861559960171 279.60855729666855 0.7051962974057556
22.773843154555124 281.8948774390904 0.7084042423557093
22.779070709508538 287.20706101800226 0.7150453951737183
22.784298264461952 286.99043452129763 0.7148755429555737
22.789525819415367 284.78102198917554 0.7119227272261953
22.79475337436878 280.27293336252677 0.7051466737793827
22.799980929322196 279.6264361199408 0.7031071000441519
22.80520848427561 281.7201317162191 0.7061034188982752
22.810436039229025 286.6727938824213 0.7127571402453494
22.81566359418244 286.7071155620179 0.7140635959119271
22.820891149135853 289.6279051391003 0.7176844363621636
22.826118704089268 288.5548932463212 0.716591877784134
22.831346259042682 289.69433462428134 0.7181156387931843
22.836573813996097 288.7788718811746 0.7162092757860191
22.84180136894951 290.1536743958328 0.7168632710795768
22.847028923902926 291.61970229183504 0.7183872673478947
22.85225647885634 290.7108632161122 0.7180399071614414
22.857484033809754 290.9089229222396 0.7182874201989748
22.86271158876317 290.2239331088187 0.717039775381725
22.867939143716583 289.94326818581436 0.7160622485975043
22.873166698669998 290.4730551447307 0.7174091910244849
22.878394253623412 293.61049346849484 0.7218573445450586
22.883621808576827 294.72140617469285 0.7237011128447105
22.88884936353024 292.6724119007864 0.7196865117324448
22.894076918483655 289.75008758618026 0.7151579935257862
22.89930447343707 288.94278798369623 0.7140989904519606
22.904532028390484 292.65071999885004 0.7189949929455199
22.9097595833439 292.64418361894286 0.7186643996528398
22.914987138297313 290.8702069648062 0.7161918087405327
22.920214693250728 290.52426408426857 0.7159910406028908
22.925442248204142 291.7504194306704 0.7177084384486352
22.930669803157556 291.1074801038719 0.7161658995818815
22.93589735811097 289.90626844109863 0.7146096468708667
22.941124913064385 290.82844883972547 0.7157164342410824
22.9463524680178 291.2327257769711 0.7168665123392118
22.951580022971214 290.4001133354947 0.7162370634342058
22.95680757792463 289.62979861479533 0.7158356917337267
22.962035132878043 286.708500869217 0.7130106954199186
22.967262687831457 287.12677987330983 0.7135192726671871
22.972490242784872 292.17813460548496 0.7190588244522016
22.977717797738286 294.88024724717195 0.7207278265424906
22.9829453526917 295.24464438270843 0.7214540809619395
22.988172907645115 294.3257038165463 0.7222702098350329
22.99340046259853 291.1437402685804 0.718313007702378
22.998628017551944 287.2479785919312 0.7131843032017867
23.00385557250536 283.3088014092271 0.7069927298873345
23.009083127458773 283.113072358667 0.7070999788204498
23.014310682412187 284.5963841485417 0.7096284684401745
23.0195382373656 287.78244836169074 0.7133974608610494
23.024765792319016 290.5206504267172 0.7159159229877433
23.02999334727243 294.59797995491806 0.7210335304860613
23.035220902225845 293.6692508229464 0.7202001581076797
23.04044845717926 291.34743714411235 0.7180682554950364
23.045676012132674 289.99567463171945 0.71474396350708
23.05090356708609 290.3432422104055 0.7152920386480779
23.056131122039503 290.87802274260133 0.71486263935308
23.061358676992917 291.6390788520103 0.7163839068047213
23.06658623194633 290.9883031685776 0.7171457212833899
23.071813786899746 286.96095100145385 0.71262363211221
23.07704134185316 284.41066725053514 0.7094495528832668
23.082268896806575 284.38222515521335 0.7084473423610874
23.08749645175999 285.41323930634195 0.7099239782552907
23.092724006713404 286.67036565033123 0.7118133702022352
23.097951561666818 286.2535269285502 0.7113346062846454
23.103179116620232 285.5647580002949 0.710823243210306
23.108406671573647 286.9578414427595 0.7121498295322478
23.11363422652706 286.3116830638935 0.7116113121746016
23.118861781480476 282.7363304567681 0.7065621015956128
23.12408933643389 278.70056483124665 0.7011055127701457
23.129316891387305 282.3326526040997 0.7055469122482689
23.13454444634072 287.699546711647 0.7121084930417121
23.139772001294133 289.5217153969924 0.714454504002564
23.144999556247548 286.89306218847355 0.711414715901398
23.150227111200962 286.9880858398751 0.7117259856812588
23.155454666154377 287.16160901647936 0.7117065170952868
23.16068222110779 284.5715078131082 0.7080442437296554
23.165909776061206 281.0912615415756 0.7028590717325843
23.17113733101462 281.77801414378797 0.7046077864956197
23.176364885968034 285.3448032495468 0.7092032521036818
23.18159244092145 285.14399466389494 0.7096627496559561
23.186819995874863 283.04723138226313 0.7063707354548481
23.192047550828278 282.7464656587324 0.7059826036128538
23.197275105781692 286.2178592044963 0.7106408492907487
23.202502660735107 286.65976773559447 0.7111483010029435
23.20773021568852 286.3104264126274 0.7101338416563926
23.212957770641935 284.56746454122464 0.7077163994152668
23.21818532559535 283.3207850757953 0.7067576465035952
23.223412880548764 281.82301952939804 0.7070432550626375
23.22864043550218 282.04288573676286 0.706406844786695
23.233867990455593 280.96090640506566 0.7040089602765413
23.239095545409008 284.00450067901124 0.7059612556918922
23.244323100362422 283.1843800276112 0.7053958520992871
23.249550655315836 284.14488419129896 0.706742066891912
23.25477821026925 280.7290405598015 0.7023710329891257
23.260005765222665 278.5565657374558 0.7008915885564214
23.26523332017608 279.40470063282135 0.701200511319324
23.270460875129494 281.68821669954366 0.7027577849012169
23.27568843008291 286.0885573120663 0.7076020893097652
23.280915985036323 286.76464532871813 0.708678168572714
23.286143539989737 286.66234120210055 0.7100937891588763
23.291371094943152 286.34526575974144 0.709171344795404
23.296598649896566 286.74151357334347 0.7110511533793329
23.30182620484998 286.47444259174534 0.7103737473822789
23.307053759803395 284.13675731080497 0.7069406667347912
23.31228131475681 285.168509719886 0.70858987217366
23.317508869710224 286.1431035835533 0.7105237765872184
23.32273642466364 289.3262194417472 0.7145913969612775
23.327963979617053 290.1824614609139 0.7135765186812187
23.333191534570467 289.44483166924687 0.7119602867057635
23.33841908952388 287.6018773129989 0.7103888447759187
23.343646644477296 289.1899293399089 0.7123699755736211
23.34887419943071 288.70852374078214 0.7113632692997693
23.354101754384125 288.2976729301205 0.7114830584542631
23.35932930933754 287.3171104414554 0.7103637785755152
23.364556864290954 286.52927389447706 0.7096801053127162
23.369784419244368 285.72268664847456 0.7072078740958336
23.375011974197783 286.3043483539739 0.7076146620150737
23.380239529151197 287.8927795778138 0.7096596352780548
23.38546708410461 288.55773948416686 0.7100091136677031
23.390694639058026 291.814999987261 0.7140910382182334
23.39592219401144 292.3258245006454 0.7144594377914699
23.401149748964855 290.97062360202034 0.7139460672321636
23.40637730391827 285.03332710577394 0.7060680430704586
23.411604858871684 282.15058552263645 0.7020254928121448
23.416832413825098 286.52800897208397 0.7068844983544916
23.422059968778512 291.0265871065282 0.7126371918944437
23.427287523731927 293.8059428173136 0.7163122548792541
23.43251507868534 293.9545893748323 0.7167656238078297
23.437742633638756 292.1413820042952 0.7140471426214232
23.44297018859217 291.07901760566904 0.7134951653516934
23.448197743545585 290.90169902381047 0.7130676838710214
23.453425298499 292.9968053039717 0.7157103502697554
23.458652853452413 294.88158946353417 0.7184676179894164
23.463880408405828 296.1303532100357 0.7197576001959924
23.469107963359242 297.4810442446618 0.7217822803891656
23.474335518312657 297.5922871770664 0.7208538928636907
23.47956307326607 298.139487910366 0.7211161009996659
23.484790628219486 296.26113354880334 0.7182719034049795
23.4900181831729 295.71615903249875 0.7174641172223912
23.495245738126314 296.06388914898366 0.7179296259707874
23.50047329307973 296.67920502717413 0.7180990772431782
23.505700848033143 296.5964218482436 0.7179266391009649
23.510928402986558 298.64059440537966 0.7202409373376332
23.516155957939972 295.8310625480085 0.7172882439546817
23.521383512893387 293.79560466902456 0.7145536914548375
23.5266110678468 294.33828077351785 0.7156874373795966
23.531838622800215 297.55661618417037 0.7191274302772341
23.53706617775363 299.785394254013 0.7218900038415555
23.542293732707044 298.2713644611004 0.719870450546011
23.54752128766046 298.24566515095256 0.7198695392776929
23.552748842613873 300.39749279367436 0.7222404499824593
23.557976397567288 304.03936868340065 0.7265933605632566
23.563203952520702 305.00807175462904 0.7280271693989463
23.568431507474116 304.08350433338893 0.7256222997823707
23.57365906242753 303.30952254691937 0.7231491862891701
23.578886617380945 302.37471282122164 0.7204257421500896
23.58411417233436 299.3704204716604 0.7172453954506876
23.589341727287774 299.264389445333 0.7173362611270041
23.59456928224119 299.47557907376495 0.7173004675848579
23.599796837194603 301.26530385638046 0.7192633120848181
23.605024392148017 301.5223664324382 0.7183878134442127
23.610251947101432 303.0466562729654 0.7205875315157669
23.615479502054846 302.21409541365136 0.719432856034914
23.62070705700826 299.30791203778205 0.7166122296574525
23.625934611961675 295.77471610109535 0.7121287097435436
23.63116216691509 295.10450878552433 0.7107571047420346
23.636389721868504 293.78889942371165 0.7087953143753573
23.64161727682192 295.3580413047825 0.711544498759101
23.646844831775333 293.95859184836 0.7104130706686277
23.652072386728747 295.44089917607613 0.7116887416809556
23.65729994168216 295.0360633274318 0.7097911132763337
23.662527496635576 295.27871205871986 0.7102501992241048
23.66775505158899 294.66530761260844 0.709674852293257
23.672982606542405 295.91341352828414 0.7101993889876117
23.67821016149582 298.79271341185574 0.7132202447093036
23.683437716449234 297.97439419604507 0.7118954453991316
23.688665271402648 294.92581119552267 0.7089578368443546
23.693892826356063 295.3481419301473 0.7086189425182656
23.699120381309477 293.686292191282 0.7055007366431828
23.70434793626289 295.553741673382 0.7072249584255412
23.709575491216306 296.5695826458494 0.7082860727955802
23.71480304616972 298.19383254870144 0.7097853816841632
23.720030601123135 298.86640925990156 0.7107425837765323
23.72525815607655 300.8125757648055 0.7128963580626433
23.730485711029964 301.24140828312994 0.7142991121589025
23.735713265983378 300.8479379277166 0.7132312411344678
23.740940820936792 296.4157257109859 0.7077743673576395
23.746168375890207 298.46640951641825 0.7100683411446183
23.75139593084362 299.69984885656436 0.7112688742187322
23.756623485797036 300.8380616373266 0.7125328868817096
23.76185104075045 301.2587533987999 0.712206631881107
23.767078595703865 297.321765241378 0.7078546927419299
23.77230615065728 295.7398099062943 0.7064081062430753
23.777533705610693 293.1336195469105 0.7016758251985172
23.782761260564108 296.6992389063248 0.7052533192522923
23.787988815517522 301.4214950958212 0.7099618044405218
23.793216370470937 303.5358354153206 0.7131872994023589
23.79844392542435 305.6807234550061 0.7149408076353337
23.803671480377766 303.0248409922663 0.7112890503796826
23.80889903533118 302.5333582735489 0.7099964886957786
23.814126590284594 301.6027257452105 0.7100755925453832
23.81935414523801 303.1588982505118 0.7126459503662709
23.824581700191423 302.26732520068987 0.7106574231519813
23.829809255144838 299.1976575271033 0.7056274937324621
23.835036810098252 297.974341075125 0.7037163889659672
23.840264365051667 298.18186240738635 0.7037210246556811
23.84549192000508 297.21999574094093 0.7023417671920275
23.850719474958495 302.2542614743063 0.7075655670125337
23.85594702991191 304.2704110562468 0.7091364771885849
23.861174584865324 306.88264277198493 0.7114162364038978
23.86640213981874 302.17909717853365 0.7052977402881493
23.871629694772153 303.22050666302744 0.7072961224245689
23.876857249725568 300.88925995340776 0.7044836709690337
23.882084804678982 301.71727310970357 0.7052474766480579
23.887312359632396 298.5082013647007 0.7014297016272388
23.89253991458581 302.5959684658682 0.7056784564084992
23.897767469539225 302.692531754668 0.7060449915883393
23.90299502449264 304.2724797050131 0.7075643334991142
23.908222579446054 303.0882865958997 0.7069278783374585
23.91345013439947 301.9036782339915 0.7055463225275609
23.918677689352883 301.40241146606326 0.7048533477886767
23.923905244306297 297.9497575484232 0.7009545470093339
23.929132799259712 300.4525861787812 0.7036897783926264
23.934360354213126 300.0201178575894 0.7039208436116483
23.93958790916654 302.13804740345 0.7053500063576371
23.944815464119955 300.9882504442435 0.7036676137766099
23.95004301907337 299.7859795400457 0.7020496676469804
23.955270574026784 298.1138409929509 0.7001189530790081
23.9604981289802 297.2960618789593 0.6997021497179106
23.965725683933613 299.59177417803255 0.7026454349925345
23.970953238887027 297.6743202838682 0.7000559541327825
23.97618079384044 296.11769600344 0.6976701837557557
23.981408348793856 293.7549794077444 0.6936654258148658
23.98663590374727 295.67677607608096 0.6968514924081909
23.991863458700685 297.11106923953963 0.6983113160949022
23.9970910136541 296.6382436445445 0.6984070601019066
24.002318568607514 296.10614629397463 0.6979089313716111
24.007546123560928 295.9784273805824 0.6985260499612314
24.012773678514343 296.1593745842461 0.6984567925545705
24.018001233467757 295.3183246902809 0.6967085339040885
24.02322878842117 294.9293929212261 0.6960279924086743
24.028456343374586 294.0826020309793 0.6948215643422756
24.033683898328 296.11325208649396 0.6972831909108137
24.038911453281415 296.95215974231155 0.6988535135084891
24.04413900823483 298.3253929505224 0.6999440513873495
24.049366563188244 294.8636672889397 0.6963504411080063
24.054594118141658 296.9742521221658 0.6985650597119244
24.059821673095072 300.9875352686803 0.7035120265841517
24.065049228048487 300.3105833235457 0.7027908354567151
24.0702767830019 297.8596373378819 0.7118612793818202
24.075504337955316 297.959636638649 0.7209156502861153
24.08073189290873 298.833254316084 0.7275197442179868
24.085959447862145 299.02689042128816 0.7339093157054715
24.09118700281556 299.1321995376016 0.7385483386134799
24.096414557768973 298.72946142638796 0.7428045158371057
24.101642112722388 298.2127440508433 0.7463393241298192
24.106869667675802 295.97231092926404 0.748571681801377
24.112097222629217 293.93776369447954 0.7508953862204016
24.11732477758263 295.2004228346042 0.756737540232924
24.122552332536046 294.36320979483787 0.7591931581494863
24.12777988748946 292.4296801987793 0.7595205624575511
24.133007442442874 292.0003563263916 0.7632039104851949
24.13823499739629 295.11169004841764 0.7700581752205147
24.143462552349703 297.92311733264637 0.7762730872006179
24.148690107303118 296.7791020438979 0.776160721277586
24.153917662256532 295.4824399229772 0.7776544643053289
24.159145217209947 294.5036073460094 0.7800061884908573
24.16437277216336 296.2956874297946 0.7849935626422317
24.169600327116775 293.27702433644356 0.7830215242341957
24.17482788207019 291.9847948993464 0.7843054306947504
24.180055437023604 295.68524551238494 0.7925251543516103
24.18528299197702 300.90227517978326 0.803513269399328
24.190510546930433 301.59703046037464 0.8083226517070096
24.195738101883848 300.2436366900009 0.8087529567763347
24.200965656837262 298.67448645700136 0.8080382266352883
24.206193211790676 295.66712951780823 0.8042815894468949
24.21142076674409 296.2712775060662 0.807677740123239
24.216648321697505 295.76246124906385 0.808848186744291
24.22187587665092 297.9841800140435 0.8145456310212627
24.227103431604334 296.87946682066234 0.8156491258071145
24.23233098655775 296.1782823910408 0.8170072159032948
24.237558541511163 296.5146010387555 0.8208002659731378
24.242786096464577 295.9838715263439 0.8236912458671053
24.248013651417992 298.0330828045708 0.8298772633210062
24.253241206371406 296.994175259783 0.8297371795148188
24.25846876132482 295.73270653972907 0.8291704812936336
24.263696316278235 292.96022235412573 0.8273556681363471
24.26892387123165 292.5156487257624 0.8296098489055169
24.274151426185064 296.66059372172646 0.8363774636466448
24.27937898113848 301.64478690118597 0.8448610633249247
24.284606536091893 302.94493292723786 0.8481543546179862
24.289834091045307 301.1564993035328 0.8487875097406992
24.29506164599872 295.6760877853587 0.8434101442657712
24.300289200952136 294.66826022112565 0.8433991685734114
24.30551675590555 293.523195762942 0.8446180938298429
24.310744310858965 294.9531966116453 0.8492159018150045
24.31597186581238 295.31729268497946 0.8532534172374222
24.321199420765794 292.83952822171824 0.8510514429302126
24.326426975719208 291.9535155284103 0.8518904894226752
24.331654530672623 292.4444907023333 0.8548123763355335
24.336882085626037 296.9244102380435 0.8624890272792712
24.34210964057945 301.63763705258225 0.8698842229559693
24.347337195532866 300.0805608505994 0.8682075611035887
24.35256475048628 300.45943276216786 0.8709289883494932
24.357792305439695 299.33754761174197 0.8713238693464782
24.36301986039311 297.05901006990314 0.8701047007398267
24.368247415346524 291.72772557517476 0.8643127170068825
24.373474970299938 291.742169591311 0.8671352191617345
24.378702525253352 293.4844571391643 0.8740593303919514
24.383930080206767 300.8352085499407 0.8872204545225905
24.38915763516018 301.99733182112533 0.8906921425204993
24.394385190113596 303.44136678328283 0.8939797430611506
24.39961274506701 298.2966908684978 0.8906806458643041
24.404840300020425 298.790251253501 0.8933821238067406
24.41006785497384 300.7208093779867 0.8990917778306259
24.415295409927253 302.8509736023727 0.9026873114579231
24.420522964880668 301.3350497061356 0.9043546997095032
24.425750519834082 301.5201991773487 0.9057651730400235
24.430978074787497 302.91423754944344 0.9098423045823063
24.43620562974091 301.543317444936 0.9091147505911629
24.441433184694326 298.9692497075098 0.9084898018181099
24.44666073964774 299.9772679293181 0.9128150332047106
24.451888294601154 302.2181481568233 0.9176427976586164
24.45711584955457 305.8243024782886 0.9253089712893596
24.462343404507983 306.810830100918 0.9281872138942098
24.467570959461398 308.186812535002 0.9340513070012414
24.472798514414812 308.58086110171206 0.9370316855484627
24.478026069368227 306.4618927723903 0.9361094915589692
24.48325362432164 301.68601317679384 0.9297450302612406
24.488481179275055 302.2173829448644 0.9326642475154299
24.49370873422847 301.7013138661113 0.9337894232451247
24.498936289181884 302.76348418844515 0.9378274861189544
24.5041638441353 300.16019276652355 0.9370369388592084
24.509391399088713 299.6060424498327 0.9387351646750536
24.514618954042128 298.6016795935461 0.9396232624382749
24.519846508995542 299.25941517222725 0.9412555046072401
24.525074063948956 302.426200115768 0.9493316451714003
24.53030161890237 303.4431854761475 0.9538694438325769
24.535529173855785 305.31966876050205 0.9591069315971694
24.5407567288092 303.7670324666729 0.9585994466980675
24.545984283762614 300.392454143688 0.95487979028135
24.55121183871603 299.1940933644932 0.9555058833895533
24.556439393669443 299.34033434062627 0.9580074913278895
24.561666948622857 305.4906371556577 0.9699048519689032
24.566894503576272 309.3716710975327 0.9796569512960865
24.572122058529686 307.44417248570414 0.9784279946718817
24.5773496134831 302.65702384683243 0.9729270567839968
24.582577168436515 300.4770425777363 0.9708221526621508
24.58780472338993 306.3449578247859 0.9815011470714269
24.593032278343344 313.40444291793534 0.9948878933278298
24.59825983329676 317.85905171802506 1.0057276463354086
24.603487388250173 313.3595692205954 1.0028588962244176
24.608714943203587 309.6690440279907 1.0010553385471015
24.613942498157 307.2152859876999 0.9981490533982215
24.619170053110416 305.957258946695 0.99689381713081
24.62439760806383 299.9520157834415 0.988253125337288
24.629625163017245 297.6069874607319 0.9876614280088396
24.63485271797066 303.65398496608884 1.0000378828750192
24.640080272924074 311.0201540662805 1.0155501646461365
24.645307827877488 316.6253502350024 1.0274773128970378
24.650535382830903 312.4554256007717 1.0261726117941232
24.655762937784317 308.13546612828833 1.0216265585293345
24.66099049273773 303.6560359052805 1.0160711697341616
24.666218047691146 302.21012254070837 1.0136404969580384
24.67144560264456 300.22033858703054 1.0134154252225693
24.676673157597975 298.90061755083696 1.0131967583419932
24.68190071255139 297.9928242746924 1.0144173390325584
24.687128267504804 299.8252261425275 1.0196293064805513
24.692355822458218 301.2557409920736 1.0240103570914536
24.697583377411632 303.5761512493963 1.0307741994673014
24.702810932365047 305.0152914532156 1.0346286545752874
24.70803848731846 307.77396171256294 1.0429804014973196
24.713266042271876 305.67665650849483 1.0421693641345506
24.71849359722529 306.5623734572634 1.046049943805302
24.723721152178705 299.421281372607 1.035703409608208
24.72894870713212 296.4064479132149 1.0320650385128185
24.734176262085533 293.1447709493683 1.0310456707219977
24.739403817038948 299.6771926270427 1.0454553090150465
24.744631371992362 303.30202324433895 1.0557491016764973
24.749858926945777 306.4820771344681 1.063133054957172
24.75508648189919 300.94420440895703 1.0570272641884444
24.760314036852606 297.12655824417163 1.0518334792536792
24.76554159180602 297.2589133820266 1.0557063878602582
24.770769146759434 300.8166095155333 1.0646305133884115
24.77599670171285 304.36779488795673 1.076673150133985
24.781224256666263 299.3033514793514 1.0685653893788354
24.786451811619678 298.36800794400926 1.0700415802361434
24.791679366573092 294.6298460860684 1.0652663596434269
24.796906921526507 300.69270465931936 1.0780702521739576
24.80213447647992 299.64800899491763 1.0783309603457434
24.807362031433335 302.0817490544987 1.0840358242541872
24.81258958638675 300.7607776688519 1.0836945923590684
24.817817141340164 299.0351108325088 1.0833456402217032
24.82304469629358 298.28279907823946 1.0856267747464998
24.828272251246993 297.67485877516066 1.0884054769147793
24.833499806200408 298.73338479826106 1.0932488959716269
24.838727361153822 297.47459154720457 1.0932492044541646
24.843954916107236 297.7648118698097 1.095864572160594
24.84918247106065 296.5062466837683 1.0961297572636413
24.854410026014065 295.4724020319148 1.0968855676831162
24.85963758096748 295.61372233130595 1.1009084129555322
24.864865135920894 296.4906915239545 1.1060999071868463
24.87009269087431 297.3448613348325 1.1112579948539407
24.875320245827723 297.01898030667525 1.1130523873820135
24.880547800781137 296.8740978314388 1.1163669684021948
24.885775355734552 300.76698794455837 1.1277920320556143
24.891002910687966 301.8512458201476 1.1334997883593958
24.89623046564138 302.11247735540195 1.1385740438564063
24.901458020594795 301.03086581543533 1.1395380686983578
24.90668557554821 297.90448611464194 1.1371157150874518
24.911913130501624 300.0780101956634 1.142157289018067
24.91714068545504 297.63705917322505 1.1387322617134914
24.922368240408453 296.8266986196135 1.1382794546991641
24.927595795361867 297.93044147288094 1.1431257481466075
24.93282335031528 300.4134699862525 1.1534367310229274
24.938050905268696 308.75458062815676 1.1718897418784615
24.94327846022211 310.45889387303635 1.1802821577628122
24.948506015175525 309.4582659643181 1.1809981344633858
24.95373357012894 303.5240230688576 1.1733445477866813
24.958961125082354 301.5898458498038 1.1728983623581801
24.964188680035768 304.3615418024297 1.1801946314039016
24.969416234989183 308.58575591870954 1.1934514155109082
24.974643789942597 309.7930715471254 1.1990888593092013
24.97987134489601 307.1830880490733 1.1969633650717941
24.985098899849426 306.98791929702685 1.1991796213241979
24.99032645480284 306.35517383615513 1.2002591627205348
24.995554009756255 308.4720564332429 1.2112270548302735
25.00078156470967 309.8363664460415 1.2197401644810242
25.006009119663084 308.0012906321222 1.2195997297724044
25.011236674616498 307.3866743583037 1.2220586748398452
25.016464229569912 303.4312637484696 1.215514548766175
25.021691784523327 303.1901109142656 1.2183747342852826
25.02691933947674 303.8755316122048 1.2201574655765839
25.032146894430156 305.92259605986516 1.2268785619507512
25.03737444938357 312.25483052405843 1.2436135609014174
25.042602004336985 313.8277907302657 1.2502550331563715
25.0478295592904 316.65923830733595 1.2604639439031418
25.053057114243813 314.11924892208305 1.2585606711204418
25.058284669197228 310.82310215921365 1.257204463865384
25.063512224150642 302.90505345772306 1.2440553069235583
25.068739779104057 301.71253337896457 1.2466833051492454
25.07396733405747 305.0895772365118 1.2602648389984223
25.079194889010886 316.8682698424101 1.2910970992772735
25.0844224439643 318.8154566380084 1.302204815951679
25.089649998917714 317.7255440364656 1.3016956604200884
25.09487755387113 312.5396932207522 1.2916168203388574
25.100105108824543 312.97492467533567 1.2941644985799121
25.105332663777958 313.06470071299816 1.2979214163110913
25.110560218731372 313.6388310589258 1.3019291000966349
25.115787773684787 311.9374228389353 1.3019454987679222
25.1210153286382 312.0409589023506 1.3064028453183778
25.126242883591615 312.88650028879385 1.3135380183745158
25.13147043854503 310.97756303365503 1.3144365764117778
25.136697993498444 311.92590962058415 1.3201350709017081
25.14192554845186 312.1113222250766 1.326974048978566
25.147153103405273 314.63385303769536 1.3375908509582977
25.152380658358688 315.9736377138503 1.343275297268691
25.157608213312102 319.6935079218623 1.3551595527805282
25.162835768265516 322.8890181353292 1.367438619584409
25.16806332321893 320.9391227823489 1.3708159195321574
25.173290878172345 317.8319250447724 1.3681744425092237
25.17851843312576 313.7928017202456 1.3639755520415122
25.183745988079174 317.0321759773664 1.3730426192423617
25.18897354303259 315.8530410676483 1.3738630018300495
25.194201097986003 315.89475902371163 1.3786010700518734
25.199428652939417 316.60214804595 1.381827863551264
25.204656207892832 316.81617367075773 1.3933641748479348
25.209883762846246 318.115311518817 1.4038010594295907
25.21511131779966 312.85582202880397 1.396481477973123
25.220338872753075 309.8012195168753 1.3916236259710713
25.22556642770649 311.40290402095803 1.3977030267102082
25.230793982659904 316.4671272034529 1.4175293958724513
25.23602153761332 320.88797886760955 1.4299202238195847
25.241249092566733 324.06052848487326 1.4406603613341402
25.246476647520147 325.2584141657262 1.442306230948676
25.25170420247356 330.11794054632145 1.4590991285912953
25.256931757426976 333.40054794174813 1.4722827119304145
25.26215931238039 328.30560784597105 1.4700708410664645
25.267386867333805 322.12482961686663 1.4631357754624055
25.27261442228722 315.8197745577589 1.454425481391228
25.277841977240634 323.6660823789033 1.480046797277833
25.283069532194048 323.634303345108 1.4866532515574578
25.288297087147463 323.94697792966616 1.4905615460297887
25.293524642100877 319.8802682136126 1.4842081263611882
25.29875219705429 328.3921317710274 1.5096879132107586
25.303979752007706 327.24334354042355 1.511726908901499
25.30920730696112 326.0476885606501 1.518610300991591
25.314434861914535 318.6950559474716 1.5053961652457888
25.31966241686795 313.5445958915081 1.4994218196911102
25.324889971821364 311.5525894718156 1.499057573509302
25.330117526774778 306.1221292771478 1.490068969585685
25.335345081728192 310.5633965744724 1.5072120190699536
25.340572636681607 309.85972976301053 1.5102769143193413
25.34580019163502 317.3369158570173 1.5346032523407485
25.351027746588436 312.6093038193403 1.5287348442979036
25.35625530154185 316.05491705721175 1.5450841500048882
25.361482856495265 313.4569954266006 1.5428805616935055
25.36671041144868 320.02626911717164 1.5662641278838811
25.371937966402093 318.9099607051086 1.5676051631298373
25.377165521355508 321.26360740341835 1.5830119988019173
25.382393076308922 318.39801932020475 1.5824786477241046
25.387620631262337 314.64811933637964 1.5808686482298426
25.39284818621575 312.28275973313924 1.5834315549227613
25.398075741169166 314.06921112021945 1.596327186405071
25.40330329612258 316.30244522128817 1.6093983330213073
25.408530851075994 320.1148752892681 1.6209253141106787
25.41375840602941 320.7520798032409 1.6297898875875938
25.418985960982823 320.0989128460576 1.6332648047200016
25.424213515936238 315.5261731244227 1.6358237833319471
25.429441070889652 310.8093632156353 1.6302013355707394
25.434668625843067 316.901190036955 1.6544615862700927
25.43989618079648 322.20959457468166 1.673736244820702
25.445123735749895 327.5440591452566 1.6923764858257306
25.45035129070331 328.97136275211045 1.7018705377561263
25.455578845656724 325.6548319793372 1.703412422777831
25.46080640061014 325.6817973840606 1.7123271165386194
25.466033955563553 319.7187310618926 1.7033544094916055
25.471261510516968 324.0496259740558 1.719301902618843
25.476489065470382 323.9216351321537 1.7239560047657598
25.481716620423796 321.0141260052966 1.7316334530712396
25.48694417537721 316.0957589969146 1.7244271095975292
25.492171730330625 316.34744966631314 1.7352879312204705
25.49739928528404 315.48892050646987 1.7394001815815285
25.502626840237454 317.4949855289337 1.7569935889984212
25.50785439519087 314.13752348092214 1.7604885353472892
25.513081950144283 318.1169844601358 1.782548704849487
25.518309505097697 317.52681978220267 1.7876029840249714
25.523537060051112 318.02997913551627 1.7955553055139657
25.528764615004526 321.53574015565533 1.8115022774653444
25.53399216995794 326.70632177674435 1.8359817529146178
25.539219724911355 325.69341447116136 1.8448734849032722
25.54444727986477 319.0195317282495 1.8334778848811908
25.549674834818184 318.31387166278876 1.8467110792249486
25.5549023897716 325.3146292190488 1.8789472195085795
25.560129944725013 329.09852282806844 1.8999575553190413
25.565357499678427 329.1533492837532 1.9050346485433067
25.57058505463184 328.6291299659068 1.91027557342198
25.575812609585256 331.5922027452202 1.929037109868897
25.58104016453867 333.03768753611547 1.9435690574230378
25.586267719492085 331.20321777183756 1.9508459441414736
25.5914952744455 329.90346948381904 1.9563269168576158
25.596722829398914 332.3664342653418 1.9784534654143549
25.601950384352328 328.2256752577766 1.978958835166699
25.607177939305743 327.67231968142335 1.993049059144495
25.612405494259157 324.90912568222114 1.9969968727160328
25.61763304921257 327.72177025240774 2.0202211389879405
25.622860604165986 331.0449255471918 2.0424453334069828
25.6280881591194 329.11921348238394 2.0479850270131585
25.633315714072815 329.81176550758596 2.061948120224697
25.63854326902623 329.13425458732087 2.077483697122755
25.643770823979644 331.07297662410247 2.099056533195874
25.648998378933058 333.58813513760265 2.1217608302050635
25.654225933886472 330.4410014333347 2.1241553111816405
25.659453488839887 325.96072569218774 2.122974656445221
25.6646810437933 322.8372771949696 2.1280897460751995
25.669908598746716 318.66145407283005 2.123956274145123
25.67513615370013 320.65458123481216 2.150907677403115
25.680363708653545 321.65392910305206 2.1734695043015093
25.68559126360696 332.59968882265036 2.2326483213292354
25.690818818560373 339.25064541266954 2.2653941786230627
25.696046373513788 345.666463421504 2.303817795321977
25.701273928467202 347.14977568375275 2.3215849597122276
25.706501483420617 344.39349540897746 2.328753246644196
25.71172903837403 341.5020822150614 2.3353706087122776
25.716956593327446 342.5738506002593 2.3585643407240453
25.72218414828086 343.28497878870877 2.3877022339563654
25.727411703234274 340.443815292425 2.398171120608164
25.73263925818769 324.2893737393555 2.369218983904306
25.737866813141103 314.3322478387592 2.3506523092857536
25.743094368094518 309.1575047596474 2.3492679881673078
25.748321923047932 313.9898089732312 2.383641033451047
25.753549478001347 324.68501610842253 2.4426128253427652
25.75877703295476 327.7738890974637 2.4762388910856985
25.764004587908175 330.60337814005806 2.5132015364231712
25.76923214286159 323.7152683777867 2.5181708395203195
25.774459697815004 316.7612654823791 2.5193933276283196
25.77968725276842 314.61748788178636 2.5380446312470157
25.784914807721833 316.26624252108667 2.5644848461027068
25.790142362675248 324.5281724327548 2.626129153109731
25.795369917628662 330.17269183242297 2.6680725779151895
25.800597472582076 331.2677030917794 2.6991862740632167
25.80582502753549 325.1181187277006 2.6969285030293086
25.811052582488905 319.94127064723375 2.711799227111426
25.81628013744232 321.57504662547984 2.7477710458908997
25.821507692395734 325.49608027868203 2.791731817270917
25.82673524734915 326.0388948389399 2.824621090585044
25.831962802302563 330.87806158293785 2.87661071353014
25.837190357255977 346.3354229941317 2.9854046992184853
25.84241791220939 344.81472334715517 3.0103260762359274
25.847645467162806 339.28876303264076 3.0322357447849395
25.85287302211622 335.37228503380663 3.047851860382569
25.858100577069635 334.3645028370846 3.0925189115784146
25.86332813202305 335.0369814982693 3.1318672677390125
25.868555686976464 328.68838153228444 3.15479482909429
25.87378324192988 322.73306145029534 3.167039042938773
25.879010796883293 330.6587160363508 3.259309437950455
25.884238351836707 341.9582013085417 3.3743526312162264
25.88946590679012 348.6607810499675 3.4897782275273923
25.894693461743536 351.8322557852093 3.575908268001771
25.89992101669695 326.27216719237896 3.492252431779159
25.905148571650365 308.65537038873555 3.439290827319262
25.91037612660378 311.22745541364833 3.502330362628935
25.915603681557194 326.6943862622194 3.6924383815034187
25.920831236510608 337.79631245625154 3.8218355183665835
25.926058791464023 327.42951110846036 3.8549505329979135
25.931286346417437 310.9451024823012 3.8065656418134646
25.93651390137085 302.4681784985275 3.847612550036519
25.941741456324266 305.19492920858033 3.951386329515766
25.94696901127768 305.6326007878072 4.057916176934833
25.952196566231095 305.2960223069077 4.168241954100581
25.95742412118451 317.0809321461999 4.359289583791219
25.962651676137924 313.3950984288541 4.443221825497815
25.967879231091338 327.46230194059166 4.658507628515366
25.973106786044752 340.2713502805481 4.827652648382513
25.978334340998167 345.7254712085363 4.950958421808293
25.98356189595158 336.32337331669385 5.048588421054461
25.988789450904996 335.22113505870965 5.1611211657702
25.99401700585841 339.7892762413373 5.322609595276616
25.999244560811825 343.52203313405755 5.290001368532922
26.00447211576524 325.3746950635984 5.214367839347509
26.009699670718653 306.34152379642944 5.130891895161318
26.014927225672068 295.07526449039085 5.1698798410987825
26.020154780625482 302.0154606516337 5.322668133722293
26.025382335578897 308.22095347554944 5.51934159207183
26.03060989053231 301.26880153558903 5.57720833583312
26.035837445485726 289.73879844281373 5.643703285178235
26.04106500043914 283.28400104465584 5.808927535939428
26.046292555392554 274.27511235943587 5.869850149652641
26.05152011034597 278.73095314609236 6.107190835757912
26.056747665299383 265.9975411541834 6.012371382553721
26.061975220252798 295.05221003979904 6.6024843622459
26.067202775206212 305.89514760921344 6.89137430568585
26.072430330159627 324.61741894187674 7.610392231390036
26.07765788511304 328.6338231022206 7.984125655640405
26.082885440066455 315.7397979205298 8.316317883689887
26.08811299501987 305.8722913621693 8.402520865094628
26.093340549973284 275.2299865090322 8.32850553249179
26.0985681049267 282.1769297406005 8.931070071481136
26.103795659880113 264.81121328411785 9.310763768064879
26.109023214833528 263.2076991493383 10.115955411312788
26.114250769786942 263.52866127691 11.090211047858816
26.119478324740356 276.8184244796796 13.121731450410593
26.12470587969377 276.2029379628332 14.974411668659021
26.129933434647185 234.81000134496688 19.08618786975791
26.1351609896006 175.92506689212354 23.36991722866479
