# Supplementary material for: Unraveling metal effects on CO2 uptake in pyrene-based metal-organic frameworks
Source: Nat Commun. 2025 Feb 11;16:1516. doi: 10.1038/s41467-025-56296-w (PMC11814143; doi:10.1038/s41467-025-56296-w)
Supplement: Supplementary file 3 — Source Data [file 41467_2025_56296_MOESM3_ESM.zip › SourceCode/SuppInf/FigureS5_Ga-TBAPy_InSitu_VariableT_PXRD/Data/GaTBAPy_0170p.dat]

0.002613777476707968 7.7019640279441655 3.063065329451525
0.007841332430123905 9.861945894509779 3.1597617340216035
0.01306888738353984 10.56551591528098 3.154849418850543
0.018296442336955775 15.458662469989662 3.026054575948937
0.02352399729037171 17.998561800909407 2.9767311959110643
0.028751552243787646 17.912805339071003 3.0223003302902978
0.03397910719720358 15.877218031129075 2.536180768410662
0.03920666215061952 15.588544838521894 2.4641934524240185
0.04443421710403546 16.252395224943804 2.2204541698534666
0.0496617720574514 15.52353317969206 1.95038868714501
0.054889327010867336 14.406325336039586 1.8001668388152101
0.060116881964283275 13.68374542678201 1.744943473899719
0.06534443691769921 13.128818661497231 1.5576805729318524
0.07057199187111515 14.906893137580145 1.5182358106276177
0.07579954682453109 16.368550294885367 1.457953100055875
0.08102710177794703 17.11989688905353 1.4189466082491704
0.08625465673136297 18.14380961640875 1.5192709049838713
0.09148221168477891 19.350182035215493 1.5517471299056724
0.09670976663819485 20.43809489565355 1.52875628419928
0.10193732159161079 20.56170171740862 1.552677088699054
0.10716487654502672 18.876689777668012 1.4776167032269603
0.11239243149844266 17.994194114585163 1.3536066464163214
0.1176199864518586 17.029680534584184 1.337790914334999
0.12284754140527454 18.629115490533373 1.2565070569175798
0.12807509635869047 18.74799827100923 1.202370492858681
0.1333026513121064 19.60850383731577 1.2295135231964736
0.13853020626552232 18.01284916404407 1.1320202146899654
0.14375776121893824 15.95006699968659 1.0486990058041956
0.14898531617235417 15.75540888970368 1.0250900888783947
0.1542128711257701 16.31043384846001 1.0247690995762802
0.15944042607918602 17.20402390893975 1.0205454501642592
0.16466798103260194 18.278077738094506 1.0570895751337117
0.16989553598601786 17.19573160428348 1.002244434877325
0.1751230909394338 17.31956472796969 1.0130747194868561
0.18035064589284971 16.437395839115016 0.9883859169626503
0.18557820084626564 17.459433326655326 1.0284529830611246
0.19080575579968156 19.67659444721917 1.109723890150641
0.1960333107530975 20.51448821867195 1.1210944940446346
0.20126086570651341 20.9954630465394 1.1103338726024186
0.20648842065992934 20.643479235567607 1.0789985736638725
0.21171597561334526 20.66398879594319 1.0957153468699468
0.2169435305667612 19.54061512091005 1.0561285268287
0.22217108552017711 19.173896934994005 1.0348502858669217
0.22739864047359304 18.59844797038105 1.0479408667123056
0.23262619542700896 17.60533658740816 1.0002102486428572
0.2378537503804249 16.757645155788737 0.9563037512377975
0.2430813053338408 17.004793136607123 0.9774912338406128
0.24830886028725674 17.207159723441602 0.9209040335722026
0.25353641524067266 18.495291509918264 0.9411445689481142
0.2587639701940886 17.96129666215809 0.9237390791189224
0.2639915251475045 19.045963483322502 0.946093683178492
0.26921908010092044 18.029665534809848 0.9110270653710398
0.27444663505433636 18.279814474519103 0.8849154591888733
0.2796741900077523 19.249900787033734 0.9012705295773135
0.2849017449611682 18.956424658835495 0.8711138697395708
0.29012929991458414 19.631662726910502 0.9009997386211518
0.29535685486800006 18.36351383793089 0.8787536411857372
0.300584409821416 18.223241297784586 0.8534557248062333
0.3058119647748319 17.634881474449337 0.8305191457058341
0.31103951972824784 18.285348721128916 0.8530673531974299
0.31626707468166376 17.59289490392948 0.84251349326425
0.3214946296350797 18.223313886801403 0.8433130119865856
0.3267221845884956 17.746870220851886 0.8140428926235702
0.33194973954191154 17.7358085365008 0.8211329411555874
0.33717729449532746 19.009162360354004 0.8390988233616664
0.3424048494487434 18.87741215005438 0.8524800490959484
0.3476324044021593 19.162767414966307 0.8738165639726513
0.35285995935557524 18.641770114306837 0.854661951383386
0.35808751430899116 17.55135104681878 0.8349336375952147
0.3633150692624071 16.566941449727057 0.8270607607082321
0.368542624215823 16.945844809051113 0.8108041892536544
0.37377017916923894 17.023016099464602 0.7928349851740603
0.37899773412265486 17.266269247210435 0.7753682538499003
0.3842252890760708 17.36791328118307 0.7776073277285138
0.3894528440294867 16.780166211678132 0.7622100798754019
0.39468039898290264 16.80222451401756 0.7549469852428258
0.39990795393631856 17.716105571757733 0.7557373515382368
0.4051355088897345 17.710686716520385 0.7406090019416248
0.4103630638431504 18.780434391681535 0.7596123055399756
0.41559061879656634 19.209175029416695 0.7997278651442713
0.42081817374998226 19.50977523942073 0.8383397328285194
0.4260457287033982 19.564699599547097 0.8625114148372001
0.4312732836568141 18.90347676246542 0.8371426969948813
0.43650083861023004 18.08541625070001 0.7959421508384743
0.44172839356364596 18.249583650104487 0.7792246918952898
0.4469559485170619 18.535862478516453 0.7661090921408621
0.4521835034704778 18.31140097556263 0.7718668817037934
0.45741105842389373 19.26302019520848 0.8067995944710203
0.46263861337730966 18.954029377224764 0.8109895333848208
0.4678661683307256 18.012558932542635 0.7914259605718628
0.4730937232841415 17.712774015047835 0.7708025628725372
0.47832127823755743 16.75037327667178 0.7231568969914939
0.48354883319097336 18.667446782881054 0.751009054363892
0.4887763881443893 20.22088280787039 0.7747003851092619
0.4940039430978052 21.17587532491432 0.7901357305151404
0.49923149805122113 20.35592793706793 0.7823011857936949
0.5044590530046371 18.88548918016704 0.7719677851235921
0.5096866079580531 17.206917621426715 0.727218825409164
0.5149141629114691 17.18208967989494 0.7312642740808833
0.5201417178648851 17.387406613354738 0.7244407600400806
0.525369272818301 18.838542960171097 0.7410554597965789
0.530596827771717 18.89813599156465 0.7458729636406514
0.535824382725133 19.20342943926304 0.7572314729044097
0.541051937678549 19.067415628668147 0.7542402501155498
0.546279492631965 18.503733562862887 0.7295806894600326
0.5515070475853809 17.818809806745552 0.7042277577636914
0.5567346025387969 18.294209507530482 0.7032308008095365
0.5619621574922129 19.034173845507222 0.7048259618107918
0.5671897124456289 19.685026117588425 0.7284842911562592
0.5724172673990449 19.25783435921956 0.7310081982739431
0.5776448223524608 19.031236757334064 0.723772237111896
0.5828723773058768 18.57387630980164 0.7200352592865045
0.5880999322592928 18.36433937757576 0.7081337771888728
0.5933274872127088 17.40388529320263 0.6951698647331312
0.5985550421661248 17.84311191609234 0.7136741331955488
0.6037825971195407 17.174690192755754 0.7086839198346279
0.6090101520729567 17.408493995649767 0.7041294773765137
0.6142377070263727 18.35694974225838 0.7093195134327144
0.6194652619797887 18.928520665935963 0.7077990563937698
0.6246928169332047 19.197329770899994 0.7110573986830432
0.6299203718866206 18.711968910428332 0.7016296519066066
0.6351479268400366 19.79537097009345 0.7324141743000662
0.6403754817934526 19.639257397415584 0.7292269716040858
0.6456030367468686 20.983647850753908 0.7412908521259501
0.6508305917002846 21.617888939100308 0.7347562351573419
0.6560581466537005 21.911051550945537 0.7334442366405048
0.6612857016071165 20.962569595961266 0.7251020038692486
0.6665132565605325 21.247814349715135 0.7333994379933404
0.6717408115139485 20.118134279653905 0.7077473013716018
0.6769683664673645 21.154181989936014 0.7140687216027908
0.6821959214207804 21.23330206889243 0.7037583960025857
0.6874234763741964 20.163081055645584 0.6861717622859999
0.6926510313276124 20.071068000550877 0.6813289693900211
0.6978785862810284 19.771914548576632 0.6762910095645186
0.7031061412344444 21.088205625735227 0.6950894259230261
0.7083336961878604 21.672914510000787 0.7051757450829335
0.7135612511412763 22.082552200087175 0.7261427253821512
0.7187888060946923 22.12620887524996 0.7384474874059851
0.7240163610481083 21.982461638131223 0.7337991343842571
0.7292439160015243 23.25381076726138 0.7673188711313915
0.7344714709549403 24.600946456849623 0.7795078593675903
0.7396990259083562 25.718947703789418 0.8015220507233871
0.7449265808617722 25.98581400244391 0.798898030508639
0.7501541358151882 25.538948500045404 0.7804443472420874
0.7553816907686042 25.066585802175023 0.7620544061668132
0.7606092457220202 25.599879333038363 0.7550045354757271
0.7658368006754361 26.67891335386576 0.7700238179489824
0.7710643556288521 28.348542604617588 0.7844407075005608
0.7762919105822681 29.483877973300284 0.8017662039458163
0.7815194655356841 29.389458102572146 0.7985821952768027
0.7867470204891001 29.638617957258624 0.8146987067856173
0.791974575442516 30.017654640508333 0.8182774984443189
0.797202130395932 30.253648512957714 0.8203967143049463
0.802429685349348 31.964335784989288 0.8353749934598569
0.807657240302764 33.684844748133216 0.8455271564244168
0.81288479525618 36.17422694564601 0.878328145746765
0.8181123502095959 38.26118027163945 0.9167074003570371
0.8233399051630119 39.760556589722086 0.9436081469020412
0.8285674601164279 43.350442149953196 1.0226281274077555
0.8337950150698439 43.24102592143184 1.0424907268182204
0.8390225700232599 49.28190638614008 1.1159372682701245
0.8442501249766758 54.783477648340906 1.1879063510260157
0.8494776799300918 59.53394329373344 1.2474790549449155
0.8547052348835078 62.16168346403415 1.2535173534650967
0.8599327898369238 62.885294942429006 1.2603810316227908
0.8651603447903398 65.84462257532579 1.2815124165648948
0.8703878997437557 66.41625332865365 1.2669961211657494
0.8756154546971717 70.33359582706794 1.2900399972501917
0.8808430096505877 71.96980111592276 1.3030029614174086
0.8860705646040037 75.4479557792375 1.3355485955117583
0.8912981195574197 75.83146111641724 1.3458779163824415
0.8965256745108356 76.80824534120003 1.3580974797186744
0.9017532294642516 78.23874043182411 1.3770158975812627
0.9069807844176676 77.96910465930092 1.3655217546647347
0.9122083393710836 83.0725161759307 1.40884206664266
0.9174358943244996 87.88867294126112 1.4374514007179682
0.9226634492779155 90.98778038563137 1.4470571830861114
0.9278910042313315 91.14533292029998 1.460925200354917
0.9331185591847475 90.33473022892332 1.4389715866849389
0.9383461141381635 93.5387922533912 1.4698375034606912
0.9435736690915795 94.85677919801032 1.5049605630714118
0.9488012240449955 97.51065554346377 1.5174979803021975
0.9540287789984114 100.34449031553052 1.519866029411043
0.9592563339518274 98.73014887301083 1.5060516012950156
0.9644838889052434 99.82236801485004 1.5086662829179402
0.9697114438586594 100.32461585438807 1.5140729331280531
0.9749389988120754 99.30889990370008 1.4999973451156134
0.9801665537654913 98.31575406507132 1.4661333391810658
0.9853941087189073 102.52119194820621 1.5019812435613007
0.9906216636723233 105.7186233235544 1.5283850970855257
0.9958492186257393 109.53547770667198 1.5402296951432086
1.0010767735791553 112.36009786223119 1.5613760881844432
1.0063043285325712 113.26490525449368 1.553605839784655
1.0115318834859872 108.54178369108807 1.5196587565781738
1.0167594384394032 106.32556588743275 1.4837106022289315
1.0219869933928192 109.24054061033007 1.509354126407791
1.0272145483462352 112.44727691794861 1.546512796104218
1.0324421032996511 121.22475850229202 1.6059106014586344
1.0376696582530671 122.39686211004734 1.6175904987102674
1.042897213206483 122.38193887558037 1.607131740669596
1.048124768159899 119.16404211099602 1.5759808770003663
1.053352323113315 115.97272005284519 1.5489266668249317
1.058579878066731 116.70637720546011 1.5471600590757746
1.063807433020147 117.15050407237743 1.545037379405328
1.069034987973563 118.06386116159027 1.5281783005321228
1.074262542926979 121.83329901844652 1.550152431578564
1.079490097880395 126.61190910100957 1.575503811475748
1.084717652833811 130.31946659759993 1.617534844965947
1.089945207787227 129.43310222761266 1.629388001835655
1.095172762740643 130.71747478614074 1.6421570470465088
1.1004003176940589 130.71233236584771 1.6450120767343528
1.1056278726474749 137.2119177898863 1.689009858360156
1.1108554276008908 139.78152993302183 1.7141866705903084
1.1160829825543068 137.4824964981283 1.6843156806649469
1.1213105375077228 136.83658542134643 1.675479033374586
1.1265380924611388 136.3047757310492 1.6725422005923185
1.1317656474145548 136.54744243412702 1.6636340202470865
1.1369932023679707 141.46469036556886 1.6929180357755613
1.1422207573213867 140.15328162214388 1.669385910145663
1.1474483122748027 140.37396751587067 1.6628360233051034
1.1526758672282187 141.94021221111885 1.668074633926195
1.1579034221816347 141.65440376322232 1.6775647906892301
1.1631309771350506 140.22030835910803 1.6695568327720411
1.1683585320884666 138.36734260838986 1.647288157577807
1.1735860870418826 136.07205138695207 1.6508545884209032
1.1788136419952986 129.03962654611274 1.616445362077565
1.1840411969487146 127.63794004675087 1.5944321125894987
1.1892687519021305 126.69392436325553 1.6075972680769428
1.1944963068555465 133.69585000155618 1.6302681111811541
1.1997238618089625 144.03546866974503 1.6751207911428925
1.2049514167623785 147.53938632000828 1.7060777496219142
1.2101789717157945 149.13359446530038 1.7061903119118795
1.2154065266692105 148.64082296563015 1.710291102770926
1.2206340816226264 146.01999692985146 1.6855174646265219
1.2258616365760424 139.90359587806074 1.6494172882335687
1.2310891915294584 142.65651029953943 1.653921357857029
1.2363167464828744 141.24783083047393 1.6533457551559883
1.2415443014362904 135.26283826116335 1.6159184451751543
1.2467718563897063 134.85631385461912 1.6322036990870759
1.2519994113431223 132.86242338321867 1.6494569826061765
1.2572269662965383 135.0315653512009 1.6659658637601236
1.2624545212499543 143.54176615715048 1.7205490616747179
1.2676820762033703 147.1440809367249 1.7562339279836006
1.2729096311567862 141.838743905461 1.7148504540232135
1.2781371861102022 141.1686239115424 1.697013147518835
1.2833647410636182 142.128532704024 1.7008778798605835
1.2885922960170342 145.66099213504165 1.7415328078195051
1.2938198509704502 148.1592944668064 1.7422949657627056
1.2990474059238661 143.43461694214156 1.6949532178532993
1.3042749608772821 138.99796080216274 1.6250203545811341
1.309502515830698 140.21754971767498 1.6229788721361442
1.314730070784114 138.90359521654602 1.6251854726717831
1.31995762573753 141.51730887466778 1.6582256661107555
1.325185180690946 137.1007427525519 1.6436079052255583
1.330412735644362 135.5698488575982 1.629967168409529
1.335640290597778 134.92545761349035 1.6398515942455607
1.340867845551194 136.83526947240867 1.6768226864990576
1.34609540050461 144.95333213132642 1.754745910264254
1.351322955458026 145.30324764745075 1.7566508762983537
1.356550510411442 144.68065667648824 1.7245400385564915
1.361778065364858 144.00223977965854 1.7091667032639746
1.3670056203182739 135.98841430969074 1.6465369844859852
1.3722331752716899 132.31544843251686 1.6265627620176506
1.3774607302251058 136.59873522990097 1.6519364231577822
1.3826882851785218 143.4298679563806 1.6804740896086812
1.3879158401319378 146.0603656922849 1.6840749509899073
1.3931433950853538 141.81539461475438 1.667218348436157
1.3983709500387698 140.21085045168252 1.6721685378981672
1.4035985049921857 137.45071706381603 1.6506993300173722
1.4088260599456017 137.84761830814713 1.6695161223919461
1.4140536148990177 137.85378586764438 1.6719745969131623
1.4192811698524337 133.7905278489853 1.6561782782499719
1.4245087248058497 131.67458875560575 1.6377045674431863
1.4297362797592656 140.95119453719133 1.6768777548581928
1.4349638347126816 145.55684562994617 1.7006826352248745
1.4401913896660976 144.3541994008627 1.6870926554875585
1.4454189446195136 145.38425669975186 1.7004025382545298
1.4506464995729296 134.9388330400478 1.6425896507261972
1.4558740545263456 127.83634382833088 1.5842670470691145
1.4611016094797615 123.24302468168291 1.560046826716337
1.4663291644331775 120.50990168838244 1.5530227719086644
1.4715567193865935 121.45304220926596 1.5571800037818804
1.4767842743400095 125.12670211846267 1.5885315739053598
1.4820118292934255 129.25088085483304 1.631277122082113
1.4872393842468414 128.6919710200687 1.6101341244480465
1.4924669392002574 123.05981261832265 1.5589232970684124
1.4976944941536734 118.79506071995026 1.5290357555616527
1.5029220491070894 116.82678176131935 1.5188951500997259
1.5081496040605054 114.91144096035126 1.4995726157455211
1.5133771590139213 118.6500855728934 1.5506585210325856
1.5186047139673373 121.26438077942122 1.5607806673924316
1.5238322689207533 126.2538932853532 1.6066958242944687
1.5290598238741693 131.82241594233417 1.6467253094009993
1.5342873788275853 133.13432153577133 1.6573756739826366
1.5395149337810012 129.30405043978178 1.639216861899358
1.5447424887344172 126.58283937004092 1.614452034378837
1.5499700436878332 126.24136269946152 1.6113114561059683
1.5551975986412492 129.07110904885081 1.635915575405672
1.5604251535946652 131.8059631074931 1.6365957080187346
1.5656527085480811 130.27064093451187 1.627009160885785
1.5708802635014971 131.0359648429028 1.6073630460074295
1.576107818454913 128.53048119742414 1.6078186063501316
1.581335373408329 131.81778146546057 1.6258380557422671
1.586562928361745 140.71342537392758 1.6926440497568394
1.591790483315161 140.5002846465801 1.6959159430827566
1.597018038268577 137.7381810511452 1.6589946151410375
1.602245593221993 137.00622972942568 1.6564799382400242
1.607473148175409 139.60734597087307 1.6690543226826393
1.612700703128825 144.85986943876964 1.7026828166004373
1.617928258082241 147.41357883777064 1.7215987281240392
1.623155813035657 142.93130679200598 1.689711217370873
1.628383367989073 143.5146356989762 1.6945681163435589
1.6336109229424889 144.74581326789078 1.6839599789627198
1.6388384778959049 150.6445217480172 1.7166834158144813
1.6440660328493208 162.01111631993078 1.7717431610173309
1.6492935878027368 169.90642215927645 1.7992170166040777
1.6545211427561528 173.65756431651496 1.8198116671400686
1.6597486977095688 176.32282646062282 1.8446685122039217
1.6649762526629848 182.1177994728584 1.8878133771178014
1.6702038076164007 183.84661562662836 1.89211668993282
1.6754313625698167 193.30243004563692 1.9260276069848181
1.6806589175232327 199.73783179278558 1.9549046830793262
1.6858864724766487 198.59238087666316 1.9317050813747552
1.6911140274300647 193.32834727380867 1.892556639586648
1.6963415823834807 186.88756932153885 1.8452600261072631
1.7015691373368966 183.9077429173433 1.8337602300423748
1.7067966922903126 177.5731088670437 1.800397638888941
1.7120242472437286 176.05821468004123 1.7992698834663723
1.7172518021971446 173.19526244644786 1.7605627634000478
1.7224793571505606 181.23221136067744 1.7932335666276642
1.7277069121039765 190.95247387565615 1.8352295417664226
1.7329344670573925 196.58464648259098 1.8506160984664903
1.7381620220108085 199.05298026026404 1.8497855871547506
1.7433895769642245 205.20692463524662 1.8824722469926363
1.7486171319176405 211.62921166031666 1.903381725310765
1.7538446868710564 225.17575486244468 1.9518624069789658
1.7590722418244724 231.7586745635914 1.9644517573890583
1.7642997967778884 227.2199809951112 1.9435706039017262
1.7695273517313044 224.97355991412098 1.9373022187946727
1.7747549066847204 221.55102089234822 1.9123838157943582
1.7799824616381363 221.8930656676933 1.9313358765527544
1.7852100165915523 229.38973891789328 1.9313564601590414
1.7904375715449683 223.3567520673701 1.887998835003788
1.7956651264983843 226.14329011483755 1.9075140320869
1.8008926814518003 227.23006328718984 1.901926959425066
1.8061202364052162 222.56501306280393 1.8900151008751216
1.8113477913586322 226.95367935481215 1.9092000371046898
1.8165753463120482 229.75313613969416 1.8966905251049133
1.8218029012654642 234.0846921211397 1.893350603684715
1.8270304562188802 238.66562553871537 1.9104963497029004
1.8322580111722961 242.08513583188434 1.9155634737792586
1.8374855661257121 236.71471790655664 1.8945349766175048
1.842713121079128 231.44838288408155 1.8667580309194611
1.847940676032544 230.39769232128137 1.8437156557366936
1.85316823098596 230.57896398410944 1.838419527674786
1.858395785939376 230.12771600408104 1.837074117626898
1.863623340892792 224.97356843498244 1.8151933198710948
1.868850895846208 225.88301244069578 1.804612763161028
1.874078450799624 222.7010645596001 1.7810193573113664
1.87930600575304 227.31750758943105 1.7830737778950732
1.884533560706456 225.54910504532486 1.755765795294201
1.889761115659872 223.22009146353565 1.7368553756248262
1.894988670613288 233.02695222630663 1.7925476402121647
1.9002162255667039 240.36086973263625 1.84120420342404
1.9054437805201199 242.94587391199425 1.8399738785273339
1.9106713354735358 243.6102518903946 1.834154485419913
1.9158988904269518 239.11794016875226 1.7944671431547705
1.9211264453803678 228.98722814842034 1.7271093723447892
1.9263540003337838 228.99662145794844 1.7295853239547114
1.9315815552871998 225.490650588337 1.7350578963867398
1.9368091102406157 224.63041886891358 1.7444292409313862
1.9420366651940317 225.78412831575642 1.7502711522488072
1.9472642201474477 224.51769153829846 1.7430610311333685
1.9524917751008637 225.6618821708967 1.7255817641719906
1.9577193300542797 222.14039786843625 1.7023385785234497
1.9629468850076957 228.8208846047725 1.7342580636559473
1.9681744399611116 233.21733170771375 1.7359696042508872
1.9734019949145276 243.9264710601301 1.7863456269195594
1.9786295498679436 240.19934275318872 1.7793542766584018
1.9838571048213596 234.4389562908386 1.73978649143006
1.9890846597747756 225.46444764286974 1.700647740396701
1.9943122147281915 220.59333953713693 1.673961210379321
1.9995397696816075 216.67390324932006 1.6311214942124836
2.0047673246350235 213.15408453683997 1.6052079401128754
2.0099948795884393 209.01966764685463 1.5829657449578147
2.015222434541855 208.53894700307595 1.5751187033540666
2.0204499894952708 203.27441013865092 1.564658784772843
2.0256775444486865 209.1939704830174 1.5926273956450836
2.0309050994021023 209.47687594470426 1.5837408414518475
2.036132654355518 218.75912525986658 1.6311461465524004
2.041360209308934 212.4306107499135 1.6053781233219682
2.0465877642623496 216.8783590403001 1.6149888248855608
2.0518153192157653 214.5120163908243 1.599637307936583
2.057042874169181 213.44776644103678 1.583646005540732
2.062270429122597 218.7501052045167 1.6135901156737606
2.0674979840760126 213.62856794464128 1.6126641341133052
2.0727255390294284 207.28093181928344 1.5897784082352022
2.077953093982844 204.2401390398608 1.574716362726765
2.08318064893626 203.4785210923169 1.590577522003313
2.0884082038896756 206.41988528624861 1.6011463998868436
2.0936357588430914 205.43246548255794 1.596615410722293
2.098863313796507 203.88754091736803 1.5836832083499195
2.104090868749923 204.06816672694853 1.5812619615159222
2.1093184237033387 198.23165432794806 1.5586847264205028
2.1145459786567544 199.80995266132027 1.581497947877349
2.11977353361017 195.79856106124674 1.5686305200005537
2.125001088563586 198.26745749518423 1.5662931557725737
2.1302286435170017 199.09883176455443 1.5601605561449916
2.1354561984704175 200.21197634167083 1.5593302625018028
2.140683753423833 203.0571605920798 1.5875756213012324
2.145911308377249 210.22218477779762 1.641099739508257
2.1511388633306647 206.03249091870578 1.6237483007677913
2.1563664182840805 210.40873037835897 1.6447834959051117
2.1615939732374962 213.21276455998384 1.641931045138154
2.166821528190912 208.873097468376 1.6248991080163844
2.1720490831443278 216.00782533349835 1.667323556352075
2.1772766380977435 209.46455377683336 1.636125474626363
2.1825041930511593 213.8958742825743 1.6444898764842903
2.187731748004575 221.6019087103627 1.656857488065836
2.192959302957991 220.61827231794103 1.661454106511625
2.1981868579114066 217.30682085494158 1.6326465216996817
2.2034144128648223 209.2424623983976 1.6100860967967976
2.208641967818238 211.87605811763305 1.6419329340480966
2.213869522771654 214.78904772363873 1.6525054953674914
2.2190970777250696 220.80356199221546 1.6921500751624938
2.2243246326784853 222.4930369456025 1.6971229778318528
2.229552187631901 223.39444250560538 1.69769577988626
2.234779742585317 226.7047565641815 1.6909332407790827
2.2400072975387326 221.7333303897941 1.6616505161917028
2.2452348524921484 212.8207868167612 1.6133890673640194
2.250462407445564 216.98674051105698 1.6464911180918431
2.25568996239898 206.85653662984413 1.5915371205866533
2.2609175173523957 208.41551250345347 1.5880464544201172
2.2661450723058114 215.3538243584494 1.6343310327473595
2.271372627259227 213.45227362695636 1.6330625250202504
2.276600182212643 216.8914031040854 1.6637483972869211
2.2818277371660587 216.9867697895309 1.6614574552726955
2.2870552921194744 214.8105176885346 1.6529080169497883
2.29228284707289 213.15501116835966 1.649139922326417
2.297510402026306 215.3750851133308 1.6502275709526792
2.3027379569797217 205.41611394666575 1.5887548962117248
2.3079655119331375 211.25509188479037 1.5971075248773814
2.3131930668865532 209.99740543895265 1.5772468839725196
2.318420621839969 205.22147236087034 1.5572793675543093
2.3236481767933848 203.49310611307772 1.539580403605803
2.3288757317468005 202.05416376281204 1.5496114453482024
2.3341032867002163 204.63699069457232 1.5710054350144633
2.339330841653632 211.8692940355465 1.6078943865021895
2.344558396607048 216.0668822818699 1.6526824663593254
2.3497859515604635 224.06709974202633 1.7000809370272065
2.3550135065138793 215.8562438187895 1.6410489870591156
2.360241061467295 211.8523704053895 1.616287265347224
2.365468616420711 203.9440389581838 1.5642013422884558
2.3706961713741266 200.9483776390609 1.5312620305935074
2.3759237263275423 208.0069214090729 1.5553956657392434
2.381151281280958 210.3291394018728 1.5625413703666333
2.386378836234374 215.0078467960951 1.5798909232578606
2.3916063911877896 218.65651369451902 1.5961191617663053
2.3968339461412054 212.18355507853758 1.5728820792899412
2.402061501094621 207.19555128470753 1.5267408770929487
2.407289056048037 199.60279430686145 1.477386916319005
2.4125166110014526 201.58358862458658 1.4662447309223843
2.4177441659548684 200.4445229887989 1.44120909354213
2.422971720908284 200.0841067579313 1.4140680426295749
2.4281992758617 211.93769231262837 1.4454952510877066
2.4334268308151157 220.23761238457973 1.450473116907622
2.4386543857685314 231.05880364646265 1.4631837639758194
2.443881940721947 235.25377573881696 1.4295665541035396
2.449109495675363 242.0737737796658 1.3964833630379336
2.4543370506287787 256.6395522951451 1.3712439576371096
2.4595646055821945 283.5625986177794 1.3703476069672103
2.4647921605356102 338.7730165574767 1.4502569499755809
2.470019715489026 415.34141194541786 1.563961383405302
2.4752472704424417 536.3535383799916 1.7537251940063534
2.4804748253958575 727.2169879101212 2.0256227156660382
2.4857023803492733 987.1626452683876 2.349307359004726
2.490929935302689 1299.520925936267 2.692317967759373
2.496157490256105 1659.8552257220726 3.042470942527821
2.5013850452095205 1996.8644947191938 3.331175827111344
2.5066126001629363 2278.764288233429 3.5534550813575705
2.511840155116352 2502.9032064192043 3.7256556811140773
2.517067710069768 2677.079899380667 3.8564775320261657
2.5222952650231836 2837.3146097659837 3.9689788530984114
2.5275228199765993 3064.1089503921867 4.127634262827708
2.532750374930015 3338.1170157226734 4.282725389871314
2.537977929883431 3845.8935774292922 4.594204260372119
2.5432054848368466 4513.382788283354 4.972080936029374
2.5484330397902624 5281.392110948493 5.356615434785571
2.553660594743678 5955.161869836077 5.667297904561358
2.558888149697094 6429.124325766732 5.877899702124359
2.5641157046505096 6521.174842291322 5.929113586284985
2.5693432596039254 6184.782630836364 5.794075238571288
2.574570814557341 5478.03015022092 5.457259455140662
2.579798369510757 4590.584687751083 4.992582224332896
2.5850259244641727 3782.9860601996893 4.531319463577729
2.5902534794175884 3080.9393289112695 4.084008268004162
2.595481034371004 2586.918559278888 3.753585173132807
2.60070858932442 2183.956009319149 3.444544737943422
2.6059361442778357 1840.6749347185837 3.158107743781738
2.6111636992312515 1536.632328185922 2.8734606700532312
2.6163912541846672 1251.2277967186064 2.5854919325134795
2.621618809138083 982.4669844072937 2.2905508739501905
2.6268463640914987 764.1444618948532 2.0292118018095437
2.6320739190449145 583.0698651563615 1.7909831702577992
2.6373014739983303 455.98596631477113 1.6173496138165857
2.642529028951746 371.42043789432176 1.502022501962817
2.6477565839051618 309.3821835952163 1.413799255727668
2.6529841388585775 275.6443466422054 1.3865668796472777
2.6582116938119933 253.3086969055138 1.381778429669518
2.663439248765409 235.19524949687255 1.36593462773541
2.668666803718825 226.57960875886624 1.382506134821171
2.6738943586722406 224.70628392026612 1.4066556513658381
2.6791219136256563 218.92784670248622 1.4134773518780006
2.684349468579072 219.5546617435979 1.4448103935450032
2.689577023532488 219.45232441690015 1.4703303349433139
2.6948045784859036 216.9877208027541 1.4765923560881362
2.7000321334393194 220.05418385615422 1.508903415703162
2.705259688392735 213.5931664499074 1.490697880291843
2.710487243346151 213.0321074378346 1.4953241746158101
2.7157147982995666 217.63508969904936 1.5315450095460748
2.7209423532529824 210.87056407721315 1.516637314728683
2.726169908206398 213.51503885252407 1.5396684241487772
2.731397463159814 211.9684739148654 1.5356160756055786
2.7366250181132297 213.82779342758298 1.5644293435609045
2.7418525730666454 211.4451698954976 1.5591451487671402
2.747080128020061 204.94241998916814 1.5301970918857375
2.752307682973477 208.40672549961434 1.5541379305935408
2.7575352379268927 204.42415568783235 1.5155937962714217
2.7627627928803085 200.14699035822835 1.4939367581411467
2.767990347833724 196.60918106585214 1.4700788680260006
2.77321790278714 195.79394272788412 1.4714781529034804
2.7784454577405557 204.82589643684636 1.5440408437427129
2.7836730126939715 213.41465798376433 1.5981537140428153
2.7889005676473873 212.74760411909256 1.6148387914467093
2.794128122600803 202.61019813058027 1.551336308873995
2.7993556775542188 199.4184159978887 1.5223064590500588
2.8045832325076345 196.98089307019487 1.4914871923769148
2.8098107874610503 199.26636549930677 1.4841131939585295
2.815038342414466 203.61306323332232 1.5084366911165699
2.820265897367882 205.5301530492019 1.514524370693482
2.8254934523212976 204.85916791802998 1.5181136637082804
2.8307210072747133 203.92918911585753 1.5099279574145237
2.835948562228129 205.47950695811542 1.5191310720220215
2.841176117181545 204.63041507397006 1.5320121732101026
2.8464036721349606 209.57249650802143 1.5479901147297266
2.8516312270883764 208.30421538742675 1.5406081275944286
2.856858782041792 204.28945633216156 1.5128242393822438
2.862086336995208 210.64278890028956 1.55175587810759
2.8673138919486236 209.89057481681954 1.571572785244897
2.8725414469020394 209.45804273430892 1.5683355272481951
2.877769001855455 205.82419921970532 1.5446439172931892
2.882996556808871 197.10455048692086 1.4944695656046916
2.8882241117622867 198.4160794264251 1.503929637885392
2.8934516667157024 203.66520487478527 1.5320108180058802
2.898679221669118 210.3842266106581 1.5715473977337557
2.903906776622534 214.47485891798766 1.579314846031296
2.9091343315759497 218.99416053683547 1.590762843958493
2.9143618865293655 217.49252287088024 1.5783737183140336
2.919589441482781 214.6859462339457 1.5584799989888423
2.924816996436197 208.24518209269613 1.5345402275694477
2.9300445513896127 205.18130681956225 1.5181039004006276
2.9352721063430285 206.8819165332403 1.522427574756155
2.9404996612964442 210.3394303175817 1.5355003206290356
2.94572721624986 211.09643020384587 1.5400052145231053
2.9509547712032758 210.26462160456495 1.5405149504890159
2.9561823261566915 207.77243664262406 1.539966063943582
2.9614098811101073 203.7821885603472 1.512961872915855
2.966637436063523 205.7277148554226 1.5246065893512297
2.971864991016939 207.57394736079064 1.5267945907153582
2.9770925459703546 207.01544547921364 1.5238643270106005
2.9823201009237703 206.4836688164222 1.5098726466882098
2.987547655877186 208.17201002845752 1.4979142459497043
2.992775210830602 206.48502690852962 1.4926781300278091
2.9980027657840176 206.98824891230387 1.4925226769453002
3.0032303207374333 205.68914423653692 1.4826020006470093
3.008457875690849 204.1654251994287 1.4644068734954447
3.013685430644265 208.22354805464525 1.4789902559696384
3.0189129855976806 207.6556445960935 1.479737037444064
3.0241405405510964 208.40554674240258 1.4875741335176662
3.029368095504512 210.6611566487446 1.4882604377432112
3.034595650457928 212.95909299914103 1.4885690534221703
3.0398232054113437 210.72982107380258 1.4628478699236938
3.0450507603647594 206.520062423152 1.4368338932408218
3.050278315318175 200.22635863877204 1.4153906778492185
3.055505870271591 198.625001392467 1.3936464182720802
3.0607334252250067 201.74900729283993 1.4026608740423872
3.0659609801784224 211.58839088908402 1.4484362777953492
3.071188535131838 213.4806941062698 1.4638879474171744
3.076416090085254 212.80554912874996 1.4578340720151903
3.0816436450386697 206.4815364941678 1.4042511232334374
3.0868711999920855 201.25630752370077 1.3556868186087092
3.0920987549455012 202.14077935234835 1.3480871954178326
3.097326309898917 204.7413554637576 1.3503305123595457
3.1025538648523328 206.73415021005644 1.353704469620299
3.1077814198057485 212.39946003701687 1.3688691494564695
3.1130089747591643 216.06795877992406 1.3709465188160956
3.11823652971258 219.63758731802656 1.3838865824555537
3.123464084665996 226.607949671444 1.39698631538331
3.1286916396194115 231.47212120492017 1.3794652104751997
3.1339191945728273 233.46020391100743 1.3569306387029334
3.139146749526243 242.97174510426186 1.353766887868394
3.144374304479659 242.36336876971308 1.3229744831089465
3.1496018594330746 244.24943460720164 1.3038091102817584
3.1548294143864903 244.8978555277132 1.2907359974125854
3.160056969339906 245.4205922664851 1.2733634250339287
3.165284524293322 250.40446327384345 1.26539648437569
3.1705120792467376 267.37517635969124 1.28258187872331
3.1757396342001534 285.19552437010907 1.2910742997207834
3.180967189153569 306.99775792233817 1.3226540826905362
3.186194744106985 329.5875067424767 1.3485444647101115
3.1914222990604006 354.6409061987887 1.3818247029626816
3.1966498540138164 376.3391828499421 1.4038238003861268
3.201877408967232 407.38740196065226 1.4521873901641382
3.207104963920648 441.7665781716532 1.503672601602518
3.2123325188740637 471.4240794915467 1.5502659665392973
3.2175600738274794 501.98045853367285 1.5907723268358447
3.222787628780895 527.9372732977276 1.6223392986632583
3.228015183734311 558.8034990641396 1.6654793584924537
3.2332427386877267 595.6407340945725 1.7177929088837485
3.2384702936411425 629.0954975228453 1.759290641463315
3.2436978485945582 664.9404145792963 1.8077155962627913
3.248925403547974 693.2053549932753 1.8448709189805557
3.2541529585013897 718.3448392019028 1.880063283529483
3.2593805134548055 735.0533490537647 1.9002744837414007
3.2646080684082213 737.5030111616652 1.8966685362141673
3.269835623361637 737.3167706167834 1.8888695154970414
3.275063178315053 726.6817931414395 1.8746313404070452
3.2802907332684685 706.068656922129 1.8449526677323531
3.2855182882218843 670.2139811702855 1.7934758307462664
3.2907458431753 626.0884743888403 1.7281486020490469
3.295973398128716 585.5126985611163 1.6693582853471334
3.3012009530821316 552.1272245181947 1.6216561616091154
3.3064285080355473 516.437090611021 1.573762252292785
3.311656062988963 486.0748201024848 1.5302209160868259
3.316883617942379 450.92258467083786 1.4717508915248858
3.3221111728957946 419.75771989967035 1.4168435331083737
3.3273387278492104 402.7201506916809 1.3843415064636433
3.332566282802626 394.65946764609237 1.3729211723664827
3.337793837756042 400.56282177158437 1.3870761615123024
3.3430213927094576 402.17962345990554 1.3911488191958103
3.3482489476628734 407.0228067029973 1.3964974120654043
3.353476502616289 418.7081148304511 1.4139122362043968
3.358704057569705 425.5958817307488 1.4180062092618293
3.3639316125231207 428.5846104416187 1.4145784303550846
3.3691591674765364 430.4911593069013 1.4120826401910138
3.374386722429952 432.29149517312635 1.420429697096717
3.379614277383368 427.3345948599593 1.4197016156544195
3.3848418323367837 418.31320675230165 1.4121570992549723
3.3900693872901995 421.1886517153545 1.4195931259763155
3.3952969422436152 409.5471975825659 1.4014784174401596
3.400524497197031 446.12166657765357 1.4726889097630278
3.4057520521504467 447.386663583762 1.4786771104183258
3.4109796071038625 472.27486046007704 1.5363433195572185
3.4162071620572783 478.60825149327417 1.5544398923236935
3.421434717010694 452.1673539292599 1.52439670890569
3.4266622719641098 446.16961778124676 1.5288360881648535
3.4318898269175255 401.94057562776777 1.4631187810191026
3.4371173818709413 370.8754989398767 1.4096363613650391
3.442344936824357 330.52409579106927 1.3328383483964512
3.447572491777773 306.4151998393483 1.2779600531032194
3.4528000467311886 281.9461910407682 1.2233500039010445
3.4580276016846043 278.78547570644145 1.213949221537763
3.46325515663802 277.43281082089806 1.2020102539659923
3.468482711591436 284.8096817310029 1.1979243947661733
3.4737102665448516 295.0648843527743 1.205291439905301
3.4789378214982674 315.8932555762823 1.2328212400457637
3.484165376451683 347.1304210812443 1.2787734351187443
3.489392931405099 392.05905241356453 1.363474853731315
3.4946204863585146 455.1903539833308 1.4610893797839264
3.4998480413119304 544.4133082545094 1.5874280241711405
3.505075596265346 653.9590967930337 1.732992602743634
3.510303151218762 795.5153917879495 1.9023808565371993
3.5155307061721777 984.2562523861565 2.112899675551569
3.5207582611255934 1190.8840153357528 2.3249735937200944
3.525985816079009 1462.3805606378608 2.5767781196257498
3.531213371032425 1773.6771939477446 2.839294116694449
3.5364409259858407 2109.430799248041 3.100351510752725
3.5416684809392565 2478.8299115990485 3.3606828886880287
3.546896035892672 2878.666649527021 3.6239649516001986
3.552123590846088 3269.7795826541455 3.8654208565923827
3.5573511457995037 3665.9832590059154 4.093423192148234
3.5625787007529195 4070.073677410127 4.314109705707995
3.5678062557063353 4487.588353320499 4.533635502775588
3.573033810659751 4985.831682223189 4.777568162362234
3.5782613656131668 5656.721556776252 5.091688463287107
3.5834889205665825 6598.6727131294165 5.501030337577497
3.5887164755199983 7902.971252817317 6.019830650182572
3.593944030473414 9416.612896706218 6.524534150569262
3.59917158542683 10893.397876270157 6.980814731042527
3.6043991403802456 12104.95302028925 7.333877345642859
3.6096266953336613 12496.24002667075 7.427638372013782
3.614854250287077 11976.868641556675 7.271547652790227
3.620081805240493 10561.77957314547 6.827570210427819
3.6253093601939086 8632.896072562116 6.194063713437696
3.6305369151473244 6632.016412420654 5.423602276650987
3.63576447010074 4753.120130088611 4.583077200327288
3.640992025054156 3348.6382539098536 3.8414162222298325
3.6462195800075716 2298.7278181148718 3.177083767842322
3.6514471349609874 1611.2324113963866 2.6543476839200713
3.656674689914403 1152.5997209044172 2.2375930146162277
3.661902244867819 882.2855107283262 1.9545142987693622
3.6671297998212347 707.6628493325223 1.7453565956948325
3.6723573547746504 598.954043250801 1.6068342771821125
3.677584909728066 517.8549450800169 1.4959585077410928
3.682812464681482 467.06508342855216 1.4296807439387835
3.6880400196348977 429.68829645629535 1.3821938214629912
3.6932675745883135 405.27817831970526 1.3513407996206561
3.698495129541729 377.15879898122074 1.3041301250134265
3.703722684495145 355.45984339018133 1.2634187283106142
3.7089502394485607 341.3091074428267 1.2342318294323529
3.7141777944019765 335.7196025969122 1.225119351590122
3.7194053493553922 335.14230397553115 1.2285486033725936
3.724632904308808 328.6371121020461 1.220539014810885
3.7298604592622238 320.04766731162977 1.2112378602247453
3.7350880142156395 314.4503131405684 1.208075892775028
3.7403155691690553 305.78862954443036 1.1975772649023058
3.745543124122471 299.44088154768866 1.1852527597715754
3.750770679075887 297.24964608383567 1.1843472658475838
3.7559982340293026 292.20744781185863 1.17201621237526
3.7612257889827183 296.188004209589 1.1825940599101752
3.766453343936134 300.60719768018794 1.19340811318961
3.77168089888955 306.67846357837374 1.1995063565875637
3.7769084538429656 308.62918334811167 1.2046864738370957
3.7821360087963813 313.827776931883 1.2120363967089798
3.787363563749797 319.95804646965826 1.2261476248711376
3.792591118703213 328.5078901606627 1.2434558229710242
3.7978186736566286 341.0116390504371 1.2629778599774173
3.8030462286100444 361.989002934989 1.296380621590224
3.80827378356346 404.2608055402938 1.3662556870696023
3.813501338516876 442.1838861202908 1.426095461568632
3.8187288934702917 493.0203482619787 1.5078820628921195
3.8239564484237074 528.3623525143969 1.565832503914752
3.829184003377123 544.1374193878742 1.5788234615958794
3.834411558330539 557.8891540564346 1.5896168087794291
3.8396391132839547 533.6810001072477 1.5409559797388845
3.8448666682373704 509.6447873932559 1.4964187486382818
3.850094223190786 467.21328798337163 1.4307456761255217
3.855321778144202 418.8927126872816 1.3533552455274427
3.8605493330976177 387.8096955214022 1.2977188255447114
3.8657768880510335 359.15549773994024 1.2426410121385323
3.8710044430044492 344.290672116568 1.211618076966952
3.876231997957865 332.6452168926764 1.1880181506127927
3.8814595529112808 318.8920298044109 1.1603951650780842
3.8866871078646965 317.62475205049145 1.1577553847210575
3.8919146628181123 315.30418913364906 1.1517247522548173
3.897142217771528 318.0251413643003 1.1533038731782468
3.902369772724944 321.39244655460425 1.1603699570541
3.9075973276783595 324.50676081218603 1.164406307717027
3.9128248826317753 326.7594851642014 1.16620542628849
3.918052437585191 324.94154256451054 1.1625449616602264
3.923279992538607 326.0795651859139 1.163528244085434
3.9285075474920226 328.0832683082667 1.1659914631886819
3.9337351024454383 330.0141909859909 1.1677109164498023
3.938962657398854 330.12347542595995 1.1644560290832493
3.94419021235227 331.3411048745989 1.1658922947697388
3.9494177673056856 333.2470931810531 1.1663107237588681
3.9546453222591014 340.18437215936433 1.1751868303137092
3.959872877212517 351.2834940756005 1.189485273375326
3.965100432165933 362.53318003505217 1.2074999075573059
3.9703279871193486 378.5472817939151 1.2300633864382133
3.9755555420727644 396.11649249813473 1.2559764760482526
3.98078309702618 410.32328412754947 1.2753803704864088
3.986010651979596 426.0538511082228 1.2951740568811227
3.9912382069330117 448.0767811118163 1.3249458152352376
3.9964657618864274 468.3985093669431 1.3520552382035245
4.001693316839844 495.3527873262771 1.3894478731788746
4.00692087179326 529.0206665392693 1.432819951057166
4.012148426746676 565.4691887225963 1.4851741414528168
4.017375981700092 608.1580657408812 1.5543200039514835
4.0226035366535084 658.0678367371482 1.626817245244181
4.027831091606925 724.4360668131021 1.7142738035072593
4.033058646560341 800.003970086824 1.8052569491684067
4.038286201513757 876.2988917339853 1.8877384422455263
4.043513756467173 967.0141094402144 1.987757108161374
4.0487413114205895 1074.955399822059 2.095676371005861
4.053968866374006 1204.1297593722795 2.21627994838137
4.059196421327422 1350.6878971501355 2.3500381660414216
4.064423976280838 1521.2876723923735 2.4964082726618453
4.069651531234254 1733.6248238354133 2.667279091000067
4.0748790861876705 1968.1659356083142 2.846332297992493
4.080106641141087 2230.037507913988 3.0272358847799397
4.085334196094503 2532.538540307236 3.221281719982638
4.090561751047919 2860.1801383037186 3.426880127447636
4.095789306001335 3251.987027707228 3.6626018110854104
4.1010168609547515 3690.6550443507817 3.9097610003578636
4.106244415908168 4107.397347528556 4.129745900024855
4.111471970861584 4543.829093655161 4.333861312183497
4.116699525815 5000.655943306933 4.546075656802574
4.121927080768416 5412.306324379236 4.671531798383031
4.1271546357218325 5830.175657460465 4.800304848278944
4.132382190675249 6213.999331012582 4.928839415793293
4.137609745628665 6605.066655441202 5.061554458746879
4.142837300582081 6930.52281178033 5.169247523621298
4.148064855535497 7151.720460390403 5.245289015388015
4.1532924104889135 7303.2024772628665 5.288318956147829
4.15851996544233 7315.540619062269 5.284795779520177
4.163747520395746 7160.153594075993 5.213628102364929
4.168975075349162 6907.583852090488 5.111665640824459
4.174202630302578 6521.441931718743 4.95859871928656
4.1794301852559945 6076.742283427516 4.79199163262862
4.184657740209411 5545.627812127542 4.571135406941371
4.189885295162827 4975.0383858033965 4.330980810335978
4.195112850116243 4437.36259200002 4.095238384922091
4.200340405069659 3884.9371807722305 3.8279587112066236
4.2055679600230755 3358.4314784122535 3.547703289082638
4.210795514976492 2906.5259097822227 3.2958695205106117
4.216023069929908 2506.600288174256 3.058722602089288
4.221250624883324 2154.040140562325 2.835119665816115
4.22647817983674 1884.1377406230165 2.6557258958300682
4.2317057347901565 1629.9783922218762 2.4663893556906396
4.236933289743573 1419.1728686355848 2.2967604469152936
4.242160844696989 1233.033587977884 2.1357545888254483
4.247388399650405 1076.4779581756327 1.991788428621147
4.252615954603821 948.6205875404041 1.8680569063287698
4.257843509557238 858.0114041082311 1.776020388214778
4.263071064510654 769.0471761243446 1.67916834645139
4.26829861946407 689.440239140183 1.586597651435952
4.273526174417486 623.2510368410627 1.50710505451146
4.278753729370902 568.2371990370639 1.440770621272077
4.283981284324319 517.0549397017272 1.3766875003385322
4.289208839277735 472.73419282832276 1.3190377572841154
4.294436394231151 436.1322904350352 1.2705427075257845
4.299663949184567 405.0819875579853 1.2265228726789783
4.304891504137983 380.2795817576268 1.1888865078075688
4.3101190590914 356.8102713050274 1.1541506851191141
4.315346614044816 332.1061457040157 1.1152274107901547
4.320574168998232 310.50684773332995 1.0833459466399562
4.325801723951648 299.67259024695323 1.069259361836058
4.331029278905064 289.83756897634834 1.0585642830885449
4.336256833858481 283.3359795959567 1.0539058609852843
4.341484388811897 278.0460043256566 1.049322956988805
4.346711943765313 271.3661801609505 1.0358144808683512
4.351939498718729 268.61758091412156 1.0358520716664419
4.357167053672145 264.51475426573205 1.0288501544323905
4.362394608625562 257.21481198324904 1.0239763788615874
4.367622163578978 251.69519719080014 1.0193646584612892
4.372849718532394 244.1330028444174 1.0151488633977293
4.37807727348581 238.77602895815275 1.0079480021683387
4.383304828439226 237.7573077778454 1.0202219904139707
4.388532383392643 236.77126506800775 1.0271096144134944
4.393759938346059 230.6816028051646 1.0198982587741021
4.398987493299475 221.82993622253127 1.0051754139036004
4.404215048252891 215.79142550065598 0.9994315688500767
4.409442603206307 206.4359389778189 0.9851644241141118
4.414670158159724 204.168401351201 0.9881443161303208
4.41989771311314 194.48092142255496 0.9764593279291939
4.425125268066556 190.13004468053148 0.9772271366927229
4.430352823019972 186.71786754368765 0.9783170293097249
4.435580377973388 186.66072939112797 0.9819762341932159
4.440807932926805 187.48693839531484 0.982096676048642
4.446035487880221 186.4831880744951 0.9875162630947548
4.451263042833637 183.864714199258 0.9867794595718596
4.456490597787053 180.29002662033977 0.9790702150761009
4.4617181527404695 172.14276948217517 0.9601919681136782
4.466945707693886 167.44605569556924 0.9462994886069593
4.472173262647302 163.65572248763237 0.9424964499482975
4.477400817600718 168.27366064484883 0.9668985763836249
4.482628372554134 168.3605164498044 0.9726429586726354
4.4878559275075505 171.4687813003197 0.9935137062044516
4.493083482460967 175.30131956032554 1.0101791315104545
4.498311037414383 172.84103209069931 1.012445217233812
4.503538592367799 170.22179106397977 0.9976338735478835
4.508766147321215 165.9694368727294 0.9883661720703858
4.5139937022746315 161.21866057603683 0.9747766805553462
4.519221257228048 163.56905662313957 0.9854183960985354
4.524448812181464 167.46376431139623 1.007137989912125
4.52967636713488 166.21472985794173 1.0096209708862274
4.534903922088296 163.11385752825922 0.9929138510165226
4.5401314770417125 160.20562866832327 0.9787503047826588
4.545359031995129 157.2910698918589 0.9772116999275835
4.550586586948545 162.13467421773106 0.9974182541836206
4.555814141901961 161.71149368166508 1.010459467194323
4.561041696855377 160.21160507079955 1.0072799854718881
4.5662692518087935 156.88032039991722 0.997285577325096
4.57149680676221 152.68900878788926 0.9873472969759599
4.576724361715626 152.93045110230497 0.9853072371204291
4.581951916669042 156.9743914409048 0.9948597344540073
4.587179471622458 157.39938977022993 0.9967303222896257
4.5924070265758745 160.80169045749363 1.0039548152088305
4.597634581529291 159.0977833108162 0.992684229389992
4.602862136482707 153.4916479379513 0.9684239721630645
4.608089691436123 151.11229192642682 0.9614852019679795
4.613317246389539 151.22652427812778 0.9596414044554831
4.6185448013429555 153.15322217606362 0.9673965073510065
4.623772356296372 153.85581790885902 0.9718150808799247
4.628999911249788 154.7005340428258 0.9730482210288095
4.634227466203204 149.27978753632743 0.96091024633112
4.63945502115662 152.0962997859781 0.9705108667269647
4.6446825761100365 150.6070830646889 0.9602421830744761
4.649910131063453 153.0885438660242 0.9689032940855489
4.655137686016869 155.51195892922877 0.9802589682098133
4.660365240970285 152.19591862580202 0.9696136108351106
4.665592795923701 151.52402879756656 0.9813863226537722
4.6708203508771176 151.615853378222 0.9928859773636539
4.676047905830534 152.13404358478223 0.9957853155832042
4.68127546078395 148.29051137693773 0.9782068246072696
4.686503015737366 150.58157622258148 0.9917717151586048
4.691730570690782 151.6905940538914 0.9976122173114597
4.696958125644199 153.26798393226503 1.0062877303503572
4.702185680597615 152.25975370730183 0.9971272617908571
4.707413235551031 153.76854761754774 0.9947974065756612
4.712640790504447 150.10271201668286 0.9747018210162501
4.717868345457863 148.41403868230262 0.965321838239668
4.72309590041128 151.2043936495683 0.9799289226657275
4.728323455364696 148.07310018842088 0.9716829935920521
4.733551010318112 155.49170172722472 1.0008272911636638
4.738778565271528 155.93206891335737 0.9988702803197799
4.744006120224944 156.0903556538714 0.9934537826523079
4.749233675178361 157.45265477847957 0.9915770627986807
4.754461230131777 151.98175720847036 0.9692273403427742
4.759688785085193 149.1724143688506 0.9559461200485091
4.764916340038609 143.7740464602409 0.9431809889601905
4.770143894992025 142.01594865087125 0.9394526785860055
4.775371449945442 141.23321414589014 0.9324914091213001
4.780599004898858 141.95597268702474 0.9347881174371004
4.785826559852274 144.02132513285233 0.9451775876733091
4.79105411480569 144.32026380757534 0.9497061173333259
4.796281669759106 145.23154071844468 0.9554426636362923
4.801509224712523 150.39998170709035 0.9678956220728875
4.806736779665939 155.6304280847059 0.9951016267227815
4.811964334619355 161.00708647814932 1.0216806235537799
4.817191889572771 156.61694279956407 1.0125149294174545
4.822419444526187 147.9572011250538 0.9809988726831277
4.827646999479604 147.97679766487047 0.9657519107503052
4.83287455443302 145.5068836023137 0.9494228134350648
4.838102109386436 145.54440413694874 0.9408318170002267
4.843329664339852 150.97123948754535 0.9623730455164544
4.848557219293268 152.05935291504926 0.9642745618259551
4.853784774246685 153.48438818185758 0.9825431952617386
4.859012329200101 152.405580212578 0.9802920773513202
4.864239884153517 154.55111905577954 0.9931169155207029
4.869467439106933 150.35717687603116 0.976890503452887
4.8746949940603495 151.5720318408044 0.9832490584723479
4.879922549013766 151.10068808256423 0.9827184949496439
4.885150103967182 148.3118202769687 0.9706299363890666
4.890377658920598 152.13215684709243 0.9782307908715813
4.895605213874014 149.4518695552168 0.9534261838663953
4.9008327688274305 147.55191648836652 0.9293311641842289
4.906060323780847 147.00307389013196 0.9255094929308825
4.911287878734263 145.46009731906233 0.9142145511831802
4.916515433687679 146.52885781390327 0.9304398924818003
4.921742988641095 150.04958625704032 0.9540229874725771
4.9269705435945115 151.7653925503143 0.9643715240349477
4.932198098547928 149.76976193092017 0.9531078499302195
4.937425653501344 145.40355855697211 0.9241793366605832
4.94265320845476 139.4329428172897 0.8989006111167152
4.947880763408176 138.62820509849226 0.8911808161968381
4.9531083183615925 141.0973997439213 0.9087979727963962
4.958335873315009 144.43542691158868 0.921386652705663
4.963563428268425 143.4144650460632 0.9087075254387221
4.968790983221841 144.94298570398118 0.9065977475884709
4.974018538175257 141.24494952799557 0.8734726189922639
4.9792460931286735 146.40594260176647 0.891285484730291
4.98447364808209 152.0628841474625 0.9120865292365149
4.989701203035506 155.11903741486864 0.9197669452541208
4.994928757988922 156.39278218808036 0.9039362870826929
5.000156312942338 158.96732075679196 0.8979123145927896
5.0053838678957545 163.6804486532429 0.8906036268068106
5.010611422849171 171.30110317918445 0.9040814996710054
5.015838977802587 175.03304661462062 0.9138914346094739
5.021066532756003 171.03234543805655 0.899443990913256
5.026294087709419 170.622018078267 0.8973251738102505
5.0315216426628355 162.23722644018528 0.8767026245466611
5.036749197616252 161.28905548066436 0.8905771554303407
5.041976752569668 159.6538369428368 0.8886020486877567
5.047204307523084 158.2855170658138 0.894184635732606
5.0524318624765 157.56914151556126 0.8978282577577005
5.0576594174299165 157.95332233710565 0.8889898343023461
5.062886972383333 161.68434366842678 0.8871007371085153
5.068114527336749 162.7570122545023 0.8785310688079856
5.073342082290165 169.9229805759735 0.8766349348549101
5.078569637243581 176.191146711703 0.8766195896494148
5.0837971921969975 178.73532302655462 0.8633512499705887
5.089024747150414 188.27818490196012 0.8631971209425273
5.09425230210383 195.24409640692267 0.8631820025444222
5.099479857057246 211.1811287645887 0.8790799728456714
5.104707412010662 230.2893946623774 0.9014049838959273
5.109934966964079 249.37594917727347 0.9180519096305714
5.115162521917495 269.6004918869351 0.9391210115624181
5.120390076870911 290.7575425828629 0.9633799852685867
5.125617631824327 307.4873306683021 0.9775685618858184
5.130845186777743 321.2950347730192 0.9930111269471421
5.13607274173116 322.1563873236289 0.990862202767487
5.141300296684576 317.58837265680694 0.9899340562264192
5.146527851637992 301.9968296742645 0.9739033981955106
5.151755406591408 279.1869262099069 0.95440321580745
5.156982961544824 257.71951747543596 0.9411586557335285
5.162210516498241 234.34562259142453 0.9225580554821581
5.167438071451657 213.32073757310494 0.9084467222042717
5.172665626405073 196.97033787243075 0.8981831298758531
5.177893181358489 185.3571544055621 0.8890834739222409
5.183120736311905 176.89495479305518 0.8917952430303298
5.188348291265322 172.10411210203856 0.8913472778642877
5.193575846218738 167.66069671974185 0.8996795383601047
5.198803401172154 163.595251993927 0.9002713465021167
5.20403095612557 157.53529499703495 0.8965446029031963
5.209258511078986 154.3650110685483 0.8955684696947719
5.214486066032403 152.4064095092901 0.8873329869778271
5.219713620985819 153.58282358164925 0.8950124708741798
5.224941175939235 156.40342472043776 0.8956272605660553
5.230168730892651 157.18126880828007 0.8902276011292012
5.235396285846067 161.43030769376017 0.9048862799475594
5.240623840799484 161.7365223740441 0.9005439800145341
5.2458513957529 160.1277452361624 0.896553191416723
5.251078950706316 160.02790994993097 0.9008832360023667
5.256306505659732 158.3329461439873 0.9042739650470268
5.261534060613148 156.42290750708523 0.9055302483691843
5.266761615566565 155.36776897823918 0.9007634190188413
5.271989170519981 154.28995818798896 0.8977762684316134
5.277216725473397 152.9451133717676 0.8870755070236334
5.282444280426813 151.6556920887727 0.8911808948647527
5.2876718353802294 150.57381377329983 0.8945851083300225
5.292899390333646 149.4752202065021 0.8891094074852948
5.298126945287062 146.93007492287768 0.8761777062051164
5.303354500240478 148.45399112144202 0.8744211286436462
5.308582055193894 149.3584356106358 0.8712473624891142
5.3138096101473105 150.33349557636382 0.8809281881745192
5.319037165100727 150.63845250970897 0.8818719104254199
5.324264720054143 147.2082029869289 0.8833107403663376
5.329492275007559 145.78512640204667 0.8883418723456603
5.334719829960975 145.28572134197566 0.8841884495133465
5.3399473849143915 145.53512763970733 0.8874842413699927
5.345174939867808 145.8892531609646 0.8759790238457844
5.350402494821224 145.86822335793616 0.8667921862298438
5.35563004977464 147.24428298611377 0.8776680324547769
5.360857604728056 150.42219291761987 0.8819811258515948
5.3660851596814725 153.07507305382413 0.8961901621804105
5.371312714634889 157.6678838537576 0.9080115054885314
5.376540269588305 157.5909103475899 0.8836603215882672
5.381767824541721 156.49015882776652 0.8726462215478192
5.386995379495137 151.55130354879444 0.8485669937726547
5.3922229344485535 149.3529345390924 0.8466412544897572
5.39745048940197 148.60446041460352 0.8517096521227806
5.402678044355386 151.67506977132305 0.8604080034967869
5.407905599308802 155.89212720726343 0.8703850826665328
5.413133154262218 157.4670110192967 0.8616541502770981
5.4183607092156345 161.9421345951934 0.8521004012415772
5.423588264169051 164.53908146432283 0.8350428022127901
5.428815819122467 169.77686999289836 0.8263806713485445
5.434043374075883 175.35059825509157 0.8319900112509233
5.439270929029299 177.1767120014151 0.8326464272272368
5.4444984839827155 176.3388172420864 0.8293463648600042
5.449726038936132 172.125561977684 0.8252558555682463
5.454953593889548 170.65459265665774 0.8266175367826472
5.460181148842964 169.36067278594933 0.8285693131118658
5.46540870379638 169.40436227145992 0.8402987674607547
5.4706362587497965 167.71738026816155 0.8418957570919072
5.475863813703213 163.9622708376242 0.8352592305161709
5.481091368656629 163.07009029820176 0.832612486566445
5.486318923610045 160.0855781729414 0.8248547683097737
5.491546478563461 159.73656410634467 0.8277171159986872
5.4967740335168775 159.54879609442656 0.8295287933265174
5.502001588470294 161.71163969426627 0.8330415974719985
5.50722914342371 160.86086357543675 0.8340042628915268
5.512456698377126 160.67002463612562 0.8269473746599271
5.517684253330542 162.67305418254966 0.8337768122038931
5.522911808283959 161.81244631855486 0.83019342853718
5.528139363237375 165.29201683535928 0.8378965204784606
5.533366918190791 167.2708631535429 0.8402639220011777
5.538594473144207 166.4495003460509 0.8291329255752948
5.543822028097623 167.43630607170851 0.8230084407885012
5.54904958305104 171.11505109584417 0.823532990329149
5.554277138004456 174.70563844931846 0.8336419062923399
5.559504692957872 175.91515889765702 0.8256170675186446
5.564732247911288 176.61849734999498 0.8209970720021103
5.569959802864704 178.26536910069984 0.8129476654463332
5.575187357818121 181.3011976815564 0.8085394472119158
5.580414912771537 187.14334512831306 0.8119962916744572
5.585642467724953 195.15566722690457 0.827730913281453
5.590870022678369 204.26131269854446 0.8396291577336173
5.596097577631785 208.1425814102954 0.8400321727776364
5.601325132585202 215.48554004306 0.8483396966060187
5.606552687538618 222.22013922745805 0.8411014502258929
5.611780242492034 229.72459312811935 0.8420225011395864
5.61700779744545 240.07806654389694 0.8473965931841213
5.622235352398866 255.1022244333039 0.8591287900635592
5.627462907352283 276.0524843032273 0.8842756627625898
5.632690462305699 307.1672522667532 0.92416607211326
5.637918017259115 342.90948729056265 0.9687128286618467
5.643145572212531 390.0008424487841 1.0283141008828252
5.648373127165947 443.8590611673048 1.090872931745064
5.653600682119364 498.9093132642749 1.153225781348101
5.65882823707278 546.6236419988135 1.2043638101899141
5.664055792026196 576.4068993537853 1.2336811866014263
5.669283346979612 598.7824657345291 1.256865226304247
5.674510901933028 609.5662607661122 1.265751985671849
5.679738456886445 616.0033256903049 1.271822523576772
5.684966011839861 620.9646822390639 1.276566429054846
5.690193566793277 621.7878909454301 1.2780012810289196
5.695421121746693 621.9815278500231 1.278803796529275
5.700648676700109 622.3090638731015 1.2780631022301874
5.705876231653526 617.1793180784892 1.2727944704333098
5.711103786606942 608.5179561213298 1.2637315429303333
5.716331341560358 600.7468483906839 1.2550334326937294
5.721558896513774 587.0265932541485 1.2380398814366558
5.7267864514671905 580.193188989098 1.2298189367854735
5.732014006420607 575.2697072374646 1.2248158040085682
5.737241561374023 572.4803596431923 1.2212241947267124
5.742469116327439 575.1859369693497 1.224347632276971
5.747696671280855 581.6788872334648 1.2303408008292909
5.7529242262342715 591.4481633792225 1.2414813781020948
5.758151781187688 597.5641753529927 1.246160611408967
5.763379336141104 611.266833481471 1.259870390643955
5.76860689109452 626.0317996474898 1.2734565858543614
5.773834446047936 642.6538416643411 1.2899949355770133
5.7790620010013525 654.1629613048957 1.3005763638432102
5.784289555954769 656.2758678767266 1.3009844194508238
5.789517110908185 652.5668982697794 1.2953157813694645
5.794744665861601 626.1843313984089 1.2678044252258907
5.799972220815017 583.6169257087403 1.225909277478601
5.8051997757684335 530.1274892789827 1.1726575770065502
5.81042733072185 467.63749046534997 1.1042500695109088
5.815654885675266 410.9757379855311 1.0436557536629099
5.820882440628682 356.10816511806433 0.9795945981938371
5.826109995582098 315.07592799612377 0.9337277969141414
5.8313375505355145 280.47611865261325 0.8961087173547199
5.836565105488931 250.7769216628968 0.8606058249799944
5.841792660442347 228.79142391676817 0.837187255339195
5.847020215395763 214.31526788225455 0.8189683368548729
5.852247770349179 204.43743792642002 0.8074570056624982
5.8574753253025955 199.07330714312374 0.7985872678718074
5.862702880256012 192.25713724675944 0.7924104837976014
5.867930435209428 189.86470179916992 0.7922306604956566
5.873157990162844 189.60133893826603 0.7913930775533317
5.87838554511626 191.08257300285172 0.793554842109223
5.8836131000696765 189.0193129636799 0.795868703997309
5.888840655023093 184.035277851794 0.7866995043765566
5.894068209976509 178.40265604462522 0.7730855369262689
5.899295764929925 176.26119181802875 0.7740816527067962
5.904523319883341 177.94085217482802 0.7752069184787471
5.9097508748367575 182.4034289244944 0.7858403900167964
5.914978429790174 185.57743274246883 0.7985757169644228
5.92020598474359 183.29940007595096 0.7899650358027088
5.925433539697006 184.14676237283933 0.7901921462055296
5.930661094650422 187.77585057997078 0.7910132050897146
5.9358886496038386 191.37384077698968 0.7939867046365999
5.941116204557255 196.22764325534274 0.8013980383994431
5.946343759510671 199.53571442350483 0.8036649695602178
5.951571314464087 201.0327081163094 0.8101771576790275
5.956798869417503 203.21887539286897 0.8124549305650061
5.96202642437092 204.63990302333457 0.8125416473446978
5.967253979324336 203.7821814129093 0.8080010863358075
5.972481534277752 213.53943728400392 0.8214653793362374
5.977709089231168 219.91055475268507 0.827132652668224
5.982936644184584 230.43333487541176 0.8449174053018873
5.988164199138001 244.96368956310056 0.8639932940764106
5.993391754091417 254.84997616909723 0.8781639180500502
5.998619309044833 266.1585889600853 0.8913560348813898
6.003846863998249 281.29002510367445 0.9089966484532102
6.009074418951665 304.4027300563104 0.9399244662980363
6.014301973905082 331.2275428008588 0.9768180229929282
6.019529528858498 364.35353561334887 1.0188076363683598
6.024757083811914 398.906909252454 1.0627264061480806
6.02998463876533 436.07669867749087 1.1055216137189714
6.035212193718746 484.5768263308265 1.16446802118979
6.040439748672163 544.921848665155 1.236728478518353
6.045667303625579 618.3746963602938 1.317247524789089
6.050894858578995 709.2019706279384 1.4121779627655062
6.056122413532411 800.4695630649388 1.5011156798122613
6.061349968485827 897.4317482641397 1.5899592550645363
6.066577523439244 991.289299616403 1.6725805563019995
6.07180507839266 1072.0020909854918 1.7413922100821189
6.077032633346076 1132.9405320259364 1.7894153157082002
6.082260188299492 1175.5978514728683 1.824094740981468
6.087487743252908 1184.0758512487846 1.832051456976726
6.092715298206325 1162.0124625418152 1.8166222156820446
6.097942853159741 1116.5930677388 1.7823382768910694
6.103170408113157 1052.660211832673 1.733778105621596
6.108397963066573 981.314590077413 1.6764951368704153
6.113625518019989 893.6808494278995 1.6010234186139924
6.118853072973406 806.8438628800042 1.5207060642451875
6.124080627926822 720.291274022238 1.4365880771589652
6.129308182880238 640.5757994628627 1.3580169956187291
6.134535737833654 565.7257664062045 1.2804946895674398
6.1397632927870704 502.48968587662193 1.2120053025114057
6.144990847740487 446.32386000164684 1.147641402460752
6.150218402693903 403.182529423942 1.094921299761694
6.155445957647319 367.6892570470381 1.0497341768627508
6.160673512600735 335.8750253396045 1.0088460079698245
6.1659010675541515 315.49152306453124 0.9858270419448617
6.171128622507568 304.2665388187792 0.9742757939939577
6.176356177460984 290.94190660287967 0.9604451936689543
6.1815837324144 276.5558822786817 0.9435145127302692
6.186811287367816 262.11060802005386 0.9274021389410493
6.1920388423212325 249.25333216556768 0.911372316989096
6.197266397274649 245.2402065486543 0.9110857478007042
6.202493952228065 241.4154964827589 0.9057240309074582
6.207721507181481 231.17983185107565 0.8786560330596441
6.212949062134897 227.7010158797001 0.8686364312952566
6.2181766170883135 219.94679768421796 0.8523257650143876
6.22340417204173 215.16600027671691 0.8417933824643978
6.228631726995146 212.6714912420822 0.8361082460354001
6.233859281948562 209.00600042913464 0.8309999595990258
6.239086836901978 206.89013069193334 0.8301023291273213
6.2443143918553945 201.2172301595735 0.8199197263067335
6.249541946808811 199.88625644263226 0.8153923761091942
6.254769501762227 196.62922935701036 0.8091635290778032
6.259997056715643 199.2013962856508 0.8160547282577152
6.265224611669059 198.59673931056824 0.8231822882026377
6.2704521666224755 194.62657030682803 0.8198280979822528
6.275679721575892 190.53868933941584 0.8053383150626234
6.280907276529308 186.51966032031584 0.7966156904404301
6.286134831482724 188.194567168605 0.8004143597540674
6.29136238643614 192.43759005765781 0.8159853848206013
6.2965899413895565 193.4442085597723 0.8181232437284748
6.301817496342973 196.53435689451388 0.8222351368002795
6.307045051296389 195.54535157705763 0.8148227988005918
6.312272606249805 194.65106630901917 0.8118215576708011
6.317500161203221 193.65872828812266 0.8105008508107041
6.3227277161566375 192.58836738540444 0.8087558520515797
6.327955271110054 189.8151111820442 0.8034553637907965
6.33318282606347 186.96460687602072 0.7943757275200526
6.338410381016886 188.1094529947559 0.8037966525529453
6.343637935970302 187.25819851955535 0.8015024149529132
6.3488654909237185 186.63990752159307 0.8021569760038426
6.354093045877135 185.69657049269915 0.7994360970278654
6.359320600830551 182.75833613089588 0.7867065016466306
6.364548155783967 187.35682177677802 0.7924714774902182
6.369775710737383 188.54089672347334 0.793488565727062
6.3750032656908 190.5165782265826 0.7967783730721621
6.380230820644216 189.7047224212562 0.7968008678369229
6.385458375597632 190.5726570978508 0.7994108065217382
6.390685930551048 188.8025935622685 0.793202622191681
6.395913485504464 190.52004986070966 0.7934567812193956
6.401141040457881 191.36133682527617 0.7970608815684166
6.406368595411297 186.07533502014695 0.786653781253536
6.411596150364713 188.89661347841366 0.7919619857179184
6.416823705318129 191.53612242943572 0.7977094655895578
6.422051260271545 196.28549051031058 0.8073830547324201
6.427278815224962 196.11097571903034 0.8086022853190137
6.432506370178378 191.37638031748045 0.7995240284924824
6.437733925131794 189.1127875055715 0.7945490624916384
6.44296148008521 189.79868002259857 0.7914488222324952
6.448189035038626 192.04101988644274 0.794159643835744
6.453416589992043 193.50928078405084 0.7884323107638175
6.458644144945459 197.8617808841564 0.7968932182084149
6.463871699898875 199.19563667386169 0.7918994549557026
6.469099254852291 199.42593346912258 0.7924722238130208
6.474326809805707 201.06338526347955 0.7964857746174006
6.479554364759124 203.48848487640745 0.7997658557030278
6.48478191971254 200.2823971817705 0.793078163932271
6.490009474665956 204.62962200462795 0.8006384538919983
6.495237029619372 205.8598965842617 0.8010338162957124
6.500464584572788 206.1488966200898 0.7888290829692205
6.505692139526205 207.22541765195064 0.7840878552184795
6.510919694479621 206.56809865449225 0.7761112725132854
6.516147249433037 209.75484162917118 0.7795891981249248
6.521374804386453 216.15349722518366 0.7915548367470207
6.526602359339869 223.09081982365174 0.8011410875189182
6.531829914293286 230.7912652596891 0.8086186242119544
6.537057469246702 238.9357816517086 0.8157217118170915
6.542285024200118 249.56966339806834 0.8268078353420883
6.547512579153534 261.83605808745114 0.8388648279590081
6.55274013410695 271.73237689533767 0.8484105055498801
6.557967689060367 282.0458160146165 0.8568936849187081
6.563195244013783 289.9328645521399 0.8628861870590778
6.568422798967199 301.6157374339234 0.8751836840862426
6.573650353920615 316.14449012110725 0.8937341934852163
6.5788779088740315 329.1394806298188 0.9092224126618782
6.584105463827448 331.8295848232188 0.9112642969463812
6.589333018780864 327.5171434070514 0.9047342681810322
6.59456057373428 323.964184292804 0.9007226851386836
6.599788128687696 320.04149894487483 0.8966177246931974
6.6050156836411125 314.6897805221014 0.889482014326367
6.610243238594529 305.8453636505474 0.8818499393736267
6.615470793547945 294.7661274805139 0.8681868479688296
6.620698348501361 278.84104324847016 0.8455930472268568
6.625925903454777 269.53144016712014 0.8363986559409161
6.6311534584081935 262.93461109089037 0.8276180040713008
6.63638101336161 259.4905768234286 0.8284998925249084
6.641608568315026 254.40902633664385 0.8197422919239981
6.646836123268442 251.2362226790913 0.813418399554011
6.652063678221858 244.60834320956798 0.8033408588777196
6.6572912331752745 240.1528520164421 0.8005707557744389
6.662518788128691 236.54321028693775 0.7997240115874115
6.667746343082107 230.12101579190517 0.7908426054564939
6.672973898035523 231.02139047019875 0.7954729042609061
6.678201452988939 224.5883559445889 0.7861775602215227
6.6834290079423555 223.5055413877845 0.7898870490513343
6.688656562895772 220.33008612056 0.7855216460423303
6.693884117849188 217.73810519603123 0.7811890749840692
6.699111672802604 218.5661708649417 0.7819430327881414
6.70433922775602 217.57467680510427 0.7797410349612878
6.7095667827094365 220.2887728696523 0.785670993783786
6.714794337662853 221.82728117607027 0.7896248585041998
6.720021892616269 224.35713426564973 0.7939344694948754
6.725249447569685 222.06288195562723 0.7886018793691719
6.730477002523101 221.96182465654377 0.7898645667478918
6.7357045574765175 222.667811485621 0.7913800514376929
6.740932112429934 222.3285617248849 0.7920154938001931
6.74615966738335 224.57620064728206 0.7972441730534595
6.751387222336766 223.76631652785238 0.7934532067300507
6.756614777290182 220.94750749051792 0.7847099652873687
6.7618423322435985 219.03407170915312 0.7776371607733726
6.767069887197015 220.03772979122326 0.780179679572925
6.772297442150431 219.54499961510666 0.7775879632627284
6.777524997103847 220.70603279558358 0.7765244883929261
6.782752552057263 218.3020798877246 0.7679105796632336
6.7879801070106796 219.30368422382244 0.7690973226579905
6.793207661964096 218.90834571949864 0.7653849199742103
6.798435216917512 218.81105390905645 0.765000260119562
6.803662771870928 226.26080217408384 0.7768828740989271
6.808890326824344 230.29883433552 0.7834687965699082
6.814117881777761 231.19618734436696 0.7852288642444759
6.819345436731177 227.90807041004183 0.7799758838112055
6.824572991684593 225.80081751743464 0.7743092455347932
6.829800546638009 226.81317936480886 0.7739777203248462
6.835028101591425 230.34563570107105 0.7782370064231818
6.840255656544842 236.61529020638534 0.7886092183518536
6.845483211498258 238.61901931025636 0.7913631505953456
6.850710766451674 237.56691436658258 0.7877979415216708
6.85593832140509 240.14014603372487 0.7888020506114573
6.861165876358506 241.04555707224486 0.7914408609460377
6.866393431311923 244.92378316008222 0.7943807977426466
6.871620986265339 253.94160206719286 0.8068160528348609
6.876848541218755 258.4042795169453 0.8109835473090168
6.882076096172171 261.5285026509338 0.8118785349589194
6.887303651125587 262.05736670514983 0.8121417168748757
6.892531206079004 261.26583931787064 0.809466607141188
6.89775876103242 261.7119561171246 0.8057782971646628
6.902986315985836 264.5689213372836 0.8058178574372775
6.908213870939252 270.773239433144 0.811200789335091
6.913441425892668 274.9948670433036 0.8144745268939481
6.918668980846085 278.3134505378451 0.8152767378136466
6.923896535799501 279.7499510944306 0.815120229587292
6.929124090752917 280.8716816808477 0.8141916264775195
6.934351645706333 285.9308872552691 0.8212192409588833
6.939579200659749 293.5347856684753 0.829373877348377
6.944806755613166 300.0507003485144 0.8347088883535555
6.950034310566582 308.08924564493884 0.8428745974412198
6.955261865519998 318.6859763676651 0.8556831653219478
6.960489420473414 330.7410724110616 0.8716795628303088
6.96571697542683 345.29071781301474 0.8885884096541757
6.970944530380247 355.26951638199034 0.899033875182826
6.976172085333663 369.83110066532646 0.9136383660822419
6.981399640287079 389.012100816516 0.9338267765740069
6.986627195240495 418.25988099274616 0.9665872443336588
6.9918547501939114 456.3348874619671 1.008665517723787
6.997082305147328 506.6838673284616 1.0594433145992082
7.002309860100744 571.5916194235051 1.1207695157278696
7.00753741505416 668.3751647761453 1.209438655826604
7.012764970007576 804.4351581876037 1.326383681720837
7.0179925249609925 971.1698724695715 1.4592276721350728
7.023220079914409 1137.8940048785564 1.5788841876870505
7.028447634867825 1279.8722359972412 1.6714091033362277
7.033675189821241 1380.6510689293257 1.732672305943856
7.038902744774657 1425.451586232694 1.7574912778693512
7.0441302997280735 1401.7027147020926 1.7414185558964954
7.04935785468149 1326.673848518195 1.6929291641998323
7.054585409634906 1214.166219967253 1.6177346234332528
7.059812964588322 1093.3624321832783 1.533488119461184
7.065040519541738 979.712596656939 1.4504992383297697
7.0702680744951545 876.9247808497759 1.3724543539447887
7.075495629448571 792.0104106997837 1.3047933251394144
7.080723184401987 722.8866699644744 1.2462308697096107
7.085950739355403 671.3888766166383 1.2000993119941743
7.091178294308819 639.6834055631873 1.1705227212257854
7.0964058492622355 617.8578037823271 1.1501278357022424
7.101633404215652 602.0532688846174 1.1373038763402836
7.106860959169068 592.664701347299 1.1295672134120587
7.112088514122484 577.3733780842275 1.1159535046461568
7.1173160690759 566.2097717167809 1.1048103042163147
7.1225436240293165 557.0828314148439 1.09691938115102
7.127771178982733 546.9129348731481 1.0869381264401508
7.132998733936149 540.9333521855489 1.0806116048643075
7.138226288889565 534.5268826493233 1.0738609495449454
7.143453843842981 527.7676904177331 1.066384419126344
7.1486813987963975 523.127441798887 1.061934343633143
7.153908953749814 514.5135942680653 1.0512118669131731
7.15913650870323 510.93300232124005 1.0473420109859874
7.164364063656646 510.5545371126074 1.0465160300340626
7.169591618610062 512.5052825840446 1.0470377618004933
7.1748191735634785 516.452861065427 1.0495038916511483
7.180046728516895 529.3755533851702 1.0620586166736488
7.185274283470311 555.1567908617594 1.0888539399182173
7.190501838423727 594.8961297965436 1.1271176215458136
7.195729393377143 653.6116150166977 1.1798367880625797
7.2009569483305595 738.617450068228 1.251005008044185
7.206184503283976 848.9791126440233 1.3398596531992808
7.211412058237392 974.131493854174 1.4332123134730264
7.216639613190808 1106.2402807283668 1.5279694338120802
7.221867168144224 1234.3570926162777 1.612377694329737
7.227094723097641 1358.1421342623385 1.689829244398688
7.232322278051057 1459.0938952281087 1.7502279788067552
7.237549833004473 1519.8527568866525 1.7839427920854412
7.242777387957889 1523.1561249623076 1.7850914034514762
7.248004942911305 1465.236516780033 1.7497403564196372
7.253232497864722 1348.293717147839 1.677915711129388
7.258460052818138 1186.1075828366434 1.573082102380563
7.263687607771554 1012.511685978944 1.4523229712211918
7.26891516272497 843.1004760996424 1.3253648179937336
7.274142717678386 699.372489370641 1.2067089967396905
7.279370272631803 587.8284521704529 1.1069234554315874
7.284597827585219 499.63173383048894 1.0233206349964172
7.289825382538635 443.13109946258646 0.9690302847274191
7.295052937492051 403.9746190204573 0.9279307829918034
7.300280492445467 377.80537112236505 0.9001405324352738
7.305508047398884 358.2020435829298 0.8772993796025988
7.3107356023523 349.2768612227203 0.8681717719766834
7.315963157305716 337.9125187012698 0.8572715953880674
7.321190712259132 330.2800029032704 0.8496150683377321
7.326418267212548 323.95782562422164 0.8432023429695508
7.331645822165965 316.43048561688147 0.8323584754615472
7.336873377119381 313.51738057797326 0.8284405697690158
7.342100932072797 310.23322733865496 0.8214723241829525
7.347328487026213 309.40602665400365 0.8185779535729948
7.352556041979629 308.79947423250775 0.8210933109544849
7.357783596933046 309.3601303902831 0.8231946292650889
7.363011151886462 309.0043150434393 0.8236281290435721
7.368238706839878 307.6330899943452 0.8219086009053923
7.373466261793294 304.42167002855405 0.8139982228580115
7.37869381674671 300.86524635988087 0.8059100256341418
7.383921371700127 301.12699474523566 0.8087913221022236
7.389148926653543 299.5654755193094 0.8079509992302547
7.394376481606959 301.9728167538075 0.8124430081413655
7.399604036560375 304.74149875154706 0.81718364502163
7.4048315915137914 305.20237957466725 0.8162768731900018
7.410059146467208 307.0017750868457 0.8181612950258125
7.415286701420624 305.32994424957656 0.8150670196577843
7.42051425637404 305.2073025534308 0.8139176394521872
7.425741811327456 301.30963407163574 0.8086943201727552
7.4309693662808725 301.8164727378915 0.8105889017318498
7.436196921234289 303.90115594540936 0.8149471177727728
7.441424476187705 307.78229229061054 0.8201822410790817
7.446652031141121 312.6492664403711 0.8239864617192111
7.451879586094537 314.96659147787324 0.8241734527693813
7.4571071410479535 319.63978630934133 0.8291074321868205
7.46233469600137 322.63239387033747 0.8308220704284334
7.467562250954786 324.069070825867 0.8312366657192592
7.472789805908202 326.77710479871484 0.8344414616769397
7.478017360861618 327.93875359976715 0.8358101611845276
7.4832449158150345 332.464802329504 0.8384366168721877
7.488472470768451 334.54272913378026 0.8390574329071729
7.493700025721867 337.9052633757251 0.8413777501088338
7.498927580675283 349.198007736447 0.8539667132836042
7.504155135628699 358.92693885030076 0.8669590247397417
7.5093826905821155 370.91633469997964 0.8795672929215098
7.514610245535532 378.5234084574477 0.8853512208657898
7.519837800488948 385.74040861095705 0.8904848385106603
7.525065355442364 394.8483551672083 0.8990114890839177
7.53029291039578 403.42972078401755 0.9087872501476224
7.5355204653491965 412.3214953775154 0.9197328402389922
7.540748020302613 415.67310463570306 0.9231700870070035
7.545975575256029 414.71512845852 0.9204074426486009
7.551203130209445 411.95239542121806 0.9159364252663499
7.556430685162861 409.397373286883 0.9131408679982
7.5616582401162775 405.4663347456957 0.9084413066759773
7.566885795069694 398.9969719953764 0.9016172326574969
7.57211335002311 394.0737797291583 0.8971137084364574
7.577340904976526 390.93621345212676 0.8927572538818984
7.582568459929942 387.1122430006234 0.8880255209785437
7.5877960148833585 385.8762247538244 0.8868153927793995
7.593023569836775 381.94071919395634 0.8835746774927329
7.598251124790191 380.22483227503056 0.8814063941469813
7.603478679743607 380.77813354923967 0.8817074421245326
7.608706234697023 385.1227880787066 0.8855963563920302
7.6139337896504395 384.20603432757895 0.8844350770807926
7.619161344603856 382.4215083515858 0.8815836378869194
7.624388899557272 380.17755108844227 0.8774894635155484
7.629616454510688 378.15636549908965 0.8755203906112266
7.634844009464104 378.37520770070415 0.8766786975611155
7.6400715644175206 385.13010772752943 0.8853683537741006
7.645299119370937 392.4748397322375 0.8926257261426729
7.650526674324353 404.4948210599368 0.9041830951782887
7.655754229277769 414.92652742301135 0.9139359184263748
7.660981784231185 421.2180278368018 0.9187172706662932
7.666209339184602 430.74219311391283 0.925994550243146
7.671436894138018 441.10895581809973 0.9358171322735689
7.676664449091434 453.6440579901766 0.9480454362562464
7.68189200404485 466.01983262049436 0.9601814766524747
7.687119558998266 479.1407379168843 0.9743278870969577
7.692347113951683 494.1610309171962 0.9891201004024487
7.697574668905099 510.57197932272686 1.0040096647348136
7.702802223858515 531.6651559869017 1.0230888875904756
7.708029778811931 550.1928568049075 1.039642450241114
7.713257333765347 565.3384024034393 1.0529320765511863
7.718484888718764 567.493670698494 1.0539834209975478
7.72371244367218 564.8869747506068 1.0512376577281268
7.728939998625596 557.3991471607004 1.0434514636223657
7.734167553579012 553.3910293695525 1.039520379452596
7.739395108532428 549.6708996825317 1.035790156945444
7.744622663485845 547.0509932918811 1.0328088727156344
7.749850218439261 545.4165260947576 1.0311457464364633
7.755077773392677 540.3158022537812 1.0263013174004283
7.760305328346093 534.7055647173177 1.020858245031855
7.765532883299509 524.5988555627639 1.0109058854234978
7.770760438252926 516.30104333372 1.0025552097533044
7.775987993206342 510.953980055412 0.9968893471295646
7.781215548159758 505.14186472739533 0.9909097908973947
7.786443103113174 494.37298791748043 0.9805118862350632
7.79167065806659 481.2488264252008 0.9679803103756935
7.796898213020007 468.3902597388535 0.9554893288959437
7.802125767973423 461.76196727907256 0.9485936648110138
7.807353322926839 459.00469287187167 0.9462246472508756
7.812580877880255 453.0321594184604 0.9408486493710133
7.817808432833671 449.98251294261064 0.937164890584771
7.823035987787088 450.8645935777747 0.9377764053635568
7.828263542740504 449.3944231462696 0.9347320446378207
7.83349109769392 452.00143326152624 0.9376090728627546
7.838718652647336 452.4144808431378 0.9384890891803106
7.8439462076007525 450.27462852865244 0.9360764097185665
7.849173762554169 451.88175905040833 0.9351572363696773
7.854401317507585 457.63107554326723 0.9394429709264324
7.859628872461001 460.9113708098441 0.9424678102714693
7.864856427414417 470.8903458905381 0.9521767242540147
7.8700839823678335 479.04168282236617 0.9609943791285782
7.87531153732125 487.2994410175347 0.9684104321526366
7.880539092274666 499.94795460108253 0.9797403481826596
7.885766647228082 512.9321061511208 0.9921634634003272
7.890994202181498 528.5628364428281 1.0062431778234704
7.8962217571349145 541.7735551892006 1.0171439093604226
7.901449312088331 554.9935212082227 1.02842357813518
7.906676867041747 566.283747986702 1.0384631633873913
7.911904421995163 577.7707160984038 1.048963922947247
7.917131976948579 588.7387158195265 1.058281297206344
7.9223595319019955 603.3162581740187 1.0709976575385654
7.927587086855412 616.2808836858928 1.0827834618660352
7.932814641808828 630.4632484161833 1.0947567097360227
7.938042196762244 643.2278868140521 1.1047522956519091
7.94326975171566 650.5719788047625 1.109609152028115
7.9484973066690765 661.5711017210934 1.1170209315149244
7.953724861622493 673.5353698683624 1.1260700772313854
7.958952416575909 685.2777902004242 1.135689947095145
7.964179971529325 697.2618174848145 1.1461465415317857
7.969407526482741 696.48079578655 1.1440248875571952
7.9746350814361575 696.6060124144989 1.1435277698064499
7.979862636389574 698.5189697913883 1.145278819257576
7.98509019134299 694.2436494134367 1.14148563520228
7.990317746296406 691.2509037231176 1.1394247397225057
7.995545301249822 685.8530155357334 1.1351037771877928
8.000772856203238 677.0874949827446 1.1277792207457895
8.006000411156654 666.9077086440236 1.1192650720977055
8.01122796611007 656.1812310861156 1.1103012043851304
8.016455521063486 642.6357366788346 1.0971661412793574
8.021683076016902 629.6981519206101 1.0854808071961217
8.026910630970319 618.3085966474854 1.0749644604726756
8.032138185923735 604.8790709218056 1.0629207007775636
8.037365740877151 594.8589756767473 1.0546553128428244
8.042593295830567 587.1769712817381 1.047028275698192
8.047820850783983 578.2333777427016 1.0400812774780501
8.0530484057374 570.6640882190978 1.0317026004971308
8.058275960690816 559.5546314711054 1.0205837398941768
8.063503515644232 553.4412277350981 1.0145611239373096
8.068731070597648 546.1461003032163 1.0069461969781257
8.073958625551064 545.197953197718 1.0059700594221592
8.07918618050448 539.8094453498027 1.000935694451262
8.084413735457897 535.1734050494692 0.996363180252797
8.089641290411313 535.5107327556495 0.9961886880573207
8.09486884536473 534.4605910978216 0.9944540831267824
8.100096400318145 539.3292864446183 0.9991456882318903
8.105323955271562 542.0778010735078 1.0014448364781765
8.110551510224978 543.7151209474517 1.0034093794504173
8.115779065178394 547.0997613688061 1.0060534684750582
8.12100662013181 546.0033605805817 1.0037817166238043
8.126234175085226 549.458971467492 1.0066288275698396
8.131461730038643 552.5049791568666 1.0085834104178208
8.136689284992059 567.5390421207933 1.0226969298493456
8.141916839945475 580.0479648997735 1.0341472943409955
8.147144394898891 597.408759632643 1.0485514897327235
8.152371949852308 621.161647480742 1.0677326017378577
8.157599504805724 642.3854632895451 1.0846113755371471
8.16282705975914 671.7867525274817 1.1090792507301228
8.168054614712556 696.3418913085443 1.1288479675121916
8.173282169665972 717.3717346800461 1.1449031824077458
8.178509724619389 728.7669675483343 1.1530785997423683
8.183737279572805 742.2326360301913 1.1643078774324038
8.188964834526221 741.01090866191 1.1620048678028592
8.194192389479637 736.037589346034 1.1570356705074532
8.199419944433053 725.8564745003894 1.1472525958363613
8.20464749938647 715.797511652326 1.1399578960345076
8.209875054339886 705.3315414827978 1.132137543863236
8.215102609293302 690.5172226027781 1.1196542176880688
8.220330164246718 679.1659570965729 1.109196080444006
8.225557719200134 676.5538895173653 1.1073655779503908
8.23078527415355 672.2437755510617 1.103972757363938
8.236012829106967 670.4635813299392 1.1024901430603147
8.241240384060383 665.9495088096832 1.0983852633156512
8.2464679390138 662.9461799007455 1.09671260234283
8.251695493967215 661.4706999425271 1.0953763881924188
8.256923048920632 659.861922355598 1.0934457632996653
8.262150603874048 658.9258390691166 1.0918318081118064
8.267378158827464 655.6272403065683 1.0887473228554068
8.27260571378088 651.3224363707309 1.0837921898182423
8.277833268734296 650.559572942714 1.082817645449117
8.283060823687713 647.0068421802346 1.0804621723783843
8.288288378641129 640.9213300764595 1.0746618742655851
8.293515933594545 634.9197911883606 1.0692565161684502
8.298743488547961 626.9200505893792 1.0612140578138862
8.303971043501377 630.2884376989913 1.0645295964075923
8.309198598454794 632.2669380611105 1.0654791184421641
8.31442615340821 637.6992019493583 1.0698222476122878
8.319653708361626 645.3382486723463 1.0746936778612253
8.324881263315042 649.3443854192906 1.0770512921208872
8.330108818268458 656.1740108771604 1.082423984527248
8.335336373221875 665.7993025094241 1.0895523590814102
8.34056392817529 676.7839114313289 1.0982262527645337
8.345791483128707 684.3761468092313 1.1042096042695917
8.351019038082123 686.5146357471268 1.1061962086141552
8.35624659303554 685.5546146229844 1.104707284444383
8.361474147988956 686.1006477719358 1.1040303906534383
8.366701702942372 690.4968503852049 1.1073586519864853
8.371929257895788 698.6629296743347 1.1140848367404852
8.377156812849204 705.2429819315797 1.1200441194686674
8.38238436780262 704.2335401040286 1.119206463880561
8.387611922756037 694.827893809781 1.110734434131459
8.392839477709453 684.0862874929845 1.1005486755103504
8.398067032662869 672.6753560952633 1.0915036225166959
8.403294587616285 658.3368904427804 1.0798497146836485
8.408522142569701 645.2096206670061 1.0680421835655223
8.413749697523118 631.4867341104259 1.0553280473640234
8.418977252476534 626.4040912042421 1.051591018535196
8.42420480742995 616.2844096079015 1.04396128455975
8.429432362383366 605.5525960665515 1.0350754812878562
8.434659917336782 593.2434895345882 1.024864664252762
8.439887472290199 580.5597885959943 1.0126721659478337
8.445115027243615 571.3321374371491 1.004337861118758
8.450342582197031 560.1526022512395 0.9939744311248976
8.455570137150447 555.9114792033585 0.9896033973862413
8.460797692103863 553.709867459162 0.9889750076411145
8.46602524705728 551.0513032009138 0.9870354826374148
8.471252802010696 548.1381185710696 0.9850318567375561
8.476480356964112 543.4772393816047 0.9798351357350565
8.481707911917528 541.2526058410969 0.9762857530691579
8.486935466870944 535.6422229171891 0.9694586489305366
8.49216302182436 533.1206029917145 0.9662747709358337
8.497390576777777 532.3138311365085 0.9658919983539774
8.502618131731193 529.1442637780107 0.962824766962772
8.50784568668461 527.8506203165346 0.9617680702741481
8.513073241638025 527.6099169327889 0.9615522147774389
8.518300796591442 525.112810403234 0.9595253428286976
8.523528351544858 524.9766926227619 0.9584888549886429
8.528755906498274 524.4052994248814 0.9563244739643236
8.53398346145169 519.1059890117605 0.9500585158907772
8.539211016405106 518.0706428055748 0.9493788662118562
8.544438571358523 517.915008739169 0.9502975244301015
8.549666126311939 514.8152641018385 0.9470282440937112
8.554893681265355 517.8901544694431 0.9505975307245498
8.560121236218771 516.7494503651184 0.9495178114414443
8.565348791172188 518.7299049894247 0.9519399173792875
8.570576346125604 519.5479555736939 0.952073284508007
8.57580390107902 517.1206003665768 0.9487851925352035
8.581031456032436 520.3511149958149 0.9511682123983798
8.586259010985852 518.1153266993666 0.9486832213360947
8.591486565939269 519.7195322396648 0.9486440383784144
8.596714120892685 521.0652547892603 0.9490930267622395
8.601941675846101 518.6109253931628 0.946259911937968
8.607169230799517 521.6522352105031 0.9500869912718426
8.612396785752933 524.8605313810604 0.952594662520076
8.61762434070635 523.6826404186705 0.9511493914717978
8.622851895659766 526.8546478955102 0.9534159876903605
8.628079450613182 531.430256123572 0.956840776298795
8.633307005566598 536.7492115856072 0.9620098559305239
8.638534560520014 543.5615365528815 0.9664895819930761
8.64376211547343 549.7997514213222 0.9717134091856727
8.648989670426847 557.2764650965942 0.9783634036272119
8.654217225380263 566.6604705155942 0.9884181796179649
8.65944478033368 571.8230257282038 0.9922048067106228
8.664672335287095 575.1094993211599 0.9948464476093549
8.669899890240512 582.5184957893832 0.9997288986823936
8.675127445193928 592.0737953204474 1.0074994558201957
8.680355000147344 598.5681522926927 1.0115227194869691
8.68558255510076 607.5025503702204 1.0183192789694127
8.690810110054176 615.2407859882956 1.024765237673786
8.696037665007593 624.512312933018 1.030553850602047
8.701265219961009 643.1977684958098 1.0452405136805167
8.706492774914425 657.3132688696354 1.0559035073672824
8.711720329867841 668.4308512855388 1.0653281800176018
8.716947884821257 678.5140366269014 1.0718567892577893
8.722175439774674 683.6219521860387 1.0754097573705785
8.72740299472809 688.6388097201334 1.0792432407823154
8.732630549681506 688.5403613240578 1.079344438163705
8.737858104634922 683.0990763159768 1.0755332545797036
8.743085659588338 678.9121171599456 1.0733490534660681
8.748313214541755 673.4684992450742 1.0701643598285497
8.75354076949517 662.5287729985273 1.0614473428246392
8.758768324448587 655.1295178423092 1.0546159221849964
8.763995879402003 643.2721936516507 1.0442416661548304
8.76922343435542 634.7242932846832 1.0368941139727934
8.774450989308836 624.2543804027858 1.0275393068653267
8.779678544262252 609.0297215240682 1.0136670929492533
8.784906099215668 601.6259648161235 1.0067028459117784
8.790133654169084 598.1877803793316 1.0040928772155175
8.7953612091225 592.0607602939621 0.9988196144362902
8.800588764075917 585.2510604808659 0.9932827069377412
8.805816319029333 581.6633762100274 0.9894191289620035
8.811043873982749 575.9949944956973 0.9850122843222364
8.816271428936165 572.2429340835616 0.9812214390751999
8.821498983889581 572.2746272683569 0.9814962952929004
8.826726538842998 571.4776969369819 0.9804625904151294
8.831954093796414 571.6546443101732 0.9794580126569569
8.83718164874983 571.1400995894697 0.977532071078574
8.842409203703246 569.8869010478968 0.9760414726524829
8.847636758656662 567.5583282147531 0.9739042149514777
8.852864313610079 568.7239797507278 0.9748512208287596
8.858091868563495 574.8013861941846 0.9798738669629418
8.863319423516911 576.290572304725 0.9816947915475728
8.868546978470327 578.8120546790241 0.9839290310641329
8.873774533423743 579.6499902647552 0.9839546311414823
8.87900208837716 577.0624531869607 0.9825021165483517
8.884229643330576 577.891065918237 0.9826887852777842
8.889457198283992 578.7149518289358 0.9836212615312723
8.894684753237408 575.6272203704675 0.9794525633050961
8.899912308190824 578.5545164387956 0.9818097186159631
8.90513986314424 579.8255574128525 0.9820602116109609
8.910367418097657 583.7029368432467 0.9839112221828257
8.915594973051073 589.6421371002766 0.9883680198723512
8.92082252800449 594.7755808405909 0.9925401889793295
8.926050082957905 597.1248297531329 0.9953150702192343
8.931277637911322 598.4825052391104 0.9962107885403376
8.936505192864738 596.7172542593551 0.9935139393983318
8.941732747818154 596.4061048281745 0.993124861797642
8.94696030277157 597.0652213693829 0.9934283403831727
8.952187857724986 596.6726891640888 0.992675058166067
8.957415412678403 599.7793454259956 0.9939671177336473
8.962642967631819 607.231031749927 0.9989629578458995
8.967870522585235 617.3848702746147 1.0078956006281985
8.973098077538651 619.827831118247 1.009706902956157
8.978325632492067 625.1164132712036 1.014752971122057
8.983553187445484 630.3423886136698 1.018688736981789
8.9887807423989 636.2184453213787 1.022666884861974
8.994008297352316 642.1182631681326 1.026829004792611
8.999235852305732 642.5140776374714 1.0264947636289297
9.004463407259149 645.8458740800859 1.0285068249315452
9.009690962212565 652.9888904398708 1.0337358333173687
9.014918517165981 665.6377074902772 1.0419148637896303
9.020146072119397 679.6082620443586 1.0521893818916408
9.025373627072813 689.4397650294957 1.060003721576237
9.03060118202623 701.9892996143197 1.0700773615218984
9.035828736979646 716.8464187803472 1.0815265908059226
9.041056291933062 732.0129827728576 1.0918838617914808
9.046283846886478 751.7763052743866 1.1065118436099532
9.051511401839894 765.1725806498397 1.1162016451803178
9.05673895679331 782.6126893546109 1.1272770103600587
9.061966511746727 805.0949330912526 1.142446720488467
9.067194066700143 829.8012333639792 1.1592058918559167
9.07242162165356 851.6743803007749 1.1727603954608397
9.077649176606975 868.1945983446856 1.1826418811099184
9.082876731560392 885.1156353033699 1.1938024535748744
9.088104286513808 904.5946846798187 1.2080290593389824
9.093331841467224 912.714512593159 1.214095449731678
9.09855939642064 914.4950592656045 1.2153754853099348
9.103786951374056 907.1684952734205 1.209825115209446
9.109014506327473 896.8143380654433 1.2008346208333065
9.114242061280889 890.3055194900656 1.1965162108863447
9.119469616234305 880.2570802497299 1.1895717598493778
9.124697171187721 871.0370300473468 1.183385496578252
9.129924726141137 858.117418754267 1.1737493360932987
9.135152281094554 849.6131931856944 1.1676252218406113
9.14037983604797 851.9850201090563 1.1696475088491793
9.145607391001386 857.3642727646529 1.1730817677924508
9.150834945954802 867.6253463963933 1.1796245177380884
9.156062500908218 883.2719710870152 1.1905609661293708
9.161290055861635 891.9409518848593 1.2052122817258908
9.16651761081505 903.7521958381546 1.2194237204347211
9.171745165768467 913.3788978317169 1.2306860261254962
9.176972720721883 914.3555810144638 1.2344827377120937
9.1822002756753 917.4927858959837 1.2398126713611488
9.187427830628716 912.1363549043216 1.2390246235178999
9.192655385582132 905.5862334243246 1.2369523724499034
9.197882940535548 897.8314586121398 1.2336495729930035
9.203110495488964 890.900865014856 1.2308429131675658
9.20833805044238 881.6354164147691 1.2277766624429725
9.213565605395797 873.866526006016 1.2243468231066135
9.218793160349213 862.4065569805076 1.2185689231132835
9.224020715302629 851.6849148946247 1.2137994000616654
9.229248270256045 843.8377611247053 1.209630847357346
9.234475825209461 831.0973108166546 1.20215915522058
9.239703380162878 819.4043308786817 1.193675082283555
9.244930935116294 812.4342242742252 1.1889295368893424
9.25015849006971 811.5483024882641 1.1903709773218707
9.255386045023126 808.7130528151507 1.190673857337745
9.260613599976542 802.8878774617052 1.1874045634910502
9.265841154929959 795.8472746642569 1.1837541278883876
9.271068709883375 795.8628647495566 1.184185448504004
9.276296264836791 808.71007632267 1.1952993419620108
9.281523819790207 817.8120247649031 1.2041745939189703
9.286751374743623 826.5258427270846 1.211500713974603
9.29197892969704 834.6832157358391 1.2191461510252288
9.297206484650456 842.587083959107 1.2256774373547323
9.302434039603872 847.459958803443 1.2291117109260856
9.307661594557288 852.0567709527653 1.2340852389478163
9.312889149510704 852.9824686325939 1.237646899827316
9.31811670446412 851.6092005941764 1.2382630357886892
9.323344259417537 846.7281700874937 1.2359843884261286
9.328571814370953 830.1918774171593 1.2218409097382252
9.33379936932437 815.739981426884 1.2110804261693067
9.339026924277785 789.9476695865385 1.1934384511982563
9.344254479231202 766.2421615170309 1.1772020680638497
9.349482034184618 743.424382750731 1.1599517590658996
9.354709589138034 723.1797769280398 1.144495518250919
9.35993714409145 709.3595346688987 1.1352713207437306
9.365164699044866 698.2427008241665 1.1274337608010003
9.370392253998283 691.8929806783842 1.1234935606356868
9.375619808951699 682.6449549177003 1.1163081712200829
9.380847363905115 681.95024144886 1.1160426719435244
9.386074918858531 677.362881688249 1.1129298856626864
9.391302473811947 677.0411847278317 1.1139337539205374
9.396530028765364 676.5102977165259 1.1141338384849828
9.40175758371878 678.3059818959985 1.1175350351483029
9.406985138672196 678.2391090071725 1.1178184182500892
9.412212693625612 671.8949089708196 1.111368126264068
9.417440248579029 664.3341925565246 1.0927544698743108
9.422667803532445 657.217460170186 1.0797477857517734
9.427895358485861 655.5907056912515 1.0748732795745588
9.433122913439277 661.2900189770206 1.077686694419225
9.438350468392693 663.194593173517 1.0775193504801392
9.44357802334611 659.5266103450574 1.0725529688712512
9.448805578299526 657.9971215795242 1.068488348267348
9.454033133252942 654.4962381672256 1.0629106847656622
9.459260688206358 654.9063359464126 1.0617152363393416
9.464488243159774 656.23846083119 1.0622305600798079
9.46971579811319 655.09845082127 1.0601019406366465
9.474943353066607 653.9107758618466 1.0578509964969938
9.480170908020023 655.0225760933423 1.0559590679836395
9.48539846297344 655.3233585825827 1.0550405312133444
9.490626017926855 659.4315086950954 1.0569090379466017
9.495853572880272 661.6888941272452 1.0579590618910473
9.501081127833688 661.0967131534043 1.0561645809935938
9.506308682787104 659.0271549355265 1.0539486001544247
9.51153623774052 658.0101573791355 1.0524630651019753
9.516763792693936 660.0683354143329 1.053379977662243
9.521991347647353 665.091929756511 1.0558246241692784
9.527218902600769 664.9739748199302 1.0543142281037436
9.532446457554185 664.637961016589 1.0534443208305375
9.537674012507601 662.8343327709813 1.0508254414644536
9.542901567461017 661.8559096865531 1.0483623477962356
9.548129122414434 664.5770580916317 1.0496747988645683
9.55335667736785 663.468089889183 1.0473247875714302
9.558584232321266 663.8102302205065 1.0476175285095657
9.563811787274682 666.2981848588639 1.0498272561792594
9.569039342228098 668.1997888847369 1.0523953851888121
9.574266897181515 665.6201946808018 1.0496350619857502
9.57949445213493 666.5534501389973 1.049226411543047
9.584722007088347 665.9082587660039 1.0470837419299748
9.589949562041763 670.5638278994139 1.0497384062384851
9.59517711699518 670.2282152007599 1.0478710764362185
9.600404671948596 671.0536085562858 1.0476371716271813
9.605632226902012 667.8338975056524 1.0444004356809597
9.610859781855428 667.6804470317513 1.0441476122299218
9.616087336808844 668.6078393730331 1.0447491079817401
9.62131489176226 670.6142477035784 1.0455279312034156
9.626542446715677 674.9720030520107 1.04754069620446
9.631770001669093 679.0923574193979 1.0505498876977377
9.636997556622509 679.8841105567974 1.0503841263506277
9.642225111575925 686.7023868049203 1.0544706785756532
9.647452666529341 683.7350550750606 1.0509090126568938
9.652680221482758 681.8667143501103 1.0493406110975527
9.657907776436174 682.3303378718717 1.0494835407931413
9.66313533138959 683.6110894264327 1.0498811257849145
9.668362886343006 691.4217370092059 1.0559248555691498
9.673590441296422 694.2081230459033 1.0575519427424802
9.678817996249839 699.551631364567 1.059856831694605
9.684045551203255 699.3551336448306 1.058721910481394
9.689273106156671 700.7840927465929 1.059355192075984
9.694500661110087 703.3432279348839 1.0603902362409343
9.699728216063503 707.4064770580545 1.0632555472932654
9.70495577101692 709.9356449242732 1.0637438093812333
9.710183325970336 711.9791586648962 1.065123746133685
9.715410880923752 715.7124031612046 1.0673482026488663
9.720638435877168 718.4824424890759 1.0692507947693761
9.725865990830584 717.5747410005799 1.0683972983866032
9.731093545784 714.413086229732 1.0645302671047796
9.736321100737417 716.1370079088788 1.06502110548904
9.741548655690833 717.7345969657464 1.0661558876865398
9.74677621064425 717.7146884065111 1.0649029759814688
9.752003765597665 715.9058012195483 1.0632721580835447
9.757231320551082 709.2344278296223 1.0580528376532536
9.762458875504498 709.5849483193014 1.0582139316524064
9.767686430457914 714.2656706399945 1.0615884468479784
9.77291398541133 715.7688818084514 1.062144494125701
9.778141540364746 714.2757238986106 1.0592243037934777
9.783369095318163 712.0248686430456 1.0570919108786931
9.788596650271579 707.0621665758239 1.05274423752049
9.793824205224995 705.9719555950347 1.0531427699923017
9.799051760178411 706.7925000180106 1.0529455700722752
9.804279315131827 708.2924860567574 1.0536457713828467
9.809506870085244 708.7650970425797 1.0528300640933972
9.81473442503866 713.0107364426391 1.0551100625012995
9.819961979992076 709.262247448454 1.050975484278235
9.825189534945492 706.9482514103001 1.0484344715304759
9.830417089898909 705.6047195988638 1.0471112527874058
9.835644644852325 702.1972218916917 1.043421805980647
9.840872199805741 699.5978005962602 1.0408530776406375
9.846099754759157 699.7875965586232 1.0410233219787126
9.851327309712573 700.3192349877079 1.0410769032007283
9.85655486466599 693.9838889530985 1.0355195229909926
9.861782419619406 690.9104595710764 1.0330773638011457
9.867009974572822 691.5695103637939 1.033719206964968
9.872237529526238 695.4854792806486 1.0366649572630329
9.877465084479654 695.4814075461001 1.0365038130022186
9.88269263943307 695.48231344404 1.0357209514870107
9.887920194386487 694.9429865456302 1.0349570349083996
9.893147749339903 696.6023048939941 1.0362500532525565
9.89837530429332 700.2992934631682 1.0375080578406093
9.903602859246735 704.1333301573939 1.039601335304847
9.908830414200152 708.7784159617787 1.0422799446631674
9.914057969153568 718.2313448221863 1.049270752804649
9.919285524106984 722.5342512856026 1.0519863148778124
9.9245130790604 730.3268305666352 1.0566708876896616
9.929740634013816 734.4768986914362 1.058887202161485
9.934968188967233 738.7540338401208 1.0612399473442453
9.940195743920649 740.847576582373 1.0628389811195524
9.945423298874065 739.9857835481647 1.0618504763315535
9.950650853827481 740.7725674364635 1.0621908681459744
9.955878408780897 741.6908642637387 1.0624470938154846
9.961105963734314 742.2139972778546 1.0623670523586255
9.96633351868773 741.1771179552802 1.061436318499952
9.971561073641146 740.6402101402253 1.0617254962456641
9.976788628594562 738.363014256856 1.0596841854805794
9.982016183547978 733.2818755404431 1.055444139760357
9.987243738501395 726.16792590681 1.047394197375616
9.99247129345481 721.7852534419875 1.0429597079006034
9.997698848408227 719.7575243386132 1.0412756036710509
10.002926403361643 717.611406104648 1.038739173370797
10.00815395831506 712.8840334335009 1.034769457707976
10.013381513268476 707.1010857519091 1.0302188975092625
10.018609068221892 704.3523454435963 1.02878050484078
10.023836623175308 705.1315427851802 1.0291766684807164
10.029064178128724 707.7839640138176 1.0306987460503751
10.03429173308214 714.4830511422405 1.0350210984994799
10.039519288035557 715.1551149938798 1.0353872705793432
10.044746842988973 717.6326551029107 1.036924805154251
10.049974397942389 719.7096991332814 1.0388605962450843
10.055201952895805 721.3924992015396 1.0397021494580336
10.060429507849221 723.2141786878683 1.040450531043528
10.065657062802638 716.4736314983196 1.0350253365439352
10.070884617756054 716.4633339703073 1.03475675607036
10.07611217270947 714.5238465310694 1.032925749400418
10.081339727662886 715.2376792326323 1.0324830479989968
10.086567282616302 714.557700827705 1.0320117163311242
10.091794837569719 709.7091106851979 1.0279782282442356
10.097022392523135 706.6266861011939 1.0249467444613523
10.102249947476551 707.9613266751272 1.025907693446243
10.107477502429967 706.4449081130685 1.0249514642358082
10.112705057383383 702.882659089974 1.0218700520325494
10.1179326123368 696.5306812023545 1.0170799574463025
10.123160167290216 696.7416619715573 1.0172824852951503
10.128387722243632 693.8469017653331 1.0148981070081455
10.133615277197048 691.2351756606092 1.0124307787497153
10.138842832150464 688.5635152064203 1.008915247262193
10.14407038710388 680.364813132537 1.0028773445747048
10.149297942057297 681.4268839550366 1.0037724537508617
10.154525497010713 680.6631974133259 1.004024209940833
10.15975305196413 680.3177417600365 1.0038978140615469
10.164980606917545 678.9559928461468 1.0018404212835024
10.170208161870962 673.2233821601665 0.9962147773558139
10.175435716824378 671.3769230334929 0.9948205251318069
10.180663271777794 668.7906359630579 0.9918011301114656
10.18589082673121 670.5568174707666 0.9927867776707535
10.191118381684626 666.0976490696889 0.9894909221983793
10.196345936638043 663.9902578884042 0.9886303747871786
10.201573491591459 659.6539252739724 0.9853718667347191
10.206801046544875 652.2402485554454 0.980059325485643
10.212028601498291 652.8291816757746 0.9803086414180413
10.217256156451707 647.9822285333769 0.976033087209471
10.222483711405124 647.6865249966374 0.97592909559603
10.22771126635854 645.310112777958 0.9741347414619983
10.232938821311956 640.6741130405584 0.9708030852002651
10.238166376265372 641.1764530826987 0.9702489074836395
10.243393931218788 642.3497254171673 0.9701414363843325
10.248621486172205 639.7825903668977 0.9685640944421312
10.253849041125621 640.5006397922255 0.9695142464334516
10.259076596079037 632.7891917263927 0.9643380567774734
10.264304151032453 626.5049881049683 0.9588226068528932
10.26953170598587 627.1393046191873 0.9586903983576288
10.274759260939286 626.5454784497146 0.9579034796572509
10.279986815892702 632.6188142844902 0.9628785412341059
10.285214370846118 631.5400853795321 0.9624156475973035
10.290441925799534 633.4129957676147 0.9627964615715812
10.29566948075295 633.6681909354753 0.9626808553872395
10.300897035706367 632.0819982785149 0.9608451400781262
10.306124590659783 631.865545390249 0.9599646511627495
10.3113521456132 626.0125981757448 0.9550948036317697
10.316579700566615 623.5405471275642 0.9527094776135624
10.321807255520032 618.7056323402817 0.94849901629882
10.327034810473448 617.7115996877752 0.9475141509068634
10.332262365426864 613.6381987128102 0.9433936323001112
10.33748992038028 615.6014614753401 0.944670597891247
10.342717475333696 608.9403191580855 0.9392285589210466
10.347945030287113 602.1851766246324 0.93369000955059
10.353172585240529 604.1352978175432 0.9352240128125794
10.358400140193945 602.5140703053651 0.9334918786443366
10.363627695147361 606.3357270966347 0.9359073314468912
10.368855250100777 611.0364455308599 0.9392506389301164
10.374082805054194 609.6669681419168 0.9385500056545795
10.37931036000761 605.3697881337015 0.9351049509600914
10.384537914961026 602.6307092642714 0.9329781208461554
10.389765469914442 599.2802219477378 0.9286406166278083
10.394993024867858 601.2487718005823 0.9298271838556774
10.400220579821275 602.9674200466587 0.9313133387859134
10.40544813477469 599.5171094038742 0.9284860572331186
10.410675689728107 597.9965344161565 0.9271887255612404
10.415903244681523 596.0960427838966 0.9247442710714271
10.42113079963494 596.5336070025918 0.9251301786689733
10.426358354588356 595.1907640325924 0.9241352578983362
10.431585909541772 588.9897423849047 0.9196251497830181
10.436813464495188 585.5666330045282 0.9178326697148007
10.442041019448604 579.5074240469853 0.9128713015929106
10.44726857440202 577.6377406998237 0.9099576000311439
10.452496129355437 578.0080149870249 0.9094444672041883
10.457723684308853 578.194133327875 0.9093002632006293
10.462951239262269 576.1329149278525 0.9066719656707181
10.468178794215685 574.5052476567344 0.9053578228542088
10.473406349169101 571.4695444711432 0.9025992274785138
10.478633904122518 570.0390728014912 0.9019770720597415
10.483861459075934 572.7560219502707 0.9045952482038448
10.48908901402935 571.9638962139028 0.9038655581347803
10.494316568982766 566.6626761412443 0.8980597627690625
10.499544123936182 562.6197788939182 0.8938265630607
10.504771678889599 556.3671464709048 0.8884846836713851
10.509999233843015 556.179552082208 0.8888707304628176
10.515226788796431 560.2824059468131 0.8923851170627984
10.520454343749847 555.7487606872944 0.8886339508806896
10.525681898703263 551.5995102073765 0.8851169213443071
10.53090945365668 551.0001430595402 0.8840480094809302
10.536137008610096 550.7822909461499 0.8832580207343892
10.541364563563512 550.9827388373722 0.8822975225453212
10.546592118516928 549.0350348679441 0.8803219050002087
10.551819673470344 545.1162066806434 0.8775032849133357
10.55704722842376 546.1539581036812 0.8783983548292144
10.562274783377177 543.0660851256307 0.87629862165419
10.567502338330593 540.8641442432953 0.874343397767751
10.57272989328401 542.3778907680837 0.874515036380234
10.577957448237425 542.0487678229202 0.873661983812687
10.583185003190842 543.8589008196134 0.8749783569180752
10.588412558144258 543.521903145377 0.87479295293128
10.593640113097674 542.2672497137788 0.8746061819650595
10.59886766805109 537.5953552385332 0.8701941639451207
10.604095223004506 535.9340608079914 0.8685876272936088
10.609322777957923 534.2395717001202 0.8676104216582395
10.614550332911339 538.253389947583 0.8697282239215928
10.619777887864755 538.2429753156389 0.869067141931323
10.625005442818171 534.1292995220587 0.8659351619182836
10.630232997771587 531.907166879512 0.8647975862382365
10.635460552725004 532.1062006868628 0.8648822460181466
10.64068810767842 532.5755925633584 0.8653079301052613
10.645915662631836 537.8625848893333 0.8690226863349222
10.651143217585252 537.5011276904809 0.8682284923205824
10.656370772538668 537.3729196213878 0.8668836138758412
10.661598327492085 538.7619622494731 0.8662454398673866
10.666825882445501 543.7422742686808 0.8697912836115153
10.672053437398917 547.2143003757463 0.8715548120081048
10.677280992352333 554.5639057179256 0.8778102324438002
10.68250854730575 557.62906309223 0.8803683129450838
10.687736102259166 563.8440990071457 0.8848785425981422
10.692963657212582 571.0001637942505 0.890098657455173
10.698191212165998 578.1553915982909 0.8953770271429368
10.703418767119414 582.3171062765838 0.8981058519445709
10.70864632207283 587.4385926567429 0.9019047317127391
10.713873877026247 597.1541496795224 0.9087978131319252
10.719101431979663 605.6122288398044 0.915016045447779
10.72432898693308 616.8458870367303 0.9232079632058808
10.729556541886495 630.846258100457 0.9331941583581704
10.734784096839912 640.5838698432085 0.9400184929173973
10.740011651793328 642.214631175505 0.9406199382104603
10.745239206746744 638.3071259828832 0.9371098211835257
10.75046676170016 632.4388690270127 0.9323611155481254
10.755694316653576 628.0208324328615 0.928751700785751
10.760921871606993 622.0282717112968 0.9237581802413748
10.766149426560409 619.2826677410743 0.921281066816374
10.771376981513825 612.8682700357056 0.9161765465774601
10.776604536467241 605.8873604690889 0.9112022888737421
10.781832091420657 602.3112844922606 0.908259416300519
10.787059646374074 599.8904552937561 0.9063498846542187
10.79228720132749 598.9845076266938 0.9057449819779023
10.797514756280906 596.3086220469752 0.9036884949258387
10.802742311234322 595.488106603072 0.903234152164225
10.807969866187738 594.2450400101684 0.9023650308807473
10.813197421141155 591.5200872812648 0.8994703322237881
10.81842497609457 590.4286528018844 0.8981081588054969
10.823652531047987 591.9928198195888 0.8982521757134799
10.828880086001403 596.6316459696567 0.9013713547300517
10.83410764095482 601.7261267739112 0.9054475266164446
10.839335195908236 612.0047252306637 0.9134670373819171
10.844562750861652 617.8396405963341 0.9176263572884501
10.849790305815068 620.8115044080365 0.9191176585659964
10.855017860768484 627.830021510062 0.9233846479964015
10.8602454157219 635.2298426051661 0.9288322788290679
10.865472970675317 650.046673750506 0.9390733367590363
10.870700525628733 662.5377485482464 0.9475084465705867
10.875928080582149 671.4557750053579 0.9540275600182
10.881155635535565 678.6719464148196 0.9589720153277566
10.886383190488981 681.2117895666313 0.9604911180914848
10.891610745442398 681.5579509989293 0.9607858579569787
10.896838300395814 680.1257721982996 0.9591021995077008
10.90206585534923 673.8793230444206 0.9546393586991206
10.907293410302646 672.3590904490302 0.9534349423237931
10.912520965256062 665.3660670017159 0.9471141229069783
10.917748520209479 657.2008068994498 0.940809632520261
10.922976075162895 644.5491770942205 0.930992243903634
10.928203630116311 632.0581334952317 0.921947092942147
10.933431185069727 618.7988671797165 0.9123104691508808
10.938658740023143 607.7920427460041 0.904258966548715
10.94388629497656 597.7472759088386 0.8966222736117668
10.949113849929976 588.8193576587747 0.8900582032160583
10.954341404883392 584.0557833408792 0.8861801550010722
10.959568959836808 577.3633249053154 0.8813212300037391
10.964796514790224 575.8620722296846 0.8802535441782461
10.97002406974364 576.9065664879221 0.8823997484880731
10.975251624697057 571.8018451502902 0.8800054337200944
10.980479179650473 567.1391885338788 0.8778233733662408
10.98570673460389 558.8665961854007 0.872473261821626
10.990934289557305 553.4290643486776 0.8690576943341405
10.996161844510722 548.9200285121102 0.866451315271056
11.001389399464138 546.6096022630337 0.8653542905834668
11.006616954417554 544.8045835354762 0.8646368264079324
11.01184450937097 540.4145095659536 0.8620516925527446
11.017072064324386 538.2596420327598 0.8610637398313356
11.022299619277803 534.7948294205576 0.8594746991643347
11.027527174231219 531.7535597814046 0.8573810777999096
11.032754729184635 531.2780849099529 0.8575150428967926
11.037982284138051 529.0762850049434 0.8564033616332966
11.043209839091467 524.9830659596054 0.8534602304645554
11.048437394044884 525.515014404547 0.8541144238105224
11.0536649489983 525.0747116296782 0.8541738263570541
11.058892503951716 525.3417409208923 0.8535538973259124
11.064120058905132 523.43131326373 0.8522059718066204
11.069347613858548 517.9815514454586 0.8487166705831266
11.074575168811965 513.7976269016425 0.8456895536881802
11.079802723765381 514.6704059030492 0.8469170010989963
11.085030278718797 516.1817753353823 0.8484476111860441
11.090257833672213 516.705451823271 0.8489128286414468
11.09548538862563 512.158665333745 0.8453186836984763
11.100712943579046 506.0866744654812 0.840240149190545
11.105940498532462 504.15769616839543 0.8387356324857247
11.111168053485878 505.4216296589778 0.8399593330770471
11.116395608439294 505.10086766884086 0.8399300735879041
11.12162316339271 502.28808323255345 0.8376510418106604
11.126850718346127 501.04263957588233 0.837344595589993
11.132078273299543 502.57922200149466 0.8387870849537805
11.13730582825296 502.65651997727593 0.8390898716614975
11.142533383206375 506.1920609991047 0.842010826844371
11.147760938159792 508.76179433219846 0.8445589769856575
11.152988493113208 510.0259996903864 0.8457767239673117
11.158216048066624 511.1551823398384 0.8471962888042541
11.16344360302004 507.538354218907 0.84407513105336
11.168671157973456 503.6475418612059 0.8401386826331226
11.173898712926873 507.17162065555726 0.843079287368628
11.179126267880289 503.7253807473524 0.8403913060964316
11.184353822833705 507.65046424767496 0.8439489816307394
11.189581377787121 507.4861439022468 0.8444484598186667
11.194808932740537 505.3350118958183 0.8425551286982748
11.200036487693954 503.6529176529558 0.8405172562370044
11.20526404264737 500.12424324122645 0.8376045353065152
11.210491597600786 497.64356100460196 0.8356910991920435
11.215719152554202 496.71369729862664 0.8354257136501515
11.220946707507618 498.0891943671662 0.8367403208452744
11.226174262461035 496.4200144657624 0.8354810694810465
11.23140181741445 497.1020005727692 0.8372738218883646
11.236629372367867 494.403977222721 0.8347639260044295
11.241856927321283 491.4776917071704 0.832796842897975
11.2470844822747 489.9591458614333 0.8312927180522621
11.252312037228116 488.7772680578984 0.8294702904740664
11.257539592181532 485.5493755167403 0.8272412582681733
11.262767147134948 482.5606574365893 0.8253138262492068
11.267994702088364 481.4489907717075 0.8247058643826954
11.27322225704178 480.3156604375902 0.8244448738669157
11.278449811995197 479.0703577385755 0.8227908642073276
11.283677366948613 477.70021107578293 0.8209797707958398
11.288904921902029 475.8954050503583 0.81974783997102
11.294132476855445 473.2779924859923 0.8176102086812228
11.299360031808861 468.5968408401124 0.814710002502159
11.304587586762278 462.83644898251964 0.8093742056732558
11.309815141715694 456.4081513537609 0.802996921728811
11.31504269666911 455.7675700340379 0.8016389513098707
11.320270251622526 459.61021383435167 0.8045692047883701
11.325497806575942 460.65062262234255 0.8048596294669786
11.330725361529359 460.3473005181056 0.8043224446642109
11.335952916482775 458.44374904509874 0.8026033073276411
11.341180471436191 456.37573191529657 0.8004142126511177
11.346408026389607 455.7876366023964 0.8002978186924039
11.351635581343023 456.9503713110251 0.8017578571369672
11.35686313629644 454.13984162206236 0.7992845698295956
11.362090691249856 455.5284082502799 0.801119678066945
11.367318246203272 452.2413013478825 0.7986604112735066
11.372545801156688 448.5845321323848 0.7959497800378066
11.377773356110104 446.5842647849317 0.7933721970097158
11.38300091106352 445.8967676716926 0.7923349854990951
11.388228466016937 446.5978600848298 0.7925236081889315
11.393456020970353 445.4071951881475 0.7913070435256239
11.39868357592377 443.92120611773646 0.7907620846760115
11.403911130877185 440.74652688573747 0.7880474159677172
11.409138685830602 436.6528850697809 0.7850952377912246
11.414366240784018 435.4167214891435 0.7847666139791373
11.419593795737434 432.2367905029528 0.7819169034950179
11.42482135069085 430.2595127154536 0.7800172057203997
11.430048905644266 430.57793197220474 0.7799167979847974
11.435276460597683 427.1312336640638 0.7762430047372182
11.440504015551099 425.5588355129145 0.775206929427117
11.445731570504515 423.15760594004314 0.7728369601359304
11.450959125457931 423.1285216042871 0.7726135675619538
11.456186680411347 423.41444284510317 0.7726581459151578
11.461414235364764 419.6520751672176 0.768305700117333
11.46664179031818 410.9678946666331 0.7599052240683551
11.471869345271596 409.26456267751814 0.7586967411568657
11.477096900225012 408.5530283505914 0.7592202060632621
11.482324455178428 410.2539669722169 0.7683636237249469
11.487552010131845 412.3882280581215 0.7734882861357153
11.49277956508526 409.4618509744608 0.7719083776246924
11.498007120038677 407.8049150777502 0.7716765305700987
11.503234674992093 406.3391713713691 0.7700468314554495
11.50846222994551 405.7791998462548 0.7699721793126554
11.513689784898926 406.9810311754461 0.7712764191559445
11.518917339852342 407.1135212758605 0.7732998901035835
11.524144894805758 406.4196882665943 0.7753361670998216
11.529372449759174 402.8949431783764 0.7741658786102869
11.53460000471259 400.6488936138402 0.7724176992676234
11.539827559666007 399.6094117376809 0.7716620815048848
11.545055114619423 401.75634063090087 0.7736216338328535
11.550282669572839 403.7922383620212 0.7761831763728594
11.555510224526255 403.3080084936932 0.7768187938077521
11.560737779479672 405.02415405472834 0.7795194631316357
11.565965334433088 406.5239058713217 0.781898467310283
11.571192889386504 406.1819370132308 0.7824631311084163
11.57642044433992 405.95523972070254 0.7824579729355348
11.581647999293336 404.6860916670162 0.7810768935114077
11.586875554246753 401.4509637211226 0.7771300141572942
11.592103109200169 400.91809905147625 0.777164829522669
11.597330664153585 401.47864396211736 0.778204454385593
11.602558219107001 400.9170100420378 0.7782541527172077
11.607785774060417 401.7053249791945 0.7798892459768829
11.613013329013834 404.7609756416555 0.7829652899850293
11.61824088396725 403.39233328230523 0.7817627717925352
11.623468438920666 404.73316086764294 0.7831393708011238
11.628695993874082 403.62826225328706 0.7820968920458914
11.633923548827498 406.6101129672659 0.7857026638750906
11.639151103780915 409.1069362142464 0.7880446320175198
11.64437865873433 408.57451793193485 0.7882518458149653
11.649606213687747 408.432998311254 0.7898556772045686
11.654833768641163 402.82491221820766 0.785966900662299
11.66006132359458 402.2507455154355 0.7871481274498617
11.665288878547996 404.72963008391963 0.7887135112213953
11.670516433501412 405.68678773584344 0.7886448135632818
11.675743988454828 404.20859394492135 0.7869080616767326
11.680971543408244 403.4703154268562 0.7858136074329444
11.68619909836166 402.4173434058341 0.7853122376531819
11.691426653315077 402.7817962465578 0.7871495346172244
11.696654208268493 403.7036530812694 0.7886605611944422
11.701881763221909 403.2200391650744 0.7889140520448343
11.707109318175325 404.15156317180356 0.7905057165606568
11.712336873128741 405.7604121571028 0.7919230795979394
11.717564428082158 408.21954054376 0.7943539321984096
11.722791983035574 406.9863003789623 0.7932433573125711
11.72801953798899 406.10139593638587 0.7926890662487714
11.733247092942406 403.9536175426807 0.7913570027487637
11.738474647895822 401.4877402915728 0.789047484590655
11.743702202849239 402.3739137858932 0.7901473066308962
11.748929757802655 404.28734314517794 0.7927307318415194
11.754157312756071 404.26212929922525 0.7924946533161412
11.759384867709487 404.4784761201877 0.7934049012391243
11.764612422662903 406.27758293115875 0.795735300150665
11.76983997761632 408.9860704999418 0.7982175045485023
11.775067532569736 410.1191521321614 0.7993836055754526
11.780295087523152 410.1766425453038 0.7989576771161079
11.785522642476568 409.00770698230934 0.7975124418703947
11.790750197429984 408.3652273545118 0.7964701445515944
11.7959777523834 404.7617630044188 0.7928412205496395
11.801205307336817 405.5091079189682 0.7933941964727927
11.806432862290233 404.8520427800039 0.7934594744799616
11.81166041724365 406.0395525185606 0.7950626902182512
11.816887972197065 405.05521428925533 0.7943738224123613
11.822115527150482 403.5337371470739 0.792515651337489
11.827343082103898 398.11502361437977 0.7876372240853285
11.832570637057314 395.163410296807 0.7842376288043231
11.83779819201073 393.65942793542484 0.7835891083308685
11.843025746964146 386.5541349237014 0.7777687038921689
11.848253301917563 385.81273557476703 0.7770185883022976
11.853480856870979 386.1632014963448 0.7783937676684766
11.858708411824395 385.1518934171306 0.7771434429607833
11.863935966777811 384.727207149861 0.7766523462280788
11.869163521731227 377.91611264596816 0.7697349789522796
11.874391076684644 369.7313877265357 0.7623369698911229
11.87961863163806 369.4575181337793 0.7630045721737093
11.884846186591476 366.3470579508208 0.7606677555507962
11.890073741544892 366.1504218753978 0.7611917465922522
11.895301296498308 364.82178165351695 0.7611576952946847
11.900528851451725 359.92590931076586 0.7567825887072543
11.90575640640514 362.7755160010078 0.7601105586104974
11.910983961358557 363.5456137585519 0.7612063083241984
11.916211516311973 362.0470436939216 0.7578864793536326
11.92143907126539 359.1196992289475 0.7554020546964274
11.926666626218806 355.3242594462126 0.7502733625442163
11.931894181172222 354.03854644076887 0.7488994948074664
11.937121736125638 352.3623702386341 0.7478701247595083
11.942349291079054 350.9447621964337 0.747099980398427
11.94757684603247 348.2227927982907 0.7455300647934493
11.952804400985887 349.2661056685278 0.7476414349868863
11.958031955939303 351.0173698965361 0.7493438136664001
11.963259510892719 352.0824894796368 0.7509478807009491
11.968487065846135 350.94621212993894 0.7500310546208107
11.973714620799552 349.2379847721109 0.7476158832462287
11.978942175752968 350.2997239947189 0.7476046540215647
11.984169730706384 349.4599024432686 0.7457992376804524
11.9893972856598 349.9270404811064 0.7468314343100363
11.994624840613216 350.5169180260522 0.7483568336455924
11.999852395566633 347.80407009847977 0.7469676868418383
12.005079950520049 349.5470852773741 0.7485693439193517
12.010307505473465 349.15764399728397 0.7478648217880819
12.015535060426881 347.33486915825284 0.7464797149416307
12.020762615380297 344.83675158293096 0.7426426525335631
12.025990170333714 342.13547919484216 0.7406675422316421
12.03121772528713 342.33301353412804 0.7411294042474157
12.036445280240546 345.3261258232341 0.7446341871629837
12.041672835193962 345.902934805339 0.7455932121188894
12.046900390147378 345.87399508677134 0.7456621170120764
12.052127945100795 345.6896912909977 0.7449374655859352
12.05735550005421 350.224787441121 0.7499620866181511
12.062583055007627 350.41362568769716 0.7510548551964247
12.067810609961043 350.6720988327066 0.7511976222292189
12.07303816491446 349.16577033916843 0.7492512620924913
12.078265719867876 348.6642701344562 0.7499708206199794
12.083493274821292 352.2010255685219 0.7544354756857219
12.088720829774708 355.00545652796643 0.7578002802594888
12.093948384728124 353.576375669339 0.7563421682195045
12.09917593968154 353.3912735223247 0.7551884951524419
12.104403494634957 351.93240105393613 0.7537647938155324
12.109631049588373 353.1873791789743 0.7548191076810782
12.114858604541789 357.92283351148455 0.758293425237762
12.120086159495205 366.5572881981979 0.7673112439025068
12.125313714448621 375.84013235790735 0.7765377262973052
12.130541269402038 386.92829352034795 0.7883312140829883
12.135768824355454 397.6318326486729 0.7996817916292039
12.14099637930887 405.6515322998632 0.806941941278406
12.146223934262286 412.938769799351 0.8137805957858975
12.151451489215702 420.27431941811125 0.8202391170435855
12.156679044169119 424.7389157749085 0.8238106333791702
12.161906599122535 430.95677590392376 0.8301227352389182
12.167134154075951 433.1089065320998 0.8314924537278885
12.172361709029367 435.3185742733879 0.8336624218864218
12.177589263982783 435.80139445996355 0.8343820183659709
12.1828168189362 438.2016710990758 0.836485692542899
12.188044373889616 436.75323728861986 0.8359487409184256
12.193271928843032 434.7732941500681 0.8349805292677114
12.198499483796448 429.9883038880505 0.83070079955481
12.203727038749864 425.26920405468593 0.8265327365305072
12.20895459370328 421.5619950545854 0.8225842992691311
12.214182148656697 418.7375621737051 0.8202338114653104
12.219409703610113 414.2582517608268 0.8169110448104796
12.22463725856353 407.94850793878123 0.8114028473887508
12.229864813516945 401.6348138630896 0.8058295398034808
12.235092368470362 398.3302546667153 0.8022864946167869
12.240319923423778 394.0125372674133 0.7976005022733935
12.245547478377194 387.286493805544 0.7916665471739521
12.25077503333061 383.1379958603919 0.787915107452688
12.256002588284026 379.17327133376403 0.784457108871356
12.261230143237443 377.78970319427543 0.7833205857222804
12.266457698190859 374.4365407270097 0.7800782828597981
12.271685253144275 373.7641340767595 0.7793623190363591
12.276912808097691 369.4348357923105 0.7753901003366891
12.282140363051107 367.0155964743728 0.7727861743444935
12.287367918004524 364.08607772157796 0.7693960899054876
12.29259547295794 358.4422777747393 0.764133889493369
12.297823027911356 356.94066672020136 0.7621409325514297
12.303050582864772 354.01613819188935 0.7592656450421019
12.308278137818188 356.0514739209319 0.761694440959755
12.313505692771605 357.17996977471796 0.7669154080044778
12.31873324772502 356.0592490600545 0.7749092879130922
12.323960802678437 354.20523543088785 0.7778847661505792
12.329188357631853 353.11903154578204 0.779666627984581
12.33441591258527 352.1334109535146 0.7820894288934679
12.339643467538686 354.32327793511973 0.7874819755593632
12.344871022492102 351.59456478076606 0.7887087653406598
12.350098577445518 348.57187143768874 0.7877440215477948
12.355326132398934 345.78840791687026 0.7863008875445158
12.36055368735235 343.61130215467796 0.7854606488010536
12.365781242305767 341.1646967773533 0.7856776970791742
12.371008797259183 335.13821416992533 0.7814561468931478
12.376236352212599 332.980664954758 0.7818936719013573
12.381463907166015 329.5315305474758 0.7794521266967366
12.386691462119432 334.4648716389656 0.7856017438308815
12.391919017072848 334.6898144588472 0.787086353256667
12.397146572026264 334.7853743190225 0.789270801892837
12.40237412697968 332.7483365720605 0.7899294586490511
12.407601681933096 329.74764713619186 0.7882655961603393
12.412829236886513 329.5034038088287 0.7895465327384924
12.418056791839929 330.8422738074844 0.7914230474451306
12.423284346793345 332.422502240277 0.7943668913478795
12.428511901746761 331.5398603481263 0.7969033761156343
12.433739456700177 331.73632004031555 0.7991851058023538
12.438967011653594 331.17780803036686 0.7991386406097346
12.44419456660701 332.0336586931708 0.8013382522184288
12.449422121560426 336.4615467206174 0.8054473361342608
12.454649676513842 340.432024158757 0.811847295290529
12.459877231467258 343.14870434829743 0.8166441045866976
12.465104786420675 342.5775627923208 0.8175585939693158
12.47033234137409 339.4687462827905 0.8146995200852917
12.475559896327507 335.1828357824733 0.8098376772210425
12.480787451280923 336.2101046341411 0.8123348423053333
12.48601500623434 333.8788844677937 0.8106756703274485
12.491242561187756 334.54260690469334 0.8141351315604324
12.496470116141172 333.6360635875719 0.8151300060260007
12.501697671094588 332.4503156281777 0.814355018201056
12.506925226048004 332.5019731077844 0.8147208277014849
12.51215278100142 328.5871610465456 0.8107325313460803
12.517380335954837 325.0656617218696 0.8074857771697237
12.522607890908253 321.82764237926835 0.8044417220563929
12.527835445861669 321.96372840630124 0.8058319771144743
12.533063000815085 325.2424054347032 0.8101812302783103
12.538290555768501 326.95335141184626 0.8119491016623136
12.543518110721918 327.384929192304 0.8138018836412394
12.548745665675334 326.58835064927086 0.8142427860590367
12.55397322062875 324.90630033017345 0.8157415534954386
12.559200775582166 323.758514187715 0.8174832073573179
12.564428330535582 322.2559453110988 0.8100470446131378
12.569655885488999 318.90333364778473 0.797640946602505
12.574883440442415 317.61199620260976 0.7902655711408142
12.580110995395831 318.0287363721013 0.7862134851558179
12.585338550349247 318.5200967117847 0.7850535554240117
12.590566105302663 318.5670980399761 0.7833816468174829
12.59579366025608 320.47091981617973 0.7861297166467425
12.601021215209496 321.8035197626304 0.7871994331309619
12.606248770162912 323.3348951394054 0.7866610710399643
12.611476325116328 325.3797755758839 0.7875309914058131
12.616703880069744 324.6384919565526 0.7843084775697948
12.62193143502316 325.51616609674716 0.7841214645591502
12.627158989976577 326.8629888720093 0.7847680031152486
12.632386544929993 324.5926711088387 0.7820206279955951
12.63761409988341 326.4907893335678 0.7847724601624388
12.642841654836825 325.0079045563752 0.7829861171127517
12.648069209790242 326.25923033947595 0.784836341294449
12.653296764743658 326.757711659392 0.7840910685167912
12.658524319697074 326.78173222441103 0.782726232399614
12.66375187465049 331.53473768406377 0.7870734770366672
12.668979429603906 336.21364562139206 0.7901504190062656
12.674206984557323 341.48556543584607 0.7956011125135289
12.679434539510739 346.53470909091925 0.800431321724951
12.684662094464155 349.40661566284024 0.8032197377553675
12.689889649417571 351.1171936275045 0.8048898099176232
12.695117204370987 354.78136647322856 0.8072557306908297
12.700344759324404 364.8395644268419 0.8165156411046038
12.70557231427782 375.9560606501125 0.8286862525130763
12.710799869231236 383.4988593465781 0.8357113317164966
12.716027424184652 392.31434179560404 0.8446214362883825
12.721254979138068 397.0993409919945 0.8500527393270928
12.726482534091485 402.3749289679086 0.8540963746433162
12.7317100890449 405.79174535664083 0.8571409494401585
12.736937643998317 405.07521922778835 0.8558392678420679
12.742165198951733 400.5706144546742 0.8503101069543632
12.74739275390515 398.4456180414331 0.848393861907115
12.752620308858566 397.7247470547847 0.847578621884254
12.757847863811982 397.1657247007685 0.8464086051016352
12.763075418765398 393.06771835544583 0.8418868113452134
12.768302973718814 387.7751935391856 0.8364094172434391
12.77353052867223 378.90038303861303 0.8269293783499813
12.778758083625647 370.6387465804229 0.8184908823372049
12.783985638579063 365.402630495452 0.8125635177374656
12.789213193532479 363.28545358111404 0.8093304044661724
12.794440748485895 361.23308709076053 0.8068792044831943
12.799668303439312 358.29438926228306 0.8025426065567348
12.804895858392728 354.4024616827635 0.7987524817557151
12.810123413346144 351.1469508251804 0.7956101973081716
12.81535096829956 346.07817438098556 0.790601751243677
12.820578523252976 345.02523727653096 0.78960524436136
12.825806078206393 343.91470228187217 0.7888789613746009
12.831033633159809 340.94312414407585 0.7850166034860231
12.836261188113225 340.69890453830254 0.785043460753156
12.841488743066641 343.45892383707894 0.7890642137511538
12.846716298020057 342.5981239429979 0.7876083168948615
12.851943852973474 344.51118828553814 0.7894799214480803
12.85717140792689 342.5671416824056 0.7870293622575035
12.862398962880306 345.66609780428047 0.7903530607691055
12.867626517833722 344.88234456978194 0.7889059040992108
12.872854072787138 347.04684487534894 0.7900938214601566
12.878081627740555 353.2107114389098 0.7965802751409352
12.88330918269397 356.41882529216963 0.7994425058885432
12.888536737647387 358.2420780157292 0.8002283799787371
12.893764292600803 358.2645323872846 0.7997506239251679
12.89899184755422 360.2278452551994 0.802084536361587
12.904219402507636 361.6967964360447 0.8029007421943907
12.909446957461052 363.2871288064986 0.8047928475025053
12.914674512414468 358.1516812295922 0.7995932439138599
12.919902067367884 350.36605647048725 0.7906608626158173
12.9251296223213 346.2216115623134 0.7863051891302265
12.930357177274717 345.01263605819673 0.7850686718148322
12.935584732228133 344.7146802747439 0.7839286359841374
12.940812287181549 343.76982443009683 0.7827673597530851
12.946039842134965 341.0797515734511 0.7784925167109847
12.951267397088381 338.07722308631406 0.7744855538207356
12.956494952041798 336.01824305090406 0.7725369716276873
12.961722506995214 336.9666250631049 0.7719675401769387
12.96695006194863 335.49265180309135 0.7706926255282502
12.972177616902046 332.7722692046397 0.7678892152389741
12.977405171855462 328.84404418707794 0.7638584037689596
12.982632726808879 328.4739790255357 0.7641435840559142
12.987860281762295 329.9788703579779 0.7645663630276894
12.993087836715711 331.5911992428842 0.764589095657707
12.998315391669127 330.52164724213935 0.7629078442196403
13.003542946622543 332.0719212433666 0.7652530068167215
13.00877050157596 333.0237836232461 0.76768678952334
13.013998056529376 334.83186021899706 0.7695290662225467
13.019225611482792 337.1820220039781 0.7715213423247615
13.024453166436208 338.82399383043975 0.7736872260597422
13.029680721389624 340.81067427155193 0.7766520987503243
13.03490827634304 343.0182820898207 0.7795093356637527
13.040135831296457 341.9929291067467 0.7782772731994183
13.045363386249873 345.8303916524309 0.7823179773589848
13.05059094120329 351.58018702227906 0.7888905761513871
13.055818496156705 352.6120257390646 0.7903329969950087
13.061046051110122 354.92712446340965 0.7930680541116506
13.066273606063538 353.2744717757929 0.7909495720590245
13.071501161016954 352.33665849499886 0.7906478224179851
13.07672871597037 349.24755886254593 0.7888620057792546
13.081956270923786 344.81440097977816 0.7841492838118339
13.087183825877203 341.4408992152033 0.780340757213085
13.092411380830619 337.4922257648116 0.7755726818236202
13.097638935784035 333.88514310577926 0.7692598568044228
13.102866490737451 334.9706388898466 0.7719794697734638
13.108094045690867 332.190980909994 0.7697657673701827
13.113321600644284 330.34250789628965 0.7681506043186068
13.1185491555977 325.82275097923696 0.7651039877396894
13.123776710551116 322.9956076055183 0.7598712275777861
13.129004265504532 316.6043571054846 0.7516833625146448
13.134231820457948 314.7236356965925 0.7494895189189417
13.139459375411365 318.56749097858824 0.7530259471948588
13.14468693036478 319.55309584757197 0.7546541850555316
13.149914485318197 319.23270073016744 0.7539235540585406
13.155142040271613 316.67850641913014 0.750854607597103
13.16036959522503 317.53302402509007 0.7532201014520938
13.165597150178446 317.7089847278048 0.7530750071047272
13.170824705131862 317.72410476242715 0.7539973462777413
13.176052260085278 319.18479478489576 0.7572208460887079
13.181279815038694 317.2463987672331 0.7543862521885905
13.18650736999211 317.37573371389095 0.7543203348353846
13.191734924945527 316.7689756033228 0.7533690306179074
13.196962479898943 319.85253230523074 0.755236271149257
13.202190034852359 324.49663596425717 0.762457266971543
13.207417589805775 328.12957820881394 0.7674074490054441
13.212645144759191 326.3877324119738 0.7659149140763304
13.217872699712608 323.19616510427824 0.7634299781856958
13.223100254666024 320.04977632849665 0.7596613882764138
13.22832780961944 319.59116888475575 0.7585964731743026
13.233555364572856 316.57464391701586 0.7538959080581398
13.238782919526273 315.1282184407412 0.7508168439484164
13.244010474479689 312.083423606196 0.7466259405887931
13.249238029433105 311.62403675543993 0.7469629011387167
13.254465584386521 313.03492454888817 0.7485189274855563
13.259693139339937 314.6565061929046 0.7508357382259333
13.264920694293354 314.550719976567 0.7521642058898892
13.27014824924677 312.93847958847886 0.7496400240214647
13.275375804200186 312.8327075842027 0.7495044346031109
13.280603359153602 311.93275967861655 0.7478450466344464
13.285830914107018 312.30738621327197 0.7467212627621822
13.291058469060435 307.97560511190176 0.7431347726262206
13.29628602401385 307.025714686469 0.741507195081146
13.301513578967267 307.0036803402616 0.7405332170963994
13.306741133920683 308.2385183147057 0.7423080422150159
13.3119686888741 307.2880963284197 0.7403213488060447
13.317196243827516 302.88500937254486 0.7357916206813458
13.322423798780932 300.84189832391587 0.7333524006457102
13.327651353734348 302.50371532305365 0.7347896195025774
13.332878908687764 302.6227606717372 0.7355326819050039
13.33810646364118 304.66320271332535 0.7388690439513597
13.343334018594597 299.92092959158003 0.7337900260560821
13.348561573548013 298.2237034921748 0.732002452490123
13.353789128501429 298.2795751178897 0.731866932450454
13.359016683454845 297.45211298493876 0.7302732242260207
13.364244238408261 299.0213923756386 0.7329000321226787
13.369471793361678 301.46079354573567 0.7366421059280074
13.374699348315094 303.35663989373535 0.7399636855421856
13.37992690326851 304.6961780034901 0.7433739656963261
13.385154458221926 306.9612426974295 0.7455082186718833
13.390382013175342 306.4917007910618 0.7447765388375154
13.395609568128759 307.5048555487249 0.7464963711701178
13.400837123082175 306.8051218650295 0.7450820541358194
13.406064678035591 304.61635906829906 0.7421768784890678
13.411292232989007 303.3449569598605 0.7394939600720642
13.416519787942423 308.334248622814 0.7456318212692569
13.42174734289584 308.54680723553435 0.7445983430259925
13.426974897849256 313.79996929351125 0.750694089553861
13.432202452802672 319.5537764826782 0.7554031799445936
13.437430007756088 320.613201671632 0.755604250888772
13.442657562709504 319.91777237815273 0.7538390697243218
13.44788511766292 319.7788164019491 0.7535487527505209
13.453112672616337 321.6123917637179 0.7568667529097771
13.458340227569753 325.247846238224 0.761596629375698
13.46356778252317 324.3874195206576 0.7611389067706104
13.468795337476585 323.7340416864441 0.7596624483503537
13.474022892430002 325.2235114671618 0.7609697102417896
13.479250447383418 329.2315067445543 0.7668491442378542
13.484478002336834 333.086439322059 0.7721774358805269
13.48970555729025 335.01942020744394 0.775424167752456
13.494933112243666 328.9482795176105 0.768610966325539
13.500160667197083 327.6024444054972 0.7666890653324074
13.505388222150499 323.9275258713829 0.7615866926175078
13.510615777103915 322.06913576953144 0.7582608784859403
13.515843332057331 320.76769067182215 0.7562084901370713
13.521070887010747 319.28993994274884 0.7546184356645621
13.526298441964164 318.8633054222517 0.7541810903888242
13.53152599691758 316.6423971246193 0.7514075677631873
13.536753551870996 316.0331315813396 0.7511566261371447
13.541981106824412 308.1203438312228 0.7430186853119458
13.547208661777828 306.4560845815716 0.7407961838859554
13.552436216731245 305.9188109086419 0.7397882468043032
13.55766377168466 305.793884480171 0.740593721496122
13.562891326638077 302.43787905819806 0.7368973770146463
13.568118881591493 298.09078787007604 0.7344139902396838
13.57334643654491 293.8685855906227 0.7302960478744724
13.578573991498326 291.66619409406064 0.7279355561727104
13.583801546451742 291.63581007476245 0.7286662369170557
13.589029101405158 290.9173427838659 0.7277196909141055
13.594256656358574 288.25858413197057 0.7244997315476652
13.59948421131199 285.1287490892317 0.7206301219178861
13.604711766265407 281.4243527126776 0.7161271913675387
13.609939321218823 278.1744560427141 0.7136460291035058
13.615166876172239 276.0229110219317 0.7122122531322694
13.620394431125655 273.66535986133425 0.7082318149581437
13.625621986079071 274.4483667378319 0.7096642506725487
13.630849541032488 274.5890896183087 0.7087963241279334
13.636077095985904 275.09560031184174 0.7097112600928571
13.64130465093932 276.30836977867324 0.7112396217445641
13.646532205892736 274.34920491911186 0.7088770109832332
13.651759760846153 271.2845216128842 0.7044439553594691
13.656987315799569 268.63336747317 0.6992082227030669
13.662214870752985 267.1391297680348 0.6979482241374066
13.667442425706401 266.23996370143135 0.7001752387113475
13.672669980659817 266.0644679254774 0.7013199375807514
13.677897535613234 263.41762989835314 0.6976879296284961
13.68312509056665 262.23738015783545 0.6944466358218194
13.688352645520066 266.5367177475399 0.6985786236302106
13.693580200473482 268.2096745639186 0.6991131733568201
13.698807755426898 268.919351281302 0.7002257290423285
13.704035310380315 271.79528445305596 0.7036679432818331
13.70926286533373 271.374121436251 0.7049631887908108
13.714490420287147 271.4156834360381 0.707480455202164
13.719717975240563 274.2454384955181 0.7120205142400847
13.72494553019398 273.2160144408335 0.7093704072177515
13.730173085147396 273.03399561942723 0.7074475060751156
13.735400640100812 273.21228462049226 0.706784226561627
13.740628195054228 272.12223560758486 0.7036850838641775
13.745855750007644 273.40790661243943 0.7052591097349467
13.75108330496106 273.72054925873704 0.7056948443902036
13.756310859914477 269.0860746870679 0.6993418845735013
13.761538414867893 269.4454699453155 0.7006616187513721
13.766765969821309 270.3342142206713 0.7017579804738054
13.771993524774725 273.2510378476364 0.7056193473044446
13.777221079728141 277.01133862056025 0.7128845448405372
13.782448634681558 271.75751929494817 0.7062342911182009
13.787676189634974 270.1412190279471 0.7054526755850263
13.79290374458839 266.4085993214459 0.7003598980136247
13.798131299541806 267.37915078066874 0.7005124480799658
13.803358854495222 269.5020943681965 0.7054324910334939
13.808586409448639 268.59348813823766 0.7055467782083307
13.813813964402055 266.7411334095955 0.7044131490441351
13.819041519355471 265.77641066478503 0.7037312527686226
13.824269074308887 267.267919995202 0.7056199896881592
13.829496629262303 266.9199381702239 0.7052201687613278
13.83472418421572 270.0639371813957 0.7109695447615916
13.839951739169136 270.5298956160301 0.7091680435211859
13.845179294122552 269.372978124486 0.7065788597534873
13.850406849075968 268.8320041403212 0.7044985850893312
13.855634404029384 268.97022695960464 0.7027312358346363
13.8608619589828 269.19460185403415 0.7024712274409843
13.866089513936217 267.7676949617086 0.6996639489799634
13.871317068889633 269.3030109029571 0.7014485094815037
13.87654462384305 268.249256627859 0.7008363414685672
13.881772178796465 266.24162770663133 0.6981580342188968
13.886999733749882 268.2272369899996 0.700683395398557
13.892227288703298 267.0168980489486 0.6993267268214639
13.897454843656714 268.47766038516033 0.7018947524588223
13.90268239861013 272.78924353003714 0.7084854063586198
13.907909953563546 274.17372878744607 0.7090123740074415
13.913137508516963 276.68804579796245 0.712034886545144
13.918365063470379 276.0933723490195 0.7116976906936126
13.923592618423795 275.6175102994594 0.7117563030126073
13.928820173377211 276.074295000994 0.7131670353073853
13.934047728330627 276.3769155908824 0.7117042374435655
13.939275283284044 277.49101477327207 0.7114523585743836
13.94450283823746 280.7647744060538 0.7147894807373453
13.949730393190876 281.10704290414697 0.7156138343304055
13.954957948144292 281.1987938620201 0.7164854458229979
13.960185503097708 280.4517755475287 0.7160651802147192
13.965413058051125 280.9399043227815 0.7162198826152703
13.97064061300454 281.70750545988227 0.7158740242058208
13.975868167957957 281.57447963182756 0.7152093040477325
13.981095722911373 278.9272089933774 0.7129685307296877
13.98632327786479 278.0667681258843 0.7127369575796512
13.991550832818206 276.2993143970253 0.7118595510586139
13.996778387771622 274.1292523647993 0.7099897642795141
14.002005942725038 272.46985774276675 0.7088501411333036
14.007233497678454 271.0993597361538 0.7079130436884798
14.01246105263187 272.46778086007544 0.7094080446289956
14.017688607585287 273.76286260826527 0.7104554461684003
14.022916162538703 275.55257086262316 0.7097293998800988
14.028143717492119 276.0651204639357 0.709400078176
14.033371272445535 274.40090657280444 0.7066782544782612
14.038598827398951 274.43165259286246 0.7068859909294359
14.043826382352368 277.1852466668452 0.7114083701691561
14.049053937305784 280.27277058155806 0.7151685279831704
14.0542814922592 280.20277792323435 0.7135171865251846
14.059509047212616 281.38031512292247 0.7154724397766774
14.064736602166032 281.74846792191164 0.7158434352999005
14.069964157119449 283.93828116503147 0.7194935927305606
14.075191712072865 285.31004618099405 0.7222798738587347
14.080419267026281 290.155050732405 0.7267989356960702
14.085646821979697 294.6236239414149 0.7301456113599372
14.090874376933114 298.0167646223652 0.7330360368448636
14.09610193188653 299.3544983951642 0.7334905661866201
14.101329486839946 303.1134046199422 0.739365391692183
14.106557041793362 305.3243119980821 0.7434947095109392
14.111784596746778 307.8450570844206 0.7458292949047504
14.117012151700195 308.4228602531303 0.7459440113994992
14.12223970665361 306.97064884199267 0.7438334089007927
14.127467261607027 303.18806774382074 0.739791536261742
14.132694816560443 298.95860080944357 0.7347707225621626
14.13792237151386 297.4547685597317 0.7334232695808589
14.143149926467276 299.61943687802193 0.7360515727941475
14.148377481420692 300.59484537875943 0.7374450876878945
14.153605036374108 302.1776893208296 0.7397715727300309
14.158832591327524 301.8203497101766 0.739484107076644
14.16406014628094 301.1838234117379 0.738749887801385
14.169287701234357 301.69788583664797 0.7386599879409577
14.174515256187773 299.47557075060416 0.7357483840466561
14.179742811141189 298.20319946697373 0.7343913193438409
14.184970366094605 295.78455114760067 0.7308672258732316
14.190197921048021 292.6712236208387 0.7271296046257113
14.195425476001438 290.33028932495665 0.7257137898414029
14.200653030954854 289.58083440563956 0.7245640785975153
14.20588058590827 289.9614042344164 0.724632847880384
14.211108140861686 291.4718711916897 0.7255782930517174
14.216335695815102 291.28558927914156 0.7252601110538573
14.221563250768519 292.6351192672459 0.7279716696582855
14.226790805721935 293.06351234000044 0.7290419656612922
14.232018360675351 289.5348066439399 0.7234566907565758
14.237245915628767 289.1935767301466 0.7209147665735968
14.242473470582183 286.9255697383263 0.7170225823013737
14.2477010255356 285.7227726848165 0.715357738337945
14.252928580489016 285.17105521458484 0.7157080629455995
14.258156135442432 286.1823607118991 0.7171010346903468
14.263383690395848 290.5601025979894 0.7227794412141746
14.268611245349264 294.77793344570324 0.7273582465465792
14.27383880030268 294.20975789362257 0.7265585231950895
14.279066355256097 292.87825936804944 0.725098947242412
14.284293910209513 293.3277938330219 0.7255466231080183
14.28952146516293 294.3694280013747 0.7266631201320823
14.294749020116345 296.65240206888564 0.7296497150721345
14.299976575069762 298.5732497857422 0.7313759877017002
14.305204130023178 299.6185681663143 0.7320501432813806
14.310431684976594 299.69341346105773 0.731776047584949
14.31565923993001 299.91238642605725 0.7314091302050774
14.320886794883426 297.44657286944556 0.7274864712015731
14.326114349836843 301.6405399967347 0.7324676112493004
14.331341904790259 302.01145306581765 0.7321089553231929
14.336569459743675 302.8268130423322 0.7339546420058922
14.341797014697091 301.1479045923863 0.7317736635877923
14.347024569650507 303.8297901635948 0.7356356062340207
14.352252124603924 305.79016132713946 0.7388148865190374
14.35747967955734 308.59698002944805 0.7418938665466563
14.362707234510756 307.08263250807244 0.7408195813067929
14.367934789464172 308.84058473583167 0.7424589130621334
14.373162344417588 311.3891653422005 0.745893878019872
14.378389899371005 310.9106503714032 0.745918430082744
14.38361745432442 310.5086974179424 0.745697280725783
14.388845009277837 307.4039568057669 0.7408292076850007
14.394072564231253 302.1606966021571 0.7352396426760386
14.39930011918467 302.09852742082927 0.7354283800007715
14.404527674138086 301.3815164387996 0.7333872785708896
14.409755229091502 304.9614855744791 0.7375795928723576
14.414982784044918 306.26841919758965 0.7397511417149005
14.420210338998334 307.4845278269405 0.7414740222777247
14.42543789395175 305.7571783297822 0.7397121404696391
14.430665448905167 304.27742233511685 0.7366738347947192
14.435893003858583 303.61889258398344 0.7352292323725237
14.441120558811999 305.09347716841796 0.7363489395292664
14.446348113765415 308.5825830967888 0.7400485210196237
14.451575668718831 307.8741642590635 0.7395054972659099
14.456803223672248 310.260778178392 0.7425478445314145
14.462030778625664 310.29275774892994 0.7421448464128729
14.46725833357908 313.78630595687235 0.7466824716913593
14.472485888532496 318.92445210373603 0.7526654188098443
14.477713443485912 323.9809371443485 0.758896914845256
14.482940998439329 330.0040583774185 0.7657266530518975
14.488168553392745 332.03321722756664 0.7662761428508429
14.493396108346161 332.4546535406649 0.7665266656422675
14.498623663299577 331.6681101759405 0.7665088153072585
14.503851218252994 331.400162852692 0.7666916417911903
14.50907877320641 333.0410714275687 0.7683739194892681
14.514306328159826 333.0158321758401 0.7680512455165505
14.519533883113242 332.4623160201624 0.7661347546317755
14.524761438066658 330.8953890077691 0.7652177522720716
14.529988993020075 327.8202030059487 0.7619984417519703
14.53521654797349 328.13957476341704 0.7620289795098125
14.540444102926907 328.35471290963585 0.763815647381852
14.545671657880323 323.9349719659899 0.7584616288740242
14.55089921283374 318.4352080129832 0.7527914002472994
14.556126767787156 311.7768736066497 0.7448444109017915
14.561354322740572 306.9978757918155 0.7378819229303442
14.566581877693988 304.3190828168572 0.7340420235958649
14.571809432647404 303.2073547134225 0.7318636606173251
14.57703698760082 302.27722795921994 0.7308107748063309
14.582264542554237 306.3399226421384 0.7355331902956941
14.587492097507653 309.4950490976291 0.7393244744185548
14.592719652461069 315.27911641772323 0.7462367108382866
14.597947207414485 316.0365901775638 0.7473962199591164
14.603174762367901 320.47877262502806 0.7530836841192893
14.608402317321318 325.49203526811783 0.7584033272607932
14.613629872274734 330.34003804752746 0.763093958352093
14.61885742722815 336.4478507885049 0.7697688816546057
14.624084982181566 341.0820854786468 0.7749602671126995
14.629312537134982 349.7292740814229 0.7846461293139195
14.634540092088399 355.54003791752444 0.7896954661096613
14.639767647041815 360.04531342780194 0.7934665873760083
14.644995201995231 357.0780674216187 0.7901081147075769
14.650222756948647 356.64486663302534 0.7899939057189411
14.655450311902063 354.5665812121731 0.787448053461084
14.66067786685548 355.9423928933386 0.7880172206335233
14.665905421808896 357.80378638237454 0.7893964663421961
14.671132976762312 359.5902275593852 0.7909923458885534
14.676360531715728 358.947903064071 0.7903758434253821
14.681588086669144 357.03499340123716 0.7882803160766095
14.68681564162256 356.9558556040804 0.7890048600731936
14.692043196575977 357.7542439243712 0.7895743086491827
14.697270751529393 359.2219640816647 0.7907448620509765
14.70249830648281 361.8186894172075 0.7936644517091624
14.707725861436225 362.8951652977457 0.7941811280480202
14.712953416389642 363.3118779675697 0.7950290705907724
14.718180971343058 363.3419696457084 0.7958613875095135
14.723408526296474 361.57415846315774 0.7935609887716455
14.72863608124989 359.7092215588859 0.7921064036223078
14.733863636203306 356.12668032373966 0.7882048713760468
14.739091191156723 351.83368595201017 0.7834333736242352
14.744318746110139 342.3846922185636 0.7737542506558736
14.749546301063555 336.83986569249856 0.7675250252301352
14.754773856016971 329.78966273952784 0.7601251024972194
14.760001410970387 328.6245886768974 0.7600059053316965
14.765228965923804 327.0985501221117 0.7590901525530064
14.77045652087722 322.3106824321452 0.7544990767350962
14.775684075830636 316.6784938645737 0.7471635721298173
14.780911630784052 315.74948190701997 0.7448438851998344
14.786139185737468 315.233911170038 0.7436972847448885
14.791366740690885 314.7097451062203 0.7436547856325646
14.7965942956443 312.267908284524 0.7411970304221607
14.801821850597717 310.95697698504455 0.740630063631631
14.807049405551133 314.1475896427554 0.7444429105843614
14.81227696050455 314.0411825164039 0.7443723125723263
14.817504515457966 316.3777857172771 0.7465154514284709
14.822732070411382 314.0310644200931 0.7420781826897025
14.827959625364798 316.05549427809103 0.7439338326015588
14.833187180318214 321.74134286890194 0.7498222768535845
14.83841473527163 326.6628821982209 0.7556792374571046
14.843642290225047 330.16981760206727 0.7604484083221619
14.848869845178463 331.2373471279828 0.7610755115834059
14.854097400131879 331.7079240658438 0.7611736649249486
14.859324955085295 331.06871213922244 0.7606761225613271
14.864552510038711 331.55572834761495 0.7603148022332707
14.869780064992128 334.29959990672165 0.764391858337785
14.875007619945544 335.4424544089347 0.7653907617115852
14.88023517489896 339.5313875458512 0.7697755419070053
14.885462729852376 342.6814249574629 0.7732272748175756
14.890690284805792 345.4493615616324 0.776664173685959
14.895917839759209 345.6874664140089 0.7773249498339936
14.901145394712625 345.29681725205955 0.776995518501519
14.906372949666041 346.4743622327809 0.7787520102106474
14.911600504619457 345.0823322064555 0.7779698484618501
14.916828059572873 347.60197196380784 0.7809027590817263
14.92205561452629 338.3942726601204 0.7703815356526523
14.927283169479706 330.8654844318094 0.7612366244742367
14.932510724433122 325.32795634576297 0.7563593651728854
14.937738279386538 319.12426851190236 0.7491745948271692
14.942965834339955 318.2392696007374 0.7483308027216434
14.94819338929337 315.4605831291747 0.7450841073722894
14.953420944246787 311.74752928083643 0.7403335404600689
14.958648499200203 308.1944584790928 0.736749256118063
14.96387605415362 303.6612879050436 0.7314192364326176
14.969103609107036 300.5332799129014 0.72758836673662
14.974331164060452 298.2194786531113 0.7257523561832678
14.979558719013868 295.9426003892629 0.7235328664751329
14.984786273967284 293.6846414577298 0.7204069178798223
14.9900138289207 291.6342991823669 0.7174311391893433
14.995241383874117 291.90888750702743 0.717323100532704
15.000468938827533 293.3350962962513 0.719398836564813
15.005696493780949 293.51042415886803 0.7187464709024705
15.010924048734365 297.7741631777506 0.7244646862877161
15.016151603687781 301.55039103662807 0.7292234812649239
15.021379158641198 306.2129743688514 0.7351331674369808
15.026606713594614 305.6567024924275 0.7337542679358882
15.03183426854803 309.8055064586479 0.7381682603692239
15.037061823501446 311.18593334970336 0.7406885884541266
15.042289378454862 313.401045235198 0.7443644312913001
15.047516933408279 314.09357092095644 0.746981832970948
15.052744488361695 317.101525114073 0.7506691335138634
15.057972043315111 319.88093254988723 0.7530628919725528
15.063199598268527 322.6023316061575 0.7552962252345922
15.068427153221943 322.1342952033911 0.7537825827348913
15.07365470817536 320.44795140069107 0.7508660508302434
15.078882263128776 315.8548257789063 0.7450973982520122
15.084109818082192 312.9188011441402 0.7412783885043306
15.089337373035608 311.5955291139419 0.741001707638409
15.094564927989024 312.8271232255746 0.7425413819777498
15.09979248294244 313.9255759786311 0.7443409490104347
15.105020037895857 311.859647142712 0.7410202854799106
15.110247592849273 307.87717642758025 0.7360151142157324
15.11547514780269 305.1179094297674 0.73232102754315
15.120702702756105 305.9869622354171 0.7348148683393567
15.125930257709522 308.47488194263593 0.7381733097167424
15.131157812662938 305.55874088773714 0.7356732942041352
15.136385367616354 303.6696594390412 0.7337379999405637
15.14161292256977 296.8036350966408 0.7245992700608015
15.146840477523186 293.9326482588198 0.7208634655126656
15.152068032476603 295.3319731154482 0.7211906866599322
15.157295587430019 296.66704373166175 0.7233284418737795
15.162523142383435 297.3467685618075 0.7242929953170621
15.167750697336851 293.8644755500534 0.7208017570698383
15.172978252290267 291.37174682192415 0.7179656235040673
15.178205807243684 284.91251486704726 0.7094540004236921
15.1834333621971 282.6283411689305 0.7071724636552166
15.188660917150516 279.47143135020355 0.7033641020598816
15.193888472103932 277.6862346563599 0.7019004447194037
15.199116027057348 277.55089211869574 0.7019945841751598
15.204343582010765 279.3541410132045 0.7045836061601252
15.20957113696418 282.37124950987203 0.7081238278450308
15.214798691917597 285.4707852280744 0.712027745142742
15.220026246871013 285.8975792719731 0.712868425681139
15.22525380182443 286.26320510285734 0.7133598650671906
15.230481356777846 286.1222451823969 0.713413474080954
15.235708911731262 286.79891378758896 0.7158098096413651
15.240936466684678 287.3370726418364 0.7159399455539623
15.246164021638094 288.0961618893479 0.716927767104614
15.25139157659151 289.2612278543598 0.7178797714585811
15.256619131544927 288.49938537180606 0.7171206541093357
15.261846686498343 285.54615334041335 0.7139420645880528
15.267074241451759 283.8941993512796 0.7121318544993028
15.272301796405175 282.0511138537285 0.7099578668883807
15.277529351358591 280.7495355165131 0.7089932714050324
15.282756906312008 282.4962163068339 0.7096455353332475
15.287984461265424 285.289910586976 0.713107726196606
15.29321201621884 288.2195003048859 0.7164088474955271
15.298439571172256 289.0971008857478 0.7167346278546052
15.303667126125672 289.01007629436185 0.7171037820058991
15.308894681079089 291.93716763926733 0.720153080387231
15.314122236032505 294.64739218423017 0.7227240133571189
15.319349790985921 298.02950623004097 0.7261458550483014
15.324577345939337 300.4503054481781 0.7287748866771887
15.329804900892753 299.61552994320556 0.7282545659021766
15.33503245584617 299.5566462643528 0.7282381290898161
15.340260010799586 295.8385083691596 0.722832479255351
15.345487565753002 296.6768437532142 0.7236066920436715
15.350715120706418 299.9618378581452 0.7277443387521585
15.355942675659835 304.6459550265225 0.7339544426421475
15.36117023061325 307.6578651096444 0.7379548021715466
15.366397785566667 307.4684067166679 0.7383462174437754
15.371625340520083 307.1425867045779 0.7377920968269105
15.3768528954735 307.01927683382513 0.7374656925407681
15.382080450426916 306.3583003390531 0.7358397724194173
15.387308005380332 305.7821090753464 0.735190595368989
15.392535560333748 302.47788307317666 0.7311495344726974
15.397763115287164 303.3168070349253 0.7407823223827437
15.40299067024058 304.2459605922368 0.7492773375935484
15.408218225193997 303.2787489814543 0.7525525732817614
15.413445780147413 302.77584252124285 0.7559162315226164
15.418673335100829 300.0021440736883 0.756191988431814
15.423900890054245 300.6588561846442 0.7610168602865522
15.429128445007661 301.7308084999626 0.7657618210611035
15.434355999961078 302.8430434346517 0.7707446932297338
15.439583554914494 302.3577491325843 0.7717849974737623
15.44481110986791 300.34651275965535 0.7713350733849984
15.450038664821326 298.51778505432344 0.7708106006055253
15.455266219774742 296.07327518800486 0.7695326587368115
15.460493774728159 297.81333903267057 0.7753892460658867
15.465721329681575 301.8456527991164 0.7827005593161279
15.470948884634991 302.7675393345998 0.7864916352878867
15.476176439588407 301.5621445069142 0.7861566097155913
15.481403994541823 299.34714161826923 0.7844845644158487
15.48663154949524 293.80025825680985 0.7795990275973106
15.491859104448656 295.2794553320941 0.7834733294870992
15.497086659402072 296.86568318898486 0.7879121417909789
15.502314214355488 296.92096849210105 0.7887971675590904
15.507541769308904 300.1775729916579 0.7949928098760267
15.51276932426232 296.98171370935 0.7927735516874348
15.517996879215737 297.803157806033 0.7956775665071859
15.523224434169153 295.1178877515017 0.7946861154152168
15.52845198912257 293.7044860316914 0.7946574830658631
15.533679544075985 290.0683808710816 0.7913115102741896
15.538907099029402 285.1332919974863 0.7850576334345569
15.544134653982818 284.5722754987447 0.7858104043332944
15.549362208936234 285.5676735318713 0.788730245176066
15.55458976388965 285.438001227458 0.7905923466146307
15.559817318843066 285.45965908178255 0.7924763048812011
15.565044873796483 287.765882123834 0.7973995030936992
15.570272428749899 289.3353071186482 0.8008419857244281
15.575499983703315 290.56795702353367 0.8056302625288791
15.580727538656731 288.59072745661416 0.8054820531938153
15.585955093610147 283.17878647518666 0.7994722584717127
15.591182648563564 278.965460832664 0.7942897450945074
15.59641020351698 278.65191980246243 0.7947806392849722
15.601637758470396 280.75896719107146 0.799213991008223
15.606865313423812 279.44208241611693 0.8001560074542492
15.612092868377228 280.6246607061218 0.8044136348414972
15.617320423330645 280.52658488605346 0.806358897795402
15.62254797828406 278.6243757256662 0.805305316694827
15.627775533237477 278.84583500423366 0.8064795840562329
15.633003088190893 277.00459255772256 0.8068439765133693
15.63823064314431 275.44349144313895 0.8029120120665121
15.643458198097726 273.2668259662454 0.7892672245792105
15.648685753051142 272.75824121070644 0.7826400641440525
15.653913308004558 274.08636622040444 0.7790443497700755
15.659140862957974 275.0078293770905 0.7771313795783701
15.66436841791139 273.9026604834489 0.7717484899525303
15.669595972864807 273.45794291060076 0.7673705274471635
15.674823527818223 270.6049523858006 0.7614943988045195
15.680051082771639 270.22208733838795 0.7594630430948146
15.685278637725055 272.1098461261042 0.7606608903279537
15.690506192678471 271.6429403347781 0.7587830461163759
15.695733747631888 271.99176154972497 0.7564030629594838
15.700961302585304 268.36901104035405 0.7500783510449154
15.70618885753872 265.8380547327484 0.7459735604993334
15.711416412492136 266.93844516903096 0.7458470292385702
15.716643967445552 270.72850552031275 0.7500837204433701
15.721871522398969 273.88100810177684 0.7544890666983886
15.727099077352385 275.6781342578399 0.7552870149771854
15.732326632305801 276.34051531950877 0.7552250792860359
15.737554187259217 276.3304316935186 0.7535904351251232
15.742781742212633 277.30092661648416 0.7544152285230106
15.74800929716605 280.18365416037386 0.7583377439998039
15.753236852119466 281.36316660208183 0.7591746501898121
15.758464407072882 284.10734349590825 0.760135497846884
15.763691962026298 281.7243096699221 0.7551029560327011
15.768919516979715 282.474698777783 0.7537463868837868
15.77414707193313 280.32627882862624 0.749662120419228
15.779374626886547 280.33785447691605 0.7501802684936549
15.784602181839963 281.62255176624774 0.7517153694242159
15.78982973679338 282.4694025164499 0.7531232817476953
15.795057291746796 282.0784836672194 0.7522026059891239
15.800284846700212 280.6542526990764 0.7497252843576061
15.805512401653628 279.10455424705094 0.747314747984853
15.810739956607044 279.41963503206836 0.7466606689309362
15.81596751156046 279.92066295428987 0.7471579962627348
15.821195066513877 278.1628782928255 0.7452000737636953
15.826422621467293 279.8100556365146 0.7466463681847417
15.831650176420709 281.4086687881892 0.747974147393696
15.836877731374125 280.9563201626805 0.7468601480243964
15.842105286327541 278.70307957704654 0.7432867126652621
15.847332841280958 279.09967494388917 0.7439783607600701
15.852560396234374 276.94142434166736 0.742421454508255
15.85778795118779 277.5220333131076 0.7423230484108897
15.863015506141206 278.63739574575385 0.7439478673413411
15.868243061094622 275.8084696959948 0.7388159595952533
15.873470616048039 272.27223751059483 0.7331507985154884
15.878698171001455 270.49000811458876 0.7294638307885579
15.883925725954871 270.02976707112094 0.7276513023885735
15.889153280908287 271.3126002728422 0.729887483659351
15.894380835861703 274.42520861530045 0.7339912896674963
15.89960839081512 275.5737616520873 0.7349272034603384
15.904835945768536 277.7976983014398 0.7370334335516241
15.910063500721952 278.4407149383569 0.7382489850054685
15.915291055675368 277.2333770714907 0.737263313119294
15.920518610628784 275.4551291177885 0.7348840655285138
15.9257461655822 274.3119081715666 0.7332915822655708
15.930973720535617 275.47581983221556 0.7359976619653692
15.936201275489033 275.52071088803876 0.7356282452313991
15.94142883044245 276.0827235531738 0.7358794633623909
15.946656385395865 276.66672071131114 0.7356918472316665
15.951883940349282 277.58973209814405 0.7356442922322902
15.957111495302698 280.6331164524306 0.7393305181101893
15.962339050256114 280.48761798989693 0.7385087464183634
15.96756660520953 277.7786223124593 0.7342729944116484
15.972794160162946 276.6611281549826 0.7320139089206061
15.978021715116363 278.27046359931217 0.7336491862364706
15.983249270069779 279.91621405477906 0.7364582964735861
15.988476825023195 281.8152346174061 0.738849954827518
15.993704379976611 280.33900203547984 0.7375953529390736
15.998931934930027 279.20131175249264 0.7361229796798244
16.004159489883442 278.6642044238144 0.7362790822834614
16.009387044836856 277.190808220106 0.7345363620360008
16.01461459979027 275.38203325141006 0.7326710566863689
16.019842154743685 275.19407934301915 0.7320454418067397
16.0250697096971 273.2065991329161 0.7296724706155063
16.030297264650514 275.7312378699906 0.7324251742801314
16.03552481960393 276.4611007947923 0.7329713747073894
16.040752374557343 280.29447359816606 0.7364254676538141
16.045979929510757 281.87834394092357 0.7371964967747727
16.05120748446417 282.90414070796317 0.7372765785200105
16.056435039417586 284.71452387797177 0.7393869176769411
16.061662594371 287.81761665908465 0.7440101084008773
16.066890149324415 295.82713704360197 0.7535602304432859
16.07211770427783 301.290444119997 0.7603834432482209
16.077345259231244 302.95858739642904 0.7618448825515526
16.08257281418466 304.0472314885949 0.7623333847412266
16.087800369138073 304.54117089472606 0.7627155006980773
16.093027924091487 305.67230384029085 0.7636240186611871
16.0982554790449 310.13964477013945 0.7695172949227177
16.103483033998316 314.95332625305593 0.7756581109970444
16.10871058895173 318.9609824724944 0.7804023302435286
16.113938143905145 321.90473646966393 0.7840942335118632
16.11916569885856 321.7825239244741 0.7841572188874765
16.124393253811974 319.08604304899035 0.7802839467057694
16.129620808765388 317.4037657228527 0.778555419882036
16.134848363718802 315.9130376160389 0.7768904754872715
16.140075918672217 315.78738977467174 0.7761342283887315
16.14530347362563 314.5289846151067 0.7747116550344247
16.150531028579046 314.3576076556775 0.7743488883165301
16.15575858353246 318.7043712146083 0.7804399159650834
16.160986138485875 321.06963635217244 0.7829943834934514
16.16621369343929 320.5571579512059 0.7817873787675051
16.171441248392703 316.49704455166057 0.7774282769530677
16.176668803346118 309.3891474779024 0.7684690504337715
16.181896358299532 306.92549139255016 0.7671117951144266
16.187123913252947 301.9977266945688 0.7617249402163337
16.19235146820636 295.8332786668756 0.7531371423571651
16.197579023159776 291.10735762036165 0.7468003810816644
16.20280657811319 285.88976900138266 0.7393615026539478
16.208034133066604 283.11795623149146 0.7367969652101942
16.21326168802002 281.38054893773074 0.7364919736451814
16.218489242973433 278.2695371811587 0.7333121870561794
16.223716797926848 275.991306128012 0.7306398996702499
16.228944352880262 272.67748852231193 0.7253266023726155
16.234171907833677 270.82032014833953 0.7218919508221577
16.23939946278709 268.95166198697177 0.7194068651427313
16.244627017740505 262.57992211438994 0.7117573477550572
16.24985457269392 259.9800470222972 0.7096477066498972
16.255082127647334 258.1938241607632 0.7079436100212266
16.26030968260075 256.6688519761602 0.706033529983679
16.265537237554163 256.6427553328984 0.7053592052875961
16.270764792507578 254.20860174244427 0.701667496967186
16.275992347460992 253.2105551023762 0.6991418329048935
16.281219902414406 252.33883716297095 0.6989210443185175
16.28644745736782 253.67348739405068 0.7008613649996909
16.291675012321235 253.25112478176197 0.7018271572778049
16.29690256727465 256.75108657564914 0.7063970321390773
16.302130122228064 255.54793626820734 0.7036387129609567
16.30735767718148 256.6106460589247 0.7043211944115144
16.312585232134893 258.36129749901784 0.7054217370033963
16.317812787088307 259.4630021238741 0.7061082665178084
16.323040342041722 260.1240924807044 0.7066843835383294
16.328267896995136 257.45295511287975 0.7025459169319666
16.33349545194855 255.65831832948533 0.7001928618438891
16.338723006901965 252.87690671257226 0.6968216263889716
16.34395056185538 256.469121057168 0.7008172404188027
16.349178116808794 259.36580612818943 0.7038718268894726
16.35440567176221 263.64586418378826 0.7085865133618076
16.359633226715623 267.1446261785819 0.7131114071453966
16.364860781669037 267.5763659426946 0.7142469682764389
16.37008833662245 269.28973716051064 0.7156636472918441
16.375315891575866 270.74001380661815 0.7167128815481963
16.38054344652928 275.086027347996 0.722092386447541
16.385771001482695 280.1914900033698 0.727219004745584
16.39099855643611 284.2273947570579 0.731781720962298
16.396226111389524 286.9365886860609 0.734067248241339
16.401453666342938 286.8599927997123 0.7336418971438025
16.406681221296353 284.73029204441593 0.7312326154310438
16.411908776249767 284.09362803081916 0.7299893181317977
16.41713633120318 283.5133120451272 0.7285357474429133
16.422363886156596 280.4236201824348 0.7245098053126571
16.42759144111001 279.06778623698096 0.7225498911715261
16.432818996063425 275.9277809826671 0.7199565333960511
16.43804655101684 276.08947313342617 0.7196544141896046
16.443274105970254 275.1121828221594 0.7193898577973633
16.448501660923668 274.2807825231293 0.7180505533862375
16.453729215877082 270.9088233885289 0.712332340684668
16.458956770830497 267.7512974102762 0.7085552317639385
16.46418432578391 266.5602082424506 0.7075024702260571
16.469411880737326 265.1095622250905 0.7055413983113151
16.47463943569074 265.22943373033587 0.7066917284255777
16.479866990644155 264.3239025663735 0.7058176691076468
16.48509454559757 263.2691521064914 0.7048293369276304
16.490322100550983 264.5032884458618 0.7064719312052398
16.495549655504398 267.08232217473085 0.7086408489443631
16.500777210457812 268.6409450375077 0.710406384132892
16.506004765411227 271.2825626955014 0.7128905422001377
16.51123232036464 268.4960076868971 0.7085068314370843
16.516459875318056 267.58922122053093 0.7081660749100375
16.52168743027147 267.21502267200765 0.7103719954698878
16.526914985224884 268.59617161157786 0.7136507160780706
16.5321425401783 269.6789693556624 0.7143828788767893
16.537370095131713 269.3241745915242 0.7108777102675976
16.542597650085128 264.17424414455166 0.702366937350331
16.547825205038542 260.9665438314453 0.697891436991234
16.553052759991957 262.7513765130988 0.7007727655669639
16.55828031494537 262.6571630940926 0.7013150175924604
16.563507869898785 264.60887917934156 0.7044497176355333
16.5687354248522 262.4867319933103 0.7012835371968624
16.573962979805614 260.7715651619297 0.7006602945158154
16.57919053475903 260.17224965714365 0.6992750903744053
16.584418089712443 258.78387584688704 0.6982753021853525
16.589645644665858 257.2652860596628 0.6964875845827795
16.594873199619272 256.97202903862257 0.6966200043160486
16.600100754572686 257.24710113145017 0.6982334540082095
16.6053283095261 254.95194215473674 0.6937679554699596
16.610555864479515 254.5246196701828 0.692907757486337
16.61578341943293 251.65658785295022 0.6886311878053964
16.621010974386344 253.7060239429623 0.691432918782314
16.62623852933976 255.38835639927171 0.6941254479819232
16.631466084293173 257.5087928082713 0.6966417649008393
16.636693639246587 259.6816703238313 0.6984628858051201
16.641921194200002 258.36923809533255 0.6966326836944955
16.647148749153416 260.2539158364662 0.6977485101101074
16.65237630410683 258.7119006563363 0.6954028815386916
16.657603859060245 255.9835769185039 0.6910946407974098
16.66283141401366 251.9081727303891 0.6861689453533305
16.668058968967074 248.33871096021764 0.682067493965486
16.67328652392049 243.24376321969177 0.6741959812894726
16.678514078873903 242.55200784972448 0.6727299774318266
16.683741633827317 245.7220413429786 0.677393712545908
16.68896918878073 247.0970261052873 0.6800901997895731
16.694196743734146 244.86533457814582 0.6791912438304455
16.69942429868756 242.51544592502788 0.6763747117728053
16.704651853640975 241.2764334861407 0.6754222031059451
16.70987940859439 240.44417105545585 0.6739262865008321
16.715106963547804 238.66734937163304 0.6723900250184622
16.720334518501218 236.03433892838837 0.6676938786326904
16.725562073454633 234.51561212487726 0.6637761517426869
16.730789628408047 235.29673483091426 0.6640378447442017
16.73601718336146 236.25856694029653 0.6645745938494758
16.741244738314876 235.8695838559328 0.6633624865676648
16.74647229326829 235.73402141670667 0.663884838558811
16.751699848221705 236.9495501676774 0.665171816935091
16.75692740317512 235.34610434571323 0.6625960435885783
16.762154958128534 236.35938439288645 0.6653927273203347
16.767382513081948 234.1470674092448 0.662923532915543
16.772610068035362 234.1348256528914 0.6642171649794576
16.777837622988777 235.025156308356 0.6644701462596003
16.78306517794219 233.72551873894793 0.6614546359049742
16.788292732895606 234.09231400097292 0.6606677967268784
16.79352028784902 233.87898443122685 0.6605251103270113
16.798747842802435 232.08923991719027 0.6564025698265242
16.80397539775585 232.3021173446608 0.6569742972798377
16.809202952709263 229.12522537425946 0.6517039574679943
16.814430507662678 226.62027615615617 0.6495282073930394
16.819658062616092 227.45784106046025 0.6520918845562856
16.824885617569507 228.6548948146843 0.6551302361430227
16.83011317252292 229.53897331016861 0.6564191103922686
16.835340727476336 231.2292436977755 0.658905694035085
16.84056828242975 228.5979411665757 0.655863449717722
16.845795837383164 228.05015908879378 0.6542858460035509
16.85102339233658 226.58499972980496 0.6535898606583478
16.856250947289993 226.60054341136834 0.6527699099688568
16.861478502243408 225.56081422924265 0.6514315820230067
16.866706057196822 222.86237016916212 0.6468326271569902
16.871933612150237 222.338101597682 0.6459665706427368
16.87716116710365 223.17204282057133 0.6471741340160975
16.882388722057065 222.53474691138635 0.6471694812432935
16.88761627701048 224.3169502138493 0.6480594496330923
16.892843831963894 226.44617472765046 0.6504037379409651
16.89807138691731 228.7244382967457 0.6549469078146595
16.903298941870723 227.42693727280482 0.6544187143988032
16.908526496824138 226.85899211242855 0.6530843952170489
16.913754051777552 226.20196931255163 0.6508692469070729
16.918981606730966 227.530937356757 0.6530131913125133
16.92420916168438 227.58973821707468 0.652746476188233
16.929436716637795 226.15281433433168 0.6532844584612465
16.93466427159121 224.66790371153454 0.6516153753074648
16.939891826544624 224.01415356592648 0.6497182146821042
16.94511938149804 224.14109905382554 0.6481369072352569
16.950346936451453 224.405661833179 0.6480909566197345
16.955574491404867 223.86254165747155 0.6472051434646624
16.960802046358282 224.6838290862746 0.6484419008183945
16.966029601311696 224.0003198288795 0.6468066178452047
16.97125715626511 224.42993273544565 0.6458837001576798
16.976484711218525 223.71357935844026 0.6440829452379832
16.98171226617194 221.96369854112444 0.6419358448247604
16.986939821125354 221.99812949019105 0.6423733551695772
16.99216737607877 223.2479507153488 0.644929071312648
16.997394931032183 225.5534971842225 0.6496543472990999
17.002622485985597 226.38675620480043 0.6517081826947937
17.00785004093901 225.3472175209217 0.6492578540803123
17.013077595892426 224.93799247173018 0.6484755624440054
17.01830515084584 223.81893577047495 0.6463974052375123
17.023532705799255 223.7057648379665 0.6468500941227979
17.02876026075267 221.76452761960286 0.6438909919846567
17.033987815706084 226.91394597516071 0.6515558065053287
17.039215370659498 229.2434751678308 0.6550063110168182
17.044442925612913 232.20487541201143 0.6589291303370115
17.049670480566327 233.87056303424754 0.6608655345960462
17.05489803551974 234.16740968911793 0.6601791436812443
17.060125590473156 236.17693246107518 0.6628319435765222
17.06535314542657 233.4333189011115 0.6582016161383905
17.070580700379985 232.08056207140683 0.6560268348318395
17.0758082553334 230.22365260683264 0.6534644843661651
17.081035810286814 232.22647635824706 0.6570461364105875
17.086263365240228 234.3654351744298 0.6608173861049891
17.091490920193642 234.86222601213007 0.6606695189997432
17.096718475147057 231.25173213446377 0.6554880393594074
17.10194603010047 228.08232100811063 0.6504070974062822
17.107173585053886 226.5841654822324 0.6489065230265247
17.1124011400073 226.21790254577888 0.6487125833890303
17.117628694960715 229.31774399603736 0.6538594664900149
17.12285624991413 229.93316456966357 0.6552878744439354
17.128083804867543 233.5286560144014 0.6590954459840962
17.133311359820958 236.36057608724965 0.6616230130570395
17.138538914774372 237.331279599173 0.6635595874110187
17.143766469727787 239.5990794580672 0.6665379281261463
17.1489940246812 239.54616503303865 0.6662025799490715
17.154221579634616 239.62070835461986 0.6660837261738709
17.15944913458803 239.8771159402422 0.666179784561935
17.164676689541444 242.91596874646496 0.6693311179411651
17.16990424449486 245.38388883451793 0.6727439245872879
17.175131799448273 250.06262984142472 0.6794626243924053
17.180359354401688 249.38318656141718 0.6780821950790689
17.185586909355102 249.15113619634806 0.6772838109406999
17.190814464308517 248.6769032907143 0.6765404472011219
17.19604201926193 251.73997850784951 0.6806897637406583
17.201269574215345 253.46784312133317 0.6837501646799651
17.20649712916876 254.90665816580722 0.6862842964591324
17.211724684122174 254.80165268354605 0.6862388737992822
17.21695223907559 254.58631908622414 0.6857384355601014
17.222179794029003 255.07949840665574 0.685277177626834
17.227407348982418 253.6111240282007 0.6821450763057398
17.232634903935832 256.278608872451 0.6846134765949581
17.237862458889246 254.5906774451436 0.6821063351350479
17.24309001384266 248.83422856885022 0.6747664888937613
17.248317568796075 246.33602774670305 0.6711395839442978
17.25354512374949 245.3446683918925 0.6693470915216371
17.258772678702904 249.624355152298 0.6756641405707957
17.26400023365632 247.33781139407128 0.6717752796545753
17.269227788609733 244.93569887184373 0.6689206756710718
17.274455343563147 241.1057895036212 0.6642604598482765
17.279682898516562 242.1265853349752 0.668332697304334
17.284910453469976 244.422727195438 0.6721353609276436
17.29013800842339 246.99443696936737 0.6752223084930679
17.295365563376805 247.00306749459907 0.6740075949819281
17.30059311833022 246.75952921638842 0.6717686725485988
17.305820673283634 247.34951308341013 0.6729007158960393
17.31104822823705 249.8958685225999 0.6779992894605632
17.316275783190463 250.92421755860366 0.6795536223229954
17.321503338143877 249.99172740475774 0.6784702647567674
17.32673089309729 248.28159323098095 0.6734997271953213
17.331958448050706 249.3262484544405 0.6740276016319541
17.33718600300412 248.96889349947898 0.6741748030080652
17.342413557957535 248.59971013334766 0.6742549670565827
17.34764111291095 248.25273015302378 0.6741011549324659
17.352868667864364 247.7649193483001 0.6737972259326855
17.358096222817778 247.50610461739203 0.6729717436320709
17.363323777771193 247.45738620780915 0.673476492943235
17.368551332724607 246.35781092758495 0.6711364137187507
17.37377888767802 247.02778993318455 0.6704487623202476
17.379006442631436 246.0568889989502 0.6687273671257927
17.38423399758485 243.5748663269033 0.6665154576684316
17.389461552538265 240.25433784732365 0.6644857248717506
17.39468910749168 239.33845752774835 0.6653317465941944
17.399916662445094 239.74812116630213 0.6655905865467302
17.405144217398508 241.6269147967366 0.6665161917910621
17.410371772351922 238.6571408904299 0.6611958398050344
17.415599327305337 238.90127371089798 0.6625768915936713
17.42082688225875 237.02135489726643 0.6602550764624987
17.426054437212166 239.91181105603752 0.6656037054188948
17.43128199216558 240.97264145676755 0.6653990424447687
17.436509547118995 241.60420705069072 0.6652623167276118
17.44173710207241 244.2970061991553 0.6681154811119675
17.446964657025823 244.52590741006668 0.6691426996177351
17.452192211979238 246.06839036463163 0.6728096064093552
17.457419766932652 242.66186004773456 0.6674528126523749
17.462647321886067 243.8517817340087 0.6679994133535021
17.46787487683948 243.62834489609403 0.6661760932138618
17.473102431792896 244.18575662717137 0.666971278678769
17.47832998674631 243.95299064644493 0.668040831336395
17.483557541699724 244.28727791787978 0.6687944625041259
17.48878509665314 244.9061217705775 0.6690072157803508
17.494012651606553 244.4552689617811 0.6686056799711142
17.499240206559968 246.3214456031118 0.6703010162219483
17.504467761513382 248.10723488342776 0.6746023625318085
17.509695316466797 248.69674844377215 0.6742864858846681
17.51492287142021 248.85955999490608 0.6735705984538857
17.520150426373625 246.6736656150374 0.6702144248027284
17.52537798132704 246.47987242184908 0.6694185923345108
17.530605536280454 245.53187186730077 0.6691597792550851
17.53583309123387 246.05723053086376 0.6707502508742751
17.541060646187283 246.41485652579175 0.6722892686010866
17.546288201140698 249.341695998887 0.6769580231203569
17.551515756094112 252.23134078418929 0.6801142366136159
17.556743311047526 253.2099881536693 0.6797367841019136
17.56197086600094 252.99571650054102 0.6783998062414619
17.567198420954355 253.2057883712739 0.678209979403707
17.57242597590777 250.4145195550108 0.6738566145344782
17.577653530861184 249.23037180493267 0.6727663892738621
17.5828810858146 249.53813781895713 0.6728383695984924
17.588108640768013 250.4555521001903 0.6744374343704429
17.593336195721427 252.87814631803886 0.6773215367919514
17.598563750674842 255.14536211530432 0.6799998862814277
17.603791305628256 255.41624868861538 0.6803095952396301
17.60901886058167 257.3195860963035 0.6831033401207056
17.614246415535085 258.49983079173677 0.6847667045640755
17.6194739704885 260.02071997105185 0.6875851165319607
17.624701525441914 260.9036422699246 0.6889465093955601
17.62992908039533 260.9449029750139 0.6883822923549686
17.635156635348743 262.94347629947293 0.6902413164541881
17.640384190302157 262.21435637390994 0.6892341659003872
17.64561174525557 263.7181716543285 0.6906262905980901
17.650839300208986 264.7380668380658 0.6909239954465445
17.6560668551624 267.6922446487236 0.6942840872750702
17.661294410115815 271.4842195341139 0.6999341174594107
17.66652196506923 276.48773333408093 0.7066834152532244
17.671749520022644 283.365384263863 0.7148063820351739
17.676977074976058 288.5197216795802 0.7193585448037777
17.682204629929473 290.98875656406244 0.7213966931310282
17.687432184882887 294.01638756443043 0.7251167283550766
17.6926597398363 294.9104608097387 0.7257166893941959
17.697887294789716 299.7315003169376 0.7327379044687493
17.70311484974313 300.3809815208989 0.7342157294008572
17.708342404696545 298.83406773970717 0.7323501295285462
17.71356995964996 297.84888731990776 0.7308485513632751
17.718797514603374 299.10277421873093 0.7320536839933275
17.724025069556788 304.14856125814373 0.7376695637070609
17.729252624510202 306.21056046848463 0.7407805916911099
17.734480179463617 308.98671671602114 0.7438495279264965
17.73970773441703 307.82331913135084 0.7427293279551153
17.744935289370446 309.03204821331383 0.7450087391514655
17.75016284432386 310.7444466572736 0.7466831762299876
17.755390399277275 311.99655440923806 0.7478789577117501
17.76061795423069 314.1854988277645 0.7493662261695875
17.765845509184103 314.058257681622 0.7486508793221519
17.771073064137518 309.5854195254658 0.7432885854480868
17.776300619090932 303.92425247398415 0.7363421769672156
17.781528174044347 297.4252599749681 0.7288754691437292
17.78675572899776 294.8851627489941 0.726614598463889
17.791983283951176 294.56652232129716 0.7268105858866903
17.79721083890459 292.5401763234685 0.7243591002929239
17.802438393858004 289.42256380912823 0.7211712276487365
17.80766594881142 284.19804143771904 0.7142415488748015
17.812893503764833 276.91084904654184 0.7067527421439836
17.818121058718248 272.2586449739933 0.7011703653069618
17.823348613671662 270.08405239283155 0.6981284837187013
17.828576168625077 268.85321259657945 0.6968667327186395
17.83380372357849 268.1371024408059 0.6958595098109652
17.839031278531905 266.0672725769392 0.6932174864753382
17.84425883348532 265.3392683000788 0.6915614013574426
17.849486388438734 264.446955884225 0.690307543088893
17.85471394339215 264.89423312817775 0.6913032699148193
17.859941498345563 264.09112819905937 0.691038033063817
17.865169053298978 266.11962291103 0.6940253496100607
17.870396608252392 267.0382681383365 0.6952978221151492
17.875624163205806 268.66899230860514 0.6964047241620824
17.88085171815922 266.2901717835741 0.6928651336726889
17.886079273112635 267.0702693435683 0.6946470212764838
17.89130682806605 272.6388654756422 0.7020246915313695
17.896534383019464 277.6376847167467 0.7081056216442673
17.90176193797288 286.81772856156573 0.7183614893873413
17.906989492926293 292.74891414821 0.7241934380992465
17.912217047879707 299.20969039533367 0.7321548992808635
17.917444602833122 304.0054183666445 0.7368570638684748
17.922672157786536 306.04259548672496 0.7399184549757116
17.92789971273995 311.07311541177995 0.7455367551314123
17.933127267693365 317.3677103289074 0.7522976109414302
17.93835482264678 319.99804145726046 0.7569529826509456
17.943582377600194 318.42843485205447 0.7539584878119008
17.94880993255361 317.035752317409 0.7522761023854803
17.954037487507023 314.9281436008201 0.7495301950910324
17.959265042460437 311.8574099522882 0.7461316954087495
17.96449259741385 304.30960970220985 0.7376242530303169
17.969720152367266 300.42422852375216 0.7330148733278744
17.97494770732068 295.9716116880103 0.7273114695680769
17.980175262274095 291.2482199332863 0.7229783284356853
17.98540281722751 284.75773413038286 0.7159296869744133
17.990630372180924 276.3707884757113 0.7054783641932659
17.995857927134338 270.428030351 0.6979333605748949
18.001085482087753 267.4371960136112 0.6934852972812606
18.006313037041167 264.63064658255655 0.6910854914807293
18.01154059199458 262.4530469804775 0.6894869295213607
18.016768146947996 260.04579178095804 0.6872812277892332
18.02199570190141 257.55672108669586 0.6837663612077174
18.027223256854825 255.04480996266767 0.6795460914631887
18.03245081180824 252.00538359204165 0.6759419920165451
18.037678366761654 249.71922137276226 0.6744397879188053
18.042905921715068 250.56107028231335 0.6752805743951037
18.048133476668482 251.45842444289707 0.6765037453791991
18.053361031621897 253.9433284654537 0.6791329724129297
18.05858858657531 253.29629161193762 0.6779390509338514
18.063816141528726 252.459588185598 0.6766756162432757
18.06904369648214 249.28166373656248 0.672513326802464
18.074271251435555 250.16345203101454 0.6726359707617626
18.07949880638897 251.4127529349847 0.6741083551082083
18.084726361342383 254.5700611177038 0.6771888143305387
18.089953916295798 257.73417256933925 0.6809964300494767
18.095181471249212 260.46550270326566 0.6848517429541299
18.100409026202627 263.1850480432689 0.6899040954628766
18.10563658115604 264.2877637240475 0.6925021369514659
18.110864136109456 266.33520515679015 0.693297995154186
18.11609169106287 270.2659284035688 0.6973726716046079
18.121319246016284 273.3078935645219 0.6995932715169351
18.1265468009697 275.9259339033917 0.702283249755829
18.131774355923113 280.9005243051998 0.7089821287907174
18.137001910876528 284.4436654711 0.7131726579956044
18.142229465829942 288.280446024011 0.7188744038123313
18.147457020783357 289.7708581827121 0.7209200457353236
18.15268457573677 289.97399750927474 0.7207395923538978
18.157912130690185 294.76097822227877 0.7266847586289867
18.1631396856436 298.28227461132343 0.7305616436843031
18.168367240597014 305.6874048792818 0.7392564999922051
18.17359479555043 311.6272611365451 0.7460852132796811
18.178822350503843 317.1928569118026 0.7512170919949308
18.184049905457258 320.8971407420109 0.7555798633883476
18.189277460410672 325.1171011110156 0.7604254470704752
18.194505015364086 331.9519390371782 0.7690691566675494
18.1997325703175 334.8909425894457 0.7727089106286845
18.204960125270915 342.294461454206 0.7808491395390733
18.21018768022433 341.2111354339504 0.7789349854525462
18.215415235177744 342.17786953517987 0.7797600622418901
18.22064279013116 344.23673001533973 0.7817115372593274
18.225870345084573 349.00189928507615 0.7871922454350033
18.231097900037987 352.32459862209794 0.7904959607754928
18.236325454991402 355.4812877260949 0.793594796224644
18.241553009944816 358.6983034260755 0.7973373721649142
18.24678056489823 365.8831827535028 0.8048416114025604
18.252008119851645 369.9393973224482 0.8091633630294044
18.25723567480506 372.3111641089924 0.8113700773785822
18.262463229758474 371.12147438892896 0.8101789249778115
18.26769078471189 370.4277485233156 0.8096211894194386
18.272918339665303 365.68422728538 0.8048976954326362
18.278145894618717 356.77522191316797 0.7954115058773854
18.28337344957213 344.34427874452075 0.7823951968759966
18.288601004525546 337.93642542911255 0.7747434714606689
18.29382855947896 333.11737629000345 0.7695534090092375
18.299056114432375 328.69827914078775 0.7646255367898506
18.30428366938579 318.40596245262503 0.7532746947137923
18.309511224339204 309.2860197546294 0.742181034278867
18.314738779292618 299.5684495320889 0.730695601447183
18.319966334246033 293.1427335578108 0.7232029482647168
18.325193889199447 287.9851923644516 0.7169140601391779
18.33042144415286 283.57989145163873 0.7119810599397473
18.335648999106276 281.7251004557999 0.7096676797918465
18.34087655405969 277.91072056886617 0.7056544672663272
18.346104109013105 276.36884721288527 0.7038331438361162
18.35133166396652 276.4692998369396 0.704990502744664
18.356559218919934 274.9145292768785 0.7025865793747134
18.361786773873348 273.4073977230819 0.7000731446284447
18.367014328826762 272.9773085992676 0.6991233660439674
18.372241883780177 272.9884634688689 0.6993116325049354
18.37746943873359 275.09919516341154 0.7016472974175569
18.382696993687006 275.61077658029365 0.7017069750128629
18.38792454864042 278.2652216951443 0.7070651185427472
18.393152103593835 285.0667435062771 0.727626454857068
18.39837965854725 289.38559063618453 0.7400639058435374
18.403607213500663 291.087558805647 0.7474678242936902
18.408834768454078 290.643905302133 0.7503516333872049
18.414062323407492 294.36533578708105 0.7585944823393621
18.419289878360907 298.1732304231907 0.7667554079711185
18.42451743331432 301.65502816605806 0.7738900469531814
18.429744988267736 302.40724950665793 0.7785593162333593
18.43497254322115 298.9938057582068 0.7769716232458037
18.440200098174564 298.0750411793943 0.7794646289484544
18.44542765312798 297.6881828834476 0.7827391726067523
18.450655208081393 297.905586191112 0.7861938794181678
18.455882763034808 296.99418035137705 0.7890702628570001
18.461110317988222 294.82939092909635 0.7893882503028845
18.466337872941637 293.07447294458944 0.7888644381578226
18.47156542789505 294.1375590179942 0.7916559302146844
18.476792982848465 291.3524519802881 0.7896457666068357
18.48202053780188 292.87759175011394 0.7942266927320065
18.487248092755294 291.6337754342923 0.7947320249015246
18.49247564770871 291.5829359049733 0.7960371912880125
18.497703202662123 288.56083781991975 0.7950184406101035
18.502930757615538 286.60833229068857 0.794362486631371
18.508158312568952 281.6519756803667 0.7902485798807559
18.513385867522366 282.7174515675405 0.7944384966790915
18.51861342247578 284.77961619044174 0.7989403166983102
18.523840977429195 287.21011766013487 0.8063002392444594
18.52906853238261 288.30501789461346 0.8096049125305237
18.534296087336024 287.0515617025426 0.8095776540385389
18.53952364228944 285.4415084859483 0.8089812795895945
18.544751197242853 283.4312138994976 0.8067561704775765
18.549978752196267 283.19331811908376 0.8081170942875839
18.555206307149682 280.89196433751357 0.807140814125819
18.560433862103096 279.13163271788017 0.8068082242227884
18.56566141705651 278.076076750664 0.8077363343943672
18.570888972009925 278.26345369022386 0.8099215389938904
18.57611652696334 280.73350009980925 0.8144063128965153
18.581344081916754 283.1411868582061 0.8191218138885438
18.58657163687017 285.891880979865 0.8246240830642343
18.591799191823583 285.59572430434275 0.8274615929638933
18.597026746776997 287.66915449746364 0.8330627259357336
18.60225430173041 287.6252004520679 0.8345107171041125
18.607481856683826 288.8910840155939 0.8371581419598151
18.61270941163724 291.8769087404772 0.8425147452176917
18.617936966590655 293.58439086143835 0.8476972358106678
18.62316452154407 295.98079174016345 0.8508961326637621
18.628392076497484 295.00940798895016 0.8322060888280953
18.633619631450898 298.24314992837844 0.8275014353220042
18.638847186404313 298.9247271724016 0.8218899122603851
18.644074741357727 304.5893326691112 0.8249064543360056
18.64930229631114 306.4758168652689 0.8244876009974099
18.654529851264556 308.98766896036074 0.8226074710582191
18.65975740621797 315.04780433452413 0.8278127415814858
18.664984961171385 319.21412898513904 0.8299369114914981
18.6702125161248 324.9222990130463 0.8343360977251519
18.675440071078214 330.4542042996669 0.8395783307490137
18.680667626031628 334.1568071583697 0.8400314947895553
18.685895180985042 337.0857640264 0.84083235609812
18.691122735938457 340.9712913932665 0.8433629996635822
18.69635029089187 346.2756918119283 0.8477277489148888
18.701577845845286 350.3274368880881 0.8512423637063586
18.7068054007987 355.25145802131345 0.8555232543318166
18.712032955752115 359.96983029284985 0.8592218106149239
18.71726051070553 364.0917874525304 0.8630198653380854
18.722488065658943 365.5513195285015 0.8630832250029898
18.727715620612358 362.6374262572398 0.8585973387747032
18.732943175565772 359.834254058679 0.8541404636827881
18.738170730519187 361.80621567994876 0.855508428870152
18.7433982854726 366.2202623768567 0.8597382843764507
18.748625840426016 368.19305285328835 0.8605451046478865
18.75385339537943 365.9442420816598 0.856890079473962
18.759080950332844 361.30071469141325 0.8509425788211985
18.76430850528626 357.1401604051768 0.8447612259813772
18.769536060239673 351.97408482971105 0.8376459651338729
18.774763615193088 347.43711880437786 0.8303977924877544
18.779991170146502 338.7555477855799 0.8177803532117772
18.785218725099917 333.27286453750565 0.8099473832098687
18.79044628005333 331.45839856895765 0.8066067805710213
18.795673835006745 330.66575282852637 0.8049257437739308
18.80090138996016 329.0301135719935 0.8026334810198187
18.806128944913574 325.89746860484655 0.7985604743780808
18.81135649986699 321.29753406585695 0.7924426998440174
18.816584054820403 318.1859238405726 0.7894574663938477
18.821811609773818 319.87914814630653 0.7915221124470402
18.827039164727232 321.46065606265694 0.7934189619125711
18.832266719680646 320.8482710751896 0.7922616328812684
18.83749427463406 315.2817942946029 0.7841289814963572
18.842721829587475 308.54158512259323 0.7748454371456301
18.84794938454089 303.9616941673315 0.7683888556262607
18.853176939494304 303.2739870517943 0.7683651665147219
18.85840449444772 302.8145733290081 0.7672398652980663
18.863632049401133 299.08667005957545 0.7620429148463693
18.868859604354547 297.21022418266523 0.7593647792615656
18.87408715930796 295.8639487679285 0.7575626695672834
18.879314714261376 294.9853312875607 0.7570083491175673
18.88454226921479 291.2892053734064 0.7543804154100389
18.889769824168205 287.51130661411145 0.7484921169017741
18.89499737912162 283.08006460978135 0.7426062007299268
18.900224934075034 282.99273272473675 0.7403805171495992
18.90545248902845 281.3161070752944 0.7371638962344926
18.910680043981863 279.3658099080505 0.7339463363704
18.915907598935277 278.8490667393003 0.733276824115197
18.92113515388869 280.0499884543642 0.7355569907771344
18.926362708842106 281.1209669573148 0.7378015751356756
18.93159026379552 278.9159012783593 0.7354428376356219
18.936817818748935 274.5002357536278 0.7301639370115642
18.94204537370235 274.81683763728665 0.7288690325929456
18.947272928655764 277.5550147410879 0.7304149128176407
18.952500483609178 282.5190525874897 0.7356206333685175
18.957728038562593 278.1528132078035 0.7297335888462243
18.962955593516007 274.9190913950673 0.7264710121360868
18.96818314846942 273.22689444878444 0.7238477397002241
18.973410703422836 275.772878237576 0.7269966556423643
18.97863825837625 276.37711405848376 0.7264530173286499
18.983865813329665 277.99485522021337 0.7279461034040331
18.98909336828308 276.0607475472676 0.7255221359728476
18.994320923236494 276.60561261292764 0.7272081319355365
18.999548478189908 277.79936046011517 0.7292033540527691
19.004776033143322 275.8222672989566 0.7276509580135614
19.010003588096737 278.47092741471846 0.730771333288677
19.01523114305015 278.83029112287284 0.7307349363621514
19.020458698003566 278.5749157273004 0.7295798238133535
19.02568625295698 276.33459293072195 0.7252287580786227
19.030913807910395 274.5391442426593 0.7224356761931179
19.03614136286381 279.9173359201343 0.728865600239226
19.041368917817223 283.3481905633171 0.7320200205672334
19.046596472770638 285.5217574514256 0.7345544121238753
19.051824027724052 284.5581261788692 0.7336478112413553
19.057051582677467 286.280143062816 0.7361938241540545
19.06227913763088 289.44533260455756 0.7406013045032342
19.067506692584296 290.8573396413899 0.7410433383080377
19.07273424753771 288.8070625271215 0.7368517925832179
19.077961802491124 287.0680010027309 0.7341969989149022
19.08318935744454 286.13381953698683 0.7329370209793833
19.088416912397953 286.1760112541246 0.732547609545002
19.093644467351368 286.1610116896665 0.7329353857690137
19.098872022304782 285.79747171551037 0.7323570086470215
19.104099577258197 285.568607415107 0.7320194228136293
19.10932713221161 283.0303845031542 0.7282905895241072
19.114554687165025 280.81047661394973 0.7251957325854206
19.11978224211844 277.69012296650016 0.7210601578332344
19.125009797071854 277.25486832793575 0.720232063549342
19.13023735202527 275.2473998177351 0.7162517179097341
19.135464906978683 274.2149805882116 0.7145329135139662
19.140692461932098 272.2926305516915 0.7128836281405763
19.145920016885512 270.5434279308987 0.7123980676986976
19.151147571838926 269.20052173739055 0.7107120660963613
19.15637512679234 267.4716296476747 0.7076264989174454
19.161602681745755 266.7206285196764 0.7070052263534593
19.16683023669917 267.3769056404135 0.7085005382324349
19.172057791652584 269.25864851301037 0.71221110630305
19.177285346606 270.37807002627744 0.7125435571715817
19.182512901559413 271.02900600585116 0.711254957308513
19.187740456512827 271.5968656423954 0.7123702801350622
19.19296801146624 269.9024785205227 0.7096525980006552
19.198195566419656 268.9123558051602 0.7088143296885845
19.20342312137307 267.8066213870948 0.7067111128442322
19.208650676326485 265.97162536545994 0.7038421507465272
19.2138782312799 266.67353121313226 0.7052123754163292
19.219105786233314 267.70548894904306 0.7065232822874409
19.22433334118673 268.023631664949 0.7075414038885374
19.229560896140143 269.91755221796006 0.7119752171612456
19.234788451093557 270.7841081542826 0.7129415552720844
19.24001600604697 269.87158527399583 0.7121674855258724
19.245243561000386 269.6079823561652 0.7102604819616244
19.2504711159538 269.3132852906447 0.7094023360015375
19.255698670907215 269.36061698999066 0.7101195572864774
19.26092622586063 269.37617492111826 0.71000077947079
19.266153780814044 269.999861128275 0.7096568931245402
19.271381335767458 272.1336152100887 0.7124750880377086
19.276608890720873 274.02703185265074 0.7135955923554936
19.281836445674287 277.31013255953627 0.7186956810186326
19.2870640006277 278.77454291195863 0.7201930841846741
19.292291555581116 280.62235591300475 0.7220258605165549
19.29751911053453 279.6423445715914 0.7196335609321128
19.302746665487945 279.5609712479294 0.7195521851702967
19.30797422044136 282.81213765640433 0.7236286321976925
19.313201775394774 287.33829879094657 0.7294447354414296
19.318429330348188 290.9582395919125 0.7341938814856133
19.323656885301602 292.15716731623684 0.7357976757616383
19.328884440255017 295.0909823040953 0.7394341737643045
19.33411199520843 298.6566711130003 0.7422407727805782
19.339339550161846 299.6644273742276 0.743260656176411
19.34456710511526 299.6268838949386 0.7420730353071747
19.349794660068675 300.34081291968863 0.7434849458631192
19.35502221502209 304.56658262841194 0.7489665323454723
19.360249769975503 308.49353380412185 0.7535677939066855
19.365477324928918 311.97543006671253 0.7572658190386939
19.370704879882332 314.56052944622394 0.7592511832381483
19.375932434835747 321.2401165704511 0.7669781481679087
19.38115998978916 327.47670940938025 0.774298503446622
19.386387544742576 330.279752407021 0.777077168779594
19.39161509969599 333.2832108520325 0.7807252322933079
19.396842654649404 334.8526957379117 0.7821727563773203
19.40207020960282 340.2016024097465 0.7881817801088066
19.407297764556233 342.6699774450462 0.7912530452271397
19.412525319509648 341.7138504572901 0.7894459351842241
19.417752874463062 339.33459588698025 0.7874541809884482
19.422980429416477 337.557360959571 0.7853211777773441
19.42820798436989 337.30755541679605 0.7846485905771052
19.433435539323305 340.4250517385014 0.7889836125280386
19.43866309427672 341.0307793564426 0.7890561607768565
19.443890649230134 339.1046790890099 0.7874005050097768
19.44911820418355 335.8436217469512 0.782744659761177
19.454345759136963 336.5672706982044 0.7831896858832967
19.459573314090377 338.12696004696716 0.7853182704703401
19.464800869043792 337.0322862702103 0.7833383925396055
19.470028423997206 340.11754656359284 0.7865076976322405
19.47525597895062 342.1188826696752 0.7895119072978674
19.480483533904035 342.2953031067776 0.7895266138018677
19.48571108885745 339.774164051138 0.7864293365555759
19.490938643810864 340.5497554980152 0.7864887417793953
19.49616619876428 340.9955838252152 0.7864128323333319
19.501393753717693 343.0265152123111 0.7888574591644099
19.506621308671107 343.2044696023164 0.7888573504759697
19.51184886362452 348.0225713126382 0.7946409410702544
19.517076418577936 349.89086148020544 0.7971389024321929
19.52230397353135 351.32161766757616 0.7989069496107991
19.527531528484765 354.79887382152623 0.8027963722358349
19.53275908343818 355.54767063901335 0.8033950248948657
19.537986638391594 358.5665768148686 0.8069433663063946
19.54321419334501 358.68133157239293 0.8071591675489793
19.548441748298423 360.2991791988593 0.8089256115470084
19.553669303251837 361.95557442500564 0.8104487248251961
19.55889685820525 367.187732772356 0.8163858891903939
19.564124413158666 367.91150724881834 0.8165762657439881
19.56935196811208 371.5579521719387 0.8206928928876326
19.574579523065495 373.97994317123704 0.8231037457169896
19.57980707801891 376.34026053680117 0.8263216626975827
19.585034632972324 375.5902364814418 0.8257410500017283
19.590262187925738 376.3799446614615 0.8258520528991566
19.595489742879153 376.9763737029023 0.8262106991235981
19.600717297832567 381.7798309645297 0.8314173792626853
19.60594485278598 386.3785539988752 0.8363106540071084
19.611172407739396 384.8968374430681 0.8346644474698414
19.61639996269281 385.55252188545563 0.8348784837269044
19.621627517646225 382.9371786068163 0.8320784713552434
19.62685507259964 382.22802002626025 0.830755066362725
19.632082627553054 381.99423902513166 0.8304914628157364
19.637310182506468 381.20235859654144 0.8294308216553803
19.642537737459882 381.8764157155299 0.8301530109633009
19.647765292413297 385.0037966219913 0.8330880008628603
19.65299284736671 392.1268893215366 0.8408506420642903
19.658220402320126 394.2230265283646 0.8430285170818469
19.66344795727354 396.05957057100625 0.845093045041955
19.668675512226955 393.24703534742844 0.8423194130585984
19.67390306718037 392.23021166353493 0.8411135213940445
19.679130622133783 392.7106147558187 0.8414524388848355
19.684358177087198 396.81370054279876 0.845855255502755
19.689585732040612 402.10901792404684 0.8512841395352373
19.694813286994027 408.7826622543387 0.8586128367532563
19.70004084194744 410.73676619040725 0.8606675862771115
19.705268396900856 410.73149140315934 0.8603348867101644
19.71049595185427 407.86581027978156 0.8573547401405868
19.715723506807684 402.64491865506466 0.8512025092803528
19.7209510617611 396.7612749709393 0.8451459517748696
19.726178616714513 386.11431272883004 0.8337162971603858
19.731406171667928 377.7453836199888 0.8249035420007318
19.736633726621342 373.1667478072847 0.8204991251154675
19.741861281574757 369.5051989723022 0.816303021223219
19.74708883652817 366.96020821917494 0.8136701422409557
19.752316391481585 363.4629467124483 0.8095776209149043
19.757543946435 362.21563490987506 0.8074967934280949
19.762771501388414 356.96871726085146 0.8021240869646316
19.76799905634183 351.8209799721164 0.7965127471629037
19.773226611295243 349.0443976662814 0.7936086085827844
19.778454166248657 345.10457811934043 0.7895195113145159
19.783681721202072 341.5863191656928 0.7846794191598941
19.788909276155486 337.2843018138996 0.7796939548954482
19.7941368311089 333.38897829062233 0.7751238350024008
19.799364386062315 330.42918907914554 0.7718094079018264
19.80459194101573 324.21753041429554 0.764998285260661
19.809819495969144 321.31410228422135 0.7614649113549032
19.81504705092256 316.81900383312245 0.7561533039004635
19.820274605875973 316.40084487048273 0.756417829338379
19.825502160829387 315.4419511908382 0.7556969741347965
19.8307297157828 313.9149330309789 0.753733608613006
19.835957270736216 310.13608331856136 0.7490748392645284
19.84118482568963 308.27065522013635 0.7464020340574983
19.846412380643045 309.5845231267113 0.7489984177350594
19.85163993559646 308.3077531245798 0.7474348748877881
19.856867490549874 307.5350365474956 0.7467363367868247
19.86209504550329 306.2906488067785 0.7449630378234943
19.867322600456703 305.7053927046313 0.7436424662047184
19.872550155410117 307.58731479497527 0.7454539324613004
19.87777771036353 307.01572633542446 0.744755365082922
19.883005265316946 309.7070957159699 0.7486262928471199
19.88823282027036 306.9721313482441 0.745176090336611
19.893460375223775 307.18069274344236 0.7466896505512564
19.89868793017719 306.17572714672576 0.7456650894647352
19.903915485130604 306.3100593517708 0.7458953897016085
19.909143040084018 302.8969058942734 0.7409288732540653
19.914370595037433 303.1112513464908 0.7405365936201282
19.919598149990847 304.86495485214385 0.7419784007723552
19.92482570494426 305.38568102888496 0.7425911984160843
19.930053259897676 303.0892140070693 0.7396768440321613
19.93528081485109 301.3705986057882 0.7371524400243566
19.940508369804505 298.3067662663697 0.733504111983464
19.94573592475792 297.25610935529323 0.7318656498034622
19.950963479711334 295.35569229042716 0.7294814138661789
19.956191034664748 295.00467548326793 0.7291587831782433
19.961418589618162 295.7641048732096 0.7298754005914365
19.966646144571577 294.11233074406493 0.7281832335141674
19.97187369952499 296.3769864819532 0.7316028730244258
19.977101254478406 298.7797788931373 0.7345732310565735
19.98232880943182 301.9447673196095 0.7383606459519639
19.987556364385235 299.2195240548811 0.7347161303887587
19.99278391933865 300.0141220489285 0.7355989068690953
19.998011474292063 299.1206542589052 0.7345862531037127
20.003239029245478 300.74508600928425 0.7360057071662078
20.008466584198892 300.77742255437124 0.7368314765047045
20.013694139152307 303.17438919747866 0.7392213224491947
20.01892169410572 304.70213488446086 0.7408377807475696
20.024149249059136 309.33412740222025 0.7464179644074346
20.02937680401255 311.28672544258575 0.7486146411993521
20.034604358965964 312.6367262750678 0.7508030657641144
20.03983191391938 315.0655958928008 0.7532518258125204
20.045059468872793 316.78135731581824 0.7551753742187783
20.050287023826208 320.69655836541887 0.7597673676420637
20.055514578779622 318.3106070931002 0.7563686192721267
20.060742133733036 317.32389524192297 0.7555697890422725
20.06596968868645 314.8201883572517 0.751907967941135
20.071197243639865 311.83303866226913 0.7486636513318508
20.07642479859328 306.82559143269617 0.7424838198146841
20.081652353546694 304.9700390605863 0.740652222114874
20.08687990850011 303.2497009517167 0.7385841624768794
20.092107463453523 302.31852936065815 0.7367300785252499
20.097335018406937 302.2980883442698 0.73619816146301
20.102562573360352 302.6276721745452 0.7366523585360286
20.107790128313766 301.20095638169727 0.7352456149793438
20.11301768326718 301.00076011561066 0.735505644415703
20.118245238220595 300.3971981301448 0.73556278493717
20.12347279317401 302.4328682451733 0.7377114196949156
20.128700348127424 300.8671966494709 0.7355908814968801
20.13392790308084 299.19536501374074 0.7331085172277778
20.139155458034253 297.0600849209168 0.7310540810545872
20.144383012987667 294.70015829434385 0.728168212578198
20.14961056794108 296.73631496670833 0.7304200140022639
20.154838122894496 299.3294010898934 0.7336545043482411
20.16006567784791 303.86553645998873 0.7381392223147396
20.165293232801325 302.55661276178046 0.7365929294073897
20.17052078775474 299.8664740940766 0.7338112128608468
20.175748342708154 297.2607169765229 0.7310756060916839
20.18097589766157 299.0331588155664 0.7332047731184761
20.186203452614983 302.5148374315183 0.7371358124135827
20.191431007568397 304.6178315500968 0.7386584444083159
20.19665856252181 302.5703807710699 0.7366026953632159
20.201886117475226 302.6993593305798 0.7370261197727367
20.20711367242864 300.3297564261469 0.7339374018178135
20.212341227382055 296.67356366686465 0.7289096303858248
20.21756878233547 295.19638541732485 0.7273401718964306
20.222796337288884 293.402024123065 0.7260390947503955
20.228023892242298 291.7790329059169 0.7232903018184027
20.233251447195713 288.8427693050131 0.7187041037429658
20.238479002149127 285.7423094078848 0.7142300916047253
20.24370655710254 283.52878245956384 0.7123565639574184
20.248934112055956 283.1794504948892 0.7126416412692506
20.25416166700937 285.1472022951977 0.715294843699273
20.259389221962785 286.6954846289287 0.7169745181759556
20.2646167769162 288.5408972256595 0.7195130894245791
20.269844331869614 290.4132954696617 0.7233026276784698
20.275071886823028 289.4839689643434 0.7220756981155126
20.280299441776442 284.3738892659289 0.7156792879891095
20.285526996729857 281.5550453999913 0.7118006086757935
20.29075455168327 280.1986424188489 0.7100315998621421
20.295982106636686 283.08264175840856 0.7132540326380761
20.3012096615901 285.2387300744413 0.7156774253136143
20.306437216543515 287.79382228936754 0.7193694351532867
20.31166477149693 291.84003546552975 0.7251226781417834
20.316892326450343 293.26729847021875 0.7261173824188075
20.322119881403758 289.73637565516697 0.7213360156176495
20.327347436357172 286.1730606658361 0.7170019399826661
20.332574991310587 280.5767972219826 0.7110589020329615
20.337802546264 283.62240446692294 0.7148271048996784
20.343030101217416 283.53751040349084 0.7146083111869961
20.34825765617083 286.17489890038485 0.7178478840108429
20.353485211124244 283.73524219032555 0.7151854100374792
20.35871276607766 280.93695673874413 0.7117859728390162
20.363940321031073 282.0631740427457 0.7125052211778672
20.369167875984488 281.4409795184249 0.7108030829361638
20.374395430937902 281.3026393823346 0.7093249209618102
20.379622985891316 282.80641259150974 0.7112074826242136
20.38485054084473 284.35681499319566 0.7136278284360026
20.390078095798145 286.91579340551954 0.717871670079821
20.39530565075156 288.3136115876138 0.718406880572211
20.400533205704974 288.9367033159173 0.7189231894681709
20.40576076065839 285.4417103511574 0.7142297218635255
20.410988315611803 281.5692287971456 0.7090698558204015
20.416215870565217 278.65527391551876 0.7061986417617425
20.421443425518632 280.22472201945834 0.7086585905657847
20.426670980472046 280.1698006798308 0.7103711328943773
20.43189853542546 282.2129389561882 0.7128108539408321
20.437126090378875 285.5282460200296 0.7168647068044415
20.44235364533229 285.60970038747405 0.7162438861918948
20.447581200285704 285.67131440954006 0.7154479333885857
20.45280875523912 284.79113711521927 0.7144040396537998
20.458036310192533 284.90135238241874 0.7144573405295968
20.463263865145947 283.30084241803996 0.7120780373019996
20.46849142009936 281.456265619907 0.7105287901905023
20.473718975052776 282.2310472824739 0.7112554021684858
20.47894653000619 286.33339816638954 0.7166524574562223
20.484174084959605 288.8469562043353 0.7187264627289038
20.48940163991302 290.43745202396127 0.7200086449466617
20.494629194866434 289.03167248059225 0.7179773231217458
20.49985674981985 289.8386457837246 0.7193144713506657
20.505084304773263 292.1987237205694 0.7217448584281788
20.510311859726677 293.7183384970001 0.7248967873009043
20.51553941468009 293.40784683325234 0.7244871766565728
20.520766969633506 292.38946200024776 0.7228413205111699
20.52599452458692 292.38514709009445 0.7221824399110032
20.531222079540335 292.43994840574766 0.7211986168061988
20.53644963449375 291.3462738484366 0.7207026398297823
20.541677189447164 290.12860521902024 0.7199549928549696
20.546904744400578 290.70583250232306 0.7216753158955097
20.552132299353993 291.11092833763337 0.7221272692307341
20.557359854307407 291.0674887039527 0.7206513036860295
20.56258740926082 292.5644906946853 0.7219178406464771
20.567814964214236 290.4643442036235 0.7198535794101195
20.57304251916765 287.67589025495306 0.7170930509092022
20.578270074121065 287.0672625208841 0.7168707604179779
20.58349762907448 285.2543548209226 0.7136604336253757
20.588725184027894 283.75133436369003 0.7109545461909703
20.593952738981308 280.9781691528224 0.7072608649823717
20.599180293934722 281.78818191894163 0.7076858354186647
20.604407848888137 282.7578283010649 0.7093571140230958
20.60963540384155 287.10167892626305 0.715868236983353
20.614862958794966 284.0891470523917 0.7131824564960565
20.62009051374838 283.2286956618121 0.7124400924828443
20.625318068701795 284.73600633317676 0.7129767467011001
20.63054562365521 285.38918469590055 0.7132002961075291
20.635773178608623 287.47523744955345 0.7155422143376745
20.641000733562038 288.4837379557126 0.7167306765934751
20.646228288515452 286.8534697940213 0.7155914549525159
20.651455843468867 286.3347238378957 0.7154182935706883
20.65668339842228 285.8612696182925 0.7161432012501264
20.661910953375695 286.20875320117284 0.7164605658467667
20.66713850832911 285.1988859525324 0.7148048582626058
20.672366063282524 283.848942848866 0.7127693119607649
20.67759361823594 286.9013575923564 0.7167476430408971
20.682821173189353 288.36285192544864 0.7184035656655081
20.688048728142768 288.0757386308958 0.7181257260413162
20.693276283096182 287.3548089138788 0.7176105942859828
20.698503838049596 288.1647516953888 0.7190701605981298
20.70373139300301 290.62406991444936 0.7222019466088285
20.708958947956425 293.03516618547496 0.7245150043969768
20.71418650290984 293.00605727364933 0.724209291349373
20.719414057863254 290.6199373149263 0.7194953567488598
20.72464161281667 287.3062670947369 0.7144645671352583
20.729869167770083 288.1213306561823 0.7142503282394032
20.735096722723497 289.64025491327465 0.7171851277825648
20.740324277676912 290.68063873245165 0.7186056020374417
20.745551832630326 288.6692172894915 0.7166732812238068
20.75077938758374 289.34098769677803 0.7171957035526845
20.756006942537155 290.81162360613297 0.7190795501171862
20.76123449749057 293.17359091939414 0.7220878606242193
20.766462052443984 292.76406977171416 0.7223719870864513
20.7716896073974 295.9742497595689 0.7259059509237211
20.776917162350813 299.4479317935181 0.7295678020162538
20.782144717304227 301.4230527346483 0.7314687204691324
20.78737227225764 300.1724052135218 0.7289244052640484
20.792599827211056 293.3749234202569 0.7199573470202022
20.79782738216447 293.44074362053396 0.7195901819892462
20.803054937117885 293.1253787988585 0.7192897810274298
20.8082824920713 298.3211522789858 0.7260499976410519
20.813510047024714 300.5308260247394 0.7289144967779668
20.81873760197813 302.53408708029707 0.7316866689833244
20.823965156931543 300.0074084478481 0.7290558937716517
20.829192711884957 300.65909972612553 0.7297383522177919
20.83442026683837 298.9995019076694 0.7275060881682471
20.839647821791786 300.02525297988393 0.729185661959796
20.8448753767452 298.6788309698502 0.7283560789852174
20.850102931698615 297.7599662902108 0.7275291189270416
20.85533048665203 295.75630169530444 0.7249030023704404
20.860558041605444 293.72871909434696 0.7226380811621601
20.865785596558858 295.3958807086955 0.7244223025939335
20.871013151512273 295.66365024323386 0.7244924162639789
20.876240706465687 294.49415846840407 0.7230192712062883
20.8814682614191 292.3485883814769 0.7212772332648
20.886695816372516 290.6464332826686 0.7204720742792973
20.89192337132593 291.525661353632 0.7207863175749369
20.897150926279345 292.86692293645194 0.7206795534528666
20.90237848123276 292.6418899788222 0.719016895592425
20.907606036186174 289.1444997018704 0.7155382315741591
20.912833591139588 288.8926981919181 0.7159366008654708
20.918061146093002 289.28582827257424 0.7169988980548956
20.923288701046417 286.1454025584328 0.713328405885217
20.92851625599983 284.075118759778 0.7109906593397121
20.933743810953246 284.0073155239315 0.711153259733108
20.93897136590666 284.60754544039554 0.7115031884311357
20.944198920860075 283.5136332284101 0.7107514582927769
20.94942647581349 282.7776470427646 0.7099466943960765
20.954654030766903 281.70368784051885 0.7089411338452757
20.959881585720318 282.29761502508745 0.7095918593641387
20.965109140673732 284.1413832386358 0.7115940572959571
20.970336695627147 284.3902977028252 0.712362095611268
20.97556425058056 282.75067914709655 0.7103459113989713
20.980791805533975 280.33880827339016 0.7069086189006372
20.98601936048739 280.24121238648115 0.7058046598666545
20.991246915440804 279.47545954462237 0.7052483756231649
20.99647447039422 277.05285702161336 0.7021741419150418
21.001702025347633 275.25201532777777 0.7010569370968047
21.006929580301048 277.5129644387548 0.7036465576551475
21.012157135254462 278.8129927334541 0.705021106314255
21.017384690207876 277.1580568897373 0.7024139156645719
21.02261224516129 275.46706558152897 0.6995178868257966
21.027839800114705 275.7462204389366 0.7000508114116428
21.03306735506812 278.06697967632766 0.7028461166594282
21.038294910021534 275.5947294594038 0.7004750192031283
21.04352246497495 274.69004274926186 0.6984657506126146
21.048750019928363 273.7052164286133 0.6970891515509375
21.053977574881777 273.7212130592643 0.6967596844033035
21.059205129835192 274.2802722246975 0.6980553261611979
21.064432684788606 276.4352624980247 0.7009391678966209
21.06966023974202 277.9052387351718 0.7025306843468417
21.074887794695435 279.75923442716976 0.7036719425456217
21.08011534964885 275.3057341544535 0.6982184842968072
21.085342904602264 273.0055986499472 0.6948462589925126
21.09057045955568 273.14163309785886 0.6954246544435322
21.095798014509093 276.2769559431339 0.6988828725053489
21.101025569462507 276.38020519098586 0.6992052587355061
21.10625312441592 274.23696411659034 0.6960925291567239
21.111480679369336 274.9951961622212 0.6965778575206026
21.11670823432275 274.04333180948584 0.6955229387269763
21.121935789276165 270.09220177010855 0.6910508231285319
21.12716334422958 267.7132425884586 0.6869097211496684
21.132390899182994 269.76222133361904 0.6894168600625057
21.13761845413641 272.15541354447214 0.690980689471214
21.142846009089823 272.6913847950063 0.6920315856220022
21.148073564043237 270.7353697467403 0.6898431053976077
21.15330111899665 272.7399907334127 0.6922475584990598
21.158528673950066 274.7322345324691 0.6940503229295637
21.16375622890348 274.9410763157702 0.6943655053940556
21.168983783856895 272.93276291758815 0.6916336141941025
21.17421133881031 269.8687148269397 0.6883112854533847
21.179438893763724 268.8670743863379 0.6867206832385402
21.184666448717138 267.91838802734526 0.686479372223968
21.189894003670553 269.6163356225301 0.6877827775912767
21.195121558623967 271.8176072968655 0.6884953654094711
21.20034911357738 276.24785194135075 0.6940846561124986
21.205576668530796 274.84608091885985 0.6921184281130748
21.21080422348421 270.99960538173775 0.6882627762585756
21.216031778437625 269.6808136883498 0.6871605631215085
21.22125933339104 271.58969925187233 0.6897478760461445
21.226486888344454 274.7329763674351 0.6940158084485986
21.231714443297868 275.5891026267374 0.6930893075902503
21.236941998251282 276.1842789645996 0.6926028221078964
21.242169553204697 273.14616884218304 0.6880466268491098
21.24739710815811 273.4473324077286 0.6880205430536975
21.252624663111526 271.6401633511709 0.6862283187387023
21.25785221806494 274.61228362802956 0.6894253705699641
21.263079773018355 274.83257809858003 0.6896727124464346
21.26830732797177 275.15672794284154 0.690436056348191
21.273534882925183 271.5787947323942 0.6862088418660116
21.278762437878598 269.63916264630814 0.684387638907107
21.283989992832012 269.0073893765683 0.6901695861608633
21.289217547785427 271.5830683570374 0.7035125556249422
21.29444510273884 270.36432876185194 0.7082250915360411
21.299672657692255 267.64271944812054 0.7098649276909296
21.30490021264567 268.3525681084811 0.7155138019548734
21.310127767599084 270.5852208530261 0.7222286657422468
21.3153553225525 269.86963966936935 0.7251554604383951
21.320582877505913 268.90474664396606 0.7276022442857552
21.325810432459328 267.1675291895282 0.7282689826314283
21.331037987412742 270.09819387527267 0.7353581431693432
21.336265542366156 271.16419506844375 0.7398374292602732
21.34149309731957 269.22307851074004 0.7394009507601986
21.346720652272985 267.4193747068904 0.739306377974977
21.3519482072264 264.37429169438167 0.7385261102472425
21.357175762179814 263.9731415713976 0.740167965157728
21.36240331713323 262.9515066063952 0.7412892905237815
21.367630872086643 263.10170660810496 0.7427170894318971
21.372858427040057 262.6361095885516 0.7439188558866275
21.378085981993472 261.31183666918236 0.7444435937348868
21.383313536946886 261.460401872177 0.7480276023162814
21.3885410919003 262.57812345838835 0.7520950556159748
21.393768646853715 263.97389554205586 0.7555481702707291
21.39899620180713 264.54842181104254 0.7586895363406393
21.404223756760544 266.5174174788029 0.7633598597475809
21.40945131171396 267.5582252114065 0.7674198530669661
21.414678866667373 269.2769617378181 0.7709760020791223
21.419906421620787 270.28536287815507 0.7734463589920537
21.4251339765742 273.11487934719844 0.7801884837917398
21.430361531527616 274.187717501932 0.7841906876107654
21.43558908648103 275.5902223627771 0.7879700521671339
21.440816641434445 271.22549386453403 0.7829412364616751
21.44604419638786 269.5258614809927 0.7815222241745287
21.451271751341274 268.7157624595595 0.7822233438486397
21.45649930629469 272.34055551848667 0.7879953963966518
21.461726861248103 274.86780172019934 0.7927342064528173
21.466954416201517 277.1775626296694 0.7970464280837858
21.47218197115493 275.68584242726837 0.7961904561081917
21.477409526108346 271.1320742674286 0.7918005980520956
21.48263708106176 269.5523799996617 0.7912645581491081
21.487864636015175 270.6868728026274 0.7960206314296824
21.49309219096859 274.4236000196845 0.8046271304679503
21.498319745922004 275.5039359195807 0.8091455061634203
21.503547300875418 275.373725591301 0.8102879325880986
21.508774855828833 278.3987668926811 0.8135435905826149
21.514002410782247 278.9119686178881 0.7960378623010184
21.51922996573566 280.1714382931379 0.7888112139394893
21.524457520689076 280.4589506983476 0.7824298375407295
21.52968507564249 280.25750442405615 0.7768963573145125
21.534912630595905 282.1103643288459 0.774921188994639
21.54014018554932 283.584221789062 0.7720297679186106
21.545367740502734 284.4323127664933 0.7710559777598122
21.550595295456148 281.8159396839664 0.7656661256122593
21.555822850409562 279.6891380219681 0.760757731337038
21.561050405362977 280.15933071028604 0.759383491510061
21.56627796031639 284.20269895188034 0.7619821582142491
21.571505515269806 285.5252648345212 0.762318197040819
21.57673307022322 287.1617101021537 0.7627333437387878
21.581960625176634 288.85224241444286 0.7638030167062232
21.58718818013005 291.1967220176526 0.7661922832899072
21.592415735083463 292.5533258106159 0.7670196881891774
21.597643290036878 291.82779701460464 0.7652783775865157
21.602870844990292 288.7342809456233 0.7595238295816283
21.608098399943707 287.98050257615427 0.7565277581899493
21.61332595489712 288.5578973631634 0.7553966531833702
21.618553509850535 286.291532988138 0.7498994522191735
21.62378106480395 285.3938247323135 0.7476880515926333
21.629008619757364 285.43726287635377 0.7472802456929101
21.63423617471078 285.809983202817 0.7486062004975247
21.639463729664193 286.6068326097613 0.748869389149828
21.644691284617608 286.4761713221211 0.747678189633555
21.649918839571022 286.29750845240824 0.7458910549712571
21.655146394524436 288.3823292274729 0.7487054647168193
21.66037394947785 289.31702942076794 0.748365607436807
21.665601504431265 288.3471603825528 0.7461690247382705
21.67082905938468 289.1375737084218 0.7461581788054715
21.676056614338094 291.3747916054231 0.7479047269155921
21.68128416929151 293.0922227801113 0.7504624325400396
21.686511724244923 293.81814423029 0.7509601536033848
21.691739279198337 292.43488392752516 0.7488885883981613
21.696966834151752 294.8887951055499 0.7517912906740032
21.702194389105166 294.8855219391366 0.7515746289923629
21.70742194405858 294.302791201468 0.750769658786298
21.712649499011995 293.16007829258365 0.7485926903896409
21.71787705396541 293.3752939392961 0.7478798527106971
21.723104608918824 292.2586752387152 0.7458670003310567
21.72833216387224 288.0156913290376 0.7393878945203574
21.733559718825653 284.4272589091179 0.7346379403315882
21.738787273779067 285.7749552811877 0.7358373033598079
21.74401482873248 291.42525871176383 0.743401499892433
21.749242383685896 295.8149652416146 0.7489331637684818
21.75446993863931 297.93831378568063 0.7515946116447207
21.759697493592725 299.27039518237433 0.7543010339281305
21.76492504854614 301.2371318959806 0.7563147312603613
21.770152603499554 303.3417518412681 0.7589165293452305
21.77538015845297 302.0092446915922 0.755374224808516
21.780607713406383 303.57379578156235 0.7559920623877155
21.785835268359797 308.47280358191176 0.7612225420429714
21.79106282331321 312.5228012368472 0.7656326886154365
21.796290378266626 313.98056639276774 0.7675507100102363
21.80151793322004 312.2166217401689 0.7649738962327325
21.806745488173455 312.0149704761929 0.7638092656588693
21.81197304312687 312.3070909995414 0.7631249477539328
21.817200598080284 314.2475782845338 0.7666661264604598
21.822428153033698 316.12046038896887 0.7695145182471358
21.827655707987113 318.1618390655431 0.7728251472163099
21.832883262940527 319.3240314938423 0.7733743780388528
21.83811081789394 317.2766305266137 0.7702098183791632
21.843338372847356 316.61473943758534 0.7687301896917456
21.84856592780077 314.5293408043775 0.7662236974747089
21.853793482754185 313.93138575956885 0.7653066497572303
21.8590210377076 314.16135167220904 0.7651054638903598
21.864248592661014 316.38268071309665 0.7677223467605898
21.869476147614428 318.9856159966913 0.7711665528529399
21.874703702567842 319.96028633025975 0.7725418080408969
21.879931257521257 319.2565125109411 0.7714000712161567
21.88515881247467 318.7010766587712 0.7705292101636825
21.890386367428086 319.014942037592 0.77031336651905
21.8956139223815 319.1501633940018 0.7704125210368415
21.900841477334914 316.52265640358917 0.7668968521718877
21.90606903228833 314.05785483565836 0.7644774922387064
21.911296587241743 314.05006419046424 0.7641400089926824
21.916524142195158 312.33254170242515 0.7626134087521068
21.921751697148572 310.96116042414775 0.7611431228927816
21.926979252101987 309.5625718316744 0.7583853705273336
21.9322068070554 311.9020239253846 0.7612714103794724
21.937434362008815 309.6868797422545 0.7579612402529345
21.94266191696223 310.18553338508 0.7577003789233877
21.947889471915644 309.5265577582335 0.7567993115949704
21.95311702686906 308.31441675065776 0.7542340050634462
21.958344581822473 309.44883813625125 0.7559443275497958
21.963572136775888 308.85251345520925 0.7546962548983333
21.968799691729302 307.96421691319495 0.7536142767102025
21.974027246682716 306.5165314860581 0.7513583126933034
21.97925480163613 304.67636494739725 0.7487354900819
21.984482356589545 303.42895842262806 0.747665081503248
21.98970991154296 304.03656479027035 0.7488811171704716
21.994937466496374 305.9891056336148 0.7509222169642451
22.00016502144979 308.8779029814102 0.7547313886832991
22.005392576403203 309.077370992204 0.7547443765189297
22.010620131356617 306.3841128981321 0.7515495671526576
22.015847686310032 306.57961137782826 0.7516559363883005
22.021075241263446 306.11046528983263 0.7501175022179339
22.02630279621686 306.4157219290273 0.7511996239682655
22.031530351170275 309.5333215132021 0.7546344951043478
22.03675790612369 308.0678672638057 0.7531719149633087
22.041985461077104 308.4444331076444 0.7527763627028179
22.04721301603052 308.2450196774255 0.751858676194044
22.052440570983933 309.33007652421344 0.7525743870670668
22.057668125937347 309.6181151495594 0.7523673903158076
22.06289568089076 310.46777986302595 0.7535655682712474
22.068123235844176 309.2077399843794 0.7519712046315531
22.07335079079759 305.44505615121415 0.7468834248531779
22.078578345751005 303.75767702421854 0.7444012227547261
22.08380590070442 305.42521775806443 0.7466333799857477
22.089033455657834 309.1689669865787 0.7515254751404846
22.09426101061125 312.9576408166737 0.7561305419519203
22.099488565564663 316.7638502342252 0.7601237670645338
22.104716120518077 319.22837269424554 0.7626159153104406
22.10994367547149 321.0813833684728 0.7648429640486089
22.115171230424906 319.1237642891848 0.7627636892556711
22.12039878537832 318.1970698074609 0.7623471941060221
22.125626340331735 315.5248793733538 0.7581891863484393
22.13085389528515 312.17204672939323 0.753796508973639
22.136081450238564 310.33447431482494 0.7520322633979777
22.141309005191978 309.8667019072332 0.7521656752946196
22.146536560145393 310.4037645792166 0.7533543671847023
22.151764115098807 311.8375630058283 0.7543920794057586
22.15699167005222 310.8429123764126 0.7533427050921963
22.162219225005636 312.83566121622744 0.7552894039340127
22.16744677995905 312.4895865645515 0.7544078135264164
22.172674334912465 313.7948569729354 0.756234531500189
22.17790188986588 312.04094336516016 0.7530002376001845
22.183129444819293 311.6471701347957 0.7533396566585732
22.188356999772708 311.86010024416197 0.7525988038252663
22.193584554726122 314.14096216404647 0.755383130745511
22.198812109679537 314.32781938354816 0.755723518849191
22.20403966463295 315.45714719280176 0.7565289375580074
22.209267219586366 315.59223577473836 0.7572888659008997
22.21449477453978 314.06478402647105 0.7549985702655878
22.219722329493194 312.76197185311935 0.7528937823807449
22.22494988444661 311.9013083968852 0.7520333817277448
22.230177439400023 310.85375658940296 0.749721061649642
22.235404994353438 313.4098642258189 0.7529076351672113
22.240632549306852 314.11178144852073 0.7534469675479212
22.245860104260267 314.34857371037117 0.7536028353957759
22.25108765921368 312.945797158431 0.7528106870970666
22.256315214167095 311.6570005345101 0.750803834465465
22.26154276912051 311.3870738700174 0.7504938525030628
22.266770324073924 310.8937168689606 0.7496491841835059
22.27199787902734 311.26277844976556 0.7497437506580206
22.277225433980753 311.83682985996046 0.7503880859321314
22.282452988934168 310.9060764483115 0.7487765441366702
22.287680543887582 309.116264851956 0.7472219273213121
22.292908098840996 306.2803588522802 0.7443421251401916
22.29813565379441 306.17596947756067 0.7441153816173603
22.303363208747825 302.6811030709098 0.7409668932730054
22.30859076370124 299.26761642210727 0.7366617908702596
22.313818318654654 299.3383430047899 0.736472006886313
22.31904587360807 301.5868438323756 0.7389498802723942
22.324273428561483 303.0520614231247 0.7394504573839924
22.329500983514897 301.3658942290908 0.7378585768660638
22.334728538468312 299.2699677429872 0.7352527901197375
22.339956093421726 297.37193988297633 0.7329546746917932
22.34518364837514 297.31426744735415 0.7326185481336646
22.350411203328555 294.23300120847654 0.7279819303106152
22.35563875828197 293.2026631140624 0.7270822431413622
22.360866313235384 293.1030848774367 0.7266870678257249
22.3660938681888 291.72986316232675 0.7251766429323891
22.371321423142213 291.44367757785943 0.7251126081438464
22.376548978095627 290.610383312588 0.7251109969985202
22.38177653304904 292.23772593247946 0.7272270640566717
22.387004088002456 291.04073400295533 0.7253450100416357
22.39223164295587 289.89399112124653 0.7233709726373612
22.397459197909285 286.60883126194534 0.7191516792620508
22.4026867528627 286.17772695793127 0.718557275669748
22.407914307816114 289.93135993675696 0.72357248354434
22.41314186276953 289.6489501743663 0.7222983280232935
22.418369417722943 290.1323575176693 0.7211776009764505
22.423596972676357 287.66813018302673 0.7180421682318484
22.42882452762977 286.78687277749475 0.7175668710468451
22.434052082583186 283.635761894581 0.7152304178281891
22.4392796375366 283.5421768998928 0.7149063755717593
22.444507192490015 283.26863042845537 0.7136697853331132
22.44973474744343 282.2021043351561 0.7126973781008722
22.454962302396844 280.7816895849117 0.7113832604649328
22.460189857350258 277.4869868245288 0.7081468128208954
22.465417412303673 276.4372995603342 0.7048274829736471
22.470644967257087 276.84836490149615 0.704854573392186
22.4758725222105 277.8414923729153 0.706328687072028
22.481100077163916 280.46801601646393 0.7111104588539606
22.48632763211733 282.67828683289906 0.7138304744335665
22.491555187070745 279.9576431206469 0.7109806486590751
22.49678274202416 279.07701476443276 0.7098617992542977
22.502010296977573 277.980841927671 0.709911775257429
22.507237851930988 277.32930172731767 0.7090356864105863
22.512465406884402 277.28695923864944 0.708637833294864
22.517692961837817 278.58967326889643 0.7093134513753226
22.52292051679123 278.5948096507429 0.7092665207414329
22.528148071744646 276.33856460018643 0.7064388474507679
22.53337562669806 274.0889267174977 0.7023305312536348
22.538603181651474 273.27166561983285 0.7015980922716769
22.54383073660489 274.5638885625787 0.7021310196286576
22.549058291558303 276.9691093040381 0.7053399167036819
22.554285846511718 277.99443928516627 0.7062486158345698
22.559513401465132 279.02292298398595 0.7064949654087933
22.564740956418547 276.99592383043165 0.7033050600903274
22.56996851137196 278.39331677591605 0.7064744897862116
22.575196066325375 276.78065034837397 0.7042359977469306
22.58042362127879 277.78452055108136 0.7052686801984631
22.585651176232204 276.26484425677563 0.7027796200527501
22.59087873118562 275.63146978449123 0.7025572353542757
22.596106286139033 274.5053290462438 0.7019636592493466
22.601333841092448 271.8466090099437 0.6977378641681388
22.606561396045862 275.16077463947795 0.7019210691677242
22.611788950999276 275.36923576724087 0.7015994795730743
22.61701650595269 277.2366938005039 0.7047777999302506
22.622244060906105 273.7279913538842 0.7007491421309577
22.62747161585952 271.494789346605 0.6983305355574816
22.632699170812934 272.67001403331227 0.6994593967894654
22.63792672576635 274.03964903791046 0.7004838424780809
22.643154280719763 276.4321011376937 0.703595081866086
22.648381835673177 275.83473617763883 0.7023257421841443
22.653609390626592 276.165802467783 0.7030341054301795
22.658836945580006 274.1076507146164 0.6996840380565343
22.66406450053342 272.8038313233648 0.6991060656177454
22.669292055486835 272.5710500135936 0.6990845115192199
22.67451961044025 273.75295938915787 0.7014205891267364
22.679747165393664 275.738515262834 0.7031868308642275
22.68497472034708 276.0785905777266 0.702889436861653
22.690202275300493 276.52896222660684 0.7031641013700733
22.695429830253907 277.4719849824776 0.7045037387590843
22.70065738520732 277.1488506278596 0.7052917415595802
22.705884940160736 272.55849355605136 0.6994802702728347
22.71111249511415 271.6145350099778 0.6972448269367897
22.716340050067565 273.471617695931 0.6991849824067691
22.72156760502098 276.36182237954824 0.7022078068116894
22.726795159974394 275.08724952692455 0.7011139819977633
22.73202271492781 274.5691173038537 0.7005088467028003
22.737250269881223 275.48524906545276 0.7024768547958901
22.742477824834637 274.4454332321061 0.7018105131373614
22.74770537978805 277.42976101226714 0.7069614599801816
22.752932934741466 278.1652527630173 0.7064257139681337
22.75816048969488 281.6425666385545 0.7095372172522051
22.763388044648295 280.3979346811027 0.7070371661840438
22.76861559960171 281.1334230111016 0.7085335928623059
22.773843154555124 283.62218419960845 0.7116746429644636
22.779070709508538 286.4647661398752 0.7147656033527463
22.784298264461952 286.47759813766845 0.7143466872396405
22.789525819415367 285.0568927048732 0.7125134851441238
22.79475337436878 286.73856453766507 0.7144571869276989
22.799980929322196 286.9047076935515 0.7143695624587908
22.80520848427561 286.94318623804884 0.7139831443454694
22.810436039229025 284.41593797194474 0.7096568305343578
22.81566359418244 286.3635146490077 0.7121995133157242
22.820891149135853 288.4921296377102 0.715588676096221
22.826118704089268 285.9444468373779 0.7123719154955677
22.831346259042682 287.99204298022994 0.7150603801042168
22.836573813996097 288.80837250180355 0.7155959050406263
22.84180136894951 292.61043640977914 0.7203851889081154
22.847028923902926 291.459602660158 0.7189455407253952
22.85225647885634 291.6480231292007 0.7198395972836447
22.857484033809754 294.2389190762187 0.7230396503841324
22.86271158876317 295.31848206015087 0.7244418646468211
22.867939143716583 291.5764389347667 0.7187748300784715
22.873166698669998 288.1476088953414 0.7145472040259733
22.878394253623412 290.8401234848206 0.7176153495647287
22.883621808576827 296.1158796248036 0.7247446427729728
22.88884936353024 299.1642775991586 0.7293502852578654
22.894076918483655 297.2499244585463 0.7276551017839666
22.89930447343707 293.57364151938975 0.7221849847920628
22.904532028390484 292.3063465921778 0.7197727023752627
22.9097595833439 292.733380536934 0.720385738927904
22.914987138297313 292.033021792714 0.7204220384717085
22.920214693250728 291.9505018493577 0.7198357880183814
22.925442248204142 291.1541976870719 0.7183814755280643
22.930669803157556 291.6922262034756 0.7188347696651137
22.93589735811097 292.70407063262047 0.7202997078461292
22.941124913064385 293.9042750334223 0.7204410875771541
22.9463524680178 296.21936779282447 0.7238156519449643
22.951580022971214 295.0823791851687 0.7217474552948673
22.95680757792463 294.23325561723766 0.7212173620708386
22.962035132878043 292.8764042253763 0.7195827427446394
22.967262687831457 289.8616532285356 0.7162358360233758
22.972490242784872 293.2429722492922 0.7201272675289813
22.977717797738286 295.2861206812586 0.7229462689126587
22.9829453526917 295.1565188636869 0.7233757330914442
22.988172907645115 291.6988361441555 0.719131652929112
22.99340046259853 290.92635711103486 0.7174178956279088
22.998628017551944 291.0918217692821 0.7181855438082674
23.00385557250536 290.1970803110096 0.7165903840913315
23.009083127458773 288.0236660776809 0.7144538348011414
23.014310682412187 285.4655479618462 0.7108411042597677
23.0195382373656 288.6935491168382 0.7146811054545391
23.024765792319016 291.07603973522964 0.7173488391527788
23.02999334727243 292.5011247634779 0.7184289680155701
23.035220902225845 289.6190920185347 0.7147347553074077
23.04044845717926 287.38436120831096 0.7116582179762032
23.045676012132674 285.4975437137727 0.7087096083612469
23.05090356708609 284.7767429865476 0.7082782640895159
23.056131122039503 286.06652494762193 0.7095013282128814
23.061358676992917 289.86742499853415 0.7153906524904492
23.06658623194633 289.0867808895858 0.715018967334624
23.071813786899746 284.85577054067465 0.7087503413142721
23.07704134185316 283.56782694680726 0.7071636635321903
23.082268896806575 286.1260631645631 0.7108014257964175
23.08749645175999 287.31553320886553 0.7125096738437041
23.092724006713404 286.0236620137427 0.7109076965933884
23.097951561666818 286.2712705360639 0.710139059821943
23.103179116620232 284.79980940277915 0.7089295851869651
23.108406671573647 285.0002667747163 0.7088539402329743
23.11363422652706 284.7859627794837 0.7090340045465209
23.118861781480476 284.77434265850803 0.7094581976336303
23.12408933643389 282.2955236562019 0.7069699262525087
23.129316891387305 282.13750398761795 0.7072080831904941
23.13454444634072 282.5931936345979 0.7066939982449879
23.139772001294133 285.6170984791509 0.7087447768215622
23.144999556247548 286.6391556024236 0.7095654791055369
23.150227111200962 286.7099162531705 0.7096932933662888
23.155454666154377 286.488358941417 0.7102196536577149
23.16068222110779 285.23590892407464 0.7083865831587753
23.165909776061206 286.3948735603828 0.7096936094721905
23.17113733101462 285.21306024423006 0.7079964963331548
23.176364885968034 283.7353704288377 0.7062835021395765
23.18159244092145 281.78528531384774 0.7035144571877472
23.186819995874863 280.9116960369844 0.7021683433464141
23.192047550828278 282.47434526572147 0.7038484944735239
23.197275105781692 283.94043374224793 0.7056630883034691
23.202502660735107 282.9249555432643 0.7050594984913432
23.20773021568852 282.1985908890071 0.7043988477082302
23.212957770641935 279.0850566831052 0.699588954761806
23.21818532559535 279.3651508241524 0.6997083517717683
23.223412880548764 277.37264889142153 0.6983775251807696
23.22864043550218 280.1350403827892 0.7026679014316874
23.233867990455593 281.51303042945267 0.7043393188181939
23.239095545409008 284.1962236767104 0.7070859074682829
23.244323100362422 286.18175709173454 0.7095231314018419
23.249550655315836 285.2415322146284 0.7097309925877177
23.25477821026925 283.7039474111175 0.7077135755367668
23.260005765222665 281.6021994963237 0.7057067832248406
23.26523332017608 283.407981709502 0.706886070642627
23.270460875129494 284.99752507205034 0.7081895926386134
23.27568843008291 285.9881615837079 0.7084550926839636
23.280915985036323 281.92574122616185 0.7027530319084436
23.286143539989737 283.12178213929565 0.7055687067726365
23.291371094943152 284.9449657857898 0.7080772312281934
23.296598649896566 286.92925353133677 0.7107828222269421
23.30182620484998 285.9507311378826 0.7096460176087136
23.307053759803395 281.96073572277044 0.7042384097947793
23.31228131475681 280.8895950632273 0.7033597839342058
23.317508869710224 283.793283460923 0.7059636245205763
23.32273642466364 287.6342623039578 0.7093711408462352
23.327963979617053 288.95046287541055 0.7103457488197179
23.333191534570467 286.9489503781732 0.7086215848016432
23.33841908952388 285.703660180771 0.7084807579621829
23.343646644477296 283.24400237373237 0.706578602254932
23.34887419943071 281.05123197483306 0.7033006610960117
23.354101754384125 281.6402368700812 0.704230517977854
23.35932930933754 282.3585208698127 0.7036469305501011
23.364556864290954 284.75553044335 0.7056672066825761
23.369784419244368 284.5163720129762 0.7040369976213386
23.375011974197783 285.39772425057697 0.7052684828240049
23.380239529151197 287.09306982089873 0.7083010851489618
23.38546708410461 287.1919592339438 0.7088628988491664
23.390694639058026 288.5041513377044 0.7112705533544179
23.39592219401144 287.5077394830686 0.7093252264489585
23.401149748964855 287.29091467772827 0.7094178777762001
23.40637730391827 286.74882011765726 0.709508402348939
23.411604858871684 286.1657743962663 0.7085086614095424
23.416832413825098 288.18486393042525 0.7109852354942701
23.422059968778512 287.1682447469797 0.7092740849604283
23.427287523731927 287.7755112153109 0.7103364917677983
23.43251507868534 287.381271670682 0.7093685547951829
23.437742633638756 287.1752749950459 0.7081702028354275
23.44297018859217 288.8703554643707 0.7106542508249386
23.448197743545585 290.3182116364996 0.7121243053433816
23.453425298499 294.01143918957024 0.7172304576324096
23.458652853452413 294.563830511229 0.7180244900268187
23.463880408405828 296.44071436106424 0.7202211260071666
23.469107963359242 292.39085265088227 0.7151784994054142
23.474335518312657 292.80743671913916 0.7145389460513034
23.47956307326607 293.3786634441555 0.7148177672966134
23.484790628219486 296.8099827897109 0.7188907513265891
23.4900181831729 297.2647785746087 0.719701100408227
23.495245738126314 297.0443767741844 0.7192768160727518
23.50047329307973 296.86116576406016 0.7181996446867356
23.505700848033143 295.7370436216249 0.71688579253546
23.510928402986558 295.14153020969695 0.7159389967028319
23.516155957939972 296.19939698853113 0.7180417371775815
23.521383512893387 296.2707062859604 0.7185476044987139
23.5266110678468 295.4746011238724 0.7177352876570762
23.531838622800215 294.99785084310867 0.7166233037700643
23.53706617775363 296.12711253075514 0.7169443351420868
23.542293732707044 298.3484628260059 0.7192033861588513
23.54752128766046 300.0520882876441 0.7211017682735121
23.552748842613873 303.39144935681077 0.7244346835486638
23.557976397567288 303.77333089942846 0.7243708674242101
23.563203952520702 303.4991258501592 0.7242580577841791
23.568431507474116 302.5691344961864 0.7230534223063101
23.57365906242753 300.3470423861921 0.7200227200904743
23.578886617380945 295.55694042694654 0.7126374197003111
23.58411417233436 290.27120194258356 0.7062510494888052
23.589341727287774 290.8794731547763 0.7068524842828359
23.59456928224119 293.0409786669869 0.7099067503734231
23.599796837194603 296.50169734410815 0.7147505176824058
23.605024392148017 295.70870041129734 0.7134977790676531
23.610251947101432 297.98848401466614 0.7153763285194811
23.615479502054846 299.40068458610574 0.7163534788921113
23.62070705700826 299.4487956822244 0.7159885248458794
23.625934611961675 298.5017571235486 0.7154933008032289
23.63116216691509 295.44089736183366 0.7116309907811944
23.636389721868504 294.9656872118785 0.7103592972761226
23.64161727682192 293.24022142224175 0.7077826083485786
23.646844831775333 292.898451404753 0.7072027739420647
23.652072386728747 294.3502719768532 0.7097380930346094
23.65729994168216 296.03019246067345 0.7117946445751362
23.662527496635576 296.15235623954226 0.7120921467736336
23.66775505158899 293.3507327514298 0.7085281718669466
23.672982606542405 292.3749746217088 0.7067578298757139
23.67821016149582 293.6393732517571 0.7073094106732246
23.683437716449234 294.59015041966575 0.7076182833382407
23.688665271402648 295.3027638304295 0.7081352301530106
23.693892826356063 296.05750768830717 0.7092014102332515
23.699120381309477 295.4868630857534 0.7081121434213665
23.70434793626289 298.8744238506445 0.711573723399044
23.709575491216306 299.0661196620643 0.7113072818752371
23.71480304616972 296.6679439187372 0.7078513675155111
23.720030601123135 292.3705128951844 0.7023682117475603
23.72525815607655 293.5746144562176 0.7040981841756382
23.730485711029964 297.5531830571989 0.7095832991926773
23.735713265983378 300.50693123805473 0.7133499963753615
23.740940820936792 299.3805643472115 0.712222018843188
23.746168375890207 300.4577962119372 0.7124958176255436
23.75139593084362 298.56835224599854 0.7097852212557175
23.756623485797036 297.68679707162687 0.7081937497060254
23.76185104075045 298.0619222956885 0.7086018753629987
23.767078595703865 298.3805342771573 0.7088521059023657
23.77230615065728 296.94662627772027 0.7064544207746996
23.777533705610693 294.5024464495559 0.7028845581611883
23.782761260564108 297.8639919477995 0.7060019030998742
23.787988815517522 301.42489806021126 0.7096396103048058
23.793216370470937 302.8645084629406 0.7115554671755349
23.79844392542435 304.0287511303219 0.713277899868889
23.803671480377766 305.146821747287 0.7148907668055506
23.80889903533118 303.9676722468488 0.7125254107052419
23.814126590284594 302.31075076172755 0.7097825661940644
23.81935414523801 300.36668322632084 0.7082457127095371
23.824581700191423 298.3684297429261 0.7055674908126882
23.829809255144838 296.89722761968676 0.7043176335963096
23.835036810098252 298.21570426814515 0.7050803219853038
23.840264365051667 300.2149104242473 0.7065180675045083
23.84549192000508 299.5213029655286 0.7049998869255324
23.850719474958495 302.1350617100169 0.7068209560015755
23.85594702991191 300.3682760597248 0.7051994947522993
23.861174584865324 302.111501899594 0.7084312818039218
23.86640213981874 299.3350223884109 0.7048005466282914
23.871629694772153 301.9587899335086 0.7085390241706587
23.876857249725568 299.7453746258288 0.7049713720886674
23.882084804678982 300.2892852702463 0.705249104707135
23.887312359632396 298.38830098079245 0.702057219400728
23.89253991458581 301.203467300383 0.7046427329182912
23.897767469539225 301.6091036443883 0.7044957881488652
23.90299502449264 301.5757413963765 0.7037821026161316
23.908222579446054 297.5179774777992 0.6988540207901888
23.91345013439947 295.26315364070666 0.6967300468278889
23.918677689352883 295.10971750146075 0.6964045955142528
23.923905244306297 297.0997281646358 0.6985540339158843
23.929132799259712 301.2144963461118 0.7026407572331934
23.934360354213126 302.8502834267011 0.70537792017411
23.93958790916654 301.3698925693243 0.7042421967911063
23.944815464119955 298.39415895427004 0.7014447051344759
23.95004301907337 295.6232129683038 0.698702253537073
23.955270574026784 293.5591104449514 0.6968339617748645
23.9604981289802 291.3930622905563 0.6948441030191163
23.965725683933613 292.88980614327687 0.6961806007099669
23.970953238887027 293.834559078711 0.6964024297836962
23.97618079384044 296.98060605973427 0.6993743485798597
23.981408348793856 298.17009895436104 0.6994078124999401
23.98663590374727 296.2900114641891 0.69686908788579
23.991863458700685 297.0581453490707 0.697639089841961
23.9970910136541 296.6443899294553 0.6976206875612547
24.002318568607514 300.0763090737288 0.7034453284479182
24.007546123560928 298.1542697117266 0.7007771530213095
24.012773678514343 297.33927035398256 0.7003842324162172
24.018001233467757 296.3052764985686 0.6978887680987289
24.02322878842117 297.07900650632246 0.698385299151145
24.028456343374586 298.5829249512261 0.7002748543564904
24.033683898328 299.72515970868363 0.7020156336408806
24.038911453281415 298.4584835776468 0.7010551437640795
24.04413900823483 299.4197534054566 0.7015512502499524
24.049366563188244 298.3576881018965 0.7013294697315028
24.054594118141658 299.8627292554474 0.7033197530145183
24.059821673095072 299.10398032937707 0.702767720422416
24.065049228048487 297.64454949777866 0.7018933576608886
24.0702767830019 295.660441382246 0.7123348477423647
24.075504337955316 296.6229989076395 0.7225960584306321
24.08073189290873 298.1838651918242 0.7303396088900239
24.085959447862145 298.83757976599 0.7361673949143044
24.09118700281556 298.0632294566278 0.7390946224436349
24.096414557768973 296.6491620482778 0.7412443918639017
24.101642112722388 297.8957916390069 0.7466145369150715
24.106869667675802 297.4715746844426 0.749587895856378
24.112097222629217 295.454868132067 0.7513691814592669
24.11732477758263 293.15157090213495 0.7517669289928156
24.122552332536046 292.2651089636813 0.7539989091597291
24.12777988748946 294.34087519938635 0.7604856051326857
24.133007442442874 295.11479242235663 0.7647649877803215
24.13823499739629 295.45323113727665 0.7679975686523515
24.143462552349703 296.50543005448105 0.7715454159354392
24.148690107303118 295.47085024936246 0.7740247898142982
24.153917662256532 295.4146600397317 0.777668221731505
24.159145217209947 294.26594318451436 0.779613110515159
24.16437277216336 293.1441440346685 0.780070043007258
24.169600327116775 291.9968007915817 0.7809883165269237
24.17482788207019 291.9164303443097 0.7843765455096883
24.180055437023604 294.3661667589229 0.7920265265046489
24.18528299197702 292.6955294090974 0.7925387947687051
24.190510546930433 290.7943147859488 0.791553753837442
24.195738101883848 289.27053816776646 0.7911497138216892
24.200965656837262 290.77855406177156 0.7956642587578006
24.206193211790676 294.5656452365953 0.8045298640930828
24.21142076674409 295.2252051033652 0.8078147483810552
24.216648321697505 297.4860034788077 0.8135449696285835
24.22187587665092 299.13245584973834 0.8171926939808591
24.227103431604334 303.555501651868 0.8258017951875235
24.23233098655775 302.3659837732241 0.8268102050326606
24.237558541511163 302.68215045210445 0.8305757748574799
24.242786096464577 301.4659126611642 0.8310694661227962
24.248013651417992 306.0645490849321 0.8400391671256765
24.253241206371406 306.5465375233214 0.8419306267852076
24.25846876132482 304.9834092889577 0.8416461490875012
24.263696316278235 300.23754592778045 0.8383077609659775
24.26892387123165 298.0420049206163 0.8371454007894149
24.274151426185064 295.26613256215444 0.834068801169869
24.27937898113848 295.2289693056313 0.8351411397978986
24.284606536091893 297.8955743287688 0.8406587112941054
24.289834091045307 299.6317698212806 0.8448729613605763
24.29506164599872 299.5885275454565 0.8475737129833572
24.300289200952136 299.32276230080436 0.8506866630556636
24.30551675590555 298.27665070779 0.853334311273929
24.310744310858965 293.89262280122244 0.8481477735643917
24.31597186581238 293.69214818847956 0.849455630617606
24.321199420765794 292.48443199061643 0.8497203609629433
24.326426975719208 295.02468155991954 0.8569831289755458
24.331654530672623 294.6265730954094 0.8582683205139261
24.336882085626037 297.68673787725334 0.8633711092574409
24.34210964057945 300.11797140696217 0.8673129054255364
24.347337195532866 298.65168440885606 0.8671476260010332
24.35256475048628 294.9026507650165 0.8635951067195382
24.357792305439695 291.88863506653314 0.8606148112648835
24.36301986039311 289.15381291359887 0.8578589056842839
24.368247415346524 290.1701442826671 0.8610226745427948
24.373474970299938 294.0947764377521 0.8687788212475077
24.378702525253352 296.1576900211206 0.8743371482401707
24.383930080206767 301.0370811402151 0.8839577084709245
24.38915763516018 302.26221561426587 0.889300521246501
24.394385190113596 303.6790176420864 0.8932210097027263
24.39961274506701 298.4159151337291 0.8882249651397912
24.404840300020425 298.5436517813229 0.8904514887391282
24.41006785497384 300.88811028473515 0.8976805254397048
24.415295409927253 300.53349116510174 0.8992942910501486
24.420522964880668 293.1801172101096 0.8892367669371436
24.425750519834082 290.14275346477655 0.8856798386179983
24.430978074787497 294.5748643301637 0.8951296733753304
24.43620562974091 301.0517961134156 0.9081502774104934
24.441433184694326 301.8328853837568 0.9137954107479347
24.44666073964774 301.3816607016733 0.9146130944693421
24.451888294601154 300.830918634379 0.915484702389141
24.45711584955457 302.85822753656964 0.9190677911720798
24.462343404507983 303.3970489607559 0.9216100725519917
24.467570959461398 304.8986198404903 0.9271080216170247
24.472798514414812 307.83158509365353 0.9344841500600775
24.478026069368227 308.3195937707785 0.9381283045528268
24.48325362432164 307.0079457894222 0.938502454292031
24.488481179275055 308.0440918332699 0.9425668044101231
24.49370873422847 309.4029904628715 0.9489070752796439
24.498936289181884 309.44004778515995 0.9516101608121122
24.5041638441353 308.2809329504236 0.9520885758571546
24.509391399088713 308.1518113091748 0.9521833804887506
24.514618954042128 309.09303708581695 0.9554093985064201
24.519846508995542 307.168729461158 0.9535543649181293
24.525074063948956 304.00778691437074 0.9505143210889939
24.53030161890237 300.19305625381253 0.945481091814628
24.535529173855785 302.6231498952595 0.952019528831366
24.5407567288092 302.2755609946418 0.954499952956671
24.545984283762614 303.084343070521 0.9585071374663848
24.55121183871603 301.6683596515787 0.9584633806569598
24.556439393669443 302.31234519765553 0.9611073818242706
24.561666948622857 307.750905736143 0.9722499107153875
24.566894503576272 309.90550831604594 0.9782436913685476
24.572122058529686 309.11489469567977 0.9794612491050747
24.5773496134831 307.1339826042457 0.9808733067079164
24.582577168436515 303.4431773370661 0.9780279765750548
24.58780472338993 307.7208237673025 0.9869109948092482
24.593032278343344 312.18089111620134 0.9954763196286036
24.59825983329676 315.6731403447654 1.0024016196370715
24.603487388250173 311.2476232997352 0.9997271125413112
24.608714943203587 309.815205348177 0.9994875681359655
24.613942498157 311.88392139621936 1.0065980037676618
24.619170053110416 315.27300829757576 1.0139977334158594
24.62439760806383 308.8393978084692 1.0049770981134782
24.629625163017245 304.9806838225334 0.9985856179697092
24.63485271797066 306.0390646567352 1.0027650011178042
24.640080272924074 307.5219181013153 1.009251447274845
24.645307827877488 308.2613507597326 1.0146787606064778
24.650535382830903 306.79710241821357 1.014410883076928
24.655762937784317 305.25964098748267 1.0142364581614853
24.66099049273773 302.5153091726987 1.010934781774656
24.666218047691146 302.67557779337443 1.0152306210271407
24.67144560264456 304.4813641387574 1.0212137625633155
24.676673157597975 305.25229202622415 1.0258574224342043
24.68190071255139 302.00241904612153 1.0215307216314389
24.687128267504804 298.69447208687427 1.017697726735011
24.692355822458218 297.5276591912228 1.0171481756012968
24.697583377411632 295.09924792907486 1.0164245599566009
24.702810932365047 296.4175382831259 1.0204909384367868
24.70803848731846 294.35087141857576 1.0191753443603235
24.713266042271876 292.5539901808351 1.0175517419006392
24.71849359722529 295.23920672986577 1.0257897170349435
24.723721152178705 297.66067183850157 1.0325460167740805
24.72894870713212 301.78455468191015 1.0429113205288518
24.734176262085533 300.8226846437245 1.0439051111043327
24.739403817038948 302.0237782505026 1.0493227183631728
24.744631371992362 301.03827510551264 1.050514531681602
24.749858926945777 303.556771485689 1.0583002082941095
24.75508648189919 302.1839645015306 1.058952713700277
24.760314036852606 302.147611997057 1.0620576102131318
24.76554159180602 301.909355737855 1.0644666485046181
24.770769146759434 302.4005462353201 1.0685854489591036
24.77599670171285 304.00494980079446 1.0742393011278033
24.781224256666263 298.0510517545326 1.0667842877099305
24.786451811619678 297.95838979880085 1.0705212782909714
24.791679366573092 296.3890086299551 1.069453409551269
24.796906921526507 302.6231699448554 1.0828795848185
24.80213447647992 300.3022771936204 1.0788611458589308
24.807362031433335 298.5488883438488 1.0784441531171156
24.81258958638675 292.870309493925 1.0708494909475095
24.817817141340164 294.06296759139735 1.0754012768953543
24.82304469629358 295.31784877400514 1.0833260491020085
24.828272251246993 297.9793050225221 1.090827368905684
24.833499806200408 298.15284625236126 1.094740547943016
24.838727361153822 295.40604071415373 1.089142722852806
24.843954916107236 295.71719575657 1.0926225772411198
24.84918247106065 297.2788226523361 1.0986100277055133
24.854410026014065 298.71190318649826 1.104962009850033
24.85963758096748 298.44125280372657 1.106254909385586
24.864865135920894 296.32827366996173 1.1050190400764208
24.87009269087431 297.1832596284083 1.1091827260737595
24.875320245827723 299.18246651724706 1.1181515285417158
24.880547800781137 303.65767113356833 1.1315667392059134
24.885775355734552 301.9956389180804 1.1326344948104843
24.891002910687966 303.022280514278 1.1368025121126326
24.89623046564138 302.3234387548286 1.136790893261506
24.901458020594795 301.37389355179494 1.1375902815286842
24.90668557554821 302.9820097874399 1.1445294270905784
24.911913130501624 302.8451854753319 1.147767852253805
24.91714068545504 303.02884012932293 1.151692354669979
24.922368240408453 301.1224675746373 1.1494447428462802
24.927595795361867 301.54631508948296 1.1535252444364636
24.93282335031528 300.0882500979514 1.1545220108995233
24.938050905268696 302.75543958484855 1.1638865296312408
24.94327846022211 303.8489661886986 1.1673612022229902
24.948506015175525 306.9742817923199 1.1766671600144794
24.95373357012894 308.92944198104436 1.1821492479067333
24.958961125082354 308.21278706434606 1.187199483747479
24.964188680035768 311.430044453561 1.197702318429242
24.969416234989183 310.7886437643173 1.2012936397412697
24.974643789942597 313.46153680857395 1.207736250034954
24.97987134489601 309.8213181690363 1.2028572033564224
24.985098899849426 307.24340051252466 1.1994525314552569
24.99032645480284 301.3269437093432 1.1901196900068396
24.995554009756255 298.2283891111591 1.1862170144116462
25.00078156470967 298.1224443945261 1.1905607426517077
25.006009119663084 302.0873033228384 1.202779674860592
25.011236674616498 304.27081758921594 1.212165684139612
25.016464229569912 305.7576423305772 1.2189533236322019
25.021691784523327 304.5858466598409 1.2191358589228172
25.02691933947674 305.0751494795019 1.2215088093868878
25.032146894430156 306.19549773443947 1.2252045747048812
25.03737444938357 306.2917827813158 1.2291262667377785
25.042602004336985 307.1679878508646 1.235714330908373
25.0478295592904 309.0851695208126 1.2442834612262317
25.053057114243813 315.8657076962902 1.265543166871663
25.058284669197228 315.14925184158716 1.2688785162541036
25.063512224150642 311.0923891275878 1.263989872764742
25.068739779104057 307.0656379594454 1.2590440935493297
25.07396733405747 305.7063421491807 1.2598287971149444
25.079194889010886 309.4744470182655 1.2733655642423614
25.0844224439643 307.9813786217515 1.276986731194408
25.089649998917714 313.45022660397495 1.2913823722304103
25.09487755387113 314.3270327426035 1.2970810683899359
25.100105108824543 317.48450321230945 1.3039881948612229
25.105332663777958 313.9309168789999 1.3009359844640527
25.110560218731372 310.10533123266146 1.2963502275912677
25.115787773684787 305.6815430740922 1.290978919344268
25.1210153286382 300.1549458642369 1.281096046881032
25.126242883591615 294.7702369208482 1.2720201216338274
25.13147043854503 290.2780663715985 1.2642611943308186
25.136697993498444 292.3655421743693 1.2742263684565247
25.14192554845186 302.8107855536536 1.3044946861890765
25.147153103405273 313.04624821569655 1.3358764461526205
25.152380658358688 320.18619718264 1.357142808973713
25.157608213312102 318.0228496004667 1.3557819470582293
25.162835768265516 318.15277628873866 1.3566369532811127
25.16806332321893 315.216390955381 1.3535210445002743
25.173290878172345 311.99732399689634 1.3502211085387636
25.17851843312576 306.4557287737586 1.341855346587349
25.183745988079174 304.85090519703687 1.3405365833864165
25.18897354303259 302.64942759684425 1.3406908588626132
25.194201097986003 302.9127175169107 1.3470600644833404
25.199428652939417 302.37039610012954 1.350778209497091
25.204656207892832 306.50969596497066 1.366232233328017
25.209883762846246 311.30631134003346 1.3808989923518709
25.21511131779966 318.46027152524607 1.402598717810286
25.220338872753075 313.9759747051662 1.3955176988404783
25.22556642770649 310.9534048108958 1.394247386931032
25.230793982659904 309.0200838786327 1.3954304855210544
25.23602153761332 318.0533055225556 1.420943770029475
25.241249092566733 315.81658018381984 1.4215035241674452
25.246476647520147 311.52289582145283 1.4174704034754735
25.25170420247356 308.95330669340296 1.4197921794600572
25.256931757426976 315.5379745585081 1.4383857560939313
25.26215931238039 321.3578626486268 1.4551634293023858
25.267386867333805 320.9438773207867 1.4548679251835799
25.27261442228722 319.90413460653133 1.4590203422896202
25.277841977240634 321.7621237944144 1.4697458424310639
25.283069532194048 325.30677459827484 1.4830990720585175
25.288297087147463 326.9475047838703 1.4922280817009357
25.293524642100877 328.6881013296071 1.5036142531568082
25.29875219705429 330.2674654192412 1.5165711133357773
25.303979752007706 325.2073750134662 1.5114030450170999
25.30920730696112 319.9741454474775 1.5057309867441455
25.314434861914535 312.03037007851276 1.4906354311961405
25.31966241686795 315.38041567687037 1.5059449219917491
25.324889971821364 317.60668004456755 1.5160758707161657
25.330117526774778 318.7942113587943 1.5243885363338001
25.335345081728192 317.3167445737162 1.5247774356927148
25.340572636681607 317.4778530989668 1.5294775720008453
25.34580019163502 318.84326055346145 1.5390065762797394
25.351027746588436 314.31985170040986 1.5340281459055758
25.35625530154185 310.733353183359 1.5316993380055677
25.361482856495265 305.34209720984114 1.523891250653879
25.36671041144868 311.4858124423053 1.5510960500029112
25.371937966402093 314.6607614413401 1.563915169278538
25.377165521355508 321.48820467247367 1.5856472655473703
25.382393076308922 318.884204284293 1.5839378736108076
25.387620631262337 319.8895835577399 1.5929132891932636
25.39284818621575 315.3850410607109 1.5895055911108402
25.398075741169166 319.78152287399496 1.6044340506872536
25.40330329612258 318.1817142340034 1.609068733341614
25.408530851075994 321.16996871468496 1.622925699607416
25.41375840602941 321.8249755007254 1.6346689101100427
25.418985960982823 321.2753220902882 1.639672039807811
25.424213515936238 319.17670470045186 1.6439448732984383
25.429441070889652 314.6181569438281 1.6374873497656839
25.434668625843067 314.73917985302154 1.6457995928130538
25.43989618079648 319.63757098492357 1.663648795789602
25.445123735749895 318.8694673084173 1.6677711170280234
25.45035129070331 320.3267262380723 1.677033258195715
25.455578845656724 317.2847715681553 1.6778934434728199
25.46080640061014 320.82250134014026 1.700294172984794
25.466033955563553 316.43810123181305 1.6978012199889447
25.471261510516968 323.1647510055652 1.7290006226326569
25.476489065470382 323.9834412248283 1.7350222824809574
25.481716620423796 324.8361429323718 1.746227855771901
25.48694417537721 317.5747731292685 1.726675028336664
25.492171730330625 316.0825912096071 1.732709816396083
25.49739928528404 310.8773770145374 1.7273522559053571
25.502626840237454 311.94719503663293 1.741279639819991
25.50785439519087 305.1595984776369 1.7363055718330238
25.513081950144283 305.94238241560834 1.7442632160415155
25.518309505097697 308.06866588088985 1.7613694373176358
25.523537060051112 312.58911517361656 1.7751926036440049
25.528764615004526 322.7491624696485 1.8140264570128524
25.53399216995794 322.46381727197945 1.8180742704406558
25.539219724911355 321.4543644586467 1.8279275797446477
25.54444727986477 316.34936359660406 1.8232131140491794
25.549674834818184 320.5954227650304 1.851404238395405
25.5549023897716 328.7806861730577 1.8832020711369486
25.560129944725013 331.5027095341858 1.9037979880228453
25.565357499678427 331.1838572543227 1.9100048178099773
25.57058505463184 328.83923549935497 1.9180145780253728
25.575812609585256 332.37348249170685 1.9415299679166145
25.58104016453867 336.0581535971776 1.9632600881585645
25.586267719492085 336.60917399112583 1.9769244929647027
25.5914952744455 334.13191813902677 1.9770570569022
25.596722829398914 333.259927515325 1.9912311873931723
25.601950384352328 330.40536821254244 1.9912287060045757
25.607177939305743 332.92566280860825 2.0190633824406476
25.612405494259157 326.98791823115783 2.0082322831091632
25.61763304921257 322.9832594260066 2.0099069569522845
25.622860604165986 317.77069868516895 2.0018184512138473
25.6280881591194 319.4214945253512 2.020746325901473
25.633315714072815 322.4643234589407 2.0493747691515716
25.63854326902623 324.5826517692203 2.0673365823374485
25.643770823979644 326.3844756744683 2.0841581498652144
25.648998378933058 323.20777254903544 2.0800498469418183
25.654225933886472 326.9338498884734 2.1099185078067233
25.659453488839887 322.11413200318407 2.1058295236672073
25.6646810437933 330.5947133064008 2.156588434981362
25.669908598746716 320.32736869744394 2.131101120023503
25.67513615370013 324.1173858958079 2.1709291701792255
25.680363708653545 312.40685784796284 2.14366342229876
25.68559126360696 320.4310237037178 2.1925954007780932
25.690818818560373 322.14068910881855 2.2100345650282134
25.696046373513788 326.3229697649634 2.242015677497233
25.701273928467202 329.6783242457859 2.268069998738243
25.706501483420617 330.42605770039256 2.2868294358917955
25.71172903837403 335.63497801237423 2.322337774624445
25.716956593327446 336.18222146594593 2.3376952595732234
25.72218414828086 334.30443747661025 2.350475329083088
25.727411703234274 337.6991484919355 2.382898060859623
25.73263925818769 336.4779223356756 2.409276700852148
25.737866813141103 331.83841836583724 2.4081829809020165
25.743094368094518 327.4828696241712 2.4137234018261786
25.748321923047932 319.1182350160997 2.398250136106815
25.753549478001347 325.47922781180193 2.4456267313220295
25.75877703295476 326.6595424210864 2.4700999836241744
25.764004587908175 336.8622340890759 2.533456469375595
25.76923214286159 337.9175192278521 2.5647883246420204
25.774459697815004 328.1329615373162 2.553833971266171
25.77968725276842 318.73721352959524 2.542917744572518
25.784914807721833 312.09231921216724 2.5347088215425284
25.790142362675248 325.52774528288745 2.6160640606726564
25.795369917628662 326.6048183537992 2.6380901298053487
25.800597472582076 330.62235077022916 2.6914225675219146
25.80582502753549 318.87532586605516 2.673323706037283
25.811052582488905 316.1845090727639 2.699787093212481
25.81628013744232 323.73225543678177 2.7652771876063476
25.821507692395734 326.2879215998794 2.8016843869225183
25.82673524734915 327.65448957584823 2.8397836461928714
25.831962802302563 321.4238871079189 2.8352161994579044
25.837190357255977 321.8364378125112 2.877877884645574
25.84241791220939 326.82371968016537 2.930740892400603
25.847645467162806 338.0320264369984 3.0266147850710907
25.85287302211622 340.3897168142626 3.07590973948953
25.858100577069635 341.67617381390215 3.1404284096143504
25.86332813202305 332.3446365296748 3.1338442697790345
25.868555686976464 329.17648457116167 3.1686819842041185
25.87378324192988 326.3485120684911 3.1847291788231304
25.879010796883293 328.4533877495855 3.2484222725435745
25.884238351836707 336.5503811486373 3.3404040710200764
25.88946590679012 334.9251210544284 3.3860914772062944
25.894693461743536 345.19733976474254 3.5017910686112366
25.89992101669695 323.69296761192305 3.4431054224287685
25.905148571650365 317.1788787084597 3.4797063362120086
25.91037612660378 323.59968454139425 3.5712660316080886
25.915603681557194 328.6006726379964 3.6794982936730776
25.920831236510608 324.1808966717914 3.7186489952181287
25.926058791464023 306.85719045250175 3.705352319256492
25.931286346417437 314.54884624141414 3.8234809689148457
25.93651390137085 323.6236937554221 3.979895256607904
25.941741456324266 328.42426034384596 4.0990050319901306
25.94696901127768 338.8119944147584 4.305596326253197
25.952196566231095 346.0348790316269 4.478341862216075
25.95742412118451 357.4934434406226 4.673500568409616
25.962651676137924 324.5054988856576 4.526500505518953
25.967879231091338 318.9664830679937 4.550231519499831
25.973106786044752 305.9833183468213 4.529159895392526
25.978334340998167 325.67463223555967 4.745405523102073
25.98356189595158 317.4839352754559 4.775027975955469
25.988789450904996 318.708598921136 4.852386923066579
25.99401700585841 318.52068224691993 4.960420619833981
25.999244560811825 328.7947436181818 5.140187215774223
26.00447211576524 344.1282112902568 5.435093721883507
26.009699670718653 327.724484502084 5.3808335630867585
26.014927225672068 326.88418837287537 5.491099329621363
26.020154780625482 315.50621615747224 5.44024879153854
26.025382335578897 321.9077994079022 5.640556362227572
26.03060989053231 320.2224954829515 5.818881913730772
26.035837445485726 322.06094588039724 6.022636716692453
26.04106500043914 323.11238800095043 6.20429189546654
26.046292555392554 317.1336501539249 6.241489900858056
26.05152011034597 330.80972060412006 6.537818675472876
26.056747665299383 310.8229720957379 6.499254482516631
26.061975220252798 316.8797811952494 6.84234881163282
26.067202775206212 297.7875313792074 6.865074464687913
26.072430330159627 318.6960514389569 7.625181494477051
26.07765788511304 323.28652807229207 7.919045165694793
26.082885440066455 314.8205363289707 8.237508728964198
26.08811299501987 307.7968244470531 8.26631912738872
26.093340549973284 252.62253092606596 7.979124565374484
26.0985681049267 283.0724752462818 8.945231122423737
26.103795659880113 263.8386936954003 9.293651144938927
26.109023214833528 286.58156500914134 10.555571139460703
26.114250769786942 229.3491744418066 10.346047633585574
26.119478324740356 238.57836335770304 12.181735807838544
26.12470587969377 256.6737085455124 14.435316626419036
26.129933434647185 279.315417756709 20.816530790247135
26.1351609896006 203.65979635273266 25.144671394823344
